# Supplementary material for: The Impact of Cooperation Under Climate Constraints: An Agent-Based Model for Exploring Paleolithic Behavioral Adaptations in the Inner Asian Mountain Corridor
Source: J Archaeol Method Theory. 2025 Sep 20;33(1):8. doi: 10.1007/s10816-025-09739-z (PMC12450231; doi:10.1007/s10816-025-09739-z)
Supplement: Supplementary file 1 — (ZIP 2.34 MB) [file 10816_2025_9739_MOESM1_ESM.zip]

Archive with 54 entries (51 files):
- model/PaleoCOOP_model/
- model/PaleoCOOP_model/data/
- model/PaleoCOOP_model/data/maps/
- model/PaleoCOOP_model/data/maps/caves.dbf
- model/PaleoCOOP_model/data/maps/caves.prj
- model/PaleoCOOP_model/data/maps/caves.qpj
- model/PaleoCOOP_model/data/maps/caves.shp
- model/PaleoCOOP_model/data/maps/caves.shx
- model/PaleoCOOP_model/data/maps/DEM.asc
- model/PaleoCOOP_model/data/maps/DEM.asc.aux.xml
- model/PaleoCOOP_model/data/maps/DEM1_3.asc
- model/PaleoCOOP_model/data/maps/DEM1_3.asc.aux.xml
- model/PaleoCOOP_model/data/maps/lake_clipped.dbf
- model/PaleoCOOP_model/data/maps/lake_clipped.prj
- model/PaleoCOOP_model/data/maps/lake_clipped.qpj
- model/PaleoCOOP_model/data/maps/lake_clipped.shp
- model/PaleoCOOP_model/data/maps/lake_clipped.shx
- model/PaleoCOOP_model/data/maps/projection.dbf
- model/PaleoCOOP_model/data/maps/projection.prj
- model/PaleoCOOP_model/data/maps/projection.qpj
- model/PaleoCOOP_model/data/maps/projection.shp
- model/PaleoCOOP_model/data/maps/projection.shx
- model/PaleoCOOP_model/data/maps/PSR_data.cpg
- model/PaleoCOOP_model/data/maps/PSR_data.dbf
- model/PaleoCOOP_model/data/maps/PSR_data.prj
- model/PaleoCOOP_model/data/maps/PSR_data.qmd
- model/PaleoCOOP_model/data/maps/PSR_data.shp
- model/PaleoCOOP_model/data/maps/PSR_data.shx
- model/PaleoCOOP_model/data/maps/rivers.cpg
- model/PaleoCOOP_model/data/maps/rivers.dbf
- model/PaleoCOOP_model/data/maps/rivers.prj
- model/PaleoCOOP_model/data/maps/rivers.shp
- model/PaleoCOOP_model/data/maps/rivers.shx
- model/PaleoCOOP_model/data/maps/rivers_clipped.dbf
- model/PaleoCOOP_model/data/maps/rivers_clipped.prj
- model/PaleoCOOP_model/data/maps/rivers_clipped.qpj
- model/PaleoCOOP_model/data/maps/rivers_clipped.shp
- model/PaleoCOOP_model/data/maps/rivers_clipped.shx
- model/PaleoCOOP_model/data/maps/rockshelter.dbf
- model/PaleoCOOP_model/data/maps/rockshelter.prj
- model/PaleoCOOP_model/data/maps/rockshelter.qpj
- model/PaleoCOOP_model/data/maps/rockshelter.shp
- model/PaleoCOOP_model/data/maps/rockshelter.shx
- model/PaleoCOOP_model/data/maps/sites_kaza.dbf
- model/PaleoCOOP_model/data/maps/sites_kaza.prj
- model/PaleoCOOP_model/data/maps/sites_kaza.qpj
- model/PaleoCOOP_model/data/maps/sites_kaza.shp
- model/PaleoCOOP_model/data/maps/sites_kaza.shx
- model/PaleoCOOP_model/data/maps/water.dbf
- model/PaleoCOOP_model/data/maps/water.prj
- model/PaleoCOOP_model/data/maps/water.qpj
- model/PaleoCOOP_model/data/maps/water.shp
- model/PaleoCOOP_model/data/maps/water.shx
- model/PaleoCOOP_model/PaleoCOOP_model.nlogo
