# Supplementary material for: The Impact of Cooperation Under Climate Constraints: An Agent-Based Model for Exploring Paleolithic Behavioral Adaptations in the Inner Asian Mountain Corridor
Source: J Archaeol Method Theory. 2025 Sep 20;33(1):8. doi: 10.1007/s10816-025-09739-z (PMC12450231; doi:10.1007/s10816-025-09739-z)
Supplement: Supplementary file 1 — (ZIP 2.34 MB) [file 10816_2025_9739_MOESM1_ESM.zip › model/PaleoCOOP_model/data/maps/DEM.asc]

ncols        534
nrows        328
xllcorner    65.227621989403
yllcorner    40.072909291096
cellsize     0.041716604078
NODATA_value -32768
 159 169 180 187 190 189 192 189 189 190 189 185 183 183 182 177 176 178 177 174 173 176 173 173 175 172 172 171 165 164 166 175 183 178 172 167 158 150 150 154 168 166 163 162 161 157 158 148 157 149 133 136 163 175 176 179 180 178 179 178 180 180 184 183 182 182 180 191 192 195 207 207 199 198 210 227 228 232 220 209 201 198 214 216 217 218 220 223 228 220 219 215 203 192 186 184 179 185 179 179 176 178 176 174 174 172 167 168 173 172 173 172 166 164 161 163 163 156 146 140 142 136 135 126 111 108 103 102 105 106 102 116 118 112 104 99 95 95 100 100 112 125 134 133 132 128 125 124 120 114 117 113 103 99 93 93 83 78 70 67 63 60 61 96 113 119 121 120 122 122 127 129 125 121 118 118 115 114 110 97 95 84 52 41 34 27 23 25 28 35 40 52 78 98 106 113 119 124 127 129 128 130 129 131 130 131 129 122 119 117 112 109 108 116 112 112 111 111 113 111 111 112 111 113 112 111 110 107 107 105 101 93 92 83 76 98 99 108 104 104 103 107 99 105 103 101 101 99 104 104 101 105 103 100 92 100 100 100 101 100 98 107 103 101 100 106 105 107 103 104 100 98 104 106 103 103 99 101 102 97 103 105 107 106 105 105 105 106 108 111 111 104 100 108 106 102 101 117 106 109 107 106 105 107 105 105 108 111 109 109 116 112 110 111 114 113 113 120 118 118 120 120 127 128 121 129 132 135 138 150 154 159 162 164 168 176 188 192 198 201 205 204 194 193 182 181 168 171 153 139 140 136 138 137 140 151 163 165 173 171 172 172 179 184 195 198 200 204 210 229 226 229 233 230 208 221 182 179 192 186 201 199 196 195 176 162 120 113 112 111 113 113 112 115 112 114 116 117 114 119 115 120 118 109 139 138 136 143 136 140 133 134 140 141 148 157 162 161 164 168 162 161 162 160 159 165 165 168 174 169 179 181 139 140 134 136 136 140 140 162 181 177 180 193 196 198 190 210 215 221 198 192 191 202 212 220 237 225 261 238 270 237 221 234 246 219 220 224 177 175 177 167 161 162 166 244 234 246 265 261 291 294 255 248 256 249 262 204 293 213 226 225 257 269 329 333 339 325 273 244 363 350 324 435 378 449 379 400 372 434 401 338 388 424 393 404 351 374 363 307 227 302 245 315 263 211 193 200 238 256 274 227 257 264
 125 162 180 190 196 195 197 196 194 193 188 186 184 181 182 179 179 178 177 176 176 178 176 174 173 173 171 166 164 162 165 169 182 188 172 168 167 166 166 169 166 166 163 166 168 163 161 139 132 132 161 172 177 179 180 181 187 184 184 184 179 177 177 180 183 185 191 199 204 211 211 219 212 204 207 210 230 229 226 219 213 207 214 217 212 211 206 222 221 216 210 201 194 188 182 181 185 177 183 183 182 180 180 179 178 169 173 179 179 178 179 184 187 185 190 178 164 160 158 153 156 155 154 152 142 134 129 133 134 126 130 125 113 116 115 112 108 106 106 111 123 139 139 135 134 129 112 102 95 94 82 82 77 77 74 72 70 67 64 63 62 60 64 75 104 123 127 130 131 133 135 130 127 125 122 121 120 116 113 111 107 103 88 61 52 43 40 37 41 47 61 76 96 99 98 101 106 113 121 122 125 128 128 130 128 131 131 127 124 121 120 119 119 117 117 116 116 119 116 117 117 116 117 119 116 118 114 112 112 110 105 97 89 90 80 79 81 108 109 103 105 106 101 104 108 108 110 100 98 98 99 99 102 98 101 107 102 103 101 102 101 103 103 102 105 106 105 102 107 104 102 103 102 103 105 107 106 109 104 113 106 107 107 105 107 104 95 106 105 105 111 104 101 105 99 101 102 102 115 106 109 110 109 107 105 109 111 107 110 112 112 115 114 112 117 116 117 123 126 115 124 127 128 124 129 129 132 140 144 152 154 158 164 169 181 186 192 188 196 197 184 183 177 165 158 140 135 133 133 134 136 143 152 147 145 155 155 160 162 166 176 181 189 202 209 209 213 218 226 236 245 253 260 248 246 247 232 234 240 245 238 232 218 204 181 162 144 119 119 116 113 112 112 112 112 114 118 118 123 113 114 117 115 122 123 120 113 126 126 123 142 131 142 141 143 145 155 156 165 172 156 155 163 161 152 151 165 167 168 173 136 138 142 140 145 143 172 167 167 169 158 159 179 169 194 196 195 196 190 186 193 200 207 216 220 231 247 275 290 296 289 290 253 212 255 253 217 229 219 213 211 216 182 177 171 169 243 221 246 219 288 248 228 260 224 228 237 197 244 271 283 512 319 309 354 363 321 302 276 254 313 303 327 418 428 423 386 380 403 435 434 361 322 415 318 410 345 373 322 368 299 392 378 367 288 320 317 202 218 362 266 305 324 352
 140 160 173 178 200 200 199 197 195 193 189 188 189 187 185 182 182 181 181 183 182 180 175 169 174 175 173 171 164 162 168 174 186 175 173 171 171 171 171 170 170 167 165 167 165 162 149 132 158 164 163 163 161 184 186 188 196 192 187 187 186 196 198 199 195 197 198 197 201 208 217 218 208 206 214 217 218 228 239 246 228 230 218 220 222 231 255 241 233 224 218 203 201 197 197 199 200 195 198 195 190 189 187 186 181 175 179 183 187 196 201 209 220 218 208 195 183 175 173 170 171 171 168 155 155 157 153 146 143 146 138 139 134 141 137 126 119 121 121 127 130 138 137 143 136 124 117 107 96 92 93 92 91 87 86 87 87 80 75 72 68 66 71 70 98 119 126 130 134 135 134 126 130 126 123 124 118 120 117 117 117 111 108 107 95 85 82 77 76 85 99 104 106 111 112 114 118 121 123 126 126 127 124 129 128 129 131 132 130 129 126 129 125 123 123 123 125 123 124 126 125 125 122 121 121 119 118 115 114 111 109 105 97 91 91 84 81 99 105 106 103 102 106 108 109 106 105 103 103 98 94 99 97 100 106 102 105 102 102 100 102 98 98 103 101 99 107 103 101 104 107 110 105 110 108 107 110 108 109 108 108 107 108 110 106 104 107 113 111 109 108 105 108 110 99 102 102 103 109 106 109 106 105 103 108 111 112 111 114 111 115 113 113 116 119 123 120 121 123 121 127 125 125 126 125 119 122 125 132 140 146 152 158 165 176 177 183 181 165 163 152 146 140 133 132 135 134 137 135 150 144 143 149 149 154 155 159 161 172 180 189 197 205 214 220 231 239 255 254 258 251 226 249 236 233 206 212 209 202 211 205 197 188 174 157 146 151 150 133 117 115 119 115 112 115 115 114 114 116 113 116 115 114 115 115 123 121 121 122 127 127 133 138 164 165 148 152 147 148 155 148 160 142 163 165 149 150 157 163 135 130 129 140 164 156 171 168 166 181 175 188 190 191 182 173 184 161 175 179 185 188 192 211 223 218 236 247 249 243 218 274 283 300 268 273 255 219 213 237 239 228 182 219 181 199 181 166 164 169 216 246 260 260 217 218 193 191 212 275 281 267 380 302 269 301 281 339 293 209 292 272 264 383 421 388 380 385 366 331 345 429 438 313 394 378 366 335 353 300 341 302 325 416 413 347 293 204 319 219 292 276 356 402 491
 160 167 178 197 206 201 200 203 199 193 191 194 192 190 188 186 184 186 186 183 184 184 170 160 170 182 185 184 176 177 179 180 177 175 174 175 173 175 172 174 172 168 168 165 164 158 151 132 166 175 181 181 174 178 191 196 195 198 203 209 215 214 212 219 220 215 208 210 215 214 218 223 236 247 244 226 221 220 229 242 250 242 229 241 248 255 260 253 248 231 235 230 239 235 225 223 217 208 210 205 204 199 195 190 185 185 185 195 196 190 199 189 194 202 202 203 203 202 193 196 195 174 173 170 165 162 157 149 158 153 149 152 143 148 141 137 143 150 143 137 137 133 132 126 123 119 116 112 112 110 109 102 98 103 98 88 83 80 80 77 78 75 79 84 108 118 123 126 124 120 129 122 122 123 122 122 124 120 121 120 119 119 117 117 114 114 112 109 105 107 115 112 114 117 118 119 122 122 124 126 127 124 128 129 130 130 129 130 132 131 127 126 125 126 125 128 129 129 130 130 129 128 127 124 124 121 119 116 113 113 107 103 100 96 95 88 81 80 84 107 107 107 103 109 111 108 107 107 105 103 102 97 100 99 97 100 105 105 105 107 103 107 103 104 101 105 103 103 103 106 107 108 109 110 109 108 108 106 107 105 106 104 107 104 103 109 110 110 105 108 107 107 107 108 101 107 109 103 112 106 103 107 105 109 113 111 112 112 111 114 112 115 110 110 114 113 122 117 118 118 120 118 119 113 115 118 121 123 122 125 130 132 138 145 153 150 147 144 132 130 133 132 138 137 140 145 139 144 140 141 144 148 147 154 159 166 173 176 187 194 205 217 220 239 247 259 263 259 246 221 236 224 215 196 193 195 198 193 180 173 175 173 178 181 176 176 168 162 147 135 115 118 119 118 121 124 118 114 115 116 116 115 115 116 116 116 120 123 117 119 150 148 159 176 172 149 148 127 129 131 147 133 143 140 141 135 146 163 133 127 134 170 170 165 163 174 177 174 166 177 181 190 203 179 180 173 176 172 178 182 184 190 203 211 214 205 206 237 250 252 253 250 295 250 274 262 253 250 253 204 239 231 217 241 238 219 211 177 182 170 237 221 201 240 198 232 183 197 266 263 226 230 256 295 307 249 253 206 217 298 342 362 324 376 304 376 382 356 385 321 358 373 401 356 363 360 370 262 261 408 435 430 369 324 357 329 262 307 209 210 342 391 366 461
 134 158 169 194 206 204 201 202 199 196 192 193 192 193 191 189 188 189 190 188 186 169 160 160 160 173 199 186 182 182 183 179 178 175 176 175 177 172 177 177 172 170 164 162 155 136 158 171 183 186 186 186 188 186 198 200 197 211 219 225 234 231 225 239 234 220 214 228 237 241 241 243 250 253 237 231 225 238 248 242 245 238 238 248 259 259 256 254 248 250 252 245 246 264 256 241 236 228 227 225 215 209 200 195 187 191 201 207 207 201 205 208 208 205 211 206 204 193 192 200 200 194 198 189 174 171 167 166 161 158 159 157 158 159 160 161 163 158 153 153 148 144 152 143 147 145 138 130 133 121 109 111 110 97 109 138 104 93 99 93 87 91 98 94 95 108 123 126 125 122 127 125 126 123 122 123 122 121 123 121 121 124 120 121 118 117 115 117 115 116 118 118 121 124 123 120 122 124 125 126 126 123 103 102 118 108 107 113 123 123 122 120 117 124 125 127 129 130 129 128 126 126 124 121 120 115 112 110 107 104 101 100 101 99 97 95 92 81 78 83 89 102 108 106 105 106 107 112 109 108 107 107 106 105 105 100 104 107 107 106 106 105 105 106 107 111 108 107 109 110 112 112 111 112 109 110 106 107 104 103 104 105 106 106 104 106 105 106 104 105 102 107 102 101 105 106 102 105 102 106 106 108 106 109 103 110 107 109 106 106 107 111 110 108 113 113 113 113 108 108 113 117 118 111 117 116 116 116 115 116 121 123 125 126 127 122 125 137 138 137 144 143 146 151 152 145 154 156 150 149 146 150 156 161 163 172 176 191 206 206 225 239 242 265 269 268 257 246 233 211 203 183 189 191 183 176 170 166 163 157 162 168 173 166 173 162 159 147 152 154 141 118 118 117 117 118 120 123 121 117 113 117 118 116 117 121 117 116 117 119 118 120 141 135 125 121 129 133 127 135 139 136 137 128 143 151 148 134 130 131 154 166 166 162 165 145 157 161 186 202 203 198 195 191 185 180 154 182 167 179 169 164 175 173 205 222 227 240 252 239 245 215 262 260 249 228 265 258 275 277 260 225 260 233 194 239 212 215 191 168 174 171 171 173 178 186 199 215 191 253 265 249 275 318 308 267 215 244 291 259 208 225 302 342 321 337 412 331 284 440 388 346 296 330 411 419 356 329 288 422 410 419 407 325 345 269 359 337 213 311 411 370 511 509
 152 163 171 189 207 209 206 202 201 199 195 194 196 194 192 195 195 194 192 188 183 173 163 164 163 189 185 185 185 183 181 180 183 182 183 180 180 178 181 178 175 171 168 168 158 165 178 191 194 197 198 198 198 197 213 210 213 220 231 234 242 235 231 234 220 224 229 228 244 256 256 268 261 248 240 236 250 264 277 258 267 266 275 272 282 282 281 273 266 291 268 261 258 259 255 246 237 243 238 235 231 215 195 211 197 216 213 213 217 212 216 216 217 219 213 208 209 218 217 217 215 212 205 202 191 183 185 183 176 177 170 157 163 168 170 171 168 159 159 159 162 162 163 162 160 163 156 156 151 144 134 127 142 142 139 148 148 150 149 150 109 111 114 108 101 100 100 109 122 127 129 127 126 124 120 124 125 123 117 121 122 117 120 122 119 117 117 116 117 118 119 121 122 122 122 125 122 122 121 119 115 114 104 76 57 68 54 69 71 86 80 102 112 115 111 112 117 123 124 125 125 123 117 112 109 110 105 104 100 100 98 98 99 99 98 97 97 96 81 79 82 83 90 107 110 103 104 104 104 105 106 111 113 109 108 104 105 105 106 107 109 107 106 107 109 112 114 115 114 115 111 109 108 104 111 110 109 107 108 106 108 110 106 103 100 107 102 102 99 105 100 103 108 104 106 104 102 103 105 107 102 108 106 99 110 111 108 109 109 110 112 109 109 106 113 111 111 107 113 108 117 115 113 113 117 111 118 117 115 115 122 116 117 125 120 132 137 147 148 156 157 165 166 165 159 162 165 155 151 151 157 161 165 169 180 186 199 214 225 237 247 258 259 238 221 239 233 220 205 200 189 180 176 166 159 160 157 157 150 145 156 153 154 155 151 157 153 153 151 135 130 150 133 125 121 119 119 122 121 119 123 134 153 154 157 121 117 117 116 117 113 119 119 119 119 124 132 133 122 120 122 122 122 123 126 135 131 125 126 127 125 123 130 153 135 148 131 142 148 148 140 133 137 138 133 149 161 184 184 156 172 179 186 196 205 194 221 239 262 276 250 253 219 220 234 269 247 245 258 271 261 261 254 218 213 224 215 210 242 239 206 193 173 174 181 192 228 246 287 235 256 247 258 290 303 241 197 269 227 248 316 297 262 323 269 355 310 283 330 328 392 383 387 419 480 371 411 312 335 391 422 372 447 317 270 373 344 217 225 305 426 457 331 408
 133 151 164 187 213 210 206 205 204 201 202 199 200 201 198 200 198 197 193 190 189 185 170 184 185 184 184 184 185 185 185 187 188 187 186 184 181 182 181 180 175 172 169 170 170 143 183 192 200 204 205 203 197 210 219 222 216 216 223 224 238 251 247 238 228 223 238 253 252 251 272 283 274 267 257 249 270 275 276 272 289 291 290 283 284 285 277 288 270 261 263 261 270 268 263 259 254 254 241 233 220 202 200 228 226 235 252 267 234 220 207 224 230 218 214 225 216 227 223 225 224 213 206 195 190 187 187 187 184 192 186 189 182 182 179 178 175 171 172 176 174 182 186 196 203 201 183 171 155 154 152 150 152 161 164 162 168 162 158 157 146 133 120 117 118 115 114 115 120 128 128 126 127 124 127 127 117 129 117 124 120 120 117 117 118 117 116 116 115 118 116 119 118 117 119 118 120 118 114 106 80 55 49 46 37 41 41 43 48 54 60 68 76 96 109 114 118 124 121 121 116 111 112 107 105 102 93 102 100 101 99 101 97 99 100 100 99 97 95 94 90 81 83 83 84 114 107 108 105 104 104 110 108 111 109 107 103 106 104 104 105 106 106 107 106 102 104 104 106 103 109 107 106 107 108 107 106 106 105 108 105 101 99 100 105 99 99 108 106 105 106 107 109 107 108 103 102 102 106 102 104 107 107 105 106 104 103 106 108 106 107 110 108 106 105 110 113 113 114 113 115 115 112 116 114 115 117 119 113 120 114 115 125 126 137 140 149 159 168 170 171 175 174 170 170 178 165 161 162 162 165 170 182 189 204 210 223 233 240 241 248 246 239 230 215 202 188 179 176 179 174 172 163 159 161 171 167 158 152 142 139 137 138 136 151 143 138 139 128 146 162 180 190 208 216 144 137 141 136 135 137 183 186 197 211 181 198 119 118 118 121 120 113 120 119 120 119 123 121 120 124 121 121 129 124 124 127 124 123 123 124 123 118 125 126 126 125 124 124 127 148 128 130 126 142 148 140 148 158 155 166 153 178 189 199 163 208 203 234 218 248 255 258 239 202 198 248 281 280 287 285 287 279 232 207 216 238 250 260 224 195 206 173 173 194 179 178 176 179 183 262 220 234 245 235 206 256 217 222 277 277 350 298 283 222 302 269 259 380 363 314 341 409 430 410 359 365 302 385 454 431 401 370 277 252 236 222 213 218 340 329 454 435 440
 148 166 176 193 202 208 208 205 204 203 200 202 202 200 201 202 203 200 196 193 181 180 187 193 189 189 188 190 189 191 192 192 192 190 188 185 184 184 181 178 174 172 172 173 164 192 195 204 209 211 210 213 202 222 231 226 232 236 243 232 232 247 248 233 230 233 247 253 265 286 300 288 282 266 253 289 291 290 331 305 289 291 290 286 274 279 273 265 266 263 260 247 249 251 247 239 193 236 220 205 222 215 241 243 243 235 235 245 269 285 254 226 222 247 241 234 232 232 235 231 218 198 172 179 188 213 210 197 197 200 206 213 200 191 200 187 198 187 188 191 195 212 212 223 214 203 202 181 174 171 169 170 161 168 168 171 170 167 158 158 158 143 128 127 136 129 127 129 125 119 122 130 125 125 123 120 118 115 119 116 116 120 116 111 114 112 110 108 109 111 108 114 116 116 115 116 117 111 101 74 58 46 40 37 37 37 37 39 43 47 53 75 90 102 107 115 113 117 109 110 107 107 110 106 102 99 90 101 105 101 101 100 102 100 99 100 99 98 98 97 95 94 92 93 83 101 113 110 107 105 104 102 102 104 104 108 105 110 105 106 104 99 102 106 104 105 105 105 104 107 106 106 104 105 105 104 103 103 104 102 103 99 102 107 106 105 104 105 108 106 106 106 107 107 106 106 104 108 108 106 105 104 106 106 107 105 103 107 101 104 105 104 105 105 105 107 115 114 112 111 113 114 109 110 118 114 109 115 110 110 118 115 121 124 137 148 161 168 173 174 175 183 182 183 180 174 171 169 171 176 187 199 211 210 218 225 223 222 216 210 196 197 194 200 195 186 174 170 167 173 169 175 174 161 145 162 139 137 134 133 137 144 142 140 131 127 127 134 155 166 189 210 224 221 208 216 201 174 208 209 153 211 212 226 224 167 232 155 207 182 202 175 158 151 116 124 121 121 123 122 123 124 126 117 128 117 217 210 202 196 183 151 125 118 131 126 124 126 130 125 124 125 120 133 133 130 126 135 146 154 159 167 186 181 191 196 212 225 210 184 193 212 234 221 264 254 243 274 225 238 235 249 280 245 245 263 266 238 234 246 238 235 200 211 201 188 185 178 180 176 179 181 248 223 210 180 185 260 301 319 295 293 360 352 299 265 343 342 325 348 323 401 407 346 427 390 402 296 435 467 389 413 379 292 246 253 245 221 222 221 420 352 359 443
 155 172 193 211 214 209 207 207 204 202 201 202 200 204 204 206 208 206 199 194 194 191 191 190 195 193 195 198 196 195 196 196 192 192 188 185 187 185 179 177 175 175 176 159 198 202 217 220 223 221 214 213 194 226 234 239 245 244 254 244 240 254 252 233 241 260 278 324 355 311 306 289 268 263 262 252 271 272 291 307 298 296 290 286 272 262 247 244 234 229 229 248 248 239 248 219 215 218 221 239 251 254 258 261 271 260 256 266 264 267 258 241 236 243 246 252 252 244 230 208 204 219 219 204 203 214 224 215 210 218 229 221 217 204 211 202 209 211 207 215 221 207 221 217 209 208 207 199 185 188 175 183 176 189 188 187 190 179 183 178 175 164 149 143 139 131 122 122 113 121 121 118 123 124 120 118 115 113 106 100 94 100 91 89 86 82 79 72 64 61 61 61 65 75 90 96 96 97 80 61 49 39 37 37 37 37 37 38 42 47 56 78 91 96 108 110 115 109 106 106 106 106 106 110 105 103 93 108 101 102 102 95 95 104 100 96 97 91 97 97 95 96 95 93 84 84 107 116 110 107 107 106 103 103 102 104 106 106 105 108 105 105 105 105 105 105 104 102 104 104 102 103 104 104 102 102 103 105 104 103 105 105 103 105 105 104 105 106 106 106 106 105 104 108 107 105 105 107 104 104 103 102 104 103 103 103 106 100 97 98 110 99 109 104 104 110 117 116 116 110 110 112 115 114 115 118 118 113 117 116 123 122 125 140 151 158 165 169 172 172 174 171 176 172 177 173 182 182 194 201 212 213 213 218 201 191 178 177 185 179 173 180 176 177 169 156 154 155 152 158 158 159 154 139 140 134 132 135 140 143 146 160 129 147 128 133 141 152 175 187 195 189 182 190 188 201 209 213 225 225 209 162 237 246 225 271 260 222 191 177 179 168 181 175 187 196 159 202 176 186 179 253 226 205 215 208 199 192 166 159 149 198 154 206 213 181 192 179 174 183 181 155 128 121 129 131 131 126 138 146 156 163 166 177 181 191 178 164 226 216 238 236 227 226 249 242 209 239 249 280 277 244 277 263 271 282 246 254 253 239 246 239 230 220 209 192 206 186 212 183 182 180 181 182 184 205 211 268 254 265 310 353 318 282 284 302 305 353 429 411 415 385 437 371 403 377 375 245 384 446 386 316 276 309 316 337 291 316 249 327 376 290 295 457
 157 172 204 213 211 211 209 207 199 197 203 204 204 208 209 207 211 203 205 203 199 196 194 196 196 196 195 196 197 196 197 195 194 190 188 187 185 184 179 178 177 178 171 166 193 216 220 221 221 222 220 212 225 234 261 251 251 257 261 240 240 244 248 261 273 286 317 311 326 320 301 282 284 280 261 252 259 285 305 331 300 295 288 279 271 273 279 274 288 251 259 261 257 264 245 220 218 219 221 238 247 260 269 268 271 275 278 284 264 251 242 232 263 260 255 249 231 228 221 230 233 233 210 201 208 224 220 230 240 244 235 217 211 205 224 227 234 230 216 214 232 223 229 225 213 211 192 184 186 203 209 211 195 192 202 206 204 200 202 189 169 159 151 147 141 127 120 115 113 116 117 116 117 122 124 122 119 114 101 93 85 77 75 83 80 67 61 61 61 61 61 61 61 61 61 61 70 85 80 70 61 56 54 50 46 42 43 44 49 58 76 86 99 105 110 113 112 114 116 114 113 108 110 108 107 109 104 105 104 102 101 102 101 106 103 102 100 97 100 96 95 96 96 93 93 85 83 109 114 109 108 105 106 105 104 106 104 104 107 100 105 105 104 104 103 100 99 104 95 104 101 104 101 101 102 104 104 103 103 106 103 104 105 106 103 105 105 105 105 107 103 101 101 99 101 95 100 102 107 97 104 103 101 101 102 97 97 104 104 98 102 106 104 103 110 117 118 118 119 117 119 118 119 118 117 120 115 116 120 123 129 136 147 150 154 162 163 167 175 170 171 173 179 181 184 187 189 187 195 195 192 184 185 180 173 159 154 157 158 166 161 153 153 150 148 143 141 143 141 139 136 136 136 135 134 133 130 126 123 124 124 147 129 130 135 159 163 176 178 177 172 165 175 187 194 209 215 225 236 246 254 222 261 259 236 205 208 197 187 186 184 170 204 215 220 178 206 205 238 244 243 237 223 215 199 184 172 162 210 159 214 219 170 203 245 202 227 225 243 235 220 223 213 193 197 121 129 130 129 148 152 152 170 179 177 156 156 180 166 181 188 181 189 211 245 260 281 266 221 251 219 247 265 247 282 271 254 237 226 243 236 218 236 234 226 202 204 245 263 256 232 234 216 194 184 243 235 207 235 280 307 309 359 324 310 287 324 351 373 356 412 332 347 406 376 417 297 242 367 293 337 328 297 284 329 287 287 319 269 255 349 294 350 435
 153 180 210 217 213 214 213 214 197 197 199 203 205 209 207 206 204 203 203 203 202 203 198 197 197 194 194 197 198 200 199 199 194 192 191 188 187 182 181 178 177 172 172 179 200 208 217 215 218 215 216 213 216 223 211 251 263 265 264 252 250 250 257 266 278 297 328 321 331 316 298 301 301 293 289 270 279 286 296 306 318 297 286 279 279 294 299 298 321 307 295 283 269 264 253 253 238 225 220 226 250 257 253 257 270 263 275 294 274 268 251 251 273 265 256 236 224 228 227 224 212 215 226 238 233 237 255 264 264 242 233 250 272 223 228 221 231 234 225 229 219 205 200 202 196 201 188 200 193 200 205 211 219 210 221 224 221 211 208 190 167 161 154 148 147 143 134 130 127 127 123 125 128 127 126 123 121 116 111 93 78 68 66 63 64 61 61 61 61 61 61 61 61 61 61 61 61 68 76 95 85 84 75 66 57 58 65 66 74 86 98 101 105 115 119 126 122 121 120 117 116 116 112 113 110 109 111 112 109 108 110 110 108 110 111 112 108 100 98 99 97 97 96 95 96 83 87 85 86 114 112 106 108 106 106 105 106 105 103 104 101 103 103 103 99 102 101 97 96 99 102 103 101 104 101 105 105 108 105 107 105 103 106 106 106 104 107 102 102 101 94 96 88 89 96 104 98 91 96 105 100 100 104 99 97 97 97 97 103 102 100 112 107 102 106 118 120 122 121 121 121 123 122 124 121 124 125 130 132 131 137 141 147 150 154 158 162 165 169 173 176 177 177 176 177 170 169 171 172 161 156 155 152 143 138 141 139 147 148 150 151 148 146 141 143 133 134 136 133 132 130 129 130 131 137 120 122 120 129 127 134 132 131 149 162 167 167 163 160 155 165 163 175 195 209 211 231 244 271 255 250 232 219 204 205 212 194 196 203 205 177 225 236 238 182 253 231 240 238 224 212 194 196 181 186 153 213 217 181 196 224 224 236 242 243 234 209 230 233 209 203 194 204 149 172 130 128 133 136 154 165 177 159 163 191 194 198 202 210 180 220 230 229 221 217 192 232 227 246 266 261 285 302 287 271 248 266 244 269 229 263 255 242 227 202 244 230 276 268 249 242 207 222 185 183 236 266 252 237 269 330 331 331 319 352 354 353 278 221 299 258 380 341 342 254 275 241 241 322 307 257 286 319 324 284 239 229 337 366 340 432 443 449 447
 170 193 217 221 218 218 216 211 206 203 205 205 210 210 208 208 206 204 203 207 201 202 200 197 196 196 200 200 200 201 200 194 195 192 191 188 185 183 179 180 180 175 146 184 184 202 210 206 214 220 228 229 229 229 231 225 221 243 255 281 274 271 280 319 301 296 286 298 316 272 272 288 287 296 308 293 277 286 312 313 311 304 299 316 315 303 312 313 312 311 288 274 264 265 254 238 243 277 297 237 230 233 231 237 243 260 281 305 257 279 292 275 269 266 254 252 268 243 242 250 236 215 224 230 255 249 249 245 242 249 234 263 244 224 242 246 240 254 246 246 218 216 209 209 208 205 231 228 228 223 230 226 232 226 215 194 187 176 175 174 162 161 158 160 150 148 147 139 142 133 133 144 134 129 127 128 124 120 98 80 67 61 66 66 67 61 65 65 61 61 61 61 61 61 61 61 63 77 87 96 101 108 96 85 84 87 94 98 105 110 113 123 127 129 127 125 124 123 122 121 122 120 119 118 116 114 115 115 118 116 116 116 118 117 117 115 113 111 110 108 103 99 94 94 94 93 87 92 85 105 111 112 111 108 106 106 105 104 103 104 106 101 101 104 103 101 104 101 101 103 105 106 103 103 101 104 105 105 103 106 109 103 106 106 107 107 103 102 100 91 90 88 88 88 95 88 98 99 102 99 100 103 94 98 97 97 97 97 108 99 109 103 101 108 112 123 122 126 124 125 125 125 129 128 126 128 128 130 135 136 139 146 148 150 152 155 154 160 158 160 161 157 157 154 148 147 146 143 146 138 131 126 125 127 134 129 138 143 149 149 146 141 135 132 128 126 129 133 133 124 118 122 117 117 121 120 129 131 131 137 135 140 140 147 149 143 156 157 161 165 171 178 195 206 205 221 252 251 250 232 213 197 200 201 201 213 220 219 232 226 216 246 260 232 233 217 220 212 207 202 195 183 205 164 207 184 215 214 227 205 241 249 237 221 213 209 215 214 193 187 172 200 202 228 123 131 130 128 139 155 167 181 189 201 197 207 219 214 230 245 252 249 216 245 261 230 275 264 288 290 285 302 276 284 277 282 300 292 285 243 255 229 223 243 255 269 255 249 268 251 262 266 240 229 207 181 237 282 280 297 320 327 311 269 273 272 322 327 350 342 278 267 325 377 248 237 235 244 277 268 332 329 333 335 285 274 349 318 302 493 413 431 404 485
 178 200 226 223 220 218 212 211 210 206 207 212 211 213 211 210 206 206 204 203 201 198 200 199 197 198 202 203 203 197 196 196 195 193 189 184 182 181 181 173 160 167 191 195 192 201 206 214 227 236 237 241 245 241 238 236 231 240 243 254 264 271 280 288 289 291 293 281 297 300 284 286 300 298 301 309 323 340 327 309 305 316 313 338 338 327 328 307 312 325 312 325 316 353 356 271 247 274 296 302 265 294 286 269 250 253 257 273 263 267 282 300 294 284 267 259 253 241 237 245 244 264 247 262 270 270 286 279 257 250 245 245 251 279 272 262 265 250 242 230 247 240 237 238 231 267 261 240 236 233 221 219 195 192 189 186 179 169 176 174 165 173 168 164 158 155 155 150 148 146 145 143 132 125 114 116 107 102 87 77 72 66 61 65 66 65 62 64 63 61 61 61 61 61 61 61 69 82 92 108 121 124 125 118 112 117 105 123 131 128 128 129 129 126 128 126 124 125 125 122 121 119 119 119 121 121 119 119 119 119 118 119 120 119 118 116 117 115 113 109 104 101 98 97 96 94 94 90 84 84 88 110 108 107 107 103 106 100 104 104 105 104 102 101 100 101 97 103 102 102 98 101 102 102 106 103 103 105 107 104 103 103 100 102 106 104 102 94 91 94 94 90 88 88 91 93 96 101 106 103 103 101 104 98 104 99 100 97 101 101 105 103 102 105 109 110 111 111 113 121 126 125 126 127 125 127 129 130 136 137 140 141 142 139 137 137 135 137 137 138 133 128 130 126 125 124 123 125 127 119 115 113 114 127 134 152 145 144 139 137 134 128 130 132 127 123 120 122 116 117 114 114 115 124 131 134 139 145 150 150 151 142 136 144 145 152 157 158 154 162 174 194 212 219 239 247 237 240 217 202 191 196 205 209 219 232 239 246 254 224 262 265 258 243 232 222 210 198 187 186 168 202 212 204 194 209 235 231 252 243 225 229 221 206 208 198 183 179 221 222 228 224 214 186 133 144 131 131 152 156 175 182 198 191 199 220 224 184 205 187 235 261 213 225 276 281 267 238 294 306 321 328 318 309 306 285 246 264 233 245 267 256 270 278 292 275 263 289 240 247 235 207 202 217 245 191 217 245 264 298 326 302 201 209 256 295 359 330 296 319 340 280 231 232 279 267 236 307 334 330 313 295 334 415 415 369 396 336 388 338 340 387 401 290
 178 212 228 225 220 220 219 217 216 214 221 216 214 213 210 208 209 208 206 203 205 203 204 203 203 204 201 200 198 197 197 194 195 192 187 186 184 179 166 178 186 192 195 200 210 219 221 246 252 250 249 252 255 251 247 252 247 245 240 283 267 267 268 247 259 259 266 274 267 276 289 295 301 323 305 305 305 305 306 328 330 326 347 370 380 348 343 358 345 327 319 325 311 291 271 257 269 268 278 285 296 304 306 288 291 308 277 280 269 272 287 292 285 307 319 323 261 269 272 295 312 297 277 285 273 290 259 251 279 255 263 291 278 278 284 276 276 267 260 242 229 225 240 252 259 252 240 233 225 223 208 205 205 193 177 177 194 189 183 178 176 172 173 168 174 170 170 171 163 158 155 148 143 138 126 116 120 111 107 96 93 69 61 68 61 61 63 66 67 67 65 61 61 61 61 61 72 86 109 119 134 138 136 134 132 130 132 131 128 126 128 125 123 124 124 122 121 122 118 118 116 116 116 116 118 117 117 116 118 119 119 120 119 118 117 115 115 111 105 104 103 97 97 96 97 96 92 94 96 93 87 86 109 110 106 107 108 105 106 103 102 102 97 90 95 103 90 106 100 98 99 104 101 99 98 104 103 91 88 105 99 98 99 94 96 107 101 99 97 98 100 100 100 104 104 105 108 109 110 108 108 108 105 95 94 98 105 108 107 111 106 105 105 103 99 92 91 95 104 114 122 128 128 129 126 124 127 129 129 126 127 123 124 121 122 115 119 119 116 118 116 116 115 110 111 107 107 108 105 106 110 111 122 134 143 146 143 150 143 143 139 140 133 133 119 115 111 111 112 116 120 128 134 146 160 166 165 162 153 143 144 144 142 146 148 143 143 150 160 170 179 191 209 221 231 230 218 203 190 180 204 222 228 233 235 247 257 254 250 240 245 235 207 205 214 205 202 216 189 199 229 216 224 203 232 249 244 236 240 228 218 209 193 180 176 216 208 222 233 234 196 167 183 131 131 125 131 133 152 167 163 173 187 165 193 186 206 245 231 231 230 230 232 211 248 232 263 216 250 286 261 288 287 286 309 277 294 292 296 298 305 285 250 256 302 287 289 282 269 238 249 205 231 259 203 255 282 186 283 345 244 209 282 270 245 304 360 346 346 381 387 342 355 319 252 249 267 253 241 302 264 313 405 379 370 428 401 261 382 354 433 477 486 354
 199 224 224 216 219 220 220 220 220 221 219 215 210 208 204 202 199 208 205 206 205 206 207 206 205 200 200 197 198 201 199 199 193 191 187 184 184 167 186 195 200 200 206 210 218 226 234 251 254 252 254 270 276 273 268 275 266 246 236 246 276 250 273 276 263 264 266 267 266 279 287 298 318 318 322 341 378 358 345 354 357 426 366 347 332 351 351 335 310 285 295 296 268 309 281 299 302 307 292 317 334 317 305 309 330 348 300 298 310 286 280 281 295 314 326 319 332 314 387 354 326 332 291 296 322 321 278 279 309 287 295 287 295 291 283 276 265 264 255 251 242 228 231 241 240 229 230 218 207 205 193 198 199 201 201 212 207 191 181 181 174 172 180 176 179 189 195 193 191 180 171 163 155 152 149 132 129 130 120 124 85 95 75 61 62 61 69 66 66 68 65 66 64 61 61 61 66 78 91 98 123 135 135 132 129 130 127 126 129 131 130 124 119 114 123 120 119 113 114 111 112 111 114 115 114 112 114 115 114 117 118 119 119 115 110 110 112 108 107 105 100 100 98 97 98 97 99 96 93 93 85 86 87 88 94 103 109 108 106 106 107 106 104 108 105 99 99 104 100 105 101 101 105 101 101 100 97 98 94 94 94 86 100 100 97 93 97 97 101 105 106 106 103 105 106 108 108 114 117 114 114 110 108 106 106 111 114 113 109 110 111 110 108 100 94 79 79 87 97 113 117 122 122 123 120 123 120 120 120 119 119 119 118 120 118 114 110 117 113 112 112 108 99 98 98 98 99 101 102 102 106 109 117 122 133 138 145 151 156 154 143 132 122 113 110 111 116 116 126 131 140 151 161 177 186 172 161 151 136 138 137 145 147 150 152 148 155 151 166 179 189 205 217 209 201 184 186 193 201 224 244 245 248 254 270 273 272 259 251 237 226 216 212 206 205 208 196 211 229 211 227 229 235 246 247 241 233 223 208 203 190 196 204 217 199 229 231 223 176 193 209 220 208 131 133 131 150 152 157 172 174 184 199 178 193 212 224 238 236 237 255 258 266 253 278 289 237 279 251 289 318 315 290 291 292 258 272 242 254 259 285 279 287 265 304 301 302 285 233 258 222 285 273 218 270 300 224 194 276 297 292 337 255 296 279 296 393 386 392 361 350 378 388 350 325 276 282 270 246 391 369 374 338 323 381 396 257 441 445 411 346 418 515 512
 201 216 191 178 219 226 225 225 226 221 216 212 210 208 206 202 199 205 207 206 206 205 205 203 203 199 196 197 200 202 201 197 193 187 186 184 183 194 204 213 215 217 218 220 225 231 247 250 265 273 316 286 279 298 288 333 319 292 272 245 244 252 268 274 288 291 296 291 273 269 302 316 334 348 382 367 369 382 378 390 402 411 449 453 407 373 361 350 382 329 291 305 298 291 309 330 324 344 320 322 395 384 359 354 354 353 325 318 329 308 298 341 320 329 353 422 370 339 304 325 298 294 304 317 369 415 405 346 328 315 304 306 300 293 283 274 266 254 252 242 235 237 243 246 258 253 232 220 208 192 185 195 196 197 196 195 195 179 183 179 173 180 179 180 191 199 213 200 204 185 176 175 170 162 145 140 143 132 128 127 118 110 99 76 69 66 68 69 69 67 68 65 63 65 61 61 61 69 78 82 88 94 107 113 118 126 137 139 141 132 117 117 123 118 117 119 114 112 113 105 106 105 106 110 109 109 111 118 119 117 120 119 119 115 115 115 115 109 106 104 104 102 98 99 97 98 98 98 96 98 93 94 88 91 87 93 95 92 98 111 110 111 111 104 100 103 99 101 94 92 91 99 97 96 103 100 100 101 103 106 107 102 103 95 101 103 103 102 100 103 102 105 105 106 109 110 120 124 125 121 120 120 118 116 116 126 123 124 122 120 119 116 113 106 97 89 79 90 107 110 113 116 121 118 119 119 120 119 118 118 116 112 111 107 102 107 111 117 112 111 108 94 94 94 94 96 97 97 99 102 103 108 112 120 130 138 145 145 141 138 126 112 108 108 111 120 130 136 147 159 174 190 187 182 165 140 135 136 136 150 146 147 153 151 152 158 156 156 155 180 195 188 184 189 187 186 190 216 222 223 256 264 261 276 268 249 227 231 223 221 210 198 203 202 210 233 223 222 239 215 247 243 245 244 236 227 221 203 203 204 201 235 228 227 228 232 199 217 221 214 195 144 133 133 136 133 148 153 149 159 166 168 180 197 198 220 234 247 259 273 272 246 246 236 253 292 283 300 295 264 279 278 236 254 241 237 277 278 301 284 314 278 298 314 327 294 274 274 273 247 299 264 287 266 305 353 316 234 220 195 253 310 263 270 313 398 292 385 334 293 326 358 281 303 325 325 270 280 256 354 353 336 392 331 389 333 386 422 418 286 463 437 415 410
 191 189 152 181 227 228 226 227 226 222 217 214 213 210 209 206 206 206 207 207 209 206 205 203 203 200 202 204 205 204 201 196 193 190 186 188 180 197 218 229 227 226 229 227 237 249 258 291 300 339 327 326 328 350 330 328 300 282 258 291 339 302 281 299 298 301 289 286 302 337 329 330 336 357 376 406 381 369 397 417 391 379 390 377 370 354 341 323 301 288 279 290 297 312 361 345 366 366 395 352 383 417 381 354 343 338 365 310 281 299 316 316 327 320 342 355 331 298 565 393 323 315 366 419 431 425 449 389 349 334 344 314 305 291 290 285 271 266 260 253 237 227 251 266 259 255 250 221 210 205 204 193 190 183 185 178 165 152 162 162 181 184 184 176 190 202 206 192 198 190 183 183 188 183 154 150 147 141 138 128 118 110 104 82 74 67 71 68 68 69 68 67 67 65 64 61 61 62 63 70 81 87 105 119 127 135 143 144 138 127 118 115 114 114 111 106 107 105 101 96 92 105 104 95 108 90 90 91 106 114 121 120 119 121 119 113 113 108 107 104 103 100 98 100 92 92 101 98 103 103 100 98 99 88 87 89 88 88 90 88 98 92 93 92 96 94 94 97 104 99 101 104 104 99 106 105 104 106 108 107 108 107 109 106 107 107 100 100 98 97 101 101 105 105 105 110 110 115 121 128 129 128 124 122 126 126 124 129 127 124 121 119 114 110 108 101 97 102 110 119 115 114 121 121 121 118 117 117 116 115 114 108 93 93 105 120 110 100 112 110 94 94 94 94 94 94 94 94 94 100 102 103 107 114 119 123 129 120 114 107 106 106 107 120 131 141 148 164 181 180 187 174 154 135 135 135 137 136 143 141 140 141 146 154 157 159 157 159 170 160 164 184 172 174 196 212 212 224 237 215 233 248 270 251 238 239 232 222 218 207 204 206 221 241 214 251 234 242 250 245 242 227 233 228 215 202 201 210 225 231 225 245 248 244 236 237 238 218 185 187 193 132 128 131 131 131 141 147 151 169 166 183 183 195 196 208 227 228 248 238 259 251 261 248 242 261 270 297 292 272 255 217 225 308 301 321 308 329 308 330 327 292 311 309 314 265 258 295 256 255 335 328 289 295 296 301 346 287 256 264 198 198 244 254 297 284 340 377 375 361 378 328 271 330 329 297 283 281 253 321 328 284 373 398 342 356 371 346 421 326 396 486 408 490
 133 144 178 218 230 228 227 226 223 220 218 214 213 210 208 212 212 211 211 211 209 207 203 205 204 204 205 205 204 204 201 196 193 189 184 170 193 225 234 234 231 229 233 239 247 265 278 314 289 272 287 303 309 310 312 312 286 275 275 303 346 306 351 305 296 306 312 315 320 329 349 321 321 321 345 387 401 440 414 423 384 372 385 365 355 337 329 311 307 371 324 436 328 312 331 346 352 375 391 431 397 378 343 340 356 359 341 378 327 294 316 377 345 328 333 346 346 447 470 465 462 409 368 420 554 423 454 374 338 315 301 294 298 287 279 279 277 266 259 257 255 256 256 257 248 240 232 231 218 202 195 190 178 167 158 152 152 162 162 167 184 189 188 193 200 212 207 209 202 195 191 191 186 181 167 154 148 141 132 139 125 120 106 102 92 76 73 72 71 70 67 70 69 68 67 63 64 64 64 64 71 87 100 117 129 142 147 143 126 115 106 96 110 101 97 97 83 79 81 91 100 103 96 106 103 95 86 93 92 93 101 106 116 108 112 106 103 100 103 102 102 100 100 102 102 99 102 94 106 107 105 105 101 97 101 97 90 91 86 89 91 90 91 90 93 97 96 102 96 100 101 105 105 100 103 107 107 105 99 106 105 104 106 103 102 104 100 105 98 100 101 103 97 98 102 99 100 106 105 111 116 125 126 125 125 128 126 131 129 123 119 122 118 111 106 100 97 108 122 119 117 112 113 121 123 121 118 112 113 113 115 108 93 93 100 112 118 116 113 94 94 94 94 94 94 94 94 94 99 100 103 100 104 106 115 115 111 107 103 104 106 117 128 137 154 160 171 173 173 166 154 148 144 144 144 135 136 143 139 141 140 147 142 152 150 172 167 156 174 165 173 181 180 184 226 238 247 252 265 249 265 269 256 248 240 232 232 225 228 229 209 230 234 242 234 251 254 246 236 236 232 231 212 200 195 225 236 227 240 242 245 240 232 218 200 204 207 206 189 192 188 128 132 132 132 134 139 159 161 167 167 164 177 190 196 205 205 219 221 226 216 246 270 293 297 298 284 262 219 241 266 280 260 300 321 326 323 321 348 346 339 319 334 326 307 336 284 266 292 298 261 272 333 344 324 315 361 348 332 348 365 339 332 204 284 351 324 341 340 354 336 270 291 291 336 300 310 263 255 316 285 353 452 429 271 338 443 418 445 409 360 458 511 488
 155 176 192 236 213 228 228 227 225 223 218 216 214 212 213 213 213 211 212 211 207 208 206 205 205 206 207 206 206 205 200 194 189 191 183 201 230 240 239 242 234 237 257 256 280 284 266 287 306 303 291 288 299 319 345 329 308 309 297 306 330 313 330 364 354 331 334 336 343 359 368 370 330 321 321 347 369 370 384 413 436 454 390 368 338 313 307 346 343 354 365 364 360 361 362 366 370 364 377 391 401 425 403 371 379 364 358 384 407 402 340 353 355 350 345 351 348 363 582 388 430 475 444 437 471 474 422 408 373 424 319 292 304 308 275 274 301 301 296 287 283 273 261 253 248 239 239 235 227 204 189 174 171 171 177 193 152 162 172 180 190 193 197 204 217 214 218 212 209 204 203 194 183 165 162 155 152 149 138 127 125 123 118 104 95 82 76 74 70 65 75 71 72 71 70 69 69 68 72 63 71 94 103 116 131 143 139 133 125 111 102 100 97 78 76 74 74 73 75 82 100 113 106 106 90 102 98 96 99 90 89 94 90 96 92 93 107 105 110 111 112 102 98 98 103 97 97 105 103 110 107 106 109 109 106 102 103 105 104 92 95 91 92 93 93 95 92 95 100 98 108 99 101 102 102 101 102 96 101 98 97 105 102 114 107 107 109 108 106 108 108 104 101 103 103 99 95 102 107 108 116 125 127 129 128 126 129 129 131 128 124 124 116 113 109 109 108 122 120 119 122 124 120 121 122 121 115 111 108 108 116 108 109 116 118 119 119 115 110 94 94 94 94 94 94 94 94 94 94 98 99 100 98 101 101 101 102 104 108 112 117 124 135 148 152 154 154 149 154 158 163 153 155 156 155 154 154 148 148 149 145 146 145 148 148 150 167 160 170 176 182 191 191 195 196 213 207 227 245 262 253 251 240 234 227 225 232 235 227 245 239 244 252 250 246 237 231 236 228 224 216 214 212 220 238 238 238 246 218 221 229 223 194 201 175 192 187 204 195 182 142 136 133 134 132 132 142 146 150 153 158 164 169 175 184 197 189 208 223 227 227 251 246 261 259 246 210 230 261 266 295 295 291 287 296 313 312 297 323 343 326 336 300 336 345 310 307 320 296 328 315 304 323 301 350 357 340 303 294 331 320 291 254 275 279 227 272 290 358 315 316 317 305 268 308 302 303 290 277 300 367 324 404 274 405 441 312 419 407 481 398 416 445 423
 172 203 217 183 204 232 229 229 227 223 220 219 218 215 215 214 213 214 210 207 207 206 205 205 206 208 208 206 205 202 197 192 191 165 211 234 250 242 233 233 240 250 262 316 300 244 278 312 314 301 296 306 327 312 350 337 333 330 335 335 348 360 346 362 358 365 370 350 349 350 363 370 464 510 405 367 378 386 401 413 415 404 377 346 372 319 333 371 361 369 387 418 373 369 399 388 376 370 376 407 420 448 456 377 362 375 380 364 390 374 391 381 369 352 360 356 357 384 404 419 449 467 477 483 449 436 415 391 399 411 347 343 326 319 322 311 302 300 281 277 274 270 266 257 252 251 244 233 227 221 202 186 196 212 241 225 209 215 208 205 197 192 204 219 221 215 210 212 203 194 183 175 181 175 173 168 161 154 143 136 132 114 105 103 96 93 83 77 72 65 69 73 69 76 75 71 71 66 65 73 76 103 109 124 125 110 120 127 122 117 109 80 69 74 72 72 73 73 78 81 91 100 118 107 106 104 101 94 103 88 92 86 89 92 94 100 103 108 116 110 107 102 93 89 100 97 101 94 97 115 110 111 111 106 109 110 108 101 98 102 104 102 92 92 91 91 92 91 93 94 94 97 98 96 92 92 109 105 106 95 105 100 106 110 111 107 108 109 111 111 109 108 105 102 100 99 97 105 106 110 126 129 131 128 129 132 129 130 128 132 126 126 122 116 113 110 112 122 120 115 114 115 113 122 123 122 118 116 115 116 118 117 116 119 119 119 120 117 111 94 94 94 94 94 94 94 94 100 100 101 99 100 105 104 104 110 112 112 115 121 126 133 140 136 141 143 150 161 168 178 169 168 166 162 157 160 156 155 152 149 149 160 149 148 150 155 164 173 178 183 191 198 204 206 215 224 243 253 253 243 239 233 227 225 222 238 237 238 243 253 247 261 259 261 249 244 237 224 218 215 209 223 238 242 244 242 204 212 199 176 176 200 183 168 207 203 186 184 201 191 182 134 134 133 133 136 142 155 152 154 154 158 165 173 179 193 189 186 194 212 237 246 232 245 199 220 257 262 244 223 277 291 284 272 280 291 333 351 312 317 323 282 323 281 333 334 326 282 327 302 306 335 344 358 323 333 342 289 285 240 244 223 326 353 369 495 453 355 315 261 282 275 242 309 278 310 301 377 297 376 380 334 392 349 417 333 328 393 446 487 436 448 392 405
 172 183 148 183 219 230 226 224 220 220 217 218 215 213 214 210 212 210 209 207 204 204 206 207 207 207 209 206 202 201 195 196 194 184 203 247 252 242 243 241 245 251 263 223 262 281 296 323 318 312 333 351 345 341 349 356 371 366 353 349 337 329 322 341 347 371 363 359 354 356 364 387 400 404 442 437 415 412 433 425 411 396 380 350 393 340 356 359 384 397 398 441 441 386 395 411 394 400 406 415 427 469 440 440 437 397 406 368 373 395 426 393 381 364 380 403 360 366 382 395 426 452 469 497 471 454 477 390 377 401 367 356 342 338 327 317 310 291 284 271 271 265 259 248 247 244 239 230 213 241 253 245 245 229 223 220 218 208 203 197 214 225 215 208 224 209 198 191 194 184 197 197 200 200 191 186 177 170 153 162 139 129 137 124 135 128 99 91 90 82 77 73 74 74 75 75 75 68 72 67 81 106 109 106 106 106 106 112 120 110 96 75 66 66 69 67 71 82 79 79 86 98 110 94 106 102 90 98 98 98 89 95 92 98 103 105 110 111 116 114 108 109 103 99 99 98 100 102 110 110 111 111 108 108 108 107 107 108 107 104 102 102 100 99 91 91 99 98 97 94 93 95 97 97 100 107 106 104 103 102 106 104 104 108 110 108 106 107 113 116 117 113 113 107 105 106 108 115 120 132 124 128 127 131 131 131 130 129 130 130 127 129 127 125 121 117 114 120 112 78 78 78 90 110 124 123 123 121 118 111 120 118 119 118 119 119 117 118 113 106 94 94 94 94 94 94 94 109 98 99 98 102 108 111 111 108 109 119 122 124 129 131 133 137 146 158 167 178 173 179 180 172 169 162 164 164 168 163 156 148 147 152 153 156 156 164 168 178 188 193 200 210 216 229 242 250 245 235 231 230 223 220 227 238 246 248 263 265 256 264 259 263 254 248 240 223 229 216 223 222 236 235 248 244 231 211 214 226 215 197 192 199 193 182 161 167 144 144 137 146 130 135 134 133 135 139 145 153 157 158 164 171 185 195 198 196 193 200 205 209 226 255 239 193 226 203 249 250 260 274 281 290 308 326 316 323 319 349 331 318 317 297 282 318 289 312 277 295 318 314 342 323 315 324 326 305 281 337 290 247 288 341 393 431 349 366 363 297 276 286 262 280 254 286 288 329 243 355 327 372 356 382 408 312 336 435 393 298 360 405 457 446 493 480
 128 149 180 220 227 222 217 215 215 215 215 215 215 212 211 212 211 209 206 205 206 208 207 210 208 210 209 204 203 199 198 200 189 207 226 253 255 252 252 253 255 259 227 254 284 323 342 318 315 332 354 364 354 355 379 408 389 354 335 325 311 295 311 306 308 335 339 340 373 370 386 411 422 421 439 418 431 460 468 440 416 384 387 405 494 431 470 478 434 431 429 471 480 465 435 420 429 440 433 493 446 459 469 446 447 436 381 374 385 402 442 388 374 385 428 404 386 393 423 413 425 464 469 466 482 448 427 402 411 380 382 369 339 331 328 314 333 313 298 297 295 291 278 257 247 247 236 238 247 258 257 248 237 234 217 225 223 214 210 217 218 226 220 214 224 218 213 204 223 201 201 212 216 217 218 199 188 183 181 180 164 149 156 145 145 134 115 99 94 92 85 81 77 74 78 77 74 73 70 73 72 72 75 72 74 88 103 113 119 105 87 74 66 66 71 67 72 84 87 79 109 113 106 104 99 99 102 96 103 99 99 98 100 104 112 117 114 112 110 116 114 110 105 112 108 109 106 102 107 108 113 112 110 110 110 110 111 109 109 106 106 105 106 105 100 97 92 93 93 90 94 100 95 102 98 106 99 104 101 106 108 103 105 110 106 103 100 111 108 102 110 119 119 117 122 128 126 135 134 133 129 125 130 131 130 132 134 133 127 124 129 126 128 124 128 121 116 108 99 78 78 78 81 107 126 125 124 120 119 120 120 121 119 119 118 121 121 117 115 113 108 102 94 94 94 94 94 102 97 96 100 108 106 111 112 110 111 116 117 119 121 132 141 153 161 169 179 186 198 190 186 182 178 180 181 170 156 162 147 147 159 159 160 163 170 176 185 190 197 202 211 217 231 239 240 231 224 226 225 223 216 233 235 254 268 257 275 276 261 253 250 244 232 222 219 207 223 231 235 242 246 250 246 236 215 212 224 204 202 212 198 186 189 191 182 177 165 164 164 155 136 139 136 134 134 145 147 157 164 167 182 180 184 180 182 183 197 205 210 203 243 189 203 215 225 230 235 240 246 250 257 261 266 255 265 288 300 301 314 313 299 303 290 276 302 251 284 322 315 309 284 324 327 321 292 264 264 252 324 257 347 381 422 292 308 309 314 246 290 248 274 236 270 240 230 234 241 252 306 354 384 413 397 292 367 477 431 443 388 370 471 531 498 547
 160 184 215 219 211 211 209 206 209 209 210 210 210 211 210 210 210 207 209 205 206 209 211 211 210 210 208 206 200 196 185 187 211 229 248 250 254 215 228 257 265 230 229 266 307 303 306 317 326 349 364 382 381 372 391 383 380 341 320 309 292 281 304 319 319 320 328 345 377 381 393 406 390 407 427 478 442 446 478 449 421 419 464 457 503 461 465 451 477 485 512 479 462 459 436 462 436 452 451 440 435 444 476 446 438 400 475 380 428 422 414 471 408 406 441 443 427 418 393 402 405 395 404 417 421 411 416 409 387 377 361 368 371 350 336 331 320 317 313 303 288 284 288 277 276 271 279 263 255 252 247 241 232 230 221 224 227 223 218 216 224 228 236 234 231 235 225 219 219 214 211 203 199 223 219 220 208 223 207 200 187 173 168 166 144 131 121 117 108 102 101 90 85 80 78 78 78 74 72 72 75 72 73 71 74 85 105 106 117 107 95 76 71 69 66 82 76 87 99 83 90 103 86 93 108 98 100 104 100 100 105 105 105 106 106 116 115 116 115 118 119 116 114 115 116 112 105 106 107 103 111 113 111 112 110 113 112 112 111 111 109 108 109 109 108 107 100 93 94 95 96 95 95 102 100 101 107 107 104 104 107 106 97 106 109 105 107 104 103 103 100 99 98 99 101 105 113 124 130 129 124 126 123 129 136 135 134 133 133 133 130 126 126 132 130 130 130 127 123 122 104 96 105 114 127 125 124 124 119 119 119 120 119 119 118 119 119 113 112 109 99 102 101 105 101 96 97 101 101 102 102 105 111 115 117 117 120 118 120 129 136 144 156 164 180 187 196 197 203 200 199 196 190 171 158 152 150 150 163 161 158 170 171 176 179 183 195 204 213 220 223 229 233 227 222 219 216 218 219 229 240 258 263 264 283 280 268 259 260 251 239 240 211 218 214 224 227 238 245 226 214 230 226 203 212 207 198 210 175 209 208 200 181 166 148 184 172 159 161 140 137 142 138 134 137 145 153 163 172 165 168 169 171 181 186 191 194 187 204 214 218 223 214 220 218 225 228 230 232 237 236 247 249 265 264 262 267 276 276 274 275 255 308 269 291 320 286 294 261 288 314 328 333 332 287 307 293 258 273 355 421 318 310 328 261 267 258 298 277 254 227 251 227 228 242 244 327 311 422 465 393 305 404 367 373 404 475 419 325 461 417 456 487 440
 175 207 209 201 199 199 200 204 203 204 204 205 205 206 207 207 207 207 206 205 208 211 210 211 211 210 209 206 202 195 190 172 227 220 222 220 203 207 214 209 209 244 235 258 277 298 321 327 340 356 375 359 355 364 364 339 335 317 298 275 296 307 324 339 341 352 355 353 352 353 363 388 444 423 416 434 473 496 457 444 486 446 483 442 436 429 423 434 433 431 429 456 445 430 427 454 481 432 418 436 424 427 430 441 485 441 420 423 434 454 462 442 440 453 452 447 420 419 432 401 384 377 381 378 391 376 382 399 393 374 368 349 355 360 369 355 345 320 312 307 293 287 284 273 268 262 257 263 254 240 227 236 225 234 258 237 230 225 222 228 233 251 242 254 245 242 238 248 246 252 241 248 230 235 238 232 225 215 209 215 206 180 163 151 142 132 131 123 105 106 101 99 93 85 81 79 78 80 77 78 75 73 73 75 82 95 107 107 115 115 103 98 90 91 84 78 83 91 86 83 87 90 86 100 100 110 103 98 105 104 115 113 113 109 114 109 108 116 122 120 119 120 119 120 117 115 110 113 109 106 111 114 112 111 111 112 113 112 112 111 110 110 110 108 112 109 110 104 95 95 95 98 98 96 104 106 111 108 107 103 101 103 103 104 109 106 105 102 100 103 93 93 94 87 97 100 103 118 122 128 129 129 129 136 135 138 137 134 136 134 133 128 125 126 131 132 132 133 132 131 129 130 128 125 128 125 125 124 123 123 120 120 120 119 118 118 116 112 115 109 102 101 104 107 108 110 105 99 92 92 120 113 107 112 108 118 123 125 133 141 152 161 176 191 201 196 210 213 223 210 193 174 165 161 160 162 166 166 168 168 168 176 179 185 194 198 210 219 224 228 223 221 215 216 213 213 205 219 221 246 258 257 280 273 264 261 236 249 232 225 221 231 209 237 233 240 241 246 231 236 215 189 179 193 187 189 182 182 176 157 155 164 170 188 176 165 147 139 147 219 186 140 136 137 141 143 147 152 155 158 175 169 174 171 172 190 196 213 220 225 218 202 223 214 217 216 218 222 228 222 230 238 241 238 244 249 251 252 223 242 275 271 233 283 277 270 250 256 277 273 292 321 310 321 304 262 238 295 297 330 297 297 291 249 254 291 276 226 222 220 225 225 255 235 263 329 353 408 413 424 422 399 339 437 328 350 432 397 441 478 459 449 464 571
 191 211 198 200 200 199 201 203 204 203 204 203 204 205 208 206 206 206 206 207 208 210 210 210 210 209 211 209 206 199 201 204 177 195 209 221 219 221 212 210 225 251 254 258 287 315 308 328 360 346 364 381 368 348 328 314 290 276 285 331 328 337 368 354 374 437 393 393 379 384 391 385 407 419 407 427 413 415 519 418 427 449 478 449 433 423 422 394 406 446 450 423 429 423 423 424 417 412 407 411 408 409 409 412 409 433 408 420 444 427 413 404 419 464 433 447 486 456 410 391 378 374 372 378 376 367 376 391 376 378 361 368 368 383 376 357 342 327 316 306 306 283 268 252 248 240 240 241 235 243 217 215 215 234 248 242 238 226 222 222 242 238 247 253 259 247 248 248 249 239 249 238 235 234 242 217 213 202 201 190 189 185 170 156 143 140 137 139 111 104 100 104 92 78 81 81 82 83 85 83 81 80 81 78 79 84 109 112 130 113 108 104 100 98 96 94 93 89 84 83 84 85 88 88 92 100 112 116 129 133 130 122 116 109 108 105 96 88 98 122 127 127 122 126 123 117 112 100 92 95 93 113 112 114 114 116 115 112 114 113 109 110 108 110 114 110 109 109 110 96 95 96 98 98 103 102 106 110 107 105 105 105 107 107 108 103 106 104 102 102 101 95 90 88 92 97 104 120 129 132 130 128 127 126 133 138 137 135 137 139 132 133 131 130 128 128 130 130 132 131 130 130 128 123 125 126 124 126 124 124 122 119 119 123 119 121 121 116 116 111 101 98 109 114 112 113 97 92 92 92 97 100 113 113 115 121 123 127 141 150 162 170 186 198 208 214 221 212 193 176 159 156 163 169 167 173 172 174 177 179 185 186 192 205 207 215 227 225 217 211 212 212 206 207 202 202 221 230 232 267 267 280 271 265 259 251 234 219 229 213 222 235 225 236 251 242 241 246 246 227 237 234 233 220 207 202 199 200 188 188 204 203 191 169 158 140 201 175 216 174 165 140 137 140 141 143 148 156 162 167 168 178 172 178 192 195 194 208 215 229 223 218 211 204 218 223 221 215 222 222 223 230 230 235 239 242 243 231 252 257 251 259 262 262 231 260 259 267 267 264 273 278 277 256 247 249 293 292 344 328 288 265 244 255 252 244 220 219 249 277 238 315 257 357 284 418 426 388 416 371 360 420 402 471 421 467 408 502 417 385 422 479 683 680
 201 213 202 202 203 203 202 203 200 199 200 203 204 197 197 197 201 203 208 205 208 208 209 209 209 212 215 209 208 207 205 198 195 187 213 226 231 235 236 235 238 260 270 276 284 296 310 320 322 310 371 310 326 338 351 309 309 265 318 333 336 377 377 365 365 366 360 364 400 415 405 406 416 388 387 403 402 408 421 413 456 479 469 454 442 420 405 390 418 409 415 420 429 446 440 453 447 427 414 411 406 397 392 399 416 414 390 398 420 398 439 457 472 473 433 440 443 442 442 383 368 369 378 365 360 388 382 389 392 428 379 384 386 376 373 343 326 317 309 305 293 285 276 288 260 257 282 266 251 252 259 239 238 238 252 244 231 250 225 228 245 255 265 250 259 247 240 238 235 230 237 229 232 232 239 222 211 203 209 199 192 176 177 174 156 156 142 143 124 129 90 104 66 66 90 85 85 86 87 87 86 84 85 82 86 106 119 117 115 108 103 100 103 102 99 94 93 85 84 87 86 85 85 90 89 96 120 125 142 141 135 121 109 101 95 99 93 110 120 121 126 126 132 122 115 111 100 94 90 87 81 93 105 114 118 118 115 115 114 117 114 112 111 112 109 109 110 110 110 102 97 96 95 97 96 98 107 105 108 109 108 110 107 103 106 106 107 108 107 110 108 101 95 96 99 103 115 130 135 136 132 129 133 132 135 139 139 138 140 139 136 133 133 131 128 127 128 128 128 129 131 129 127 126 124 127 126 125 125 125 123 124 122 127 125 124 117 120 122 110 107 108 115 114 113 110 102 92 92 92 92 117 108 117 122 127 127 132 143 155 166 183 196 201 210 206 198 174 156 155 165 175 173 175 174 177 181 186 187 195 203 204 207 225 225 228 222 216 208 208 203 204 209 204 212 221 244 255 252 269 281 275 267 263 237 221 220 212 227 223 236 245 251 252 235 251 235 220 210 228 223 213 206 201 197 206 211 207 209 196 171 174 165 142 185 181 181 219 197 193 179 191 136 138 138 143 152 156 155 157 164 171 182 184 194 201 208 207 213 216 215 229 225 219 232 229 217 219 218 221 221 224 226 229 229 234 209 232 241 231 241 253 257 257 237 250 260 258 256 255 253 252 211 280 269 306 270 332 275 296 327 291 264 223 217 217 221 235 325 328 305 345 376 327 401 458 462 437 415 409 462 479 441 460 453 440 469 474 431 397 361 497 604 659
 188 213 212 205 204 206 204 202 200 200 203 202 201 201 201 197 201 202 206 204 206 208 208 209 212 213 212 212 213 210 207 204 196 204 218 232 245 247 249 247 219 243 246 287 303 307 312 297 310 297 295 295 312 313 324 308 262 276 284 321 345 363 376 369 335 328 353 383 384 375 385 360 438 399 420 430 409 424 421 404 411 476 511 491 469 413 410 405 414 434 443 456 474 495 485 452 422 424 433 420 408 398 400 425 417 399 382 420 416 435 430 419 425 414 405 398 412 398 392 372 356 352 350 363 378 404 431 462 457 415 395 392 387 382 353 346 325 320 312 313 308 282 293 282 276 280 298 311 271 254 283 266 262 244 251 250 242 240 255 254 243 250 254 249 248 236 238 232 234 225 219 217 215 226 222 211 218 214 211 199 186 183 175 166 167 151 142 134 140 128 112 86 98 98 98 106 100 97 92 91 88 87 94 106 102 105 110 107 109 109 104 99 98 103 98 100 96 90 83 84 86 89 87 95 109 110 126 138 142 137 126 114 113 100 88 97 104 110 125 131 135 136 133 127 123 118 113 107 103 104 110 110 114 114 115 116 117 113 116 116 116 113 114 110 112 114 110 113 113 111 104 96 98 99 96 99 102 106 103 107 108 112 104 106 110 112 109 110 109 111 111 110 117 119 123 127 138 138 139 137 141 141 137 133 137 136 134 142 140 142 135 124 125 133 129 128 127 125 127 130 129 130 128 127 127 127 127 128 127 128 127 125 130 126 126 127 117 125 121 113 106 110 115 110 113 109 106 100 92 92 92 110 112 116 123 125 129 133 136 156 173 184 192 190 188 171 164 165 166 173 180 184 187 186 179 188 194 195 201 205 220 224 234 235 226 216 203 203 191 197 197 217 211 200 235 250 261 272 273 282 276 260 241 229 224 214 230 234 233 243 249 265 248 241 218 216 207 224 220 194 208 211 210 217 220 208 201 198 180 146 146 162 173 182 155 201 202 217 220 224 205 135 138 141 138 144 155 158 161 164 164 176 186 195 196 195 205 202 204 213 219 240 236 241 217 221 222 218 217 212 212 216 213 223 223 217 203 251 208 236 247 248 250 255 253 255 258 257 258 254 258 258 217 204 244 255 255 278 205 213 216 289 225 223 236 260 295 295 362 326 321 387 380 376 349 395 379 500 380 447 450 449 433 524 414 528 574 593 422 519 472 487 621 442
 199 217 213 212 209 207 207 198 198 198 206 202 202 202 205 204 203 205 202 202 208 208 208 209 211 214 216 219 217 210 186 191 211 219 231 235 243 259 251 248 244 223 245 290 300 268 284 294 300 273 256 324 304 297 311 258 286 300 284 370 354 348 320 312 340 336 346 359 379 407 356 356 396 415 400 389 386 384 388 383 417 423 504 474 426 398 386 432 442 482 498 506 500 492 496 521 454 430 410 419 399 397 389 404 391 376 400 418 413 398 399 401 401 409 434 402 380 388 373 368 347 346 367 381 384 408 443 417 447 415 406 371 365 366 341 334 325 315 305 311 309 300 288 291 299 325 292 279 271 270 271 271 258 265 258 254 248 253 253 255 255 254 248 246 249 249 240 227 220 209 201 221 223 228 211 205 197 203 209 202 189 180 172 164 157 161 156 144 137 124 122 124 120 122 121 134 129 98 92 97 122 123 123 125 120 117 114 110 112 110 109 110 105 103 102 100 98 97 93 91 92 90 94 91 95 101 116 128 132 116 107 111 112 109 110 106 116 106 100 122 128 134 129 128 131 122 121 119 114 109 103 100 106 113 116 116 120 115 116 116 117 113 109 114 111 113 113 112 111 111 110 102 97 99 100 95 106 106 96 110 109 107 110 108 107 108 108 120 126 121 121 126 127 135 137 141 141 139 138 138 139 140 137 139 139 136 124 134 142 143 140 130 125 128 132 128 128 126 128 129 128 130 130 132 129 128 130 131 130 132 126 126 127 128 127 126 119 119 119 117 111 113 116 114 109 110 109 104 100 102 107 114 123 128 136 138 140 143 149 152 155 145 165 159 155 160 177 181 188 188 194 195 194 192 207 202 207 210 214 230 238 245 235 220 209 204 191 193 196 208 198 203 211 231 249 265 282 280 277 258 242 225 227 215 231 231 236 242 257 259 233 227 223 236 236 220 204 200 177 173 185 201 202 189 186 175 156 147 145 164 182 175 202 179 185 198 248 203 208 198 201 141 138 151 136 141 142 146 150 147 149 160 166 181 190 198 201 211 204 215 223 226 240 229 236 236 224 221 216 212 214 208 215 216 211 215 232 222 238 227 234 238 243 249 254 253 257 255 194 170 174 177 189 208 211 217 218 197 196 220 211 213 236 226 242 216 238 239 243 226 229 242 260 368 438 507 572 423 537 566 495 463 463 390 568 541 567 660 586 648 573 733 761 794
 222 219 218 215 212 209 213 210 198 198 208 205 205 208 207 209 208 206 203 204 206 207 210 212 216 221 226 224 220 204 204 220 233 224 224 200 211 235 235 244 248 244 234 226 233 245 240 287 276 249 258 257 290 264 288 307 376 321 302 308 307 318 323 326 341 403 430 387 427 502 480 395 405 388 368 363 382 389 373 405 409 451 493 457 424 398 380 410 550 489 501 468 446 451 481 495 473 439 407 404 382 382 393 375 374 393 405 395 425 411 396 386 390 388 398 404 387 390 364 366 347 342 365 372 388 400 446 426 406 385 367 355 343 343 347 331 325 327 333 325 312 302 276 276 278 283 290 280 267 298 299 295 279 272 266 261 259 284 289 267 267 255 251 248 252 251 239 235 232 218 209 216 215 208 209 224 196 198 205 203 186 174 166 158 157 182 158 151 142 138 142 146 136 125 123 137 120 102 139 141 138 134 129 123 121 118 116 109 99 95 95 103 107 108 104 104 106 107 104 101 100 100 103 99 98 96 102 105 121 110 102 102 104 107 108 111 117 119 109 104 124 125 124 127 135 126 128 120 116 111 111 116 117 118 117 119 115 117 116 120 116 112 109 112 117 116 114 109 111 113 111 107 101 100 99 100 95 107 106 105 112 111 112 113 111 115 115 119 126 123 131 133 132 131 136 135 138 139 142 140 139 139 139 138 136 139 136 136 142 142 142 138 137 125 130 133 130 128 128 129 131 132 134 134 134 134 135 134 136 133 129 122 130 131 129 127 121 122 120 124 115 114 120 118 121 120 119 118 124 126 130 132 137 144 145 146 150 154 159 165 164 158 159 162 176 171 187 198 203 207 207 203 200 211 228 229 231 222 239 248 238 226 219 207 201 197 194 200 195 194 216 231 248 252 259 277 271 270 227 233 222 216 233 237 241 242 253 262 261 261 252 240 213 215 200 216 223 212 208 203 205 197 205 195 171 157 150 174 177 173 192 216 203 206 227 275 269 250 241 225 196 135 139 145 136 152 154 159 159 158 163 156 155 158 173 186 188 194 202 211 216 220 222 220 218 211 207 196 200 202 204 206 206 203 194 219 222 221 225 223 160 163 165 165 172 174 175 195 199 204 208 179 180 181 205 188 187 206 297 339 369 226 226 233 298 238 232 254 337 242 252 238 248 337 347 319 371 335 421 544 636 597 600 589 519 425 516 550 524 569 726 620 563 464
 219 216 217 217 214 215 215 215 215 212 211 209 210 209 209 211 210 212 212 216 212 214 218 221 228 231 233 217 223 228 227 221 204 212 185 197 199 216 230 249 261 265 259 244 263 271 265 249 261 279 293 304 286 305 323 321 321 334 360 340 328 350 355 362 364 407 469 420 399 393 375 364 360 353 394 396 399 379 371 379 425 421 476 452 372 399 408 456 483 456 443 449 440 426 400 446 451 454 408 401 391 382 374 365 389 435 397 390 439 481 429 398 382 379 396 397 409 392 376 348 339 350 355 366 381 410 433 428 409 383 371 356 340 335 335 345 324 313 313 311 298 289 279 277 280 286 298 326 333 297 301 294 286 276 263 266 289 290 297 302 276 273 258 250 247 242 243 248 244 239 219 207 202 202 213 209 197 202 204 204 201 195 175 170 173 178 170 166 159 163 154 153 152 150 137 131 147 146 145 144 141 134 130 135 132 123 109 97 82 72 71 69 75 79 83 104 108 108 112 109 109 106 105 104 102 99 100 97 98 99 100 100 102 103 109 111 113 116 124 123 115 109 122 118 117 122 123 121 114 106 93 97 100 100 107 118 117 119 117 117 118 119 115 110 113 117 113 113 113 113 112 114 105 99 98 100 107 100 106 108 107 109 111 109 112 116 121 129 127 125 124 127 131 137 136 137 138 137 136 137 143 139 140 140 143 139 142 144 142 143 140 137 141 140 135 136 132 132 133 134 133 135 135 136 135 135 127 123 132 132 129 121 128 130 130 127 121 118 129 126 125 126 130 130 133 136 133 130 131 135 140 143 146 146 147 150 153 158 165 166 160 158 174 181 180 185 208 216 220 228 217 205 224 218 251 249 241 256 241 232 226 212 210 200 191 196 206 198 194 222 240 262 281 279 280 258 220 233 220 214 221 240 254 252 260 275 261 261 240 213 216 221 224 211 196 187 183 187 191 203 204 187 182 171 150 178 198 204 218 183 215 226 223 275 265 251 237 204 220 209 198 135 140 150 143 147 160 155 157 162 159 170 159 156 161 171 186 207 197 208 199 207 208 211 206 207 209 214 215 194 197 172 200 209 210 210 214 179 166 180 197 196 199 200 203 195 198 193 194 203 206 203 207 224 258 224 236 319 250 433 317 318 202 218 231 229 337 319 311 326 295 335 247 250 279 338 356 274 306 339 392 411 371 331 441 507 592 652 709 653 684 626 637 533
 221 221 220 214 216 217 220 220 220 216 213 214 214 213 213 213 214 216 216 217 218 223 227 232 236 241 240 234 237 245 246 248 243 234 229 216 191 219 243 268 276 276 273 286 306 287 276 273 311 305 305 314 325 337 306 307 310 319 336 339 345 346 366 387 391 397 410 433 408 393 380 357 359 341 379 407 391 381 353 365 385 385 390 376 410 447 443 443 419 426 409 433 406 386 389 435 443 475 416 418 401 384 386 388 378 386 387 380 424 412 392 382 372 366 385 391 444 381 355 348 341 361 380 392 402 410 418 394 382 374 367 356 346 337 327 320 320 309 311 302 313 297 288 291 304 331 302 322 323 305 292 280 275 271 283 306 301 301 298 290 292 274 267 254 245 240 234 228 223 237 228 212 204 202 208 201 197 208 207 199 189 196 197 192 180 184 177 178 170 171 165 163 152 155 157 163 157 154 152 151 149 145 141 141 139 117 95 79 72 69 64 64 68 68 83 111 114 116 115 112 109 109 104 104 100 101 103 105 103 104 104 103 104 105 104 110 109 111 116 121 121 122 122 124 118 113 112 112 105 91 91 98 100 100 98 108 124 121 134 131 120 119 117 111 111 114 115 114 115 113 115 113 113 104 99 98 100 104 109 107 107 111 113 116 110 110 115 118 123 129 125 122 128 129 134 138 136 136 139 140 142 140 143 141 142 143 142 143 143 144 143 138 143 142 143 141 140 138 137 135 136 135 136 134 135 133 132 125 133 135 137 131 134 132 132 132 132 131 125 130 132 132 135 132 131 134 136 133 140 142 142 143 146 144 146 149 151 153 157 155 164 179 190 198 198 208 237 236 247 239 218 236 239 238 264 257 259 249 235 229 215 204 199 197 199 194 194 210 230 252 276 286 285 267 223 232 231 221 237 242 239 253 266 273 275 264 260 250 242 235 227 207 196 188 213 215 220 217 201 181 171 154 152 178 216 209 217 226 226 187 219 250 229 229 235 225 216 205 203 206 205 230 140 141 139 150 154 155 157 158 167 174 171 171 172 168 170 169 173 193 206 197 195 199 186 199 207 209 208 200 188 181 170 172 176 182 188 196 183 201 202 187 185 186 190 192 193 198 196 201 203 220 244 303 245 242 321 357 370 298 263 261 276 235 343 324 327 261 288 294 360 363 319 264 254 256 344 354 406 350 334 338 375 492 575 742 810 793 826 846 715 687 908 955
 223 222 217 219 222 223 223 220 217 216 217 219 215 214 216 216 217 221 219 221 226 230 235 242 247 253 254 251 255 254 252 252 251 251 247 229 182 214 247 264 277 280 277 287 294 293 286 283 281 306 333 346 331 332 309 306 306 309 316 318 324 342 362 386 380 378 388 396 379 369 370 363 360 345 385 402 368 344 383 370 362 366 367 344 367 392 439 406 398 410 430 416 395 386 376 432 459 478 431 416 387 403 393 384 375 364 355 390 412 406 382 372 363 356 351 358 364 346 340 342 374 390 408 421 422 400 410 402 407 393 368 351 335 322 317 322 323 319 314 307 301 297 298 336 309 335 355 335 318 307 302 284 294 300 303 309 295 289 281 275 278 275 255 269 269 238 244 251 237 229 222 211 208 202 202 212 220 214 211 203 199 206 182 180 176 186 183 185 190 183 167 164 168 181 182 182 164 157 156 155 153 149 128 128 120 122 97 87 74 70 72 70 69 76 107 116 113 110 111 107 103 103 103 100 106 105 105 108 107 107 108 106 107 108 107 108 110 109 110 115 117 120 122 114 102 98 95 91 103 104 104 104 100 109 106 118 124 122 119 118 127 120 120 111 105 115 118 114 113 116 114 113 114 115 108 102 97 97 110 108 104 106 109 105 107 104 105 105 110 120 124 125 121 134 138 132 131 128 133 140 144 140 143 139 141 140 140 143 144 145 148 144 143 140 143 144 143 143 141 139 134 132 135 133 135 138 136 134 135 138 135 138 134 134 131 134 133 131 121 128 128 133 135 136 129 136 141 138 131 138 141 139 145 147 151 153 157 158 157 170 181 198 209 218 210 213 255 258 258 238 231 263 274 273 273 257 245 230 225 211 205 201 201 194 194 194 227 237 268 292 291 259 224 231 234 230 239 240 242 256 255 267 270 259 248 264 253 257 241 220 219 211 217 227 208 214 212 203 184 156 153 183 191 181 189 227 227 252 232 266 251 239 230 219 200 208 200 209 230 230 235 224 141 142 140 156 153 153 155 157 160 175 164 167 165 170 165 171 165 171 170 163 178 182 184 187 191 194 191 188 190 156 174 175 162 163 166 162 167 169 169 171 174 180 177 183 186 194 198 198 205 215 234 309 306 299 314 351 338 329 289 302 312 316 283 292 268 288 276 276 324 436 372 381 315 351 262 278 282 267 296 452 369 521 448 500 521 585 554 574 678 516 662 615
 224 225 222 215 224 225 224 223 223 223 222 220 220 219 221 222 224 227 226 231 234 237 243 249 256 255 254 254 257 257 258 256 256 248 208 206 214 233 256 264 277 280 306 293 306 297 293 297 291 284 285 295 310 313 321 311 314 313 323 329 347 352 375 377 374 374 386 379 380 366 354 338 352 329 366 366 349 367 375 368 355 346 360 376 380 378 363 398 421 430 414 406 371 374 409 420 452 460 471 443 413 397 376 368 365 362 375 413 423 408 398 384 366 361 351 351 350 338 332 326 361 346 378 382 387 388 407 406 399 387 346 338 326 319 309 313 318 320 318 310 305 289 296 305 319 339 330 331 317 305 312 318 313 312 301 294 290 287 275 270 274 259 275 266 265 262 256 247 248 229 226 240 217 215 227 222 204 205 215 187 165 153 157 190 172 171 177 185 175 166 192 198 187 190 170 168 165 162 159 156 151 135 120 115 110 103 101 93 87 84 75 77 98 107 113 120 124 126 115 113 111 111 115 112 111 111 110 110 110 109 110 110 109 108 110 109 108 111 110 113 111 109 102 111 112 112 111 108 107 106 98 101 101 100 108 122 122 131 132 125 121 125 113 116 104 113 123 115 115 115 114 114 116 115 114 102 103 106 109 110 109 116 108 106 115 110 97 100 113 122 128 129 128 123 121 128 132 129 131 126 122 128 138 140 142 137 141 141 144 145 143 147 145 144 143 141 144 142 141 138 140 136 133 133 135 137 138 137 138 137 137 141 138 136 136 134 135 128 123 123 124 129 132 128 127 135 136 136 130 138 138 141 145 151 152 158 161 165 172 186 199 216 228 226 218 224 252 273 267 247 251 283 276 261 251 243 224 216 209 207 199 195 200 194 229 239 244 270 293 275 243 213 215 215 237 245 246 251 252 270 267 233 228 249 258 249 244 224 239 224 227 218 217 215 210 201 181 165 158 179 204 208 222 215 235 266 280 262 249 228 227 211 200 189 193 214 228 245 235 231 215 202 138 143 142 144 162 166 151 157 159 161 165 167 165 172 175 158 156 151 154 156 156 155 158 156 156 157 158 158 161 166 165 168 174 168 171 165 167 168 173 174 175 179 182 184 188 193 199 203 204 203 209 213 303 276 332 264 330 305 305 318 287 284 313 305 311 316 449 386 506 418 370 301 410 524 329 307 388 287 308 546 469 350 331 445 505 456 611 451 484 477 467 454
 226 226 228 227 232 231 230 229 230 229 228 228 223 220 224 229 232 233 234 239 243 246 250 252 244 248 249 251 257 258 257 258 253 226 187 220 233 257 264 269 274 282 300 294 295 301 300 302 301 298 299 312 308 337 336 342 329 318 338 340 366 376 384 379 368 361 362 363 372 367 360 349 343 331 334 344 337 334 363 356 347 330 364 364 358 351 380 406 408 420 404 363 394 419 454 467 442 421 422 414 414 398 393 391 368 353 363 397 388 398 387 406 362 358 353 343 341 338 331 324 326 333 341 375 384 390 395 409 388 383 389 357 339 331 334 312 333 329 322 306 289 289 297 309 336 315 329 359 339 346 347 347 322 316 306 292 295 297 319 308 346 280 279 281 271 264 267 259 249 246 239 256 234 238 240 226 220 195 191 189 164 153 170 187 171 179 186 192 181 204 207 198 196 189 186 181 165 176 173 169 152 144 141 124 108 101 107 99 95 91 89 88 104 114 115 116 120 128 136 131 124 124 119 120 119 116 114 113 112 114 111 112 112 112 110 112 111 112 113 114 111 112 107 108 107 106 105 104 103 105 104 104 105 101 110 119 123 124 128 121 119 121 121 119 119 117 119 117 114 115 115 115 114 116 116 106 101 110 105 116 131 139 129 126 122 124 121 122 128 132 134 132 132 130 127 126 121 116 102 73 62 65 82 107 130 143 143 143 147 147 143 150 148 144 143 143 142 141 141 138 139 141 138 134 137 141 138 139 139 140 138 141 140 139 138 136 134 133 129 126 125 130 127 128 131 131 135 136 136 138 139 142 146 150 154 159 165 174 187 202 217 231 244 241 228 226 248 268 286 286 272 265 259 245 231 219 211 205 206 199 210 201 201 218 234 251 264 270 250 222 227 229 241 244 247 250 272 265 270 280 279 275 254 237 232 222 193 191 208 218 197 198 186 175 175 158 160 167 207 194 191 235 242 252 263 265 250 233 224 209 192 184 195 210 232 238 236 235 213 186 202 202 192 149 139 150 152 145 147 149 167 157 156 167 152 151 154 151 152 154 158 155 156 158 158 158 161 159 168 163 165 163 165 175 176 183 182 196 182 171 174 184 181 206 217 192 196 195 201 206 208 214 206 209 267 266 311 269 340 312 288 309 288 317 270 260 263 341 343 319 290 326 449 368 460 602 348 380 344 290 297 355 384 353 594 455 378 440 499 344 436 475 531 436
 233 233 232 232 238 235 237 237 237 236 233 236 229 228 232 239 242 242 244 244 250 254 252 247 245 244 249 254 257 254 253 230 204 198 211 231 252 251 272 282 291 288 296 286 288 293 298 308 316 319 314 313 327 326 331 335 332 328 332 339 352 380 401 382 376 361 354 342 338 360 362 369 355 338 326 349 321 353 364 347 336 341 368 383 350 393 381 378 373 399 376 375 458 439 441 424 418 400 416 404 419 405 401 372 365 347 387 392 383 372 377 384 397 378 353 340 338 338 331 322 320 344 366 397 399 396 399 391 381 381 375 402 381 363 348 360 341 325 313 302 289 289 294 300 305 324 348 351 372 353 345 332 323 322 312 310 316 312 319 356 316 288 280 268 271 270 258 272 258 255 266 268 255 250 250 238 232 232 221 218 193 175 189 212 204 197 163 194 221 203 203 200 195 197 190 176 191 189 185 184 176 169 144 137 132 127 120 116 107 102 106 109 111 111 115 120 129 143 141 143 140 125 122 123 123 121 118 118 117 118 117 117 118 116 116 114 115 113 116 115 112 113 112 111 111 111 109 108 107 104 101 99 102 101 103 121 122 122 130 127 126 126 124 124 123 118 118 117 116 114 116 115 114 115 117 114 102 103 103 98 145 143 139 139 142 142 132 131 121 123 132 138 129 128 129 118 120 105 85 58 58 58 84 95 121 142 147 146 147 149 148 152 149 147 142 137 142 141 140 142 139 139 141 139 140 140 141 142 142 142 139 141 140 140 139 137 137 135 135 133 130 130 129 133 133 135 132 137 135 138 140 145 150 155 160 166 181 195 205 195 235 252 261 252 242 249 246 283 283 269 261 250 234 227 221 213 208 202 215 212 197 224 228 239 253 266 263 212 224 223 232 242 237 254 265 263 287 283 277 266 264 253 256 240 230 213 209 218 219 217 214 202 187 177 161 187 178 184 218 214 218 271 267 251 237 224 213 200 192 177 183 207 228 234 214 221 228 226 228 213 179 185 163 147 144 145 145 146 147 147 144 149 146 150 149 149 152 160 156 156 159 163 167 211 236 243 211 215 221 169 165 171 174 170 171 179 190 186 203 197 197 198 201 190 200 220 208 200 200 206 209 212 215 210 236 232 303 325 322 268 297 257 308 251 291 484 481 389 317 342 281 333 322 353 414 386 325 423 399 452 434 315 310 476 363 561 425 356 323 390 505 431 356 601
 236 237 234 239 236 242 244 244 246 242 240 239 229 239 241 244 246 247 250 252 256 255 249 245 244 242 233 246 228 236 237 190 217 255 258 261 273 258 270 295 300 300 304 293 292 301 313 318 318 335 340 333 333 342 344 351 355 351 349 375 384 385 386 386 386 391 381 361 349 343 338 352 351 329 314 316 347 368 359 349 332 356 370 359 349 340 365 359 357 352 346 374 396 428 411 408 396 407 392 387 382 398 385 360 344 330 344 376 369 378 361 368 387 374 345 334 321 331 326 318 330 343 363 381 394 395 386 383 380 373 383 401 390 389 393 360 338 325 331 301 297 299 300 310 363 370 372 367 375 355 346 327 324 324 327 337 323 326 338 343 326 336 305 322 284 276 277 274 267 275 272 269 269 255 245 244 239 223 219 215 211 210 198 203 199 187 204 218 223 212 214 205 200 196 191 187 185 187 184 183 180 177 178 176 166 163 138 128 122 122 121 120 119 123 125 131 132 142 145 143 145 136 130 130 128 126 123 123 122 120 120 119 119 119 120 120 119 119 118 118 116 117 114 112 112 112 109 110 106 104 102 100 102 98 98 118 122 128 126 129 127 121 129 120 129 119 117 115 117 115 115 118 116 116 117 117 111 104 104 104 104 131 139 141 139 132 130 129 129 131 130 132 130 128 119 120 118 111 101 83 64 66 93 117 129 142 140 145 146 148 150 145 145 142 142 141 137 137 140 141 137 140 142 140 141 141 142 143 142 143 143 142 141 139 135 135 138 140 139 135 130 122 125 126 133 131 132 133 135 138 144 148 154 159 166 186 184 207 229 228 258 279 276 267 256 285 287 280 273 260 244 230 223 218 214 209 216 215 208 226 234 244 259 263 263 233 212 214 215 234 246 254 260 256 279 280 276 258 265 250 221 250 249 232 227 236 228 232 222 208 196 186 171 163 208 206 208 208 225 272 244 222 228 222 202 190 183 177 172 184 204 223 221 210 209 203 197 182 194 202 169 180 145 145 144 145 146 146 147 146 148 150 149 149 150 153 154 232 224 223 215 214 207 205 196 192 200 190 169 170 162 169 185 184 181 173 176 188 191 186 192 209 210 203 197 224 219 219 222 216 222 229 231 221 303 303 289 423 299 275 311 304 246 333 299 294 348 288 418 563 462 331 391 380 364 306 299 457 536 339 316 389 307 302 387 318 656 324 419 417 415 495 362 424
 243 241 244 245 246 248 251 252 252 246 245 240 228 245 242 246 249 252 255 257 255 249 242 237 238 234 215 201 211 212 223 222 242 271 283 280 263 283 292 293 308 315 313 320 323 333 324 327 331 329 339 355 357 361 366 377 387 377 382 395 386 374 370 370 359 347 368 367 358 345 329 347 344 316 330 365 372 361 347 317 337 354 354 341 329 319 318 324 334 351 405 410 420 406 395 395 389 368 376 404 417 399 370 357 339 337 332 354 369 361 357 341 344 341 334 326 321 328 324 314 321 333 357 393 410 398 387 380 375 373 372 381 379 364 359 365 385 378 321 313 302 306 306 326 326 373 376 402 386 361 349 332 330 328 328 326 331 329 342 336 337 325 337 308 295 275 269 264 258 256 266 261 256 246 241 220 214 230 209 204 204 198 199 174 188 199 212 205 215 211 206 217 214 207 197 200 185 192 192 187 184 183 177 176 174 172 169 161 154 154 133 135 129 130 133 137 142 145 149 152 150 141 138 141 137 132 129 127 123 122 120 124 125 125 124 125 124 121 123 120 120 116 120 117 114 114 115 112 107 109 103 100 101 98 98 106 122 131 130 129 124 130 127 126 123 116 108 114 119 120 119 116 117 117 115 114 111 105 103 105 103 104 115 127 137 138 136 134 133 147 142 138 141 143 141 139 135 127 126 124 122 119 120 130 144 144 142 141 148 145 146 143 134 140 145 142 143 140 142 153 147 146 151 147 151 154 152 146 154 149 152 151 156 141 140 141 143 142 139 138 135 128 131 134 136 137 134 138 138 136 143 149 158 172 178 197 216 212 252 228 257 293 304 298 297 289 280 271 259 242 231 221 216 214 223 218 203 225 236 245 258 271 273 251 212 212 219 234 237 250 252 255 271 275 286 254 254 251 244 234 232 223 224 244 233 230 223 208 173 168 163 163 190 196 229 231 248 261 248 237 242 227 199 183 186 171 171 186 203 218 219 205 182 173 165 160 161 157 147 167 165 142 146 143 145 143 145 145 147 147 147 156 247 235 214 202 204 196 181 184 180 190 183 179 175 170 172 173 173 171 187 169 187 185 212 178 193 192 195 197 194 210 212 213 196 259 218 230 231 224 223 237 241 240 223 272 230 315 284 323 299 303 357 244 247 248 290 272 433 653 446 509 449 404 319 415 375 657 695 481 573 508 558 382 332 408 399 314 332 441 427 331 384 463
 245 255 254 254 254 254 258 257 253 250 242 233 245 247 250 251 255 258 257 254 247 238 227 227 218 203 228 239 270 264 258 264 281 287 287 286 267 265 279 277 290 300 298 319 326 333 334 340 347 349 349 370 373 378 375 371 370 381 383 392 386 386 381 377 359 342 323 329 331 330 323 323 332 307 345 359 381 359 339 321 330 346 331 307 317 338 355 357 365 374 384 409 396 372 411 399 378 363 416 413 385 374 364 352 348 334 339 362 368 360 350 334 321 333 330 325 321 309 314 323 336 360 403 414 404 408 393 384 374 363 357 349 351 342 351 358 381 391 354 352 332 319 351 387 339 351 357 384 376 356 346 351 337 324 333 329 324 329 343 358 349 351 334 332 323 307 315 275 263 270 269 263 266 246 230 231 244 229 221 215 211 202 196 197 190 202 204 224 215 209 223 216 217 207 202 194 190 197 199 179 184 178 160 175 171 168 165 165 159 158 162 158 155 143 144 148 146 150 153 158 153 148 153 140 138 134 126 125 124 127 130 132 134 132 131 129 128 129 124 124 123 120 122 116 116 114 115 115 115 114 115 115 104 98 100 111 114 125 123 125 123 124 124 127 126 124 112 122 121 119 118 119 119 117 119 118 116 103 106 107 107 108 109 112 122 138 144 144 145 142 139 145 142 140 146 146 146 145 143 142 143 142 140 144 152 145 141 141 146 146 145 140 138 138 139 143 139 141 142 142 144 144 149 149 147 147 145 145 146 151 146 157 156 160 145 144 140 142 138 133 133 129 125 132 139 139 141 138 136 144 150 159 175 191 206 218 249 248 278 284 299 299 290 281 268 257 247 239 235 230 225 213 228 221 217 224 252 251 265 279 282 278 238 231 218 215 245 244 251 262 275 271 280 287 274 249 246 235 224 236 226 209 209 218 186 203 200 190 187 166 187 204 222 207 232 260 249 228 216 214 192 178 167 165 173 180 190 207 212 218 223 213 190 176 156 148 149 148 147 145 146 144 153 167 153 155 174 172 212 187 222 247 190 183 183 184 183 182 182 185 184 177 173 171 174 173 171 175 199 189 182 245 240 219 204 179 235 230 214 222 296 237 219 215 214 277 214 207 207 214 224 240 239 247 227 240 300 231 264 251 476 315 241 282 334 286 292 256 493 408 312 328 346 458 331 395 474 660 724 533 529 704 640 527 354 903 476 533 557 494 326 341 397 356
 256 252 258 261 259 261 262 258 253 241 244 236 245 252 256 259 259 259 253 247 239 230 223 212 200 236 263 264 286 303 314 300 292 293 294 288 280 285 299 294 291 311 318 314 318 333 344 348 349 357 360 363 375 370 369 368 362 378 381 384 378 364 370 366 345 330 341 343 336 328 329 325 322 308 325 351 360 353 333 318 305 303 314 331 346 352 356 363 368 365 360 364 352 373 392 375 366 363 347 363 358 350 362 347 333 319 346 386 373 358 349 340 321 323 330 321 305 319 327 337 358 370 385 375 383 396 383 369 346 341 339 337 351 383 364 366 376 391 396 348 334 343 375 371 432 397 396 401 380 367 354 348 336 333 328 323 328 328 357 346 354 351 339 337 328 358 321 313 277 264 261 262 260 251 253 252 230 214 214 214 208 203 214 222 205 214 228 232 220 236 218 227 228 232 229 216 211 211 230 188 181 198 197 180 173 154 151 162 172 171 172 173 169 170 167 169 177 175 172 163 156 151 148 144 137 132 129 122 123 131 131 138 139 137 136 135 133 130 128 128 124 120 126 124 120 111 112 109 110 117 113 116 118 114 117 115 113 122 126 123 124 125 124 124 125 129 125 114 124 122 120 118 118 117 118 118 119 120 118 106 109 110 107 113 115 125 143 146 148 146 146 145 146 147 148 148 148 148 147 147 146 147 147 144 146 144 138 139 146 145 146 144 140 138 139 142 144 142 143 146 145 150 144 145 150 154 146 153 148 149 158 155 159 156 156 141 141 137 136 138 136 136 131 134 136 137 143 140 141 150 161 180 193 212 236 260 259 296 295 287 281 275 266 252 257 246 233 234 227 221 219 209 223 220 248 272 280 290 299 296 263 230 218 226 231 258 254 254 269 269 294 300 294 273 269 270 264 253 246 240 228 230 223 217 220 203 189 169 169 189 207 241 246 236 234 227 219 200 179 178 174 165 163 171 176 183 199 208 212 213 208 187 159 150 210 254 236 198 193 179 183 185 170 190 179 180 216 206 260 253 235 234 192 234 215 251 225 239 243 255 231 224 243 229 215 214 209 202 183 250 230 224 213 210 193 288 251 257 233 230 221 264 248 221 214 209 306 242 243 244 285 255 252 255 287 234 280 236 236 236 239 268 245 321 315 296 280 276 257 332 322 455 535 439 373 446 609 652 446 465 449 361 409 360 825 398 449 383 512 609 453 406 579 741
 261 254 258 262 263 261 257 244 253 254 247 244 254 257 259 257 258 254 247 238 229 220 218 211 219 247 269 290 313 312 301 275 277 296 294 301 309 310 314 313 322 331 332 334 342 346 347 336 340 336 355 372 366 366 366 353 369 375 371 377 376 380 366 361 364 379 377 369 367 360 342 335 318 304 328 328 333 343 337 328 322 302 315 337 351 349 345 337 347 346 329 356 367 372 367 359 349 344 347 347 367 357 348 336 316 310 340 340 348 357 347 331 329 316 304 305 320 334 337 347 351 354 371 376 378 373 366 357 342 334 337 339 352 384 377 403 376 367 377 395 365 361 378 423 403 390 396 407 390 379 370 350 334 311 323 317 316 318 337 329 336 341 335 355 332 335 346 298 301 298 285 270 250 234 222 214 214 242 236 245 224 217 231 235 241 225 233 245 244 252 260 262 239 286 291 274 279 251 220 235 216 206 203 189 192 178 153 162 188 188 184 182 181 182 186 186 182 179 175 170 160 176 173 162 161 149 150 136 142 146 151 146 145 142 141 138 137 134 132 136 128 128 131 130 129 123 114 99 99 119 121 113 114 118 119 118 120 126 126 125 122 124 121 126 126 127 128 129 130 128 123 120 116 118 118 119 122 120 123 113 110 107 109 109 118 114 115 121 130 147 151 143 141 152 149 149 149 151 148 148 145 146 145 143 148 146 143 143 145 146 148 147 145 138 142 142 146 144 146 146 146 145 147 151 149 149 148 154 162 160 158 157 158 152 147 157 157 156 142 138 140 138 139 141 142 142 142 142 146 164 185 206 223 249 266 281 286 278 271 254 246 243 244 236 231 225 229 220 224 227 214 225 232 279 301 309 307 307 276 240 235 216 231 222 235 248 261 267 272 290 309 289 269 265 261 258 258 241 229 233 238 224 224 205 188 171 169 172 195 226 234 228 215 206 167 161 156 160 160 156 166 188 178 186 201 191 205 200 198 191 184 183 163 158 206 227 254 254 255 267 261 253 249 250 206 203 249 240 211 231 206 246 196 195 197 204 213 224 274 267 264 243 231 230 218 204 192 240 243 231 226 194 192 186 186 289 278 263 253 236 239 231 268 222 217 256 272 329 298 316 330 357 283 322 274 241 341 350 284 278 384 446 312 364 306 356 387 425 262 392 519 775 706 710 500 782 766 651 462 500 440 469 413 382 399 450 582 517 595 548 546 547 769 727
 263 260 263 264 256 256 259 258 261 256 242 256 257 257 258 257 254 247 243 230 231 233 231 228 203 222 248 272 286 273 241 261 275 290 295 306 295 307 315 324 333 337 332 340 344 343 339 322 332 349 369 368 371 361 355 353 368 386 367 357 392 384 389 396 388 378 366 364 345 342 344 339 336 321 315 302 337 343 341 334 321 296 305 334 337 342 330 321 323 327 353 360 356 342 356 374 361 354 348 334 336 346 346 333 319 307 312 335 351 346 338 334 327 325 321 336 339 326 358 364 366 360 353 360 369 364 345 341 334 328 334 347 357 382 395 372 384 373 374 378 384 383 406 411 428 383 386 406 387 366 365 343 333 326 320 318 308 308 327 320 344 332 332 352 330 319 327 357 339 300 281 265 243 232 227 235 228 221 232 277 239 250 252 279 261 246 245 248 257 282 313 314 261 262 295 310 299 264 256 235 232 214 212 236 216 187 178 179 203 198 197 201 198 204 199 196 194 190 172 192 186 187 185 187 181 186 176 176 175 165 158 150 150 148 143 141 137 139 150 151 143 140 137 133 132 128 122 119 113 111 120 113 114 117 119 120 122 125 125 127 127 127 124 125 125 125 125 127 117 111 105 126 127 121 119 119 120 121 121 120 108 110 109 109 109 113 114 116 128 133 142 155 145 134 137 147 148 149 148 148 148 146 146 147 148 152 148 146 142 148 146 150 148 139 142 147 150 148 149 150 151 148 152 153 153 151 159 157 162 162 158 155 158 158 157 158 160 158 142 142 140 142 142 140 140 143 144 153 172 192 215 236 258 269 267 262 252 248 238 235 229 225 224 219 220 221 218 224 225 224 230 246 291 318 309 313 278 249 242 234 222 222 238 247 261 266 269 286 295 294 281 257 256 266 250 234 223 218 232 237 234 203 173 172 170 186 179 179 209 230 223 211 202 165 162 165 159 163 161 160 155 159 179 176 179 170 155 175 152 156 150 150 170 200 221 215 225 271 243 255 294 275 247 220 261 221 241 261 242 245 243 203 205 201 201 223 247 250 288 270 244 221 207 203 198 211 254 220 208 202 199 207 207 211 222 204 287 271 242 225 229 245 246 228 321 228 307 353 303 403 530 911 304 332 288 265 245 432 426 339 286 365 439 450 457 358 430 336 270 326 343 337 351 368 432 560 503 523 453 428 400 368 413 420 390 451 485 534 464 545 554 561 616 519
 266 264 265 261 262 263 264 265 262 261 249 262 261 262 262 259 254 245 227 241 242 240 240 235 228 229 234 218 222 227 237 241 257 274 280 289 288 308 320 327 325 317 333 343 333 325 317 340 351 361 368 367 370 359 351 348 348 351 340 382 383 366 383 382 388 383 376 371 346 341 331 332 309 314 294 301 337 338 330 311 297 298 329 333 331 311 314 327 338 345 345 338 342 352 356 367 363 357 348 336 336 321 331 324 315 319 318 341 350 342 339 327 316 306 304 308 319 334 367 360 345 341 343 350 368 371 360 331 324 329 343 347 368 396 390 379 378 372 381 375 373 378 397 392 391 389 380 380 403 371 354 336 332 328 323 317 314 302 303 317 320 323 343 330 318 324 332 352 349 328 295 287 261 252 252 236 223 231 230 271 249 260 283 288 290 260 258 266 291 277 306 304 275 279 310 311 334 280 266 245 263 260 255 237 225 195 215 214 221 213 214 211 213 212 210 209 201 197 201 207 208 200 192 189 188 184 181 180 178 173 170 158 157 160 161 169 176 178 169 153 150 146 136 126 126 135 121 85 83 73 70 77 87 115 117 120 121 123 125 127 126 127 127 127 125 127 126 125 125 121 105 101 121 125 126 120 122 122 122 120 119 110 109 109 111 111 112 120 129 136 148 153 152 149 147 149 148 149 149 147 147 148 148 145 148 152 150 149 150 151 152 152 154 151 147 148 149 151 152 152 156 154 155 159 162 157 161 154 161 160 162 154 163 159 160 160 151 147 142 141 139 140 136 138 140 149 162 181 200 218 234 244 243 236 229 229 222 219 217 212 211 211 208 203 215 220 221 224 214 230 258 288 296 291 278 260 248 244 231 223 231 238 247 247 269 275 294 295 293 277 250 243 234 225 226 212 218 230 230 209 187 175 176 186 194 194 186 199 221 225 221 208 193 169 170 167 169 168 166 165 163 157 158 160 157 171 175 177 175 201 181 218 226 210 200 198 218 236 231 255 294 273 284 263 251 275 239 260 260 222 212 218 214 216 269 378 334 261 255 258 243 264 276 246 279 245 216 222 219 243 256 258 269 259 227 243 246 288 280 295 286 319 244 280 398 291 328 311 344 358 378 475 347 325 283 257 300 538 439 351 470 668 377 508 462 468 414 333 355 362 337 335 301 355 344 420 388 382 407 368 491 437 524 448 371 393 513 550 449 533 458 537 509 697
 270 268 267 262 269 269 269 266 263 259 256 266 266 265 263 257 252 232 247 249 251 250 248 246 232 209 212 220 223 227 235 246 244 243 250 257 268 281 300 316 325 334 333 329 311 310 319 334 358 344 361 378 388 377 367 364 360 356 346 333 369 363 365 382 394 383 360 355 342 333 321 311 311 311 318 324 338 333 321 289 315 311 310 293 297 306 301 311 315 314 322 332 337 363 362 362 364 366 364 351 348 339 333 326 305 322 330 312 336 339 309 324 313 305 299 304 312 329 352 367 337 338 328 345 339 359 327 321 349 364 360 366 385 401 407 467 389 380 375 366 373 380 376 377 380 371 373 395 388 357 352 346 342 334 337 327 316 311 297 301 312 310 306 304 296 305 320 321 328 294 287 279 261 256 247 239 244 234 222 241 279 288 313 315 312 281 269 293 307 310 335 340 306 296 324 345 323 302 306 301 287 276 276 275 238 227 234 230 214 220 223 226 220 209 203 211 210 208 204 197 203 203 202 198 192 196 195 191 189 184 178 162 186 183 180 174 170 167 169 168 162 145 149 126 126 135 133 125 83 70 70 70 78 115 113 119 121 122 123 127 126 126 127 129 129 128 128 127 128 127 129 127 127 126 124 123 122 123 123 122 123 125 111 111 111 112 112 122 123 143 147 153 154 150 143 140 146 152 144 150 147 136 136 146 146 149 152 151 151 154 158 158 157 159 152 152 151 156 154 156 159 161 166 156 161 157 158 158 163 160 162 161 163 163 152 148 148 147 145 142 140 140 143 144 153 166 189 210 221 224 220 215 209 206 204 204 204 203 203 200 194 193 191 210 215 217 219 214 235 253 270 258 268 269 259 252 246 233 236 239 251 247 259 266 269 289 289 281 249 255 254 237 220 209 203 198 204 195 196 178 177 191 196 204 200 196 199 223 227 218 203 188 174 170 178 210 213 212 191 225 223 242 261 255 219 217 236 227 222 221 232 218 217 212 219 214 235 248 249 283 301 266 290 307 314 291 268 371 333 222 235 243 238 341 422 469 495 363 465 444 462 483 479 468 308 225 233 239 263 289 347 415 423 341 382 292 433 444 429 328 319 300 261 286 322 356 675 532 406 370 432 352 378 264 267 270 533 415 332 502 461 513 555 509 533 478 384 341 480 368 451 527 417 649 565 447 545 458 422 407 431 579 554 423 406 443 575 470 382 464 523 578 738 752
 272 268 266 268 271 271 267 267 264 260 259 269 266 264 256 252 250 245 254 256 257 255 246 234 218 213 214 218 226 237 250 266 267 271 274 268 259 296 305 317 305 295 290 304 323 337 345 342 354 367 390 423 399 399 394 378 369 354 349 332 346 376 403 401 383 370 367 357 350 331 335 328 315 295 290 309 313 326 313 293 286 290 294 309 308 316 322 323 332 331 334 344 345 354 365 361 352 355 348 342 331 322 314 308 298 296 308 313 327 318 307 302 298 296 299 306 307 320 335 350 341 330 325 318 321 322 322 329 333 346 362 368 371 381 418 415 380 384 378 381 379 373 371 393 381 377 382 385 383 374 391 367 355 342 328 322 311 301 295 286 290 290 309 306 302 294 285 285 284 271 262 262 263 251 249 240 237 248 248 278 314 298 291 301 288 279 284 303 344 383 392 361 330 381 349 345 321 297 309 283 279 276 248 246 237 223 246 242 234 231 238 228 215 207 214 230 228 228 221 213 210 212 209 207 199 204 200 198 195 176 194 191 189 185 184 182 180 177 176 176 175 170 152 144 140 136 129 92 85 77 70 70 70 83 117 127 127 120 121 120 123 125 127 127 128 131 131 131 128 132 131 128 129 130 130 126 122 124 123 121 123 124 124 113 111 111 116 112 116 125 130 140 146 156 152 157 156 155 150 137 135 143 139 134 137 135 140 140 134 134 151 158 156 161 163 160 160 159 165 167 170 169 165 158 163 168 168 168 166 164 164 164 162 158 155 153 165 157 159 157 143 144 151 160 185 201 214 216 209 201 196 193 193 194 193 193 193 197 193 189 188 185 203 208 211 220 222 223 241 248 252 255 256 252 242 235 240 235 241 249 245 253 264 279 290 283 266 245 236 229 219 216 212 198 195 190 183 184 181 198 205 203 209 205 197 205 214 224 216 204 190 180 175 180 189 238 241 244 263 251 240 261 272 285 349 364 369 361 353 332 331 371 302 246 239 303 269 264 267 349 326 315 323 285 269 295 310 339 379 230 290 494 378 592 452 421 497 531 460 543 539 554 654 556 536 517 715 670 480 705 672 872 739 613 753 595 697 946 1018 744 619 363 306 481 474 425 625 583 437 474 431 376 329 268 283 473 485 328 383 370 444 643 836 630 486 443 332 393 481 391 448 510 550 468 578 566 758 922 679 715 824 629 694 413 571 657 717 517 461 615 599 819 929 729
 273 269 274 268 265 267 267 269 266 269 264 268 265 262 259 260 252 256 262 260 259 253 239 226 213 218 222 227 253 257 273 281 284 290 283 280 274 266 271 287 299 309 322 333 347 358 353 355 364 379 378 361 377 381 393 395 379 365 355 345 335 348 369 372 356 346 356 355 347 344 335 326 316 296 285 313 305 294 281 281 290 304 310 331 334 343 349 355 354 362 358 357 353 343 339 323 321 329 341 338 316 303 306 301 299 294 304 300 302 298 296 294 297 297 298 308 322 327 329 329 327 330 317 330 342 330 331 333 340 346 360 360 372 376 401 391 389 383 381 370 366 364 375 384 377 376 370 373 370 371 360 352 347 337 334 323 314 319 315 298 290 284 288 296 292 279 277 267 268 247 246 245 241 246 244 247 230 258 269 278 312 306 283 293 310 326 314 326 326 358 399 384 377 342 343 369 328 301 293 260 256 253 247 241 250 261 250 241 231 225 223 222 231 241 248 256 235 219 226 209 191 202 214 207 206 207 206 203 180 196 198 196 197 192 192 188 188 182 183 187 183 172 160 153 143 140 133 129 104 95 91 75 82 122 132 133 127 102 111 120 122 124 128 129 130 131 131 130 133 129 131 130 131 130 130 128 129 124 124 123 124 123 124 126 112 112 113 113 114 113 111 134 113 112 153 154 147 150 161 160 156 151 151 143 140 142 145 147 152 154 153 159 161 161 161 159 161 160 163 161 162 161 166 164 157 155 159 160 156 163 159 157 160 158 150 142 149 146 143 145 150 159 176 194 209 209 202 196 192 186 183 182 182 186 186 186 188 191 180 178 183 187 202 207 214 218 222 227 235 237 238 235 239 237 237 227 216 224 236 246 257 266 278 290 297 291 279 264 239 227 215 206 200 194 190 186 182 190 204 210 209 218 215 204 184 216 222 212 200 189 188 183 185 183 189 198 204 204 216 236 265 314 350 388 406 380 393 385 416 400 407 445 474 385 362 384 482 353 294 322 429 357 363 355 517 474 561 435 405 381 398 489 450 535 633 507 468 636 627 557 492 421 650 681 525 530 529 806 942 745 888 1053 738 666 771 877 972 943 705 608 676 331 390 401 451 422 554 573 441 525 642 597 457 364 286 561 601 370 472 589 594 625 648 620 640 386 604 407 561 484 534 567 524 626 594 545 588 572 476 548 541 435 467 526 445 465 763 662 683 632 859 730 1026 694
 229 227 262 271 270 271 271 270 266 273 272 270 269 263 266 263 253 267 266 265 263 251 218 230 211 232 242 268 277 287 295 300 309 304 299 300 295 289 284 287 294 322 345 363 370 363 367 369 373 363 350 334 360 359 386 387 383 374 362 350 342 331 314 329 351 338 343 358 348 342 332 327 319 304 299 300 278 278 283 302 319 322 334 352 349 349 323 329 317 320 321 312 307 325 320 300 313 313 323 331 323 296 292 291 290 292 291 289 291 291 291 291 294 295 299 315 323 317 318 328 332 324 309 330 351 354 348 346 356 358 363 371 382 380 385 386 372 365 358 354 346 350 347 349 357 353 359 364 373 380 381 367 361 354 338 333 324 318 314 306 298 274 272 264 263 266 277 266 270 252 274 254 254 251 247 241 238 243 278 301 283 273 271 279 288 293 316 328 328 341 338 331 314 299 310 311 285 282 290 286 246 232 252 249 253 257 246 240 250 258 249 220 228 237 259 256 244 221 229 232 211 211 212 217 218 217 207 209 209 209 207 208 221 216 200 197 194 195 194 194 185 164 155 153 153 159 155 135 135 131 136 136 136 136 134 133 86 80 90 93 121 123 124 126 129 131 131 131 130 132 130 131 132 132 134 132 133 132 127 126 122 125 126 126 126 120 115 113 114 114 116 115 117 117 116 154 154 146 147 151 160 158 158 150 137 134 140 160 161 160 162 164 162 164 163 163 162 160 161 160 160 162 162 161 162 159 158 157 156 164 158 156 158 147 156 155 154 161 158 166 187 184 198 200 194 190 181 178 176 173 173 172 171 194 190 190 184 181 176 176 175 181 196 203 209 211 217 221 223 224 223 232 239 237 232 221 216 239 248 262 268 280 295 298 289 276 258 237 224 211 206 196 193 189 189 183 203 212 225 227 229 223 211 189 214 217 203 196 192 190 196 190 187 192 196 205 210 219 239 289 338 346 347 363 349 357 455 415 446 450 473 483 524 478 486 471 499 574 404 554 547 482 493 421 518 638 576 443 508 390 389 321 521 444 523 501 556 695 523 573 606 621 586 488 730 636 542 536 575 689 657 838 1036 711 721 809 737 656 787 710 764 512 403 552 534 529 630 612 637 606 398 463 458 621 633 592 524 643 367 610 431 506 593 714 620 453 645 432 407 579 715 763 687 568 516 553 603 528 448 499 438 434 598 538 431 633 680 733 678 663 777 909 811 962
 257 244 276 275 273 274 273 274 278 275 277 276 271 273 270 266 265 269 271 250 245 255 246 252 226 226 258 273 290 300 305 314 323 313 313 310 308 304 309 315 322 337 352 356 347 358 378 374 365 354 353 353 332 356 394 394 360 365 373 360 342 335 332 322 316 341 355 358 350 345 337 329 324 316 304 274 292 290 316 313 320 326 304 306 297 288 287 292 290 302 306 299 304 303 290 310 307 290 288 286 286 285 286 286 287 287 289 288 289 289 292 291 291 295 298 299 304 308 316 322 322 304 309 326 341 338 351 358 368 369 369 377 361 370 373 372 363 356 347 346 338 352 369 386 368 371 381 379 383 382 380 369 359 350 341 329 319 307 282 280 288 284 275 291 318 315 310 303 294 280 259 298 279 261 248 249 252 260 268 271 271 269 290 297 317 325 323 315 328 344 356 330 310 285 288 279 270 265 282 304 262 253 253 270 264 254 275 280 285 250 259 239 240 241 253 267 248 236 230 242 221 228 220 222 225 215 224 222 219 217 231 230 222 220 215 215 209 186 180 179 179 184 178 183 178 175 160 147 144 136 156 143 142 134 140 140 133 115 107 109 128 121 122 125 125 128 130 132 130 130 133 129 133 132 133 132 132 132 133 128 127 126 128 128 128 129 124 114 115 114 114 117 118 127 117 144 148 149 145 147 145 156 153 149 139 114 114 149 162 164 161 156 165 162 163 163 163 165 161 161 169 163 168 167 161 165 158 152 152 151 146 147 150 148 149 148 150 160 168 190 195 209 191 183 177 172 169 165 173 171 172 170 169 178 179 187 196 192 187 192 191 187 178 197 199 202 201 196 189 227 232 236 232 233 230 216 238 251 264 272 286 295 295 284 269 252 234 222 211 202 198 188 190 190 186 186 218 223 235 238 233 215 206 196 211 203 202 199 198 196 194 195 195 252 309 323 301 266 263 271 330 296 282 338 294 344 370 385 356 376 415 430 389 452 475 474 507 436 509 513 574 545 496 414 568 669 700 591 513 435 442 297 422 606 503 435 577 529 686 581 583 757 656 594 634 546 600 678 663 518 582 574 1013 673 591 768 737 809 712 637 777 858 433 859 593 737 663 576 841 388 497 435 300 436 884 681 623 834 542 662 655 520 726 821 1207 590 736 862 468 528 875 908 696 586 762 587 508 452 442 676 660 517 526 714 584 617 472 737 569 640 677 924 816 953
 276 272 278 277 276 276 276 280 281 279 280 278 276 277 275 271 274 275 233 259 269 263 267 265 243 222 251 259 288 273 286 275 292 315 314 313 320 323 326 332 323 321 319 341 353 370 389 379 364 362 352 339 322 320 353 323 365 365 358 358 357 340 327 329 316 319 339 344 341 330 322 314 307 294 280 273 306 296 310 330 307 292 287 279 278 275 276 275 280 275 277 281 276 278 278 279 280 281 281 280 283 284 283 284 289 288 286 290 289 289 292 294 295 294 297 297 298 305 300 308 307 310 312 319 327 335 357 357 369 372 372 371 370 369 366 361 358 341 336 345 354 374 381 393 406 387 396 396 388 379 363 353 342 333 321 310 291 307 319 313 305 307 316 325 333 325 300 282 273 266 281 291 290 275 294 276 279 271 270 268 289 298 285 286 301 303 348 336 374 357 375 396 340 341 296 257 263 262 273 284 280 267 258 263 256 260 270 292 286 276 271 275 275 269 272 273 274 268 261 264 261 242 244 238 231 229 231 234 223 226 241 235 232 229 225 212 194 194 192 192 186 190 202 224 184 173 169 174 176 174 175 166 168 168 163 158 167 161 160 156 136 130 129 124 126 127 128 127 129 130 132 134 135 133 132 134 134 133 137 135 129 127 128 129 127 127 129 133 127 117 116 116 118 119 127 126 141 147 144 141 139 139 148 161 163 164 166 165 162 164 165 161 165 164 163 163 163 163 162 164 161 161 159 161 163 155 158 153 147 150 158 150 157 160 155 165 164 167 170 174 174 170 163 164 168 164 151 154 168 164 157 157 171 163 176 184 184 185 193 188 185 192 182 179 182 189 184 191 208 227 231 233 230 229 216 227 252 262 275 284 294 288 278 261 244 228 216 207 202 204 200 195 196 195 188 207 228 238 246 232 216 211 216 198 215 207 216 248 237 244 248 202 261 282 323 314 327 334 352 351 331 320 260 270 325 387 369 351 358 447 407 404 370 347 376 478 452 491 456 477 431 615 712 706 578 555 549 526 613 511 485 397 388 510 484 574 479 570 647 638 623 626 712 672 592 577 578 595 704 741 541 519 661 621 664 780 725 794 820 997 930 601 464 894 905 839 657 674 692 811 755 340 857 885 632 833 944 846 697 519 757 652 676 758 975 558 791 788 650 599 573 550 575 554 510 502 501 527 522 513 618 626 1053 482 443 816 883 602 783 717 430 1133 1086 1130
 280 281 285 283 281 281 282 284 284 284 285 284 283 281 280 279 268 234 250 278 275 277 275 267 252 238 237 231 215 229 246 288 285 284 280 290 323 327 339 338 342 345 345 344 373 379 376 372 359 345 322 319 307 313 298 297 332 351 356 349 349 341 333 323 309 286 298 296 303 299 303 303 311 276 273 269 270 271 270 271 272 278 271 275 273 274 275 276 275 277 276 277 278 279 278 280 278 281 282 281 284 285 286 287 288 288 291 289 293 293 293 295 293 294 299 300 301 302 305 309 307 305 315 319 327 335 344 356 364 364 366 362 351 346 342 334 330 345 352 372 383 391 402 421 419 408 401 397 387 376 360 339 336 318 312 340 334 339 343 338 340 337 328 329 321 302 288 289 276 268 268 285 290 301 294 302 364 282 273 286 279 297 315 344 313 300 325 325 339 330 346 378 371 365 304 263 275 257 264 248 266 268 296 287 268 268 293 314 301 312 303 287 278 285 290 290 294 295 284 273 266 256 262 266 242 235 229 235 248 245 225 213 203 201 214 222 229 227 226 229 220 201 194 193 171 184 189 186 171 171 175 178 176 182 183 181 175 168 169 148 144 145 144 143 129 119 125 127 131 132 133 131 133 133 132 134 133 134 136 137 135 131 130 128 130 129 129 129 135 137 117 122 120 119 119 126 125 124 137 140 142 147 145 145 148 148 144 139 145 146 168 164 166 164 166 165 164 163 162 161 166 159 159 155 154 164 162 155 152 151 150 151 152 151 159 164 164 163 164 165 158 158 155 157 158 154 153 161 154 149 154 155 158 168 172 171 174 174 184 186 188 191 193 191 189 187 189 200 211 226 227 230 219 215 242 244 264 274 287 289 278 266 251 236 224 214 211 203 201 205 198 195 192 199 204 209 240 242 238 225 227 223 216 204 224 216 222 262 298 309 288 252 221 211 227 233 276 259 273 292 244 336 361 387 351 389 325 359 430 388 406 360 384 398 409 364 356 426 454 500 715 783 845 922 795 839 606 450 584 585 328 358 319 583 344 713 443 518 577 572 644 592 695 637 840 868 591 767 752 683 605 533 656 718 748 1021 892 817 903 864 819 791 729 703 687 738 804 700 677 945 1007 326 564 734 870 1105 1100 867 755 856 551 905 784 889 933 874 866 813 653 634 670 789 804 570 553 699 532 485 559 671 587 633 697 522 707 559 624 782 992 976 695 987 1049 1086
 285 286 289 289 286 285 285 287 290 289 290 290 288 283 282 250 252 272 280 283 282 280 273 268 270 268 259 221 222 233 254 266 271 273 283 298 306 328 339 357 363 358 355 358 366 375 366 358 354 354 342 332 330 314 286 326 325 301 323 298 320 282 278 279 281 285 304 302 297 296 304 287 277 266 266 279 270 286 274 274 273 272 275 277 277 276 276 276 277 277 279 279 280 279 279 280 281 282 284 284 283 285 286 289 288 292 293 295 296 297 297 303 326 314 309 309 308 305 298 304 307 311 311 310 324 333 337 344 342 346 344 336 331 324 338 349 359 366 370 369 380 389 396 401 412 410 407 397 381 377 361 343 328 347 353 361 364 361 358 355 347 340 332 317 301 289 280 277 283 267 283 295 332 337 324 374 340 337 330 289 296 294 297 301 308 322 335 369 387 363 351 320 304 303 292 282 284 317 274 298 270 274 284 302 279 278 301 326 335 397 321 303 323 315 323 329 309 301 295 283 272 261 252 246 235 242 263 260 258 257 251 247 234 233 237 219 228 214 232 226 219 215 207 116 198 189 202 210 194 187 182 190 187 190 180 182 178 175 166 157 164 162 161 148 141 134 129 128 128 127 130 132 135 133 135 134 134 136 135 136 137 138 130 129 129 128 128 129 132 138 141 138 123 118 119 128 127 116 125 140 140 142 144 137 144 144 139 122 135 145 146 151 160 162 162 161 160 163 161 166 160 159 157 158 153 160 157 165 160 155 157 160 162 162 164 161 154 156 157 156 155 154 154 154 156 162 155 150 153 151 163 162 165 169 171 160 168 179 179 182 190 193 180 186 187 192 200 209 220 226 229 231 215 219 244 265 277 284 285 274 257 243 233 224 215 211 207 206 203 201 201 196 217 226 212 211 240 253 245 239 248 237 212 227 226 236 252 224 246 283 293 306 265 240 250 222 227 226 230 281 245 250 256 261 297 287 400 445 447 339 333 343 324 356 363 411 536 512 636 504 639 784 623 709 761 722 678 602 618 369 501 530 555 571 654 369 571 526 525 544 540 769 607 888 657 904 618 1146 730 741 740 573 638 571 663 711 940 779 856 888 1215 1024 819 898 859 1295 1099 1041 811 813 719 766 326 678 683 1149 1101 892 872 849 886 752 769 921 717 1244 965 1050 1005 982 961 757 955 758 898 604 694 799 785 668 598 732 737 589 505 550 786 940 795 1054 1354 1277 1359 1293
 293 293 292 291 287 287 295 293 296 294 288 286 280 266 255 264 287 285 286 286 285 281 281 277 260 239 250 241 223 235 243 257 272 270 281 295 314 320 333 343 352 363 372 376 379 379 371 361 353 339 321 321 284 274 289 268 272 274 308 283 279 279 269 270 275 273 278 312 282 265 265 265 267 270 277 280 289 296 294 286 287 297 290 281 278 278 278 279 276 280 284 282 280 280 279 281 281 284 283 283 285 289 287 289 294 293 295 296 300 301 306 317 335 334 326 316 317 307 325 324 315 314 314 317 319 313 316 317 320 324 321 328 329 333 348 353 361 362 370 372 376 381 390 404 412 415 408 398 386 380 366 374 371 361 368 371 364 356 345 344 343 319 313 305 314 287 290 280 291 290 291 296 307 313 334 358 400 347 321 333 305 302 312 317 321 332 347 380 421 397 345 371 346 286 264 269 271 282 304 321 282 280 285 294 299 297 343 344 386 343 330 352 327 310 311 308 298 284 277 275 263 255 276 248 249 241 247 243 240 252 255 267 245 249 243 233 238 226 229 225 214 208 239 218 11 202 193 200 218 205 196 200 197 200 202 189 186 180 182 186 179 174 174 168 150 143 128 125 130 129 129 129 131 134 134 135 135 138 137 137 136 137 136 132 132 129 131 131 130 132 136 141 121 119 119 118 128 127 145 146 151 144 144 143 141 126 142 149 145 145 143 140 142 151 158 156 158 156 158 156 158 154 157 154 153 162 165 164 166 159 161 165 164 164 168 171 159 159 157 156 154 157 157 156 155 164 163 153 152 153 153 167 166 162 168 158 160 161 167 169 187 177 186 189 196 200 206 218 226 229 226 219 217 253 259 276 285 282 269 254 239 237 221 216 210 206 203 205 209 200 200 218 234 227 208 232 246 263 258 254 260 234 263 250 251 275 273 274 244 278 315 311 262 236 243 247 270 289 278 258 326 324 256 281 322 376 366 392 298 303 459 482 495 481 549 520 598 605 699 666 676 804 809 1092 888 637 795 575 536 514 689 592 622 424 482 654 427 399 542 605 780 741 639 933 871 993 829 788 1039 769 737 743 619 738 908 784 715 960 788 845 982 946 920 1017 1088 1079 909 896 690 592 528 669 540 757 922 824 882 663 662 740 894 1052 953 1102 1063 1051 893 1189 1200 1086 1326 793 855 962 960 786 786 846 810 711 649 829 741 730 619 821 1409 1033 913 1064 1178 1164 1303 901
 297 289 289 260 259 282 296 301 295 291 281 267 262 261 287 289 290 288 289 288 286 286 282 274 263 270 257 243 240 218 238 255 262 272 322 295 308 318 327 337 355 373 382 380 374 366 355 345 334 308 280 266 261 259 258 262 264 276 290 289 269 266 265 266 264 265 266 267 264 264 268 268 270 274 284 289 297 299 299 304 304 293 292 294 284 281 282 289 290 288 288 285 283 282 280 282 281 287 285 284 285 287 287 290 292 292 294 293 297 299 308 316 339 352 349 371 352 351 334 325 326 326 323 326 326 321 328 333 338 331 329 339 342 344 348 361 371 381 383 391 400 412 417 422 423 420 415 398 401 396 389 380 369 360 352 353 343 341 340 323 327 317 303 285 279 283 309 310 311 307 304 299 296 308 325 336 366 367 382 328 310 312 341 343 334 344 359 373 397 399 409 404 331 310 303 280 283 313 308 307 277 291 290 292 293 307 317 334 309 310 285 294 311 302 308 300 305 294 298 270 253 246 242 241 241 239 230 239 246 254 255 253 235 227 236 222 228 230 227 215 229 230 220 249 218 223 219 210 214 217 222 232 231 224 218 204 181 199 197 182 179 166 162 147 157 152 148 149 148 146 134 132 131 131 132 134 136 137 141 140 141 139 138 141 138 133 134 131 130 131 131 133 121 121 121 120 128 119 124 134 159 156 154 149 143 133 144 148 146 143 147 146 143 141 143 144 141 158 157 157 158 154 161 158 166 168 172 173 172 169 168 169 170 170 160 157 164 159 159 159 157 156 166 169 167 163 164 157 163 155 166 164 170 165 172 166 173 179 185 186 194 196 193 196 197 198 212 219 225 226 227 218 244 259 278 282 279 270 251 232 231 222 218 211 211 211 208 204 200 199 219 232 249 230 222 253 264 279 278 268 250 247 260 314 306 315 307 283 258 244 268 315 275 269 282 272 453 329 332 302 356 301 285 267 271 353 284 371 408 398 355 364 476 596 682 627 546 587 524 599 689 721 805 846 753 677 793 1004 828 770 757 629 647 735 670 578 622 597 450 657 570 513 640 671 828 692 955 861 878 957 938 967 847 696 715 881 868 1086 877 1230 1287 1064 976 907 1104 870 949 669 427 459 665 752 701 396 676 898 1107 758 740 1273 1213 792 726 897 1165 1218 1424 1310 1225 1560 1080 936 1255 1261 1116 1105 1509 1529 1266 866 1023 915 839 561 797 980 1618 1060 862 1142 1010 1558 1157 1142
 277 267 244 223 248 267 284 303 291 278 262 258 256 287 289 284 285 290 289 288 289 289 285 279 285 279 271 254 230 226 236 254 263 268 291 302 311 332 344 353 366 374 369 364 360 334 316 283 269 254 255 257 257 266 258 259 260 257 272 276 264 261 262 262 262 262 264 264 266 275 275 279 278 285 283 284 290 299 309 309 307 301 300 298 294 285 294 294 298 297 292 286 284 283 283 282 283 284 285 286 287 286 287 289 288 289 292 296 294 298 307 326 346 367 373 375 360 347 345 348 352 346 343 344 336 342 347 354 356 342 338 355 362 362 374 378 389 402 407 418 429 433 435 431 427 419 413 405 400 385 374 363 351 340 337 330 315 312 320 304 326 296 288 297 315 300 305 321 324 321 322 314 306 307 314 314 336 341 362 344 343 323 326 340 353 361 368 399 473 434 481 447 370 336 351 405 305 300 299 311 318 321 313 298 301 304 323 338 363 360 329 323 324 306 300 281 267 264 264 259 274 256 267 270 277 264 264 266 260 262 256 267 242 246 251 236 240 235 242 238 240 235 231 234 229 229 237 262 241 206 208 214 222 217 208 196 202 191 180 186 176 175 159 154 150 150 157 140 147 148 146 148 106 106 133 133 135 135 138 138 140 141 142 142 142 141 137 134 132 131 133 131 131 126 118 123 121 131 128 117 125 129 128 130 150 155 155 149 154 154 153 149 145 144 145 151 154 164 165 163 165 164 166 166 164 173 173 165 166 166 167 166 164 159 159 161 166 167 168 163 165 168 168 170 162 164 169 166 168 163 175 180 171 177 181 184 189 189 193 200 197 192 197 198 200 211 226 229 235 235 228 231 260 269 274 274 252 243 230 229 220 212 210 215 209 212 209 209 204 211 230 251 256 225 228 259 275 293 285 260 251 270 249 285 332 351 335 299 263 273 295 312 318 368 319 300 335 324 394 370 405 344 322 286 278 281 323 415 448 497 483 419 519 518 621 526 527 479 554 630 593 609 669 668 670 874 690 790 709 608 759 694 543 633 805 602 694 571 478 468 602 802 703 740 744 672 898 848 1077 1172 1472 959 909 874 670 974 849 857 852 1101 1072 1172 980 1139 959 595 632 494 669 741 853 879 980 1019 592 386 579 646 713 951 729 959 1018 1101 1164 1177 1497 1490 1289 1500 1455 1313 1383 1441 1481 1561 1586 1163 1012 798 887 1153 689 783 675 1377 1414 1191 1296 1475 1309 1419 1261 1494
 229 228 222 215 225 263 281 299 289 270 283 268 268 268 273 289 286 287 290 290 291 290 289 287 282 273 248 247 225 234 274 273 284 288 309 324 334 340 339 347 346 331 328 333 363 325 300 267 251 256 257 265 270 281 278 281 270 263 261 260 259 260 262 265 264 266 261 272 268 280 287 295 296 306 303 304 303 307 313 314 313 315 309 291 285 304 303 306 304 300 288 286 285 287 287 288 287 287 286 283 285 292 289 294 293 291 296 295 295 294 302 327 328 366 376 386 384 382 381 384 381 374 366 355 358 370 378 377 369 351 367 377 390 394 403 408 418 425 428 428 428 433 431 427 415 396 382 381 367 364 358 348 347 333 317 308 303 297 300 309 306 296 295 329 314 311 318 318 320 325 334 344 323 336 316 319 329 344 342 353 378 352 348 344 350 364 376 428 461 492 611 477 422 366 349 339 317 336 314 308 297 302 326 304 309 308 317 337 364 345 324 322 338 333 314 292 268 270 269 279 280 284 286 276 283 284 266 260 269 269 270 289 270 262 268 262 292 254 263 251 239 237 235 239 266 250 270 227 210 207 212 222 219 234 218 218 213 206 189 192 191 188 176 174 170 155 149 138 137 150 149 148 139 133 141 141 147 135 134 139 136 136 139 143 143 143 142 140 135 133 133 131 132 133 123 122 124 132 123 141 122 164 165 166 168 168 165 157 128 133 143 156 157 156 154 152 173 169 171 167 164 166 166 163 161 162 163 165 165 163 163 162 163 162 160 161 160 162 167 161 160 167 164 169 169 168 178 176 175 179 179 185 197 186 194 189 198 198 198 195 197 195 198 205 219 227 240 234 237 236 238 247 259 265 261 253 236 236 227 223 216 215 216 215 211 207 210 214 242 228 222 259 259 226 249 255 276 292 260 254 284 265 265 317 338 347 338 311 271 309 328 395 385 401 407 405 439 411 492 444 403 372 429 316 363 442 395 377 450 457 534 441 511 590 535 615 473 552 548 638 700 658 810 567 573 637 720 612 547 648 731 788 1017 651 1021 826 686 706 915 708 641 746 763 765 824 662 682 915 1059 1008 998 830 914 1042 779 776 1272 1070 1062 928 958 935 899 829 802 898 891 574 767 804 857 906 756 568 965 523 386 797 814 962 1165 1667 1198 1078 870 1170 1456 1633 1648 1700 1617 1372 1140 1543 1685 1930 1612 1640 1001 876 1093 1144 815 1461 1056 750 1171 1145 944 1025 1080 1298 1872 1664
 187 202 234 251 248 265 296 283 283 292 290 288 284 274 275 276 276 277 292 292 294 295 287 280 275 269 264 236 245 268 264 264 293 291 317 335 321 326 314 307 312 319 338 346 338 298 293 263 258 270 264 279 277 276 284 274 268 264 264 272 285 290 286 274 271 271 275 282 284 284 289 306 318 317 312 312 311 311 319 321 318 307 293 287 287 289 295 309 298 294 291 290 290 290 295 296 294 294 293 289 298 300 303 303 302 297 295 299 297 296 301 308 342 346 340 376 392 398 400 398 400 398 395 397 394 399 396 383 378 381 394 403 412 419 422 423 407 406 396 390 400 397 396 400 389 377 366 357 354 346 350 349 332 323 314 310 304 310 315 336 314 309 308 337 335 332 329 344 347 349 371 364 341 384 334 334 331 329 334 354 358 383 375 369 362 377 389 413 436 467 561 442 462 399 382 394 342 335 374 345 350 323 339 310 317 324 366 373 389 365 341 332 331 318 297 284 282 287 276 289 299 311 297 285 284 270 261 270 281 297 319 326 314 295 289 309 284 271 259 258 255 251 252 257 270 247 238 238 239 223 229 226 235 244 235 232 221 215 197 207 194 193 194 190 176 178 167 154 150 142 151 149 148 146 143 150 146 142 144 137 138 136 139 139 140 142 142 143 142 134 135 135 133 134 123 123 124 126 122 128 130 127 121 145 168 167 168 168 168 169 168 167 164 157 169 171 170 172 170 166 165 167 166 165 166 172 169 166 164 165 160 159 159 159 161 163 162 166 162 161 161 163 166 171 168 174 177 179 183 189 193 192 196 192 190 200 191 189 191 191 194 199 202 219 229 238 232 235 235 228 235 259 253 247 245 235 233 227 224 218 219 218 217 216 215 211 207 228 255 239 242 272 255 248 259 276 291 266 270 282 273 272 283 288 328 333 344 338 295 350 361 392 417 520 457 559 522 485 441 460 341 388 363 390 313 408 418 456 563 408 389 432 484 399 549 485 597 528 661 585 595 537 703 575 539 544 646 602 570 658 723 784 1093 914 875 738 995 1201 1567 1221 891 736 580 598 712 769 691 891 1042 1096 981 1069 1200 1166 898 1042 1166 1553 1573 1208 1192 1299 971 762 887 1228 926 564 847 1080 1465 1104 858 863 1026 626 642 415 883 808 927 1080 1282 752 932 1135 1637 2144 1706 1978 1812 1658 1410 1822 1664 1873 1751 1615 1209 1017 1454 1416 1536 1510 1432 1282 1037 1296 1408 1305 1043 1403 1634 1619
 228 237 251 281 288 296 296 299 297 303 295 294 292 285 287 289 287 290 293 295 296 279 249 252 249 252 262 237 223 255 234 241 250 262 294 281 278 294 299 308 335 345 347 341 342 271 255 250 264 265 281 287 277 271 282 276 277 266 275 273 279 280 286 295 288 283 293 308 312 316 323 321 316 316 315 317 318 318 315 312 303 291 293 288 292 299 296 297 295 294 293 295 295 298 300 301 305 304 300 301 307 312 301 312 313 320 324 308 313 296 297 301 350 355 358 379 365 345 353 355 359 373 398 400 401 392 394 393 392 393 387 390 385 374 365 366 361 354 364 365 366 382 387 383 373 365 357 344 343 337 330 327 326 312 308 314 323 330 342 366 345 330 323 342 375 363 360 386 387 370 387 388 362 354 348 343 337 343 341 347 367 370 397 403 390 386 398 420 480 488 528 458 578 460 439 422 399 419 463 421 377 369 359 330 326 330 337 351 364 387 371 348 354 331 315 306 303 291 283 283 289 288 293 292 287 298 303 304 314 310 310 303 302 296 298 310 298 292 286 315 285 313 304 297 262 250 246 260 257 232 248 259 261 259 245 237 220 212 232 227 222 222 226 205 201 193 187 184 185 178 180 168 153 153 152 151 152 152 150 149 147 144 141 140 139 140 143 144 143 143 136 136 137 136 134 124 124 124 125 126 128 134 107 106 162 165 166 167 161 143 163 164 165 167 166 166 170 173 174 177 169 168 168 168 168 169 169 169 167 166 163 162 162 160 160 160 162 163 165 166 163 165 168 168 180 180 177 180 177 185 196 198 203 196 192 190 187 188 191 193 203 206 218 227 241 241 232 232 229 226 241 236 236 228 231 228 225 219 219 218 220 220 215 218 212 212 229 253 274 266 265 284 255 292 286 302 289 289 308 298 286 287 319 307 332 342 380 353 330 280 389 423 447 425 494 503 583 518 520 553 404 507 480 435 396 405 603 322 329 335 438 593 520 710 381 414 486 690 624 479 606 614 795 529 482 585 919 1053 930 1017 696 675 758 836 925 813 1008 1310 1445 1242 769 971 921 1246 697 904 1064 955 1066 1327 1436 1193 1209 1017 804 1010 773 981 1320 1341 1230 1464 1082 984 987 1030 1175 918 683 1219 1069 1526 1286 921 861 953 755 387 687 661 658 1131 741 1033 965 1305 1550 1939 2097 2240 1890 1979 1799 1389 1772 2056 1360 1592 1173 913 1500 1379 1482 1819 1780 1359 1344 1043 1187 1513 1012 1649 1651 1245
 230 237 270 290 264 273 309 308 309 306 302 296 300 300 300 296 288 297 298 298 280 263 282 277 278 272 264 263 239 236 228 238 239 249 255 270 283 306 314 338 346 344 334 325 309 259 276 271 259 257 256 271 274 292 275 278 272 273 289 280 290 302 317 316 303 311 327 331 332 327 328 322 319 322 324 320 312 310 302 295 303 300 296 294 295 305 305 303 304 301 299 299 303 309 310 309 306 304 310 316 319 322 332 338 335 329 329 330 327 324 310 298 300 310 333 342 361 334 336 330 338 344 367 371 376 364 363 368 344 354 343 338 337 338 338 336 336 347 356 370 364 360 359 357 365 357 356 364 347 337 330 323 321 318 327 337 353 412 369 372 368 362 339 335 343 350 354 374 374 371 388 386 379 365 354 352 359 355 365 369 366 377 414 422 418 436 426 447 474 536 595 499 612 570 541 426 409 451 471 409 402 379 370 360 348 335 348 377 424 410 378 363 348 345 362 351 313 292 287 308 313 310 342 354 330 328 332 314 324 329 353 353 323 311 303 316 298 301 302 317 356 314 289 280 272 255 279 262 277 266 261 274 279 263 252 257 245 240 250 233 251 252 226 209 222 213 213 203 192 188 186 189 180 172 159 155 148 165 188 151 151 150 147 144 141 142 142 143 145 144 145 144 138 138 138 139 128 125 128 127 128 130 167 164 163 165 163 160 158 167 166 144 129 174 174 169 172 174 174 174 173 173 172 171 170 169 167 166 167 168 166 164 162 161 161 170 186 181 177 181 184 190 187 199 187 185 177 175 192 181 186 197 200 197 195 189 187 187 189 195 196 209 220 225 229 230 225 221 214 232 234 224 219 224 226 223 220 219 219 218 221 228 220 218 216 239 262 285 313 294 286 300 316 314 331 343 305 346 311 283 304 330 351 371 345 354 350 346 388 390 320 422 356 421 399 419 493 584 558 578 556 540 518 422 606 578 489 449 532 458 390 669 643 661 515 513 486 661 452 427 665 763 661 586 605 557 670 839 805 925 1017 898 1023 830 1352 1176 1129 1121 966 793 1050 1436 1440 1738 1065 702 864 1083 967 897 1111 1403 1042 1048 1612 1136 1187 884 1247 1125 1262 1130 1039 1390 1403 1009 1328 839 1043 698 1059 1148 1530 1395 763 723 1023 814 441 861 1054 979 822 1091 1020 1207 1772 1532 1834 1775 1545 1879 1807 2001 1956 1481 1336 1376 1624 1356 1092 1169 1704 2018 1973 1522 1157 1679 1378 1540 1066 1580 1527 1692
 257 255 257 248 246 264 258 283 293 316 314 311 314 314 305 295 295 294 294 271 264 294 288 289 271 271 280 273 268 249 234 229 237 250 255 280 307 323 332 335 339 334 335 327 301 283 267 247 250 254 264 269 286 287 284 279 286 276 280 292 313 316 322 311 328 312 309 305 310 299 305 306 313 305 302 312 316 310 303 307 308 301 301 301 305 312 318 319 311 310 304 301 306 308 313 319 324 335 345 349 351 349 346 343 332 339 338 337 332 327 323 312 304 303 303 310 342 332 321 317 325 338 337 370 339 330 330 337 326 325 327 327 330 327 328 334 336 344 344 355 354 344 346 346 352 353 357 359 352 343 336 334 330 339 342 342 423 396 378 395 397 360 343 345 342 345 356 359 363 378 386 384 385 396 394 373 362 392 403 378 365 383 393 415 417 429 448 484 565 601 583 532 586 599 501 452 443 482 449 409 384 379 369 347 341 345 371 386 410 404 412 360 376 368 361 347 320 296 341 360 385 355 337 329 341 342 330 324 336 340 357 331 313 300 304 331 332 325 376 395 331 298 287 271 266 261 265 282 290 277 287 281 301 285 253 253 261 263 244 253 231 262 234 203 208 210 215 197 202 193 185 169 195 200 187 167 175 172 205 250 160 155 150 151 149 147 141 142 143 145 145 146 149 141 139 141 140 141 126 126 129 130 131 130 172 167 166 168 166 167 162 165 165 173 167 169 166 170 172 160 176 174 173 174 173 169 169 172 178 167 167 164 164 163 180 179 184 181 178 176 178 185 186 190 194 192 186 189 189 188 189 191 187 192 192 189 184 186 196 191 207 220 228 226 223 215 210 212 232 248 227 221 220 221 225 222 219 221 222 221 223 226 222 231 265 273 295 321 351 336 342 346 337 327 340 361 357 341 319 328 340 370 460 354 350 360 346 381 401 511 374 333 437 367 440 566 668 710 580 544 573 390 345 421 652 619 563 469 637 666 605 479 530 650 739 593 603 792 807 627 455 613 640 471 990 1300 905 1124 1150 1352 1808 1571 1260 1055 1320 1618 1246 1244 1277 1008 1192 1480 1561 1064 1199 1145 752 734 917 1047 1221 1294 1371 1369 1492 1331 990 986 1089 1390 1560 1291 1027 1428 1024 1292 1014 866 1078 1233 975 1080 1501 1452 1035 1142 924 791 458 1087 546 1266 1201 1344 1006 1061 957 1113 1606 1602 1688 1729 1612 1954 1820 1831 1761 1790 1763 1303 1036 1339 1922 1893 2314 2122 1647 1545 1488 1220 1364 1421 1595 1498
 197 218 194 221 224 240 260 264 288 284 262 274 298 313 305 299 301 297 293 269 280 301 298 293 293 295 292 285 256 230 236 258 249 269 277 310 310 311 316 320 305 307 306 315 304 291 248 250 250 261 264 271 280 277 300 303 293 290 288 304 322 303 293 292 292 287 316 302 299 283 284 283 297 289 309 304 302 303 311 311 323 322 317 316 328 327 322 325 313 316 312 311 321 326 330 335 357 366 365 360 352 349 349 348 344 345 341 336 330 327 326 326 327 324 310 304 304 307 307 311 316 316 326 317 316 318 314 315 316 317 319 320 321 326 328 328 329 333 331 331 334 337 339 340 349 345 346 351 352 355 353 350 359 377 366 379 381 392 421 429 397 365 365 370 357 360 379 375 376 380 389 424 408 390 381 371 382 419 406 382 386 394 389 401 419 427 440 460 490 538 626 591 599 654 551 465 527 532 454 404 384 378 355 372 362 371 373 387 403 388 374 355 348 333 347 316 310 331 360 368 383 374 365 353 360 374 359 349 339 344 337 324 327 304 306 326 341 365 359 335 313 296 284 274 269 276 293 324 311 301 321 302 277 261 262 266 271 267 261 254 246 222 206 192 192 194 208 207 208 187 192 169 189 182 187 175 215 198 195 183 166 159 158 157 158 154 149 144 143 143 146 146 146 149 148 141 141 143 142 142 129 130 130 131 132 138 172 171 170 170 168 168 159 169 168 169 169 167 169 171 153 129 149 173 173 174 172 175 171 170 170 190 196 193 186 184 182 187 187 185 193 195 194 196 198 198 196 202 199 201 203 202 198 198 194 188 185 187 192 206 209 226 222 222 215 210 208 215 217 219 220 219 220 229 230 222 223 223 224 226 230 229 223 234 255 283 315 341 356 371 358 338 330 350 365 403 389 367 383 378 396 394 397 410 456 453 573 496 546 491 403 328 442 485 468 491 546 556 614 644 659 559 501 689 692 587 463 375 699 716 726 705 676 833 790 794 620 601 763 684 933 568 904 628 785 640 670 787 1131 1254 1426 1022 1139 1636 1387 1492 1594 1634 1458 1136 1284 1342 1093 1180 1177 1173 780 843 779 867 987 1536 1473 1546 1280 1186 1433 1155 1059 1301 1279 1993 1581 1421 1034 1170 972 1299 1221 961 969 1094 1402 1246 1141 998 1114 1155 446 838 1072 757 915 998 1101 1543 1180 1357 1361 1570 2031 1862 2158 2007 1794 2368 1981 1640 1615 2038 1462 1415 1620 1672 1763 1988 2012 2112 1504 1483 1779 1700 1672 1598
 177 181 210 213 225 244 266 261 251 215 243 265 286 309 302 304 305 296 305 274 291 308 306 305 302 291 274 262 247 231 241 255 259 280 292 298 302 304 302 264 266 284 287 282 254 248 248 249 251 252 254 257 259 265 286 282 270 281 291 278 291 289 283 280 287 301 315 298 288 275 279 291 283 280 283 287 297 315 312 315 325 334 340 338 347 340 340 328 341 335 340 337 347 360 368 375 372 368 365 363 361 358 355 349 343 332 328 326 316 321 326 329 331 331 324 315 309 312 309 307 310 311 315 313 311 313 316 317 319 320 325 322 324 324 328 330 328 330 330 329 333 335 329 335 336 343 348 351 358 370 384 376 379 387 380 383 392 406 434 421 403 403 399 409 395 409 416 397 392 395 402 427 428 415 388 375 397 413 439 419 397 400 408 417 428 443 458 501 543 521 590 591 539 514 495 465 497 495 454 432 388 376 367 391 417 410 423 399 380 370 415 393 336 318 318 312 350 373 371 374 371 373 395 393 397 396 386 390 356 368 379 365 344 341 342 331 351 371 384 357 335 303 308 306 275 300 288 288 305 291 291 279 259 251 263 251 228 237 248 250 227 218 203 201 195 198 204 193 192 186 185 201 178 151 155 179 186 179 178 180 175 168 168 164 165 161 157 152 149 146 144 145 146 147 148 152 149 144 146 146 147 143 131 132 132 132 134 171 174 174 171 171 170 169 169 171 170 168 166 174 170 169 162 153 177 173 172 175 178 199 206 203 201 200 194 194 191 195 200 208 208 211 215 217 219 224 224 222 221 217 218 219 214 206 193 185 185 188 207 206 210 212 217 216 208 216 218 215 213 221 217 220 220 230 222 220 222 225 225 227 230 228 228 238 262 289 325 348 316 305 281 324 355 385 403 392 357 391 379 406 453 451 497 439 406 456 455 553 564 543 548 641 394 480 471 522 548 598 516 494 553 387 575 742 664 560 680 459 680 561 609 723 630 770 816 705 677 737 933 843 688 785 704 800 507 752 779 770 1087 1171 884 1066 1567 1902 1813 1862 1906 2106 1689 1788 1384 1161 1306 1013 1164 1211 1134 937 973 948 936 1008 1393 1309 1548 1495 1491 1012 949 988 1306 1083 1195 1467 1142 1437 1200 1041 1002 970 922 1105 1587 1195 1242 1353 1145 1198 832 802 1344 1099 1105 1398 935 1018 1375 1400 1027 1405 1647 1559 1628 1948 2165 2120 1992 2013 2097 1682 1852 2117 2074 1687 2118 2025 2009 2140 1878 1758 1841 1686 1880 1937
 208 237 240 252 244 241 232 211 206 235 244 260 288 308 307 308 311 300 282 282 303 306 307 287 273 263 254 235 234 240 255 259 275 276 285 286 268 265 243 244 244 244 245 247 248 247 248 248 251 252 250 251 250 254 259 260 264 263 272 301 284 272 271 280 307 290 281 275 271 271 272 278 280 279 289 301 319 304 303 314 324 313 333 338 353 351 356 363 369 376 384 381 381 388 385 377 364 359 358 355 335 337 328 321 317 321 311 309 311 314 323 338 338 336 330 329 329 318 310 311 310 312 317 315 317 317 321 323 330 336 334 331 337 345 344 337 347 347 339 335 333 332 332 337 338 335 349 358 367 368 370 391 386 396 407 417 414 411 416 418 404 389 394 390 391 400 406 405 419 423 432 445 424 421 423 399 409 417 431 435 408 417 429 452 465 594 545 528 579 529 585 656 610 659 531 467 438 463 422 401 381 374 399 400 407 393 399 400 394 391 353 338 322 335 359 358 337 327 334 354 365 388 398 435 451 425 406 391 385 386 369 369 374 402 401 367 353 363 373 339 313 323 311 294 295 317 299 318 323 306 277 288 289 302 288 274 267 248 250 265 258 253 215 192 185 201 207 206 191 197 191 204 213 189 173 176 187 196 200 187 179 177 192 171 174 167 153 138 144 150 152 148 146 146 149 152 151 153 150 147 149 148 147 144 141 132 134 140 133 146 178 174 173 173 170 171 171 173 171 171 175 175 170 174 172 172 175 181 212 203 205 204 206 204 198 201 209 219 237 227 230 239 246 253 257 260 259 259 253 245 240 234 225 201 188 189 202 207 218 214 214 203 215 215 216 216 219 218 215 216 221 220 222 218 221 223 224 226 228 228 231 231 231 245 271 322 342 340 322 264 315 332 361 363 341 372 311 341 393 413 434 383 459 347 397 404 405 486 432 489 478 681 698 491 585 832 741 692 595 550 541 593 599 803 665 700 871 753 816 705 695 738 750 877 964 1011 762 725 801 1137 1297 1128 767 642 992 551 1041 1078 1018 981 1606 1406 1366 1591 1830 2010 1639 1509 1433 1679 1921 1796 1351 1122 1258 1047 1047 1020 949 1279 998 911 1075 1177 1655 1365 1230 1089 1123 1165 979 1393 1474 1417 1624 1499 1303 1123 1055 1219 1670 1197 1379 1161 1056 844 955 1143 1020 511 680 1174 1356 1365 1394 1328 1379 873 1198 1438 1864 2253 1947 2152 1953 2068 1823 2192 1880 1914 2229 2307 1770 1861 2006 2378 2055 2283 2239 2014 2153 1906 1773 2128
 219 217 224 234 185 175 187 200 222 242 255 281 302 314 314 314 310 307 292 301 304 288 269 272 260 270 235 237 258 253 260 277 273 299 305 263 241 243 244 246 246 248 247 251 253 259 261 257 253 252 253 254 252 254 255 253 255 263 275 300 281 270 285 293 286 274 265 279 293 293 287 277 284 287 289 297 299 297 299 304 310 322 332 344 345 349 362 377 392 390 389 386 382 382 362 342 340 346 343 336 336 341 336 325 314 312 309 309 313 321 334 339 339 338 338 337 332 324 314 316 318 320 323 324 326 336 347 351 353 352 335 349 358 358 355 359 356 355 355 355 350 345 339 336 336 339 345 348 355 362 360 363 379 404 412 394 418 417 401 405 386 380 387 395 387 400 400 394 405 436 432 439 442 439 428 415 429 421 422 422 425 434 448 460 484 514 583 602 669 597 591 629 633 736 526 564 433 415 405 402 399 379 380 412 439 460 404 396 387 356 331 348 392 402 421 398 364 343 367 367 387 392 402 393 384 398 405 379 391 405 403 381 376 371 371 346 339 347 360 350 349 304 315 314 302 304 267 255 250 243 235 235 243 261 254 249 247 237 224 224 221 231 214 209 211 213 180 183 199 203 195 187 181 196 201 219 195 206 217 206 190 199 204 221 185 173 170 147 147 149 149 152 154 154 150 150 155 153 155 153 148 150 149 150 147 143 134 134 134 137 135 173 176 173 176 175 172 173 176 173 169 178 177 176 193 193 199 201 202 207 198 203 205 204 212 226 240 242 253 269 272 281 289 297 297 301 300 299 285 277 257 237 217 200 193 210 205 212 214 215 219 227 220 212 212 216 224 223 223 222 226 225 226 223 222 219 228 227 229 231 232 245 237 253 279 311 315 272 262 267 335 319 412 360 289 332 300 356 401 419 380 418 318 376 361 394 361 367 422 450 555 596 682 647 616 715 843 761 621 500 491 609 770 813 850 909 887 711 601 739 839 878 923 1032 1030 1059 923 931 1256 1502 1395 1070 702 826 769 980 676 1148 953 1138 976 868 1403 1594 1931 1936 1717 1328 1448 1525 2109 1730 1919 1653 1209 972 1035 1129 1146 1547 1415 1158 1016 1152 1603 1296 1546 1660 1472 1311 1001 1309 1271 1541 1537 1562 1648 1609 1080 1493 1384 1330 1701 1456 1288 1196 1097 1275 869 744 692 907 825 1128 1319 1593 1638 1700 1451 1446 1596 1822 2236 2154 1513 1712 1892 2053 2292 1815 2118 2384 1662 1967 2146 2321 1864 1664 2191 2229 2188 1767 1559 1932
 179 170 178 176 169 208 223 225 234 252 257 277 301 312 309 308 309 307 304 296 303 287 300 285 291 274 242 251 270 264 275 278 272 278 259 242 242 246 249 254 260 264 282 270 267 266 259 258 258 256 261 258 262 255 258 257 252 255 255 276 261 262 263 263 263 265 268 273 274 283 288 302 284 289 292 293 293 298 309 316 332 343 353 357 355 363 383 391 381 369 365 366 380 377 374 369 365 362 360 360 343 331 324 319 315 314 310 313 316 316 328 335 332 330 341 342 322 320 328 332 328 328 340 347 356 369 370 368 365 345 365 367 368 362 368 365 367 365 366 364 358 352 344 341 340 341 342 343 349 354 362 373 383 370 372 393 410 389 375 377 369 373 390 397 390 392 396 401 416 434 440 431 423 417 425 428 431 440 491 442 461 485 530 526 559 617 591 641 666 669 630 567 601 549 497 459 434 418 407 397 391 386 391 408 438 473 422 431 390 368 355 389 423 405 440 388 368 350 351 369 408 398 392 377 364 375 369 372 379 405 388 378 381 344 369 339 318 330 331 298 283 271 301 297 314 306 274 243 234 239 241 235 234 231 228 225 238 256 238 228 224 212 208 205 202 204 214 207 190 208 196 202 186 184 190 193 210 215 201 192 178 188 203 212 213 229 191 158 146 167 146 154 152 159 156 158 156 155 155 157 156 153 151 151 152 150 147 138 132 136 139 137 171 174 174 174 176 175 174 176 174 172 178 191 196 202 203 203 206 210 211 200 205 215 233 262 279 286 302 313 326 338 341 346 348 343 326 315 300 274 246 225 209 201 214 216 223 220 215 213 215 226 232 207 232 227 238 231 234 236 236 229 223 224 225 226 226 226 228 231 241 238 239 238 240 245 245 246 248 254 255 259 272 261 263 267 296 308 338 375 309 354 352 318 395 385 386 481 554 548 587 719 686 633 617 584 721 648 695 653 753 754 697 594 658 556 525 492 527 783 886 848 942 807 849 1067 999 926 1172 1108 893 866 887 998 1171 1146 1129 845 830 948 877 1034 1287 1417 1387 1663 1779 1636 1047 1165 1234 1915 1961 1869 1817 1312 1229 1157 1245 1410 1453 1292 1234 1071 1180 1437 1619 1274 1353 1086 1281 1311 1292 1405 1525 1571 1638 1597 1393 1465 1785 1490 1871 1981 1711 1286 1193 1314 1097 1205 1054 626 581 810 1091 1478 1061 1435 1659 1977 1864 1738 2131 1749 1919 2069 1739 1870 1626 1987 2025 2190 2412 2385 2292 2013 2064 1954 1715 1729 1628 1874 1484 1767
 153 155 159 160 213 213 196 221 224 233 243 260 267 259 268 265 283 310 308 307 311 313 295 253 254 260 241 257 271 260 266 272 249 240 244 246 244 246 260 272 274 283 277 279 277 271 263 261 260 256 265 269 265 264 263 259 256 257 257 256 257 258 261 262 264 273 281 273 273 275 280 288 294 291 296 298 303 313 327 341 350 350 349 355 372 389 383 368 360 359 359 359 355 359 362 372 377 373 367 360 343 330 330 321 318 317 317 316 324 340 344 349 347 347 331 323 324 332 336 336 342 355 366 379 385 387 384 366 357 361 375 377 376 375 375 374 373 369 360 351 348 342 340 341 343 345 346 341 346 350 350 351 350 354 357 367 360 363 366 372 371 375 384 399 411 429 413 420 415 444 443 433 434 428 444 499 457 463 516 484 532 617 604 568 575 655 700 635 627 579 586 560 534 510 479 466 427 414 405 400 398 430 426 452 487 465 449 475 442 393 365 366 363 392 406 395 400 378 359 362 371 382 407 414 380 379 359 385 361 373 368 347 334 349 367 346 326 326 314 331 316 305 277 290 282 291 278 277 268 257 247 277 237 244 233 233 281 280 251 262 245 236 212 214 204 199 195 192 194 193 187 190 189 176 181 194 187 206 215 205 198 193 196 202 233 209 210 197 169 150 154 150 149 145 149 145 155 177 172 157 159 157 159 152 153 153 150 148 140 139 141 141 172 175 169 173 177 175 174 177 178 175 178 196 204 203 202 204 203 200 208 218 223 230 242 251 261 273 273 279 285 289 292 296 298 294 285 267 252 240 228 212 218 225 223 233 227 223 228 220 233 236 249 244 237 246 247 244 260 250 261 245 237 231 232 232 240 226 231 235 241 241 241 241 243 245 248 249 256 265 278 289 288 295 301 281 273 274 284 284 291 288 311 367 449 460 467 451 488 447 502 573 669 792 751 686 565 635 652 648 645 608 682 727 811 970 1199 1164 932 597 586 892 909 1006 1222 1246 1407 1614 1599 1344 1302 989 877 1048 1106 1037 858 974 1297 991 757 802 1123 1468 1367 1328 1517 1543 1183 977 1303 1584 1531 1602 1691 1747 1229 1308 1241 1366 1322 1216 1411 1387 1266 1570 1659 1501 1359 1104 1073 1133 1323 1385 1477 1512 1699 1510 1228 1547 1944 1872 1879 1941 1690 1648 1252 1054 1160 1340 1011 477 601 851 931 1320 1245 1090 1113 1672 2116 1790 1378 1527 1873 2128 1716 1515 1874 1666 1577 1821 1954 1467 1970 1742 2301 2040 2249 2051 1522 1184 1522 1725
 160 184 182 167 167 171 172 178 184 193 216 221 216 220 248 255 284 310 322 322 316 282 259 283 283 265 235 245 234 259 244 248 247 253 256 267 269 259 257 269 280 281 283 284 284 274 267 264 265 258 265 276 275 267 271 261 257 258 265 282 263 266 273 287 308 288 296 287 277 280 281 285 303 314 310 303 317 313 330 346 352 369 380 383 384 382 381 362 365 357 356 354 348 347 359 360 363 367 368 359 355 337 333 328 324 321 325 340 347 342 342 340 340 328 324 325 327 333 335 347 351 369 381 393 400 381 358 375 366 380 385 382 381 378 372 363 354 349 338 348 343 343 340 343 343 347 348 347 351 351 350 352 352 355 357 359 363 365 375 369 369 383 409 423 428 447 443 433 424 442 441 434 418 430 441 444 456 461 494 511 548 663 575 635 647 671 620 596 704 578 541 570 510 509 457 437 422 412 423 422 431 443 454 485 500 462 444 424 394 370 359 381 420 413 401 390 386 403 399 377 405 427 435 431 418 383 366 346 336 336 338 331 324 320 318 326 326 301 299 302 305 299 281 277 273 272 267 272 257 252 251 281 237 230 233 249 299 290 217 204 225 235 241 251 231 207 193 189 202 231 235 223 208 189 189 191 195 215 217 214 217 211 218 206 245 223 239 223 187 166 156 156 153 148 150 145 155 165 169 171 160 160 157 161 159 156 155 154 141 142 138 142 161 166 171 173 175 174 173 176 177 178 180 189 199 199 197 198 199 205 200 217 211 219 227 229 232 236 238 241 244 251 253 255 269 253 249 242 238 229 223 227 227 234 234 236 231 232 236 246 267 291 289 294 291 272 253 248 271 266 257 249 251 245 238 241 244 230 228 241 239 238 243 245 246 247 250 253 258 277 274 284 297 319 308 292 296 317 310 313 315 284 295 349 350 402 383 367 374 431 516 551 617 826 707 669 629 572 595 514 587 670 988 1150 1347 1398 1227 1570 971 1484 1239 712 985 931 1028 1111 1128 1209 1362 1658 1806 1542 1198 1363 1315 1665 1068 1067 1182 1008 743 768 779 723 1033 968 1209 1004 1300 785 1159 1025 1187 1596 1815 1599 1456 1247 1172 1099 1269 1148 1227 1317 1447 1650 1342 1308 1489 1491 1136 1390 1282 1230 1509 1613 1604 1587 1758 1696 1918 2173 1926 1842 1728 1437 1397 1215 1551 1418 908 658 522 774 1289 1182 1032 1438 1615 1778 1815 1762 1364 1328 1451 1661 2001 1731 1716 1984 1650 1436 1647 1459 1826 1876 2279 2400 1847 1463 2519 2058 1683 1653
 174 205 217 196 186 216 218 213 209 196 216 212 231 246 259 266 285 317 310 280 260 273 275 308 279 245 254 259 240 250 258 263 264 272 272 283 285 271 262 261 271 273 285 287 280 273 274 272 269 260 262 271 283 273 265 264 260 277 266 277 302 280 296 276 278 287 298 286 304 290 286 294 301 317 320 325 332 343 359 362 369 375 372 374 371 379 375 373 364 359 354 352 346 344 351 350 358 354 364 366 362 349 346 342 331 349 352 343 340 334 334 332 329 325 325 333 340 345 346 354 356 367 394 405 387 371 380 374 385 384 370 363 361 354 347 346 342 339 340 342 343 343 345 346 349 348 353 348 351 352 349 352 359 355 359 360 361 370 373 375 377 381 392 378 381 418 411 396 420 405 416 420 425 439 450 494 481 471 494 510 515 533 567 658 644 619 583 555 529 510 488 469 473 462 435 428 428 457 468 448 466 471 479 497 471 448 444 421 395 376 357 398 433 450 449 459 421 390 419 382 411 430 443 442 422 397 383 371 350 364 365 367 322 317 316 360 342 321 306 324 332 302 346 355 343 299 277 317 287 280 253 245 240 237 264 272 320 302 252 222 240 253 279 272 251 222 231 219 233 232 244 249 213 197 202 193 203 209 224 224 234 226 213 214 219 228 239 214 196 174 177 165 162 160 155 143 155 157 164 178 169 165 162 161 161 161 164 154 156 137 135 142 143 158 169 170 170 175 177 178 178 179 177 178 181 182 181 190 191 187 195 193 194 199 199 206 210 217 220 219 225 232 241 242 243 236 237 237 232 234 234 238 237 239 237 236 226 239 239 245 261 271 291 286 279 262 265 286 292 307 290 271 261 253 249 258 274 247 237 242 240 243 246 247 251 252 255 260 263 264 279 297 301 322 309 294 310 337 323 341 326 311 293 317 347 340 358 368 425 527 464 493 548 653 626 591 812 897 690 667 577 698 730 971 1183 1086 1612 1372 1773 1385 1097 1195 1456 1368 1165 1440 1717 1543 1476 1460 1643 1704 1851 1866 1323 1427 1875 1546 1929 1710 874 1032 1470 1484 1371 1092 993 775 942 814 818 1246 1412 1313 1435 1466 1367 1280 1265 1152 1148 1198 1157 1162 1224 1502 1487 1550 1461 1294 1388 1502 1498 1519 1312 1335 1323 1577 1611 1710 1622 1683 1670 1444 1542 1249 1354 1401 1535 1063 1441 920 844 540 960 1405 1605 1925 1543 1617 1634 1526 1531 1105 1330 1598 1989 1428 1660 1982 2222 1762 1612 1509 2010 1729 1661 1962 2249 1814 2380 1970 1798 1887
 217 212 223 222 198 224 240 220 233 226 243 245 249 268 266 286 296 315 278 276 276 295 312 259 261 286 262 258 254 273 276 268 282 288 295 300 293 279 260 278 270 287 288 289 286 284 282 274 266 262 264 270 274 278 277 295 298 291 267 264 271 283 306 278 281 285 288 300 296 294 289 298 316 324 331 337 338 342 358 367 365 367 369 371 368 372 376 360 350 350 343 341 338 336 339 339 341 352 356 355 359 351 357 351 364 370 357 351 338 336 335 340 331 339 341 351 349 356 356 360 380 394 400 388 389 392 391 391 365 356 352 348 346 344 341 339 337 340 341 342 346 346 348 346 349 355 349 350 354 353 349 356 359 359 364 384 367 372 373 373 380 388 396 394 394 396 396 396 408 424 448 457 449 450 477 504 511 499 530 566 554 548 554 564 567 588 514 512 499 472 483 481 481 465 443 447 488 513 488 500 494 505 504 499 458 441 436 417 416 379 363 386 399 401 436 430 434 434 404 405 434 456 442 411 391 381 370 411 427 411 418 346 325 325 378 367 341 344 380 318 372 328 365 354 326 310 315 332 337 302 270 291 310 301 309 310 291 273 251 245 259 266 253 250 237 246 245 244 238 212 222 231 235 221 203 204 209 214 220 228 235 235 224 219 227 229 236 199 188 177 175 170 167 165 152 144 163 186 181 163 153 151 166 158 161 164 163 163 158 156 151 145 144 144 163 175 176 177 176 177 180 180 181 177 178 181 182 180 180 183 187 190 195 198 192 197 197 203 209 221 227 222 233 237 238 235 238 235 235 236 241 245 255 246 245 228 251 246 250 254 260 276 291 279 267 267 271 298 313 303 298 274 261 259 258 270 260 260 258 238 258 257 255 253 254 258 262 266 271 278 287 285 300 313 321 309 332 367 364 330 308 292 352 314 361 336 396 419 422 420 421 443 488 463 446 612 737 763 778 696 713 640 724 681 821 678 805 1246 1261 1145 1089 1061 1033 1043 1026 1242 1736 1963 1679 1735 1903 1954 2058 1735 1971 1478 1076 1378 987 915 1094 1076 1681 2016 2059 2197 1139 1348 1705 1285 1198 1119 866 881 1309 1146 988 1149 1044 1024 1031 1128 1261 1321 1140 1175 1276 1455 1714 1415 1511 1488 1330 1521 1604 1361 1327 1225 1684 1588 1333 1454 1751 1711 1548 1251 1532 1614 1585 1920 1843 1708 1501 1119 554 951 1074 1692 1856 1746 1755 1166 1249 1313 1683 1310 1644 1208 960 1528 1829 1540 1106 1285 1710 1592 2207 1990 2015 1720 2381 2479 2037 1814
 227 232 229 242 240 238 258 246 264 267 270 262 279 278 280 290 297 289 279 294 306 311 278 302 294 257 261 281 274 290 281 289 307 310 306 287 271 269 286 268 285 285 287 289 287 286 275 268 270 270 266 272 277 293 299 303 283 278 276 267 280 272 276 286 291 296 313 308 301 297 295 306 304 306 315 337 339 339 347 354 357 371 368 368 368 360 357 354 353 341 340 335 334 332 332 341 332 340 338 340 341 351 363 373 375 360 345 343 344 350 351 349 342 345 362 371 372 371 361 365 376 391 400 400 402 401 376 364 350 350 343 341 340 339 340 339 340 342 349 347 349 346 347 348 351 353 353 358 355 355 353 362 360 370 375 401 401 391 385 387 385 399 417 418 432 433 408 401 424 428 436 450 457 491 508 556 545 552 546 552 584 614 579 567 545 555 585 534 532 530 508 490 463 468 468 489 543 559 550 513 514 502 483 490 458 429 408 389 385 378 376 376 383 413 417 436 428 408 415 414 425 465 444 419 399 385 386 412 422 411 387 373 369 334 342 369 393 406 365 339 345 376 374 348 342 316 310 302 311 345 303 313 319 282 336 345 337 297 290 289 278 273 270 260 251 226 226 238 248 242 223 243 227 224 228 197 209 209 233 230 231 231 226 234 234 227 223 196 203 186 179 185 164 161 162 152 168 190 188 163 150 153 160 166 166 164 167 165 165 158 153 143 145 144 144 162 175 179 177 177 180 181 178 182 183 181 182 182 181 183 185 189 193 184 188 199 202 206 211 222 216 221 229 234 237 233 243 245 245 242 250 247 253 248 247 238 247 254 259 265 271 274 285 281 276 279 281 311 324 319 292 279 266 270 275 291 273 276 262 266 277 276 262 262 261 265 270 274 281 291 307 310 348 357 342 341 354 364 412 346 349 304 301 319 314 384 414 396 388 422 437 420 377 533 633 663 661 667 719 818 843 865 780 803 697 873 702 861 1159 805 863 787 925 960 1259 1383 1676 1528 2149 1598 1790 1903 1854 1878 1640 1427 1688 1580 1515 1678 2005 1605 1669 1875 1623 1270 845 1941 1770 1893 1644 2086 1565 1186 1193 1291 1025 994 1031 1120 1072 1067 1143 1083 1087 1258 1292 1245 1448 1508 1535 1639 1573 1423 1453 1289 1276 1106 1235 1265 1429 1402 1341 1547 1506 1237 1831 1619 1248 1405 1580 1425 1530 924 965 1135 1582 1711 1751 2027 1839 1280 918 1399 1533 963 1394 1769 1844 1361 2042 1393 2048 1381 1747 2139 1986 1940 2159 2184 2391 1969 2076 1672
 206 204 194 211 218 238 232 252 264 266 267 251 245 226 261 278 300 313 307 302 330 327 308 301 296 294 291 292 301 309 313 317 327 311 295 274 283 290 275 281 275 286 291 291 288 276 278 273 272 264 266 277 276 300 296 311 290 277 270 268 290 302 290 278 288 302 301 313 314 306 307 305 302 305 315 324 338 348 360 367 369 371 372 370 357 350 348 342 341 339 339 340 335 337 332 334 338 340 340 338 341 352 366 368 356 355 356 355 370 370 357 356 353 381 375 373 369 376 375 391 397 414 422 396 368 363 358 350 355 345 340 336 340 339 341 340 341 343 347 354 354 353 350 350 354 359 355 357 360 359 364 372 367 375 389 396 417 400 390 403 409 427 440 437 442 426 396 418 468 464 488 481 466 500 501 526 540 569 553 576 600 575 633 569 575 576 565 565 593 592 508 505 524 544 528 539 553 548 550 499 485 483 472 471 453 437 415 395 383 383 376 376 387 389 412 420 443 543 455 445 479 505 478 457 424 418 424 423 420 401 387 356 353 350 386 351 360 373 383 395 373 365 379 358 344 330 333 338 358 364 395 345 384 322 310 331 383 341 392 337 310 281 266 250 259 265 259 250 250 234 235 245 266 246 236 223 233 240 248 276 244 244 235 231 241 255 238 206 209 198 177 171 175 157 153 161 180 170 162 159 177 178 163 162 167 165 169 168 169 167 160 153 138 142 147 161 160 165 174 175 178 181 181 184 181 184 188 186 187 192 188 192 189 192 189 198 192 204 200 204 219 218 220 224 229 235 245 245 250 252 253 254 249 248 247 252 257 266 275 287 289 282 291 295 293 294 293 316 337 324 312 292 288 294 301 311 294 273 290 306 297 297 283 269 268 275 289 290 293 300 304 302 326 359 402 396 394 369 414 432 417 358 318 381 345 316 336 398 456 346 468 439 444 523 506 607 672 743 873 754 732 685 904 827 945 773 655 718 990 655 678 939 852 1074 1081 1375 1376 1781 1720 1554 1461 1636 1721 1814 1841 1659 1617 1659 1550 1300 1765 1901 1501 1486 1678 1060 1220 1840 2024 1983 1898 2310 1365 2021 1660 1941 1362 1263 1567 1121 1049 1172 1232 1095 1149 1144 1166 1265 1240 1383 1694 1765 1507 1355 1249 1485 1289 1127 1189 1296 1529 1236 1384 1171 1441 1024 1461 1580 1337 1423 1627 1443 1296 1587 1138 650 700 1067 1412 1433 2244 1726 1354 1546 1213 1259 1004 1299 1670 1685 1748 2074 1509 2065 1821 2140 1798 1902 2187 2391 2406 2338 1697 1471
 164 167 194 197 195 184 212 221 228 221 200 216 234 223 248 259 298 297 274 290 274 282 276 290 304 309 315 311 318 327 335 342 324 304 278 298 300 289 289 288 285 293 294 296 291 279 287 283 280 278 274 284 294 296 313 317 300 301 276 271 285 278 300 303 301 298 311 321 320 316 309 308 320 320 326 343 355 355 361 365 373 364 351 345 353 354 353 346 345 341 346 345 346 345 346 339 340 344 342 344 343 351 360 367 367 361 358 365 362 365 365 367 354 364 349 350 387 375 387 392 371 366 358 349 355 347 340 342 343 341 335 335 341 336 347 344 339 343 348 349 353 358 368 386 390 383 355 370 373 373 370 376 378 389 395 414 418 406 404 412 446 452 449 460 451 433 416 435 466 537 530 496 471 474 508 488 486 496 512 511 519 584 575 539 588 558 525 522 549 574 567 565 529 543 543 556 536 525 511 470 442 471 419 417 433 437 448 412 399 398 376 378 385 393 399 422 451 501 552 483 508 516 525 479 496 438 417 437 404 434 400 417 422 407 364 394 380 497 412 439 408 389 369 354 364 383 362 421 487 408 629 531 533 391 349 378 372 345 334 336 312 302 275 283 273 270 270 250 246 242 241 262 275 266 272 261 257 256 262 330 261 244 296 243 250 287 284 250 217 199 176 193 190 201 229 181 193 216 187 176 182 181 180 166 170 168 170 169 173 171 168 161 158 155 147 146 148 145 152 166 180 185 182 186 191 189 186 187 186 192 193 189 194 190 187 190 188 191 200 206 205 211 227 217 226 239 239 244 252 260 256 248 261 258 249 263 266 276 291 303 310 306 307 314 321 321 321 318 329 343 327 293 330 349 348 334 320 312 322 328 318 302 295 288 276 295 306 309 310 314 337 334 367 366 400 438 412 396 420 465 401 348 369 438 366 331 323 340 335 495 520 449 393 534 566 626 667 809 822 947 586 492 554 560 741 940 550 728 706 519 571 1030 884 1228 924 804 1048 1286 1535 1952 1945 1216 1023 1076 1311 1918 2251 1924 1720 1732 1852 2076 2229 1624 981 1461 1905 2097 2175 1941 2167 2421 2082 1983 1608 1464 1601 1743 1994 1362 1256 1081 1442 1332 1340 1274 1272 1353 1757 1358 1574 1516 1645 1547 1363 1229 1270 1303 1445 1365 1354 1005 1012 1178 1252 1170 1046 946 1197 1446 1476 1423 1629 1372 1276 1138 1398 1075 721 1039 1727 1666 1682 977 1512 1795 1724 1575 1882 1752 1708 2235 2104 2127 1894 1764 1673 1704 1690 2070 2107 1984 1988 1839
 150 152 157 160 167 178 188 177 183 191 212 233 241 251 256 275 252 238 253 229 246 251 235 245 254 260 285 298 307 327 345 331 310 282 284 305 290 296 297 298 295 297 299 293 283 282 305 298 285 282 285 286 311 315 323 322 305 299 281 273 281 308 305 293 286 304 308 317 324 321 323 326 313 318 325 340 354 360 358 361 360 359 365 363 368 366 363 350 347 361 373 372 357 351 346 340 345 346 347 356 358 358 347 336 338 342 354 356 356 356 344 342 338 341 355 352 348 355 341 342 342 340 339 336 336 335 335 342 341 335 333 337 337 338 343 352 354 359 361 366 381 405 418 417 404 383 362 359 380 387 380 385 397 417 420 424 417 421 411 435 461 466 458 431 424 416 414 409 430 441 456 444 484 463 466 467 458 473 484 519 562 590 566 517 499 504 546 545 564 586 611 693 531 514 538 542 544 521 504 466 461 434 416 404 400 399 411 388 386 384 385 387 386 417 418 444 441 461 489 477 503 495 523 518 503 448 425 462 460 457 469 415 417 397 390 446 437 398 412 454 458 450 396 423 391 418 502 557 393 542 665 530 461 443 395 413 399 358 390 356 364 333 319 285 272 270 271 260 255 253 256 278 285 288 325 304 303 282 308 247 257 251 274 355 270 277 266 234 221 206 189 195 209 216 232 217 209 211 202 206 210 234 227 183 171 185 179 177 183 176 180 176 168 161 159 158 147 147 150 152 168 177 184 185 185 187 192 191 193 192 189 191 189 188 194 190 186 194 189 191 198 212 220 222 225 236 241 243 255 250 255 255 260 262 264 278 275 293 311 324 337 335 334 349 358 358 357 352 358 360 350 343 360 361 358 347 337 315 329 347 333 325 322 302 289 322 358 363 345 358 336 329 384 381 380 431 444 472 475 521 436 408 397 430 481 405 538 594 508 518 552 461 569 508 524 736 615 767 737 658 665 804 650 658 738 771 467 746 583 646 808 1032 952 725 735 765 701 769 1069 993 1321 961 959 1483 1820 1833 1867 1750 1731 1720 1806 1565 1282 1423 1017 1174 1652 1591 1376 1618 1887 2201 1975 2163 2080 2105 1602 1497 1354 1238 1124 1253 1122 1183 1321 1404 1441 1779 1546 1409 1562 1224 1520 1464 1488 1519 1133 1063 1016 1218 1550 1424 1033 1296 1484 1021 884 879 1192 1078 1016 1422 1358 1911 1437 1353 1250 933 817 1054 1375 1324 1581 1155 1219 1230 1567 1247 1323 1508 1925 1989 1952 2171 2043 1666 1973 1468 1708 1628 1993 2072 2188 2014
 148 153 153 155 164 165 171 186 204 208 212 223 245 247 257 246 206 214 203 218 213 219 224 237 241 258 272 280 299 340 338 317 307 287 296 307 305 310 305 291 302 305 295 289 289 298 302 305 300 321 320 324 315 310 322 307 295 294 303 296 273 289 289 297 299 292 310 306 317 313 321 319 314 316 324 342 347 347 345 351 363 368 371 373 371 371 371 367 375 375 366 349 340 332 329 321 343 337 348 335 334 338 331 332 333 325 329 336 329 326 328 336 325 332 329 328 331 340 333 331 335 338 334 335 334 334 337 339 341 334 333 336 340 344 363 365 373 386 383 406 432 433 414 387 378 365 371 364 363 388 382 393 406 428 433 443 428 425 421 451 462 451 433 425 423 423 421 419 428 415 426 431 441 437 456 458 475 473 483 493 535 520 504 519 557 524 534 544 591 611 642 645 541 525 533 540 527 514 504 480 445 416 445 436 459 414 420 430 410 436 426 438 414 417 406 419 445 476 456 442 455 474 488 472 506 470 439 459 455 438 445 419 411 373 369 426 484 481 438 483 532 616 637 593 448 497 665 793 519 464 448 446 452 397 382 379 364 377 343 324 333 332 327 303 284 279 274 267 263 250 267 279 311 348 381 354 300 266 264 267 262 265 290 314 322 304 264 231 240 231 226 217 213 212 245 274 247 225 219 260 256 220 208 200 181 196 209 204 204 195 180 211 207 182 173 162 160 159 158 150 152 169 178 181 182 188 192 192 192 192 197 194 193 193 197 194 194 187 187 186 191 196 212 206 218 226 234 237 246 249 252 255 257 256 260 279 281 303 320 344 363 373 377 388 401 406 406 403 397 398 388 383 372 365 358 338 311 326 333 351 364 358 341 307 299 318 365 426 435 386 343 439 400 410 394 447 566 571 499 476 471 484 562 653 496 411 496 612 704 619 634 584 819 571 646 761 916 786 680 566 759 635 742 629 707 755 477 559 653 499 635 759 608 541 644 1034 980 655 850 1063 1346 1185 1496 1173 1527 1736 1118 1440 1703 1730 1549 1789 1503 1480 1313 1100 1643 2117 1810 1883 1868 2002 2123 2105 1873 1481 1505 1364 1368 1381 1230 1219 1148 1301 1469 1538 1438 1446 1806 1634 1474 1652 1235 1565 1529 1192 1117 1056 1356 1796 2058 1459 1239 1193 1090 923 1101 1266 1186 953 907 1314 1008 1268 1260 1430 1570 1116 635 761 617 1482 1346 1709 2098 1616 1893 1542 1835 1557 1683 2020 1910 1899 1973 1890 1988 1544 1919 1458 1691 1819 2268 1906
 153 157 158 162 171 170 175 183 193 202 212 226 240 248 230 210 191 205 212 231 236 249 244 258 256 277 290 285 327 341 330 312 293 303 309 321 321 319 298 305 312 309 308 307 310 308 308 322 331 337 326 329 323 325 322 319 321 317 303 303 288 284 288 298 321 303 302 292 301 300 301 320 342 323 319 325 349 349 353 358 362 373 371 369 357 346 345 339 327 336 335 328 321 320 318 312 307 308 313 320 321 314 324 327 321 323 318 319 321 326 323 320 320 325 329 334 339 334 334 333 333 333 333 333 334 335 335 339 340 344 337 344 355 380 385 381 399 412 419 420 397 376 365 366 364 365 371 369 363 388 385 395 410 411 415 421 407 418 457 448 451 446 435 448 445 430 427 424 430 430 430 423 429 432 435 440 478 488 458 463 470 474 568 550 627 595 590 587 610 649 680 664 551 582 553 535 534 492 457 432 422 458 428 431 435 430 427 426 431 454 484 445 420 416 414 415 423 434 423 429 468 468 461 456 472 482 488 468 459 416 435 396 393 374 406 419 425 429 455 478 498 505 538 515 530 636 544 560 554 617 562 545 490 474 452 450 437 382 396 355 325 319 310 302 293 287 292 303 281 269 266 296 320 366 486 384 347 295 274 273 274 271 271 308 331 283 311 276 268 256 235 220 226 232 230 267 281 248 271 298 288 257 214 198 211 215 213 207 196 198 212 222 196 184 175 172 176 166 164 163 161 154 170 179 183 182 186 185 186 189 191 192 195 192 197 197 201 198 187 186 187 189 194 200 205 208 220 225 235 243 252 255 266 262 268 277 290 314 336 358 390 417 389 372 364 408 395 383 368 360 360 360 348 342 341 329 312 336 347 368 396 388 337 333 328 346 387 464 471 429 372 432 474 472 482 510 537 518 470 432 401 528 518 556 568 552 515 527 602 641 561 587 612 686 728 731 726 692 606 687 514 620 695 755 741 717 509 564 667 594 639 738 898 839 611 850 845 1041 881 616 871 832 713 927 1428 939 1521 1510 1727 1890 1630 1686 1525 1527 1269 1295 1186 1698 1551 1427 1639 1798 2020 1885 2200 1900 1693 1780 1283 1500 1476 1273 1204 1500 1314 1477 1492 1574 1551 1868 1651 1670 1453 1758 1687 1454 1249 1102 1484 1629 2017 1638 1150 1000 1152 1273 1573 1214 1520 1175 1331 964 815 811 848 728 778 1061 1326 1622 634 1412 1828 1855 1559 2250 2102 1300 1271 1653 1664 1464 1706 1625 1963 1367 1997 1191 1557 2006 1855 1746 1951 1831
 168 166 178 174 178 187 197 195 208 234 228 236 244 228 197 183 214 231 224 236 243 266 278 275 286 296 300 327 342 334 317 302 309 308 325 326 330 318 311 311 323 325 317 313 321 322 340 348 340 333 338 331 330 330 330 331 329 326 321 308 281 279 274 298 287 285 294 300 289 302 308 310 322 313 340 344 358 356 348 360 362 357 360 343 337 334 333 326 322 319 318 317 315 312 309 307 304 302 302 302 302 302 302 302 306 318 326 315 321 318 328 323 325 328 328 329 331 331 332 333 332 332 333 331 333 326 332 351 348 348 359 374 383 399 398 419 413 395 382 365 362 357 361 368 363 364 377 377 366 396 373 376 390 397 402 394 418 425 419 441 444 496 489 456 441 431 427 415 434 434 432 432 433 437 439 443 450 448 451 456 462 490 490 515 589 577 586 602 602 615 676 609 618 568 539 544 516 471 459 441 430 473 498 524 477 453 451 463 454 467 447 445 440 425 423 451 453 488 429 425 422 427 433 442 461 452 445 445 405 405 393 386 382 399 433 423 432 440 449 474 467 468 465 478 483 492 488 489 509 522 477 484 448 414 397 406 375 365 350 342 340 326 328 324 309 334 366 343 320 283 285 299 320 339 367 344 311 292 287 284 283 280 280 302 323 371 335 288 269 249 242 273 272 299 255 263 273 277 302 317 292 252 221 225 225 213 212 207 201 229 230 231 210 190 179 174 183 182 179 172 175 188 167 155 174 177 178 177 178 188 192 189 195 162 161 162 173 176 163 183 195 199 205 208 204 213 220 227 227 224 244 252 255 261 260 270 296 321 350 360 380 401 389 370 341 338 342 338 333 334 322 333 339 336 336 331 333 352 377 405 415 370 408 425 435 449 472 493 507 451 433 465 468 489 466 401 466 446 415 411 374 399 485 445 490 519 499 589 649 594 461 510 667 754 639 673 645 594 538 413 547 824 733 821 1033 1046 594 705 555 682 626 912 670 688 1038 983 950 832 923 634 1018 1198 865 957 1010 1222 1622 1373 1671 1654 1945 2003 2067 1942 1767 1660 1688 1675 1622 1596 1789 2189 1679 1768 1943 1986 1726 1516 1378 1367 1777 1571 1603 1341 1476 1323 1736 1351 1583 1599 1691 1527 1623 1766 1683 1443 1187 1155 1276 1754 1861 1274 1086 1158 1636 1606 1481 1990 1697 1896 1640 1208 930 1189 1050 1192 1226 1755 1493 651 1295 1630 1079 777 770 1394 1728 977 1248 986 1061 928 1489 1119 1225 1792 1647 2121 1649 1916 1347 1785 1737 1954
 156 163 171 183 187 199 224 213 222 238 229 235 215 198 176 189 208 216 227 242 251 280 277 290 304 299 309 292 304 310 314 321 326 330 336 336 330 331 334 347 345 335 329 345 356 361 357 350 348 346 344 341 342 344 343 344 349 334 325 293 288 308 288 279 279 281 284 286 290 292 301 306 311 328 362 350 354 346 330 332 337 349 334 328 331 326 329 318 314 314 310 308 307 308 307 306 307 304 303 308 306 302 302 302 305 317 328 326 312 336 325 320 328 327 329 329 330 331 332 331 332 332 326 328 325 329 334 341 357 358 379 394 399 401 391 388 376 358 367 356 350 353 368 359 383 372 380 375 366 368 374 375 376 382 389 397 411 405 421 423 438 460 476 445 436 436 438 437 441 434 436 434 445 446 441 456 456 458 460 463 463 472 473 496 517 584 533 556 544 546 563 592 612 560 530 537 518 471 452 437 441 467 505 515 547 483 469 475 480 470 487 494 518 466 437 483 512 509 464 483 443 450 447 471 516 437 397 408 404 418 454 396 411 417 441 481 495 449 461 452 456 447 451 452 456 473 462 490 479 486 491 498 485 488 431 425 408 414 375 362 381 386 376 342 327 325 358 372 330 303 306 300 324 329 322 342 357 322 299 295 292 290 286 282 313 337 348 300 300 301 302 265 251 285 258 283 264 253 251 255 236 232 236 242 231 225 254 246 243 237 233 223 231 220 187 181 184 184 181 185 199 228 193 170 160 158 171 173 175 159 160 161 158 162 162 164 166 165 165 167 172 187 198 204 200 201 206 216 218 224 241 236 247 256 256 263 280 312 328 331 324 332 334 311 298 308 324 330 325 327 317 333 338 342 344 344 349 389 418 450 450 412 472 466 401 421 422 394 442 498 462 399 408 419 388 441 485 427 367 320 331 400 425 369 503 404 520 534 595 454 411 510 551 511 682 533 569 592 379 474 625 653 806 803 789 792 714 1010 648 668 574 728 906 816 890 888 1046 1212 1151 981 795 1133 1403 1505 1598 1534 980 1018 1323 1497 1451 1813 1726 1911 2196 2229 1584 1645 1485 1575 1331 1535 1784 1816 1705 1740 1570 1864 1682 1770 1467 1398 1358 1356 1360 1301 1297 1448 1731 1690 1593 1512 1499 1632 2207 1975 1522 1457 1247 1697 1984 1575 1248 1146 1427 1934 2167 2064 1898 1394 1170 1524 1387 1138 984 1301 1047 994 1365 1640 1096 1019 1600 1520 1975 1700 1438 1593 1585 1779 1417 1987 2052 1634 1403 2012 1704 1620 2066 2138 1909 1733 1886 1872
 160 170 181 187 194 222 236 234 236 237 216 207 189 174 179 199 217 232 247 263 277 268 259 253 259 265 269 269 278 284 312 332 343 354 350 345 312 337 340 332 352 354 358 370 374 369 369 361 359 358 353 358 358 354 351 344 326 322 316 316 315 310 300 285 280 281 288 298 295 302 307 318 330 335 329 323 319 321 323 328 321 318 324 333 340 326 309 308 308 307 306 305 304 304 305 302 302 304 304 303 302 302 302 307 303 312 320 319 324 316 322 324 321 330 326 335 328 329 330 342 325 325 327 328 339 347 366 352 355 372 387 383 381 373 371 368 364 354 354 362 371 359 380 381 386 393 389 372 369 375 377 377 383 383 391 398 404 408 417 436 452 481 469 454 447 454 451 461 442 441 447 460 459 470 474 473 473 475 483 475 480 495 479 480 485 497 507 520 535 619 613 584 610 554 530 503 474 457 442 452 486 498 473 509 492 513 513 520 493 478 465 467 531 538 478 470 465 495 502 489 469 465 490 544 507 460 425 419 413 407 411 411 433 433 420 432 426 453 449 447 458 434 448 472 467 460 469 480 500 513 548 501 540 467 459 473 479 431 387 381 386 384 403 391 352 346 362 362 329 323 319 315 322 310 317 313 339 311 307 306 302 297 294 286 298 339 365 364 344 309 293 276 235 260 276 284 285 261 239 242 243 251 264 260 240 233 241 232 226 226 210 212 196 192 199 189 189 191 197 197 218 215 205 185 187 199 186 171 174 172 162 175 176 180 181 184 177 190 204 219 162 164 185 191 193 195 199 200 204 209 222 236 242 245 254 259 265 274 292 294 292 298 294 283 298 302 300 311 310 313 311 314 329 336 343 351 370 416 451 386 400 389 395 426 379 353 392 357 427 491 470 407 363 343 330 407 374 382 362 294 328 300 319 327 412 347 465 461 517 438 456 436 594 522 611 512 411 373 540 498 420 518 520 545 818 817 678 1134 1259 741 888 758 751 913 810 953 1228 894 933 968 750 1116 995 1275 1022 831 1185 923 1355 991 1190 1531 1908 1935 1789 1700 1463 1414 1338 1361 1545 1393 1671 1806 1304 1694 1560 1679 1857 1712 1360 1446 1405 1387 1191 1557 1634 1767 1621 1690 1691 1705 1501 1499 1711 1748 1597 1360 1425 1904 2112 1654 1315 1253 1531 1710 2111 2227 2018 1799 1316 1466 1459 1798 1178 1253 1503 950 864 883 1012 1433 1542 1572 1712 1911 2222 2169 2018 1945 1827 1806 2184 1834 2077 1402 1782 2156 2081 1951 2163 2082 1580 1996
 182 195 210 219 210 227 237 230 209 194 189 181 174 170 201 215 232 240 257 261 236 222 209 230 243 247 261 266 278 298 293 301 314 284 279 286 290 298 311 327 335 352 375 385 383 381 377 373 369 367 367 362 353 344 334 336 341 347 325 313 305 295 296 288 282 289 318 304 300 299 311 316 328 310 310 309 316 313 315 317 314 318 324 330 313 305 302 302 302 302 302 302 302 304 302 303 304 304 304 304 306 306 308 308 304 307 311 321 323 314 319 330 321 323 327 328 331 335 325 346 345 338 336 337 345 352 368 356 373 378 373 359 355 353 375 364 359 367 367 366 371 381 404 402 409 385 393 371 386 393 386 382 380 385 396 405 417 421 438 447 461 483 464 455 459 451 469 448 446 453 482 465 481 523 543 514 503 487 496 530 496 489 496 498 501 525 556 550 583 593 627 612 555 537 514 477 470 450 448 481 534 499 473 473 480 485 513 539 510 483 505 482 486 508 508 517 470 490 514 560 479 497 578 516 470 448 434 430 444 425 443 457 467 438 448 428 431 433 502 426 435 474 468 504 494 517 512 490 526 556 548 558 549 502 455 461 437 440 412 441 419 405 390 372 367 399 389 366 362 351 341 336 356 326 323 322 323 319 317 316 310 302 302 321 319 306 335 343 405 312 294 323 301 258 269 295 280 277 261 256 255 264 270 264 254 235 230 225 220 233 214 198 196 196 199 196 190 197 203 211 224 217 216 200 190 205 206 202 187 183 175 179 192 206 201 198 187 209 180 175 177 188 184 171 168 170 174 174 187 191 197 214 225 235 238 250 257 264 266 270 275 274 280 283 285 295 298 307 304 306 298 308 318 329 334 343 353 407 401 426 403 339 364 411 420 341 356 344 386 420 446 391 380 317 299 323 282 283 288 331 470 521 373 375 341 329 461 415 402 325 328 542 508 557 584 572 367 503 523 627 621 605 563 524 643 627 622 720 800 752 829 924 1417 1374 1013 990 1592 1051 948 1050 896 821 796 1007 1065 1052 1476 1101 1238 1169 1573 1044 1273 1746 1716 1536 1348 1522 1209 1188 1218 1312 1188 1611 1196 1543 1821 1941 1672 1280 1433 1141 1154 1261 1312 1306 1570 1628 1529 1683 1711 1639 1548 1498 1630 1836 1806 1883 1482 1866 2386 2076 2017 1431 1811 2260 2237 2047 1829 1822 2000 1869 1429 1559 1717 1709 1442 1701 1413 916 1235 702 958 1232 1959 1636 1282 1691 1591 1396 1914 1707 1543 1946 2179 1911 2198 1661 1883 2310 2205 1946 1965 1695
 199 211 226 239 241 251 227 227 216 208 195 183 171 196 213 221 223 212 219 219 204 190 195 198 203 218 250 251 254 267 261 272 271 282 292 302 311 322 332 345 358 379 390 383 371 367 362 356 349 346 339 331 330 337 327 311 321 332 341 321 320 317 294 287 289 286 286 287 290 298 307 312 301 305 303 309 308 308 310 312 323 341 340 328 307 302 302 302 302 302 302 302 302 302 302 302 304 304 304 306 305 307 304 307 305 305 305 313 312 329 318 314 329 314 320 318 322 337 339 357 344 347 353 354 357 376 381 388 362 367 349 350 353 358 377 358 365 370 383 382 391 400 418 422 402 416 419 377 380 394 384 386 391 413 412 441 418 430 463 459 476 511 481 480 476 487 458 473 467 473 488 504 505 544 567 576 577 571 539 516 519 537 532 528 514 547 588 604 638 591 571 575 555 499 485 468 448 456 485 519 504 487 477 478 478 490 531 495 499 518 534 514 493 526 512 517 484 524 496 495 497 517 565 490 465 453 462 569 512 478 470 460 458 461 497 443 438 442 450 451 467 546 528 557 607 567 536 510 505 550 579 574 567 496 507 519 493 464 501 512 454 439 431 446 434 473 469 406 385 366 364 354 342 336 333 335 335 331 359 347 310 301 294 290 299 331 331 350 339 324 410 353 324 302 300 297 294 290 298 272 262 262 256 252 258 266 262 247 235 236 248 223 220 232 225 217 218 218 200 211 225 233 208 205 208 196 216 214 198 184 185 192 215 213 210 208 192 212 183 182 184 196 190 189 180 174 173 173 176 180 181 183 190 195 197 227 240 247 253 259 268 268 272 279 284 290 289 293 304 304 308 303 303 326 326 325 344 368 380 353 358 329 344 365 359 321 290 325 355 415 432 416 335 314 271 291 331 339 384 404 410 451 492 567 394 376 341 339 345 508 405 336 497 421 570 392 529 465 428 530 480 481 511 629 490 606 686 800 641 712 842 820 926 1501 1341 1169 1542 1424 1134 1491 1092 791 745 1128 1284 1221 1667 1498 1569 1721 1371 1549 1231 1301 1387 1501 1451 1690 1392 1260 1251 1214 1209 1614 1154 1352 1540 1779 1800 1614 1389 1506 1123 1117 1520 1397 1693 1502 1970 1791 1748 1661 1768 1605 1504 1564 1600 1636 1756 1869 2431 2510 2018 2020 1850 2036 2380 2189 2133 2039 1669 1882 1971 2149 2100 1678 1813 1499 1404 1122 919 692 876 1448 1748 1597 1809 1771 1653 1822 1737 1633 1865 1965 2258 2238 2296 2260 2017 2080 2163 1932 2079 1821
 214 239 222 230 221 222 199 202 199 196 184 176 160 197 208 201 170 185 204 177 187 197 205 218 226 230 238 249 250 260 261 271 283 285 290 298 314 333 348 366 383 388 374 358 343 352 345 346 337 329 324 329 333 327 314 308 308 307 305 305 303 297 310 304 293 291 289 288 294 295 305 303 301 297 301 302 303 307 308 318 333 339 325 315 303 302 302 302 302 302 302 302 302 302 304 304 306 305 306 308 304 307 304 307 306 305 305 313 308 316 322 322 314 323 314 318 334 348 333 353 367 356 360 363 366 377 370 359 347 347 373 361 367 364 364 373 373 384 394 405 418 432 431 422 439 446 441 419 376 387 381 391 399 399 418 423 430 443 457 470 464 459 474 529 515 489 466 498 500 498 500 576 540 553 571 602 618 551 555 592 595 570 568 548 554 576 600 635 623 571 536 515 492 490 461 456 474 497 519 530 523 495 491 485 485 489 490 502 519 554 551 563 536 542 507 494 491 501 556 502 504 516 511 493 475 471 490 527 572 563 585 490 497 496 526 506 473 451 456 460 477 490 530 550 557 600 586 576 519 550 547 554 523 531 578 625 651 495 553 498 507 508 471 473 489 527 468 482 485 406 390 376 374 349 347 346 347 342 342 341 319 325 285 292 323 338 350 324 344 349 371 404 407 356 333 362 380 313 299 295 275 274 267 261 277 278 264 258 270 256 243 255 240 216 232 258 246 224 214 225 220 205 222 223 217 206 219 226 211 196 197 203 219 216 214 210 229 235 202 199 230 218 207 193 191 190 193 195 178 175 176 177 181 177 178 182 188 226 230 239 246 255 254 270 273 269 280 286 287 291 292 291 292 298 295 318 334 327 334 334 320 324 337 304 309 302 281 337 386 352 394 423 385 320 267 335 428 398 359 364 391 389 399 479 469 440 404 540 415 431 524 387 345 358 552 450 477 491 370 455 534 439 456 641 568 510 531 701 668 696 645 753 943 1251 1031 968 1099 1086 1023 1068 1163 975 957 799 1156 966 1233 1095 1193 1782 1689 1608 1320 1204 1679 1606 1462 1454 1248 1250 1663 1312 1328 1704 1225 1462 1315 1284 1458 1400 1364 1438 1110 1090 1139 1361 1600 1303 1655 1671 1942 1754 1669 1573 1853 1953 1849 2072 1796 2052 1955 2564 2152 2128 2305 2494 2040 2132 2195 1973 2297 2150 2164 2148 1840 1401 1062 1081 1310 1304 1438 865 889 830 1200 1608 1232 1819 1399 1916 1266 1400 1930 2010 1751 2143 1810 2128 2203 2171 2108 2035 1905 1859
 235 202 194 203 201 197 187 169 171 164 154 158 162 161 164 167 170 180 183 192 206 223 235 243 253 263 267 267 280 281 275 290 299 300 305 310 321 334 358 379 385 380 366 354 354 351 358 354 341 330 330 325 324 320 323 356 369 357 355 342 345 332 312 309 305 297 298 295 292 294 294 299 301 307 306 311 316 324 336 349 358 334 328 311 305 302 302 302 302 302 302 302 304 305 305 303 304 305 305 306 304 305 304 304 304 305 309 305 308 327 319 322 314 314 314 334 325 334 360 351 342 357 358 348 347 374 360 355 348 357 371 371 380 386 389 395 396 412 421 426 447 455 452 461 468 432 424 424 378 382 384 388 389 404 410 409 420 430 470 447 447 451 458 500 503 488 479 477 469 482 490 486 498 526 587 580 611 604 601 628 612 636 643 624 631 628 643 622 643 578 542 515 499 469 492 510 508 538 555 557 557 511 545 511 527 503 504 526 532 539 573 564 520 518 509 502 503 522 546 588 524 578 576 650 510 514 477 522 621 550 536 531 585 570 581 683 546 500 475 468 562 519 582 622 619 689 642 573 549 539 550 586 584 575 583 569 535 572 595 589 577 545 555 544 596 517 540 485 503 439 406 387 390 390 359 362 358 355 354 353 375 328 344 318 342 334 333 316 345 361 350 352 381 356 350 318 321 311 306 294 285 281 273 272 273 292 286 276 274 267 280 255 259 251 253 244 230 222 222 235 235 226 237 225 222 207 210 225 230 218 189 190 228 223 221 226 255 256 240 235 220 211 207 204 201 197 197 194 196 195 197 198 195 200 198 195 186 186 187 191 211 215 233 238 249 248 263 269 264 269 266 274 276 291 273 282 277 289 298 320 301 302 316 283 275 284 318 346 389 414 436 412 335 287 259 324 339 385 444 453 467 450 426 457 487 551 447 435 560 508 409 421 381 414 511 484 441 384 373 470 554 568 568 416 563 562 634 805 619 791 916 950 1329 1767 1501 1358 1104 1055 985 1073 938 1047 1045 895 871 832 984 942 1296 1174 1406 1432 1883 1492 1498 1765 1342 1471 1339 1509 1743 1883 2062 1699 1646 1665 1301 1367 1231 1175 1174 1232 1257 1081 1073 1104 1185 1230 1580 1796 1457 1875 2191 1996 1818 1786 1615 1823 1950 2116 2147 2628 2225 1860 1865 2058 2105 1702 2019 2274 2135 2068 1726 1973 1731 1879 1149 1497 1843 1259 1034 1355 1032 1072 1030 1109 1282 1274 1690 1554 1760 1887 1972 2027 2150 2313 1831 1803 2000 2194 2275 2506 2271 1938
 218 188 181 176 172 160 160 149 150 153 155 160 173 174 176 171 173 184 191 201 207 217 227 237 250 259 264 264 282 295 290 295 310 316 314 326 335 349 367 382 383 382 377 372 369 369 358 333 346 355 358 352 346 339 334 339 363 361 379 356 345 324 347 328 316 302 304 297 297 297 305 302 298 298 305 330 335 337 348 368 348 331 324 310 302 302 302 302 302 302 303 302 302 302 303 304 306 306 308 307 306 307 306 305 306 305 306 313 319 320 319 324 315 315 328 337 349 347 354 338 352 330 335 334 353 343 364 374 354 361 369 377 385 394 396 409 420 432 447 467 480 484 487 474 464 437 414 385 381 382 387 387 390 394 414 428 423 429 447 439 431 440 487 463 484 477 463 462 464 474 490 533 543 545 534 579 581 599 613 601 630 614 596 597 624 596 583 570 562 550 521 496 495 507 506 492 501 515 515 521 526 537 571 567 548 523 548 530 544 577 581 565 566 551 546 543 521 596 630 537 538 574 611 606 588 545 493 510 583 581 727 581 665 790 611 765 556 501 496 483 507 521 583 562 572 600 610 621 609 640 642 640 626 661 666 588 559 567 548 620 595 712 789 775 634 615 561 507 485 451 426 415 419 408 375 377 372 369 365 362 358 387 380 352 332 342 366 360 328 355 370 361 293 307 324 382 379 314 301 299 293 288 281 275 264 259 290 302 299 288 283 282 286 279 246 245 243 242 231 243 246 244 238 241 229 214 215 226 221 205 197 233 232 229 231 226 218 224 236 236 231 233 234 225 222 209 203 203 200 200 201 200 200 202 200 199 202 203 208 201 191 193 198 195 230 212 216 226 196 211 218 216 218 230 239 248 245 210 213 212 236 261 254 239 347 355 322 322 280 333 382 386 334 308 276 253 321 390 482 425 479 453 487 484 517 513 593 571 527 589 446 394 403 518 520 563 442 397 413 383 456 507 489 703 526 497 560 552 680 585 769 641 919 979 1632 919 1173 836 889 922 935 1055 1060 1199 927 901 969 933 988 1024 1029 1252 1841 1409 1342 1597 1451 1581 1602 1446 1620 1585 1292 1233 1255 1214 1159 1180 1487 1221 1101 1312 1082 1078 1160 1071 1063 1063 1062 1109 1129 1319 1787 1980 1618 1604 2108 2107 2112 2102 1984 1733 2153 2176 1657 1834 1587 1770 2286 2269 2185 2384 2253 2079 1722 1707 1792 1812 1356 1505 1390 1650 1023 1062 793 1170 1178 879 841 1281 1144 950 1669 1402 1841 1815 2162 1344 1836 1877 2385 2413 1709 2140
 188 179 175 167 155 145 147 148 151 157 169 179 187 190 182 181 183 178 180 181 187 188 193 207 225 229 248 252 258 277 289 297 290 291 297 306 317 330 353 377 390 391 380 377 369 350 353 362 366 360 353 348 344 342 340 331 338 346 357 342 332 328 339 362 344 322 303 315 320 308 302 305 307 311 316 324 340 350 351 372 347 332 330 308 302 302 302 302 302 302 303 302 302 302 302 302 302 305 305 305 306 306 306 307 309 309 308 319 318 313 324 318 334 326 336 361 350 364 362 349 330 332 333 344 361 354 361 355 358 360 374 381 389 406 413 417 434 454 477 485 468 457 445 435 422 409 394 387 389 383 412 390 391 420 409 401 410 417 425 421 428 432 439 461 473 459 450 460 470 488 516 564 606 637 605 573 588 609 592 576 597 602 583 558 562 548 540 541 528 543 536 535 529 526 524 543 544 523 528 545 570 593 554 583 579 572 587 557 594 590 561 564 597 593 561 587 543 553 598 585 548 584 614 587 552 527 533 552 538 608 646 646 739 741 598 571 550 529 504 507 538 492 519 614 610 590 579 575 575 653 601 617 644 647 654 664 668 660 614 607 618 650 677 677 727 613 642 667 557 502 443 426 420 404 389 389 385 381 375 374 381 407 388 387 369 357 366 376 371 367 391 374 372 349 329 334 324 326 331 312 331 288 287 282 270 271 300 323 334 325 329 318 315 285 267 259 249 246 237 248 245 244 241 245 223 222 224 229 222 222 244 241 236 223 229 231 223 232 234 257 281 262 270 290 358 280 242 228 223 220 214 207 208 206 206 203 205 205 212 219 206 205 214 204 214 194 222 218 213 212 222 221 211 204 209 212 230 226 240 250 272 275 236 238 244 251 244 246 266 292 282 336 350 352 271 246 269 304 350 415 487 484 464 478 427 529 454 483 454 487 546 599 438 509 559 448 414 480 556 479 471 406 743 466 689 496 549 941 694 675 685 834 768 701 741 929 805 713 728 798 914 1074 1266 1327 1234 1078 1285 1189 1210 1196 1416 1199 1548 1647 1457 1516 2101 1775 1721 1415 1770 1776 1690 1629 1536 1195 1333 1581 1253 1199 1167 1138 1585 1450 1201 1117 1298 1229 1191 1198 1131 1566 1593 2390 1857 1540 2233 2296 2150 2080 2177 1373 2020 2052 1535 1465 2103 1656 2374 2106 2202 1816 2540 2447 2009 2128 2193 1555 1390 1609 2042 1348 1089 1241 750 1069 1460 1592 1190 1809 1727 1398 1447 1339 1318 1330 2055 1047 1257 1526 1087 1248 1678 1463
 176 166 155 154 144 145 149 151 165 178 192 200 207 202 196 188 189 191 188 192 190 194 198 196 210 242 237 261 270 281 307 292 303 294 301 310 325 339 362 387 389 385 379 370 375 371 370 370 369 361 358 351 350 343 326 324 327 328 326 332 340 341 324 314 313 311 317 349 335 318 316 309 310 314 316 318 325 328 340 342 335 336 319 306 302 302 302 302 302 302 304 302 302 302 309 309 302 306 306 307 307 307 307 309 308 310 312 314 313 320 321 354 347 344 369 367 352 334 342 351 330 329 351 349 365 376 378 367 367 370 375 382 405 408 427 447 463 432 434 423 428 419 419 409 408 400 393 391 384 388 386 389 393 403 399 401 406 419 414 420 425 432 436 451 466 445 458 462 471 483 523 576 619 616 608 571 563 567 592 552 562 586 589 553 536 546 553 535 528 537 549 550 540 547 529 539 565 561 574 545 576 544 548 574 570 568 597 575 566 547 549 561 606 603 598 623 581 561 635 605 604 599 633 586 543 551 606 726 587 651 668 663 694 756 752 754 669 666 564 558 606 551 520 513 525 557 628 610 603 624 656 717 641 678 675 688 728 753 728 712 639 615 638 697 611 694 628 660 600 509 468 446 439 483 411 403 397 389 392 394 398 452 437 429 401 401 388 392 404 390 366 363 344 351 383 345 340 363 349 331 343 390 377 328 316 283 284 308 331 342 319 303 305 293 304 289 280 253 237 248 252 253 239 236 234 226 234 250 248 232 246 252 231 220 229 238 234 260 264 280 301 310 330 348 417 432 304 275 267 251 236 222 216 217 212 211 218 242 248 239 211 213 222 233 227 228 230 244 245 235 248 267 288 264 237 225 229 240 247 268 273 270 250 236 236 236 236 236 236 236 236 236 250 259 241 245 304 344 362 428 342 369 400 403 358 363 485 384 374 443 409 657 436 483 626 460 471 634 674 609 735 475 464 602 529 617 620 548 482 615 875 816 694 815 749 678 720 770 789 844 994 1205 1607 1837 2048 2000 2282 2291 1986 2005 2169 1919 1817 1782 1987 2025 2226 2032 1701 1574 1663 1736 1442 1900 2035 1522 1715 1305 1173 1154 1616 1522 1577 1687 1397 1299 1511 1570 1741 1342 1045 1399 1329 1086 1216 1449 1695 1531 1717 1906 1286 1073 1133 1212 1437 1481 1777 1416 1951 2050 1852 1762 1922 2446 1906 2253 2423 1786 1851 1668 2153 2378 1706 1344 842 1163 1738 1938 2070 1594 1848 1931 1756 1460 1525 1586 1739 1882 1957 2323 2459 1989 1821 1607
 156 156 142 140 143 144 157 177 183 196 202 215 219 211 203 208 207 205 205 201 202 205 208 208 215 230 250 270 280 295 301 296 300 307 311 308 330 342 330 356 351 364 364 374 377 377 375 376 360 368 364 358 340 331 332 329 328 325 323 334 320 313 316 315 324 351 352 332 347 362 339 333 333 320 320 321 321 329 326 315 310 323 307 302 302 302 302 302 302 302 302 302 307 314 302 302 302 308 309 307 310 310 310 310 310 306 309 320 321 326 323 349 331 347 353 353 348 350 358 349 342 358 369 373 382 388 391 375 383 384 388 398 425 444 446 433 407 411 413 404 405 401 401 404 397 391 386 391 390 391 387 394 392 399 397 403 405 409 413 430 479 425 436 437 454 447 451 466 476 485 502 521 558 595 612 579 552 546 538 543 572 566 544 515 577 548 520 500 528 532 582 557 531 546 538 512 531 544 542 526 532 542 561 574 570 555 573 543 542 571 567 569 606 651 647 641 650 605 590 626 641 637 630 606 580 595 662 668 680 673 694 676 755 703 726 742 683 626 638 645 672 627 576 526 521 540 592 624 687 659 627 619 627 633 650 661 684 692 710 688 787 638 692 607 629 573 618 687 595 522 465 441 424 422 422 456 405 403 416 421 445 539 479 479 493 473 502 435 433 411 423 448 402 375 369 370 353 395 387 373 341 338 382 399 379 336 325 314 319 349 331 316 295 280 276 280 260 246 258 244 253 258 262 247 247 229 235 235 246 239 249 259 244 231 235 236 236 289 304 301 279 334 355 335 363 383 417 419 326 269 251 246 230 225 221 220 223 234 262 220 229 229 233 252 243 250 251 270 272 275 291 259 259 255 236 231 236 248 256 263 286 289 308 310 269 244 249 251 287 257 273 248 236 238 238 240 239 263 336 347 324 311 383 406 339 367 430 328 328 361 362 400 417 492 491 728 564 621 786 619 772 853 632 489 466 471 426 433 440 487 479 580 583 752 771 839 1030 1227 948 1653 2071 1985 1796 1862 1810 2099 2168 2134 2153 2191 2143 1716 1645 2310 2082 1739 2471 2110 1901 1929 2237 1613 1975 1610 2026 1836 1803 1547 1440 1359 1342 1416 1642 1767 1430 1394 1348 1195 1315 1192 1589 1573 1353 1318 1411 1133 1181 1099 982 977 979 994 984 970 1002 1002 1089 1338 1303 1905 1871 1702 2552 1677 1640 2051 2301 2378 2668 2544 2367 2367 2169 1620 1000 848 1310 1472 1717 1741 1938 1985 2137 2000 1759 2048 1910 1985 2370 2228 2273 2252 2431 1982
 140 136 139 140 154 170 178 183 196 191 214 222 223 224 225 226 230 224 221 217 216 219 220 224 211 250 246 241 263 263 270 330 300 308 322 314 322 311 316 327 353 348 356 362 381 384 384 385 385 377 350 360 350 341 332 327 324 324 323 323 326 329 335 338 339 342 339 336 332 328 330 325 332 328 324 323 324 330 323 322 318 312 309 307 303 302 302 302 302 302 302 302 302 304 316 308 307 309 314 311 312 311 314 325 321 319 317 319 320 319 329 329 331 329 328 336 333 342 336 352 371 385 404 411 402 394 386 399 399 400 408 418 416 407 400 400 404 388 391 398 398 391 389 390 398 387 392 390 393 392 388 394 398 399 398 403 406 408 410 419 428 434 443 455 453 454 465 468 471 495 534 568 582 622 573 568 546 539 545 531 570 550 541 512 506 499 493 496 522 545 539 529 520 517 525 515 512 518 524 517 529 541 583 612 559 546 534 539 553 597 593 597 600 593 646 605 638 634 710 635 692 684 666 677 624 631 638 693 682 689 670 670 691 701 725 737 675 700 606 586 592 573 552 535 531 544 553 578 585 630 759 750 853 754 703 758 823 744 739 737 630 644 622 628 583 576 541 584 581 539 491 446 440 436 438 448 451 435 446 445 473 503 544 613 657 526 485 480 435 422 419 409 406 397 390 383 389 386 347 357 380 351 349 378 441 402 368 355 325 325 340 356 340 317 278 296 290 261 287 263 269 266 277 273 264 246 239 254 254 272 276 267 257 236 235 244 253 249 272 274 294 324 312 365 382 448 444 447 342 297 271 260 281 252 247 246 236 242 274 258 245 251 266 279 272 281 275 284 274 301 284 266 251 243 241 230 243 255 265 281 334 346 306 278 256 243 252 291 311 338 350 297 274 265 260 276 239 263 278 259 290 275 301 298 308 339 254 254 360 455 479 454 478 473 534 580 463 578 522 499 520 532 652 785 599 399 599 1057 815 955 686 632 772 901 647 782 1165 1597 1923 1898 1205 1999 1898 2076 2036 1789 1945 2026 1870 1983 2333 1924 1453 1594 1893 1368 1770 2079 2041 1888 2109 2194 2215 1909 1883 2016 1970 1634 1452 1400 1791 1933 1892 2117 1661 1575 1188 1302 1259 1596 1734 1632 1569 1792 1267 1169 988 982 967 957 946 938 941 931 943 948 962 999 1020 1381 1822 1127 1983 1518 2111 1941 2104 2271 2030 2213 2442 1973 1028 1381 1130 1497 2075 2100 1920 1509 1876 2060 1670 2218 2217 2017 1917 2067 2295 2465 2295 2214 2201 2553
 134 136 138 143 150 169 161 172 181 190 203 214 234 232 239 250 245 241 237 236 237 238 239 235 238 242 251 254 252 264 256 277 310 322 304 313 312 325 316 340 340 362 357 372 383 393 395 398 367 361 374 371 363 336 329 340 347 336 331 332 335 346 372 379 377 372 359 360 352 354 340 335 337 329 323 316 315 331 343 365 374 354 349 347 325 315 310 310 309 302 302 308 306 308 309 311 309 313 314 317 313 313 312 313 316 316 316 318 322 330 341 352 338 333 348 338 336 334 338 371 383 396 397 392 382 377 379 384 398 403 414 391 383 381 382 376 380 386 391 392 386 386 388 403 402 398 412 413 397 395 392 400 404 402 422 434 417 423 424 422 435 459 462 472 473 475 475 487 494 514 528 580 639 609 593 556 585 565 532 497 501 507 489 487 484 486 502 510 511 506 527 515 523 514 519 507 507 532 510 529 527 551 554 558 539 529 549 578 606 574 558 576 568 585 604 618 670 659 686 694 673 658 660 658 676 660 736 700 664 679 757 762 708 733 770 744 713 696 571 569 572 551 544 540 546 550 563 571 586 606 636 665 693 777 753 736 719 696 674 654 634 586 585 609 578 577 546 556 501 493 520 465 453 474 464 503 548 552 497 492 503 541 544 548 607 697 585 539 481 462 447 438 432 436 477 440 412 386 380 370 374 420 363 378 419 478 421 382 347 314 308 320 320 307 292 286 281 300 289 268 279 278 277 295 270 270 258 264 281 289 285 273 263 263 268 252 251 249 248 263 285 322 351 351 409 436 458 512 351 304 281 276 321 324 296 281 260 266 276 282 270 267 285 284 278 272 272 267 253 247 246 247 245 248 248 233 260 265 271 297 313 297 290 310 269 249 247 258 304 343 312 295 307 337 338 285 257 242 244 245 257 250 250 252 250 256 291 257 256 366 440 414 415 504 516 396 429 413 456 452 371 395 451 520 623 390 529 632 894 947 1149 1139 1381 1321 1177 1645 1408 1160 1578 1571 1662 1908 2141 1872 1861 1606 1621 1827 2120 2087 1572 1885 1836 1143 1310 1496 1824 1479 1982 2060 2109 1775 1422 1889 1987 1771 2118 1673 1611 2305 2013 2333 2047 1980 1976 1461 1156 1418 1510 1993 1766 1886 1824 1627 1150 999 1010 1295 1313 1323 1049 1232 1237 940 1082 923 919 910 915 1110 1274 993 1006 1142 1088 1284 1915 1658 1570 1285 1892 1804 1550 955 940 1434 1772 1951 1540 1870 2200 2238 2142 1704 1914 2477 1803 2088 2252 1837 1885 1940 2856 2680
 134 133 136 138 138 139 140 145 164 192 196 199 214 234 249 254 261 253 250 250 256 258 262 264 268 279 282 272 275 281 281 282 290 311 312 316 320 325 328 338 340 360 372 385 399 408 396 367 390 383 355 337 335 336 338 345 343 369 388 381 387 410 402 404 418 391 373 368 360 347 346 343 340 335 315 315 315 333 335 346 348 336 331 331 331 348 366 348 345 329 328 321 322 321 321 324 315 311 325 319 322 321 317 321 337 324 328 334 335 356 377 361 351 352 346 339 337 336 335 347 362 372 384 372 381 370 381 369 384 393 376 375 373 371 373 377 381 386 389 390 394 388 397 406 401 417 419 411 408 394 406 425 408 409 424 453 463 446 437 439 441 465 478 479 488 508 501 508 498 561 533 560 608 622 630 568 574 559 531 497 483 478 481 479 496 505 536 515 495 498 495 493 504 526 501 512 525 545 517 575 560 534 530 552 526 535 549 576 558 552 556 594 578 586 636 627 645 671 646 657 732 672 661 655 636 639 659 647 665 767 790 707 683 694 685 694 670 618 592 582 559 558 559 568 579 586 619 692 654 646 700 730 734 714 703 699 697 700 659 679 669 677 579 606 543 579 523 511 525 530 480 519 516 483 525 648 635 654 578 556 531 522 525 538 584 609 613 551 529 490 479 474 494 470 502 467 417 434 388 383 387 397 449 425 459 433 395 385 373 332 331 332 325 316 306 309 312 312 310 291 288 284 284 305 289 293 278 280 283 286 283 281 284 282 262 258 258 259 256 254 278 282 310 352 387 392 462 497 407 343 311 306 287 327 337 303 301 339 309 343 327 308 320 316 290 283 288 266 255 247 245 245 245 253 241 263 269 270 282 331 324 357 316 287 283 273 251 270 297 311 306 343 409 450 392 335 271 266 278 298 297 290 309 273 304 331 381 307 261 311 368 297 427 367 385 360 418 415 410 418 357 409 405 444 490 370 550 787 782 854 962 769 909 1077 1152 1329 1792 1937 1370 1050 1222 1325 1449 1528 1436 1427 1632 1398 1434 1936 1369 1422 1868 1682 1511 1222 1321 1201 1626 1595 1846 2201 1833 1215 1519 2150 1365 1810 1840 1938 2065 1450 1461 1550 1431 1385 1299 1205 1311 1684 1415 1474 1608 1284 1055 1019 1358 1300 1755 1745 1515 1305 1055 1797 1948 1813 1479 1128 912 1216 1048 1077 910 1258 911 924 909 859 1138 826 825 1163 1548 1640 2204 2140 1472 1534 1513 1403 1677 1723 1518 1382 1825 2088 1988 2507 2146 2642 2145 2690 2922 2765
 132 140 138 136 143 139 141 143 144 147 165 184 196 203 215 239 242 219 247 236 256 272 280 283 278 273 268 264 276 281 288 293 291 304 309 334 324 336 335 353 365 378 396 409 420 416 413 374 354 340 341 339 344 352 371 397 367 357 358 383 380 388 385 419 376 376 361 360 362 364 345 347 338 329 325 320 315 315 328 339 341 343 331 331 334 339 351 365 387 362 353 351 375 364 345 335 329 335 335 333 328 324 319 322 327 337 347 340 360 379 395 375 379 382 368 360 349 345 339 351 355 371 368 363 358 349 361 358 377 372 374 366 372 374 374 375 382 391 405 392 402 406 410 428 407 422 412 400 398 396 415 405 412 418 416 429 457 487 477 450 463 466 467 479 499 516 520 535 524 543 544 558 543 534 589 542 512 498 495 502 473 500 480 487 486 496 486 486 486 491 489 492 495 497 499 505 506 509 513 537 541 542 521 521 523 555 537 578 543 560 574 599 653 680 682 655 660 651 637 683 705 683 648 655 632 627 659 632 669 660 665 690 654 653 652 636 601 590 578 581 580 585 610 623 611 672 665 667 716 685 709 728 719 717 683 686 731 723 731 724 731 699 641 613 568 547 573 546 494 497 553 566 570 511 526 580 621 764 725 670 598 622 592 566 568 585 600 554 593 609 535 508 484 475 449 433 423 460 398 398 397 400 398 440 449 423 427 388 413 380 359 349 342 331 334 325 337 315 312 305 301 291 294 303 297 298 303 301 302 295 291 293 290 269 267 265 267 263 260 266 266 278 296 330 368 362 373 405 435 339 314 286 302 320 331 349 348 375 389 382 390 349 350 337 304 321 307 303 299 302 311 333 302 260 251 274 277 277 317 315 373 340 325 335 329 293 256 279 305 354 323 359 461 458 350 297 277 381 330 330 396 368 307 310 386 413 378 342 271 262 294 305 364 406 405 414 461 419 350 407 386 355 368 425 356 398 658 711 948 657 719 992 1027 883 900 1207 1370 1039 1125 922 979 1249 1024 1241 1257 1232 1210 1323 1302 1653 1575 1627 1173 1941 1637 1242 1360 1225 1643 1613 1565 2109 2172 1268 1618 1296 2047 1060 1543 1764 1650 1708 1648 1513 1551 1657 1561 1687 1563 1639 1845 1607 1192 1165 1416 1118 1231 1573 1878 2283 2264 1699 1729 1922 1475 1302 1503 1850 1144 1829 1730 1204 1135 1423 1799 1094 1575 1787 1182 1035 1554 1959 2054 2139 2057 2261 2352 2194 1735 1784 2384 2790 2673 1753 2239 2867 2862 2779 2461 3105 2926 2368 2231 2836
 155 154 147 154 154 153 164 161 153 147 146 148 182 179 197 200 189 212 188 215 225 231 241 239 243 222 235 257 251 268 286 295 302 304 343 342 346 375 361 373 395 409 420 427 420 386 364 349 342 344 347 348 367 403 387 393 393 379 378 386 406 425 412 386 368 376 382 379 412 376 384 371 360 345 336 330 327 322 314 321 345 345 347 350 340 338 340 341 341 344 364 373 345 336 338 322 315 319 348 334 328 324 324 327 331 336 345 362 369 389 414 380 365 362 356 350 339 342 344 351 349 347 352 359 361 368 371 380 366 366 368 369 366 374 379 386 382 385 399 416 412 429 418 421 430 422 412 421 406 403 405 409 431 426 429 431 434 440 438 440 458 474 460 466 472 492 511 509 538 558 566 545 547 516 537 552 535 495 531 470 487 508 509 490 511 513 496 496 498 499 502 499 497 497 498 503 507 510 513 519 519 516 519 536 530 529 572 555 538 564 591 661 609 605 656 642 637 600 617 662 656 709 665 628 646 627 614 610 615 619 624 627 629 635 639 642 633 645 612 626 619 631 649 794 727 686 670 648 703 660 678 697 729 717 679 712 719 687 688 707 724 710 627 647 616 620 655 562 515 608 564 618 581 598 528 576 635 672 725 710 656 684 678 651 673 669 657 633 616 589 574 552 516 477 466 450 449 422 416 425 415 413 418 447 479 469 448 426 390 392 397 381 377 373 358 348 353 333 326 319 310 321 326 313 311 311 305 308 307 306 304 297 277 274 274 274 268 271 259 266 265 276 300 307 325 360 384 392 342 329 301 294 299 315 328 334 362 384 385 411 436 394 380 374 338 312 297 291 281 274 272 281 258 279 280 282 269 267 277 292 358 377 361 363 303 277 261 311 333 379 367 384 405 455 356 307 404 354 391 353 391 450 376 311 353 387 432 377 339 298 265 272 286 305 342 365 422 436 375 384 362 341 529 387 448 660 604 792 680 691 1047 1359 995 688 654 815 1161 901 835 944 1040 865 977 1137 917 1156 1503 1732 1178 1099 1474 1153 765 1454 790 1406 1065 1369 1483 1118 1192 1191 1598 1073 814 802 923 936 1154 1369 1407 1637 1454 1527 1722 1434 1833 1757 2274 2170 1850 1593 1656 1823 1153 1608 2158 1436 1764 2170 2206 1908 2175 1705 1538 1597 1974 1738 1847 2168 2229 1605 1301 2137 1893 1597 1355 1884 1819 1370 1733 1898 1933 2289 2699 2307 2224 2088 1696 1815 2015 2009 2478 2451 2960 2340 2590 2239 2531 2720 2764 3194 2481 2672
 147 157 142 155 166 176 184 181 170 156 152 147 151 149 153 155 158 179 196 207 200 217 221 192 219 234 244 249 259 280 288 305 319 312 324 341 363 377 366 367 391 406 403 405 393 364 354 356 348 351 354 355 360 365 378 391 393 399 405 398 395 418 404 385 382 377 382 391 401 412 447 421 400 379 399 346 342 338 339 341 353 357 358 355 354 350 346 344 342 344 386 362 352 319 308 308 308 308 328 333 331 326 334 353 354 351 358 369 378 394 380 370 372 365 356 358 342 340 343 342 346 349 358 368 380 377 375 375 365 364 361 363 365 376 373 385 382 389 405 408 421 425 419 436 428 425 436 438 431 405 408 450 440 442 451 458 464 453 444 455 481 485 494 503 483 493 502 527 575 591 590 528 507 516 497 544 500 471 468 472 484 523 518 550 557 532 562 549 533 520 533 509 503 516 563 527 528 541 550 586 540 523 524 524 532 529 532 532 548 574 580 592 576 579 612 609 594 622 622 641 603 637 637 623 642 728 647 618 603 608 614 621 625 635 646 652 671 712 694 707 698 689 683 698 661 653 639 678 678 649 716 714 689 699 664 711 700 686 720 735 705 674 635 635 593 587 608 546 532 554 606 599 550 520 579 582 595 632 667 716 730 652 626 636 668 708 763 760 708 727 678 683 629 523 509 490 469 446 429 428 426 424 436 467 497 477 457 432 442 426 444 423 400 385 373 369 357 344 334 355 335 345 346 321 314 320 318 311 314 313 306 296 284 283 285 275 270 281 289 280 268 274 287 292 325 385 366 340 320 336 294 305 305 312 328 354 382 365 390 421 388 409 385 392 389 351 328 303 286 269 266 266 257 280 280 276 264 309 359 450 418 368 380 323 291 275 280 304 334 400 419 456 428 414 362 361 438 436 477 416 454 453 375 407 392 432 402 350 306 277 293 270 270 269 288 313 341 338 326 307 310 358 338 429 500 730 609 480 533 601 757 1005 1082 814 622 851 664 679 695 952 1000 884 907 885 1018 1171 1140 1454 1299 1188 1280 1175 844 973 1105 1515 1468 1065 1212 872 767 866 641 695 715 875 1128 1354 1200 947 1020 1162 1356 1477 1571 1594 1565 1392 1487 1403 1701 1667 1828 1334 1072 1808 2175 2123 2014 2297 2309 2381 2030 1746 1780 2290 2415 1873 2297 2431 1963 1363 1385 1963 2432 2038 1871 1576 2484 2013 1842 2213 2072 2151 2261 2216 1758 1902 2198 1547 1317 1564 2548 2108 1749 1987 1918 2441 2020 2558 3033 2609 2983 2676
 148 158 139 152 165 168 174 192 174 162 156 157 153 154 159 159 160 159 160 163 168 171 175 211 222 225 226 232 252 263 300 303 319 323 321 337 380 381 392 379 366 370 401 400 385 399 363 357 357 357 359 362 365 377 400 421 415 421 413 403 403 426 429 401 397 383 383 393 407 427 473 432 420 415 396 393 404 358 360 368 371 372 364 360 356 352 350 346 340 340 350 352 340 339 317 308 311 313 320 338 332 331 339 366 374 386 380 369 375 373 374 388 396 381 384 359 345 343 345 347 348 350 365 364 393 385 391 373 370 373 368 374 366 369 373 393 384 388 395 399 406 418 433 450 444 436 442 446 427 413 414 403 430 441 464 506 488 455 450 455 473 513 515 518 514 517 523 534 574 552 544 541 503 480 471 472 461 467 489 527 530 522 549 597 581 569 546 575 604 552 534 554 512 585 561 571 571 588 569 542 531 547 576 571 557 554 568 547 544 543 548 549 556 591 638 624 583 599 585 595 623 651 650 631 612 625 618 609 617 644 630 646 658 693 755 708 715 731 711 692 675 649 672 646 650 649 643 674 654 655 682 685 665 680 657 661 674 701 721 714 732 698 679 663 613 590 552 555 622 662 623 580 561 572 622 567 584 626 666 643 641 632 636 636 655 687 756 794 884 833 799 739 659 616 538 501 478 458 445 444 443 437 429 439 444 480 451 456 477 579 496 450 469 416 391 392 386 386 366 375 373 368 338 341 330 327 299 320 316 315 303 300 290 297 288 277 276 265 287 281 288 278 279 281 285 297 328 310 292 297 310 319 326 323 329 341 354 381 393 387 369 347 346 370 377 375 398 374 348 305 278 272 263 285 283 278 304 336 383 521 458 388 343 306 291 279 303 350 384 387 426 483 442 467 508 538 514 583 475 472 467 482 439 539 522 450 347 307 301 329 333 303 290 283 278 281 289 290 294 339 494 462 677 595 402 600 580 872 759 770 686 503 672 666 811 1128 1225 1406 1463 1449 1040 1309 1144 1138 1093 1146 1236 1074 1171 938 865 948 935 828 1001 1306 1461 1214 577 707 659 581 743 769 1321 1395 1350 952 990 827 1098 1053 1301 1812 1454 1407 1828 2027 1774 1516 1729 1583 1784 1891 1173 1270 1417 1806 2033 2330 2441 2212 2672 2110 2415 2027 2214 2473 2303 2130 1889 1221 1665 2304 1951 1957 2105 1935 1741 2674 1627 2285 2691 2660 1965 2520 2258 2515 2669 1761 1689 2559 1908 1716 2654 2949 3036 2520 3002 2969 3138 2942 2529 2080
 143 161 149 153 158 187 200 198 195 178 192 174 171 174 180 199 181 173 167 163 165 170 184 188 190 199 211 247 258 251 274 268 267 288 311 339 364 405 370 362 360 366 385 404 391 382 363 361 362 361 367 371 383 420 407 416 399 398 425 447 447 421 411 418 411 404 392 402 425 415 420 440 431 431 470 436 423 401 404 388 377 371 416 358 357 346 342 343 342 344 341 389 384 373 366 365 341 325 331 339 344 333 335 372 361 362 366 361 363 366 379 381 377 396 363 351 344 344 342 346 353 360 362 373 382 380 376 371 369 370 372 372 367 377 380 386 391 391 394 415 424 425 436 434 436 448 428 436 441 440 426 413 415 451 451 456 467 490 462 461 478 509 524 515 483 536 551 555 526 535 491 475 465 463 462 460 465 473 493 507 519 547 589 565 550 525 544 596 546 529 517 517 518 544 570 606 619 593 609 556 546 577 634 606 545 591 619 588 574 555 585 584 555 553 564 608 561 621 594 578 594 608 608 592 590 606 609 662 636 649 675 688 714 745 698 677 682 657 655 660 652 638 646 627 623 620 648 647 627 664 680 685 645 664 651 681 663 698 693 701 694 653 685 645 586 562 567 599 581 622 626 584 575 553 608 604 585 663 652 716 688 673 678 679 658 671 698 760 802 786 848 816 761 645 578 532 499 482 460 459 452 480 443 454 488 480 494 576 529 478 463 456 422 434 442 441 437 408 406 386 368 349 350 328 337 333 334 332 323 318 306 295 303 332 327 300 293 304 304 291 299 296 289 293 308 325 296 307 317 362 386 348 367 355 361 365 391 382 388 360 348 333 329 334 336 332 330 326 320 308 295 269 285 289 291 305 386 413 485 593 457 373 327 309 324 289 288 303 366 404 401 444 462 470 495 513 544 594 599 535 580 518 501 420 356 334 314 334 358 374 358 345 307 321 303 285 286 288 473 555 585 617 643 771 668 759 708 786 927 941 1181 1112 816 684 719 789 931 1007 1248 1310 1241 1104 1472 1085 1172 886 952 1025 1113 1324 1000 653 852 738 857 628 627 694 522 504 674 784 625 777 736 987 1327 839 990 798 968 920 1247 1928 1465 1797 2116 1586 1960 2031 1962 1588 1603 1767 1152 1712 1623 2115 1816 2388 2245 2140 2327 2214 1781 2388 2556 2423 2142 2062 1752 2294 2670 2201 3165 2118 2802 2608 2056 2560 2274 2629 2773 3164 2985 2232 3130 3135 2867 1627 1185 2255 3021 2614 2610 2848 2578 3210 2334 3150 2566 2391 2781 2352
 148 162 175 181 169 178 208 218 216 214 213 210 198 196 207 218 214 178 176 171 168 168 180 199 204 210 231 250 254 257 271 273 285 290 296 311 338 370 360 357 368 395 395 399 384 371 372 375 374 374 377 373 381 385 388 383 389 396 409 424 452 419 442 464 450 434 407 409 406 413 429 448 449 463 485 469 452 449 420 415 405 381 402 440 385 386 361 354 352 347 350 354 376 378 372 358 366 337 332 331 337 347 338 354 360 385 390 362 359 359 357 361 358 359 353 349 345 344 345 346 364 369 373 375 398 393 382 382 376 380 376 377 374 380 392 386 394 388 393 406 418 425 429 448 445 428 421 426 426 423 421 417 414 418 424 446 469 490 472 474 485 545 531 486 470 500 487 492 492 493 475 459 455 454 457 459 462 464 489 521 558 567 522 507 500 509 517 517 528 540 526 552 540 564 558 574 607 626 605 588 562 612 565 553 557 602 638 635 598 580 576 597 585 566 561 567 589 596 612 586 581 583 592 596 605 644 641 631 675 722 708 701 667 663 669 647 667 653 636 642 648 632 640 620 631 669 631 620 620 634 629 662 651 670 659 659 693 721 713 721 675 635 602 592 590 604 638 684 707 736 642 621 599 581 577 646 695 652 662 870 842 777 787 746 693 681 665 660 697 704 721 692 718 725 639 570 512 484 479 466 475 456 451 481 508 603 535 521 497 493 504 453 447 426 427 457 475 468 431 385 364 360 346 349 347 342 324 318 313 311 307 330 335 334 330 335 318 324 313 306 310 321 321 329 328 314 304 303 317 319 337 372 409 441 416 447 503 454 428 367 354 348 336 324 321 308 300 296 294 296 278 282 287 295 299 310 324 407 435 470 424 365 389 355 333 294 297 331 334 357 429 408 417 444 486 522 559 510 485 446 534 510 400 427 390 337 335 365 408 389 397 392 325 322 345 412 351 334 298 335 355 444 476 614 514 650 626 675 822 929 1094 957 1026 882 1012 687 1039 861 853 875 901 897 1048 1212 997 890 802 933 798 928 615 507 500 580 598 546 625 514 531 474 501 901 946 882 824 865 1003 600 821 817 1029 1549 1610 1572 1905 1738 1730 1992 2156 2120 2112 2369 2020 2029 2088 1227 2132 1639 1903 1859 1688 2153 2309 2392 2649 2711 2117 1996 2166 1766 2001 2063 2511 3004 2682 2597 2192 2493 2232 3123 2439 2803 2978 2832 3146 2777 2478 1657 2076 2328 1517 1251 1899 2241 2755 2784 1847 1411 1448 1719 2591 2618 2925 2222
 167 180 167 172 175 189 184 193 216 212 220 219 220 224 226 224 216 220 196 186 175 173 175 181 193 228 259 267 281 280 292 312 298 314 305 312 328 330 356 380 397 391 391 389 375 380 390 393 395 384 387 404 384 390 386 383 399 402 412 437 472 444 428 426 420 416 419 433 438 428 434 430 442 454 482 484 472 457 425 402 391 410 458 451 434 435 412 439 415 370 366 367 361 357 357 365 375 380 369 344 344 347 349 344 346 380 399 368 366 361 355 350 360 345 346 345 344 345 345 350 381 364 375 380 381 384 390 386 379 379 378 376 383 388 384 384 400 391 392 403 407 418 416 427 427 419 417 422 432 436 427 423 420 431 439 455 546 549 501 485 497 528 531 478 454 450 453 474 454 454 470 452 455 457 460 464 466 465 470 492 504 518 499 488 493 505 526 548 546 556 550 588 577 594 575 595 646 652 610 591 584 580 567 581 561 582 626 668 673 618 584 646 599 581 581 571 573 577 578 583 615 620 653 667 643 651 657 686 667 704 680 668 647 640 636 651 672 642 636 642 620 627 620 630 640 680 692 628 626 632 639 643 656 639 656 692 689 659 663 695 724 728 651 632 613 676 678 719 822 1153 922 691 776 671 626 637 783 687 667 694 723 804 841 780 706 673 653 635 616 617 627 613 608 586 612 568 542 550 488 509 471 493 482 544 604 614 557 541 667 562 521 498 482 458 418 396 392 403 416 387 386 354 358 348 403 364 342 355 361 312 336 340 342 352 376 375 367 334 318 332 324 341 378 450 416 373 341 319 319 329 343 344 357 373 381 408 397 404 442 458 451 444 465 423 378 348 310 306 290 289 285 284 285 293 300 319 359 360 362 396 400 356 361 337 309 306 302 322 356 347 345 367 409 424 449 502 523 472 433 420 406 405 387 363 353 363 356 398 385 360 357 338 365 380 350 420 459 459 342 366 539 490 436 440 579 597 562 514 669 630 646 856 879 923 860 923 778 802 1050 873 842 865 873 883 1264 1587 908 568 728 787 803 453 453 481 493 440 538 583 448 776 691 552 702 1073 884 952 779 1043 641 880 1132 1111 1451 1338 1611 1791 2002 1703 2125 2511 2221 2153 1493 1715 1698 1146 1962 1988 1980 2187 2071 1976 2181 2326 1797 2386 2797 2251 2304 2379 2164 2192 2173 2972 2625 2666 2636 2313 2659 2543 2974 2855 3557 2917 2449 2739 2177 3379 2981 2304 2577 2292 2138 1269 1300 1278 1919 2652 2760 2804 3259 2847 2739 3385
 168 180 174 171 183 186 215 217 212 219 224 223 226 230 227 229 215 228 219 198 188 173 185 192 222 253 264 299 298 305 324 329 330 359 329 356 333 340 358 369 395 399 397 381 382 395 449 446 424 469 426 417 408 401 405 425 412 458 473 463 494 462 441 435 421 427 430 437 445 453 469 476 466 466 447 446 445 429 407 401 404 467 493 493 443 450 447 441 405 397 384 364 360 357 358 358 367 395 378 375 383 358 352 342 349 357 360 359 364 365 369 350 352 347 345 354 356 354 354 377 385 384 369 365 369 370 376 379 381 390 380 388 386 400 394 384 388 391 393 395 398 424 426 419 415 417 419 421 425 432 428 424 430 430 417 431 473 505 481 471 496 581 560 471 446 440 444 488 467 466 504 490 472 505 468 465 466 469 473 475 474 480 484 502 539 545 564 542 546 548 570 614 619 600 628 642 605 593 605 616 609 664 601 591 583 578 608 622 608 594 632 624 599 585 595 609 591 592 586 584 618 601 613 627 657 674 663 650 656 645 640 655 660 629 629 651 633 629 627 622 620 620 663 669 648 679 680 668 659 699 724 660 656 653 648 647 642 643 676 676 719 690 680 736 716 669 699 965 918 991 777 719 663 605 611 635 743 689 691 750 829 745 762 779 761 683 657 617 600 589 575 581 565 553 537 520 521 560 599 512 501 496 502 546 564 634 750 740 808 719 571 513 477 477 445 436 403 366 358 350 361 363 366 361 353 391 362 364 332 318 341 359 390 402 430 390 388 364 349 332 335 356 392 398 455 554 495 429 352 334 341 402 366 397 390 372 382 400 419 446 407 387 381 373 382 399 383 369 333 308 306 299 296 293 301 336 428 425 457 447 412 391 337 351 323 314 314 328 335 380 422 413 438 409 489 566 512 482 521 465 402 476 469 534 431 456 399 394 381 395 388 363 383 533 429 510 422 374 434 623 722 561 473 369 371 453 547 664 769 594 735 795 974 962 944 823 940 829 885 901 922 1137 1203 1290 879 763 790 763 649 717 416 422 421 415 415 419 510 430 631 439 872 457 491 737 794 938 927 894 612 641 875 1224 1790 1139 1114 1467 2056 2043 2296 1964 1741 2077 2131 1741 1632 1257 1276 1663 1778 1779 1756 1872 2007 1552 2052 2219 2391 2390 2036 2066 2608 2262 2421 2605 2795 2645 2399 1903 1969 2588 3629 3595 3520 3643 3344 2683 2888 3165 2459 3095 2278 2855 3002 3048 2718 2243 2039 1670 2740 2750 2655 2829 2552 2894
 172 189 180 185 212 216 216 216 215 228 223 219 234 234 230 231 223 229 228 221 196 176 197 202 229 242 267 272 283 289 298 323 338 354 369 352 390 424 427 409 409 400 389 389 403 414 435 488 512 466 433 421 413 410 417 419 429 441 466 495 484 459 457 432 442 456 500 459 478 482 483 483 502 491 465 452 445 419 408 406 409 453 470 486 471 475 444 424 413 411 392 390 384 370 368 362 365 406 424 393 368 356 355 346 347 378 409 396 359 370 358 354 365 358 359 365 368 363 358 364 395 403 379 368 368 366 387 384 417 399 387 395 402 391 389 383 390 390 394 401 408 414 424 440 425 446 448 439 429 418 422 445 445 453 446 415 448 504 461 464 491 500 468 442 436 438 464 473 487 534 587 547 512 487 478 473 468 471 475 478 478 479 494 524 521 546 533 506 517 524 566 563 560 589 580 561 549 550 555 569 594 644 634 652 594 607 629 621 612 611 687 646 606 631 632 663 633 605 595 590 593 605 638 646 644 645 625 647 626 634 629 633 638 652 640 636 636 635 671 639 639 642 630 634 638 644 647 652 667 666 661 664 665 689 672 661 642 650 647 652 656 676 664 686 715 711 742 727 733 763 765 632 741 732 673 665 681 740 714 726 726 753 712 703 751 672 627 656 689 627 650 585 569 562 547 549 557 532 539 608 554 531 527 550 588 711 905 688 611 565 553 507 469 446 450 449 475 455 486 406 376 372 371 370 391 380 384 389 350 333 325 325 334 352 359 372 388 370 381 388 355 379 414 461 467 470 448 396 369 354 329 345 348 355 369 358 384 387 408 392 424 412 387 379 354 343 331 329 388 341 303 310 308 300 307 303 373 404 433 446 394 398 383 334 334 355 326 326 332 364 423 454 481 444 505 549 554 558 487 464 428 503 529 590 598 510 429 388 466 444 439 385 425 538 517 499 410 412 444 517 602 694 588 539 325 379 605 423 435 644 837 843 871 836 703 886 864 879 869 874 807 858 751 733 626 660 687 639 746 463 400 400 541 410 550 605 661 433 840 736 562 1208 515 469 1122 849 1115 843 728 818 921 990 909 950 1753 1953 1801 2227 1904 2099 2141 2118 1960 1802 1712 1431 1598 1366 1374 1733 1838 2020 1979 1450 1821 1870 1855 2189 2418 2593 2548 2576 2691 2963 2327 2502 2808 2576 2962 3128 2609 2640 2924 2420 2378 2508 2685 2923 2812 2928 3238 2756 2960 2880 2676 2652 2140 1619 2045 2061 2082 1979 2322 2404
 186 198 208 212 213 213 214 220 223 217 211 224 222 239 237 235 231 231 233 231 205 183 182 205 223 240 252 259 261 276 318 322 361 366 392 395 447 434 417 415 400 395 398 405 434 444 440 474 469 441 433 423 419 425 434 440 455 457 466 482 487 470 449 444 449 460 491 480 487 492 506 529 482 454 439 431 427 419 414 424 425 439 443 474 520 467 444 449 450 422 400 405 401 395 375 365 361 368 367 364 374 359 351 353 352 387 384 380 379 382 363 360 382 392 392 407 400 367 363 387 370 373 416 372 371 369 373 391 392 391 397 409 398 391 388 395 390 393 397 400 400 437 427 469 444 437 446 436 423 420 423 446 455 448 458 423 435 443 439 458 506 518 467 435 439 446 475 547 517 542 550 576 531 498 485 471 479 478 480 483 485 481 484 488 493 495 496 517 500 507 513 521 543 542 548 535 537 540 560 563 592 613 597 601 635 666 642 617 645 632 661 639 628 626 686 655 644 624 600 600 630 613 610 606 610 612 620 620 623 629 634 639 641 644 646 646 649 628 637 648 694 653 638 651 645 653 658 665 664 664 670 675 678 683 691 693 682 674 666 684 689 747 702 681 677 674 696 688 677 676 704 692 806 775 759 737 699 689 697 728 715 698 683 673 663 646 637 662 651 650 668 624 633 606 589 595 575 545 566 591 592 572 550 587 590 616 631 597 612 563 510 482 466 446 444 426 418 412 418 442 399 383 379 374 410 440 416 398 397 406 339 345 338 336 341 344 365 382 359 365 382 388 394 391 407 414 429 450 372 351 339 339 340 345 345 350 361 399 408 385 371 370 385 384 373 363 352 325 318 329 316 375 347 354 333 317 310 334 380 378 421 391 393 377 401 348 350 345 338 378 390 437 442 517 509 516 557 516 469 522 430 479 515 581 584 485 430 415 432 526 457 533 596 645 546 454 442 474 540 577 739 601 428 439 387 493 515 505 753 569 720 1079 647 538 504 635 701 790 792 835 738 721 592 604 525 824 443 580 439 388 411 458 419 456 478 497 469 488 504 824 606 1294 600 473 692 944 1050 654 683 544 583 784 1055 1079 1410 1777 1353 2084 2012 2055 1855 1962 1516 1618 1706 1839 2005 1630 1369 1690 2045 1925 1599 1398 2208 2308 1992 2340 2008 2483 2585 2159 2139 2116 1998 2542 2491 2614 2313 2554 2225 2350 2396 1745 2342 2603 2850 2181 2057 2291 2495 2691 2344 2171 2354 2306 1913 1712 1634 1615 1566 1627 1725 2008
 206 203 196 200 207 213 219 219 220 213 211 244 236 241 242 241 236 235 236 233 201 183 187 225 220 244 249 268 283 295 313 320 339 366 413 433 441 435 444 450 420 411 405 415 426 457 451 451 453 450 435 463 429 454 458 485 498 516 499 476 462 459 458 464 494 503 491 480 484 482 479 474 457 451 444 453 459 461 441 434 476 462 474 474 468 501 469 468 449 433 431 404 397 408 393 375 364 362 362 368 357 353 355 349 375 385 393 410 401 380 372 367 373 405 404 406 381 374 366 379 374 367 375 375 373 374 376 377 403 397 398 421 406 410 399 412 406 406 403 401 416 414 408 424 417 421 436 436 439 462 471 447 465 465 459 433 423 426 427 444 447 435 432 442 445 449 467 485 492 522 573 547 541 493 484 501 513 485 484 490 491 488 487 489 490 496 497 522 512 514 515 517 520 529 530 534 540 544 567 579 567 579 593 617 652 673 636 639 677 651 659 687 657 640 659 684 635 614 608 615 603 602 609 611 618 616 616 621 634 668 702 657 649 650 655 665 686 640 639 665 667 689 680 689 672 687 673 682 680 698 676 681 687 690 748 728 725 718 732 828 732 742 713 699 693 683 693 725 766 670 703 819 757 769 858 960 897 725 751 781 792 775 698 672 657 655 679 698 718 650 646 699 766 649 600 599 571 587 611 636 629 605 631 554 549 559 551 532 521 514 477 465 465 443 435 427 418 410 402 400 398 396 395 394 409 448 514 450 397 432 371 361 353 360 377 366 357 365 366 367 369 384 377 379 383 391 396 399 405 369 357 356 365 372 357 355 361 364 370 406 395 359 340 335 338 328 329 334 344 391 334 373 388 408 381 355 326 315 381 365 412 449 429 446 429 413 422 415 380 357 350 422 415 418 486 563 526 568 528 485 447 484 551 572 517 487 434 437 573 776 791 749 617 587 460 589 609 526 496 711 687 648 687 666 716 681 325 359 422 478 648 675 523 381 367 434 450 574 662 705 889 648 703 597 1020 640 388 709 636 439 481 428 461 598 572 502 626 619 453 621 572 925 740 593 638 636 1099 897 1287 992 606 885 776 1178 920 1349 1519 1856 2000 2086 1919 1653 1441 1517 1549 1670 1609 1778 1635 1245 1707 1398 1430 2003 2230 2212 2343 2162 2091 2079 2406 2000 2128 2044 2389 2309 2271 2490 2567 1719 2182 1826 2109 2546 2242 2677 2688 2406 2612 1831 2710 2577 2527 2149 1878 1663 1600 1929 1927 2107 2443 1663 1575 1584
 204 207 200 207 218 216 201 208 217 207 212 226 248 254 249 246 245 245 239 229 197 186 196 250 251 244 247 279 282 306 325 328 367 389 412 405 456 449 479 457 438 425 418 447 442 474 467 454 449 458 453 463 460 445 457 468 489 501 485 478 472 469 473 482 501 507 518 519 520 491 472 465 452 443 446 459 489 474 467 462 479 520 553 507 468 465 449 438 447 450 427 415 433 428 398 408 405 367 365 367 369 365 360 353 354 369 403 405 405 392 379 375 389 399 396 408 394 392 377 393 399 382 381 380 387 384 414 406 406 408 415 412 429 432 415 421 427 413 402 401 421 418 407 421 418 430 420 430 444 458 470 468 473 460 438 424 426 429 433 433 461 438 468 468 456 462 467 483 491 504 547 524 500 484 484 486 490 490 491 496 490 489 491 493 492 501 506 513 518 521 525 529 527 537 547 546 547 567 553 562 578 599 637 656 672 671 657 652 662 677 704 665 665 660 692 642 632 621 617 616 612 621 622 685 641 666 651 643 638 694 704 668 713 660 661 665 665 667 677 655 667 689 722 679 694 672 677 696 703 745 767 720 707 700 702 716 736 739 789 798 837 810 794 722 759 734 743 730 764 740 678 703 714 790 813 818 841 866 749 810 769 777 715 689 674 691 691 683 694 740 679 673 649 636 662 620 593 577 622 628 646 630 619 629 571 547 517 514 503 488 502 496 466 435 432 446 429 406 414 414 410 413 407 407 404 409 430 466 492 435 388 370 375 409 485 472 396 388 391 378 379 380 381 383 384 383 396 410 431 435 396 425 408 410 401 434 424 390 396 429 433 396 363 350 345 335 336 344 364 371 408 388 380 428 429 387 355 332 326 371 363 396 464 484 472 453 441 474 404 401 374 386 431 454 513 539 661 569 516 480 496 500 545 521 519 537 554 581 663 601 732 816 721 524 558 600 648 548 540 592 799 858 1065 869 719 652 575 610 673 562 499 472 632 698 467 710 521 617 456 475 592 548 542 463 388 628 899 858 798 675 577 505 464 533 714 694 502 609 481 520 508 600 1175 663 850 591 761 837 823 1187 1103 800 908 894 986 1199 1436 1593 1942 2136 1730 1463 1499 1736 1478 1386 1565 1300 1518 1859 1540 1714 1715 1716 1712 1979 2152 2329 2228 2396 1866 2288 1646 2156 1938 1915 2343 2160 1651 1769 1880 2181 2072 2442 2214 2055 2315 2000 1896 1771 2272 2251 1676 2028 2199 1871 2212 2516 2318 2643 2386 1708 2164 2066
 211 198 209 217 216 208 212 223 190 206 216 227 237 257 252 250 244 247 241 233 196 191 224 246 240 265 268 252 298 310 316 350 356 376 391 384 412 483 471 514 457 429 424 432 450 446 449 463 504 473 469 478 484 491 488 500 533 513 500 494 492 487 490 529 539 553 550 536 549 502 522 483 472 461 453 454 454 476 505 519 488 505 518 497 464 452 445 437 426 424 413 404 398 392 391 379 373 372 386 388 393 374 356 370 358 363 365 363 366 369 375 372 377 379 394 387 408 406 388 395 410 395 388 407 424 424 415 415 410 412 419 430 431 465 432 419 416 412 423 419 422 415 412 427 430 424 428 436 461 459 474 476 495 483 438 452 431 435 433 440 458 462 470 494 496 487 514 502 516 584 527 495 484 487 490 496 496 496 496 505 497 500 509 517 501 511 533 541 546 544 535 546 605 590 573 578 577 565 566 574 585 612 639 644 682 677 711 737 691 726 733 744 699 732 670 659 674 637 629 651 643 682 639 674 676 689 693 649 644 652 661 697 680 670 670 674 677 681 703 664 783 687 716 701 735 793 715 748 716 714 740 775 782 732 713 835 871 775 789 812 884 805 803 752 774 792 751 787 771 754 696 769 699 718 776 775 797 795 770 770 795 730 736 702 696 762 726 708 751 738 703 688 751 733 650 647 617 591 596 627 621 608 594 612 665 609 520 515 532 503 491 472 453 445 446 452 469 457 437 430 426 426 421 420 416 415 414 427 460 491 389 420 420 407 455 487 484 469 445 410 396 399 399 392 392 396 415 424 405 411 443 452 431 444 434 441 451 434 429 398 411 436 379 364 379 351 355 353 354 357 407 441 425 406 377 382 423 362 335 335 365 380 409 430 496 565 536 501 476 472 412 401 398 424 494 474 552 543 560 578 567 615 560 539 511 565 617 724 714 689 760 764 703 519 632 724 714 801 614 684 901 972 933 688 746 653 586 773 668 682 808 697 820 964 605 543 388 403 388 388 388 388 390 463 388 429 557 688 790 926 722 677 639 563 677 582 545 560 479 598 641 541 660 724 885 950 768 587 628 948 901 685 827 936 1078 961 1328 1892 1603 1626 1897 1766 1920 1758 1356 1604 1499 1917 1892 1579 1679 1352 1565 1987 1503 1700 1838 1845 1550 1487 1557 1843 2204 1968 1818 1777 1669 1944 1632 2003 2093 1963 2439 2030 2074 2275 2467 2167 2526 1991 2450 2391 2409 2635 2389 2384 2235 2535 2556 2464 2235 2130 2623 2677
 209 193 214 209 195 198 208 189 210 226 229 222 236 260 262 252 250 249 242 211 205 194 203 217 232 253 281 286 293 305 322 329 341 377 384 414 432 461 467 486 461 450 442 445 440 450 468 523 527 499 482 476 500 496 507 557 536 518 547 537 529 518 512 526 532 584 573 584 542 520 513 484 474 470 490 499 482 486 474 473 481 486 475 462 451 449 455 427 422 412 397 393 387 382 382 389 380 373 380 380 376 362 359 366 369 388 381 387 376 371 373 373 385 393 394 403 417 423 414 405 425 412 404 393 400 436 429 423 418 426 446 431 452 452 481 438 434 429 432 423 418 422 418 442 425 425 428 466 450 455 481 451 462 445 439 432 431 440 437 442 443 450 459 487 493 485 495 502 516 513 488 484 490 493 495 497 502 502 504 503 516 552 552 547 587 577 655 630 621 582 632 587 581 611 666 605 640 607 661 675 598 650 658 620 679 663 773 794 800 792 765 780 733 724 699 707 645 634 650 660 658 694 669 686 728 707 685 663 705 666 681 694 696 707 684 682 685 712 732 705 717 730 726 786 795 781 803 740 734 791 784 837 761 736 887 728 791 766 765 779 797 816 799 793 911 853 811 757 733 715 710 711 738 723 762 773 852 792 762 758 762 781 761 737 715 732 730 724 792 739 724 754 716 683 663 640 639 612 606 674 631 595 570 556 596 567 536 546 546 518 494 502 480 477 482 486 478 444 459 469 443 439 436 431 427 422 415 412 418 431 407 474 475 477 455 506 515 553 477 419 417 412 407 404 403 402 405 406 408 442 454 428 415 463 473 479 479 459 484 465 435 437 388 381 413 379 409 367 361 355 366 401 426 373 359 354 344 339 337 342 342 353 371 410 446 445 509 479 470 545 518 471 428 413 419 448 438 477 488 520 593 627 680 605 651 666 697 785 824 773 796 695 719 596 722 971 845 834 910 627 713 896 871 850 535 607 682 634 993 1069 839 866 927 803 686 676 425 388 409 388 391 388 388 536 412 398 414 496 496 585 578 641 674 701 885 630 634 793 543 505 559 777 932 742 715 907 1006 664 558 837 1184 917 828 822 1072 1463 941 1437 1124 1385 1781 1520 1337 1420 1318 1432 1488 1501 1485 1664 2259 1575 2070 2022 1909 2483 2174 1892 1742 2153 1846 1769 2153 1767 2217 1643 2022 2091 1691 1998 2274 2369 1981 2512 2490 2500 2583 2385 2466 2103 2656 2840 2478 3132 2581 2533 2655 2616 2491 1715 2326 2412 2527 2634
 194 189 207 203 214 207 189 194 214 199 234 236 251 265 265 255 249 248 243 248 219 204 214 232 229 245 268 287 307 317 341 345 350 363 386 404 441 472 436 454 452 448 454 441 455 461 471 484 497 516 533 499 494 503 516 526 572 560 569 561 612 552 552 561 588 568 609 571 537 520 503 491 501 481 485 513 543 524 515 501 488 477 460 444 438 430 431 421 432 415 413 417 416 392 401 390 385 386 385 378 364 366 372 387 400 386 385 402 423 405 392 377 419 395 407 436 452 453 454 445 466 452 422 396 401 415 439 470 462 456 453 446 473 499 469 449 445 436 433 447 420 419 421 447 435 427 432 435 454 475 496 460 447 440 434 432 444 440 439 442 454 449 463 494 464 463 466 472 474 485 480 484 487 491 495 500 503 508 514 551 550 553 548 601 613 675 664 612 627 640 622 626 614 597 632 639 645 605 646 686 620 648 736 707 707 759 716 746 741 751 744 758 741 704 678 654 643 644 668 656 657 691 719 751 733 723 675 694 725 681 705 691 725 723 717 691 693 691 692 721 713 742 731 741 753 801 781 751 867 781 783 789 815 816 761 740 743 780 795 864 938 857 840 814 871 876 877 890 834 738 743 728 752 804 748 754 859 831 786 782 823 783 787 780 746 780 766 759 778 821 754 710 702 671 645 632 622 621 621 629 664 628 591 572 582 556 553 580 575 580 531 512 515 507 488 479 483 472 467 463 462 455 448 443 455 423 425 460 442 431 432 437 464 493 501 493 477 465 453 471 469 447 439 427 438 412 411 412 414 417 445 455 414 412 417 433 457 451 468 499 518 490 438 444 417 445 395 382 375 374 403 405 368 357 356 354 357 367 350 348 348 350 356 360 373 417 394 418 479 524 482 530 541 585 529 578 466 455 496 552 546 612 660 721 782 770 780 866 861 865 776 676 637 643 845 842 700 960 985 945 714 863 634 614 709 993 828 1099 1133 1111 1098 999 844 573 567 445 712 430 493 400 388 388 479 428 429 527 485 774 732 666 570 559 635 648 1068 1169 1229 784 884 535 691 589 630 691 619 699 845 1052 653 771 1087 1485 991 721 1096 707 671 1175 1367 1007 1387 1397 1394 1588 1366 1329 1433 1631 1646 1549 1866 1434 1509 1689 1812 2045 2267 2125 1968 2111 2253 1872 1831 2044 1685 2174 2193 1889 1898 2143 1900 1803 2195 2350 2114 2371 2551 2691 2502 2176 2572 2617 2941 2963 2538 2250 2223 1840 1751 1780 2611 2823 2901 3013
 198 167 171 182 171 210 213 195 213 202 229 229 262 268 266 257 252 255 251 228 223 204 236 259 263 243 279 309 320 343 351 339 366 387 418 429 422 420 439 463 505 477 452 442 448 489 527 501 539 576 547 543 522 521 531 530 547 554 577 600 650 622 578 615 620 638 584 570 581 569 530 513 513 501 496 523 564 551 538 517 520 513 480 462 457 460 445 440 433 426 410 403 394 398 393 400 385 380 381 369 379 387 400 427 417 392 399 404 416 429 429 392 386 407 414 426 433 451 425 426 430 436 421 408 400 411 418 458 502 538 487 465 502 522 565 473 453 451 454 442 438 425 428 454 451 468 456 472 461 468 475 486 460 452 435 455 449 457 448 452 445 449 451 455 461 464 467 469 471 478 480 491 496 494 497 513 509 515 519 528 535 528 558 608 614 643 621 594 621 669 660 664 657 651 646 690 673 671 692 733 701 725 695 698 695 730 765 774 781 709 703 684 682 680 673 655 699 662 693 669 702 672 693 709 736 714 697 708 736 741 728 721 728 700 699 698 699 703 705 702 718 757 943 875 802 823 776 801 895 889 824 848 872 775 762 754 757 765 787 804 815 803 815 823 859 865 1018 915 1002 782 762 744 737 797 805 750 787 1016 800 792 824 844 814 797 768 757 769 812 822 828 761 704 679 669 650 654 635 655 636 606 645 645 610 608 581 576 568 588 612 578 586 607 555 551 536 516 520 500 483 478 474 465 459 452 481 431 426 420 434 432 465 481 482 490 527 553 531 557 493 546 506 464 461 451 441 438 418 418 421 424 424 425 427 411 411 415 418 422 433 457 452 461 473 518 467 469 451 412 391 391 384 431 413 385 377 386 395 393 380 358 356 361 365 369 368 371 380 390 409 449 519 499 550 516 545 603 594 469 484 506 531 564 608 711 702 774 883 852 931 823 753 765 665 663 652 898 740 744 1261 1104 774 734 794 904 1095 1156 1127 800 984 968 869 957 716 667 508 807 527 786 579 569 652 388 388 388 388 414 417 503 469 617 601 548 594 877 884 993 992 809 730 584 965 871 797 836 790 699 711 811 877 904 996 1018 1403 1140 901 678 1110 836 1001 876 972 1072 1453 1365 1372 1283 1520 1409 1491 1476 1508 1318 1603 1576 1783 1934 1984 2051 1799 2014 1987 2181 2224 2144 1517 2194 2190 1378 2483 2342 2432 2484 2349 2532 2426 2403 2428 2350 2333 2577 2322 2730 2560 2429 2219 2021 2408 2784 2736 2352 2418 2740 2715 2971
 196 208 178 179 198 184 213 204 209 227 227 228 275 270 267 263 262 261 251 253 217 205 221 239 268 269 288 291 317 310 328 349 380 397 406 420 444 414 435 465 497 486 458 439 451 467 497 543 544 564 619 581 556 552 537 627 590 596 601 600 597 608 608 599 591 580 593 573 574 570 570 566 571 556 528 528 524 519 536 514 500 500 491 488 491 485 469 463 461 445 416 414 432 422 419 407 402 401 375 377 399 405 406 432 420 398 387 388 393 392 385 389 400 414 446 455 507 468 451 428 422 416 408 409 414 424 425 440 460 500 569 517 548 508 483 469 459 451 455 433 430 432 434 438 459 455 489 482 511 528 481 472 450 444 442 445 450 473 498 506 478 470 461 457 460 466 474 476 480 517 492 506 547 522 611 555 551 541 534 563 607 595 539 551 563 560 561 572 603 596 631 645 665 655 695 705 711 721 709 697 789 762 757 761 761 783 760 735 724 706 716 680 673 686 706 678 759 705 702 709 725 706 691 717 743 735 739 731 761 749 752 768 747 711 712 732 710 712 719 739 868 852 938 854 944 935 808 790 840 967 854 828 799 812 771 802 817 792 787 800 809 839 922 844 880 957 924 933 834 809 773 757 762 833 801 764 782 816 874 815 813 877 859 803 774 770 779 783 795 802 769 711 678 671 671 668 649 655 657 631 695 655 638 654 626 593 588 586 628 643 684 628 610 574 546 525 515 509 532 496 487 480 468 466 499 477 448 453 456 454 454 465 492 506 535 547 621 557 560 525 514 528 497 481 477 477 469 434 430 431 433 432 431 434 432 431 439 430 441 472 457 499 507 537 540 485 446 417 403 394 391 415 453 459 428 443 430 477 413 419 365 419 400 379 378 385 380 395 424 426 440 433 450 503 557 540 538 505 573 629 642 657 642 632 654 697 745 852 854 916 811 824 727 804 897 698 759 890 1070 931 1084 1072 1159 1106 1194 1082 931 847 1060 1133 840 779 801 699 727 763 526 811 795 699 469 394 446 449 401 403 388 388 423 497 445 957 598 658 930 860 783 821 829 761 779 896 840 901 954 741 794 844 1309 961 838 882 1073 1430 1077 758 872 1051 764 1112 1016 1183 1183 1058 1351 1153 1363 1602 1534 1506 1716 1312 1403 1879 1714 1670 1795 1758 1766 1842 2143 1960 1981 2165 1982 1685 1210 1421 1747 2161 2164 2018 2468 2513 2333 1767 2051 2380 2697 2601 2111 2059 2793 2572 2664 2439 2629 2838 2603 2465 2000 2448 2718 2622
 207 183 212 182 208 193 194 209 214 225 218 240 280 284 275 274 271 255 257 237 213 225 261 259 266 280 239 298 312 323 355 333 361 392 406 414 422 435 467 456 426 482 446 465 522 478 499 549 621 610 622 577 563 565 557 580 625 677 720 664 640 614 620 602 582 568 564 559 549 546 538 524 525 527 532 544 553 582 522 489 476 470 495 495 485 475 475 452 447 415 413 443 508 509 448 405 401 386 397 419 412 417 436 442 444 415 397 396 393 389 389 393 400 426 441 473 497 480 447 457 459 445 424 420 432 436 433 433 450 467 489 498 508 507 495 491 464 458 443 447 461 470 450 447 463 466 487 524 558 510 492 473 546 546 500 495 459 462 475 507 489 499 506 463 477 475 501 486 487 496 527 539 558 666 561 616 632 575 551 575 639 636 559 539 546 586 572 580 585 607 611 626 652 677 656 686 710 703 681 690 687 704 725 754 765 802 773 729 736 728 720 718 702 683 721 741 726 792 770 719 696 730 711 732 765 758 750 770 989 805 790 736 725 723 737 754 740 722 727 758 837 791 838 1152 1055 849 854 824 839 906 859 865 919 804 795 791 814 809 808 821 837 858 937 875 886 948 1132 1004 896 846 795 777 782 795 837 777 774 787 806 839 826 855 894 847 801 791 791 777 755 733 724 706 689 690 703 810 746 674 672 696 721 702 704 659 615 610 619 640 616 651 702 652 643 611 576 549 531 521 517 509 495 486 474 468 488 508 506 489 489 484 473 472 491 555 628 637 622 585 570 539 552 559 533 501 493 491 465 441 435 439 441 439 438 437 470 474 489 452 473 461 498 502 476 493 553 514 447 419 423 422 472 428 426 477 466 484 494 437 398 381 370 374 380 389 391 393 391 391 394 407 443 461 490 478 482 471 471 552 633 783 767 688 726 733 761 851 767 794 944 955 1052 902 887 1029 1004 777 1019 1076 1461 1279 1139 1224 1285 1096 1039 1116 955 894 1037 1075 974 1008 856 683 828 834 596 866 907 738 649 423 495 634 833 801 637 394 388 388 522 578 533 579 623 831 762 730 769 786 733 742 809 1063 1062 882 951 742 867 1262 995 1055 1006 1023 1167 1030 619 1140 798 790 949 965 942 891 832 1229 1128 1425 1257 1320 1213 1400 1456 1582 1639 1882 2179 1987 1763 1814 2351 2182 2260 2290 1771 1911 1904 1628 1313 1514 1710 1597 1796 1463 1986 2256 2297 2096 2114 2324 2707 2340 2384 2205 2813 2702 2443 2785 2704 2340 2129 2394 2203 2292
 185 194 192 187 191 182 210 200 210 221 235 244 283 286 286 280 269 260 260 254 218 223 274 280 282 290 283 309 318 278 322 347 368 380 389 392 403 417 447 403 430 417 447 462 532 523 566 635 628 594 608 594 610 589 589 591 607 654 681 664 675 619 605 594 591 582 587 578 564 544 530 526 521 549 520 508 498 502 501 505 471 454 445 455 466 449 435 440 431 431 430 434 445 429 415 405 397 382 389 395 397 409 406 421 436 420 434 417 411 395 396 407 405 410 432 453 465 468 474 466 471 462 463 470 447 434 438 438 442 451 459 475 475 463 472 483 464 454 450 455 490 519 465 450 468 482 484 488 520 519 521 488 502 533 504 521 483 493 495 538 543 511 469 467 511 512 528 508 503 515 525 525 538 569 585 618 617 595 595 597 594 576 553 546 512 618 630 620 628 631 639 659 675 688 706 725 709 765 681 696 681 716 804 811 774 816 758 787 854 872 847 779 732 706 702 710 736 782 820 780 722 711 719 727 737 755 781 796 816 803 790 784 743 740 773 770 724 732 737 760 870 861 902 918 890 964 989 854 874 894 925 888 843 816 802 939 839 834 857 929 885 862 892 881 895 956 988 1069 927 863 836 804 783 856 840 819 803 800 807 804 815 841 939 923 829 817 834 833 805 779 757 723 709 713 750 963 777 703 703 735 715 683 666 641 629 626 626 676 698 650 642 709 711 647 659 608 568 539 531 527 507 491 480 472 479 494 506 551 729 532 528 506 494 526 572 619 712 622 574 553 527 507 504 471 475 502 480 476 457 446 449 448 445 441 444 448 463 483 487 520 501 497 503 555 535 541 467 460 438 439 442 466 473 454 487 496 481 449 411 396 400 404 412 441 404 401 402 398 398 403 411 417 426 430 440 448 464 520 579 666 725 639 727 818 866 830 797 817 820 895 874 918 895 978 1080 869 953 1189 1372 1373 1277 1401 1264 1319 1346 1098 1056 996 1001 1386 1362 1041 1030 929 878 698 886 907 1087 664 918 529 571 716 931 931 712 732 684 456 388 425 437 572 689 705 736 611 649 727 909 991 770 785 949 818 721 664 786 1054 1023 928 1017 1118 1305 1146 1230 638 812 1142 1562 1531 1308 833 882 1041 1136 1313 1325 1332 1633 1837 2114 1852 2165 1645 1365 1710 2010 1903 1852 1997 1698 1657 2039 1802 1384 1090 1675 1352 1227 1482 2085 2199 2074 2093 2346 2289 2691 2291 2548 2527 2452 2105 2132 2404 2498 2489 2666 2487 2895 2591 2553 2530
 192 180 193 186 196 212 213 193 209 213 227 237 273 291 293 291 276 266 261 251 225 249 263 287 288 304 281 304 293 322 320 360 333 377 413 385 383 423 404 393 393 432 456 477 701 623 621 601 596 592 625 595 617 618 609 613 615 621 620 619 618 640 640 624 635 669 656 621 574 539 531 525 517 500 510 489 494 477 467 463 456 488 498 473 455 444 451 441 474 477 460 452 439 422 411 406 397 399 403 401 406 414 418 429 416 410 421 416 428 415 418 410 411 416 428 437 453 461 472 493 523 504 504 518 477 450 453 447 456 476 484 468 459 459 459 470 480 479 470 477 499 483 470 457 452 462 467 476 485 489 496 517 523 536 553 539 529 509 530 495 492 481 474 511 509 513 511 529 536 547 556 554 540 552 589 580 616 609 622 587 588 574 559 554 554 570 606 692 689 683 734 725 719 754 752 742 684 671 648 685 729 752 735 774 798 855 873 812 812 827 849 795 743 765 730 754 781 784 829 751 787 731 758 748 753 764 777 789 816 811 771 757 757 760 775 850 778 759 744 753 791 918 890 843 951 914 907 885 902 920 877 844 823 820 815 822 841 938 876 918 1049 1046 971 1109 930 974 991 1010 983 929 869 827 803 801 846 837 847 856 836 835 839 836 842 853 892 853 904 984 932 879 890 864 740 739 762 780 737 707 758 836 754 726 677 661 653 662 681 663 710 701 676 672 659 672 652 611 618 605 591 564 551 513 510 499 486 482 487 518 542 559 615 557 502 539 559 600 628 603 559 537 520 498 487 477 470 462 469 513 497 465 457 454 449 441 446 451 456 463 470 479 489 493 501 504 570 573 487 477 467 503 487 471 506 516 494 557 582 526 452 459 443 474 476 420 419 413 413 413 409 409 414 420 425 436 444 453 464 511 535 565 643 599 681 671 798 786 764 867 865 825 888 793 847 927 1109 1072 1217 1226 1171 1338 1354 1277 1340 1296 1410 1404 1528 1429 1170 1312 1443 1273 1082 990 1053 1069 859 991 1085 851 727 850 699 765 741 776 910 847 934 654 462 388 418 566 532 653 553 563 596 600 610 736 613 694 717 663 818 545 557 573 694 890 954 1280 1318 1608 1432 1343 682 1389 1402 1001 1080 1360 1304 1340 1401 1333 1480 1525 1758 1724 1751 1755 1737 1424 1280 1387 1638 2094 1610 2176 1939 1549 1658 1491 1254 1584 1860 1881 1528 1555 1602 1807 1891 2177 2608 2357 2193 2106 2534 2573 2301 2038 2536 2417 2355 2520 2606 2497 2426 2398 2411 2444
 167 172 183 184 203 202 220 204 203 209 224 231 250 261 280 281 281 279 271 239 227 225 229 264 305 309 303 320 326 331 341 360 318 381 410 350 374 408 381 407 415 433 452 487 652 579 579 578 605 582 589 584 603 618 595 600 620 628 613 621 623 631 630 632 647 642 602 579 569 566 546 534 521 515 512 499 480 478 475 471 479 483 493 494 483 471 475 482 489 486 477 494 472 439 412 410 394 403 421 418 412 437 448 452 438 423 419 424 442 440 437 431 433 437 437 485 477 482 518 513 525 491 481 465 461 465 487 487 482 487 476 466 459 457 457 457 489 474 471 499 481 486 468 474 459 471 495 474 481 493 496 507 508 527 561 560 541 503 498 487 479 476 496 483 490 513 507 522 555 558 578 566 544 560 570 603 602 587 575 567 563 573 562 578 561 574 605 660 654 694 685 663 642 650 649 646 647 641 661 723 707 707 714 722 772 820 817 782 763 791 776 761 781 742 734 743 779 798 835 832 773 738 760 771 783 783 812 858 952 964 969 848 790 784 788 820 865 762 753 760 774 794 981 1053 891 1012 958 864 857 866 846 860 852 846 843 852 870 957 940 937 1136 937 999 1030 964 921 916 916 936 903 872 842 841 822 829 843 900 869 853 885 884 898 885 871 881 896 939 1026 887 917 1063 996 770 756 756 820 745 726 750 847 783 733 696 682 668 718 749 751 707 743 707 701 671 631 716 690 682 693 688 669 618 587 546 531 517 491 484 478 493 501 509 498 489 499 523 541 548 565 561 547 517 543 515 540 510 528 491 510 570 489 473 500 517 459 484 465 470 464 471 478 483 493 503 503 510 533 543 540 513 513 567 527 508 569 543 514 503 511 479 480 503 481 475 450 428 427 426 426 424 426 421 423 428 438 445 450 493 478 523 534 526 566 654 842 803 767 720 730 720 758 754 811 949 950 1041 1216 1341 1303 1093 1195 1229 1202 1237 1329 1268 1303 1233 1234 1325 1270 1319 1276 1266 1270 966 966 1090 1110 936 954 967 980 792 871 724 787 767 780 794 848 688 586 388 388 463 434 460 514 433 467 477 464 643 686 551 532 651 529 471 633 691 714 708 859 868 1140 1196 1228 1289 1071 861 670 957 1084 1263 900 1115 1148 1083 1173 1447 1361 1444 1573 1175 1171 1012 1330 1058 1262 1413 1467 2206 1915 1598 1072 1221 1417 1352 1625 1766 1407 1266 1592 2032 2350 2543 2262 2367 2560 2382 2059 1842 2186 2334 2418 2697 2600 2516 2444 2514 2421 2363 2201
 171 172 169 190 205 198 216 213 232 223 234 239 249 256 268 290 288 280 274 248 241 244 236 243 294 281 292 315 340 329 352 366 371 356 382 373 390 395 394 439 450 443 482 523 600 595 605 576 568 566 570 570 582 614 625 605 607 598 601 604 611 598 636 666 633 684 636 582 556 557 533 533 517 514 509 487 487 492 477 489 534 505 513 493 501 478 488 483 468 464 482 461 456 436 419 410 402 421 432 423 421 439 451 461 447 448 444 440 481 460 439 445 486 484 461 471 470 469 486 493 525 538 524 514 505 519 546 559 535 488 472 463 460 460 465 468 490 494 517 500 473 511 503 488 474 496 486 482 484 494 496 503 504 523 530 525 523 503 496 486 488 485 499 502 512 527 544 543 548 575 597 568 565 594 625 615 594 574 585 625 592 574 587 590 581 581 587 592 595 589 591 599 603 610 621 627 622 629 641 653 670 694 727 766 807 771 754 761 740 744 759 797 772 745 751 754 766 781 824 817 775 749 831 816 884 837 852 928 1032 1038 1088 854 812 815 845 842 851 830 768 764 794 834 830 950 853 907 849 864 875 895 877 890 891 850 864 892 1074 1019 1037 1103 1334 996 1019 986 949 924 909 893 884 902 881 865 829 834 865 856 897 946 935 890 944 981 961 912 906 924 958 1026 1091 1012 1014 821 879 858 793 762 741 773 798 822 753 757 711 697 694 711 775 743 708 703 668 636 644 629 635 675 729 776 756 720 670 661 590 564 560 625 613 563 517 500 501 490 494 499 509 546 588 571 596 548 538 568 556 571 562 540 523 504 490 476 471 515 517 483 519 496 530 500 477 505 513 499 515 520 512 528 537 567 624 644 587 558 528 520 508 496 540 505 500 484 471 448 445 448 439 436 444 444 439 445 462 441 431 463 477 485 511 499 481 507 517 544 625 743 706 723 686 745 927 955 851 861 887 944 1091 1177 1240 1169 1195 1068 1080 1076 1042 1078 1178 1184 1197 1147 1089 1147 1169 966 1060 909 924 970 936 864 1010 1081 1221 1092 966 809 775 761 763 791 756 724 662 677 421 426 388 388 429 491 425 409 409 430 442 478 554 448 440 457 477 560 685 576 676 786 943 882 963 1259 1226 1515 1158 1142 844 954 898 1003 980 979 1114 798 834 1128 1152 947 914 917 986 967 1082 1091 1047 1041 1111 1224 1019 1088 1190 1545 2197 2559 2851 2652 1597 1347 1925 1993 2109 2211 2431 2270 1802 1842 1981 1994 1935 2139 2668 2631 2487 2510 2531 2474 2246 2735
 173 173 173 170 185 198 207 215 221 235 235 237 251 249 277 303 287 267 267 243 249 264 256 256 285 278 300 310 319 330 339 355 366 375 387 391 397 414 411 429 426 438 457 513 560 556 576 564 569 557 556 570 573 593 605 617 624 598 591 594 575 578 571 595 617 670 617 578 562 535 527 514 505 495 489 487 491 508 477 490 489 483 479 477 475 475 483 468 455 446 437 426 425 419 411 406 401 403 406 413 418 443 446 449 458 465 445 455 458 514 462 455 454 481 505 521 492 478 478 483 496 512 509 494 491 496 498 493 519 520 483 474 498 467 497 498 580 536 496 514 489 514 551 530 497 488 495 491 488 506 507 498 498 506 511 531 511 502 511 525 508 504 487 510 508 514 526 554 558 582 589 583 597 630 601 592 585 603 638 592 587 617 670 643 675 649 682 584 597 602 613 614 623 615 614 618 620 642 685 683 710 700 720 749 785 761 734 722 724 793 768 781 774 795 802 773 801 809 835 808 774 868 893 881 899 843 888 1040 1053 1002 881 856 846 849 890 1037 951 816 783 778 781 788 792 803 819 824 836 850 880 892 950 885 867 871 912 991 994 980 1028 1110 1218 1145 1095 1106 966 944 946 1005 916 878 866 854 841 845 861 867 897 939 956 920 936 925 973 1007 992 959 1039 1031 1034 1003 977 838 883 1037 859 803 755 832 875 855 816 777 725 723 727 719 778 750 723 691 670 670 672 656 656 670 678 710 791 717 670 670 646 648 577 543 617 616 637 609 583 566 505 506 513 529 531 545 531 589 559 603 689 721 608 549 523 501 488 479 480 485 526 518 537 564 573 520 509 541 546 509 522 543 541 566 592 574 589 593 659 629 589 594 518 519 539 579 558 525 573 494 507 467 484 492 467 463 476 516 473 498 518 481 495 528 571 545 511 589 524 537 630 722 650 784 678 804 812 883 824 872 883 965 1009 1149 1239 1186 1246 1164 1166 1050 1174 1028 1094 1134 952 893 966 977 975 963 883 856 819 791 779 831 808 942 947 1117 975 826 729 744 677 618 673 651 605 575 566 470 388 388 388 388 388 388 388 390 403 414 474 433 449 487 541 652 634 649 631 667 770 811 849 885 971 1118 1000 935 897 859 872 868 948 976 1021 1069 1194 1009 862 918 885 878 883 901 920 965 1124 1173 1230 1324 1768 2099 2372 2452 2644 2668 2630 2576 2379 2483 2133 2003 2222 2019 1997 2051 2528 2539 2434 2308 2844 2384 2334 2395 2361 2459 2439 2385 2251 2391
 175 174 177 178 173 194 201 217 229 234 242 240 248 251 270 304 276 292 264 282 258 284 284 273 265 301 310 318 329 327 338 347 366 375 389 422 438 444 442 435 439 472 485 590 614 576 573 578 563 555 560 596 667 659 663 660 646 594 578 578 560 558 553 561 572 617 594 578 567 551 519 514 525 529 500 495 494 495 492 478 487 480 481 493 494 495 496 471 457 445 446 443 430 423 426 419 417 413 413 414 414 420 432 447 471 467 462 459 456 466 507 475 460 464 477 498 501 488 507 516 529 535 496 503 488 471 473 474 471 476 497 486 486 501 514 532 565 522 541 499 495 507 526 558 514 525 501 500 503 519 507 505 508 502 501 504 522 524 536 549 549 546 513 507 515 541 541 541 553 573 573 611 624 620 625 614 635 651 625 601 675 636 707 694 697 627 597 600 657 647 690 688 694 654 643 631 631 631 642 657 670 684 723 710 720 710 715 715 722 770 777 786 814 814 796 801 812 831 877 829 790 842 859 909 884 940 947 955 975 1083 970 973 900 866 896 1017 920 814 791 791 793 798 813 861 884 905 855 864 904 951 948 922 885 889 923 934 1125 1009 1069 1319 1262 1075 1061 1032 1009 1032 1163 1039 922 930 880 864 855 851 856 870 879 895 897 925 934 947 989 969 1013 1021 983 970 985 946 898 852 890 1021 885 792 783 901 917 865 790 774 775 785 765 797 770 776 729 709 705 725 755 779 770 782 759 689 722 791 857 798 717 648 615 577 559 555 595 620 664 633 584 530 521 526 527 531 557 587 572 615 643 802 800 578 530 508 492 538 491 505 522 530 553 557 569 569 532 546 524 527 535 544 546 565 550 571 592 640 600 574 553 527 518 509 515 584 618 627 596 485 510 544 536 680 552 501 486 510 568 516 498 519 568 555 571 578 576 610 565 536 578 668 732 633 700 719 758 848 945 1109 1122 1050 1167 1195 1253 1246 1112 1093 1129 1141 921 1148 1086 1195 964 938 884 1043 1135 1025 953 1057 853 777 768 747 772 724 693 703 700 588 536 614 494 558 607 559 468 500 449 454 388 388 388 388 388 410 418 423 436 512 895 981 1071 1143 1037 883 1110 879 1149 1321 1274 1224 1019 1021 1155 1234 1298 1362 1320 1720 1364 1121 1159 1396 1377 1318 1337 1328 1472 1486 1445 1424 1321 1319 1626 2128 2478 2661 2515 2429 2209 2252 2250 2174 2291 2410 2698 2830 2838 2420 2256 2318 3187 3032 2784 2522 2948 2560 2703 2799 2822 2787 2987 2915 3050 2904 3326 2487 2649 3083
 181 178 178 178 176 192 198 208 224 233 246 246 248 261 320 306 304 282 293 287 256 288 289 292 289 303 322 333 337 345 352 360 396 407 403 421 478 501 519 446 457 552 562 561 565 584 550 585 553 548 567 573 569 570 587 600 607 646 580 559 584 534 543 541 547 558 573 583 644 571 547 523 516 511 524 506 489 481 496 496 497 490 491 515 499 483 486 482 468 463 460 488 454 443 449 434 464 439 432 432 425 423 429 439 443 453 463 473 472 475 468 481 532 482 468 477 470 490 500 530 525 505 489 489 492 467 460 467 460 479 489 478 489 508 532 574 570 574 525 512 504 513 521 541 534 519 512 502 527 524 553 523 518 509 510 526 531 527 529 537 532 512 505 509 509 519 523 540 561 558 567 580 626 659 637 662 694 668 648 631 662 685 654 638 613 614 637 654 722 681 737 868 729 776 705 652 647 637 656 686 711 734 727 702 690 704 713 724 773 751 763 757 760 776 877 827 821 838 872 827 848 793 839 834 855 877 932 973 951 956 901 880 861 845 839 842 819 810 803 805 803 813 815 831 929 922 900 905 953 1102 1013 938 902 904 910 943 1022 1312 1117 1038 1026 1069 1067 1075 1046 1009 1026 949 986 970 936 900 876 871 866 878 901 947 952 1030 937 930 945 956 981 994 999 991 961 916 888 901 965 888 894 788 814 881 918 852 800 772 801 835 860 819 832 750 729 708 743 869 937 1044 911 807 758 714 709 729 835 910 968 834 702 642 621 571 569 569 584 615 632 569 542 540 542 542 542 540 552 565 615 669 674 592 554 519 504 551 594 563 515 572 557 567 599 599 569 580 542 543 561 561 556 573 567 562 618 595 571 568 567 579 567 593 515 515 534 559 508 582 673 728 616 574 513 513 514 518 532 536 633 592 670 694 646 641 692 687 678 646 614 640 621 720 755 871 897 1058 1078 1127 1145 1202 1223 1165 1302 1316 1081 991 966 1002 802 1053 1119 1110 882 875 789 910 932 992 882 801 706 849 670 556 569 642 602 654 533 535 511 437 479 534 504 473 405 388 388 388 388 388 427 671 950 931 686 605 789 1448 1009 1411 1599 1788 1749 1744 1700 1880 2093 2135 2079 1420 2247 1469 2351 2353 2532 2580 2076 2185 2294 1908 2037 2081 2760 2067 1993 2412 2353 2362 2862 2643 2312 2203 2084 1976 1825 1775 1789 2037 1918 2055 2289 2485 2675 2851 2546 2312 2625 2669 2365 2613 2841 2447 2075 2386 2095 2202 2568 3042 2651 2552 2987 2837 2917 3421 3078 3099 2856 2912
 187 184 180 180 179 183 206 208 225 236 239 254 257 275 325 315 303 296 298 282 288 279 293 295 298 298 306 333 361 357 353 365 406 416 450 468 498 466 479 483 493 592 553 535 541 554 550 561 550 542 539 547 560 568 591 614 647 622 569 549 545 549 530 540 530 533 548 574 617 585 547 528 522 496 503 487 490 482 488 497 504 518 517 489 471 463 468 475 496 486 482 486 503 492 474 451 483 470 474 477 462 443 433 443 455 460 463 470 479 495 462 472 506 490 470 460 470 474 479 487 498 491 495 478 469 469 459 451 454 468 470 484 502 522 550 650 611 574 549 530 525 531 535 555 540 536 529 536 533 536 534 517 515 511 522 520 537 553 547 550 529 536 539 513 527 541 564 590 578 594 627 656 688 645 674 719 700 647 656 642 679 649 629 626 634 654 704 730 879 770 909 743 787 837 700 667 659 646 649 652 668 712 675 685 704 735 727 772 772 791 850 822 869 791 794 852 864 866 885 873 823 861 824 824 839 858 885 912 936 896 900 1031 971 872 838 833 826 823 823 819 831 864 845 839 845 864 913 947 1029 1050 1002 938 923 924 928 928 992 958 981 1084 1108 1112 1125 1243 1060 1065 1103 1011 1061 1031 962 943 899 888 880 884 921 945 999 1060 1025 1009 960 964 1021 993 951 945 971 929 930 891 875 870 826 831 847 884 924 851 807 833 892 893 893 849 782 815 799 736 825 803 870 946 1094 860 805 748 756 725 786 843 980 965 868 844 764 678 628 598 604 596 584 568 558 557 557 557 556 550 548 564 587 631 631 580 563 556 516 531 554 520 515 542 572 668 685 625 621 644 613 570 603 579 579 574 588 625 624 647 620 606 584 565 612 575 559 527 534 527 530 538 557 569 568 560 539 560 594 585 551 647 591 635 821 921 762 800 843 793 710 592 702 600 611 700 725 795 779 863 962 937 988 1027 1144 1116 1070 1124 998 962 1003 851 1088 1077 1094 922 814 824 685 720 787 856 756 628 590 623 618 549 485 543 472 503 484 447 475 416 396 397 388 388 388 425 395 654 729 1017 1041 1316 1370 1696 1730 1499 1663 1889 1871 1775 1665 1796 1846 1815 2057 2017 2007 2403 2416 1812 2446 2071 2526 2588 2203 2510 2889 2746 3023 2742 2713 2588 3038 2254 2683 2457 2981 2701 2975 2540 2194 1780 1655 1634 1881 2136 2300 2390 2406 2493 2579 2717 2449 1932 2751 2940 2643 2512 2819 2560 2391 2402 1788 2027 2070 2616 2650 2297 2321 2311 2804 2326 2577 2677 2821 2777 2985 2426
 199 195 191 183 185 184 187 191 204 225 240 252 265 284 330 319 310 301 299 285 296 295 304 299 302 304 303 317 333 314 354 373 392 398 428 434 444 459 462 471 492 525 530 501 547 538 535 551 599 550 538 549 562 584 621 596 586 595 565 546 545 529 527 521 511 511 551 574 568 560 572 570 535 500 494 480 474 479 467 484 482 475 486 489 463 458 469 483 502 478 487 469 461 460 468 474 475 476 474 472 475 457 467 451 481 460 472 473 457 460 462 453 455 454 472 456 445 459 457 464 470 463 461 468 456 472 453 442 452 462 478 494 526 614 581 614 614 585 539 542 560 549 565 593 569 579 552 546 552 551 546 519 525 516 552 573 539 539 544 564 559 539 523 526 562 543 546 567 590 641 666 616 608 612 652 659 675 713 703 689 702 647 637 654 672 726 831 1036 975 935 782 923 801 718 752 703 665 653 652 682 668 673 686 706 742 760 791 799 859 870 855 871 820 805 822 867 890 850 878 910 933 857 835 889 869 923 933 942 958 954 953 944 877 879 854 881 880 874 851 834 1028 981 979 939 862 900 917 1033 965 971 1114 1101 961 1080 967 943 953 995 1032 1041 1139 1295 1208 1096 1032 1102 1100 1163 1059 993 961 949 928 912 907 898 915 951 960 964 983 1039 991 971 968 987 983 938 957 960 948 913 861 854 825 822 837 884 903 926 862 882 873 849 875 831 862 824 814 797 832 828 921 933 869 818 795 857 842 742 825 855 852 863 860 962 858 808 712 674 655 647 616 597 580 578 577 576 568 560 557 569 659 628 586 582 568 530 552 575 585 563 537 548 555 610 711 706 657 672 667 590 592 593 590 621 599 609 638 690 655 620 603 632 628 581 554 550 565 548 556 593 662 613 628 592 578 627 603 637 623 642 674 799 631 686 726 778 840 700 745 741 655 706 672 658 666 751 923 927 898 906 824 873 899 856 922 828 824 788 765 733 783 857 885 848 1002 797 772 674 652 640 668 543 517 539 543 553 522 454 456 440 406 388 388 388 388 388 388 419 608 742 1001 1232 1436 1538 1614 1423 1467 1610 1689 1796 1842 1901 1707 1769 1800 1766 1919 2008 2056 2013 2185 2248 2511 2534 1972 1997 2354 2438 1988 2499 1988 2116 2289 2558 2763 2267 2761 2418 2573 2732 2482 2560 2157 2253 2415 2437 1674 2260 2534 2605 2428 2215 2376 2399 1896 1833 2254 2666 2415 2566 2430 2578 2711 1778 1783 2494 2059 2367 2348 2569 1760 2412 2194 2066 2246 2770 2747 2475 1689 1584 2163 2053
 211 200 196 185 187 185 186 199 221 227 229 249 262 273 335 323 269 313 301 312 310 311 314 317 312 304 302 323 341 344 339 351 366 399 404 521 518 443 448 509 475 515 496 513 497 542 545 549 595 556 538 539 551 546 576 574 581 607 565 546 545 527 544 544 547 527 501 520 518 536 569 531 540 496 501 476 465 460 467 470 455 464 461 466 450 448 452 454 466 457 459 464 450 448 454 501 476 492 472 455 464 464 460 467 459 459 460 456 453 465 461 455 433 433 442 440 446 446 448 447 458 475 471 446 446 443 440 441 448 459 486 557 528 538 564 541 546 543 573 631 604 592 608 628 601 599 590 574 555 552 546 532 556 560 540 555 554 561 546 561 541 547 563 543 574 585 583 594 625 630 598 592 583 606 650 671 680 679 707 692 671 646 661 695 915 774 746 789 962 857 842 796 720 698 699 675 676 672 664 663 677 717 717 717 754 836 859 880 865 959 863 853 855 856 834 896 853 937 943 966 887 863 863 952 972 990 963 961 967 923 903 916 924 958 878 911 1017 1099 905 849 973 1132 1055 919 924 876 896 918 920 979 976 992 984 1055 1007 962 980 1029 1073 1140 1144 1325 1235 1096 1013 1056 1201 1112 1015 972 1008 927 908 910 913 935 959 945 909 926 966 1023 1054 999 956 937 956 1023 923 928 937 922 899 872 841 844 840 883 877 867 847 835 855 837 886 896 826 808 860 906 875 906 846 834 806 785 792 889 886 769 834 919 961 907 883 890 942 943 945 734 713 684 641 612 599 601 600 592 584 576 569 567 584 559 556 569 568 590 554 557 603 632 543 567 593 631 641 652 640 656 710 622 711 652 633 613 630 643 636 664 728 687 691 672 708 626 571 563 555 569 573 581 638 714 700 626 601 658 667 680 686 711 726 723 702 783 753 813 942 852 757 714 816 718 716 723 727 845 854 846 834 855 788 875 831 801 843 810 778 726 768 859 768 752 738 682 689 749 785 557 616 533 559 544 475 468 477 516 538 435 398 388 388 388 388 432 506 916 890 1011 1027 1104 1267 1396 1541 1501 1530 1518 1563 1645 1550 1581 1775 1727 1578 1791 1850 1931 1876 1974 2055 2166 2245 2354 2393 2475 1608 1946 2092 2080 1966 1901 2340 2127 2396 2602 2894 1970 2575 2254 2290 2229 2493 2749 2758 2983 2822 2305 1977 1537 1643 2078 1957 1968 1964 2223 2116 2174 1993 2328 2668 2083 2359 2184 2340 1576 1959 1815 1879 2492 2259 2098 2115 2173 2710 2851 1966 2420 2394 1488 2588 2763 2682 2778
 224 209 204 199 195 189 191 189 205 209 225 249 240 262 336 254 318 311 276 305 317 324 320 332 325 323 312 315 335 344 365 362 384 427 416 421 427 435 446 456 469 468 488 494 508 567 522 548 554 544 540 531 528 539 563 579 598 593 563 557 572 575 569 549 527 511 498 497 516 538 548 546 523 529 508 485 481 456 453 449 449 449 444 442 442 461 465 441 439 448 441 441 458 441 451 453 462 477 481 460 445 464 481 468 478 470 479 493 471 447 442 440 431 427 423 437 441 442 440 437 448 454 449 439 434 432 440 454 454 467 480 503 496 500 509 517 521 530 557 585 635 598 620 621 588 611 632 647 615 569 541 527 534 542 561 564 545 551 572 563 576 581 569 603 605 609 622 595 598 579 590 569 579 620 638 636 661 688 702 676 665 680 686 711 778 867 796 801 876 826 770 722 715 706 679 675 713 700 678 673 680 707 746 847 781 776 887 818 851 819 860 877 890 867 875 908 905 888 931 1028 910 876 925 926 1000 966 1033 967 949 988 988 991 958 1076 953 935 1072 1169 1051 889 887 922 1030 1083 1014 907 897 898 906 921 966 1076 991 1037 1034 981 1017 1021 1124 1149 1095 1139 1029 987 972 1199 1153 1153 1054 962 934 949 902 911 892 875 882 908 889 910 966 987 1072 995 963 1010 927 936 926 894 919 927 907 866 862 871 882 878 861 845 837 830 831 833 865 845 830 859 901 958 855 840 816 827 902 886 938 948 830 852 858 921 918 932 886 915 964 941 936 823 835 725 698 704 678 630 628 614 598 587 580 576 572 565 559 569 609 679 594 571 589 591 594 564 624 593 604 647 619 642 736 668 710 706 685 701 657 838 671 673 678 743 732 681 630 592 600 573 629 627 606 613 605 665 691 706 754 671 738 723 739 733 798 847 837 846 851 861 887 801 755 735 767 743 816 772 863 1042 944 836 767 704 678 766 744 766 676 620 586 656 675 684 680 762 756 752 627 574 581 543 514 495 483 458 449 444 488 494 392 388 403 388 405 483 564 853 939 1140 1077 1233 1115 1167 1249 1376 1268 1371 1305 1471 1512 1547 1494 1528 1629 1491 1200 1470 1526 1818 1561 1945 2118 2206 2316 1805 2267 2092 1624 1823 1990 1957 2140 2117 1781 2245 2050 2328 2128 1777 2234 1842 2257 2582 2579 2756 2583 2768 2372 2215 1832 1792 1456 1900 1588 2079 1793 1930 1897 1742 1479 1772 1705 1478 1638 1931 1996 1448 1573 2010 1848 1975 1843 1810 2364 2167 2285 2451 1995 1994 1455 2401 2281 2873 2782 2732
 227 228 213 209 204 195 195 194 197 214 230 228 218 229 242 254 272 253 303 321 335 336 328 342 341 332 329 311 366 367 396 429 414 397 411 442 442 441 455 471 482 496 523 523 570 615 578 552 577 588 585 557 529 567 610 679 604 583 594 584 637 559 533 518 509 498 490 485 547 518 528 508 521 502 495 483 468 458 451 450 442 441 437 449 463 448 459 438 428 428 425 429 435 437 449 469 474 494 465 451 434 456 463 454 470 483 504 522 501 497 467 455 426 421 426 438 436 449 455 461 478 456 439 432 436 430 437 462 481 490 493 482 472 501 483 491 504 511 532 546 552 578 562 559 551 596 584 571 623 593 566 521 522 619 542 528 523 552 586 584 559 579 595 587 575 623 575 560 581 563 568 562 577 583 592 623 653 669 672 646 679 699 671 700 709 839 728 764 779 781 775 716 699 691 689 690 756 722 688 681 681 716 823 857 791 759 776 768 789 791 818 859 875 924 982 1000 919 920 972 956 898 912 989 1053 1121 1124 1045 1009 989 977 1005 984 1011 988 1085 944 1012 1020 949 944 885 909 922 939 970 933 937 914 929 970 942 961 969 1011 1092 1012 1031 1025 1057 1089 1015 1021 1008 946 1042 1272 1145 1016 997 931 921 898 886 882 911 873 856 883 904 908 930 974 1008 1021 1022 985 1001 920 895 887 885 934 910 883 873 852 841 838 846 852 831 821 817 840 865 846 846 861 860 876 868 849 859 867 862 934 918 890 887 862 829 937 938 898 899 914 940 973 923 896 901 852 742 741 724 658 637 620 596 597 597 593 585 580 571 567 590 593 595 565 558 579 563 575 583 585 588 607 607 652 663 694 766 718 718 752 874 747 725 818 826 713 689 659 614 599 618 624 627 708 672 671 775 656 682 676 694 811 677 719 717 737 712 780 802 820 811 780 848 918 898 874 831 847 829 848 827 817 747 701 726 616 612 629 632 620 600 615 566 616 595 592 703 552 589 613 622 635 622 545 484 464 450 438 434 428 440 388 388 472 608 655 605 695 776 1090 1082 1012 1125 1300 1200 1241 1215 1265 1194 1049 1228 1264 1278 1282 1249 1325 1381 1399 1339 1022 1230 1025 1723 1773 2054 1783 1872 1450 1524 1502 1484 1489 1698 1790 1898 1870 1956 1612 1722 1713 2031 1738 1593 2068 2598 2517 2614 2113 2336 2474 2499 1983 1791 1527 1777 1796 1737 1909 1609 1494 1347 1385 1333 1293 1625 1385 1753 1745 1540 1678 1351 1655 1565 1580 1463 1829 1940 2042 1893 1363 1379 1629 1997 2605 2635 2783 2919 2820
 229 232 235 213 205 210 201 198 200 204 210 213 217 217 225 232 233 237 275 280 322 340 344 353 353 346 346 326 348 358 377 396 406 453 408 416 426 441 463 488 517 535 563 597 588 603 605 583 687 674 600 554 510 570 623 610 633 582 555 551 565 553 529 521 505 505 491 488 481 477 478 484 486 491 494 494 518 480 458 446 438 437 434 434 433 435 444 425 426 426 424 427 434 463 458 465 470 483 466 438 426 445 441 434 449 454 461 468 463 455 445 438 427 421 433 428 427 424 479 460 479 445 422 417 420 425 437 465 476 464 468 459 470 481 506 533 526 529 527 552 576 552 520 572 579 575 590 542 577 552 524 504 512 515 506 507 515 553 594 568 539 538 553 544 547 557 544 556 545 561 551 558 572 577 595 605 650 618 640 634 629 635 658 707 722 717 753 730 753 768 727 732 710 715 773 732 713 715 739 741 693 698 708 717 727 746 781 778 784 799 831 843 956 993 948 997 946 972 956 935 931 949 968 1011 1005 1012 1001 1073 1000 1057 1055 1118 1175 1092 1005 986 1062 1012 1001 913 890 943 944 1003 990 960 955 939 976 971 1011 1004 1016 1042 1149 1068 1029 1071 1053 984 962 944 924 945 1014 1109 1082 1008 1039 906 901 883 877 860 886 874 843 849 864 892 990 980 975 1017 941 961 939 943 896 910 884 887 894 902 889 863 845 839 853 867 827 820 808 813 823 842 847 851 849 875 838 835 845 863 883 958 959 946 919 876 831 933 942 914 914 920 971 1025 1024 1036 940 921 862 783 722 726 719 660 619 622 617 611 601 591 582 574 573 571 577 562 575 580 564 560 583 611 594 603 614 621 651 665 756 711 745 723 738 863 851 831 799 807 693 654 637 707 699 687 687 758 744 824 789 792 770 702 783 760 749 696 701 690 701 744 707 790 741 835 958 910 781 821 784 859 751 753 681 699 651 617 585 580 575 573 578 569 538 538 593 527 569 534 598 618 535 498 498 528 562 538 504 449 437 429 426 452 398 388 397 569 785 787 759 825 835 926 974 929 995 1086 1081 1134 1165 1249 1137 1044 1100 1077 1181 1193 1187 1072 1198 1228 1231 1113 1222 1016 1073 1042 1586 1525 1407 1338 1389 1375 1041 1383 1508 1560 1438 1545 1605 1338 1400 1534 2208 1986 2113 2115 1750 1633 1766 2085 1882 1620 1559 1837 1457 1555 1403 1350 1290 1260 1232 1210 1225 1274 1278 1224 1198 1207 1301 1308 1751 1889 1752 1301 1295 1825 1585 1977 2039 1382 1429 2245 2372 2286 2567 2276 2278 2851 2765 2692
 247 243 231 217 221 214 217 218 217 214 228 237 230 252 252 252 239 256 251 263 280 310 348 369 370 361 359 343 344 383 384 394 384 401 443 421 437 451 486 510 563 584 638 649 631 595 591 573 579 635 575 542 517 542 564 538 592 579 536 550 602 609 556 541 536 531 507 495 480 486 483 471 480 494 562 538 501 482 472 460 467 432 432 433 432 431 427 425 426 425 425 424 431 463 488 463 452 446 433 425 421 428 447 466 490 477 481 500 505 533 455 442 425 414 413 410 413 425 422 429 423 419 413 418 429 454 475 454 444 458 452 459 480 500 556 560 610 569 558 555 517 506 543 612 571 609 586 528 507 509 500 492 489 491 493 498 511 537 536 536 534 515 523 541 524 526 530 531 537 541 547 574 580 602 612 609 612 600 607 608 618 650 662 671 684 672 700 695 720 763 755 736 727 764 785 757 799 763 728 698 716 709 709 727 788 796 848 874 853 853 849 854 902 919 962 921 921 914 910 982 1001 1017 1075 1070 1048 1083 975 944 957 990 1023 1115 1129 1031 1035 1057 1011 1018 1000 944 911 926 962 1019 1052 1022 1039 967 1007 1113 1083 1070 1115 1102 1087 1019 1155 1127 1243 1059 986 931 902 919 1063 1041 1027 1022 954 890 876 859 862 843 852 866 840 845 878 885 911 948 1066 936 908 891 911 957 903 877 868 866 878 874 877 876 868 850 842 840 840 829 816 814 829 833 837 832 848 857 837 848 852 865 910 938 915 898 896 872 877 910 933 972 967 961 956 986 1010 940 914 875 838 790 795 764 847 739 657 648 642 633 620 607 593 581 581 584 587 576 573 572 572 567 580 591 593 599 613 627 634 654 674 726 692 704 749 786 831 960 867 778 757 681 666 706 709 760 763 799 822 836 804 739 811 723 887 772 743 707 681 672 665 682 690 660 668 775 826 830 705 742 727 759 780 694 627 590 568 560 537 540 542 546 540 535 526 519 498 501 525 538 555 583 600 558 524 475 452 442 434 432 426 421 423 432 388 393 587 526 578 692 685 720 800 839 860 838 883 1003 995 1042 1049 1085 1070 1061 967 1030 1036 943 1049 1150 895 1051 1084 1064 1086 1025 1166 1199 1098 1030 1011 1218 1203 1070 984 1019 1229 1244 1188 1374 1688 2300 2001 2057 2096 1859 1606 1493 1451 1443 1443 1443 1540 1443 1445 1443 1450 2104 1775 1601 1850 1520 1320 1246 1183 1161 1146 1144 1137 1424 1810 1721 1758 1819 1226 1546 1943 2058 1908 1880 1363 1691 2321 2586 2585 2618 2561 2710 2640 2745 2660 2835
 249 248 245 237 224 213 207 231 233 235 243 251 255 261 269 267 242 273 273 270 302 303 312 324 333 343 364 338 348 373 392 369 383 403 472 431 439 449 471 498 565 567 621 618 685 631 610 588 580 556 549 522 521 510 491 516 529 541 521 536 575 612 566 584 541 525 521 502 493 489 489 461 491 509 497 520 494 482 474 471 466 455 428 431 430 430 446 446 449 460 452 458 460 449 448 435 440 445 449 425 421 425 462 476 459 451 460 492 479 464 463 431 416 416 432 417 406 406 417 414 420 407 410 429 428 426 426 430 435 453 449 460 469 489 510 568 563 516 494 495 479 504 556 528 521 520 585 525 491 487 486 483 482 486 492 519 537 521 505 508 506 510 518 517 524 526 529 533 539 545 552 559 563 572 582 580 587 594 601 609 614 638 634 642 656 670 677 715 724 788 760 801 768 838 776 772 811 759 723 709 752 832 726 717 750 789 808 799 824 814 804 822 860 901 944 889 870 905 888 927 1035 991 1102 1048 972 950 937 926 972 1022 1048 965 1010 996 1016 1012 1051 1012 946 932 918 917 957 948 999 971 990 1046 971 995 1017 1029 1018 1061 983 1005 1000 1158 1035 1072 990 914 879 887 996 1038 1046 1060 938 874 857 847 831 826 828 840 819 826 864 858 889 941 975 974 943 876 924 908 870 854 846 869 849 840 849 864 852 873 856 841 844 840 821 828 828 832 833 836 840 840 846 851 858 874 904 936 893 892 872 864 881 960 1001 953 905 965 1012 1024 1020 1015 962 929 913 903 849 842 840 809 696 681 678 664 641 617 598 589 590 591 592 592 597 595 583 577 571 577 609 614 641 631 642 648 688 741 681 741 753 778 765 809 885 891 861 762 761 694 705 794 926 935 900 852 770 785 845 806 811 751 710 724 711 670 677 700 657 661 670 747 702 624 630 633 693 647 660 644 600 583 571 522 524 511 519 517 531 511 508 497 489 483 483 480 482 488 487 531 480 487 470 470 437 420 417 422 459 436 388 455 587 574 516 531 596 714 767 731 770 784 859 847 896 866 924 928 939 960 866 916 867 891 771 964 960 840 758 951 890 924 1122 807 820 929 876 898 955 1162 1237 1777 2263 2171 1794 1651 1597 1933 1928 1962 1622 1448 1443 1443 1443 1443 1443 1443 1443 1443 1443 1443 1562 1759 2008 2367 2204 1721 2439 2025 1620 1368 1445 1497 1520 1402 1408 1425 1685 1858 1680 1814 1938 1981 2090 1855 1363 2199 2436 2531 2618 2684 2769 2532 2581 2870 2667 2234
 266 257 244 248 240 227 218 236 258 252 265 272 277 283 284 277 261 253 299 313 306 303 303 308 326 333 350 360 355 416 380 384 397 411 431 437 448 471 485 512 580 540 553 606 641 674 650 634 614 564 536 516 509 498 482 511 526 523 541 534 547 542 526 509 516 561 525 492 472 479 456 464 474 490 511 503 513 491 498 467 447 435 429 429 435 450 438 446 447 454 460 460 465 437 425 432 423 444 427 417 410 413 428 462 443 435 443 468 465 440 470 454 427 418 420 412 402 400 403 411 420 429 413 417 421 423 423 429 432 440 446 463 499 551 549 518 566 499 469 469 488 500 494 516 489 518 534 497 480 478 476 477 507 496 490 490 495 498 501 505 509 514 517 520 528 528 532 536 540 546 549 555 562 566 573 579 587 635 612 613 622 639 643 662 672 692 705 755 817 1021 813 864 815 800 765 756 731 726 727 718 766 745 726 724 737 800 759 787 797 808 841 870 873 957 860 876 868 869 900 982 944 971 1045 1030 959 930 919 918 937 993 1002 999 960 964 973 1029 976 1012 994 1007 978 935 945 998 968 1008 1063 1019 941 948 932 943 1006 1005 949 921 937 959 1154 1096 1044 895 869 864 913 938 910 983 1083 857 837 829 833 846 814 809 809 819 834 857 884 887 902 890 927 868 853 879 845 831 851 865 872 875 835 823 844 854 888 898 860 848 855 864 860 862 891 898 873 859 863 905 937 885 887 903 893 872 868 905 902 926 956 987 884 924 963 975 1012 977 979 952 1018 1033 965 940 848 763 837 727 734 690 650 604 601 607 611 605 601 599 604 603 604 595 592 596 627 640 633 640 662 663 677 665 677 697 748 721 730 818 783 797 846 826 742 718 710 757 780 869 830 911 803 855 806 837 792 748 759 692 694 682 709 691 706 745 755 742 673 685 659 586 614 637 589 586 569 554 534 580 574 537 517 496 534 505 491 486 477 470 468 464 462 461 452 446 465 460 436 418 414 418 414 419 466 428 388 479 543 526 511 496 567 626 662 724 686 741 745 815 775 642 733 757 789 818 737 799 782 746 765 960 1013 930 1120 975 918 1012 1424 1295 1351 1372 1319 1434 1517 1523 1556 2287 2097 1880 2182 2444 2339 2301 2108 1667 1447 1443 1443 1443 1443 1443 1443 1443 1443 1443 1852 1948 1764 1841 1961 1854 2231 2049 1957 2361 2033 1935 1262 1162 1178 1193 1288 1320 1428 1369 1137 1533 1693 1921 1721 1817 1363 2161 2262 2395 2531 2279 2260 2225 2666 2452 2615 2862
 265 264 264 258 255 237 221 221 212 263 271 278 281 284 287 290 284 270 296 317 324 326 317 325 324 345 358 357 354 396 398 400 409 428 438 435 467 490 494 563 696 823 647 620 635 638 654 587 567 596 561 513 494 479 495 521 529 540 538 515 532 565 545 531 508 487 496 503 469 449 513 521 498 514 508 483 489 477 466 459 446 432 424 424 433 440 442 452 445 450 444 446 443 454 458 417 407 416 430 400 403 412 419 428 434 439 434 457 439 427 446 443 454 424 436 399 396 395 399 425 479 419 411 410 413 418 429 434 437 474 461 489 497 484 513 550 470 468 489 480 473 477 482 503 475 478 475 467 470 470 476 477 482 487 491 491 494 497 500 507 511 515 520 521 537 565 538 558 557 545 550 563 556 561 572 604 610 611 621 656 646 658 662 670 694 767 766 833 805 807 795 782 821 763 805 754 730 723 753 748 753 749 745 745 733 742 749 784 862 828 900 889 859 897 842 845 916 914 926 947 949 940 963 996 987 922 906 906 896 978 1004 983 964 919 922 918 925 1085 1033 945 968 970 1051 1009 980 1033 987 1007 922 898 903 953 935 954 1057 978 896 1024 1051 1003 925 923 889 841 851 914 955 916 914 857 818 810 806 817 794 798 818 815 827 862 864 882 880 862 856 842 838 853 839 820 831 853 844 843 827 832 805 810 841 870 861 850 852 848 868 911 899 886 886 884 896 903 891 869 853 864 863 894 892 867 857 871 901 870 923 954 990 1016 998 969 939 971 996 1008 969 918 876 859 915 783 828 826 674 628 632 631 631 625 619 615 617 614 615 594 606 621 656 663 655 664 665 676 681 679 690 698 749 739 784 753 931 801 800 791 799 718 747 768 773 866 913 852 839 859 773 758 764 725 723 691 687 717 734 725 751 661 660 716 677 624 606 600 581 580 580 560 563 585 611 582 632 593 530 502 485 510 517 519 473 463 459 452 447 440 439 435 430 424 418 410 408 410 410 445 432 433 392 412 459 501 489 468 478 513 541 543 626 655 647 621 628 551 564 590 624 639 726 745 765 794 829 782 841 989 1053 1090 1173 1370 1395 1445 1498 1414 1563 1661 1782 1902 1652 1648 1667 1587 1901 1805 1870 1865 1809 1693 1484 1493 1443 1443 1443 1443 1443 1443 1443 1746 2015 1801 1711 1721 1721 1714 2219 2179 1907 1749 1863 1641 1314 1092 1301 1327 1500 1531 1318 1105 1318 1520 1934 2560 2189 1709 1362 1811 2104 2260 2169 2152 2137 2172 2371 2062 2019 2129
 276 274 274 263 254 240 233 229 220 215 251 268 268 292 297 298 295 291 289 305 319 326 332 333 336 337 342 353 354 374 382 419 429 425 452 460 468 478 519 578 747 1004 651 614 586 576 565 612 553 552 562 522 512 481 495 472 461 514 543 499 565 534 557 514 509 498 478 461 459 453 471 502 521 512 494 472 472 474 450 438 430 428 443 446 430 433 450 449 456 459 447 437 445 436 437 425 399 417 416 401 402 396 418 433 415 429 421 448 443 415 414 432 441 426 404 398 396 392 401 426 433 411 406 410 408 422 430 439 426 432 436 469 457 473 480 508 467 561 594 492 461 471 463 463 464 462 460 463 465 474 476 480 480 485 487 490 490 497 500 504 508 525 541 533 538 619 568 559 591 563 581 587 584 593 612 601 639 657 654 651 703 757 691 726 798 804 836 852 815 789 766 753 760 745 763 769 736 762 779 768 749 790 783 745 742 746 753 761 784 792 841 820 835 819 852 885 944 913 927 943 936 921 950 962 980 922 930 882 906 906 951 941 949 975 897 900 919 940 949 914 951 1028 1072 1060 973 1035 931 920 917 887 876 884 944 928 936 940 890 900 900 890 882 840 838 833 882 945 969 904 846 833 798 791 790 781 785 789 830 841 826 850 871 893 870 866 846 845 834 820 812 807 808 821 841 813 804 794 784 790 806 845 874 863 827 846 869 886 863 864 846 864 887 887 862 872 845 861 886 914 953 937 850 834 829 871 875 910 935 959 1023 1024 1012 991 982 987 957 952 1033 949 936 892 856 907 758 694 673 665 659 648 637 632 630 632 624 647 633 632 664 708 695 694 689 702 699 720 701 720 762 817 788 766 784 783 765 763 736 821 804 808 800 847 831 791 775 801 804 743 722 706 706 699 724 704 742 670 651 660 623 616 609 626 621 599 577 574 563 559 586 566 636 670 612 559 519 501 512 481 469 468 463 458 457 448 444 439 435 427 425 418 417 412 406 408 409 410 411 436 431 388 394 492 488 487 461 471 496 502 542 530 535 506 518 533 557 582 631 722 837 899 897 940 977 914 828 962 978 1047 1239 1468 1631 1808 1782 1791 1622 1443 1519 1682 1365 1701 1642 1475 1533 1333 1438 1346 1399 1557 1657 1657 1961 1754 1854 1679 1712 1786 2025 1956 1866 1598 1583 1677 1782 1715 1696 1682 1762 1583 1616 1628 1503 1348 1007 1331 1626 1256 1046 1828 2471 2517 2920 2799 2520 2726 1562 1939 2295 2386 2644 2500 2584 2765 2953 2775 3031 1587
 257 277 282 280 266 259 243 233 226 219 230 234 244 256 294 303 304 305 301 283 319 324 329 342 354 363 361 374 369 370 378 396 430 439 440 468 494 556 756 667 727 738 680 636 607 596 567 561 537 515 539 500 496 507 473 473 458 470 502 589 522 516 541 525 539 513 482 470 465 474 458 441 456 479 509 488 464 455 437 439 452 459 466 467 471 450 454 470 466 465 459 481 470 437 411 403 397 425 425 389 392 404 405 407 406 411 416 418 417 406 408 435 439 427 422 419 396 390 399 413 424 400 403 407 405 415 418 419 419 436 424 429 432 447 464 475 496 477 472 458 451 494 449 452 455 456 458 465 467 472 485 487 485 489 491 495 499 499 502 515 519 536 542 533 536 540 545 556 559 561 568 572 578 584 595 614 633 656 653 676 754 695 705 831 915 809 909 877 848 768 766 731 751 735 782 751 763 822 786 766 814 777 763 765 778 759 765 761 771 779 788 818 808 840 888 949 928 993 977 968 994 991 904 910 944 929 891 875 863 961 951 926 893 885 912 869 896 889 908 973 952 981 1023 1040 987 946 947 910 883 883 860 869 864 854 945 866 916 852 856 847 846 888 805 846 837 880 887 842 826 807 805 772 769 773 779 781 801 844 852 837 868 891 889 895 897 868 848 836 807 798 789 792 797 798 791 797 777 776 779 799 805 812 813 787 805 842 859 814 840 864 856 872 860 868 834 844 882 881 880 935 902 830 800 829 835 917 905 941 958 953 968 940 929 956 973 987 1003 991 972 993 913 903 817 747 714 699 688 671 659 649 652 688 644 628 654 642 656 689 731 742 727 732 720 725 738 748 760 800 821 840 767 759 808 821 799 829 806 950 930 920 872 802 769 755 735 743 756 740 749 737 732 763 755 674 647 705 721 681 656 683 648 688 613 597 569 551 552 560 560 647 706 556 523 502 480 472 463 461 458 455 451 446 442 437 433 428 424 420 416 410 408 403 400 400 404 408 388 388 392 416 408 417 428 443 456 467 475 549 586 589 555 541 540 577 638 709 782 835 846 812 881 853 921 964 1043 1377 1405 1602 1719 1347 1398 1396 1448 1466 1480 1400 1329 1313 1328 1391 1268 1202 1138 1162 1387 1660 1652 1646 1742 2022 2127 1951 1960 2065 2039 1699 1675 1442 1426 1579 1734 1804 1944 1978 2032 1663 1618 1757 1485 1311 1240 1500 1161 1242 1378 2025 2360 2445 2436 2392 2538 2509 2319 1374 2125 2474 2811 2686 2420 2507 1990 1575 1400 1174
 241 252 254 274 277 270 254 237 226 224 232 251 256 262 273 272 276 304 312 313 315 323 331 324 328 348 383 380 425 383 394 398 425 439 440 470 502 571 810 593 679 709 720 671 684 636 574 558 518 539 534 519 519 506 481 493 451 536 484 488 518 533 506 492 500 494 500 473 512 472 447 440 491 507 475 492 455 445 441 451 457 460 497 470 471 471 464 470 464 465 449 446 434 426 405 401 390 389 410 383 386 397 406 406 396 398 413 408 397 408 432 413 409 414 424 399 391 389 394 395 425 400 401 404 404 405 408 411 410 414 418 423 433 432 428 460 440 459 443 442 442 445 449 451 457 461 463 470 473 476 486 493 493 493 498 501 503 505 509 507 528 535 540 556 537 539 546 554 563 593 566 576 593 643 644 606 613 626 698 681 670 669 708 751 742 847 885 805 798 770 734 725 721 737 762 784 772 795 807 812 829 804 804 798 845 788 793 798 789 793 787 795 816 860 868 906 909 969 1006 980 1022 942 986 948 890 870 863 921 855 881 932 975 923 879 877 863 872 940 900 926 984 1066 1005 1043 964 960 908 896 892 868 859 847 835 838 820 870 829 843 824 814 830 802 790 794 839 812 863 806 800 774 772 760 777 803 797 806 797 811 828 832 855 887 899 860 836 853 862 832 814 795 798 790 773 778 772 786 769 764 762 758 767 765 772 770 776 784 779 784 816 827 799 845 853 869 841 852 871 861 842 859 864 830 825 806 831 863 909 924 918 911 877 877 932 973 951 987 1004 1006 991 1024 956 905 843 786 808 733 709 687 678 666 663 671 662 629 671 662 665 684 711 741 829 769 787 767 748 791 770 785 765 753 748 870 813 810 785 795 835 917 912 1002 904 848 845 771 742 824 769 763 772 772 764 729 698 671 667 655 689 743 688 666 635 741 616 611 597 594 547 531 517 552 607 618 509 480 471 464 458 464 454 449 447 443 440 437 435 431 428 425 420 414 408 405 400 396 393 388 388 388 390 401 409 420 427 439 445 451 466 460 472 507 539 519 548 562 662 645 689 700 740 718 792 864 925 1044 1302 1529 1484 1601 1101 1031 1185 1247 1223 1234 1178 1181 1249 1231 992 1341 1470 1520 1646 1561 1441 1362 1311 1390 1643 1638 1653 1836 1750 1479 1498 1534 1418 1416 1726 1552 1712 1750 2095 2274 2275 2559 2329 1636 1820 1575 1574 1058 1090 1348 1637 1995 1922 2260 2060 2244 2216 2296 2016 2211 1384 1622 2423 2365 2364 2114 1232 1259 1200 1331
 235 240 242 277 282 267 262 246 233 230 231 234 234 237 254 267 306 315 308 317 328 329 331 349 359 380 371 384 417 401 408 424 420 429 437 457 480 564 561 559 641 609 664 634 602 590 622 594 552 620 566 538 504 522 482 477 451 451 454 481 515 494 467 491 467 477 485 450 494 459 426 481 473 472 470 454 438 441 466 483 474 474 468 458 458 447 451 459 454 465 465 441 425 427 416 405 390 382 380 378 376 390 391 395 391 402 398 390 391 395 394 400 395 392 396 386 386 387 394 395 395 415 401 402 406 419 416 433 433 416 418 422 424 432 426 435 444 433 436 439 441 444 447 457 468 466 468 474 477 482 486 490 504 523 507 507 512 512 513 514 516 521 549 570 536 536 556 592 593 593 580 583 586 589 590 595 600 609 629 630 655 681 720 704 810 908 827 781 749 749 730 723 708 738 758 746 788 825 793 794 826 845 837 834 876 882 898 821 805 830 808 804 850 927 924 978 965 918 927 953 991 958 1001 948 923 883 859 846 894 1105 887 883 869 848 840 849 867 917 948 980 997 1062 1060 1062 1041 1053 1112 923 889 885 883 901 910 861 823 800 833 890 918 824 788 779 775 773 779 786 802 788 772 761 754 750 766 760 771 803 820 832 858 829 830 840 846 861 822 827 815 825 795 783 825 820 804 777 763 760 753 792 753 748 757 773 764 760 746 749 751 755 761 771 777 801 816 827 815 851 860 819 848 845 833 850 816 784 829 883 844 871 829 844 818 885 883 893 921 981 972 991 1022 1032 1016 984 903 861 816 801 736 717 699 684 675 664 658 647 666 703 676 710 749 752 798 793 875 840 774 755 759 830 785 752 785 815 802 773 780 801 807 857 843 887 996 925 817 783 758 801 817 801 806 783 780 787 716 732 680 668 718 720 753 681 640 659 665 604 600 563 600 566 525 509 508 529 517 477 464 464 465 464 451 443 443 441 439 435 433 432 426 424 421 422 411 404 401 397 393 388 388 388 389 396 405 413 420 431 453 447 450 447 451 457 517 550 592 653 628 694 689 673 705 733 774 838 920 1046 1140 1202 1136 1002 962 1089 1110 1065 1005 999 1048 1084 1205 1268 1370 870 1033 1139 1159 1151 1187 1187 1240 1211 1218 1156 1092 1247 1396 1387 1223 1285 1563 1732 1756 1804 1547 1537 2038 1982 2089 2169 2248 2089 1699 1726 1882 1367 1264 1421 1425 1436 1758 1927 1862 2523 2119 2073 2445 2173 1706 1561 1419 1207 1368 1453 1382 1466 1766 1431
 232 233 239 280 281 276 265 254 241 246 247 238 241 249 276 281 290 304 316 316 323 343 345 361 382 383 382 389 421 425 447 430 466 465 449 496 549 569 584 554 575 580 621 613 604 590 569 564 574 548 602 547 541 529 493 490 472 451 472 471 490 459 487 503 455 446 439 431 427 417 419 422 424 438 465 438 459 460 461 473 488 498 499 484 474 467 472 463 454 455 459 440 438 406 411 414 406 375 372 381 371 371 385 383 382 389 386 392 383 391 392 385 382 382 380 380 384 384 388 392 397 405 406 429 420 420 419 438 439 457 438 427 431 427 429 455 448 437 449 456 461 447 447 451 454 457 470 478 480 486 491 497 511 512 514 514 519 519 523 519 529 535 550 579 549 557 565 591 608 605 603 598 601 606 607 600 606 615 618 621 637 647 670 687 687 702 730 723 751 732 723 703 715 744 730 739 774 794 764 771 819 850 885 849 914 882 909 867 831 862 820 821 838 855 956 971 909 978 971 1062 1111 922 908 952 954 891 876 849 838 824 836 889 874 828 844 899 900 976 995 922 932 1035 1004 1011 1026 1130 1109 964 942 1009 928 954 890 845 808 786 786 822 827 830 774 763 760 757 762 809 859 792 753 749 739 761 767 799 818 796 797 819 834 828 818 814 814 807 799 793 787 796 814 798 790 820 805 804 784 757 763 748 744 751 742 733 740 742 734 734 737 737 737 746 744 756 764 766 761 779 814 788 792 808 799 798 764 754 767 783 782 768 814 862 891 882 922 918 926 925 924 955 960 997 1021 938 879 903 920 824 772 757 713 708 697 681 669 644 643 653 660 672 698 707 778 841 812 854 809 784 750 787 737 740 748 756 760 782 820 810 807 829 852 922 952 927 884 812 770 813 859 832 785 832 854 798 771 705 690 682 720 771 696 665 665 683 638 598 618 636 592 600 581 541 532 550 511 475 465 460 452 445 441 436 439 438 439 437 436 433 431 427 422 418 413 407 403 398 398 389 388 388 388 391 399 410 418 428 429 431 418 440 455 457 455 479 656 782 881 789 754 631 624 623 691 789 811 752 793 822 851 885 860 937 1005 976 922 914 880 939 1072 948 876 850 857 870 1015 949 985 1009 1015 936 938 756 787 875 856 882 1075 1274 1148 1270 1285 1284 1558 1643 1307 1639 1461 1764 1913 1927 1926 1933 1526 1253 1084 1465 1075 1202 1326 1534 1572 1681 1881 1893 2031 2161 2032 1614 2164 1689 2273 1330 1259 1910 2175 1887
 226 228 236 264 279 281 269 260 251 254 254 255 249 257 278 286 298 321 323 331 340 356 373 378 400 410 403 390 382 422 484 463 499 510 528 571 523 573 546 538 560 616 566 611 589 540 533 542 534 555 527 531 510 532 609 544 534 465 446 425 465 440 473 439 436 420 420 407 417 436 429 456 456 451 452 440 441 461 454 459 457 465 468 480 486 486 490 467 449 451 446 433 418 411 394 409 406 387 370 367 368 378 378 381 377 373 378 382 378 376 383 386 377 381 377 380 384 386 388 392 389 395 404 406 403 413 425 442 483 498 506 437 435 433 435 433 445 451 495 580 466 452 459 451 456 461 464 477 487 484 486 494 502 504 520 521 542 530 530 527 532 539 546 553 573 592 588 606 627 657 655 618 619 623 625 630 653 635 638 633 633 633 643 706 685 714 691 691 718 702 702 693 708 708 719 740 739 757 745 760 789 833 857 815 833 842 857 892 870 865 841 873 888 852 888 880 922 938 944 977 918 887 871 901 968 940 884 888 853 825 862 852 857 820 818 854 905 863 865 946 907 948 1021 930 1081 1251 1044 914 970 990 1054 880 845 820 797 779 771 768 786 774 755 746 744 744 772 819 855 785 750 732 749 765 766 785 785 817 829 836 857 838 823 831 826 805 799 809 805 771 767 764 775 780 784 749 741 749 746 762 753 763 755 730 725 728 725 721 720 719 729 737 728 733 747 749 747 751 745 761 787 770 765 784 754 747 742 745 741 764 803 799 827 871 966 1062 1005 943 960 947 978 1004 1035 1073 1109 956 931 888 878 806 743 725 702 703 693 666 665 662 657 654 673 721 789 745 754 799 830 912 792 726 777 747 756 805 791 810 852 814 842 886 866 857 936 921 836 843 836 810 829 898 801 846 1033 817 753 723 706 703 735 772 696 673 686 699 646 612 626 714 612 577 563 576 550 548 523 491 455 450 444 438 432 425 421 434 435 432 434 433 428 424 426 420 415 408 402 401 396 392 389 388 388 388 389 393 399 402 420 391 441 429 465 521 461 537 581 600 561 518 468 443 526 623 610 606 629 616 611 672 728 750 807 904 955 935 914 912 992 905 850 861 776 778 813 824 854 962 958 881 894 886 871 715 628 633 645 633 669 713 892 1006 1211 1338 1258 1499 1199 1201 1629 1754 1766 1806 1673 1807 1490 1243 1466 910 1160 1246 1323 1436 1480 1527 1664 1764 1905 2262 1880 1868 2184 1907 1510 1200 958 1689 1449 1850
 219 232 242 240 253 266 274 266 257 261 267 273 271 259 303 296 302 309 322 329 345 350 372 392 389 396 419 411 406 432 480 479 496 507 555 571 558 555 525 524 534 560 591 595 556 550 527 544 512 522 509 497 485 552 533 490 486 456 443 435 422 438 488 409 404 402 399 443 453 459 451 459 465 471 488 448 454 453 470 484 482 474 487 502 499 472 464 457 441 443 429 438 430 399 393 380 374 377 362 363 362 374 358 377 375 369 373 366 370 372 373 387 380 377 376 381 387 400 392 381 402 412 406 404 408 426 438 460 499 490 459 461 475 492 454 449 448 448 494 483 463 453 471 455 487 467 471 475 476 494 498 499 493 499 515 536 533 542 553 539 536 546 553 563 598 578 613 637 722 703 723 688 682 641 644 650 671 665 702 666 655 650 650 654 672 688 680 702 679 681 686 690 700 726 715 719 725 732 747 773 773 798 808 795 799 847 845 930 917 902 945 878 856 840 853 938 924 991 904 910 874 852 901 1115 903 904 902 860 868 854 809 798 817 801 801 837 895 848 837 887 928 948 1013 904 1030 1107 937 891 857 1056 1064 898 861 855 780 823 763 750 748 755 729 729 730 749 776 764 749 774 728 719 768 794 783 821 820 797 818 851 914 858 825 838 850 831 797 817 821 797 773 764 755 751 744 767 743 735 737 735 724 726 755 749 756 738 728 714 710 713 713 717 737 736 751 748 736 743 739 748 754 779 746 773 777 731 713 733 749 755 760 769 795 819 863 866 900 941 1020 980 972 977 1013 992 990 1029 898 886 826 790 771 746 733 729 713 687 680 709 676 671 669 685 735 716 731 762 785 769 718 730 747 746 761 772 786 814 844 818 817 849 876 921 897 907 849 910 863 904 837 888 837 842 886 912 798 746 734 727 745 722 698 702 711 681 633 669 670 631 611 587 610 632 607 542 508 480 461 448 437 432 426 421 416 412 426 423 422 423 423 422 419 418 422 406 402 399 398 396 392 389 388 389 388 388 387 386 388 386 386 390 387 393 398 402 422 449 445 427 434 446 459 477 495 517 535 599 620 658 708 805 874 907 959 1031 945 859 908 982 855 920 825 875 905 973 964 872 839 788 805 858 653 614 580 578 580 691 755 777 761 900 924 918 1076 1120 1127 1320 1468 1548 1585 1622 1639 1558 1535 2003 1667 1405 1099 1364 1374 1775 1859 1837 2033 2170 2334 2065 2081 2294 1704 2152 2218 2100 1414 1527 1927 1854
 218 231 236 237 241 258 248 265 246 238 231 255 287 275 293 315 317 326 335 335 359 352 370 380 396 409 464 430 414 413 494 503 539 614 609 594 584 567 524 518 585 581 608 585 589 539 514 520 487 492 481 463 459 471 490 493 488 484 470 452 438 447 422 442 429 407 395 451 475 449 457 464 476 469 465 461 462 485 467 491 518 524 514 494 487 488 461 445 430 423 423 420 408 397 406 378 384 367 363 358 357 358 352 351 372 369 369 363 365 365 368 368 373 373 378 376 381 386 419 405 395 402 406 412 422 426 446 475 500 509 502 476 493 485 467 456 453 452 452 460 461 461 481 470 487 478 484 489 484 513 515 523 505 498 502 543 543 547 549 580 555 577 562 575 587 598 608 624 644 675 705 719 727 683 668 659 672 694 716 715 679 667 664 659 659 661 661 668 672 675 687 705 728 758 749 769 786 795 777 779 818 830 811 812 776 806 820 846 829 840 825 874 828 845 898 898 923 933 898 865 887 848 841 923 892 839 918 892 849 857 803 794 787 783 794 901 885 841 806 846 950 948 924 872 858 932 925 852 827 934 900 850 810 802 760 775 802 735 735 731 716 717 717 729 795 729 722 726 714 716 753 760 769 762 818 829 810 825 858 888 815 803 833 810 822 833 801 812 784 787 763 745 738 762 746 758 728 727 760 708 705 712 762 750 754 770 731 705 740 755 784 773 769 745 743 725 753 779 774 779 739 753 725 721 723 741 774 778 781 795 789 810 839 839 907 933 955 941 1067 1000 954 934 995 933 928 883 935 861 878 808 811 776 783 728 702 703 702 692 685 675 677 691 730 742 720 719 770 795 766 781 838 835 823 833 802 836 777 794 809 911 974 924 905 873 869 894 884 880 921 919 920 969 881 787 760 752 751 729 733 714 665 649 644 660 707 670 656 611 580 617 604 533 515 494 464 445 435 426 421 418 414 409 407 401 423 421 416 413 410 407 404 402 403 402 400 394 396 393 391 388 388 389 389 390 389 391 390 391 391 394 398 400 409 411 419 428 434 445 456 470 494 521 560 589 633 661 714 766 872 971 967 1024 956 850 973 959 953 983 1010 1023 1014 974 1027 940 878 864 781 737 641 560 553 589 606 652 696 614 617 641 631 680 778 878 909 868 953 1182 1247 1282 1298 1342 1497 822 1658 1675 1275 1193 1555 1846 1872 1955 2012 2004 1985 1853 2184 1411 1511 1735 2147 1639 1588 1539 2146 2093
 212 213 232 232 239 218 222 276 235 218 221 260 277 284 292 312 329 341 340 357 357 378 374 401 420 430 438 466 437 439 470 473 529 547 614 613 579 550 529 504 568 560 611 575 538 537 531 509 476 456 463 441 439 470 535 573 528 514 539 469 433 435 428 417 411 390 428 451 445 484 489 500 502 512 482 480 488 485 496 487 515 518 518 507 480 470 454 438 430 441 423 427 409 396 383 381 394 364 359 356 354 353 353 353 358 366 360 364 367 367 367 367 371 371 379 379 383 385 387 390 391 386 393 410 422 424 427 444 451 464 470 486 524 513 529 484 459 455 457 458 467 470 497 505 496 490 501 510 506 503 508 528 514 510 513 524 554 557 560 562 561 578 571 580 597 625 636 705 656 701 755 767 701 690 685 692 728 705 758 727 693 680 672 668 669 672 678 673 675 681 687 722 705 715 723 735 744 766 794 814 785 786 775 803 776 782 824 797 791 786 790 845 798 838 869 953 921 903 940 878 907 847 816 896 843 820 827 878 874 850 844 805 908 808 768 785 829 885 839 793 840 864 919 818 893 864 913 840 807 858 859 832 788 763 748 731 719 762 724 718 714 702 705 704 695 695 698 728 704 709 733 738 765 789 847 849 849 864 864 815 801 830 842 858 845 812 804 805 819 791 761 752 740 732 732 749 723 718 709 697 699 694 696 699 701 709 728 686 706 732 752 760 760 775 734 718 723 736 750 718 723 721 704 750 781 775 794 798 812 826 835 815 849 865 865 931 885 941 957 945 940 937 952 968 978 898 946 907 935 920 932 851 810 782 746 731 717 710 697 686 685 686 692 703 718 734 755 798 825 812 818 797 840 770 756 778 794 791 829 849 896 920 890 856 845 848 891 918 957 969 975 935 880 825 795 772 770 757 757 702 683 665 654 676 707 661 657 612 585 562 602 546 496 494 468 454 441 431 425 418 411 408 402 400 397 395 416 407 403 398 394 395 396 401 397 396 397 395 388 396 393 389 392 394 394 395 395 397 396 399 401 407 405 410 414 423 433 443 462 471 483 499 522 580 701 795 831 943 1061 1071 928 818 818 918 1006 947 876 734 789 873 922 1107 1068 1095 1088 990 607 595 537 541 513 539 608 612 540 611 531 566 602 675 722 753 795 899 974 962 1053 1036 1111 752 814 884 1248 1378 1422 1351 1681 1362 1563 1378 1475 1587 1683 1767 1459 1844 1611 1519 1574 1772 1354 1681 1378 1763
 231 222 215 232 225 225 210 210 216 219 221 255 280 303 305 342 342 349 362 360 375 384 399 418 408 421 461 464 459 481 533 514 550 600 587 571 596 566 531 504 508 607 573 527 526 513 545 520 488 479 475 460 442 456 476 468 506 521 517 453 419 423 414 399 403 401 420 431 466 458 460 484 525 520 513 473 463 466 473 499 527 537 522 489 480 450 440 435 426 439 423 412 391 385 376 375 395 357 352 351 349 350 351 355 355 360 362 364 368 367 367 370 370 372 371 375 376 385 403 391 395 395 396 395 420 424 430 421 431 450 450 459 479 510 522 515 526 460 462 462 466 474 478 496 533 511 553 535 546 524 525 532 540 532 523 541 544 571 569 569 589 591 585 620 619 638 671 748 763 738 756 721 708 733 773 725 742 781 736 709 708 711 700 680 681 681 688 725 687 695 696 697 705 715 727 742 763 829 780 808 792 761 749 807 759 782 780 781 765 760 783 820 808 806 942 876 845 833 852 866 916 807 825 858 824 800 807 838 951 836 816 799 817 777 766 764 780 786 773 794 787 803 792 1047 903 806 839 843 802 825 782 812 782 785 768 725 710 719 711 705 713 691 692 689 686 687 692 695 703 708 717 722 735 759 772 802 844 861 854 799 774 869 846 885 859 835 840 858 808 802 777 760 744 735 721 718 714 710 709 701 709 741 707 681 676 672 682 668 680 688 704 713 740 758 725 697 723 725 724 723 699 712 765 800 823 774 788 799 802 818 840 858 860 873 883 871 879 865 897 866 900 974 1082 1125 1120 1006 1048 968 978 939 922 898 866 788 758 751 730 717 706 699 695 687 700 704 716 748 764 764 778 860 795 779 781 750 751 779 803 849 812 838 808 833 847 842 823 842 879 983 981 976 939 906 923 967 868 819 793 765 764 744 702 685 673 669 687 658 621 599 630 581 544 525 523 480 468 457 449 441 433 426 417 410 404 399 395 395 392 399 396 391 390 389 388 390 392 393 390 388 393 393 396 396 398 397 400 400 396 412 416 420 417 406 401 415 441 422 445 439 478 522 475 503 511 543 651 857 1032 1069 1048 898 865 826 842 951 1055 978 835 737 747 811 854 744 637 609 566 512 484 485 485 488 501 521 562 554 526 505 511 547 599 657 707 697 755 814 872 873 828 723 996 1129 1154 1201 1292 1455 1219 1076 1162 1343 1353 1199 1167 1169 1183 1332 1365 1500 1533 1701 927 1088 965 1403 1116 1564
 192 195 203 200 205 204 211 210 234 235 239 273 306 309 314 315 345 354 366 380 381 394 406 425 481 443 480 490 482 511 628 570 520 631 623 590 561 546 537 504 508 512 494 490 527 561 575 569 512 476 452 459 424 416 417 455 497 485 465 436 417 388 406 391 407 400 420 442 459 464 480 478 530 518 489 495 469 453 468 498 506 520 503 471 463 464 452 437 414 413 411 397 385 374 367 370 357 349 344 347 349 347 351 355 357 356 364 364 362 364 366 366 368 369 369 371 373 378 381 384 390 397 402 408 410 414 417 423 431 447 438 457 470 473 480 469 465 465 467 467 471 484 482 487 519 515 541 558 551 569 532 538 574 545 553 555 549 558 574 587 601 612 611 611 643 713 715 727 789 945 785 734 776 876 771 886 811 808 735 727 731 748 716 700 692 692 698 726 737 717 713 724 747 737 729 750 795 809 790 784 783 764 740 756 741 770 818 834 780 745 804 850 821 789 772 810 835 838 815 843 826 838 810 772 788 860 787 869 852 871 877 810 792 808 839 768 743 743 751 737 758 751 814 839 830 835 775 793 763 783 752 779 918 795 761 716 699 690 760 696 688 686 678 678 712 704 688 689 698 702 713 724 737 753 767 786 825 875 840 773 759 780 806 910 888 851 839 828 820 783 770 753 740 735 741 714 733 724 717 728 740 722 697 706 674 673 666 665 669 673 675 695 717 740 716 680 705 734 687 693 714 661 696 781 804 839 775 793 758 772 787 813 847 885 843 810 830 840 842 848 894 927 950 959 978 1018 1046 1042 1037 984 912 917 831 804 784 755 737 727 717 711 701 696 698 705 710 719 733 753 775 804 786 783 720 803 787 758 812 814 805 790 796 804 861 817 822 847 859 887 926 979 1014 1110 1028 948 902 922 819 776 778 723 724 690 725 679 635 637 607 639 636 579 528 499 497 484 473 467 458 448 438 431 423 415 409 405 399 392 388 388 390 390 388 388 388 388 388 388 387 389 388 388 388 388 397 397 400 402 405 404 422 425 429 427 401 405 393 388 392 384 396 405 422 439 464 485 527 632 714 800 817 806 911 861 720 679 874 703 891 799 823 838 742 597 527 484 461 456 458 461 466 473 480 492 569 527 516 488 496 515 555 586 608 661 720 711 711 728 832 765 773 890 907 1007 1014 1076 1110 954 878 935 1129 1416 1253 1202 1160 1343 1473 1603 1390 845 998 1059 1280 1337 1335 1170
 188 191 185 196 199 204 203 216 219 250 251 270 299 321 325 313 340 334 359 371 370 386 407 417 436 484 532 501 511 538 657 567 544 557 576 584 595 582 539 507 493 497 474 557 602 567 526 509 480 461 451 434 453 436 414 439 448 421 424 423 403 391 383 407 409 405 418 434 486 465 450 475 483 493 481 448 430 455 468 467 456 451 458 430 435 436 419 406 404 396 392 383 378 369 360 354 352 343 343 346 345 348 351 351 356 359 360 363 360 362 362 363 364 369 373 371 375 388 402 399 411 390 392 395 399 412 415 420 421 435 443 449 455 467 484 488 496 504 481 474 479 491 486 491 501 517 536 557 582 572 542 542 550 571 577 561 563 572 579 581 595 600 605 627 690 679 682 686 806 818 751 780 826 854 806 879 797 778 740 761 776 765 775 727 703 701 707 722 760 748 731 745 770 784 751 744 768 799 774 757 744 735 732 726 747 760 771 763 742 739 785 816 802 769 767 807 805 788 782 827 814 805 782 758 762 766 850 814 835 916 834 818 839 812 771 761 761 751 733 746 725 753 761 761 789 779 796 745 740 790 747 759 754 758 790 702 690 677 692 677 675 673 666 672 686 704 707 688 693 700 705 726 741 756 767 817 938 903 812 761 747 775 784 839 869 852 816 793 784 787 794 777 778 758 766 748 724 734 737 749 748 742 712 734 701 705 693 668 655 651 653 659 692 672 664 672 687 710 677 672 661 666 675 720 766 793 763 761 768 782 820 870 849 836 837 799 865 969 1000 912 892 908 930 941 970 1002 998 1003 955 954 965 947 892 873 804 767 746 736 723 713 704 702 712 726 758 738 741 748 794 740 755 709 757 839 795 783 884 809 792 781 779 798 798 844 899 982 914 951 982 957 1049 1039 991 979 924 1013 905 827 816 750 723 706 670 652 628 636 612 599 599 582 552 513 500 497 487 476 467 455 446 439 427 421 416 408 402 399 392 388 388 388 388 388 388 388 388 388 388 388 388 388 388 388 388 388 388 405 406 413 414 420 418 434 440 448 456 457 423 406 386 388 400 417 424 459 479 491 524 511 539 533 520 520 516 501 501 520 493 475 522 526 556 469 459 446 442 444 446 452 457 460 467 465 473 471 476 476 481 484 514 541 559 597 628 639 645 630 655 669 672 749 731 783 824 849 857 893 845 758 950 1306 1338 1443 1031 1185 1041 744 873 880 969 1108 1246 1361 1472 1444
 202 189 192 191 192 200 208 228 232 224 256 281 305 314 329 340 343 344 352 360 383 394 409 416 439 494 538 515 538 572 570 579 574 566 554 576 574 532 522 486 474 485 503 534 537 514 548 517 496 476 481 434 434 443 414 396 412 442 422 407 402 369 400 462 446 437 450 452 486 467 437 420 421 434 423 415 420 411 419 420 417 412 410 408 406 388 390 395 401 388 379 381 383 365 359 347 346 343 341 343 345 346 348 349 356 359 360 361 361 359 359 362 367 367 370 374 386 388 405 420 412 398 419 400 399 403 410 415 426 447 480 462 478 467 464 471 487 490 478 478 492 490 497 505 514 544 539 543 565 576 550 559 570 582 589 606 599 603 609 606 602 608 620 621 631 664 684 719 748 776 789 781 815 899 818 799 805 768 789 821 784 746 724 718 717 717 717 724 748 794 759 774 788 794 772 773 773 785 806 792 756 737 724 718 712 717 721 717 733 768 787 758 763 775 767 775 801 754 754 758 771 780 775 739 744 762 798 819 856 876 886 837 808 788 792 810 802 890 754 719 705 751 759 722 732 736 765 725 726 773 730 705 705 702 712 701 666 662 659 661 661 661 657 667 686 719 762 687 681 718 714 723 740 763 841 859 852 809 763 737 805 934 864 830 909 864 839 793 786 768 757 749 741 733 727 727 735 777 759 736 712 710 734 738 735 722 710 694 678 675 643 640 650 675 653 654 663 680 660 661 641 632 659 667 711 745 712 768 815 787 779 835 837 878 751 856 902 858 841 882 924 893 885 945 973 1001 988 1091 1034 1021 940 871 856 829 808 784 764 736 724 714 704 713 759 756 819 755 779 750 729 703 719 749 747 764 800 761 750 817 776 772 800 819 819 829 845 855 870 897 934 1011 1084 1148 1131 1062 1009 922 871 856 787 747 721 696 670 646 627 612 596 579 564 553 539 530 518 507 494 483 471 462 453 443 435 428 419 413 407 402 400 396 390 390 388 388 388 388 388 388 388 388 388 388 388 388 388 388 388 388 388 388 406 411 417 415 418 429 444 453 466 449 436 404 408 432 430 441 448 457 465 483 481 482 488 486 489 483 477 462 464 464 454 447 439 434 440 435 434 440 443 443 448 449 453 453 458 458 464 465 469 477 490 500 510 532 554 560 555 564 566 566 606 611 638 682 685 714 705 764 745 671 758 1030 1177 1169 1159 764 690 696 788 1065 1210 1165 1338 1295 1499 1515
 178 179 188 195 199 206 210 223 240 234 269 287 308 327 372 342 339 351 344 355 396 406 426 459 456 490 504 519 512 540 561 586 615 575 549 534 559 561 543 510 494 504 480 490 482 520 546 516 473 483 501 438 411 424 408 391 395 411 398 394 364 401 400 432 446 466 457 450 432 420 401 396 400 400 399 399 409 403 399 397 393 394 394 394 388 380 386 384 385 404 374 367 362 358 350 341 337 339 340 341 346 347 347 336 355 353 360 357 356 357 359 356 363 368 373 381 382 388 398 424 419 404 436 434 405 406 416 423 428 431 435 443 453 464 478 482 498 516 483 486 487 496 499 503 515 535 529 531 545 559 562 572 575 601 614 633 648 696 681 667 641 620 633 694 640 675 702 757 759 794 803 833 840 844 883 798 787 812 845 776 765 746 731 728 735 795 734 735 742 771 768 776 799 837 811 837 813 823 790 782 792 765 743 737 727 704 716 705 722 757 777 768 750 728 721 719 731 735 749 732 746 741 733 732 772 769 772 791 824 877 968 891 828 814 798 844 824 800 777 737 706 711 714 728 697 699 715 700 733 732 760 711 701 673 668 658 648 648 645 648 648 648 648 650 659 667 668 672 685 695 707 721 734 757 847 812 821 790 830 724 730 745 773 883 801 857 832 821 818 792 763 746 758 726 724 713 709 718 708 710 696 698 710 712 700 698 671 665 656 680 659 632 630 635 640 640 664 666 655 626 634 635 630 645 665 673 725 725 779 800 747 769 736 734 721 802 813 838 869 918 914 874 858 888 933 922 990 976 960 993 995 994 943 905 924 884 841 743 710 702 721 727 756 749 770 757 739 762 728 678 712 745 798 793 864 749 758 757 782 789 870 836 889 857 836 856 942 916 942 1106 952 976 963 954 953 955 908 885 827 821 822 683 661 644 627 609 597 587 576 565 555 542 530 516 503 492 480 469 458 450 441 432 423 416 413 406 404 400 397 395 390 388 388 388 388 388 388 388 388 388 388 388 388 388 388 388 388 388 388 388 388 416 420 458 424 430 450 434 427 444 451 430 425 423 411 438 449 453 453 473 467 482 472 464 465 457 443 444 442 437 430 425 426 428 426 430 433 438 435 435 441 448 451 454 454 453 454 468 475 487 502 499 504 511 522 531 550 545 561 560 565 560 565 619 640 641 624 656 719 775 860 982 880 846 662 671 736 831 1076 1363 1578 1501 1443 1364
 165 182 199 199 202 207 216 233 236 245 276 292 317 365 351 350 385 385 372 354 368 393 424 456 455 478 505 477 494 506 523 552 580 587 548 528 518 544 564 532 525 478 452 462 485 508 502 481 447 474 443 447 397 401 384 377 394 392 377 363 398 432 441 475 457 461 438 404 405 404 388 386 384 388 386 390 393 389 387 384 381 380 378 379 376 380 385 385 375 373 365 376 358 347 343 336 337 337 340 341 341 346 348 354 352 354 353 355 355 355 355 357 359 365 393 387 385 388 395 397 405 415 428 449 457 427 425 428 430 437 440 447 458 473 501 533 527 499 487 491 492 503 508 510 512 519 525 532 540 548 559 569 581 596 637 682 750 942 811 722 662 632 643 663 654 671 708 767 838 858 792 844 909 983 864 836 824 836 789 774 753 752 746 760 745 747 794 757 752 756 785 832 823 845 834 819 803 781 831 767 775 778 758 721 704 697 686 702 752 759 758 788 751 726 713 707 704 711 731 730 715 710 714 754 754 786 818 798 835 889 866 906 953 833 788 800 859 917 853 844 723 705 683 670 674 673 678 762 812 757 692 730 677 663 649 639 635 636 633 636 638 657 645 678 670 687 688 677 711 691 693 703 705 725 747 744 733 821 780 719 709 733 736 737 766 786 795 823 811 834 808 758 737 765 759 734 705 694 688 684 678 674 696 697 667 666 645 636 633 630 648 625 621 625 626 637 650 660 613 624 618 623 630 642 648 658 682 731 704 731 704 696 700 724 760 766 786 825 844 883 904 911 916 882 843 907 974 988 924 979 1001 994 968 908 883 882 855 744 754 738 681 722 707 729 708 722 731 676 668 673 692 713 719 772 729 748 767 793 777 845 795 880 821 826 842 864 882 918 917 971 951 918 1006 941 866 883 902 927 878 778 735 697 694 661 641 625 617 607 596 582 568 555 542 526 512 501 490 477 467 457 445 436 424 420 417 416 409 405 404 401 397 392 389 388 389 395 388 389 388 388 388 388 388 388 388 388 388 388 388 388 388 388 390 388 388 433 431 418 408 398 397 404 412 422 435 434 418 424 429 428 430 442 447 436 426 429 430 434 440 437 422 417 418 431 420 422 428 426 428 430 431 437 439 446 445 445 450 452 455 467 480 487 494 498 504 514 520 523 532 531 524 525 526 535 572 599 644 623 713 658 781 873 920 913 785 779 814 992 1058 1118 1493 1494 1376 1367
 178 190 206 211 207 211 226 241 251 262 283 301 332 336 343 355 351 366 383 384 395 409 394 420 463 484 494 462 473 519 537 556 550 544 530 519 528 517 538 501 479 469 462 448 440 435 479 483 459 457 432 402 400 393 408 378 373 386 359 388 415 394 387 396 395 391 387 389 392 397 397 383 375 381 399 381 376 375 375 373 370 367 367 370 369 369 359 354 348 347 350 346 350 338 333 334 336 336 337 339 349 350 336 348 349 349 351 351 351 356 357 371 369 370 374 396 405 403 407 404 412 419 448 479 465 449 447 430 439 444 450 458 458 474 500 503 536 508 495 498 500 504 512 515 516 518 522 529 542 558 568 584 589 616 636 701 870 780 714 679 650 653 676 731 673 693 715 781 749 758 779 807 846 939 876 876 878 841 781 776 781 779 802 777 759 760 795 807 783 785 783 808 831 874 842 814 804 762 749 740 732 752 775 727 737 690 677 675 720 706 786 799 783 795 725 700 705 708 754 741 727 697 719 746 776 804 870 822 818 834 885 925 809 819 767 750 759 781 819 825 755 715 694 690 667 656 661 690 770 797 681 656 667 649 649 628 622 621 625 654 692 655 661 651 692 677 665 703 702 721 702 678 701 685 685 695 711 754 723 698 733 706 709 718 725 749 816 784 780 779 787 794 732 744 753 759 713 718 706 713 695 672 686 660 657 650 652 673 661 633 618 619 621 622 617 620 641 637 637 608 602 615 624 629 632 647 708 711 699 668 669 651 700 725 743 707 743 778 758 809 861 892 828 840 825 989 939 954 964 926 971 1054 998 955 892 835 706 699 776 797 715 653 657 702 684 713 707 656 700 718 735 732 753 759 747 760 860 841 816 831 872 919 971 1000 978 915 891 876 1013 954 956 938 864 856 850 824 823 816 873 883 806 761 724 685 649 649 640 623 611 594 577 561 545 531 522 509 498 486 474 462 451 444 435 426 423 417 415 413 408 404 401 397 394 391 397 398 397 394 393 392 391 392 388 388 388 388 388 388 388 388 388 388 388 388 388 388 388 388 388 394 401 408 420 431 460 535 574 469 465 414 434 451 441 419 417 412 413 415 408 413 408 410 413 419 415 413 413 419 418 424 425 427 433 446 440 447 445 449 454 459 473 474 479 479 490 494 498 499 517 513 501 504 545 574 538 530 524 507 541 664 769 772 816 887 891 732 902 1101 1155 1288 1329 1308 1482 1359
 186 200 210 214 218 218 231 253 255 267 289 297 321 340 343 375 362 363 370 376 387 410 442 468 479 463 435 454 495 507 513 566 563 564 571 539 499 488 493 469 465 466 459 444 428 417 433 435 423 441 409 394 390 386 371 368 387 390 388 349 350 359 369 372 381 392 401 403 405 395 387 378 368 362 364 383 373 376 367 363 361 362 360 359 354 351 349 345 340 340 334 329 331 331 330 332 333 335 336 340 346 344 347 345 349 349 348 347 345 360 361 368 373 375 373 385 392 398 424 427 431 427 430 433 454 479 461 444 451 451 461 467 468 473 477 485 498 509 504 503 505 510 515 519 523 524 527 540 577 573 591 666 609 632 671 730 960 718 670 682 670 701 723 848 888 706 722 717 732 774 800 829 882 896 909 889 834 798 803 814 805 834 893 808 801 786 788 784 792 828 803 815 858 856 830 802 816 788 748 751 734 710 720 700 683 671 669 667 673 689 713 726 744 773 727 693 678 697 703 699 695 688 704 718 760 753 789 846 859 855 824 825 800 776 766 778 732 727 732 796 788 773 747 733 677 642 645 662 684 692 696 667 630 624 621 613 609 627 665 689 681 677 676 634 655 650 664 673 668 699 705 666 661 661 664 680 709 757 751 686 677 684 688 698 710 721 734 751 792 779 759 729 714 761 767 743 737 743 738 707 712 676 664 690 690 653 643 648 636 623 626 614 612 604 606 606 598 624 605 598 593 604 612 613 618 652 680 738 681 679 639 650 661 680 702 683 689 698 702 709 713 722 703 696 756 798 802 847 925 919 842 878 831 799 846 821 768 672 709 761 737 653 637 667 669 670 646 677 688 717 771 815 779 775 777 764 783 838 856 852 847 874 887 937 950 955 897 925 1018 1015 1098 1029 901 921 869 848 812 840 784 821 908 844 831 723 682 669 657 641 620 603 581 568 560 551 544 529 517 503 488 473 464 455 447 438 430 426 422 419 412 409 404 401 404 403 409 409 407 407 404 401 401 394 388 388 388 388 388 388 388 388 388 388 388 388 388 388 388 388 388 388 399 399 395 400 427 411 414 412 413 414 398 405 405 406 408 407 403 407 407 404 409 410 410 412 410 414 415 419 419 423 424 425 425 427 426 430 444 446 447 447 450 454 462 470 473 477 480 483 482 492 480 486 496 571 528 506 506 497 494 587 683 724 858 949 962 802 825 1196 1469 1432 1414 1418 1372 1421
 193 201 214 219 227 234 233 241 258 266 294 297 311 330 351 354 361 374 384 389 399 416 437 469 469 440 447 450 473 492 508 543 589 594 573 565 521 491 474 489 471 479 444 431 413 402 396 415 425 467 431 415 420 418 407 402 424 390 379 368 359 386 406 406 417 415 407 416 410 404 395 376 353 355 350 360 381 370 357 352 354 355 366 359 368 368 357 347 339 337 340 328 328 327 329 331 331 332 335 343 343 341 344 344 346 344 346 348 343 356 356 359 360 363 380 383 387 399 413 422 454 476 489 450 450 473 474 458 467 482 480 480 499 495 497 494 533 527 540 528 510 514 521 525 529 531 534 540 593 615 632 683 649 648 749 712 817 704 696 729 698 888 822 763 797 788 758 875 771 776 774 794 842 865 857 850 841 830 958 849 850 851 854 815 811 796 888 864 820 836 835 857 812 815 845 845 787 751 777 750 720 727 699 697 706 678 668 657 652 658 671 681 741 728 717 693 672 665 690 670 671 689 716 735 759 770 777 803 863 808 814 827 826 786 778 779 776 746 697 696 714 701 695 669 651 632 630 634 637 645 648 629 613 608 601 602 607 625 645 668 695 665 648 623 634 618 631 661 659 657 675 664 640 641 647 665 700 718 705 680 665 673 710 727 743 734 740 787 745 763 772 707 746 788 785 765 721 749 753 748 725 713 693 671 669 668 652 660 646 646 659 642 626 618 614 613 590 589 584 586 586 590 595 598 610 637 678 671 680 664 632 630 640 653 678 660 651 662 671 689 670 679 650 692 759 780 764 768 791 812 799 809 807 745 772 711 660 681 709 673 649 677 653 627 652 638 665 716 703 758 802 894 804 780 795 805 775 818 901 990 888 927 905 1024 1028 938 906 949 1026 1275 1217 1028 930 931 948 866 827 831 816 772 766 772 824 777 702 692 675 652 630 613 603 596 589 575 563 549 532 516 503 489 474 467 456 448 443 437 431 431 421 410 411 408 410 416 416 417 420 414 415 413 409 407 400 398 391 388 388 388 388 388 388 388 388 388 388 388 388 388 388 388 388 388 388 388 402 436 407 409 410 408 408 404 399 401 399 416 430 470 548 427 421 431 450 428 434 428 428 442 437 437 436 440 453 470 508 434 430 425 442 444 455 448 450 456 461 460 460 460 459 454 463 462 464 469 474 482 475 476 480 484 492 503 574 805 1176 974 833 917 1131 1650 1604 1449 1340 1363
 200 206 216 222 231 238 242 268 263 270 281 297 313 311 345 356 348 373 386 391 403 394 432 402 404 433 425 471 474 508 525 551 583 572 556 553 539 521 471 467 437 427 429 450 429 437 402 386 438 468 457 423 402 409 408 403 385 366 376 391 346 397 393 388 413 407 387 393 393 368 367 341 340 345 342 340 337 341 357 347 354 379 402 415 402 405 371 369 374 349 335 327 325 326 327 328 329 338 338 337 342 341 339 342 343 343 343 340 340 341 344 353 357 362 370 394 394 399 411 421 447 446 468 509 478 466 475 491 500 508 523 499 521 562 541 516 535 533 534 532 516 521 522 528 534 537 541 551 568 583 603 646 685 719 728 794 689 717 872 801 768 768 892 789 962 922 770 754 783 804 797 823 818 847 899 918 849 852 937 971 958 901 892 859 839 809 825 856 868 868 851 851 811 786 770 774 760 753 725 719 705 693 713 678 673 683 674 673 666 646 638 650 682 682 697 695 694 652 662 659 657 692 693 710 728 755 821 841 822 806 835 780 810 836 874 800 846 807 703 682 666 665 658 641 631 619 617 615 647 612 601 593 592 592 591 597 608 647 652 674 677 641 631 613 600 623 642 628 631 631 646 663 627 626 627 641 659 688 659 652 664 679 702 724 765 763 733 713 699 721 698 692 720 764 765 732 702 710 715 704 687 676 665 658 655 684 705 706 676 695 662 667 664 662 633 610 624 634 618 579 573 576 578 581 591 621 645 641 687 641 610 609 610 619 631 625 646 670 699 744 761 719 663 678 704 690 718 740 684 702 721 688 704 741 689 606 614 637 613 607 699 721 719 720 657 665 664 686 719 767 809 793 848 819 794 814 797 803 829 857 841 871 894 909 1066 960 924 960 1080 1312 1221 1031 981 971 949 913 911 900 862 806 771 749 736 770 842 777 740 702 675 651 645 632 620 604 586 564 548 529 513 500 488 477 469 458 455 453 442 434 429 421 418 417 420 422 428 429 430 430 430 433 426 421 415 408 401 396 388 388 388 388 388 388 388 388 388 388 388 388 388 388 388 388 388 389 390 391 395 406 405 396 396 394 398 397 409 424 435 474 509 495 455 464 465 456 444 486 472 447 444 445 467 485 482 485 474 482 520 534 441 433 438 440 439 443 442 446 446 446 444 443 441 453 457 545 545 553 490 478 479 485 489 530 519 528 597 715 576 843 1028 1193 1263 1332 1660 1658
 200 209 219 227 236 240 243 263 273 268 281 295 315 334 325 337 342 358 382 386 368 402 412 423 440 417 428 498 461 472 491 527 577 558 548 500 515 470 485 467 444 425 421 408 424 438 420 406 406 467 417 391 383 377 373 381 377 374 358 379 365 391 405 406 384 375 359 366 357 340 344 332 334 335 336 335 344 377 341 341 364 414 387 374 371 378 387 384 361 346 335 324 324 326 326 334 333 338 336 338 338 326 339 342 341 341 341 337 336 337 342 344 350 368 371 376 391 402 413 416 430 441 476 499 519 484 491 515 588 551 573 516 534 561 542 546 602 562 586 538 518 521 526 531 536 540 547 552 558 576 601 653 656 695 690 676 665 698 787 732 792 770 873 886 802 846 826 738 767 774 813 829 821 851 950 894 899 947 924 945 940 915 886 874 882 846 885 863 925 912 909 911 876 817 785 766 747 739 734 738 717 706 692 676 667 658 655 646 667 654 629 624 633 639 660 664 669 638 642 649 658 667 689 703 729 743 762 813 785 793 805 768 786 768 785 822 758 714 695 679 662 648 641 633 621 611 604 604 600 613 606 578 578 589 665 664 631 645 646 658 635 635 617 591 601 605 628 601 605 615 610 647 632 610 610 621 631 640 637 645 661 706 772 823 904 757 714 694 678 691 692 682 725 771 737 701 686 684 700 688 691 703 670 675 696 702 707 705 718 690 692 698 689 665 642 633 663 673 631 625 595 561 562 566 575 591 609 642 658 633 601 601 592 590 600 621 652 706 675 691 703 641 626 701 669 627 637 622 651 655 656 686 616 611 592 581 658 663 634 646 703 706 716 675 673 684 671 679 694 776 737 758 843 838 908 847 827 856 826 889 931 978 1018 994 942 955 987 959 998 1020 1044 1043 1075 1050 1063 1049 982 917 850 855 881 827 805 780 860 967 853 790 749 704 688 667 645 622 597 576 556 540 527 514 501 492 480 473 469 464 458 452 450 435 435 430 434 437 440 445 447 449 449 448 446 444 435 431 428 437 418 404 394 388 388 388 388 388 388 388 388 388 388 388 388 388 388 389 391 391 389 390 393 391 394 395 396 395 402 406 437 464 502 499 505 494 459 467 472 499 505 499 523 512 478 462 472 481 483 484 536 502 597 519 449 439 474 449 436 439 437 442 442 442 439 443 443 462 564 566 535 485 493 498 504 514 516 529 543 553 561 596 639 662 757 892 990 1178
 203 206 219 224 235 241 246 252 274 280 283 295 308 320 348 339 364 371 357 374 394 407 408 418 421 418 429 454 468 543 567 530 550 580 530 512 507 508 487 507 465 443 449 422 401 421 431 380 393 402 395 369 364 378 406 404 393 375 362 369 346 366 393 376 335 332 329 331 327 329 331 328 327 330 331 331 333 348 338 334 358 356 350 339 345 353 355 371 357 339 320 320 322 331 332 332 331 338 336 337 336 336 337 336 336 332 332 334 335 339 347 344 350 353 363 372 386 398 412 425 436 449 472 492 515 494 503 528 583 579 537 534 571 580 571 557 570 575 568 537 527 529 534 548 547 548 555 592 562 574 603 622 654 682 673 667 648 678 696 785 680 684 829 721 739 774 717 752 783 778 824 872 961 870 899 869 851 889 956 854 892 885 890 859 859 882 932 913 899 913 879 873 869 930 870 828 787 814 803 811 770 758 742 700 678 664 651 641 637 626 619 617 611 616 624 634 623 628 633 637 652 706 726 746 773 772 793 774 742 793 807 755 741 735 763 769 784 743 708 679 659 642 632 622 613 606 596 593 591 586 573 571 573 587 613 651 682 677 650 651 648 621 614 604 588 589 606 587 585 603 601 630 601 597 603 610 618 627 641 656 669 731 745 764 791 726 755 691 670 659 677 671 717 706 716 704 680 720 730 712 706 707 695 686 692 733 750 736 725 718 711 733 725 683 670 677 703 665 632 613 589 582 560 553 561 571 588 612 655 632 593 595 585 579 580 602 640 670 636 645 655 630 622 661 650 597 639 592 640 621 646 639 614 579 593 662 699 709 657 664 698 696 724 699 705 748 700 693 699 718 730 782 827 871 901 878 919 879 860 875 863 932 944 1063 927 933 954 986 1007 1001 1020 1046 1104 1093 1023 1015 987 993 931 987 918 890 839 821 840 889 980 991 890 746 752 728 670 634 604 579 567 560 547 535 526 510 500 494 487 483 479 484 471 457 460 457 456 452 457 461 468 469 468 470 469 481 475 469 457 447 444 425 412 409 405 396 388 388 388 388 388 388 388 388 388 388 388 388 390 389 389 390 392 391 393 393 396 401 414 420 431 446 448 451 454 451 452 475 478 501 528 503 498 488 494 491 503 567 516 522 531 541 551 513 538 501 501 492 508 527 477 456 457 449 451 452 448 446 450 504 497 477 483 488 493 498 510 521 529 535 542 539 533 532 549 591 603 619
 195 199 208 226 235 238 234 242 268 274 282 302 306 334 344 354 354 356 358 355 357 375 371 388 425 418 429 454 489 507 533 508 533 560 563 529 566 524 490 474 440 436 422 413 387 415 425 420 398 371 363 362 356 371 417 416 379 360 345 344 338 354 323 318 316 317 318 320 319 332 326 338 328 331 358 345 329 337 342 365 372 334 328 331 336 338 321 320 321 318 319 323 326 327 330 334 333 334 332 335 335 335 331 329 341 341 332 337 335 341 349 348 352 355 367 375 383 396 405 426 430 451 469 513 549 513 536 553 534 518 515 524 553 555 561 564 584 561 571 555 570 542 546 556 573 551 590 564 569 573 586 612 624 619 627 622 640 694 705 673 661 666 676 721 713 714 723 747 757 775 795 819 869 910 921 906 841 843 831 857 821 924 942 910 851 829 864 898 860 840 825 841 825 820 822 803 796 812 798 801 750 750 764 782 709 687 681 681 664 647 659 647 608 599 609 610 615 616 619 623 656 685 695 718 772 736 771 762 728 753 771 748 711 726 742 835 865 749 710 669 683 640 640 612 603 595 588 581 582 575 571 564 566 583 607 621 638 673 658 623 620 600 586 598 562 589 583 571 570 570 578 598 586 595 601 606 608 623 638 697 757 705 725 716 694 711 774 719 672 661 650 675 691 766 693 664 684 703 726 761 738 755 743 700 704 720 748 756 713 692 670 667 671 648 642 650 642 696 665 638 593 577 560 542 545 561 568 579 605 608 576 560 562 561 562 583 590 582 597 593 591 608 580 599 601 588 583 607 607 571 611 594 557 589 607 629 632 648 665 706 662 653 662 677 698 729 754 739 716 724 795 774 784 882 872 900 964 981 904 988 912 993 951 952 937 971 1019 1047 1047 1041 1076 1053 1113 1120 1081 1169 1072 1020 987 960 1049 981 979 939 888 949 1019 1014 980 1043 975 845 751 687 634 605 604 596 579 568 550 536 523 516 514 508 510 518 512 502 494 499 491 473 474 481 486 491 496 495 502 514 525 541 523 523 513 483 449 440 428 420 409 397 388 388 388 388 388 388 388 388 388 388 389 389 386 392 393 396 398 401 404 416 423 433 440 445 451 461 464 472 482 498 510 520 536 547 546 559 542 561 595 552 639 650 675 719 602 585 551 539 550 523 514 520 534 499 533 567 516 471 472 473 453 455 483 469 475 483 488 493 503 509 517 521 523 519 513 506 500 499 514 539
 197 201 209 216 226 232 239 244 260 271 276 290 300 315 347 353 357 350 368 371 365 388 406 409 416 434 442 450 484 504 493 499 510 538 526 498 506 508 486 439 435 426 398 389 381 401 401 394 396 376 391 385 365 348 380 398 374 361 350 377 377 358 328 323 316 314 319 336 344 353 320 321 344 353 347 356 348 335 354 327 346 378 329 323 315 315 318 315 326 322 323 326 328 328 329 329 322 333 328 329 331 330 326 340 342 321 348 343 343 345 349 354 353 360 363 369 384 385 397 420 433 447 480 496 512 572 512 526 495 502 512 527 557 606 561 546 561 558 591 629 582 560 556 574 601 571 570 577 573 576 586 589 596 600 608 615 641 649 694 646 684 688 692 734 716 800 845 742 771 795 866 926 834 939 913 867 864 878 849 816 800 815 862 830 830 789 822 909 853 840 814 794 796 782 819 782 754 767 748 768 733 700 700 690 677 702 667 670 658 655 651 633 596 591 598 599 605 605 610 621 638 657 660 675 685 698 697 722 701 729 716 725 690 699 738 818 731 727 720 667 640 657 645 654 608 585 577 572 570 566 561 556 570 614 582 587 601 605 637 633 598 592 580 559 549 558 575 567 557 558 564 570 579 588 592 596 617 637 676 677 730 753 759 712 675 694 699 683 686 632 658 992 784 689 663 649 665 680 713 799 802 737 723 739 715 749 759 725 725 691 673 657 651 644 644 613 614 632 631 646 590 575 577 537 532 537 572 556 580 584 553 542 548 549 560 577 572 553 564 565 564 563 569 564 569 543 544 554 561 541 542 554 575 602 599 595 586 605 606 632 646 610 641 642 691 731 733 738 761 732 734 800 852 817 862 968 965 967 1016 1020 1014 1079 1129 1101 989 986 995 1029 1067 1087 1102 1092 1138 1271 1254 1383 1143 1182 1029 1186 1136 1162 1102 992 941 937 928 979 1093 1195 1119 1045 920 736 692 647 648 639 628 599 577 562 547 545 548 547 555 559 550 534 531 541 523 519 522 505 507 516 519 523 531 542 559 572 565 573 537 502 509 535 484 462 446 421 407 388 388 388 388 388 388 388 388 388 383 391 395 399 401 405 406 410 416 420 431 443 454 464 471 480 488 498 508 517 527 543 549 555 562 578 592 649 642 654 656 659 638 627 618 603 593 546 571 554 549 532 521 521 582 588 699 594 553 520 522 510 471 463 471 483 493 496 500 501 503 504 505 503 501 495 493 486 491 498
 191 196 203 218 222 235 246 254 256 259 280 285 316 326 338 344 329 352 372 378 387 394 402 437 431 446 481 476 515 512 472 496 499 541 533 494 465 441 456 470 440 430 396 408 374 379 398 385 375 387 389 389 364 365 341 373 370 372 343 365 367 358 337 326 318 311 334 321 320 328 335 339 346 352 342 338 337 333 348 330 319 355 332 314 312 313 315 322 323 319 323 325 325 325 325 313 315 329 322 320 326 323 338 334 325 348 348 352 354 347 356 352 360 362 369 374 383 393 408 414 426 445 461 477 477 486 479 484 492 505 531 554 553 561 552 532 530 567 574 617 634 596 567 579 583 596 608 581 581 578 582 598 638 609 621 624 637 639 658 670 667 678 713 739 735 774 719 770 766 754 784 804 800 825 827 831 829 807 868 809 837 781 796 773 762 810 823 872 1001 830 791 776 759 746 808 783 764 748 723 710 695 683 672 659 647 640 641 628 633 619 612 593 596 582 584 591 594 591 628 616 610 634 640 651 657 664 695 693 683 697 674 672 668 689 700 708 706 685 683 649 629 616 608 619 612 569 579 561 558 557 553 548 551 559 557 565 577 599 607 602 609 580 589 563 544 540 565 568 545 551 575 579 572 577 586 591 605 620 636 671 699 713 677 663 653 668 703 641 624 623 700 746 699 656 638 664 697 692 707 739 746 754 712 745 739 742 787 731 714 744 755 708 690 663 645 638 619 591 580 579 578 588 562 534 524 522 534 538 575 549 542 534 534 534 549 543 531 534 541 541 541 546 536 549 534 536 540 574 562 570 572 599 600 609 580 564 570 572 592 616 606 630 615 642 666 685 701 768 814 799 764 800 812 823 849 904 1000 1040 995 971 1074 1116 1163 1090 1049 1033 1055 1079 1101 1131 1172 1153 1156 1242 1265 1341 1397 1151 1079 1252 1359 1240 1080 1008 973 931 972 930 1001 1107 1228 1079 1006 894 741 698 699 681 657 630 604 585 584 584 588 603 605 619 607 588 594 586 602 566 541 538 540 545 544 550 556 566 585 611 608 573 588 598 649 595 549 576 535 506 466 433 418 406 401 388 388 388 388 388 392 396 399 402 407 413 416 421 423 430 438 450 465 475 484 493 502 512 519 533 542 553 567 573 592 613 653 672 672 672 677 673 674 675 623 641 576 580 596 596 583 566 551 566 588 643 691 714 677 695 628 602 607 525 496 471 490 490 491 487 489 493 492 492 489 486 483 483 483 487
 203 196 205 213 218 224 229 250 252 259 271 281 297 315 340 323 339 360 367 377 381 388 434 423 431 462 470 462 486 488 466 476 493 517 546 487 500 492 472 451 431 396 378 372 398 379 410 383 376 402 384 391 387 351 350 357 335 333 366 368 344 341 331 322 319 305 321 336 335 336 341 339 341 335 337 323 327 342 342 323 309 315 309 309 309 310 319 317 317 314 320 319 321 322 313 310 324 333 337 326 325 334 320 321 350 326 352 355 360 359 354 361 362 366 370 378 382 394 406 412 426 441 464 460 465 470 477 480 490 511 540 584 633 590 578 552 523 536 554 566 555 579 596 612 616 649 622 610 593 584 588 592 602 605 616 629 653 663 690 727 817 1013 737 720 733 763 738 719 759 729 763 766 777 778 811 817 787 782 826 855 794 770 778 750 743 816 843 850 813 787 814 775 744 735 738 764 735 745 714 698 690 671 677 691 665 644 625 611 602 596 585 577 569 570 575 578 582 583 603 594 601 612 626 634 643 643 656 668 708 686 654 649 643 643 659 688 708 691 644 650 616 612 595 593 571 562 553 548 548 546 539 539 538 543 558 581 564 580 585 579 566 565 578 547 528 547 551 545 539 544 557 580 567 600 597 603 628 642 637 652 669 659 641 636 638 642 655 662 618 625 676 661 657 634 632 652 674 730 721 715 703 698 692 692 698 696 710 746 759 737 705 682 666 654 635 627 626 599 577 567 567 550 541 532 523 515 510 519 531 537 539 525 521 524 534 512 517 516 525 520 524 527 526 525 506 538 555 583 617 640 663 640 608 577 570 541 569 547 602 582 569 579 593 625 662 671 762 781 731 775 838 845 927 851 872 1006 1057 1005 993 1050 1120 1123 1203 1119 1184 1207 1178 1102 1128 1140 1238 1245 1246 1372 1362 1310 1372 1216 1119 1172 1261 1186 1186 1105 1033 957 1003 1028 1006 1000 958 931 916 1007 893 793 745 713 684 649 621 626 632 633 633 657 664 693 675 637 617 620 614 610 608 590 572 580 580 574 603 618 606 618 639 642 875 716 775 687 648 654 680 579 550 489 489 502 487 479 447 432 411 404 399 402 403 413 414 418 425 431 437 444 450 458 474 487 494 503 516 523 532 545 563 572 589 600 598 612 617 665 684 724 710 717 719 722 711 700 710 618 650 638 625 647 643 646 652 696 776 773 817 784 761 753 740 703 619 557 472 474 477 479 481 484 481 481 478 477 476 478 478 478
 184 190 196 203 207 218 233 249 258 259 273 275 284 298 310 328 341 365 363 368 359 358 421 385 392 468 418 435 470 502 465 453 502 513 522 501 493 499 461 435 422 401 394 384 383 363 376 367 383 388 418 374 371 361 367 373 360 347 331 318 316 315 310 306 302 299 324 339 336 329 339 326 335 338 330 316 313 315 305 306 317 338 335 311 316 328 325 321 331 323 319 320 319 302 308 315 319 328 334 346 353 353 340 344 325 357 349 349 360 365 369 367 368 369 374 378 384 392 415 423 440 446 452 458 456 458 466 478 489 504 528 559 560 576 570 528 507 513 522 542 569 567 586 616 648 638 644 648 620 605 592 595 602 613 622 658 706 717 693 696 722 765 754 719 698 737 702 705 732 755 823 870 816 798 777 759 772 775 921 786 823 807 761 749 721 774 806 799 780 757 755 751 759 739 709 701 703 694 691 705 701 707 719 723 688 671 658 623 642 591 577 559 559 560 564 576 608 585 580 587 595 609 623 647 632 638 639 680 691 669 643 628 628 626 637 661 655 643 618 607 601 593 615 583 563 572 560 534 538 535 533 530 530 526 549 580 576 585 576 566 544 550 544 542 518 521 528 524 533 550 567 553 569 598 610 620 611 611 630 624 632 619 620 627 619 623 632 618 602 622 668 617 612 623 635 669 691 684 708 688 680 717 666 666 671 693 737 736 765 782 757 715 676 679 690 651 616 590 598 601 581 553 532 526 520 513 506 501 499 510 503 508 508 510 515 498 498 501 505 506 505 511 510 499 499 515 533 564 565 603 638 651 608 557 522 517 544 552 602 568 584 600 618 637 644 657 682 763 719 755 910 926 928 930 1026 1016 985 1002 1013 1005 1058 1140 1115 1096 1136 1124 1158 1166 1165 1198 1229 1287 1411 1566 1529 1427 1492 1421 1203 1181 1218 1281 1208 1120 1106 1112 1087 1069 1070 1058 1004 964 928 918 943 847 859 786 736 686 665 672 682 687 683 690 696 694 690 683 655 659 663 663 662 631 611 618 649 630 609 673 642 648 668 682 683 720 768 699 723 815 796 748 682 625 612 625 622 592 540 521 480 455 436 430 426 433 432 432 434 438 447 457 467 488 504 517 536 548 552 550 552 567 583 596 601 616 621 615 624 647 665 731 748 755 771 785 773 763 797 670 693 724 758 763 771 754 711 763 848 899 964 998 1011 1011 948 860 780 667 595 524 472 473 474 475 475 473 478 477 477 476 477 480
 169 184 196 200 209 221 230 249 257 260 268 267 272 288 301 299 335 342 323 324 350 370 383 404 418 467 437 448 477 486 473 452 467 507 502 469 493 466 437 459 424 398 390 375 385 354 351 392 380 374 375 365 374 364 362 350 359 340 368 348 327 350 340 327 308 296 313 341 338 318 324 309 307 300 298 298 301 301 302 321 331 332 332 331 329 325 334 337 329 327 324 321 318 303 306 309 312 317 345 324 327 334 352 357 343 350 354 364 365 367 368 361 376 382 382 382 389 392 409 418 425 441 444 442 458 450 462 482 486 507 520 518 529 531 540 516 500 513 528 533 545 582 598 616 685 633 604 645 645 625 613 605 609 630 632 664 735 822 742 756 717 760 811 790 694 674 706 696 719 830 921 859 926 829 755 737 754 767 778 754 755 791 806 730 747 758 773 775 824 768 737 721 713 710 692 694 679 690 740 714 703 694 661 649 638 627 614 601 585 575 567 568 551 552 553 557 583 627 624 599 591 592 596 606 618 637 654 644 648 645 629 617 609 605 610 612 621 622 604 603 581 574 580 589 553 535 543 525 523 524 523 522 521 521 538 557 585 585 582 561 546 541 522 524 514 511 520 545 585 573 596 584 582 580 612 616 600 601 600 600 596 617 643 633 615 601 608 611 598 629 609 599 623 658 700 650 648 668 656 653 694 678 658 687 723 692 704 757 751 723 694 698 699 663 649 622 607 625 620 580 556 534 565 563 536 506 500 495 491 492 491 494 497 497 493 488 485 487 488 490 502 513 532 492 507 565 531 528 525 572 562 544 542 579 522 507 542 584 590 615 626 638 650 633 618 620 709 698 708 726 821 858 849 870 913 1015 1044 1163 1062 1035 1161 1162 1146 1205 1173 1188 1184 1315 1200 1269 1348 1299 1554 2006 1985 1529 1425 1394 1319 1232 1206 1261 1210 1138 1153 1279 1176 1154 1170 1119 1052 1053 965 872 978 1035 991 870 812 767 729 742 752 753 758 744 756 760 757 738 717 718 723 731 721 683 678 671 668 668 656 645 658 681 692 720 740 771 797 848 806 916 987 984 1091 1271 949 1056 921 719 640 617 567 521 482 466 459 459 472 471 462 458 457 473 496 519 552 584 614 627 636 631 607 617 627 634 642 648 665 651 642 662 708 733 757 798 811 834 906 852 798 873 738 742 773 804 823 845 838 870 1001 1144 1220 1247 1348 1366 1172 1092 945 835 769 662 599 504 478 473 475 477 477 481 478 478 480 480
 162 179 184 196 202 210 222 234 249 255 256 236 259 283 270 305 317 324 330 335 357 362 379 375 396 411 439 442 441 474 469 440 432 471 476 463 431 416 448 415 408 417 414 389 365 373 352 345 377 382 363 355 367 364 346 349 358 368 356 339 330 334 328 317 315 293 316 326 324 310 298 293 294 300 319 340 325 329 327 335 334 331 337 328 333 343 340 335 327 324 311 302 306 304 307 308 316 315 319 319 321 328 340 350 360 359 363 357 368 368 358 372 377 383 386 389 393 398 402 406 410 437 432 434 442 464 478 487 489 488 495 503 512 514 531 501 496 509 532 537 548 563 581 618 643 617 591 606 658 666 692 632 620 625 629 650 683 717 810 799 766 769 770 699 851 676 661 681 833 825 756 757 753 734 747 806 843 776 751 829 750 808 753 710 697 735 740 816 761 772 769 738 737 732 717 679 667 662 661 662 669 693 707 696 705 642 614 593 617 610 594 576 548 543 542 547 572 620 641 599 598 625 608 596 609 634 653 694 677 676 656 621 602 587 581 575 584 586 595 580 583 555 566 570 548 526 510 513 513 511 511 513 545 536 532 561 586 602 580 559 548 539 508 529 507 505 519 538 552 573 602 549 556 564 593 602 597 571 595 608 637 659 681 675 650 623 588 582 605 603 588 601 630 642 653 625 629 625 641 675 660 647 669 683 686 712 727 721 709 685 671 651 644 632 623 626 632 639 606 576 560 577 557 556 544 504 504 513 507 481 481 483 484 485 482 477 476 473 478 482 491 529 528 531 485 506 481 496 484 499 508 528 542 513 529 512 555 621 636 666 638 630 642 646 584 629 639 656 649 721 718 781 893 868 866 924 1075 1241 1283 1181 1131 1133 1306 1272 1292 1230 1384 1361 1405 1305 1461 1393 1310 1684 1698 1991 1824 1729 1384 1365 1338 1258 1221 1157 1270 1374 1317 1240 1293 1254 1144 1056 1013 1066 1110 1090 1176 1222 993 943 834 801 826 830 824 810 826 837 830 799 753 777 781 797 771 808 800 761 712 715 709 704 678 698 714 739 781 820 866 895 961 1048 1179 1186 1303 1364 1259 1081 1200 955 837 698 646 612 556 530 515 512 533 532 510 496 489 490 518 560 600 644 682 719 731 739 700 709 713 724 704 732 733 780 759 792 786 816 830 830 857 849 871 880 826 797 776 807 850 833 818 821 832 900 1008 1161 1310 1462 1327 965 867 930 1042 1066 953 828 705 600 567 541 547 513 499 479 481 481 485 482
 165 174 181 186 197 210 216 229 240 254 251 252 271 281 280 299 316 324 323 327 334 351 349 357 368 408 392 428 448 480 462 444 427 430 450 431 396 433 455 434 400 400 385 384 381 375 355 338 360 365 365 348 351 364 347 350 374 399 368 344 345 331 330 332 321 291 298 305 288 289 314 343 333 342 342 340 336 320 311 305 303 303 307 346 339 337 302 299 299 300 334 314 305 305 305 334 320 327 321 321 326 326 329 337 343 366 368 369 370 373 371 376 371 383 390 394 390 396 404 407 412 420 420 432 451 464 475 481 466 490 506 492 488 501 502 514 499 512 515 523 545 567 630 614 608 587 580 623 612 622 637 692 651 662 654 651 675 767 748 768 793 843 753 707 673 665 655 674 739 867 832 717 719 728 761 779 765 755 794 739 729 765 717 708 695 677 702 699 713 725 797 747 758 745 708 687 671 651 643 636 632 645 673 630 631 633 602 594 571 583 576 550 556 530 533 531 550 556 570 566 572 567 576 588 604 628 666 727 722 734 665 653 604 577 569 561 568 603 608 590 559 537 535 532 522 502 498 500 502 505 513 522 540 555 547 551 557 554 561 555 530 528 526 495 497 493 507 528 543 538 549 562 539 565 568 585 573 595 598 615 650 662 661 631 629 612 585 585 605 576 613 603 627 621 625 606 630 636 640 632 636 691 692 688 693 696 694 692 693 701 662 663 672 643 636 636 635 613 602 595 572 538 526 525 512 514 544 536 499 479 471 472 470 472 470 467 464 468 475 499 534 482 483 511 514 469 487 497 464 460 501 501 497 495 480 498 535 588 606 609 577 602 611 586 573 595 613 625 633 676 730 721 785 811 857 913 985 1194 1357 1323 1247 1124 1307 1300 1281 1337 1424 1586 1607 1428 1535 1473 1445 1400 1419 1508 1650 1461 1510 1459 1329 1226 1202 1426 1377 1443 1422 1308 1292 1094 1011 1182 1121 1222 1246 1303 1290 1293 1319 1214 1375 980 945 886 888 883 902 915 918 879 995 896 864 853 1037 1065 1071 914 764 773 768 753 744 739 741 758 780 839 953 983 1097 1263 1313 1449 1380 1456 1409 1233 1160 1141 944 828 753 689 650 632 596 597 613 593 595 591 533 558 570 644 676 690 739 768 832 917 835 840 856 829 828 854 821 837 992 978 853 864 908 898 881 880 1040 913 880 869 855 833 884 893 891 894 884 905 908 911 918 889 828 764 750 758 779 779 714 683 672 656 632 638 626 612 584 548 505 483 484 484
 157 169 179 183 193 202 209 216 236 250 235 227 257 276 284 293 304 303 315 312 326 329 330 343 363 388 406 418 435 460 459 441 433 449 402 378 430 419 404 408 394 368 383 386 371 371 358 334 362 364 357 344 347 368 352 365 361 371 375 342 334 340 339 340 324 294 286 283 289 322 330 330 341 335 334 334 324 320 321 335 315 320 334 353 348 311 296 319 325 346 355 348 344 331 347 333 319 323 327 322 325 328 331 335 336 335 358 351 376 354 359 383 384 383 384 396 398 398 402 413 419 425 426 441 445 499 464 463 462 467 492 493 470 464 476 476 481 500 518 548 551 561 581 567 586 566 570 578 588 601 613 634 661 714 733 668 683 669 681 697 759 775 761 675 668 648 636 651 687 764 721 712 811 720 757 759 737 739 742 776 841 750 762 739 712 684 675 659 696 721 743 705 688 678 701 705 715 700 629 624 620 631 617 627 591 577 581 576 549 543 546 587 589 542 521 520 521 534 535 543 545 576 609 606 615 634 654 688 625 632 1015 595 595 557 555 550 542 544 552 561 547 546 544 535 520 500 489 487 491 493 503 513 540 560 545 552 530 532 535 532 533 502 528 497 483 487 503 513 516 521 520 526 545 560 557 557 575 590 635 635 622 697 696 660 614 577 594 564 565 569 582 597 612 612 613 614 635 634 633 653 650 649 664 681 684 699 679 727 705 678 701 694 678 659 634 626 607 598 584 569 558 539 538 527 529 547 555 545 521 484 467 466 463 460 457 457 456 456 457 468 471 471 455 472 496 471 480 460 497 453 444 487 472 464 464 500 525 535 545 543 547 554 546 550 555 566 615 631 611 708 749 827 838 856 895 868 896 1048 1238 1360 1151 1063 1131 1246 1225 1348 1389 1439 1557 1510 1567 1679 1714 1487 1513 1486 1427 1414 1416 1408 1272 1240 1201 1383 1436 1424 1402 1339 1237 1287 1265 1419 1247 1313 1272 1380 1421 1404 1561 1571 1609 1460 1128 970 944 971 995 999 1016 1012 1096 1097 1060 967 926 1209 962 861 864 862 837 824 812 816 811 815 805 869 966 1164 1344 1300 1609 1856 1859 1789 1746 1653 1551 1344 1143 1039 1000 838 799 752 803 828 806 914 847 884 861 738 733 774 880 1010 1059 877 847 956 946 976 1022 999 919 1009 1047 991 955 1032 996 989 987 986 999 987 993 963 968 1212 1220 1014 1039 1088 1085 1181 1015 959 917 847 834 808 831 906 884 843 896 884 897 868 781 753 746 720 695 695 674 612 536 494 487 507
 165 166 172 178 189 199 202 208 221 229 229 223 247 277 280 284 290 313 311 318 322 334 332 339 348 357 375 406 429 450 462 474 430 427 413 387 410 387 379 390 388 376 375 366 359 362 360 330 364 361 346 335 346 369 370 349 350 356 360 349 341 330 319 314 326 321 284 283 317 334 345 337 344 339 334 343 354 355 358 354 341 315 333 355 341 299 293 295 343 350 349 356 355 350 366 359 354 347 337 341 330 333 334 338 338 342 347 349 355 360 361 363 368 373 375 380 391 388 399 393 398 405 409 422 431 449 443 447 447 477 550 541 465 460 472 487 488 512 506 520 549 546 543 552 558 579 561 584 600 600 618 621 638 680 684 730 803 670 642 649 694 657 661 662 630 645 644 631 650 658 722 751 693 673 696 701 724 695 719 757 753 796 750 723 719 694 670 658 650 660 657 645 645 645 650 677 735 657 629 620 606 605 624 619 634 594 608 558 530 520 518 550 583 555 511 510 509 517 524 526 526 551 579 595 592 629 623 607 588 617 616 596 573 558 538 534 532 527 537 534 552 554 520 515 505 480 479 485 484 486 498 513 515 536 517 530 522 502 511 528 518 496 501 489 475 480 512 501 520 521 525 539 580 596 581 584 604 607 610 616 593 600 624 681 579 596 555 559 572 598 666 638 662 668 654 655 669 651 652 652 681 688 701 693 689 695 705 705 702 711 731 724 691 668 648 637 639 628 584 555 558 549 543 534 585 601 566 532 512 486 477 458 454 451 447 447 447 449 446 446 456 448 434 444 449 447 448 460 458 438 444 447 453 454 484 480 498 498 502 502 507 516 524 525 527 557 570 568 606 657 693 779 852 829 808 849 943 925 1043 1179 1148 1107 1379 1549 1680 1547 1519 1548 1938 1968 1947 1963 1907 1789 1735 1820 1530 1487 1403 1376 1321 1393 1343 1302 1417 1414 1369 1282 1306 1420 1368 1440 1429 1437 1423 1379 1371 1488 1453 1418 1479 1182 1314 1266 1084 1098 1105 1108 1173 1351 1392 1519 1282 1074 1017 982 994 895 955 938 922 918 929 922 909 900 861 890 1007 1117 1162 1178 1351 1415 1497 1601 1605 1737 1717 1637 1457 1244 1183 1053 923 905 862 863 848 871 900 898 960 966 1075 1158 1337 1363 1390 1161 1042 1392 1527 1371 1372 1363 1482 1492 1364 1200 1036 1160 1068 1109 1064 1192 1325 1376 1102 1030 1031 1007 977 976 968 1007 1041 886 848 812 781 742 707 678 643 623 635 641 683 710 859 894 835 823 825 770 672 665 567 509 478 478 478 478
 157 160 167 174 184 189 193 201 206 201 201 214 229 243 267 282 287 297 306 312 317 319 330 339 342 355 370 396 424 436 422 460 424 410 422 391 389 365 371 370 363 378 366 342 339 364 348 328 364 337 334 345 350 350 369 358 344 347 351 349 344 339 318 310 308 280 311 331 331 334 336 333 346 349 351 345 340 345 345 342 337 318 316 323 313 301 293 295 297 313 317 319 340 332 346 359 342 329 334 333 329 332 333 337 339 344 348 351 354 357 362 366 369 372 375 379 382 387 391 396 404 409 412 421 424 424 427 435 446 469 459 458 462 470 560 513 490 496 500 506 516 533 523 529 538 547 559 568 614 628 614 628 669 673 642 722 690 630 671 623 649 641 627 612 611 634 614 620 629 654 711 738 691 660 668 669 681 694 703 723 774 781 799 751 705 686 694 662 645 635 630 620 615 619 629 648 646 625 604 597 591 593 603 592 618 599 569 541 522 507 508 494 505 504 503 502 501 508 512 511 510 512 551 536 566 603 614 578 566 568 587 552 573 543 524 520 514 513 508 523 555 534 541 512 485 468 468 486 482 488 474 507 510 514 503 497 505 514 481 493 498 481 476 466 480 498 498 512 533 529 553 550 569 591 613 627 602 577 622 596 609 583 548 560 560 549 556 577 579 606 629 625 645 651 671 683 710 689 670 689 699 722 744 743 759 746 786 760 757 781 761 740 703 691 667 655 622 602 588 569 578 573 573 546 579 576 602 554 518 519 487 492 466 444 440 437 437 440 438 443 431 417 436 474 472 443 441 440 437 434 434 438 439 442 447 457 484 495 483 489 496 501 505 503 510 520 533 572 617 645 722 790 792 811 830 876 951 986 1007 1058 1133 1099 1072 1186 1527 1936 1596 1882 1876 1736 2001 1912 2036 2140 1899 1905 2011 1882 1723 1663 1387 1377 1346 1423 1416 1462 1444 1510 1484 1543 1578 1600 1596 1573 1621 1546 1541 1515 1509 1477 1478 1513 1461 1445 1444 1329 1226 1214 1199 1235 1227 1210 1130 1122 1041 995 1005 1057 1011 1050 1066 1079 1083 1077 1061 1000 943 933 892 945 1028 1144 1240 1356 1459 1521 1394 1411 1440 1404 1435 1504 1535 1269 1125 1063 1072 959 807 972 1144 1205 1210 1883 1745 1996 1321 1588 1653 1184 1153 1205 1450 2067 1991 1946 1603 1908 1669 1467 1240 1353 1239 1183 1236 1127 1131 1181 1152 1140 1121 1076 1040 1038 1011 989 960 920 898 869 835 794 732 676 637 610 575 556 560 579 584 590 596 591 560 517 488 478 478 478 478 478 478 478
 161 163 169 171 171 176 177 193 186 191 207 220 234 235 248 275 265 296 297 303 308 320 330 337 339 343 343 369 396 419 408 414 409 385 410 389 366 338 330 352 368 367 368 359 342 340 351 322 358 357 356 329 318 333 356 356 344 347 342 343 346 341 321 301 289 278 286 303 334 331 334 340 333 339 344 342 333 323 337 322 317 306 313 307 309 313 293 291 292 298 300 305 321 326 334 358 345 351 322 326 326 326 328 337 340 343 347 351 353 355 360 364 367 370 374 373 373 387 395 399 401 411 415 420 435 433 449 452 450 456 500 486 486 479 499 517 511 523 501 503 509 527 536 531 534 544 552 583 597 615 618 644 646 638 611 639 652 607 606 644 638 610 619 623 599 606 610 615 637 645 651 662 657 651 673 702 694 717 721 723 726 747 754 746 721 696 659 690 675 664 640 629 614 601 610 626 596 585 580 574 575 572 578 597 583 587 591 574 547 514 485 487 508 491 493 490 489 503 508 494 493 511 512 531 564 569 566 560 549 537 544 531 533 532 507 507 510 503 492 517 541 535 497 497 500 475 458 468 492 534 511 501 506 488 478 468 495 493 489 470 482 480 456 464 485 498 525 540 561 547 581 573 594 591 606 586 567 564 572 572 562 560 542 538 576 597 652 609 607 608 631 663 664 693 675 671 664 693 724 710 748 751 716 708 705 700 713 715 715 727 730 739 725 709 688 684 636 611 588 604 626 597 581 594 574 577 550 542 527 502 476 472 467 456 446 431 431 430 430 426 423 421 418 408 424 427 442 430 429 428 426 432 433 430 449 471 503 514 503 520 484 485 489 485 493 504 509 598 636 651 739 760 723 796 753 775 894 975 1007 1046 1061 1168 1196 996 1091 1192 1404 1661 1756 1485 1405 1322 1356 1874 2005 2088 2349 2061 1665 1448 1483 1686 1463 1414 1402 1425 1528 1654 1528 1650 1710 1722 1783 1849 1888 1829 1720 1775 1758 1585 1509 1615 1652 1612 1615 1560 1379 1534 1447 1453 1485 1390 1295 1246 1137 1345 1270 1253 1201 1338 1426 1361 1232 1233 1186 1122 1076 1067 994 983 1132 1191 1229 1171 1223 1178 1195 1198 1203 1240 1279 1349 1364 1438 1313 1391 1144 1087 936 1104 1353 1248 1671 1996 2173 1911 1999 2068 1688 1746 1344 1141 1310 1400 1464 1470 1636 1791 1680 1403 1385 1389 1309 1294 1246 1221 1233 1261 1295 1253 1217 1158 1113 1095 1083 1024 1054 998 985 957 916 871 818 722 687 642 593 547 519 505 494 488 489 478 478 478 478 478 478 478 478 478 478 478
 155 167 178 180 185 187 190 190 186 189 198 206 221 221 235 252 254 277 287 294 298 307 310 316 323 326 341 363 383 389 370 395 354 395 401 391 369 357 329 362 367 353 348 340 325 315 318 338 341 361 341 313 308 309 340 348 352 345 342 345 344 337 332 314 294 286 296 311 325 322 326 332 334 339 337 338 328 323 308 304 308 313 304 311 306 308 298 289 291 291 292 297 313 322 320 334 329 341 320 324 324 325 324 334 335 341 349 349 352 354 357 360 363 369 366 378 373 390 397 392 398 404 413 421 433 435 442 457 467 486 501 509 551 512 480 517 528 517 511 515 520 517 534 536 563 557 552 574 577 591 604 651 617 598 592 600 596 588 616 615 612 592 585 590 601 611 610 634 706 761 676 652 638 655 695 739 752 753 750 747 785 733 693 705 686 660 648 641 662 649 677 760 642 607 589 609 606 600 589 561 560 558 556 559 564 569 545 532 499 524 506 505 493 483 483 483 482 490 477 481 498 518 506 521 528 526 530 523 522 523 510 498 503 504 495 491 498 492 489 510 532 510 501 473 454 451 449 469 495 518 516 498 471 465 468 453 487 493 469 454 460 444 461 495 495 518 559 600 567 589 581 618 609 589 574 566 578 558 530 545 553 531 523 538 551 591 583 603 617 638 678 640 629 643 649 630 662 662 661 674 659 667 661 669 738 744 741 708 742 754 738 742 768 748 665 635 613 617 617 612 642 610 595 576 556 526 539 511 494 493 457 441 432 432 425 423 421 442 439 441 422 420 410 405 410 416 420 423 423 421 421 419 437 452 462 509 526 504 495 498 516 471 471 473 477 483 490 521 586 644 692 750 618 582 858 863 925 1006 1075 992 1104 1082 1018 1122 884 1000 953 1011 1119 987 1008 968 953 1151 1291 1613 1842 1770 1587 1268 1359 1470 1695 1640 1640 1725 1562 1918 1905 1898 1937 2024 1971 2119 2068 2029 1880 1900 1910 1857 1576 1786 1890 1802 1908 1629 1753 1800 1824 2035 1844 1937 1755 1481 1539 1595 1492 1427 1465 1523 1596 1603 1414 1403 1324 1305 1227 1176 1184 1155 1106 1033 1034 1030 1034 1063 1091 1111 1121 1127 1142 1163 1176 1309 1217 1177 1156 1208 1421 1894 2076 1748 1626 1976 2345 2529 2134 1867 2084 1578 1538 1525 1629 1360 1641 1811 1845 2027 1751 1739 1669 1547 1477 1462 1414 1368 1357 1409 1426 1356 1285 1236 1168 1179 1149 1119 1158 1101 1088 1046 1009 911 879 808 763 702 663 641 589 563 551 515 486 478 478 478 478 478 478 478 478 478 478 478
 165 177 180 184 186 191 195 196 201 202 203 211 222 239 243 275 271 282 272 280 285 301 303 312 318 324 325 343 361 369 349 361 399 373 383 367 358 334 360 332 353 340 330 306 327 336 352 348 361 328 320 297 297 314 336 343 345 347 339 346 325 339 329 304 270 307 319 330 329 328 325 330 331 325 326 318 326 326 316 300 293 291 307 313 323 310 297 298 293 292 292 293 301 315 334 351 342 341 323 322 313 326 331 333 336 335 340 349 353 354 358 360 359 360 372 384 386 385 386 392 392 397 404 411 427 438 441 450 463 470 481 493 526 493 490 494 496 501 499 529 515 529 528 555 567 586 578 597 599 609 614 617 636 611 575 573 574 581 585 585 575 575 594 592 637 615 628 642 649 798 749 674 631 648 696 902 726 762 827 882 846 827 751 704 668 648 637 627 621 632 671 701 642 636 584 592 598 599 581 550 547 545 541 538 540 559 564 521 500 513 536 500 492 484 476 475 472 480 467 467 466 484 500 486 489 535 507 520 521 509 545 504 514 473 473 469 468 476 476 493 520 557 530 496 455 442 446 459 481 483 502 477 463 450 434 435 452 456 450 443 435 448 455 471 492 511 539 576 556 574 610 593 600 626 577 561 562 540 541 534 554 547 499 555 546 540 538 548 559 575 591 588 592 602 619 630 637 647 644 635 630 657 648 673 682 700 662 676 669 706 713 736 757 719 691 646 624 637 645 663 629 595 577 561 533 522 504 483 469 455 447 433 418 410 413 414 413 414 432 460 461 471 439 403 407 412 414 416 414 438 444 440 429 413 439 457 476 465 467 468 515 500 456 455 459 460 466 485 520 585 618 634 609 593 617 710 863 769 883 755 860 930 1063 1061 898 911 862 822 860 811 827 828 698 797 843 957 993 1038 1206 1021 1209 1621 1690 1958 1817 1858 2207 2137 2334 2440 2641 2607 2557 2439 2246 2375 2228 2203 2135 1835 1832 1887 1930 1998 2149 2202 2052 2268 2281 2022 2222 2147 1885 1800 1746 1721 1719 1525 1819 1805 1761 1827 1654 1635 1542 1482 1428 1407 1343 1276 1229 1136 1081 1114 1075 1040 1027 1045 1057 1057 1068 1080 1091 1120 1153 1136 1129 1183 1199 1248 1508 1871 2308 1958 2132 2865 2465 2638 2220 1320 1880 2060 1707 1635 1661 1951 1968 2268 2310 2257 2085 1944 1683 1835 1784 1696 1638 1573 1627 1565 1453 1329 1277 1263 1296 1257 1254 1211 1192 1141 1087 1037 975 928 878 858 792 696 679 631 585 536 498 478 478 478 478 478 478 478 478 483 486 484
 162 167 171 175 192 195 199 202 204 209 208 215 223 238 256 269 284 238 256 251 260 300 299 303 307 312 325 333 347 341 323 354 375 382 356 345 366 352 323 332 336 308 313 330 341 366 364 367 328 310 298 296 290 302 337 346 340 345 333 321 312 324 331 308 269 297 304 323 337 325 318 307 304 317 311 313 324 324 324 309 306 298 291 309 317 311 332 332 312 307 303 313 315 307 321 344 329 337 340 318 326 321 326 328 327 330 352 352 353 356 359 360 362 364 373 378 373 371 381 379 395 396 399 404 408 421 430 439 475 483 491 507 522 570 512 513 543 526 529 513 517 542 585 554 554 572 554 557 593 617 582 569 587 579 568 562 565 562 565 561 565 568 595 619 610 592 606 606 618 635 644 659 627 649 649 685 770 910 878 917 795 770 701 717 665 637 638 619 610 602 608 620 611 661 592 569 563 561 552 534 535 530 528 525 525 546 522 522 481 524 527 506 509 500 483 464 462 459 457 466 469 494 514 485 471 479 486 497 506 490 492 512 496 475 462 454 458 448 462 490 505 494 476 462 439 431 433 450 462 477 488 469 435 419 436 420 420 422 443 425 437 450 463 474 497 505 523 530 568 598 602 608 584 598 571 542 536 542 524 504 494 494 500 505 514 538 568 574 573 582 579 583 615 632 629 631 612 640 660 676 623 637 683 675 646 635 652 644 695 755 725 726 707 688 676 671 654 692 683 699 648 618 602 566 524 509 494 486 465 445 449 427 412 403 406 404 404 405 404 404 410 407 394 411 440 420 417 407 408 406 417 402 428 402 423 443 461 424 409 458 451 445 442 441 445 447 446 454 464 509 525 530 524 529 560 587 606 618 598 634 699 840 860 805 678 913 958 816 635 696 691 627 607 624 638 699 748 762 786 786 855 1008 1361 1283 1517 1795 1855 2024 2175 1573 2325 2626 2762 2875 2579 2028 2238 2477 2109 1994 2028 1950 2107 1972 1651 2190 2180 2265 2134 2029 2157 2262 2177 2241 2359 2166 1990 2043 2193 2504 2352 2301 2126 1995 1711 1871 1785 1687 1527 1402 1338 1235 1184 1195 1163 1114 1090 1048 1040 1049 1059 1081 1109 1133 1163 1193 1249 1317 1441 1483 1454 1800 1473 1858 2205 2342 2688 2476 2013 2065 1852 2264 2297 2061 1722 1937 2025 2485 2467 2398 2249 2065 2050 2123 2121 1975 1782 1813 1713 1808 1775 1829 1650 1523 1512 1536 1377 1319 1272 1253 1186 1136 1110 1082 1004 900 826 750 694 645 601 561 523 493 478 478 478 478 478 478 485 486 487 492
 173 181 185 185 186 188 189 194 196 199 210 215 219 233 247 247 230 242 269 277 281 292 298 296 301 305 313 320 335 327 333 348 368 371 347 334 365 348 337 307 313 302 323 324 320 335 365 335 319 307 289 293 300 292 316 332 330 336 333 303 296 318 315 278 288 297 310 317 330 297 286 283 292 310 306 303 317 304 312 303 301 296 297 303 302 307 318 342 355 349 356 358 350 346 354 344 340 325 321 325 315 319 315 319 310 324 349 351 361 355 360 361 362 366 367 357 355 368 365 379 383 387 390 405 411 422 439 443 460 468 481 524 525 540 562 549 609 567 554 530 533 542 570 585 583 580 560 531 536 538 559 553 551 582 551 552 561 555 552 553 555 590 587 637 579 574 601 591 611 601 609 606 606 617 634 662 704 722 760 792 806 798 789 772 653 637 654 656 631 615 585 578 592 625 607 554 551 548 537 553 558 560 527 513 508 504 501 499 494 493 514 503 491 470 457 456 454 451 447 442 438 473 477 476 449 441 453 490 525 492 487 453 471 478 472 484 481 442 434 449 458 456 436 423 420 422 422 460 482 461 486 477 438 438 406 449 427 411 416 425 440 440 449 474 509 521 569 587 541 548 575 585 537 526 543 516 507 524 519 482 494 526 532 545 542 541 555 585 608 595 602 600 592 585 595 587 581 586 595 600 619 655 723 656 617 601 620 637 717 659 680 700 651 642 634 643 648 638 655 649 651 624 596 568 573 510 482 467 457 443 433 422 410 408 397 398 399 396 394 390 386 382 387 384 385 390 397 399 398 397 393 388 388 389 398 386 403 421 397 435 421 427 430 454 492 535 478 442 440 478 476 483 492 492 507 539 579 548 554 571 593 573 607 590 586 658 727 815 750 527 550 520 529 561 547 604 621 659 692 713 791 859 934 967 1217 1354 1612 1364 1467 1430 1919 2078 1583 2165 2044 2096 2126 1723 1637 1776 1587 1353 1939 1647 1639 1848 2092 1837 1780 1933 1583 1718 2076 2241 2244 2338 2251 2202 2013 1948 1927 1888 1992 2371 2224 2029 1880 1717 1789 1696 1484 1253 1289 1235 1178 1136 1098 1066 1048 1059 1077 1104 1139 1172 1203 1236 1269 1304 1432 1707 2053 2003 2128 1942 2333 2504 2557 2029 2838 2252 2683 2434 2926 2873 2443 2024 2733 2815 2826 2739 2633 2180 2578 2489 2217 2167 2058 2066 1957 1935 1889 2003 1932 1865 1699 1558 1480 1535 1412 1369 1315 1292 1196 1120 1033 962 874 798 738 667 645 641 605 574 512 478 478 478 478 482 485 486 490 492
 167 185 189 192 194 198 201 203 207 208 212 214 217 214 220 228 238 260 265 275 280 285 262 291 291 305 307 311 322 309 332 341 344 339 326 330 314 301 320 292 293 301 320 320 329 358 340 317 312 298 294 280 302 303 304 320 337 320 302 288 298 274 268 274 308 315 336 323 292 271 267 274 280 285 304 295 320 316 310 308 300 297 297 291 295 302 310 320 329 338 341 341 344 347 338 341 333 323 321 334 326 321 316 316 320 330 331 334 340 363 347 356 357 359 353 364 374 378 381 383 384 394 394 399 402 419 435 442 452 459 465 489 501 512 525 560 593 588 558 565 556 549 579 589 559 540 537 545 537 516 533 535 539 537 554 541 545 545 544 546 570 581 601 595 581 568 568 606 612 588 594 596 614 623 621 630 654 677 720 742 685 659 644 641 636 615 618 634 616 633 658 576 562 560 548 538 545 538 562 559 569 537 507 501 497 491 484 477 470 475 510 505 507 477 489 477 447 442 440 452 445 449 444 453 438 418 428 454 470 468 477 463 461 428 425 406 412 420 419 413 419 413 407 409 413 414 428 449 451 430 428 431 431 404 399 403 409 407 410 417 423 435 446 456 481 509 537 563 533 512 519 563 523 497 497 491 480 492 480 466 481 500 512 534 582 574 583 571 605 625 615 594 585 595 580 558 564 552 586 585 598 617 643 657 607 566 587 632 672 631 637 622 604 632 642 651 626 606 598 591 571 570 581 569 558 519 491 456 438 431 418 408 400 390 390 388 389 389 386 383 379 377 381 378 380 383 387 390 391 391 389 385 382 382 382 383 392 383 429 453 440 417 417 415 430 456 497 557 532 503 453 461 465 465 463 483 489 503 517 497 540 589 557 597 538 514 551 565 558 496 472 463 478 484 518 543 577 608 629 676 731 772 823 864 937 1034 1042 1226 1667 1568 1565 1509 1553 1636 1554 1329 1423 1417 1338 1231 1205 1330 1301 1457 1346 1701 1606 1472 2054 1918 1676 1359 1464 1654 1925 2260 2457 2320 2507 2372 2279 2082 1894 1917 1828 1771 1630 1527 1434 1350 1319 1375 1320 1271 1215 1168 1125 1094 1072 1079 1100 1133 1174 1209 1247 1279 1318 1357 1384 1457 1987 2401 2601 2212 2592 2498 2811 2852 2892 2429 2952 2981 3055 2960 2489 3017 3165 3291 3250 3059 2576 3023 2912 2626 2497 2342 2365 2201 2238 2104 2080 2003 2004 1950 1801 1708 1679 1646 1581 1478 1405 1319 1244 1168 1107 999 919 862 784 737 696 659 643 573 540 506 485 478 478 482 486 490 498 498
 166 164 168 171 174 197 201 205 209 209 213 216 220 222 228 239 249 248 259 268 274 278 262 290 293 294 301 304 317 312 312 331 326 314 277 320 321 320 315 317 296 296 310 305 323 340 325 314 302 296 293 286 297 306 318 347 345 329 334 332 326 279 261 293 291 323 331 305 292 267 261 262 269 288 311 311 314 308 304 283 291 298 301 296 298 303 308 314 320 335 337 322 328 324 320 328 332 344 327 326 323 330 340 332 329 333 346 342 344 362 348 360 355 364 365 368 371 375 379 386 387 395 400 405 411 417 423 436 442 454 465 485 491 532 526 557 576 584 579 579 574 588 598 598 561 528 530 512 517 513 514 525 532 556 531 531 536 536 538 580 548 544 558 580 580 576 569 572 576 579 583 588 593 599 608 621 633 650 676 698 671 643 620 608 596 594 645 652 602 586 581 557 552 545 541 535 533 527 556 525 541 541 529 497 503 486 478 469 464 465 468 470 484 451 447 457 433 433 432 430 442 470 486 456 441 425 435 411 453 436 445 467 434 444 422 440 419 407 411 401 395 392 398 403 412 430 432 417 410 400 401 407 396 399 391 394 407 425 469 430 422 435 450 458 472 500 507 528 559 520 487 482 475 472 474 457 458 450 454 461 488 519 561 536 566 665 617 613 597 654 606 609 563 558 575 551 527 543 555 551 568 583 600 594 573 548 582 597 583 580 570 575 568 585 589 624 624 609 589 567 552 525 510 502 496 476 475 461 424 413 405 396 390 382 384 384 382 381 378 377 374 374 374 373 375 376 378 381 384 382 395 385 377 378 377 375 372 419 450 453 426 407 405 401 400 410 425 473 533 551 509 437 439 442 442 440 458 462 460 482 511 543 596 576 490 486 465 447 523 524 462 435 464 490 534 521 536 562 580 627 670 704 753 867 838 860 894 1010 1068 1370 1285 1170 1373 1350 1328 1124 1189 1213 1266 1220 1025 1297 1337 1181 1044 1197 1213 1356 1476 1493 1426 1238 1454 1795 1746 2016 1736 2260 2709 2646 2572 2528 2437 2355 2174 2091 1938 1790 1703 1631 1555 1458 1392 1322 1254 1206 1159 1128 1127 1137 1152 1175 1211 1247 1283 1314 1348 1387 1435 1481 1589 1768 1885 2194 2133 2116 2252 2373 2824 2842 3135 3187 3363 3405 3384 3489 3508 3540 3526 3522 3215 3178 3252 3063 2721 2549 2144 2431 2397 2342 2287 2190 2160 2099 1964 1891 1839 1751 1658 1551 1425 1335 1229 1128 1060 987 917 860 816 743 706 663 623 608 548 522 492 478 478 484 483 487 488 533
 181 174 179 180 176 178 181 181 188 211 217 220 225 237 242 223 229 238 248 262 250 236 279 271 262 268 291 301 297 293 297 297 303 321 295 316 334 363 349 324 324 319 305 306 314 320 314 308 307 285 295 295 287 298 320 348 345 321 306 292 269 258 266 291 301 307 297 291 290 293 284 286 304 307 289 312 284 310 298 289 299 296 288 293 300 299 302 309 312 319 323 322 310 328 352 381 373 370 342 330 336 330 338 355 363 357 356 352 359 369 375 357 354 358 363 374 377 389 392 386 394 399 405 410 416 420 452 457 447 456 465 475 487 513 554 551 560 562 562 552 538 534 528 537 549 531 505 501 499 503 507 514 519 527 524 525 525 530 531 530 529 558 569 597 567 558 561 567 567 569 580 584 582 580 594 606 614 608 618 635 675 733 679 612 587 579 598 625 588 564 552 545 543 533 529 523 521 519 507 504 511 533 521 501 503 479 466 489 479 454 445 438 445 429 451 438 422 423 426 419 417 422 441 461 429 418 381 385 392 411 440 430 443 457 447 421 414 426 422 399 385 394 390 392 395 402 401 403 383 387 378 373 381 383 395 391 402 414 424 439 454 467 439 456 487 508 530 528 564 551 544 478 461 445 449 445 438 443 461 481 491 515 556 533 558 610 634 619 579 606 589 590 562 539 536 505 529 541 537 551 567 576 558 531 524 514 527 518 528 534 568 551 540 571 578 606 619 643 648 599 589 570 542 520 502 500 479 446 428 411 396 389 381 377 375 374 376 374 376 371 366 371 368 369 368 371 371 372 374 376 374 371 374 378 409 426 391 412 407 419 425 396 394 390 387 384 407 421 431 487 446 423 420 421 422 430 432 440 439 450 469 500 531 586 548 487 441 434 496 467 445 417 471 485 513 492 498 520 551 598 646 721 730 765 783 806 878 885 916 941 1223 1237 1210 1149 1182 1068 1060 982 1145 1173 1110 1055 965 1113 965 1040 1138 1128 1163 1107 1121 1109 1258 1390 1425 1543 1847 2455 2481 1922 1950 2326 2384 2642 2341 2431 2150 1959 1953 1825 1722 1576 1503 1417 1453 1283 1241 1272 1306 1442 1410 1369 1430 1418 1482 1585 1590 1410 1455 1514 1623 1679 1687 1657 1787 1969 1990 1929 2381 2561 2809 2750 3136 3022 3064 3056 2712 3494 2991 2853 3258 2357 2981 2661 2826 2659 2256 2163 2328 2471 2424 2377 2339 2275 2211 1947 2056 1878 1677 1553 1356 1247 1172 1090 1021 967 913 861 834 794 771 744 752 728 707 579 566 532 478 506 483 480 484 543
 187 185 186 191 191 195 195 191 185 188 191 195 207 209 206 215 223 233 241 225 217 220 231 231 232 270 281 294 297 290 313 350 328 356 330 317 324 330 334 347 359 360 325 317 308 309 305 298 300 282 295 289 292 299 323 342 331 312 310 278 268 257 262 286 277 284 290 300 311 311 287 304 286 270 272 299 323 293 289 288 294 289 283 281 286 298 299 300 300 308 311 318 350 363 367 363 356 352 341 337 330 336 344 353 367 365 367 367 369 379 392 360 347 347 381 374 381 402 421 407 396 398 406 412 416 424 424 448 461 469 479 495 510 509 532 531 527 526 526 555 571 579 548 514 505 519 563 505 496 495 521 508 516 512 514 517 519 522 535 549 547 534 540 545 548 551 557 558 562 568 570 571 563 569 577 576 586 616 609 621 633 658 779 623 579 566 578 627 598 585 541 533 550 589 591 532 509 503 503 507 494 513 508 466 497 503 503 479 471 472 454 429 424 419 439 417 416 415 438 454 455 479 478 455 408 394 372 390 407 419 403 413 419 487 421 411 379 380 399 381 378 381 382 382 381 383 392 398 377 366 367 371 393 375 394 415 410 423 430 459 465 493 488 457 482 505 484 507 554 524 479 454 439 427 425 435 450 469 457 483 547 515 577 533 558 566 567 559 543 549 534 552 562 515 507 500 504 512 547 539 563 538 534 514 498 495 490 505 504 511 514 504 517 534 556 602 622 587 602 630 610 551 568 555 539 504 486 449 440 423 394 380 374 370 368 369 367 365 365 364 364 362 365 365 363 366 365 369 368 368 369 383 416 443 422 429 423 411 419 444 394 387 391 383 380 376 375 390 451 426 418 408 406 406 408 405 411 414 416 423 431 449 478 523 481 543 530 474 441 410 415 431 518 489 441 459 474 491 517 552 599 625 659 691 703 840 866 813 760 834 908 985 1038 967 883 919 904 975 988 987 988 930 876 935 939 1019 1057 1022 1011 959 1188 1157 1222 1210 1344 1412 1632 2108 1944 1787 2206 2032 2601 2477 2250 2553 2445 2260 2109 1965 2135 2105 1797 1659 1365 1295 1136 1256 1281 1256 1314 1520 1600 1472 1448 1454 1462 1493 1849 1870 1578 1789 2024 2062 2110 1949 2169 2021 1938 2003 1981 2023 2095 2167 2206 2150 2599 2641 2551 2333 2138 2090 2057 2002 1974 1955 1769 1965 2337 2443 2228 2304 2239 2112 1929 1840 1620 1541 1427 1337 1255 1175 1111 1051 1011 1005 983 952 940 918 917 915 898 948 969 901 824 718 594 527 492 479 479 479
 192 189 191 195 193 196 196 199 202 204 205 205 205 211 202 205 206 213 220 225 237 255 273 285 267 296 291 277 308 301 277 304 299 311 349 356 358 342 333 356 360 336 320 309 301 299 297 298 300 269 282 281 288 299 337 338 330 329 306 286 252 255 275 285 292 300 321 321 304 302 303 282 262 274 286 319 305 281 290 290 289 281 281 279 279 285 289 315 323 326 325 330 342 366 396 420 415 388 361 338 331 343 349 354 378 368 365 363 353 377 376 365 382 378 386 400 404 401 411 425 431 407 410 414 416 426 435 441 474 465 470 475 486 500 510 503 506 507 522 554 561 571 509 509 506 496 489 487 488 493 496 501 506 506 509 512 514 515 531 524 536 532 537 540 542 545 547 554 558 536 547 536 543 551 558 576 591 602 621 600 608 630 653 608 574 553 550 565 601 554 530 540 582 567 548 514 492 496 493 489 485 480 473 457 476 488 483 460 468 471 493 456 475 428 409 407 408 415 424 420 404 434 470 448 437 423 387 385 402 418 411 413 424 406 379 368 355 359 366 368 370 372 373 374 372 372 366 358 357 359 361 367 384 401 421 411 409 398 422 433 482 458 478 492 474 470 466 485 565 480 455 439 415 427 478 472 463 474 467 470 468 493 529 547 562 519 533 528 500 488 532 496 490 487 481 471 496 504 517 526 530 514 512 477 480 482 488 475 483 479 479 489 501 505 523 541 561 553 555 552 548 547 523 550 555 538 521 501 468 454 424 390 366 366 362 363 361 359 361 360 358 360 363 362 362 361 364 362 362 365 367 395 394 404 372 371 382 376 400 416 450 434 388 374 373 373 380 380 394 393 394 396 396 400 398 398 399 400 403 403 408 410 412 431 473 477 443 497 503 403 402 398 401 418 427 439 459 474 498 529 558 590 619 642 656 696 728 736 702 757 766 801 836 875 830 785 809 894 887 909 893 808 786 812 839 819 861 883 890 904 958 1043 1127 1192 1280 1364 1338 1625 1272 1696 1743 1869 1868 1961 1684 1943 1847 1558 1532 1415 1362 1324 1216 1255 1237 1081 1122 1237 1163 1130 1362 1424 1334 1428 1538 1569 1664 1817 1952 1931 1888 1714 1976 2444 2227 2347 2141 1831 1795 1816 1783 1798 1851 1896 1904 1897 1856 1858 1848 1828 1820 1809 1834 1783 1708 1641 1629 1601 1577 1607 1623 1601 1600 1566 1505 1467 1422 1364 1304 1243 1185 1133 1105 1120 1151 1144 1144 1096 1116 1100 1152 1145 1033 971 904 827 757 675 631 569 493 479 479 479
 205 203 205 207 207 209 206 205 211 216 215 219 219 219 223 228 229 238 246 254 274 269 276 293 301 285 324 333 314 344 300 303 344 350 353 351 352 354 355 351 331 316 306 302 298 293 294 301 299 267 277 290 290 298 311 319 298 315 280 265 250 259 269 284 297 327 318 330 330 312 313 306 263 275 276 284 284 286 285 284 281 275 272 277 280 289 301 308 310 312 316 322 347 415 408 400 392 378 359 349 339 359 362 364 368 355 340 336 363 380 384 367 366 386 393 410 414 425 431 437 444 449 420 422 424 447 471 466 464 503 528 478 477 489 485 489 505 521 521 529 555 558 560 558 541 492 525 484 486 489 491 494 498 501 504 507 509 515 516 520 526 528 530 533 537 539 539 536 532 528 524 522 527 532 543 547 556 575 584 584 584 598 597 596 555 544 539 544 527 532 511 522 534 556 548 509 492 482 488 480 476 470 467 453 481 452 476 447 430 430 426 434 447 398 401 397 401 401 396 390 410 430 420 437 417 414 398 374 382 383 393 382 387 414 427 413 383 366 362 363 363 364 365 367 366 360 360 358 354 354 354 375 389 407 417 404 373 384 400 410 426 436 464 466 435 474 465 448 467 457 440 430 413 406 440 484 485 448 442 446 443 455 480 511 501 512 534 552 535 483 460 464 449 455 453 455 482 486 501 507 485 482 471 452 451 465 464 454 458 453 462 467 465 465 476 487 491 502 495 502 484 472 468 476 494 507 484 484 469 441 420 404 362 358 357 359 356 357 356 357 356 358 357 355 358 358 358 360 361 361 358 359 356 355 353 348 347 347 347 371 383 374 371 368 368 370 378 404 382 384 388 387 387 388 391 389 389 388 392 389 390 405 425 432 433 445 491 480 442 390 393 391 395 417 429 443 455 466 481 504 530 556 575 585 578 580 601 631 651 649 690 771 795 737 755 727 771 811 740 912 874 763 734 744 735 763 792 783 807 795 823 860 891 946 1016 1194 1269 1303 1180 1243 1310 1286 1338 1325 1289 1404 1384 1191 1165 1145 1109 1046 1026 1000 960 931 985 989 1016 1292 1184 1434 1628 1859 2120 2213 2093 2041 2125 2027 1908 1903 1970 2021 1961 1939 1817 1714 1679 1675 1670 1644 1639 1645 1666 1683 1665 1621 1614 1643 1635 1619 1614 1582 1543 1498 1495 1470 1425 1396 1400 1379 1355 1342 1323 1297 1268 1235 1200 1175 1154 1169 1203 1238 1303 1322 1222 1180 1129 1208 1083 1024 935 869 822 766 657 593 548 509 479 479 479 479
 206 207 210 210 211 212 215 214 216 220 223 231 236 239 245 250 253 268 256 236 234 243 256 271 281 285 288 300 334 343 307 290 274 293 300 346 351 353 355 316 308 302 301 297 291 288 296 294 295 296 282 298 301 330 293 283 274 264 261 247 248 271 279 295 316 323 327 325 326 326 298 288 282 275 274 282 283 281 281 276 277 271 273 285 313 339 333 346 343 360 359 349 361 370 373 375 373 362 351 348 347 366 352 362 357 339 352 357 375 382 372 366 372 380 372 389 415 429 448 458 459 452 461 446 440 458 470 471 490 485 487 491 505 515 503 490 495 502 507 517 535 560 522 495 495 481 479 480 482 485 504 492 495 497 522 516 522 529 528 530 545 565 534 535 532 533 532 531 531 530 524 525 518 531 540 548 549 557 563 576 581 569 572 551 541 527 527 527 529 511 516 500 489 511 515 511 501 484 469 475 466 463 470 450 444 435 437 451 429 413 409 400 387 392 393 391 392 390 390 389 401 411 401 391 379 382 395 390 394 368 354 360 363 371 364 362 341 354 350 353 355 357 359 360 357 356 353 352 351 350 348 349 366 380 399 369 350 357 367 372 371 386 412 399 413 453 444 446 422 446 446 420 395 409 406 422 436 417 432 413 436 446 443 484 475 522 484 503 499 467 442 433 430 432 436 437 440 461 472 468 467 456 435 434 436 433 428 445 429 441 444 428 436 439 448 476 456 466 464 458 451 437 435 434 430 430 419 411 398 386 381 366 358 355 361 354 353 355 353 355 354 354 354 355 356 357 357 358 359 359 360 360 357 358 357 355 358 349 347 348 361 363 363 363 362 360 383 377 376 372 380 378 379 377 380 380 379 378 378 381 378 384 416 442 447 449 441 450 425 391 383 377 383 420 530 438 447 458 467 479 499 517 528 530 527 543 567 588 597 600 664 683 701 653 642 657 655 726 730 825 928 865 673 670 673 687 696 718 731 733 768 800 816 861 922 911 988 1021 1060 1071 1108 1089 1124 1106 1062 1040 1018 986 1036 1019 901 863 871 896 866 904 895 955 1031 1216 1482 1780 2163 2203 1969 2159 2310 2214 2164 2166 2135 2022 2027 1977 1875 1756 1718 1616 1581 1577 1545 1535 1503 1480 1480 1488 1476 1463 1477 1491 1480 1461 1428 1401 1380 1370 1356 1339 1313 1286 1259 1237 1220 1208 1200 1187 1168 1142 1124 1139 1270 1287 1329 1326 1263 1187 1122 1044 996 946 898 899 835 777 729 675 615 561 537 522 526 498 516 513
 188 208 211 213 215 215 212 219 222 226 229 232 241 247 260 241 217 206 208 212 222 228 240 245 255 254 263 276 284 281 280 262 282 312 347 346 346 306 303 334 294 295 294 294 293 297 296 297 282 288 302 311 341 337 318 294 280 264 250 246 262 275 322 326 322 321 315 322 324 317 305 288 262 269 269 276 276 275 275 270 266 261 283 332 370 367 360 356 360 334 341 351 354 352 350 350 347 343 332 339 370 362 353 355 333 355 354 347 366 382 384 369 369 380 380 374 413 439 446 463 470 472 487 503 474 461 481 491 500 499 500 505 494 491 496 499 503 507 533 534 521 495 489 483 478 474 473 476 480 497 516 526 510 534 552 575 546 548 556 591 560 557 547 550 558 552 550 554 580 580 571 553 557 545 549 559 578 588 576 573 569 545 556 536 537 532 533 518 508 508 502 501 486 508 511 485 494 484 455 457 464 456 448 445 436 447 437 441 445 414 415 413 397 384 399 387 384 384 383 382 392 398 392 373 369 370 364 373 366 380 351 338 347 338 344 350 338 345 347 349 351 351 354 353 352 351 349 348 346 345 342 343 341 354 349 338 338 348 351 358 352 358 347 358 364 384 403 426 420 397 425 403 381 407 431 423 412 409 390 407 417 410 428 431 458 457 486 500 495 486 438 415 414 427 420 421 420 415 425 426 422 428 410 414 409 405 410 410 409 418 417 405 420 410 429 431 421 433 427 423 418 399 404 401 402 381 357 377 362 353 338 338 341 344 397 350 349 349 353 352 350 352 354 354 356 358 362 364 364 363 360 360 364 362 364 358 361 356 350 352 353 356 357 357 357 357 361 366 364 365 364 374 372 370 366 372 370 368 367 366 363 364 377 409 440 450 451 431 405 384 376 374 377 384 395 456 427 444 455 461 469 554 484 486 495 509 526 542 552 597 661 658 637 577 591 600 597 587 638 849 1200 986 660 618 613 612 628 653 668 684 709 733 747 773 798 846 887 930 937 943 947 937 938 942 914 906 870 857 834 806 793 783 793 785 930 955 1089 1190 1266 1279 1526 1584 1753 1757 2146 2077 2156 2257 2232 2194 2233 2004 1898 1705 1631 1610 1569 1513 1493 1474 1440 1433 1410 1387 1358 1336 1329 1394 1412 1373 1347 1322 1289 1260 1248 1254 1241 1226 1215 1195 1171 1141 1130 1127 1125 1111 1096 1079 1073 1105 1132 1154 1168 1181 1132 1091 1033 928 870 839 797 771 761 736 736 713 662 637 588 577 598 634 605 564
 148 206 181 204 216 220 221 222 226 228 227 236 247 242 214 208 201 196 197 198 198 210 222 231 228 245 251 260 266 242 255 278 281 288 295 308 293 292 292 288 283 284 283 285 293 292 292 286 280 284 308 342 343 337 329 329 275 258 242 245 266 280 296 321 315 295 321 321 323 317 302 293 288 272 277 279 274 274 277 265 268 274 296 315 329 335 342 340 340 341 340 326 346 343 339 338 332 362 362 368 363 351 342 352 350 357 354 347 374 383 363 377 404 378 384 370 386 412 442 454 463 477 488 509 506 512 503 496 497 519 488 504 524 529 536 533 529 540 517 509 491 513 507 481 469 468 470 473 492 522 538 535 531 521 529 551 562 610 581 619 648 576 573 572 620 582 586 562 587 580 582 567 552 586 564 563 552 560 547 533 529 552 540 563 559 537 528 512 500 498 497 496 491 511 521 497 489 490 458 442 450 452 451 433 430 424 417 424 438 415 429 390 402 407 381 375 379 387 400 408 365 371 373 361 346 338 343 338 338 345 338 338 338 338 338 338 338 343 342 346 346 346 348 346 344 344 344 344 341 340 338 338 338 338 338 338 338 341 341 338 338 338 338 338 338 344 366 372 396 389 373 398 388 408 418 405 380 383 372 387 397 402 409 412 405 403 436 442 436 425 401 402 394 413 431 415 414 418 412 408 406 401 396 395 392 383 378 384 397 392 394 386 379 386 410 396 395 401 398 393 383 378 371 371 346 338 338 338 338 334 350 341 338 338 356 353 346 346 351 348 349 350 355 355 358 363 367 366 369 367 362 368 369 367 370 366 367 363 357 350 349 349 352 352 353 354 354 355 357 356 362 366 367 365 361 360 356 363 360 357 357 355 354 367 404 432 417 408 388 376 370 372 374 381 391 397 422 444 450 455 456 458 462 465 472 480 493 511 560 640 676 629 556 545 545 547 546 547 545 569 570 592 579 575 567 569 575 594 616 630 660 680 683 706 743 771 806 830 835 827 821 816 815 808 808 803 778 761 744 733 720 721 739 774 811 847 899 995 1038 1050 1073 1157 1471 1499 2249 2372 2299 2278 2067 2267 2033 1940 1793 1734 1647 1561 1511 1475 1435 1402 1378 1353 1325 1303 1277 1246 1236 1240 1240 1229 1252 1282 1277 1188 1299 1205 1210 1140 1140 1140 1177 1098 1079 1099 1136 1186 1119 1070 1022 1040 1059 1069 1080 1083 1020 938 908 860 793 756 735 705 701 677 644 621 603 577 556 592 594 578 602 538
 155 171 164 160 190 219 221 215 221 234 233 248 204 199 250 222 183 188 185 187 191 194 201 218 228 227 240 219 252 261 266 269 273 276 286 281 276 284 282 281 277 283 285 276 279 282 285 288 287 305 338 338 336 334 299 326 278 241 239 266 279 270 271 276 279 285 300 299 287 279 288 284 268 274 278 277 274 278 268 259 268 279 293 296 300 308 316 318 322 325 328 327 325 322 324 336 346 353 368 356 368 349 338 340 352 343 357 374 380 382 376 364 379 391 393 399 402 412 411 439 464 461 477 492 496 518 504 522 513 504 487 504 528 544 563 521 496 510 495 475 503 493 468 462 464 475 505 480 483 487 491 504 511 521 542 553 583 605 636 660 605 574 590 586 616 566 544 540 557 580 572 587 589 579 583 592 588 570 560 540 531 531 534 546 560 549 547 562 495 484 482 475 467 463 472 499 504 475 451 433 431 459 453 431 413 416 413 408 410 396 388 422 429 394 384 368 370 369 378 390 372 348 348 352 338 338 338 338 338 338 338 338 338 338 338 338 338 338 338 338 341 341 343 340 341 341 340 340 338 338 338 338 338 338 338 338 338 338 338 338 338 338 338 338 338 338 338 340 344 358 357 367 381 401 380 378 353 359 369 370 379 382 394 396 380 383 384 401 406 393 377 381 379 390 378 394 381 401 400 389 388 406 383 382 375 371 367 368 379 376 367 365 364 380 382 362 372 368 371 343 338 338 338 338 351 338 338 338 338 338 338 338 338 338 338 347 388 370 346 346 349 352 356 362 359 364 370 374 372 373 373 374 369 369 373 369 371 368 361 358 355 352 350 348 349 349 351 352 354 353 355 355 359 357 355 353 354 357 356 355 352 351 349 351 352 370 412 409 390 374 367 368 366 371 429 425 424 438 444 445 441 434 439 441 453 463 472 519 530 590 625 653 576 517 508 505 543 504 502 474 476 503 521 524 527 528 541 557 570 578 601 631 634 666 688 721 731 736 745 744 730 729 730 738 730 726 725 725 701 681 683 707 738 771 808 862 904 956 1034 1123 1257 1527 1755 1794 2035 2272 2161 1911 2138 2073 2115 2170 2180 2342 2314 1919 1553 1497 1441 1445 1486 1511 1467 1451 1339 1329 1258 1199 1163 1136 1110 1120 1121 1115 1105 1112 1137 1124 1131 1131 1079 1066 1106 1139 1217 1182 1159 1103 1066 970 979 980 988 947 915 869 815 789 776 714 686 665 645 620 578 560 518 510 467 470 544 597 602 606
 113 133 158 220 220 222 224 222 226 232 193 164 156 146 156 166 175 176 178 174 177 184 184 195 209 222 237 239 241 248 258 267 272 267 271 266 265 275 276 274 275 282 283 279 271 281 285 288 312 338 336 334 291 276 271 255 255 237 250 261 259 254 258 263 268 286 271 271 269 270 271 275 275 271 274 273 273 271 268 267 267 272 280 286 287 292 296 294 295 311 314 315 313 311 318 343 346 353 354 356 350 342 347 355 361 369 375 381 375 370 379 354 359 375 383 371 409 409 438 448 440 463 464 448 452 467 480 481 474 471 479 508 548 559 537 510 500 491 496 467 478 479 459 456 458 455 465 471 485 511 536 566 529 531 542 572 625 639 622 589 581 586 562 551 598 558 537 536 563 553 557 580 591 570 567 589 602 604 580 562 558 541 524 515 537 519 512 515 506 513 493 467 460 457 458 478 468 447 423 422 429 448 465 448 442 426 404 400 396 390 405 402 414 394 380 364 362 363 362 361 368 352 343 338 338 338 338 338 338 338 338 338 338 338 338 338 338 338 338 338 338 338 338 338 338 338 338 338 340 338 338 338 338 338 338 338 338 338 338 338 338 338 338 338 338 338 338 338 344 348 349 345 347 381 368 365 338 339 338 357 360 370 380 375 367 355 354 364 377 372 361 362 360 347 360 361 359 370 356 364 362 362 386 376 358 370 354 358 363 380 356 346 351 354 350 355 349 348 341 338 338 338 338 338 338 350 338 338 338 338 338 338 338 338 338 338 342 343 344 348 350 358 358 356 370 395 411 403 380 403 409 388 381 381 380 375 376 377 372 370 367 364 364 352 353 350 350 349 350 348 350 348 348 351 349 351 350 350 350 351 351 351 350 351 352 352 355 358 358 361 361 365 363 363 378 412 427 442 451 446 417 416 423 433 437 447 486 544 546 575 685 616 542 507 507 480 472 478 482 457 460 472 480 487 495 504 514 518 523 539 541 567 579 606 624 646 679 669 688 689 667 695 672 675 681 673 661 651 640 656 679 697 730 777 840 908 998 1064 1248 1584 1681 1731 1890 2229 1824 1684 1709 1443 1641 1932 2056 2168 2313 2214 2203 2185 2401 2178 2219 2211 2189 2246 2302 2137 2176 1912 1684 1378 1292 1255 1248 1238 1224 1104 1074 1025 978 978 1025 1014 1048 1111 1177 1221 1248 1277 1232 1130 1031 962 918 911 898 889 894 836 779 745 723 709 679 666 624 592 569 524 500 471 471 421 514 591 599 603
 91 105 119 130 138 172 226 229 226 165 144 141 136 136 143 149 161 167 163 174 182 186 193 202 213 217 216 221 237 246 257 259 256 261 254 248 269 272 271 263 256 269 261 278 288 287 298 300 308 294 335 335 333 282 262 235 235 236 256 259 257 252 247 258 283 288 308 305 292 306 276 274 271 267 272 276 265 265 270 269 269 267 270 277 279 281 282 282 288 290 300 312 319 321 326 346 329 336 346 341 358 361 364 366 374 374 378 369 362 354 362 375 368 379 372 383 391 420 429 438 440 433 437 437 449 456 463 466 487 484 490 500 542 551 518 488 483 483 470 455 469 452 450 451 451 467 451 457 481 502 541 546 533 544 550 560 592 558 552 558 561 580 547 542 536 531 521 521 528 539 571 567 561 554 581 605 595 566 568 546 537 543 524 503 514 541 511 497 497 498 490 471 450 447 447 442 452 434 420 412 428 446 450 423 442 434 397 391 387 408 402 376 391 390 392 368 357 363 364 356 362 366 372 338 338 338 338 338 338 338 338 338 338 338 338 338 338 338 338 338 338 338 338 338 341 341 338 338 339 338 338 338 338 338 338 338 338 338 338 338 338 338 338 338 338 338 338 338 338 339 339 338 338 338 338 353 363 387 338 338 342 340 338 338 360 349 346 352 367 352 347 348 344 340 339 349 348 338 340 338 343 338 338 338 346 358 344 367 377 371 366 385 387 367 364 345 345 353 338 338 338 338 338 338 338 338 349 355 344 338 338 338 338 338 338 338 340 352 356 365 367 395 364 362 393 472 573 672 549 446 388 419 411 401 393 392 388 387 388 380 375 374 370 367 363 359 356 352 349 348 348 357 348 348 348 348 348 350 348 348 351 348 348 349 352 352 356 355 355 358 355 356 358 359 357 389 415 425 441 445 432 405 411 415 420 436 449 500 591 620 590 531 519 543 592 534 466 440 433 436 440 455 462 470 474 478 480 484 497 501 509 517 535 555 578 593 594 601 611 610 605 629 629 610 617 619 620 613 626 660 685 731 782 849 974 1167 1403 1556 1466 1863 1784 1879 2191 1729 1796 1663 1373 1662 1669 1718 1597 1799 1802 1975 1966 1956 1865 1865 1837 1810 1856 1818 1770 1741 1716 1757 1683 1606 1606 1421 1429 1369 1292 1261 1232 1134 1013 935 1002 1027 1130 1294 1247 1330 1363 1476 1486 1246 1095 901 875 873 884 843 831 837 845 830 844 812 758 758 729 670 602 547 505 483 455 429 396 383 407 447
 85 92 107 114 125 179 228 236 156 134 124 125 125 127 136 145 152 150 159 161 167 176 182 183 195 208 218 224 228 238 249 251 223 231 262 264 251 262 253 249 256 280 288 299 288 310 334 338 297 292 270 274 330 274 230 229 232 242 263 250 259 252 251 265 291 310 324 314 301 281 271 271 273 267 273 274 267 262 266 263 264 264 267 269 270 271 268 273 275 285 294 307 312 347 336 347 316 316 317 331 359 390 385 371 367 362 359 362 345 356 357 357 375 381 379 378 393 399 418 412 431 427 429 441 431 452 467 476 485 476 480 489 509 539 526 525 494 479 456 448 443 446 447 448 464 492 482 488 511 500 508 518 534 541 544 536 552 547 526 539 537 551 543 517 513 524 534 541 551 544 547 536 538 566 582 585 607 607 583 572 561 531 529 504 497 523 500 499 466 490 501 460 438 436 439 428 424 428 406 405 403 400 403 438 427 412 401 380 377 375 370 367 364 360 354 351 350 349 372 382 445 350 338 338 338 338 338 338 338 338 338 338 338 338 338 338 338 338 338 338 338 338 338 338 341 341 338 338 338 338 338 338 338 341 338 338 338 338 338 338 338 338 338 338 338 338 338 338 338 338 338 338 338 338 338 338 338 338 348 344 338 338 338 338 338 367 365 357 340 338 338 338 338 338 338 338 338 338 338 338 338 338 338 338 338 338 338 350 338 338 353 365 376 365 338 338 338 338 338 338 338 338 338 338 338 338 338 338 338 338 338 338 338 338 341 341 352 358 365 409 424 352 342 407 522 547 553 556 537 483 476 496 398 415 437 421 414 400 396 394 386 385 383 375 373 368 366 363 357 352 348 348 348 348 348 348 348 348 348 348 348 348 348 348 351 351 353 355 352 352 351 353 350 356 358 361 371 383 391 414 417 394 399 412 415 418 440 483 539 639 557 557 581 633 658 630 455 425 420 420 427 436 444 450 452 459 459 462 472 478 485 495 499 515 532 541 547 547 546 539 554 549 561 568 576 579 590 607 629 654 695 749 834 1072 1281 1680 1911 2074 1985 1997 1970 1910 1740 1551 1735 1755 1527 1275 1569 1478 1426 1516 1511 1531 1598 1578 1550 1559 1533 1518 1466 1463 1447 1496 1500 1425 1525 1346 1340 1217 1179 1175 1163 1167 1091 1043 947 956 1069 1029 1085 1190 1569 1582 1504 1335 1098 1011 914 854 825 829 808 805 844 916 1009 1142 1080 922 831 831 750 703 638 569 528 491 435 410 383 381 387 443
 77 99 113 123 158 222 231 177 143 126 121 119 121 125 133 138 144 147 150 154 159 170 177 183 191 204 210 205 190 209 220 239 232 214 226 246 251 256 263 270 265 270 274 277 307 329 295 285 281 276 275 253 251 226 227 230 239 255 267 245 253 249 260 254 252 269 282 281 271 262 269 265 259 264 269 273 267 261 263 260 264 259 259 259 260 259 261 261 265 276 290 313 319 331 327 355 344 331 319 349 367 366 371 366 354 343 337 345 353 357 360 367 373 381 379 400 396 392 411 414 437 435 435 442 444 450 463 464 464 463 471 467 474 484 471 484 490 462 448 456 460 473 471 474 470 532 505 506 483 494 508 519 513 526 525 535 518 545 513 509 533 530 512 521 542 562 555 558 576 554 538 548 563 574 597 603 572 570 563 556 549 531 520 510 497 472 460 461 446 472 470 424 424 426 452 457 441 433 408 400 397 410 407 378 402 399 404 387 369 365 359 356 358 353 351 347 346 346 342 342 338 338 338 338 338 338 338 338 338 338 338 338 338 338 338 338 338 338 338 338 338 338 338 338 341 340 341 338 338 338 338 338 338 338 338 338 338 338 338 338 338 338 338 338 347 346 338 338 338 338 338 338 338 338 338 338 338 341 348 338 347 338 338 338 338 338 340 340 338 338 338 338 338 338 338 338 338 338 338 338 338 338 338 338 338 338 338 338 338 338 349 348 362 357 338 338 338 338 338 338 338 338 338 338 338 338 338 338 338 338 338 338 347 342 342 353 371 379 390 410 363 352 367 455 466 497 496 466 455 452 455 463 486 525 481 414 434 414 410 402 398 393 391 388 387 384 379 373 366 361 354 351 348 348 348 348 348 348 348 348 348 348 348 348 350 350 350 350 348 351 351 350 352 352 353 355 360 364 367 373 377 384 402 413 418 413 428 463 541 488 530 591 683 769 696 491 429 412 411 413 416 421 427 431 433 437 440 445 450 452 455 455 477 477 490 514 518 513 517 517 524 538 541 548 557 572 581 628 630 676 726 818 1047 1748 2021 2108 2300 2294 2247 1977 2064 2129 2107 2019 1802 1700 1666 1470 1030 1154 1177 1228 1255 1244 1314 1348 1317 1367 1315 1267 1266 1235 1206 1193 1153 1157 1100 1096 1049 1044 1030 1037 1041 1028 988 949 903 848 869 904 961 996 1061 1039 993 970 928 893 857 806 774 798 785 782 817 874 951 945 915 882 807 767 750 661 653 637 600 550 485 464 449 432 424 548
 95 193 216 239 231 178 153 145 129 118 115 116 119 125 125 130 140 144 144 147 150 159 162 173 180 180 174 201 191 188 189 213 228 242 242 250 258 261 263 254 261 269 273 274 276 290 279 271 272 276 268 223 223 224 226 228 243 257 240 243 255 304 310 298 258 261 250 251 255 259 263 254 265 253 262 263 261 256 256 255 258 254 250 249 247 246 252 253 265 272 280 295 337 332 323 343 342 348 362 340 350 344 348 354 332 341 336 349 355 367 375 372 377 380 384 391 396 400 407 421 428 432 441 447 446 436 453 441 431 430 438 451 470 454 461 476 441 435 454 454 453 461 467 483 504 509 515 486 474 496 487 515 498 506 502 508 530 528 513 503 493 502 534 537 543 556 551 563 567 551 547 553 550 579 596 593 581 558 541 527 517 522 517 504 491 454 453 446 431 434 421 415 411 411 422 448 432 408 395 391 395 402 402 397 390 383 385 382 365 358 355 351 349 347 346 345 343 342 338 338 338 338 338 338 338 338 338 338 338 338 338 338 338 338 338 338 338 338 338 338 338 338 339 338 338 339 341 341 338 338 339 339 340 339 337 339 341 337 338 338 336 339 339 340 337 341 342 344 342 339 342 352 351 335 338 349 342 338 338 338 338 338 338 338 338 338 338 338 338 338 338 338 338 338 338 338 338 338 338 338 338 338 338 338 338 338 338 338 338 338 338 338 355 349 338 338 338 338 338 338 338 338 338 338 338 338 338 338 338 338 338 338 342 345 355 379 377 403 413 415 396 369 395 464 478 500 455 452 457 466 482 487 488 514 544 555 437 420 433 419 412 407 402 395 398 392 389 384 381 375 366 357 354 348 348 348 348 348 348 348 348 348 348 352 349 349 350 350 352 351 351 350 350 349 351 356 357 361 366 371 374 385 399 407 415 424 419 485 487 510 556 671 647 512 458 432 399 402 403 402 400 407 411 415 422 418 422 425 426 431 433 441 445 458 463 472 478 487 496 502 511 521 529 536 549 565 611 655 728 854 1362 1643 1885 1889 2048 2246 2360 2050 2164 2159 2044 1762 1714 1945 1860 1353 1374 1508 1658 1260 1017 1011 1041 1115 1119 1128 1093 1049 1081 1054 1034 1012 991 963 938 927 900 887 878 887 901 954 986 965 928 889 857 819 802 838 858 897 879 860 842 819 801 784 771 753 729 723 728 754 771 796 800 792 849 818 784 764 705 671 643 606 589 549 558 570 590 569 531 505
 160 240 231 184 160 142 133 123 115 112 110 112 116 115 112 134 134 135 137 139 146 146 152 161 175 159 182 200 195 208 211 217 227 235 246 250 252 246 245 261 266 274 303 312 294 281 274 255 244 247 218 219 221 222 226 235 255 247 246 238 251 258 251 254 256 251 256 257 259 257 250 251 254 253 247 256 262 250 248 247 248 253 240 244 240 238 247 257 248 274 298 304 292 304 313 307 320 337 314 322 320 330 322 332 340 349 352 354 364 378 379 388 386 394 396 400 408 400 404 412 429 447 455 437 450 455 441 434 443 428 427 443 444 441 434 441 465 487 481 506 484 484 482 505 503 523 491 481 459 469 483 526 500 484 478 504 510 501 482 519 519 511 538 525 534 555 539 549 529 557 562 559 573 570 582 567 560 612 555 539 517 515 488 476 479 446 439 434 424 415 410 405 400 399 398 414 407 419 426 394 387 392 421 423 396 386 368 377 381 360 354 346 349 348 361 346 338 338 338 338 338 338 338 338 338 338 338 338 338 338 338 338 338 338 338 338 340 338 338 338 338 339 337 339 339 340 338 338 338 338 340 339 340 340 340 345 340 339 336 343 338 346 340 355 338 340 342 339 337 347 346 342 345 338 344 341 345 344 342 338 340 338 338 338 338 341 339 338 339 340 340 339 337 338 338 338 338 338 338 338 338 338 338 338 338 338 338 338 338 338 338 338 363 360 338 338 338 338 338 338 338 338 338 338 338 338 338 338 338 338 338 340 350 362 381 404 424 434 442 445 401 441 426 487 516 520 499 475 485 490 514 514 512 519 560 609 490 451 426 429 416 417 413 407 403 402 400 395 391 389 384 375 366 364 364 355 351 349 352 352 350 348 350 351 348 348 349 353 350 353 353 351 347 351 351 351 352 355 359 366 368 379 384 396 409 441 410 428 530 613 496 489 452 426 415 393 395 394 397 422 410 403 405 406 407 410 415 420 420 427 430 437 441 447 452 462 467 477 486 492 501 512 523 539 559 584 639 746 1186 1482 1541 1934 1643 1542 1979 2015 2068 2015 1998 1850 1865 1720 1867 1854 1844 1780 1695 1573 1494 1200 1027 902 1101 1152 1111 1263 1115 907 873 870 854 832 803 787 765 749 726 716 741 781 905 1113 1157 1130 1058 963 864 808 766 752 768 781 770 751 731 714 702 699 698 683 686 680 704 727 738 739 727 722 737 736 717 716 701 658 623 600 617 640 606 575 600 588 577 584
 211 222 223 202 159 142 129 117 110 107 107 107 107 107 115 117 121 126 128 135 137 144 140 146 167 180 194 197 192 199 206 217 231 238 240 238 237 244 253 258 259 266 297 331 298 275 266 262 244 216 215 218 226 225 230 243 239 242 241 242 245 244 244 247 249 248 252 247 249 246 249 244 246 251 249 249 254 248 246 242 240 242 242 231 223 226 231 231 231 253 262 277 283 283 282 284 299 309 315 318 305 300 321 323 347 360 364 367 366 370 378 385 388 386 391 397 400 400 399 409 409 414 424 425 421 411 432 437 429 438 430 450 436 428 425 430 426 441 518 496 469 465 490 467 493 488 468 470 466 450 471 477 493 469 488 496 484 472 472 473 481 497 516 506 527 520 509 528 537 538 542 546 545 563 583 598 563 537 535 541 536 525 488 477 479 453 441 451 434 443 418 430 403 396 390 384 396 390 394 439 404 394 402 399 381 351 355 360 363 366 361 356 338 338 338 338 338 338 338 338 338 338 338 338 338 338 338 338 338 338 338 338 338 338 338 338 340 338 338 338 340 339 338 341 341 341 338 337 342 339 339 342 339 344 339 341 337 339 339 339 348 339 345 347 345 342 348 343 342 341 342 345 342 346 344 341 343 343 348 348 341 335 343 337 347 336 341 341 342 343 340 337 342 341 338 338 338 338 338 338 338 338 338 338 338 338 338 338 338 338 338 338 338 338 338 338 338 338 338 338 338 338 338 338 338 338 338 338 338 338 338 350 381 400 408 422 437 444 451 451 442 430 452 469 484 538 546 523 563 533 545 543 540 537 604 499 450 430 429 431 435 431 434 423 419 411 404 402 398 398 390 383 375 370 361 351 350 353 352 351 350 351 352 348 348 348 351 351 353 347 347 347 347 347 347 347 347 351 355 357 363 371 374 381 389 392 406 397 428 459 418 387 385 383 385 391 392 394 396 404 404 417 421 418 417 413 415 417 416 423 426 434 442 445 451 459 465 473 478 489 499 516 527 545 573 612 653 799 944 958 1179 1487 1436 1906 2013 2010 2226 2252 2287 2183 2001 2141 2238 2133 2163 2175 1811 1494 1324 1160 1011 980 1016 1095 1020 927 848 783 766 733 719 697 670 652 641 632 607 614 653 667 724 794 852 844 823 796 771 752 734 714 693 696 683 667 648 629 631 642 658 669 640 640 667 706 705 681 678 670 675 681 661 667 663 650 628 635 641 646 633 627 622 620 623 614
 195 226 219 193 150 139 126 112 99 100 103 102 101 92 90 100 110 118 123 136 138 134 154 160 161 171 180 177 190 197 189 196 208 230 215 218 227 237 244 253 249 257 264 271 275 262 264 255 212 219 225 220 232 224 239 243 239 238 237 237 240 238 238 239 239 241 243 240 241 239 239 240 235 243 250 246 241 242 243 230 238 239 234 231 224 215 221 219 219 224 245 250 253 259 274 268 274 281 300 317 304 289 313 316 345 379 383 364 367 374 373 375 382 386 385 398 417 420 413 430 406 414 398 400 429 443 424 433 448 434 423 420 427 414 429 423 422 419 429 435 442 435 439 445 466 472 463 444 461 438 459 445 451 453 454 460 462 466 472 488 503 491 478 485 497 498 516 516 531 532 534 550 559 560 548 556 546 545 530 511 503 502 516 512 500 487 476 450 462 455 418 433 422 399 394 390 376 377 373 395 377 378 381 350 392 361 339 354 349 363 344 338 338 338 338 338 338 338 338 338 338 338 338 338 338 338 338 338 338 338 338 341 342 341 338 342 341 341 337 337 338 340 342 341 340 343 342 342 340 342 340 343 341 344 344 349 343 345 339 348 344 343 348 341 351 347 346 340 349 346 346 346 345 348 346 347 347 344 348 349 344 342 343 339 341 354 343 346 343 343 344 344 344 341 338 339 343 343 339 338 339 340 337 342 338 338 338 338 338 338 338 338 338 338 338 338 343 357 372 354 338 338 341 338 338 338 338 338 338 349 359 382 402 416 424 439 448 457 464 474 474 483 479 502 498 529 598 641 656 641 601 578 584 608 564 466 440 431 430 434 446 453 429 428 424 420 420 415 403 402 395 389 383 374 364 356 356 354 354 355 355 355 350 350 348 348 349 349 347 347 347 347 347 347 347 347 347 347 347 349 352 357 364 369 371 375 376 379 374 379 380 381 384 394 409 410 461 456 442 505 568 450 436 436 431 431 422 420 419 423 430 431 437 443 447 455 463 472 480 488 500 516 528 542 568 600 677 783 916 1119 1439 1825 2279 2256 2413 2299 2097 1683 1952 1691 1996 1855 1714 1889 1958 1739 1591 1091 959 901 852 797 859 884 853 808 754 710 768 742 612 603 580 566 550 536 525 539 552 566 581 611 629 648 652 678 706 705 704 684 665 646 619 600 593 579 582 600 585 595 586 601 659 680 672 666 644 642 641 646 641 629 626 628 629 628 622 620 627 626 588 560 523 495
 215 216 182 161 149 139 116 126 110 99 96 96 97 92 90 99 104 96 120 127 128 118 145 145 149 158 158 168 167 181 186 187 187 196 199 206 214 225 228 243 250 254 258 255 257 253 253 212 216 219 224 220 221 237 241 243 232 233 229 231 230 225 228 229 230 228 230 231 230 232 232 236 230 235 233 232 236 227 232 236 229 229 227 225 219 213 226 240 228 220 220 233 247 253 252 270 259 272 279 304 281 288 286 307 335 368 375 369 356 364 363 371 375 383 384 391 395 412 418 396 406 423 417 420 403 409 411 412 429 435 439 414 420 433 431 425 445 468 447 442 437 433 439 446 467 438 439 434 429 440 436 442 444 450 478 490 500 507 546 506 518 528 534 551 519 517 519 517 537 525 520 525 530 529 528 546 539 552 559 527 520 519 519 511 517 503 475 466 457 443 433 456 442 408 391 372 422 411 376 364 365 356 349 351 360 327 380 381 364 342 338 338 338 338 338 338 338 338 338 338 338 338 338 338 338 338 338 338 338 338 338 343 342 340 342 342 341 339 336 338 338 342 341 344 341 342 344 342 342 341 342 343 341 346 342 343 349 337 344 338 348 346 342 346 345 344 341 342 346 345 350 355 352 348 351 353 345 351 347 355 348 347 357 344 344 346 342 346 344 344 345 350 348 344 344 343 345 345 346 339 338 341 341 345 336 343 338 338 338 338 338 338 338 342 343 338 362 384 361 356 341 351 383 391 407 374 370 354 359 369 384 406 417 434 440 458 470 479 485 491 502 502 515 512 571 604 630 679 726 691 608 578 600 564 544 453 437 440 446 449 465 462 464 433 426 424 412 420 417 417 395 391 384 374 366 360 359 358 358 356 356 353 353 350 350 352 353 347 347 347 347 347 347 347 347 347 347 347 347 347 350 353 358 362 364 368 373 381 382 383 386 430 446 457 450 447 476 467 478 464 455 464 473 465 456 451 448 444 442 437 433 430 435 438 447 456 467 479 487 496 510 512 518 536 566 612 637 713 877 1155 1652 2334 2346 2109 2080 2194 2217 1804 1730 1273 1768 1619 1221 1082 956 857 777 678 700 720 745 756 758 754 743 749 672 622 592 569 534 526 520 499 484 476 479 480 509 513 502 522 559 586 617 640 657 661 658 647 626 619 601 576 560 539 535 533 523 529 548 562 624 649 635 638 643 654 653 638 617 609 596 601 606 588 623 620 605 597 598 570 536 517
 215 213 211 182 147 138 126 124 118 97 93 91 89 88 88 91 95 80 116 115 114 109 128 129 135 142 143 147 156 172 175 187 193 184 203 206 221 227 233 241 247 255 258 248 251 249 213 225 219 220 219 217 227 241 238 231 222 234 220 219 217 221 219 223 222 222 216 224 223 226 228 227 237 232 229 232 234 232 226 227 226 223 223 220 217 210 217 228 228 220 216 217 218 222 233 233 249 269 265 277 265 271 296 308 326 362 366 358 362 350 356 362 373 382 386 388 379 387 390 397 404 407 405 402 408 405 406 396 415 401 401 403 412 406 404 430 433 457 466 462 434 424 422 420 427 422 421 422 425 438 445 454 467 473 478 489 504 529 536 503 504 514 515 524 533 553 529 523 535 531 521 533 517 509 519 528 517 528 528 547 558 568 574 575 523 513 496 476 466 432 424 434 419 402 386 410 439 405 391 385 375 368 358 347 343 343 327 366 346 345 338 355 338 338 338 338 338 338 338 338 338 338 338 338 338 338 338 338 338 338 338 343 340 342 341 342 344 342 338 340 344 343 344 345 344 346 344 343 346 343 344 344 346 349 343 341 344 341 346 349 352 357 350 346 345 350 353 349 349 346 353 349 349 349 354 352 350 358 353 366 350 352 351 347 350 350 346 345 349 347 347 346 347 347 349 348 346 348 347 357 340 341 344 339 347 339 338 340 343 342 344 339 341 344 343 338 338 346 390 386 356 401 419 421 404 398 398 406 415 394 406 429 445 450 466 470 486 499 516 523 533 559 605 632 655 635 627 665 692 704 553 484 473 451 444 443 445 449 453 461 463 470 449 442 463 408 402 400 397 392 389 385 381 374 367 364 362 364 360 360 356 355 354 356 353 353 353 347 347 347 347 347 347 347 347 347 347 347 347 347 347 352 364 376 378 378 385 399 414 432 442 436 457 486 494 534 611 618 566 630 656 538 519 515 503 505 510 504 494 476 464 456 450 444 448 463 477 492 499 513 530 546 547 593 734 780 829 758 877 1110 1654 1450 1550 1489 1330 1265 1141 1111 1137 1152 989 992 964 915 791 703 638 651 672 692 713 718 683 696 671 638 605 574 549 527 507 495 490 457 443 442 441 441 434 465 511 504 519 540 558 593 631 618 617 610 596 572 559 553 534 520 502 508 486 494 516 518 529 547 610 638 623 614 604 592 586 583 583 586 590 593 585 573 625 614 603 610 595 573
 212 207 207 197 126 138 127 128 123 97 94 89 86 84 86 69 80 106 108 107 107 106 111 110 118 135 149 155 159 166 178 165 165 179 195 204 216 225 231 239 309 318 312 303 252 248 215 214 212 211 211 218 228 235 221 226 221 213 214 210 209 221 210 210 211 212 220 219 227 220 223 222 223 220 221 224 223 227 218 210 218 207 204 199 200 203 201 206 212 212 216 218 223 228 235 236 248 262 257 260 269 282 291 292 315 333 351 343 351 356 357 369 376 376 375 368 376 374 377 380 392 398 397 407 396 400 390 388 401 391 393 391 397 401 404 420 435 446 439 433 442 434 410 412 414 412 416 443 461 436 445 457 454 458 469 492 509 530 522 509 497 489 513 521 532 533 556 540 531 530 509 506 516 509 514 509 498 520 514 539 540 546 536 546 548 522 499 476 451 446 431 426 416 451 446 443 433 418 402 397 388 368 347 342 342 346 351 347 358 338 338 338 345 338 338 338 338 338 338 338 338 338 338 338 338 338 338 338 338 338 338 340 341 342 343 338 342 342 340 345 341 344 345 344 343 343 345 347 344 345 349 343 343 346 347 353 346 348 351 349 350 347 346 352 361 346 350 349 360 349 349 348 350 349 352 354 356 355 364 358 351 347 351 349 348 355 351 353 353 350 353 350 357 351 350 348 346 349 347 352 349 350 348 342 353 347 342 341 342 342 342 347 346 345 345 357 362 373 370 339 357 370 414 398 401 382 394 422 446 432 438 500 518 505 486 497 507 515 539 542 559 618 619 623 556 530 530 549 530 515 461 453 446 448 450 453 455 459 463 467 471 449 446 445 435 426 402 396 396 394 391 386 381 379 377 367 369 365 361 360 359 355 355 353 354 352 354 347 347 347 347 347 347 347 347 347 347 347 347 347 347 354 364 385 386 386 388 414 439 488 514 592 657 665 568 797 898 927 855 706 596 576 575 575 568 590 599 595 569 541 520 508 485 471 466 475 492 511 532 547 556 571 607 778 916 783 786 911 847 951 990 1063 1086 1080 1073 1013 942 918 875 850 848 828 792 755 715 668 640 628 644 660 670 677 669 649 631 613 579 549 529 501 482 475 467 459 423 422 423 420 420 437 487 587 640 636 628 615 584 587 580 567 563 545 530 513 508 489 479 462 456 460 465 477 468 482 519 586 543 542 567 555 575 563 567 574 576 594 594 593 595 603 619 646 628 611
 206 205 203 202 185 126 140 129 116 107 105 88 84 83 80 72 92 98 100 99 101 85 90 92 98 110 126 144 134 136 156 169 184 194 198 207 210 218 220 302 285 281 244 246 238 201 209 209 211 208 211 221 227 222 228 230 224 213 218 217 219 205 209 204 208 210 211 213 214 224 218 223 219 214 217 242 231 219 218 205 205 204 189 190 195 198 202 205 206 210 215 217 221 227 220 232 239 251 265 283 302 308 301 299 320 326 327 331 340 351 353 357 363 372 376 365 372 358 365 366 368 379 384 389 383 382 383 383 381 386 385 403 407 416 417 423 426 422 422 434 424 423 405 405 407 407 404 411 421 424 450 432 441 442 453 471 488 524 499 485 476 478 480 493 503 508 518 527 530 540 513 514 493 490 504 519 530 536 525 519 510 525 505 506 535 506 474 451 449 426 441 423 437 419 449 460 436 415 413 404 383 373 342 338 338 352 361 349 344 354 338 343 338 338 338 338 338 338 338 338 338 338 338 338 338 338 338 338 338 338 342 342 340 342 343 344 343 343 343 344 343 344 344 346 346 345 346 346 344 345 344 345 346 354 348 346 353 346 354 353 346 351 345 350 343 362 358 353 350 349 350 359 353 359 354 353 352 360 355 357 352 355 357 352 354 356 352 361 352 356 356 354 353 350 364 359 359 355 356 368 348 351 349 346 350 352 344 350 339 350 346 348 348 349 352 352 384 383 379 386 379 401 395 378 383 385 385 391 393 396 434 437 408 428 470 509 517 533 543 561 607 585 564 530 491 487 487 487 478 456 456 454 456 457 460 462 466 472 469 468 460 459 462 466 464 453 519 465 414 394 398 397 393 388 381 370 372 370 366 371 362 363 360 354 354 354 351 348 347 347 347 347 347 347 347 347 347 347 347 347 347 347 354 359 362 370 386 424 467 506 514 689 773 787 812 716 731 803 881 823 715 658 642 640 646 671 693 679 638 615 595 581 556 528 500 491 500 527 562 588 603 633 761 654 736 730 767 959 973 924 855 901 931 939 930 900 865 831 808 783 782 774 751 721 688 665 643 625 616 623 632 633 628 619 597 579 552 523 506 489 472 465 461 451 412 414 412 462 460 467 478 492 504 520 553 595 529 500 511 538 529 514 498 482 467 455 448 441 432 487 412 429 453 535 490 465 458 468 506 557 552 553 519 535 539 577 681 677 674 599 561 558 564 536
 205 200 199 198 196 191 127 129 118 115 104 94 86 83 80 76 70 79 85 90 90 87 78 89 89 94 98 129 119 133 143 152 160 173 185 194 209 216 215 219 220 228 225 229 228 204 203 197 202 204 218 224 242 216 212 222 216 202 208 217 229 207 205 209 208 205 209 207 208 207 208 208 210 208 222 233 235 217 212 211 185 185 185 185 191 196 201 213 216 209 211 211 213 240 281 248 248 261 278 296 298 299 311 324 324 308 318 318 325 340 353 348 359 355 362 352 346 361 374 365 372 373 375 373 386 392 394 387 379 379 384 398 414 415 414 420 421 413 408 399 405 398 400 402 400 408 412 412 419 426 431 432 443 439 449 465 484 494 488 469 489 506 523 527 526 509 511 512 495 518 533 513 509 504 528 510 514 518 522 512 487 499 492 492 499 490 470 444 418 418 409 407 441 438 434 416 440 415 403 391 382 367 362 349 338 340 339 338 338 338 338 338 338 338 338 338 338 338 338 338 338 338 338 338 338 338 338 338 338 342 341 342 342 342 342 342 346 345 343 344 344 344 345 345 344 348 346 347 347 349 344 346 347 347 342 350 352 352 351 352 354 350 350 349 345 352 352 357 348 353 350 351 367 352 355 355 354 354 354 355 355 355 354 354 360 357 360 354 356 352 356 366 357 353 360 357 360 369 361 357 352 353 350 348 350 353 347 346 351 346 348 355 350 355 360 359 361 361 363 365 368 373 376 374 378 382 390 396 405 413 418 420 428 453 424 435 520 581 615 634 632 637 573 504 474 464 461 455 458 460 462 460 461 464 465 468 470 474 478 481 488 487 497 522 528 496 517 530 621 841 423 414 406 395 383 377 385 393 391 389 383 374 367 358 353 353 351 347 347 347 347 347 347 347 347 347 421 347 347 347 347 347 347 350 356 380 398 422 472 594 667 845 778 779 684 761 836 898 987 961 799 702 690 731 734 765 751 766 739 708 694 678 647 620 587 588 619 675 743 719 643 703 787 798 708 755 709 778 765 844 881 909 951 967 968 906 884 846 799 787 808 767 742 713 693 671 647 622 603 593 593 594 585 575 560 548 530 508 489 469 454 449 445 445 425 482 520 453 392 372 344 350 382 400 425 491 503 465 471 499 491 482 467 453 435 423 418 415 405 401 387 380 417 429 408 409 417 451 507 543 544 523 527 527 521 526 558 542 540 544 560 541 549 554
 197 198 194 193 192 188 150 111 121 126 110 99 89 82 80 73 68 73 76 83 80 81 80 79 84 86 103 104 106 109 127 147 142 153 166 173 194 200 207 213 211 220 205 231 213 196 195 199 200 210 221 225 230 203 209 222 224 219 223 257 250 244 225 227 227 216 203 203 201 206 201 199 198 199 213 234 232 231 225 207 195 185 185 185 192 195 204 225 271 277 256 249 259 279 283 281 286 289 296 292 295 298 317 325 324 311 302 307 314 320 323 328 336 344 358 370 364 358 364 368 376 370 375 383 370 393 386 398 392 387 371 359 399 409 402 397 404 396 393 383 396 392 396 398 399 395 399 401 446 444 436 463 457 456 446 451 459 473 476 482 501 519 529 547 579 533 532 519 485 478 506 512 504 485 493 490 510 510 511 504 487 471 476 479 482 490 455 459 441 443 415 437 433 402 429 428 440 421 388 368 351 338 338 338 338 338 338 338 338 338 338 338 338 338 338 338 338 338 338 338 338 338 338 338 338 338 338 338 338 338 340 342 341 340 345 344 343 343 345 341 343 342 344 346 345 347 347 347 348 347 347 346 347 349 348 350 346 366 353 350 353 353 349 349 348 362 347 362 358 363 352 355 353 355 357 353 355 357 359 359 358 354 357 359 359 358 357 356 360 353 360 358 365 360 359 362 360 356 359 360 358 358 355 357 351 350 349 353 344 355 353 356 354 358 357 359 361 363 362 363 365 370 371 378 381 390 395 403 409 417 426 433 439 464 464 428 425 446 471 550 622 595 564 474 454 453 458 459 461 466 464 465 467 470 472 476 479 483 485 495 502 508 519 552 558 549 534 539 591 626 507 450 436 413 391 385 407 421 432 431 420 406 384 370 358 351 347 347 347 347 347 347 347 347 347 347 347 347 347 347 347 347 347 354 379 397 421 476 612 729 931 1024 1073 815 713 891 956 972 1057 975 995 952 865 909 851 869 891 870 797 810 821 789 780 752 753 750 881 1224 1115 922 726 701 712 745 777 859 816 837 840 881 945 1076 1171 1074 1146 1081 1004 1026 950 967 882 810 802 788 814 735 672 642 597 586 576 577 644 619 570 545 579 500 479 468 453 444 436 427 426 406 402 389 319 303 302 297 316 333 445 423 439 455 452 461 454 448 438 424 411 392 391 386 384 381 373 366 361 366 404 443 524 535 530 534 517 520 518 518 534 515 542 601 608 607 608 620 618 587
[truncated: 341,651 more chars]
