# Supplementary material for: The Impact of Cooperation Under Climate Constraints: An Agent-Based Model for Exploring Paleolithic Behavioral Adaptations in the Inner Asian Mountain Corridor
Source: J Archaeol Method Theory. 2025 Sep 20;33(1):8. doi: 10.1007/s10816-025-09739-z (PMC12450231; doi:10.1007/s10816-025-09739-z)
Supplement: Supplementary file 1 — (ZIP 2.34 MB) [file 10816_2025_9739_MOESM1_ESM.zip › model/PaleoCOOP_model/data/maps/DEM1_3.asc]

ncols        540
nrows        300
xllcorner    45.000122070313
yllcorner    35.000122170313
cellsize     0.083333333000
NODATA_value -32768
 160 166 182 170 174 171 162 121 112 126 105 132 154 154 181 123 182 169 168 183 159 162 170 163 171 152 161 182 155 177 184 162 165 183 174 179 198 194 189 177 174 173 186 182 173 163 135 161 177 160 157 156 168 185 194 185 189 187 167 218 222 216 208 212 221 206 204 189 168 192 223 232 209 192 171 172 167 171 180 188 202 273 236 194 211 198 168 165 165 182 192 178 199 197 188 160 151 150 145 181 196 201 210 236 185 179 202 200 183 156 193 160 162 167 159 173 149 145 166 155 158 128 135 210 187 189 169 159 175 163 161 152 128 127 173 153 146 173 119 136 143 222 182 165 157 178 155 159 163 205 214 220 191 170 233 236 296 247 315 361 471 447 444 662 751 648 629 478 757 622 592 457 576 424 399 247 262 237 289 252 247 249 198 202 199 161 109 87 96 140 131 113 131 121 106 75 74 72 75 96 76 89 80 70 71 73 73 71 69 70 87 85 76 76 78 79 82 79 77 64 62 62 87 86 86 89 73 75 76 64 65 68 68 69 55 55 65 52 55 70 75 59 53 73 74 73 68 66 46 44 43 46 46 45 48 47 45 52 50 53 46 41 42 41 54 45 49 59 50 52 52 53 54 50 48 58 44 50 44 44 37 37 35 42 36 31 34 37 38 39 40 43 37 38 38 39 37 38 31 59 64 51 78 86 88 84 87 88 94 87 87 91 63 60 57 75 70 70 56 48 49 50 53 50 56 57 63 67 69 72 72 73 66 64 78 82 82 85 60 56 64 58 89 92 89 90 88 87 88 92 86 71 60 81 89 85 88 89 58 93 79 63 65 61 61 96 89 98 97 98 100 97 85 89 89 97 109 93 105 71 95 92 96 76 66 93 66 68 94 81 91 88 73 79 57 59 79 90 86 73 78 46 41 43 43 41 43 43 41 45 45 43 45 46 49 51 52 53 50 59 54 57 80 74 67 85 71 77 72 70 75 76 76 83 85 86 90 85 80 87 79 82 70 68 69 69 75 72 79 74 70 87 75 78 144 121 138 144 140 141 139 140 147 152 147 151 146 148 150 152 148 158 143 143 146 145 147 146 146 153 159 161 157 160 154 160 171 173 177 167 172 176 174 173 173 171 179 182 173 170 169 164 161 162 155 146 145 152 148 149 148 147 163 159 159 165 166 159 163 171 150 157 159 153 146 140 134 149 156 140 161 121 90 75 87 94 128 130 133 134
 163 137 154 175 176 154 166 174 177 175 165 179 204 228 202 160 197 189 199 126 172 176 188 212 176 191 173 177 184 134 183 188 172 163 177 198 181 172 167 153 146 183 180 184 173 170 168 180 161 183 170 178 220 199 179 217 239 231 238 221 221 225 211 212 221 211 233 215 219 227 223 226 177 225 210 151 160 172 182 206 244 230 194 213 200 189 187 176 199 198 199 199 198 212 161 153 151 169 184 191 218 201 237 244 253 224 190 172 186 178 170 168 204 186 184 173 168 171 173 187 151 142 170 202 164 182 169 190 175 152 141 170 153 170 172 139 173 145 114 183 155 190 158 138 183 191 184 146 167 178 203 260 319 302 254 414 455 474 473 518 533 593 589 656 587 502 448 494 567 620 442 363 432 460 322 264 229 230 279 248 236 240 224 239 182 163 146 122 86 139 120 111 97 96 95 91 98 109 86 92 92 70 85 66 74 81 82 79 84 70 76 68 71 69 76 80 78 73 74 59 58 80 92 86 86 88 88 79 66 68 66 61 72 82 80 52 50 37 43 49 54 61 79 80 72 74 67 69 63 58 48 40 44 43 45 51 51 52 56 54 56 54 49 40 36 34 43 37 40 42 45 42 47 42 46 44 45 46 42 47 41 42 40 37 35 31 36 34 37 36 37 34 38 38 38 45 35 32 36 24 95 87 87 90 94 92 93 90 92 90 89 73 58 57 70 72 65 71 70 68 65 57 69 61 63 67 69 68 77 74 86 87 86 77 85 85 82 76 60 44 62 67 85 86 91 68 90 88 86 87 86 67 67 88 87 86 97 94 94 97 95 85 91 85 86 60 62 82 79 87 80 81 84 92 102 104 104 95 77 92 100 96 102 102 93 94 68 97 93 87 88 75 97 94 72 59 53 90 87 73 89 70 84 91 45 45 43 41 47 47 44 48 48 48 48 48 52 55 54 64 60 62 71 67 72 64 63 60 65 68 76 67 60 74 61 66 61 65 61 72 80 76 76 63 61 67 66 71 93 101 125 133 121 121 130 128 122 138 136 138 136 133 133 131 139 143 143 143 136 137 128 131 132 137 143 149 149 152 153 152 156 155 157 155 172 168 162 163 157 162 158 163 166 156 157 158 156 157 149 149 158 149 150 151 156 159 162 171 162 159 166 162 170 170 171 174 153 151 152 149 151 154 151 138 144 154 144 130 114 109 100 92 109 95 137 127 128 123 121 135
 194 178 156 126 128 117 183 190 185 167 136 201 248 246 236 201 185 209 198 172 176 173 207 213 231 202 175 182 178 147 163 181 183 175 166 185 212 210 187 192 190 189 216 212 181 187 187 190 189 198 182 178 201 217 205 201 215 198 226 210 207 236 216 215 194 187 214 199 184 184 201 168 150 150 157 179 178 163 193 188 192 204 181 190 197 175 188 174 187 188 200 219 211 153 153 150 161 171 184 191 218 208 196 212 230 202 236 207 194 191 186 208 189 187 197 178 179 174 159 172 140 138 192 190 224 189 219 170 148 140 158 194 167 152 155 163 165 171 111 179 178 131 147 152 142 165 224 177 168 180 234 243 266 275 254 392 403 440 450 573 478 476 526 608 689 457 456 518 668 491 371 362 423 284 278 234 225 252 223 209 221 207 205 185 174 115 104 97 84 142 145 128 117 106 95 79 82 77 91 99 88 84 69 68 66 92 89 71 69 74 69 76 79 73 93 91 85 73 76 70 73 82 82 83 100 92 86 84 84 83 67 66 77 68 77 74 89 50 62 37 40 38 43 66 44 60 55 57 73 56 49 40 43 42 39 43 45 44 45 50 53 50 54 56 42 40 35 33 33 38 40 43 44 42 42 37 41 42 45 38 37 47 39 36 36 42 36 36 36 39 39 36 38 38 47 34 39 31 29 69 67 68 75 88 93 84 93 94 86 74 59 51 61 66 76 74 75 66 69 74 72 61 75 72 75 79 76 77 85 85 91 86 86 88 86 88 87 79 60 60 54 60 65 90 88 86 91 93 86 93 93 84 70 67 93 93 98 97 91 94 83 96 92 90 77 51 56 76 88 93 82 90 94 96 92 97 88 95 85 102 109 124 107 100 91 96 85 100 88 103 85 98 73 60 76 61 73 82 90 92 89 88 55 45 81 85 43 43 41 42 36 41 45 46 47 47 47 48 51 53 54 58 61 68 65 65 79 78 78 71 67 59 60 63 72 63 65 69 68 75 82 70 74 65 71 70 93 106 96 105 124 126 118 115 115 110 123 137 138 144 142 134 123 125 132 137 124 113 120 126 123 133 139 142 149 152 150 153 143 152 159 158 154 154 165 173 162 156 154 149 147 149 154 152 157 154 150 154 155 146 140 143 145 151 159 166 178 170 167 171 168 169 166 161 153 151 144 147 141 139 151 140 137 132 114 98 96 94 103 86 89 102 120 135 129 112 126 125 135 109
 173 199 186 159 161 168 156 164 179 200 194 182 225 223 218 196 214 211 176 199 223 219 207 224 211 219 222 209 202 169 170 130 170 183 173 131 166 150 153 171 193 200 199 197 229 205 192 219 203 216 216 215 209 183 183 183 166 185 204 201 194 193 209 195 172 182 170 174 142 144 164 164 199 175 162 207 200 188 222 193 190 203 183 195 177 169 166 198 167 205 210 159 155 151 166 180 183 203 208 190 221 224 249 250 252 228 215 229 217 182 182 186 219 179 157 179 166 174 162 142 164 155 173 189 223 179 173 157 160 169 176 163 140 139 156 160 121 172 156 113 114 127 124 131 166 195 191 156 165 156 192 211 271 252 292 345 418 413 465 567 384 475 488 625 401 431 662 699 589 557 553 441 358 427 264 250 262 198 214 216 203 233 237 196 143 142 181 131 81 125 109 130 137 142 151 144 140 105 98 106 104 100 93 101 88 75 97 94 72 74 71 70 78 76 71 75 74 70 70 76 69 78 77 90 85 86 87 88 83 87 81 80 76 77 75 59 62 88 77 54 57 75 83 79 57 88 61 70 38 38 38 39 42 55 53 35 37 43 35 42 47 47 41 40 32 34 38 38 33 36 38 31 35 34 36 37 34 37 36 36 31 31 33 35 34 37 36 41 41 39 37 35 36 38 89 65 69 70 76 63 63 52 52 56 48 49 54 53 60 56 54 54 58 57 62 73 74 79 81 83 86 84 85 86 85 91 88 92 98 98 94 91 90 95 87 89 84 86 59 61 61 60 85 90 90 75 90 93 90 93 89 93 97 75 96 93 91 94 93 92 94 93 88 91 95 92 80 67 81 87 86 77 72 71 87 85 86 92 97 100 110 111 102 88 78 110 105 103 83 103 112 102 91 91 80 66 83 97 72 95 83 90 88 85 91 86 90 93 42 44 43 42 42 41 43 46 46 46 49 45 44 48 56 61 59 62 52 59 56 69 62 66 68 81 84 92 89 88 98 95 91 92 104 108 104 84 87 83 88 101 123 127 133 129 114 99 119 135 135 137 126 116 113 114 115 112 113 114 121 125 137 141 148 152 159 142 150 140 145 147 145 140 142 146 158 153 152 157 150 144 143 147 148 141 146 152 148 148 127 136 140 141 159 159 165 171 172 171 168 163 162 159 155 153 149 145 159 155 143 153 153 146 134 155 154 152 146 139 119 129 123 120 129 123 125 119 119 107 84 90
 186 197 171 150 203 205 139 172 141 179 213 204 198 204 193 223 219 174 160 177 200 217 223 225 231 235 243 231 196 171 171 162 174 204 186 187 187 188 188 185 154 191 227 235 232 241 253 230 225 180 199 213 150 167 198 201 177 201 196 202 181 203 206 196 174 165 152 148 169 154 174 203 222 217 200 210 206 218 216 196 213 183 183 231 184 190 207 194 190 209 202 161 156 166 179 173 178 196 199 218 233 235 198 231 212 211 209 196 190 212 181 155 173 167 165 152 147 142 142 141 155 162 195 195 185 194 194 223 210 192 155 179 168 170 151 136 175 163 148 154 105 153 184 195 167 191 196 185 164 186 208 239 225 278 333 262 289 333 375 478 466 615 546 501 378 431 593 513 608 958 1241 1102 763 285 268 270 306 240 226 206 232 218 176 169 139 115 189 120 90 86 130 103 137 138 141 143 138 136 129 138 107 106 98 100 94 64 58 69 68 76 80 73 135 103 74 73 69 75 56 70 73 82 76 86 92 84 85 86 83 79 87 77 77 84 77 59 72 79 66 50 64 65 59 64 76 52 40 44 56 63 37 38 49 47 48 39 35 36 48 41 46 48 44 38 35 34 34 35 34 35 35 34 32 31 32 33 33 35 32 34 35 37 38 40 44 42 44 37 39 36 34 31 36 36 54 54 48 64 53 48 48 62 55 60 57 48 51 57 53 51 60 62 64 68 60 65 69 80 84 90 93 90 88 87 91 93 90 94 94 92 92 91 89 81 88 90 89 85 57 65 61 64 90 90 89 74 91 94 97 93 92 95 97 95 98 97 91 97 97 99 92 91 91 94 95 90 72 68 69 62 65 63 79 81 84 92 87 95 97 100 102 104 100 88 105 106 103 102 104 100 118 108 105 87 105 81 78 98 93 95 97 96 90 59 91 92 80 74 91 44 41 42 42 43 44 43 46 51 45 46 45 44 49 56 51 59 57 52 51 62 68 69 72 76 88 88 96 101 94 96 95 94 99 106 109 105 96 109 103 112 133 137 124 131 108 108 125 124 127 134 123 99 108 103 106 115 125 126 131 133 135 142 148 149 146 143 142 133 126 149 146 141 139 134 149 135 138 145 146 152 135 138 138 140 143 146 140 129 136 133 145 148 161 163 166 166 164 161 159 159 158 155 164 165 169 154 166 169 167 172 140 166 140 178 180 151 147 134 119 130 131 135 133 130 120 109 103 100 103 98
 207 181 157 204 181 150 208 214 220 255 212 228 193 210 196 220 205 203 220 203 173 194 158 181 204 199 217 184 180 196 165 175 189 181 140 182 219 206 212 222 203 225 230 226 181 204 219 239 249 219 220 202 195 177 191 177 205 221 216 197 166 194 169 168 172 195 163 169 170 203 242 212 235 224 185 188 226 196 215 209 213 200 202 201 211 211 186 199 169 184 155 156 175 165 163 184 192 219 213 221 245 214 232 202 194 184 168 177 160 193 158 157 169 208 158 139 146 144 169 152 172 184 195 192 198 219 225 213 234 185 195 181 178 178 169 149 151 184 170 104 107 179 155 205 205 188 228 223 160 156 246 216 243 300 204 444 540 372 318 401 384 565 548 436 377 407 409 549 805 1456 447 362 590 691 257 227 214 229 260 207 215 211 195 153 138 161 153 120 117 80 76 116 122 118 123 124 109 118 130 133 131 119 87 80 90 69 65 60 64 75 69 75 109 109 78 71 72 72 68 69 69 95 93 94 96 95 85 82 85 80 86 76 87 65 78 88 80 71 60 88 61 72 82 69 65 64 58 87 63 75 76 74 63 37 55 47 53 38 49 40 36 52 54 48 52 35 36 56 37 38 36 41 41 48 44 43 44 41 46 45 43 51 41 43 41 39 36 38 43 38 43 40 43 57 45 62 54 63 40 49 48 43 47 45 38 58 50 53 38 60 53 53 86 92 91 90 94 77 72 68 71 87 91 100 95 91 92 98 98 99 96 90 93 91 91 88 93 90 68 61 61 65 93 94 94 96 95 98 97 103 101 102 95 95 97 100 97 95 96 97 93 92 73 70 68 86 88 86 87 92 83 88 91 89 93 91 92 93 93 96 95 98 99 101 95 98 96 98 96 91 96 99 100 96 96 102 101 106 107 95 96 99 97 90 91 96 84 73 73 101 86 44 48 43 39 46 46 48 49 47 43 47 44 49 51 57 56 66 62 65 67 70 76 78 85 85 85 84 93 105 96 113 108 105 96 101 106 117 110 121 120 123 113 117 110 98 112 114 112 90 100 96 101 108 116 119 136 132 142 147 145 137 144 144 143 147 134 123 122 130 136 141 134 117 134 134 136 137 123 131 127 138 132 150 151 147 127 119 139 144 152 155 154 156 154 153 152 151 159 159 163 180 180 188 183 173 169 167 159 153 179 173 170 137 133 128 128 130 129 138 128 129 114 101 103 108 116 116 122 117
 203 202 183 215 179 135 170 179 198 197 209 202 161 197 206 223 211 190 209 176 173 152 177 180 174 210 191 186 190 172 142 187 184 172 147 181 214 185 209 216 166 216 215 211 215 189 188 208 226 175 223 223 198 179 173 149 201 205 216 205 201 190 187 183 196 187 184 187 144 192 215 195 197 188 170 178 180 205 180 200 164 209 206 185 184 177 199 198 185 166 164 161 163 161 169 209 228 221 225 242 244 252 265 274 236 209 214 223 237 197 162 172 161 155 156 187 169 161 174 168 154 193 197 185 196 205 190 224 232 195 193 146 151 184 156 158 112 137 197 104 116 117 149 183 210 203 209 204 145 147 158 164 261 326 280 243 308 327 415 498 508 387 387 464 389 377 424 413 501 451 405 959 850 310 252 214 237 211 220 210 222 171 196 150 128 139 116 113 118 90 73 108 106 116 97 120 99 113 110 118 111 126 98 94 88 75 64 63 71 132 103 92 110 100 94 102 71 76 71 66 68 87 89 86 85 82 78 82 80 77 80 82 85 79 79 83 83 85 77 89 86 91 71 80 76 71 80 82 81 63 80 78 76 63 49 46 47 47 59 60 37 48 36 56 43 47 52 45 45 44 52 43 43 47 46 45 46 42 43 42 55 42 42 43 40 38 40 37 36 55 50 44 57 56 60 61 60 63 67 50 52 69 55 53 55 59 51 49 53 53 52 60 61 83 96 96 96 91 80 86 96 87 101 93 91 95 94 95 85 93 95 95 94 92 92 93 94 84 78 58 62 60 68 64 72 86 97 98 99 102 100 98 101 100 100 95 100 96 91 93 90 88 76 98 95 97 94 91 99 104 100 105 98 96 91 91 89 86 87 91 89 92 94 92 91 90 96 100 92 99 98 92 92 92 96 94 92 97 94 98 100 115 96 93 82 83 96 90 99 81 54 82 73 84 69 43 46 43 48 45 48 54 44 48 66 57 59 55 54 59 57 63 64 80 70 77 80 94 93 89 104 93 94 96 97 98 95 104 102 110 118 122 117 117 105 99 89 89 96 93 91 100 104 119 120 133 140 141 145 145 139 137 133 135 153 141 138 129 129 114 128 124 120 120 134 129 119 129 132 132 136 126 127 148 143 146 123 134 140 145 151 151 147 144 143 152 150 152 160 171 174 182 174 177 174 163 173 175 161 148 164 157 148 144 133 132 133 123 130 133 127 120 98 98 111 123 114 114 113 125
 176 196 173 195 191 174 159 148 150 158 188 164 201 191 194 188 190 185 183 186 140 177 173 177 206 211 202 214 185 210 217 214 198 193 201 136 185 170 217 213 157 138 181 201 202 217 213 185 197 158 213 162 198 216 215 201 188 140 198 221 184 196 180 226 215 185 198 193 203 136 169 197 224 174 177 179 156 159 140 153 159 168 157 162 159 156 158 166 171 169 195 199 194 173 218 178 197 239 260 254 227 237 258 294 226 216 193 200 196 230 205 203 173 182 203 189 191 200 191 170 204 178 201 192 164 210 198 169 181 145 144 137 160 159 160 158 146 158 104 128 104 143 157 158 203 154 210 141 174 187 265 285 226 251 293 481 395 458 379 527 550 355 445 657 600 617 518 602 552 484 514 618 630 352 372 214 209 215 241 213 244 199 179 144 183 168 127 103 108 114 105 91 74 79 109 114 104 101 99 95 109 92 84 78 74 67 70 62 66 81 144 114 126 132 93 120 80 96 68 57 69 73 68 94 86 83 82 80 82 79 80 83 94 94 91 87 91 90 91 92 92 92 91 101 92 93 83 87 89 92 77 78 68 68 67 56 52 53 44 48 47 48 49 47 46 46 47 48 47 54 49 46 43 46 45 46 43 44 43 45 44 39 43 56 39 43 43 41 41 49 68 72 72 67 94 93 98 92 95 68 59 90 99 98 92 98 97 95 90 85 69 68 64 59 62 98 97 94 95 95 88 95 81 94 90 93 94 94 97 94 94 99 95 95 93 87 83 71 66 64 86 73 66 67 66 63 65 66 72 85 75 90 95 97 88 86 90 89 94 90 90 97 95 102 107 96 95 97 96 97 95 96 95 96 90 87 79 84 79 80 76 89 84 92 94 91 92 76 90 95 88 87 90 83 86 77 77 80 74 82 80 71 71 73 77 77 81 78 81 82 81 84 86 88 89 97 65 93 47 48 48 45 41 46 46 46 49 47 48 63 57 57 72 56 62 65 71 72 71 77 86 84 98 84 89 100 97 100 99 103 111 106 93 87 90 108 108 112 109 100 103 112 117 124 132 132 130 131 138 140 137 138 137 120 138 137 137 138 142 119 108 103 126 130 114 126 136 138 134 130 119 120 125 141 141 125 129 120 132 129 140 135 133 136 151 157 172 160 163 158 168 171 159 154 162 159 158 142 141 150 159 143 154 135 126 134 121 116 110 122 112 114 124 115 133 121 129 173 144 174
 196 204 207 212 197 179 212 227 229 214 209 189 223 208 221 174 188 150 175 172 137 174 183 184 198 184 174 213 201 214 211 216 204 193 185 124 173 163 170 194 126 147 225 213 215 181 148 185 168 167 174 201 201 190 194 186 163 150 178 187 217 167 228 195 227 202 172 174 177 142 139 170 143 139 142 186 153 184 178 203 208 203 188 213 207 189 158 206 208 202 229 228 236 235 231 176 180 261 261 304 257 283 301 268 250 280 298 228 209 187 192 203 211 199 222 215 164 167 192 180 169 145 197 185 231 193 198 190 219 174 171 183 186 177 193 104 109 109 128 176 119 142 170 194 160 184 137 207 149 174 252 285 283 432 280 319 406 461 493 563 551 325 380 440 566 638 508 695 557 549 569 344 392 221 204 277 280 247 215 218 231 232 184 117 124 103 113 148 149 132 133 120 124 124 127 68 118 91 82 83 89 93 80 90 70 64 71 63 78 76 120 110 126 138 89 122 80 85 89 81 79 58 75 87 83 85 79 80 82 82 83 83 74 86 79 87 82 71 74 69 74 77 87 81 79 86 87 88 88 90 89 80 73 63 60 57 56 56 45 45 56 50 45 46 46 43 48 44 46 48 49 46 49 46 46 46 45 45 44 46 43 45 41 40 40 31 53 93 98 83 89 91 86 95 91 102 96 96 97 94 88 92 96 93 98 89 89 87 86 79 78 72 69 71 71 58 78 97 90 93 96 93 91 95 92 95 96 96 96 97 97 91 92 85 96 98 95 115 108 98 104 107 92 92 87 72 59 54 65 71 83 85 82 80 67 74 87 89 91 68 74 71 72 77 82 93 95 99 97 99 101 98 101 101 98 98 99 97 95 93 93 87 87 80 71 78 83 85 80 75 66 64 69 67 62 61 59 59 56 65 60 64 66 68 68 72 72 72 81 70 76 75 71 74 78 94 90 92 92 94 83 86 84 44 46 48 53 48 47 48 48 48 46 54 56 57 65 59 76 76 70 76 77 73 85 92 92 94 94 96 86 82 93 97 110 113 114 104 105 102 104 113 118 126 129 126 117 117 129 136 143 140 134 112 125 125 123 124 124 122 107 106 110 112 133 131 132 133 139 129 133 116 129 122 118 110 111 117 115 115 126 139 143 154 152 153 151 151 153 148 158 164 146 141 144 147 148 153 134 128 136 123 124 124 115 113 115 110 112 110 115 112 142 152 132 111 137 149 165 168
 177 186 199 215 230 200 196 203 215 192 216 209 180 211 215 196 204 187 176 183 130 181 143 182 154 187 187 186 183 198 228 189 198 162 173 156 140 122 155 140 194 193 197 233 232 174 156 142 149 147 161 170 187 185 204 205 179 161 172 142 161 173 171 182 171 182 193 181 161 142 160 181 150 157 148 157 152 159 180 211 193 220 186 224 193 187 158 160 221 213 240 240 202 212 250 218 190 253 256 314 267 313 233 238 256 243 309 241 250 232 219 194 210 203 190 197 184 176 146 152 182 197 194 213 199 203 172 188 231 178 145 191 168 168 162 111 114 118 133 183 129 179 189 146 230 124 157 173 194 140 253 228 409 404 368 391 321 465 423 460 449 299 427 560 611 615 491 553 682 574 342 360 270 219 225 218 237 256 196 214 235 193 143 133 170 110 108 124 133 138 131 129 129 128 121 130 67 66 89 82 102 99 97 67 89 74 74 81 73 76 136 146 100 123 83 75 83 94 123 94 94 91 80 66 76 80 79 79 80 85 72 69 72 66 70 74 80 80 76 84 85 79 89 83 87 81 88 84 91 88 92 84 77 60 58 56 55 53 49 49 54 44 44 46 50 45 47 46 47 48 48 47 46 46 45 46 45 44 45 43 44 43 38 40 46 29 39 46 93 90 75 97 98 95 98 98 83 103 99 59 80 81 91 87 88 88 88 89 84 84 79 75 74 73 64 66 67 96 93 101 93 97 97 96 96 100 102 117 108 99 95 89 93 91 102 93 92 89 88 89 92 93 90 90 71 72 66 66 65 62 70 67 67 79 87 84 68 72 69 70 68 69 94 74 80 100 100 103 104 99 98 97 100 90 97 97 95 91 91 88 88 83 79 75 78 63 78 70 76 64 66 60 62 60 57 66 65 70 68 52 71 55 61 60 52 60 73 67 74 78 72 72 69 73 75 79 85 87 86 96 93 95 84 81 79 49 48 42 45 47 50 48 49 48 64 51 58 57 63 67 66 69 77 77 79 89 94 86 79 83 86 79 90 94 102 108 110 104 100 101 108 115 114 123 138 137 128 124 116 120 131 132 103 115 119 121 118 116 117 112 105 107 109 127 116 137 136 137 136 139 124 110 111 108 107 113 117 118 135 141 153 159 160 147 158 154 161 142 154 141 136 144 152 137 138 137 147 144 125 139 127 117 113 114 119 114 114 113 113 117 155 145 150 124 162 145 126 174 166 185
 177 158 179 196 196 201 173 136 229 211 181 198 185 171 161 139 137 157 173 198 154 144 182 172 177 151 170 185 202 203 217 159 212 153 141 189 173 166 119 131 178 194 209 218 179 172 159 158 193 165 151 163 135 141 149 150 188 201 177 179 170 190 161 164 167 144 149 150 148 125 153 152 145 172 163 195 182 156 155 154 179 187 181 214 214 207 179 172 187 222 226 229 233 264 261 260 253 199 197 220 236 227 234 219 250 270 300 227 223 238 241 210 183 157 143 184 172 152 125 126 147 181 159 183 172 170 179 186 218 213 176 144 111 159 104 111 120 122 164 171 166 145 139 160 143 218 160 166 185 153 214 289 383 375 505 386 378 428 405 427 245 391 528 603 538 442 436 422 420 458 369 327 328 329 255 241 255 221 188 166 219 216 139 138 131 131 120 110 111 137 139 136 106 124 112 119 76 96 122 109 64 66 70 86 82 82 80 76 77 79 135 137 138 137 136 141 102 115 118 111 114 98 92 77 92 60 77 74 80 74 78 68 84 82 76 78 78 80 83 82 84 84 86 87 90 91 87 90 91 91 94 91 91 84 72 59 57 59 54 54 48 47 48 45 48 48 46 45 47 49 48 46 49 47 45 44 42 44 48 45 44 45 42 43 51 38 34 41 44 89 100 95 88 70 75 68 75 79 78 85 84 88 89 90 92 92 91 95 93 93 82 83 79 80 77 62 67 85 81 91 91 93 94 94 95 89 92 92 92 93 95 92 91 87 87 87 89 90 90 88 84 90 82 89 88 90 90 82 92 66 67 69 65 66 69 66 71 94 100 100 102 101 99 95 82 90 102 105 102 100 96 98 97 99 97 92 81 77 79 83 76 68 65 109 109 95 86 87 89 92 92 85 95 95 95 100 96 96 95 91 88 81 78 72 76 71 56 55 53 59 59 70 56 67 63 64 66 69 64 68 73 75 88 82 82 70 61 52 49 49 42 51 46 47 48 42 49 54 53 60 60 64 68 64 67 63 63 70 66 68 77 79 83 101 100 93 91 90 93 115 119 121 126 141 133 128 132 125 115 99 108 120 112 108 107 110 113 124 133 128 100 106 107 112 128 130 122 121 126 123 120 106 107 107 121 130 148 154 155 152 145 142 143 140 130 128 128 123 125 131 126 120 123 129 117 115 111 111 116 111 116 115 117 119 156 141 146 145 152 133 158 159 141 127 159 168 163 142 153 134
 192 162 177 174 220 203 179 147 151 188 193 207 193 195 191 194 198 200 198 200 199 165 128 159 186 157 162 150 203 204 183 217 184 164 151 212 176 152 136 117 183 136 200 201 157 166 158 168 152 123 144 127 174 169 175 183 206 193 200 148 142 133 153 131 121 136 133 128 169 138 170 155 212 172 174 188 187 186 189 165 166 185 206 211 192 208 185 185 172 221 260 252 236 250 247 272 249 238 215 233 274 286 277 286 253 277 311 216 224 234 197 216 176 187 185 157 162 181 181 175 120 151 161 154 158 133 189 163 135 190 181 180 166 157 111 107 119 146 167 165 167 164 182 176 216 227 175 186 208 243 276 250 359 335 431 378 368 385 380 439 450 486 502 509 381 475 407 405 524 553 458 420 375 284 266 246 248 211 200 195 215 144 127 108 133 100 92 142 148 145 145 131 128 128 96 133 132 120 112 126 115 78 95 93 85 115 117 102 121 124 111 126 135 138 140 144 120 124 130 119 113 104 90 91 82 59 83 81 67 74 66 69 79 79 82 82 84 87 85 84 86 87 86 88 87 87 87 87 88 89 88 92 91 87 85 62 60 56 54 51 49 48 49 52 46 48 49 46 47 47 46 47 48 46 44 44 46 45 44 45 41 53 47 61 47 38 35 34 46 42 70 62 46 50 73 64 84 84 88 90 90 89 94 94 95 93 91 93 96 92 89 88 82 83 74 77 67 65 67 73 58 88 95 97 94 94 92 92 90 94 95 91 86 85 91 94 90 87 89 91 92 94 90 91 90 89 90 96 82 68 66 92 79 67 74 71 98 94 98 102 105 103 108 82 98 103 102 104 107 106 104 100 99 86 77 97 83 82 79 66 66 98 98 100 98 97 98 96 93 99 93 74 94 92 97 89 92 77 71 64 56 66 55 57 70 54 80 77 94 89 67 79 55 50 67 73 67 66 63 58 55 56 56 57 58 57 52 55 62 54 55 50 49 47 49 49 51 51 52 54 55 59 58 62 59 65 68 62 62 67 77 86 90 86 87 81 95 99 100 105 111 118 119 131 118 121 119 117 109 104 111 111 102 104 111 118 127 126 136 129 108 102 104 112 120 112 121 118 123 111 109 109 102 116 128 143 148 148 137 132 134 134 135 131 129 123 133 122 123 117 118 112 111 117 108 102 112 106 115 113 113 121 148 132 157 135 153 159 139 149 187 180 132 159 154 164 171 148 165 145
 157 176 207 209 197 183 173 199 134 146 165 182 132 140 149 144 161 159 148 144 162 152 133 144 158 165 181 159 152 171 165 190 201 190 167 192 185 198 172 168 111 140 144 158 155 144 182 143 129 150 162 178 178 185 203 189 194 179 146 196 149 153 134 143 163 160 172 195 150 155 169 171 183 166 172 192 201 191 201 172 199 214 213 226 218 224 211 197 203 244 233 256 236 294 294 275 254 214 205 209 235 211 201 205 261 279 233 200 183 230 186 183 161 143 165 188 193 200 152 170 162 191 159 181 173 182 158 147 150 182 153 122 104 104 104 104 121 104 110 121 123 138 134 169 243 214 205 203 278 199 275 374 335 461 320 202 247 409 417 331 423 489 606 509 616 614 648 573 490 500 405 494 325 292 370 246 215 195 229 215 201 206 162 150 172 170 146 148 145 152 145 146 148 144 135 138 140 140 140 123 123 113 102 92 91 98 99 113 116 118 118 95 115 107 130 129 134 134 130 108 102 97 102 90 84 80 54 64 96 55 89 91 96 78 70 87 80 81 80 84 89 85 86 86 86 88 101 97 84 77 86 83 80 88 91 93 72 58 52 50 69 50 50 46 50 48 48 48 48 47 45 45 51 45 42 42 46 45 45 46 44 47 46 43 37 35 35 45 50 61 57 43 89 85 80 90 86 98 104 99 96 97 97 95 93 93 91 96 92 95 92 97 96 95 92 99 96 82 81 75 72 70 75 73 71 72 71 76 71 62 74 84 86 89 94 94 95 91 91 87 93 87 91 88 89 91 93 86 90 86 93 91 87 99 95 99 93 102 113 113 104 104 108 100 111 104 109 112 112 109 103 107 102 97 99 96 94 82 78 74 70 69 87 85 113 99 99 96 106 102 99 101 94 86 82 77 77 97 92 92 96 93 83 93 99 101 103 92 94 89 92 89 78 62 63 57 50 74 72 75 78 58 58 49 65 61 64 75 91 70 69 63 53 49 50 51 52 43 57 51 67 53 58 64 71 64 66 69 77 86 80 70 77 77 95 105 97 110 104 100 103 104 103 106 111 116 113 112 98 92 103 113 119 117 115 120 123 120 122 123 107 97 96 96 100 105 123 121 133 125 125 101 102 105 108 115 119 121 128 114 112 117 118 124 116 108 104 104 107 102 107 111 102 100 103 109 108 110 131 167 160 166 173 175 150 163 167 167 172 162 181 173 175 174 171 167 160 167 167 168
 172 155 148 161 202 196 164 157 151 116 137 126 124 120 132 136 149 154 130 153 146 133 139 148 149 146 161 139 171 150 162 215 187 202 161 180 194 180 200 152 122 108 177 179 173 154 166 142 121 133 167 168 165 167 176 163 136 167 173 210 173 182 147 132 122 128 147 137 145 176 147 138 172 158 148 195 183 233 206 192 183 233 239 223 222 201 208 210 168 239 275 254 261 276 276 222 262 225 223 197 266 249 235 231 269 292 288 255 250 228 184 193 184 203 213 189 181 203 185 204 179 205 208 184 212 207 213 171 194 145 149 138 138 136 104 104 104 104 104 122 124 146 208 154 168 219 267 236 209 293 331 408 299 332 243 312 372 250 282 379 416 511 740 574 592 697 554 541 478 548 361 504 272 260 309 272 258 237 276 248 234 207 165 158 181 150 148 128 158 138 125 133 124 145 142 148 139 140 140 141 136 128 116 98 93 97 93 101 106 111 106 109 115 114 130 128 139 132 132 128 116 110 102 96 89 82 86 86 86 66 83 88 81 76 83 89 86 87 87 92 87 88 86 86 89 87 94 84 83 80 68 73 98 92 84 89 77 60 54 54 57 68 46 51 50 51 48 46 46 47 47 46 44 49 43 40 46 45 47 49 50 55 51 34 28 28 40 45 71 64 65 49 77 88 94 96 98 96 98 98 98 93 93 97 95 96 99 93 92 96 96 92 93 96 95 91 95 95 93 79 78 96 80 79 80 77 77 78 77 77 76 94 91 96 94 92 94 91 92 92 90 88 91 95 93 92 93 93 93 95 81 89 91 95 98 102 106 105 110 112 107 108 112 114 111 111 102 117 111 108 106 101 101 99 85 92 88 80 78 76 82 83 105 121 124 120 114 110 107 106 102 98 89 89 73 66 86 95 95 100 100 100 101 97 100 98 101 94 89 91 86 70 66 55 65 71 61 80 84 84 91 92 64 72 70 74 91 74 96 96 68 69 67 49 50 49 52 51 49 51 52 55 58 57 62 63 64 67 73 71 73 75 75 84 96 89 96 100 100 94 94 101 99 103 100 109 101 89 90 91 108 106 114 115 113 106 111 111 113 115 111 89 96 94 99 104 117 119 122 117 114 96 95 103 104 114 110 111 106 102 108 107 110 111 108 102 103 103 108 105 105 98 99 98 120 115 130 153 158 139 134 145 145 141 147 163 168 168 181 181 184 172 172 172 172 171 170 181 169 167
 161 178 187 151 163 166 139 124 138 129 143 158 170 156 166 142 137 134 127 119 124 141 157 144 135 138 175 177 187 194 202 188 173 154 135 153 167 165 199 215 154 137 150 206 195 183 188 141 194 147 115 151 176 158 130 139 140 130 149 163 168 167 157 121 151 134 147 153 163 147 197 174 169 180 209 165 188 159 186 217 238 209 241 262 265 252 232 230 181 204 253 299 279 304 247 233 264 263 244 206 253 230 284 259 239 265 285 246 218 190 243 213 225 223 232 191 188 174 154 203 197 201 196 194 134 157 142 146 168 166 157 162 116 104 137 104 127 125 165 146 121 148 175 143 229 141 241 202 233 359 304 441 357 340 314 279 305 438 437 362 372 510 445 516 506 448 565 482 493 423 389 308 362 415 240 222 319 197 190 214 193 190 154 177 167 165 172 150 150 140 127 140 127 139 139 117 89 124 92 92 83 105 76 83 104 104 98 95 90 92 108 109 112 110 115 114 89 116 128 128 109 96 89 92 96 94 85 84 77 79 76 69 74 67 81 84 84 83 88 77 85 79 88 89 88 88 89 89 88 86 87 90 87 64 62 75 63 65 62 59 55 57 52 51 50 49 46 47 45 55 50 49 48 45 45 45 46 48 46 44 52 45 57 30 42 47 35 88 96 61 84 77 67 55 94 97 98 97 93 93 96 94 97 95 95 96 97 93 96 94 95 94 93 92 93 94 95 94 93 96 98 95 92 94 88 79 79 79 80 83 81 78 78 82 84 83 81 78 81 84 82 85 96 83 82 88 89 89 92 97 93 97 99 102 98 96 116 106 115 111 115 118 107 118 118 114 109 103 113 108 103 102 96 93 97 86 81 74 70 92 115 123 113 109 111 105 106 108 102 92 96 92 72 66 73 90 108 111 109 107 103 101 94 81 92 94 83 83 80 66 67 62 65 56 68 103 102 94 101 88 96 99 82 93 104 98 97 103 97 96 98 95 71 73 78 69 52 51 53 52 53 52 52 53 52 52 53 59 59 63 67 75 75 75 91 92 89 79 83 89 89 91 96 102 92 79 101 102 98 98 96 96 96 93 89 101 104 107 104 100 89 87 92 92 95 93 103 101 101 99 97 93 87 100 101 92 97 97 102 91 93 91 97 94 98 95 95 98 101 102 107 113 139 121 101 132 139 120 137 143 164 159 171 163 159 176 170 167 177 167 164 160 165 160 150 162 156 168 181 162
 124 162 171 177 149 137 109 106 150 177 127 143 165 174 139 156 135 145 152 142 135 128 136 136 143 144 147 154 191 177 176 172 167 160 158 143 217 157 126 139 102 125 152 160 186 163 191 131 152 169 143 99 113 108 105 116 135 139 177 177 165 165 140 126 154 153 188 168 162 147 168 181 183 189 202 182 230 174 165 198 230 262 255 238 203 225 221 205 205 187 242 263 282 251 278 239 243 238 247 213 197 230 256 281 300 287 263 220 214 249 233 225 225 206 236 189 153 148 184 153 193 163 143 211 206 190 205 157 228 204 189 154 127 104 104 104 150 135 152 185 191 125 121 131 138 171 173 261 262 307 351 325 419 206 258 305 308 351 286 323 368 415 326 348 432 382 453 471 555 406 439 336 330 281 332 238 183 197 193 274 242 252 186 180 140 172 157 153 146 138 140 141 123 115 126 133 116 113 104 117 101 125 134 76 76 80 101 101 88 81 84 98 101 111 78 102 111 116 112 132 127 125 112 103 97 95 88 91 87 85 79 79 62 56 82 80 80 91 84 92 74 86 87 91 86 89 86 86 87 86 78 92 77 76 78 81 81 67 62 61 62 60 63 55 52 50 49 49 51 46 46 50 46 47 45 48 49 49 49 48 45 43 41 89 93 98 67 95 94 95 98 87 69 67 53 54 97 72 91 88 95 93 95 95 96 94 98 93 95 88 88 94 93 90 95 95 95 93 94 93 91 89 90 89 79 76 91 87 79 79 79 79 82 78 76 77 76 83 83 86 85 86 86 85 87 86 84 87 89 95 99 100 97 102 111 110 114 117 116 120 122 122 121 115 116 105 92 102 100 84 99 98 87 91 95 86 82 76 77 73 75 106 106 101 97 106 86 94 78 78 73 75 80 76 93 105 107 100 107 98 94 69 84 82 83 79 84 74 69 83 72 69 68 107 105 103 107 107 110 102 105 101 99 105 98 100 103 96 104 105 98 92 83 81 70 53 51 49 52 58 53 51 53 53 53 53 53 54 58 61 67 70 81 79 99 77 80 78 79 86 88 91 90 89 89 90 85 97 99 94 97 94 91 84 100 103 99 97 98 93 91 89 88 85 91 95 92 93 96 95 93 87 88 87 96 91 84 86 84 86 92 99 95 101 101 107 104 106 114 117 143 137 131 115 113 117 116 131 149 148 165 166 167 162 161 149 153 146 148 144 152 151 154 162 154 138 172 173 161 145
 140 151 127 147 163 139 110 131 128 137 131 161 147 169 145 155 157 152 148 145 167 170 178 178 159 168 155 146 137 146 158 140 155 168 165 154 140 133 136 136 112 99 135 129 139 163 167 112 96 101 105 104 122 113 129 131 100 111 143 141 131 129 120 138 153 216 213 215 198 189 187 170 175 183 192 192 200 197 196 211 211 261 255 249 210 201 245 272 220 192 226 281 263 310 271 294 286 285 269 243 239 223 259 283 278 277 242 200 183 195 227 250 207 192 167 210 203 206 206 215 211 192 198 175 172 166 180 175 131 104 104 162 104 104 138 141 218 178 184 205 203 249 245 184 139 230 293 285 236 230 183 386 339 428 372 268 279 236 354 270 372 524 453 512 521 486 493 435 443 349 547 425 327 299 243 320 230 180 180 239 236 221 216 182 164 162 163 156 167 162 158 135 125 133 130 147 117 119 139 142 141 141 138 143 130 112 116 99 87 71 74 76 93 83 88 113 111 100 113 121 117 123 123 117 108 94 93 90 85 84 70 66 80 60 64 64 64 63 70 67 66 70 86 85 87 86 88 90 89 89 86 89 89 87 86 82 91 68 65 64 62 63 60 58 55 56 50 48 51 44 44 44 46 45 46 52 46 46 50 48 46 43 45 31 98 97 92 61 100 96 96 96 92 95 86 83 65 95 98 87 92 72 67 66 65 85 84 93 89 89 93 90 93 94 93 95 93 92 91 91 91 89 77 90 90 95 94 93 93 93 93 91 96 91 93 90 88 94 89 84 81 87 89 87 88 89 90 90 90 87 88 90 89 94 107 107 102 107 110 114 110 120 123 123 120 117 115 117 115 114 103 99 100 98 93 94 86 81 72 75 117 105 109 85 82 84 109 110 105 107 96 97 75 78 109 109 107 88 86 102 99 99 98 105 104 99 97 102 86 93 90 86 74 71 119 118 117 121 109 108 108 105 106 104 102 101 101 94 75 69 64 57 55 72 109 103 75 70 70 70 76 53 52 57 57 54 54 56 60 55 56 64 60 67 69 73 71 86 85 79 79 90 77 70 74 81 82 84 82 82 82 80 78 82 83 88 81 81 89 78 86 81 78 77 76 90 84 77 79 88 81 83 90 91 93 90 89 89 94 95 98 105 122 133 142 146 148 164 163 130 143 150 149 143 142 150 103 105 138 148 153 149 131 126 124 125 120 132 123 125 119 125 151 150 156 156 161 164 168 166
 167 130 138 171 133 106 120 112 127 132 135 148 142 143 167 146 159 153 161 159 150 165 152 163 149 146 160 155 160 158 164 143 143 157 160 139 130 132 143 116 141 133 98 96 111 118 101 106 101 122 120 118 145 140 156 145 126 110 108 111 147 146 113 129 119 130 136 124 124 114 122 146 150 164 136 164 188 175 156 215 230 218 208 225 228 223 250 237 258 225 228 257 244 290 268 277 282 254 230 283 273 238 261 240 266 249 246 208 226 220 208 216 178 145 145 176 191 181 167 181 206 141 172 172 150 133 163 225 128 211 292 178 134 133 147 109 151 133 188 193 195 261 254 154 235 246 257 312 190 207 190 287 355 272 302 339 355 347 317 283 287 374 464 411 433 421 439 420 389 370 458 372 425 361 287 263 251 212 234 227 215 208 191 189 182 175 177 166 172 172 171 152 147 142 139 160 147 151 144 138 137 124 115 94 95 83 74 77 104 96 77 69 69 76 87 87 88 90 108 110 97 112 108 117 117 103 98 94 86 76 77 73 79 74 66 49 54 57 59 56 58 61 63 70 71 79 88 93 88 87 84 85 85 89 81 71 69 65 67 64 59 60 58 56 51 52 49 49 49 48 46 47 49 47 45 48 48 49 50 48 42 40 39 31 85 94 95 93 93 93 95 95 82 92 92 84 87 74 80 81 63 83 96 93 89 89 89 90 93 92 95 92 90 91 92 90 93 95 94 92 92 93 78 81 83 84 94 93 96 92 90 93 92 94 96 95 96 92 90 87 88 90 99 102 104 102 99 93 97 98 99 99 94 92 93 111 117 107 121 119 124 119 122 116 116 113 111 107 111 108 97 95 99 99 91 87 76 79 74 103 100 91 93 108 104 119 115 116 110 107 97 97 77 97 92 92 106 106 110 114 118 103 110 110 110 110 81 104 103 100 98 94 77 66 90 97 110 110 115 112 102 106 93 89 74 72 71 76 62 96 77 102 111 103 108 108 106 99 74 72 76 75 76 80 78 53 61 56 56 56 60 59 64 65 66 68 67 65 65 65 64 63 59 68 72 68 79 79 79 78 74 76 71 72 75 70 72 72 69 72 77 78 74 75 74 77 87 86 84 92 88 94 88 94 96 114 104 119 135 134 136 125 131 127 114 151 159 163 151 162 172 166 157 166 167 153 134 111 106 109 111 108 110 111 115 125 147 165 155 160 158 147 136 127 128 171 171 180 176 177
 121 117 125 133 134 110 122 121 147 153 160 154 143 169 155 148 139 148 159 143 150 164 153 160 145 140 157 163 170 167 164 143 154 154 164 173 131 130 136 142 111 101 128 111 102 99 94 109 101 140 124 112 154 166 157 153 137 118 153 156 130 124 156 171 165 130 113 130 183 163 134 123 117 120 120 129 130 122 123 159 196 194 191 224 245 242 270 241 258 251 258 245 238 283 276 255 244 266 285 274 243 231 280 265 267 253 229 176 178 188 159 186 213 168 192 157 188 191 176 134 199 171 112 169 210 172 192 216 213 267 263 248 150 163 134 138 104 118 164 250 257 219 299 233 161 226 199 245 268 289 187 210 179 293 218 239 263 339 296 328 286 329 366 380 434 315 291 287 449 360 355 394 469 351 279 263 237 221 230 195 214 232 192 197 180 183 172 170 167 170 166 171 168 149 134 153 154 154 131 99 91 82 79 86 125 117 112 113 102 107 86 84 71 67 74 77 83 86 90 98 98 106 116 111 113 110 102 107 97 88 84 83 79 79 74 61 60 57 54 62 57 59 60 60 62 70 75 69 69 72 77 81 81 85 74 68 68 65 63 69 64 56 63 55 50 52 48 48 48 48 42 49 45 45 44 48 48 49 38 41 41 49 51 98 98 93 96 93 96 93 95 91 91 93 95 90 93 95 90 93 88 86 63 94 94 92 93 93 91 93 93 91 90 91 90 91 93 92 92 95 92 94 87 94 90 85 99 94 94 87 97 93 96 96 98 97 96 95 99 86 91 89 94 102 108 106 103 104 105 105 106 100 101 99 95 96 97 110 114 106 115 113 109 100 101 92 93 90 90 104 94 102 97 93 81 82 78 77 119 102 113 111 117 119 123 123 115 117 113 104 96 85 69 87 110 112 117 105 111 116 123 123 112 104 103 103 107 108 108 104 105 100 81 72 62 111 112 108 93 91 85 91 82 88 81 80 78 61 78 101 102 109 106 101 106 96 99 98 101 92 73 78 71 62 60 68 54 57 56 59 56 56 57 56 71 63 58 58 60 62 58 66 66 62 68 64 73 65 61 67 64 74 67 69 67 69 66 69 74 71 75 76 88 85 90 76 77 89 91 91 93 99 110 129 139 124 118 140 142 138 130 114 150 139 135 141 128 161 174 174 171 153 175 179 154 147 131 124 114 110 118 131 128 116 116 134 145 172 160 162 158 153 153 152 129 127 137 176 145 169
 124 131 139 136 110 104 125 129 153 127 119 118 132 124 142 136 113 136 133 145 136 162 168 159 164 171 170 176 163 163 142 144 135 140 173 178 151 158 169 130 133 140 90 99 115 120 130 129 152 147 139 144 140 147 144 151 136 136 158 140 150 180 135 173 166 162 134 185 202 179 182 200 137 212 144 164 198 178 209 152 134 135 150 132 162 198 146 185 271 235 299 249 233 250 209 244 283 259 273 261 282 227 282 305 272 259 270 210 202 229 186 221 191 158 148 139 191 193 178 184 118 149 191 179 195 188 236 186 263 292 273 281 213 222 186 104 139 104 192 186 234 164 208 234 199 188 233 234 230 176 155 145 167 129 271 260 309 294 295 328 305 318 298 230 392 356 416 431 344 336 371 432 429 275 261 251 250 220 249 255 226 219 235 189 179 182 188 181 182 177 174 165 170 165 163 167 130 155 122 116 151 151 143 143 131 122 127 116 113 94 121 106 82 69 68 76 78 81 84 89 101 105 113 94 104 109 111 109 90 88 79 71 69 67 67 71 76 82 58 56 59 57 61 56 57 61 62 76 78 83 85 77 74 65 64 62 61 59 56 55 63 56 54 52 52 48 53 49 47 46 47 46 48 49 47 51 47 58 37 42 38 47 89 91 100 98 95 95 96 96 96 101 95 96 96 96 90 91 91 92 90 91 99 81 94 92 91 87 96 93 95 93 94 92 92 95 95 93 95 94 94 91 95 96 93 97 89 98 98 99 101 101 98 100 101 100 98 98 88 99 102 93 109 113 115 108 110 116 114 117 118 119 113 102 117 116 107 112 104 119 119 121 120 122 122 121 115 112 115 108 101 98 96 94 88 78 73 121 123 122 123 115 119 111 109 85 98 102 110 106 100 93 84 91 87 112 130 121 122 111 115 113 115 113 121 120 118 111 111 106 89 83 78 66 91 108 115 117 115 112 112 108 102 98 99 73 71 76 111 106 112 94 92 104 103 103 108 97 104 99 80 62 58 60 62 61 61 77 72 49 55 59 50 62 73 81 77 74 71 71 77 73 78 86 75 79 78 78 85 79 78 81 77 83 90 92 84 77 83 82 85 94 92 98 114 110 134 131 111 102 104 134 142 147 141 138 149 156 155 140 130 144 158 158 158 150 149 144 153 174 174 163 147 139 144 142 135 141 118 126 143 148 146 143 151 138 127 123 173 169 166 163 156 160 164 162 133 132 131 132
 148 152 136 128 109 115 144 134 136 134 134 110 122 134 129 114 123 148 154 139 137 129 149 147 142 153 145 142 130 137 124 119 121 134 139 128 127 134 165 138 102 92 98 97 122 116 141 151 153 133 139 158 161 163 148 140 160 156 143 172 159 161 144 192 230 144 129 184 179 168 157 135 187 159 139 150 187 163 139 130 159 148 138 139 138 134 162 149 231 202 212 213 207 246 196 204 289 205 235 272 266 274 307 283 297 286 264 258 231 213 196 185 149 152 161 182 169 198 182 139 201 164 210 170 166 183 183 192 248 279 274 165 189 208 198 104 144 177 136 255 247 156 167 130 245 213 244 224 223 125 113 115 123 155 257 312 262 338 295 283 212 291 270 401 375 385 452 449 369 368 431 396 392 340 309 288 257 265 256 251 247 229 224 192 189 196 187 198 199 173 174 183 169 169 166 163 161 138 134 114 96 142 121 141 135 122 127 124 114 106 110 121 86 89 67 64 67 82 80 89 93 100 98 103 110 105 102 112 113 119 86 96 92 93 74 92 85 68 50 59 56 59 58 57 56 58 57 60 69 67 79 66 61 63 62 60 58 56 56 54 57 53 53 52 46 48 50 51 53 48 47 49 48 48 49 49 49 49 40 43 49 49 89 82 95 98 95 98 96 97 92 96 92 92 95 94 99 96 96 92 95 89 90 79 98 92 91 94 81 90 92 93 95 92 92 93 94 93 95 94 96 95 97 96 97 97 99 102 100 102 100 102 101 104 101 101 101 100 97 103 107 104 113 117 119 112 103 122 121 122 122 115 111 112 115 112 114 114 111 116 117 123 127 121 120 111 111 111 108 102 106 99 96 95 84 78 75 80 88 126 120 118 111 88 95 114 111 97 103 101 90 84 86 87 112 122 127 114 107 105 109 108 104 101 94 89 104 80 115 104 91 73 74 106 108 119 124 113 119 117 118 113 97 85 80 78 70 68 102 105 106 108 102 106 110 106 82 79 84 78 66 61 66 67 70 71 76 78 80 64 67 57 57 63 52 59 60 82 86 85 90 99 87 90 95 103 95 91 88 88 90 88 91 95 86 93 91 88 96 90 101 104 118 118 138 145 120 119 106 112 125 138 156 152 152 136 156 157 150 137 139 152 164 167 168 166 156 141 160 166 170 162 152 156 155 148 150 140 141 144 150 156 165 156 151 129 124 140 132 127 134 174 165 153 157 145 150 145 143 134
 147 157 139 122 113 108 107 102 145 139 104 102 115 111 114 130 126 142 126 133 127 128 135 137 145 155 129 125 123 119 115 115 123 116 125 134 142 133 143 130 100 96 114 110 130 134 147 164 147 163 153 162 164 158 145 174 156 170 172 168 167 170 144 222 206 199 175 191 206 186 161 170 171 127 159 169 179 178 157 177 184 179 207 160 183 206 146 156 148 144 136 139 150 159 151 168 207 228 225 237 240 218 231 260 282 308 254 205 227 158 184 200 220 173 148 154 160 173 165 205 229 216 178 162 208 150 213 134 208 264 200 112 147 172 212 204 104 144 154 184 104 247 104 239 206 114 113 109 221 223 198 201 209 134 180 331 273 322 313 216 297 272 329 292 293 356 379 441 351 315 472 378 355 417 302 274 256 301 270 284 243 195 210 249 197 213 196 207 201 204 206 208 189 179 193 191 164 150 156 138 118 122 114 151 146 126 109 130 118 120 133 134 98 92 66 66 64 65 61 77 71 71 83 82 86 86 97 99 98 102 111 116 109 97 107 110 113 108 113 100 98 53 56 70 55 58 60 61 64 64 73 71 67 64 63 62 62 62 62 58 63 57 52 52 52 51 51 53 50 47 49 50 50 48 45 46 50 45 39 46 94 100 96 96 98 100 99 94 97 93 96 84 95 97 94 93 85 71 92 96 97 93 95 92 95 91 94 95 95 94 93 93 94 94 94 96 96 98 98 98 97 100 96 101 102 103 101 103 105 105 105 106 104 102 103 99 100 100 105 108 114 119 118 118 119 115 116 113 118 125 119 120 121 120 121 120 110 118 125 124 129 120 121 121 122 111 106 94 91 97 108 95 100 95 88 92 85 78 81 75 81 112 114 122 116 122 120 117 100 106 101 99 89 88 94 131 127 128 127 132 127 111 119 119 123 121 117 114 85 86 72 104 123 124 122 119 121 117 119 120 111 107 105 95 90 75 77 76 112 114 111 111 103 92 96 98 103 95 74 89 102 95 103 91 78 78 78 80 79 79 72 64 63 59 60 64 60 73 71 75 81 89 87 94 102 112 117 121 131 149 142 139 123 118 116 124 119 134 129 138 143 130 119 140 149 144 137 119 145 131 145 161 153 152 157 140 154 154 160 159 160 168 168 161 160 150 148 147 146 144 143 149 152 152 157 153 161 165 163 150 145 145 149 144 151 134 140 136 136 136 150 149 142 136 152 166 153 145 165 150
 157 151 152 120 122 129 146 148 156 161 152 123 102 117 126 134 148 120 137 117 129 122 136 145 140 142 129 119 120 112 114 129 106 119 126 118 127 135 139 126 123 95 94 111 126 131 129 153 156 202 191 173 188 154 156 158 177 178 146 183 169 192 183 171 166 209 172 192 193 223 177 197 135 186 200 163 196 181 192 191 181 213 176 208 166 153 182 186 167 165 147 152 149 138 163 194 160 240 188 255 245 207 222 237 232 235 245 241 220 213 202 152 149 148 161 196 184 203 183 195 221 191 199 126 136 201 150 160 104 118 155 138 129 124 181 174 104 147 187 146 181 206 119 206 104 178 210 212 225 254 235 202 164 224 180 307 340 276 258 241 329 208 296 324 300 356 262 346 337 421 418 338 368 485 299 376 321 258 237 242 237 227 228 226 224 159 210 205 210 199 180 206 194 215 197 185 178 158 158 135 115 117 152 149 148 133 127 127 128 133 116 124 92 93 124 95 65 60 64 65 61 68 71 65 73 75 87 92 98 97 98 109 109 110 110 114 110 111 111 92 62 95 71 53 60 58 73 71 73 63 66 70 63 64 64 64 61 60 54 53 52 53 52 53 52 51 50 48 48 47 47 48 52 50 48 47 45 42 41 42 42 33 42 95 62 93 93 100 101 98 94 60 92 92 95 97 94 60 95 92 94 95 95 94 96 93 93 92 95 95 96 97 97 97 98 98 98 100 102 101 101 100 104 103 105 103 103 105 104 103 105 104 103 105 103 100 102 105 102 103 121 121 125 122 123 124 122 125 123 125 123 129 123 120 123 118 120 123 127 129 124 121 117 108 115 104 99 90 114 110 105 108 103 101 84 83 87 82 82 81 81 84 83 86 122 119 116 118 103 116 106 116 98 121 128 124 129 131 134 134 122 131 132 122 117 114 104 104 90 74 121 122 120 117 113 90 87 95 80 78 76 81 84 101 97 82 79 71 108 112 111 105 104 99 107 107 103 110 99 105 106 107 94 109 107 107 83 77 81 77 76 81 65 63 57 59 60 62 60 75 72 80 85 84 84 98 110 118 120 126 116 114 102 119 113 139 142 159 160 146 141 123 130 148 150 146 129 132 152 164 161 164 163 158 159 148 159 165 171 168 168 173 173 170 158 164 151 148 148 142 156 150 160 157 166 173 173 167 161 170 164 165 153 169 149 145 155 153 138 140 160 159 156 151 148 141 168 156 164 153
 158 147 151 133 139 135 141 145 136 116 129 114 121 132 137 116 103 116 107 119 134 136 133 146 118 128 114 109 118 115 113 114 116 106 112 115 117 123 116 118 101 94 94 110 121 117 121 153 182 208 213 217 164 153 218 188 208 209 186 182 195 195 193 178 188 150 126 168 206 197 169 170 177 143 196 184 174 191 182 180 176 220 207 207 211 210 158 176 216 205 191 224 219 148 202 157 144 204 212 199 204 178 202 206 204 197 230 248 236 217 184 194 192 224 201 244 224 204 167 194 139 185 131 186 157 127 207 88 87 108 86 109 87 96 96 87 135 185 232 210 178 178 180 202 219 222 162 197 235 260 263 244 233 199 268 307 353 408 301 280 328 293 305 165 248 265 327 404 305 311 310 392 354 368 413 301 216 193 213 225 195 223 264 249 235 214 207 207 198 233 214 219 224 223 207 202 183 160 163 157 150 154 148 113 112 135 100 134 129 118 109 99 123 110 130 98 122 140 142 131 128 100 106 100 98 58 77 68 95 103 108 104 111 108 107 105 109 72 71 87 67 86 91 98 85 82 55 67 60 70 53 54 62 57 58 52 51 52 54 49 49 46 51 51 57 52 53 50 50 50 50 49 53 46 53 50 42 40 55 44 47 50 49 46 40 34 47 45 46 43 44 42 46 44 55 56 61 60 98 100 48 101 98 98 101 101 102 103 102 105 101 99 98 97 96 98 104 100 103 103 105 104 105 105 105 104 105 107 106 110 105 106 106 101 105 102 106 101 107 115 120 124 128 131 110 122 126 119 105 115 131 119 118 129 129 126 126 130 130 126 125 126 123 112 110 94 113 125 127 110 112 116 111 112 96 94 99 107 109 112 112 109 103 104 99 89 129 128 132 130 123 131 127 118 118 122 129 129 120 125 129 122 118 119 99 102 84 79 107 122 123 121 124 100 111 118 111 121 122 112 116 107 111 101 107 79 87 68 73 73 87 123 116 115 116 113 119 110 116 114 116 111 113 110 106 109 100 90 80 77 71 64 81 77 82 73 58 59 60 73 60 71 80 78 78 84 83 87 93 88 85 83 93 108 110 110 120 124 115 128 140 142 152 148 143 144 156 162 159 144 137 130 138 154 155 155 151 160 155 153 129 146 146 147 127 124 124 123 123 136 143 149 130 144 138 140 135 146 143 148 146 146 148 154 170 161 167 158 157 149 147 144 167 169 162 153 153 150 173 182
 146 159 147 118 112 102 116 121 118 141 126 98 101 112 113 132 125 136 145 144 135 140 124 126 124 124 130 127 111 106 108 128 121 100 96 114 114 120 119 125 121 90 90 97 116 150 155 145 153 191 188 216 244 250 239 242 214 207 199 193 116 183 145 114 189 149 145 161 180 191 201 205 186 153 160 207 200 204 195 201 200 205 248 231 214 197 184 154 169 162 202 199 201 157 222 199 153 149 145 149 170 182 183 229 242 183 205 212 224 253 223 264 253 183 155 172 181 206 197 182 176 225 205 150 113 146 103 213 169 135 199 138 118 108 117 103 150 218 229 202 165 164 118 116 166 219 240 268 192 202 256 199 254 254 295 258 286 317 338 329 349 350 346 359 282 196 247 233 335 380 449 380 348 481 351 272 248 227 244 206 249 258 283 231 221 261 232 204 213 232 209 230 226 228 247 217 196 185 175 155 161 137 144 113 137 115 130 73 74 73 82 70 69 74 113 96 112 104 116 120 90 117 133 122 125 105 66 62 77 81 102 87 93 96 96 109 110 99 101 109 109 105 110 104 101 101 46 53 67 63 61 57 55 53 52 51 51 63 52 52 53 54 54 60 51 50 45 48 61 53 55 52 52 53 47 46 45 42 61 57 60 57 55 58 63 58 62 56 51 47 56 55 52 55 54 58 54 55 56 50 53 50 49 49 41 49 57 50 57 101 99 103 101 97 98 108 106 108 107 107 106 104 108 111 109 109 108 109 101 106 105 97 108 106 109 108 108 110 103 112 125 121 125 125 121 114 91 122 115 126 105 89 95 88 95 96 110 127 126 131 121 119 115 96 121 123 113 121 125 127 119 113 109 94 87 114 117 116 120 121 130 119 109 110 109 97 102 124 127 126 126 130 128 127 133 127 125 124 113 90 90 109 110 110 88 81 90 123 102 126 125 129 126 131 127 122 128 117 107 106 107 104 100 84 67 73 77 101 101 96 91 109 128 127 119 126 121 130 120 111 111 108 102 111 99 107 107 103 97 76 79 65 118 119 114 114 92 75 60 61 58 60 62 66 72 79 70 72 71 78 78 75 77 74 80 85 85 85 90 86 105 109 128 125 123 118 133 148 154 143 142 132 130 120 119 123 114 117 116 113 118 106 118 141 153 147 147 145 165 172 172 159 162 158 166 167 151 162 180 176 164 161 159 174 166 167 177 173 175 164 153 158 164 179 170 170 156 155 179 196
 139 171 143 153 99 109 110 139 152 115 104 103 94 108 119 129 141 143 133 145 157 139 140 131 127 129 135 127 139 115 120 106 103 95 90 123 105 109 112 130 142 146 131 81 101 136 138 136 139 166 154 220 257 268 249 205 196 191 201 192 145 212 145 164 120 130 138 198 181 185 197 216 210 190 196 192 239 224 220 211 221 194 253 170 216 225 189 192 205 182 198 191 165 182 183 223 210 163 190 183 154 193 204 215 183 196 228 236 214 244 241 222 231 168 181 157 191 140 146 229 182 168 85 112 85 135 95 196 162 144 160 131 141 160 145 134 207 163 244 225 192 155 182 211 222 251 221 245 207 193 243 236 271 244 285 264 295 347 355 365 365 379 430 201 223 273 212 338 414 434 442 345 324 362 386 389 342 250 271 215 226 262 271 276 245 238 230 224 218 225 223 234 229 225 221 221 192 183 169 151 140 128 145 148 144 130 103 79 115 109 102 93 133 118 67 75 96 107 100 100 110 116 97 128 120 120 60 67 87 84 92 101 98 100 99 97 104 94 100 98 113 104 101 102 102 103 85 99 59 63 59 60 54 53 51 50 49 49 50 52 53 58 50 58 61 52 46 46 52 51 48 53 60 43 51 38 57 62 59 56 53 56 55 56 53 55 53 61 59 50 58 56 53 56 58 58 58 56 56 55 57 57 56 57 58 47 47 47 58 78 95 104 92 83 105 106 105 107 110 109 112 108 107 115 111 110 110 111 110 112 106 108 106 110 105 110 109 107 109 93 128 127 112 121 123 116 111 93 79 83 97 120 114 122 127 119 128 129 126 129 125 121 113 113 123 124 124 131 127 128 122 118 110 92 112 119 120 126 124 122 126 125 122 119 115 102 92 95 128 120 111 109 133 135 135 126 124 132 123 129 117 113 104 91 88 82 121 126 131 124 127 125 128 129 122 114 113 105 101 96 87 89 70 73 84 89 113 116 106 108 98 102 121 130 128 127 121 109 112 94 97 88 85 109 107 102 104 96 98 75 79 71 90 103 115 94 118 103 68 67 53 61 60 69 59 68 75 71 71 71 71 81 86 70 88 72 71 75 75 79 84 77 84 96 98 108 132 140 141 124 121 115 113 100 106 98 112 117 123 122 121 125 135 143 147 160 164 155 164 175 171 165 173 167 169 171 183 175 155 162 162 166 163 174 177 158 171 181 170 166 154 163 152 180 174 169 156 175 173 179
 152 141 119 137 128 87 93 94 96 98 111 110 120 138 114 113 133 143 129 142 140 147 140 142 134 123 153 128 137 139 128 125 132 100 94 98 116 127 120 128 147 135 112 127 81 93 128 165 139 154 169 184 251 246 204 169 179 199 234 194 203 109 100 89 128 152 162 127 155 138 171 218 205 218 199 217 220 132 172 194 226 247 208 205 188 203 224 237 211 211 206 212 221 219 187 173 188 209 190 205 180 154 175 161 196 254 202 195 199 219 196 208 234 222 182 198 207 231 211 150 158 228 175 85 111 168 122 207 199 224 272 263 314 296 278 236 182 258 200 215 180 155 135 175 181 259 242 181 223 186 236 196 233 199 192 270 323 378 348 421 393 329 324 344 331 305 274 283 335 338 342 303 426 393 326 367 318 262 238 209 241 261 326 292 236 221 237 255 268 242 172 247 214 211 219 210 212 199 157 175 169 168 148 141 127 100 149 125 133 137 88 88 89 85 97 92 67 62 76 87 83 87 82 85 92 91 91 96 68 66 55 65 69 80 88 89 86 94 92 95 98 107 102 101 99 95 88 97 97 85 86 58 59 47 51 56 48 49 44 45 46 45 43 38 52 53 45 44 54 52 51 47 51 49 47 50 51 52 52 52 55 55 54 59 58 56 54 55 51 51 56 51 58 58 55 58 52 55 57 57 59 57 58 57 58 56 57 65 55 48 47 52 82 59 113 72 69 116 114 110 103 110 105 109 119 113 111 109 117 110 94 111 103 114 102 110 105 93 107 107 76 100 108 102 81 81 104 103 91 115 130 124 105 119 130 126 132 122 129 129 132 128 109 109 122 131 130 129 133 128 117 121 108 101 89 90 133 137 134 129 128 125 115 121 121 118 116 110 129 119 132 133 137 135 133 127 129 124 130 119 119 104 85 87 87 90 94 116 124 122 120 111 106 98 104 108 110 85 94 75 76 80 122 115 118 110 124 117 115 113 110 102 81 133 135 131 121 119 120 113 113 115 108 104 107 99 81 96 91 83 68 65 98 98 117 119 91 118 119 109 112 64 61 62 61 62 56 64 61 74 67 74 107 103 120 108 97 98 102 96 89 83 84 86 73 81 107 103 92 100 93 139 148 149 150 148 156 146 140 125 147 154 167 169 156 179 179 170 177 173 182 179 174 168 156 158 158 168 177 184 184 187 192 189 187 176 178 187 188 180 176 168 160 180 168 171 162 164 162 180
 101 115 129 90 84 93 95 98 97 105 126 132 172 142 142 126 130 136 138 128 134 150 152 175 148 151 144 124 123 124 103 111 120 100 100 91 106 116 116 100 117 120 119 135 109 97 99 150 143 179 125 238 202 229 177 197 180 171 212 191 183 164 128 92 106 124 137 129 154 164 156 180 181 175 170 168 128 178 166 208 199 201 206 161 170 153 174 180 223 226 225 234 230 210 205 199 185 215 239 249 158 242 194 200 212 218 204 196 206 195 193 230 165 162 197 165 192 174 203 150 104 176 162 107 96 85 152 122 183 168 241 318 283 366 235 262 216 205 254 251 240 202 143 220 204 229 237 237 188 192 180 213 205 217 277 255 235 312 364 463 407 337 381 354 355 349 269 313 302 259 271 262 337 419 299 359 425 302 220 269 239 258 331 269 222 201 194 192 191 223 268 192 200 218 200 203 182 179 188 183 172 178 134 136 160 149 143 134 118 101 104 102 95 93 70 64 73 58 65 64 64 71 62 70 78 79 85 83 84 72 80 65 61 87 81 82 82 90 90 95 102 104 103 94 88 88 88 89 87 86 83 73 59 52 48 50 48 44 47 47 47 53 47 47 50 49 44 46 59 61 52 52 52 53 55 51 53 50 55 57 56 56 53 57 52 51 53 61 52 50 51 52 54 55 59 63 60 63 68 61 60 59 57 60 62 61 64 60 59 59 58 47 58 62 48 49 47 96 88 111 114 85 93 97 116 104 115 114 117 113 108 100 106 114 114 115 111 90 97 110 100 71 72 71 79 107 125 122 110 105 113 133 124 131 134 128 129 122 132 137 135 132 124 124 130 135 133 133 129 132 125 124 115 96 111 105 90 99 118 127 126 126 125 130 127 130 119 115 101 132 128 131 134 127 138 131 124 117 95 101 107 111 104 95 90 88 93 103 121 122 122 119 118 126 125 112 105 94 77 76 104 119 128 123 116 125 128 117 123 123 115 99 102 134 130 126 123 119 119 115 115 116 108 103 101 106 100 78 83 67 88 80 79 80 114 109 114 117 120 115 118 113 109 54 65 54 54 64 69 66 78 84 96 132 122 101 98 111 104 111 95 96 100 93 84 81 80 90 93 106 124 139 136 160 165 161 161 155 152 148 151 166 175 178 175 175 180 149 177 163 152 136 144 138 144 135 160 150 158 153 150 178 163 179 192 191 187 188 178 191 186 177 166 171 176 172 171 174 168 181
 107 87 90 109 150 160 159 145 134 151 123 135 163 158 153 155 146 167 169 161 158 137 166 168 156 155 141 138 130 118 120 122 125 117 115 112 120 99 86 83 79 81 83 92 94 130 133 105 126 142 78 178 237 173 184 170 99 187 230 171 172 83 140 153 138 134 167 133 115 123 142 159 127 136 176 128 146 157 147 176 175 168 137 170 158 160 151 164 158 175 217 211 207 194 224 232 220 196 178 230 171 187 210 227 246 190 218 195 224 233 210 169 142 148 150 166 193 187 136 187 195 224 157 184 129 108 157 237 200 174 235 314 346 267 182 191 252 240 194 172 186 138 106 146 202 178 234 135 161 183 227 206 222 226 249 326 275 296 352 289 296 326 290 380 369 344 269 256 401 242 316 428 442 356 405 331 598 312 378 241 294 289 276 265 251 249 254 274 278 236 250 196 211 251 244 223 212 224 204 203 190 124 164 152 150 132 130 123 122 122 104 111 85 81 81 127 108 93 120 101 66 127 134 138 127 89 58 64 63 64 80 81 74 56 61 64 64 82 86 83 85 99 99 105 97 96 93 86 77 72 85 76 80 68 67 59 61 57 49 60 47 49 48 49 49 44 46 53 48 47 55 56 66 57 66 62 63 56 58 59 58 58 60 56 59 59 60 57 60 55 56 49 56 60 58 60 61 59 58 60 54 59 62 64 64 64 63 65 64 62 67 65 60 59 48 60 61 61 63 63 58 51 54 52 60 64 67 54 61 72 99 84 59 54 59 72 65 66 81 79 103 84 90 103 104 129 111 136 111 107 137 125 128 143 129 138 135 139 136 133 139 136 137 131 137 136 131 132 136 137 125 133 121 118 128 124 108 128 134 126 128 131 136 131 126 133 130 118 118 117 103 131 129 129 128 133 123 125 134 129 122 110 94 91 92 94 127 126 133 133 122 121 120 107 102 84 81 93 136 131 135 139 131 113 121 129 125 127 123 118 114 101 90 123 129 127 122 126 122 120 117 108 93 97 89 80 80 72 74 112 111 96 87 87 77 115 113 114 109 117 103 81 73 80 107 65 62 62 63 67 63 74 79 96 101 106 115 138 132 110 130 137 140 140 124 107 91 88 90 105 105 93 100 96 99 102 107 131 157 174 174 176 180 177 155 167 166 140 123 143 154 159 139 168 174 157 147 175 175 168 168 181 170 177 188 192 197 191 190 188 185 186 185 191 190 188 193 193 194 196
 84 92 101 155 110 125 148 158 162 130 99 140 125 147 138 133 138 143 132 123 129 127 131 129 154 142 127 139 124 146 129 144 132 120 132 105 106 91 127 120 97 94 107 114 125 122 147 124 135 209 200 120 183 138 158 88 160 189 87 130 79 132 213 154 167 134 162 136 115 120 155 150 139 153 181 144 125 157 169 161 150 152 132 166 161 144 154 161 143 169 164 177 174 220 223 235 219 230 241 233 189 167 229 211 213 239 225 238 247 258 234 163 193 186 119 206 164 124 237 175 217 168 239 195 178 157 122 124 164 147 176 320 231 226 416 280 216 234 210 182 129 156 110 187 184 209 184 151 189 204 181 148 173 172 198 233 334 285 241 293 298 257 286 332 401 352 313 314 312 305 334 314 425 433 410 353 639 359 299 241 288 306 275 247 253 272 307 307 275 247 246 248 242 261 239 238 205 219 209 202 205 168 171 149 138 157 125 122 120 110 88 87 75 76 114 140 147 126 113 94 88 102 102 113 100 95 75 58 73 55 67 60 64 58 59 62 62 69 82 77 80 86 91 100 93 94 91 88 82 77 88 79 81 81 80 65 66 65 58 60 55 50 55 51 57 52 43 46 48 49 50 58 70 63 61 62 61 61 62 67 77 69 71 56 56 59 62 67 62 58 55 63 57 58 58 60 64 58 62 61 62 63 62 62 59 59 59 59 63 62 57 57 56 56 62 60 60 62 62 62 64 62 48 55 49 43 43 49 50 54 44 61 67 92 80 93 100 87 88 98 110 116 112 109 123 140 134 134 141 123 105 131 136 138 140 133 140 139 135 138 131 139 134 140 137 137 137 138 135 133 129 126 111 127 130 126 120 95 123 134 131 135 137 136 129 133 134 136 135 116 130 122 132 133 136 136 132 132 138 129 120 95 93 100 105 135 134 135 132 134 129 109 103 101 107 88 99 135 140 143 145 133 131 130 136 132 134 129 124 117 115 105 104 126 127 122 134 125 120 111 103 94 94 85 78 97 90 77 84 116 111 115 104 100 86 80 113 114 115 117 97 115 111 110 106 116 54 67 62 61 65 63 71 96 104 126 134 139 130 138 153 137 136 123 102 98 116 122 84 84 103 110 115 132 136 125 125 115 117 132 177 171 162 176 164 143 131 117 135 175 175 167 163 166 182 177 167 178 191 185 187 192 185 180 167 170 167 165 159 161 147 168 171 169 161 166 160 170 173 169
 122 88 101 147 109 124 136 108 118 88 104 99 95 117 119 128 123 115 115 140 145 145 146 144 152 167 133 129 110 125 125 122 123 130 133 119 98 117 144 136 112 114 110 135 137 127 143 140 200 208 164 192 149 132 74 98 104 83 74 109 183 165 131 124 144 141 118 139 146 136 112 109 147 128 159 140 135 122 142 156 122 145 141 166 148 186 184 181 133 141 156 193 228 226 246 247 254 180 187 242 236 236 190 197 203 215 219 239 231 254 166 202 149 164 103 155 215 156 230 227 130 129 246 199 179 144 84 159 164 174 233 261 249 276 296 304 217 207 193 205 203 164 188 121 120 217 258 174 214 172 163 154 203 237 278 262 312 236 286 291 264 296 306 305 318 330 349 363 307 308 308 374 402 466 396 421 370 407 550 251 309 253 242 234 304 310 290 265 236 213 242 241 281 234 211 206 218 186 225 202 181 191 177 145 149 155 151 147 142 123 107 92 78 129 138 153 138 114 145 126 144 134 103 75 95 91 110 100 88 88 101 95 87 70 93 59 60 66 60 62 59 59 60 71 75 77 83 93 88 80 76 74 66 69 72 69 65 58 57 65 54 52 50 58 49 47 45 51 49 65 70 66 101 95 99 97 91 90 82 81 71 77 75 68 61 66 68 72 64 67 61 65 66 68 72 69 72 70 78 64 72 63 61 63 65 63 63 61 61 67 59 57 68 66 72 71 65 64 69 63 64 64 67 66 63 66 60 62 67 64 66 67 65 53 61 49 54 63 60 73 102 95 78 73 119 131 144 145 143 149 131 143 138 136 115 135 135 134 125 133 134 103 135 128 129 131 132 132 130 131 132 135 130 134 133 138 117 135 129 133 128 131 120 133 132 136 134 138 127 132 135 135 132 133 138 135 140 138 139 131 108 131 137 132 135 133 142 144 135 120 118 100 90 125 130 104 129 133 121 134 138 139 138 137 137 128 128 122 122 99 113 104 108 121 122 128 121 116 112 110 115 88 83 106 105 82 84 112 108 96 105 116 110 109 93 85 108 119 120 121 120 110 118 110 112 118 110 92 62 64 67 67 76 78 100 117 140 156 165 153 138 139 142 133 109 99 138 137 116 99 87 92 96 131 140 158 152 151 142 137 137 149 128 142 128 151 154 166 164 143 156 180 171 188 170 189 171 173 159 154 144 137 134 134 128 135 141 141 142 147 148 145 147 146 153 157 156 152 157 150
 130 76 101 123 125 106 121 93 99 114 123 119 116 129 148 148 136 124 149 144 167 139 132 135 144 123 113 115 112 122 134 142 131 117 107 105 139 133 147 162 111 158 107 137 139 137 167 165 159 161 169 170 151 131 125 72 144 125 74 69 72 138 117 136 144 142 107 145 140 138 113 116 130 129 145 154 130 135 140 137 115 169 178 137 117 157 185 156 127 130 148 195 246 264 265 275 224 264 236 211 236 261 213 272 219 260 258 257 234 221 238 189 188 115 163 187 183 162 172 157 120 84 181 175 171 173 132 124 199 195 272 286 317 377 349 306 282 239 223 163 198 193 192 118 195 171 247 123 127 132 212 208 189 213 272 266 324 278 319 222 253 307 276 327 323 345 358 374 298 302 257 342 416 512 455 422 451 588 410 255 283 262 262 244 278 295 249 249 229 248 264 243 196 241 227 242 198 182 205 224 198 190 183 154 149 154 154 137 116 123 83 91 100 93 141 134 127 121 147 145 145 108 147 132 113 95 112 118 105 103 105 92 110 79 79 110 76 56 77 57 63 59 58 57 70 60 62 73 70 57 70 61 72 69 57 55 69 61 56 52 61 53 54 65 49 49 46 57 53 66 90 99 97 91 89 93 86 79 71 78 72 72 81 77 77 76 76 73 65 68 62 68 72 72 70 73 79 76 80 82 79 69 76 66 63 66 62 64 64 67 61 59 75 74 70 68 64 62 68 61 63 64 64 63 64 65 63 63 62 68 66 70 64 69 68 65 63 66 54 57 74 78 68 99 70 121 125 117 140 141 111 125 130 133 94 128 131 107 118 120 103 115 124 121 115 112 110 130 131 133 132 134 138 133 136 137 137 128 132 134 130 134 133 132 131 137 139 131 140 138 135 138 133 133 138 141 141 141 139 141 129 136 138 142 139 136 133 138 136 123 114 99 118 112 125 130 125 132 144 142 138 139 137 136 136 124 122 105 117 122 118 100 115 125 122 128 122 113 110 110 105 81 88 116 112 89 98 117 114 113 110 112 113 116 92 91 109 119 118 118 121 102 117 113 122 104 111 112 65 65 67 68 73 80 99 136 144 153 157 164 157 148 131 115 104 142 138 125 109 117 106 88 88 123 142 164 164 168 160 147 151 159 154 157 158 171 172 162 176 165 153 179 172 171 155 153 142 142 130 128 130 131 133 142 138 145 147 161 163 166 167 162 166 169 164 165 168 166 166 158
 108 95 101 111 120 93 98 97 127 138 146 153 154 125 121 106 101 132 134 111 147 151 132 153 125 143 108 113 129 129 129 125 131 119 121 133 155 159 134 129 137 162 145 125 156 182 184 167 159 150 134 129 165 139 149 137 114 132 157 109 176 124 139 109 104 114 91 135 149 137 138 106 124 147 131 111 138 164 136 166 166 103 119 137 185 171 170 196 125 173 194 245 224 231 220 222 240 229 272 247 181 178 181 180 182 143 203 113 176 153 142 208 142 107 119 197 150 187 115 128 84 91 160 84 100 100 91 154 155 250 225 318 290 275 215 217 198 172 212 129 187 163 158 178 198 231 262 206 239 143 176 189 202 261 249 267 322 241 287 297 307 383 303 321 300 347 338 373 383 324 319 303 297 403 394 434 382 353 360 314 346 262 271 286 244 252 232 247 262 250 242 193 230 237 210 236 214 216 229 237 227 220 208 155 128 140 162 151 141 102 99 90 156 133 151 148 146 145 149 145 135 147 131 142 143 139 126 115 110 122 121 134 102 112 90 119 88 125 91 68 93 54 53 60 56 62 54 55 55 60 59 54 59 60 64 69 62 76 61 56 51 52 53 51 40 48 58 68 62 85 81 84 73 72 76 80 80 88 82 78 80 81 82 80 79 73 69 63 63 59 65 77 88 85 82 82 84 84 83 85 78 77 83 74 67 70 65 63 56 62 60 78 94 89 83 87 85 86 85 70 85 88 75 76 71 71 73 81 70 68 72 64 67 65 65 66 67 66 64 72 55 54 69 60 71 78 83 97 86 101 122 83 85 114 128 108 131 126 134 134 142 137 135 137 135 134 134 131 135 135 133 137 134 133 135 135 135 134 136 135 135 133 134 134 133 132 132 132 136 138 135 136 138 140 138 139 138 139 137 138 136 140 139 141 137 144 135 131 108 115 108 123 125 141 133 141 136 139 147 146 142 133 124 117 129 127 120 108 107 126 124 123 127 119 115 120 108 98 116 121 118 112 102 106 94 90 109 116 111 113 115 114 117 109 110 100 117 122 120 120 111 119 120 114 121 99 112 109 71 67 68 70 64 74 77 92 109 174 156 134 117 120 107 134 156 151 139 126 143 105 133 91 89 100 122 141 166 165 158 176 175 179 184 182 185 181 180 170 160 166 154 138 132 132 118 129 136 131 136 141 152 167 165 171 164 181 184 189 177 186 171 172 157 170 205 201 184 188 189 182
 148 126 81 101 109 88 115 138 143 107 142 128 125 141 142 142 147 127 129 141 146 159 146 133 114 112 100 96 125 137 132 160 155 145 119 127 153 182 187 169 178 168 165 164 170 173 136 105 126 159 136 121 119 125 158 162 162 143 85 167 180 69 79 108 89 110 133 116 121 128 142 127 129 100 150 109 117 125 111 97 118 145 183 149 194 197 177 169 134 186 160 193 171 251 170 186 157 193 147 139 194 193 155 143 96 147 115 116 184 118 138 101 106 172 175 122 125 190 164 113 84 109 235 213 193 178 165 156 206 267 281 256 236 267 270 257 204 171 216 197 204 195 175 179 221 264 278 292 230 171 243 224 237 227 249 184 309 383 345 356 267 358 320 330 385 354 377 402 418 366 345 311 299 320 367 339 389 335 357 394 463 298 259 276 284 312 260 266 279 251 246 241 237 246 231 222 222 234 216 216 195 210 205 161 145 144 160 147 156 117 149 155 158 153 150 149 144 143 140 135 117 100 85 117 139 140 127 136 108 138 133 136 128 129 110 112 129 120 119 111 109 116 111 114 100 83 55 53 57 55 53 51 51 52 51 52 53 53 53 53 56 52 55 51 63 52 57 59 65 69 71 71 81 82 81 81 83 84 83 86 84 83 83 91 85 82 85 81 75 57 81 87 88 90 88 89 85 83 85 85 90 85 83 77 77 70 68 68 55 64 63 86 89 91 87 89 92 87 93 87 90 77 90 86 92 82 89 95 90 95 86 84 82 71 68 76 76 70 68 68 69 69 66 63 57 57 56 61 71 112 126 127 136 145 138 124 116 113 115 114 134 136 140 137 138 134 138 133 137 135 134 141 131 134 131 130 126 130 129 130 129 130 130 135 134 132 132 130 130 133 132 132 132 136 137 136 134 134 135 137 137 137 135 135 124 134 132 129 132 132 126 131 135 135 138 140 140 137 132 127 140 127 131 139 131 112 109 130 128 132 128 133 132 124 110 103 110 120 122 123 122 111 101 112 116 96 89 95 111 113 113 113 112 110 104 96 121 108 112 118 115 117 121 123 115 118 110 96 73 75 65 66 67 67 84 83 94 153 150 135 129 127 149 156 148 143 158 177 160 169 153 98 94 101 103 134 146 155 153 145 142 154 142 164 167 152 141 127 131 126 117 114 130 124 139 156 157 174 174 176 172 160 161 148 141 153 170 175 201 205 204 207 202 196 188 172 177 183 204 206
 151 150 84 106 103 84 116 126 118 91 128 130 131 140 126 132 144 148 147 139 153 138 118 106 138 126 86 136 146 100 110 122 135 150 145 120 140 154 177 169 139 146 157 160 160 146 118 151 142 139 121 160 163 155 170 158 137 132 137 146 70 158 112 79 84 99 114 115 125 132 152 138 137 97 157 111 107 94 107 156 125 209 214 178 210 215 175 142 168 179 230 206 225 184 207 130 170 173 141 195 156 200 158 117 168 158 164 111 152 102 86 123 164 116 133 150 138 121 180 123 84 124 203 238 171 133 152 211 152 242 177 291 319 358 280 235 252 179 180 180 211 196 179 214 218 300 304 258 215 211 204 217 228 245 176 264 231 342 300 305 287 368 340 331 392 377 413 338 392 419 308 290 291 315 259 366 351 463 341 372 404 397 259 312 347 297 271 266 254 248 249 230 256 245 227 221 246 243 220 176 181 179 197 164 142 131 136 158 151 135 158 144 149 142 144 149 131 141 142 157 140 119 110 132 116 116 110 128 96 137 126 132 126 115 127 119 99 109 110 100 100 97 104 101 103 100 87 78 59 45 51 56 56 51 65 52 48 53 48 52 59 58 49 49 57 54 57 89 85 80 82 71 65 83 82 82 85 85 88 94 94 90 92 89 84 83 81 68 63 68 76 71 72 82 90 87 85 84 84 85 85 91 87 87 79 80 76 69 60 56 65 100 92 89 89 96 89 88 88 87 95 95 90 98 93 91 94 88 99 90 99 85 87 92 84 84 73 74 77 72 73 66 68 66 67 65 53 55 64 61 63 117 105 116 104 111 111 134 127 133 144 138 125 136 141 133 136 132 130 141 131 122 133 127 130 130 126 134 132 128 129 131 129 129 132 133 128 130 134 138 132 131 132 134 133 137 136 136 136 135 136 135 134 134 136 134 133 130 132 137 133 133 138 136 138 141 140 135 134 136 136 139 131 126 116 128 128 131 132 131 134 129 127 113 103 100 118 123 119 127 119 100 108 123 123 109 106 91 108 111 112 112 111 110 98 107 120 114 121 119 117 117 119 123 123 116 88 71 105 80 69 70 68 67 67 90 95 109 134 148 139 130 125 147 174 171 169 176 165 158 162 127 94 98 94 109 117 130 135 127 137 153 163 158 136 122 120 115 112 109 112 134 162 164 162 166 164 159 148 139 137 143 129 147 147 149 145 144 163 156 196 203 207 201 195 191 201 213 216 207
 138 117 120 77 105 78 110 88 115 126 134 112 92 129 135 138 126 135 107 114 123 132 121 99 137 119 82 105 96 98 115 140 143 124 151 131 145 140 130 131 162 160 169 168 178 144 159 187 144 167 159 120 136 162 144 144 140 132 146 138 130 116 102 88 67 108 131 107 79 117 106 110 108 111 89 95 113 151 148 154 134 167 137 171 159 172 117 153 196 184 156 164 185 167 184 138 152 112 126 134 171 152 157 160 164 139 129 169 74 143 137 146 113 84 84 108 84 84 98 154 242 214 282 208 200 210 114 128 161 255 187 211 361 285 317 248 226 206 229 166 144 217 220 237 227 284 271 296 306 167 190 150 185 198 224 234 236 322 372 335 392 342 320 289 308 295 301 297 308 313 378 412 426 318 315 266 390 420 335 419 391 493 293 284 277 248 285 270 282 273 266 269 249 254 263 243 238 208 215 234 192 193 190 181 157 151 146 153 150 131 153 150 138 142 144 112 95 91 87 98 79 88 119 97 113 111 127 92 74 62 65 77 78 72 73 70 74 69 60 58 59 54 55 55 77 64 66 75 63 59 50 63 63 51 52 59 64 65 56 60 49 53 57 54 78 86 80 83 85 85 90 93 90 88 92 96 92 101 93 93 91 90 93 84 92 83 69 68 72 88 89 86 87 82 87 88 89 92 88 88 87 90 96 89 82 69 68 68 54 64 94 92 92 91 91 100 91 92 99 93 92 93 94 95 96 96 99 98 101 102 90 85 75 69 84 87 88 87 83 80 79 81 72 71 73 66 70 68 71 60 54 64 72 120 119 113 107 111 87 75 83 118 109 132 134 130 135 122 125 125 107 123 128 125 126 121 121 128 130 131 132 130 120 131 130 131 129 129 129 130 131 131 132 132 133 135 133 133 133 132 133 133 137 136 135 134 135 135 136 136 136 138 138 138 140 141 142 141 139 138 138 137 124 118 134 138 135 134 137 135 130 121 117 115 122 124 130 130 124 124 112 118 118 115 110 116 116 111 99 108 111 112 113 112 119 103 126 118 118 121 120 116 123 122 98 79 116 107 110 107 82 89 68 66 71 85 81 106 155 143 151 171 160 163 141 167 182 174 175 177 159 140 141 101 95 90 124 127 129 130 123 120 118 115 103 104 106 140 151 162 155 143 112 115 120 132 143 146 135 181 191 175 173 186 191 181 173 161 149 180 186 182 163 184 193 197 205 211 226 222
 141 133 109 97 100 95 89 84 108 115 121 113 93 115 134 124 136 97 97 117 144 122 107 96 138 120 98 78 115 128 140 131 144 144 118 121 139 131 139 108 141 146 139 140 127 151 142 209 175 170 174 139 185 185 179 155 163 139 146 121 119 111 134 118 82 62 64 71 89 77 75 98 85 76 120 110 84 133 123 153 140 126 160 149 136 147 146 177 163 150 125 178 190 165 131 147 134 183 137 145 120 168 145 183 159 183 115 84 122 168 84 84 84 102 123 183 230 231 174 185 215 205 209 155 205 174 178 117 253 236 254 240 320 297 239 239 238 222 188 230 188 199 201 179 239 270 293 313 306 182 231 231 192 262 284 291 282 314 352 285 294 309 279 288 342 282 289 287 302 334 353 417 482 334 344 389 298 306 283 367 340 386 331 412 299 252 261 275 252 245 274 253 250 240 243 232 237 232 231 210 216 198 164 179 162 166 159 159 162 152 153 152 148 148 155 156 139 123 109 76 90 87 129 125 133 141 93 100 143 131 105 82 66 64 67 75 98 83 125 95 94 100 58 77 53 52 90 88 75 61 52 68 56 57 56 65 60 55 55 51 50 58 57 68 76 89 85 89 94 92 96 98 99 97 94 99 101 102 100 98 96 98 94 98 89 71 74 77 89 98 96 96 83 90 92 90 100 97 92 99 90 92 93 86 89 74 71 62 60 89 101 97 94 100 96 97 94 92 94 94 95 102 97 98 98 98 96 92 92 92 81 84 92 89 94 95 89 92 91 83 85 75 75 66 73 65 71 72 69 67 59 59 60 91 136 136 122 121 110 106 97 95 93 77 78 95 92 95 95 94 99 114 122 127 127 126 124 124 124 128 129 126 124 129 132 128 130 132 132 133 132 131 131 132 131 132 132 131 130 130 131 132 134 132 134 135 135 134 134 134 136 134 135 138 138 138 139 139 137 137 137 136 117 131 138 137 134 137 138 120 120 110 109 128 130 133 136 135 124 122 113 118 120 112 107 123 121 102 112 112 111 115 112 114 117 108 118 114 118 119 119 126 122 103 97 83 109 112 105 104 84 85 72 70 72 79 86 108 143 155 168 177 172 160 155 158 168 186 198 153 181 159 166 133 107 94 92 101 118 126 115 100 104 106 118 139 143 161 163 151 145 114 138 150 153 166 155 156 147 138 204 180 189 206 192 173 164 190 149 171 198 195 180 183 177 180 187 177 179 199
 145 131 138 132 125 87 87 107 108 90 110 80 111 107 94 115 117 104 111 135 130 121 117 132 107 105 90 77 100 127 121 142 131 152 128 100 143 135 99 106 135 162 156 162 206 193 192 213 230 197 138 130 165 175 175 152 128 159 119 94 132 171 148 153 137 110 66 126 138 125 152 166 174 145 136 158 157 114 111 85 85 119 135 151 103 154 143 180 172 142 168 181 209 202 166 119 169 141 94 191 149 95 110 154 142 140 146 68 85 84 84 121 194 114 175 170 160 186 201 202 206 185 207 204 155 143 165 128 249 198 167 186 270 365 240 215 226 219 220 225 179 176 177 253 240 286 316 310 272 299 244 260 302 316 269 252 237 289 308 262 232 241 272 328 244 325 285 336 311 288 320 419 378 342 335 364 349 437 366 326 342 341 329 299 256 259 247 268 284 298 285 285 276 269 232 208 247 219 214 215 194 201 195 168 170 173 112 103 123 99 109 101 92 122 115 86 78 79 110 139 153 150 148 145 144 144 142 140 126 135 118 92 109 134 133 128 128 101 77 94 86 81 123 130 82 88 121 117 87 69 76 65 59 58 58 56 55 54 51 54 58 95 91 92 100 102 107 98 123 120 122 124 121 123 123 116 119 116 122 118 117 116 105 76 83 120 116 111 115 107 107 105 104 109 109 108 105 103 99 90 94 96 93 86 84 68 70 63 61 96 93 90 94 104 97 96 98 106 100 105 102 99 108 102 104 104 102 101 83 91 98 97 94 89 96 92 95 94 89 90 94 82 85 82 76 78 79 70 70 77 75 73 72 76 54 101 146 141 148 145 136 138 132 126 124 128 136 135 120 129 130 125 123 121 123 124 131 128 128 103 103 128 127 126 125 129 126 126 131 128 127 124 126 129 129 128 128 129 124 128 128 128 129 130 129 131 128 128 132 137 131 131 130 136 134 137 137 137 139 140 139 125 140 139 136 136 137 138 136 136 126 120 128 140 138 139 123 112 127 129 134 124 124 121 125 120 123 122 126 125 120 119 114 117 116 125 121 117 125 115 123 123 118 98 87 110 110 109 100 86 88 89 83 68 67 95 87 96 110 155 171 152 165 185 187 201 211 197 180 174 169 182 173 126 114 137 128 121 97 96 98 102 99 99 108 117 116 117 121 130 130 145 152 141 170 163 181 175 152 166 153 182 179 196 189 189 192 187 159 171 189 185 172 194 219 207 215 222 230 196
 121 113 114 120 99 110 68 81 96 90 102 85 86 92 103 119 128 113 94 112 125 112 128 125 129 127 95 90 103 131 133 114 101 111 135 112 121 88 115 132 168 173 151 180 212 192 195 204 239 200 173 177 168 141 127 145 127 132 136 128 135 174 150 146 138 94 76 79 122 127 173 165 175 209 166 156 138 136 134 138 136 102 93 144 131 172 205 162 162 145 133 177 173 136 176 198 144 105 153 138 108 150 128 173 142 76 71 80 91 84 84 209 164 160 180 159 173 199 202 169 253 217 188 246 217 244 232 164 138 194 236 167 186 219 209 214 230 250 226 209 211 210 224 281 239 277 288 331 256 333 288 242 276 278 265 301 271 236 223 241 317 327 321 286 334 318 359 314 451 457 471 463 404 358 345 377 428 410 372 305 342 314 325 324 301 296 269 242 264 251 261 282 278 267 228 221 226 223 234 219 194 221 172 176 170 160 148 135 139 135 94 108 93 96 89 77 87 95 118 145 143 148 137 140 138 116 124 142 141 125 99 73 136 128 129 98 104 109 104 84 82 107 124 123 110 130 121 123 89 74 74 68 62 66 56 55 58 50 54 55 62 91 73 100 117 111 117 117 111 124 133 139 135 135 129 128 125 128 124 126 125 122 106 70 81 117 120 128 120 109 118 125 125 122 117 112 100 102 99 94 91 82 83 71 72 75 71 67 60 61 90 92 92 77 91 96 93 103 101 101 109 106 101 101 99 95 89 92 96 93 100 95 96 97 96 94 93 92 91 98 88 90 84 86 85 84 83 74 69 73 78 73 72 78 60 60 132 135 139 151 149 122 137 125 139 141 138 134 135 134 134 130 133 131 130 130 131 125 108 122 126 123 126 120 108 115 120 121 124 125 133 128 127 127 126 129 125 122 126 124 127 131 133 129 131 131 128 136 134 129 130 130 133 133 135 136 138 137 136 144 129 137 136 136 138 139 139 140 140 141 128 135 143 138 129 133 132 139 131 134 129 125 123 122 122 126 121 130 133 131 119 126 118 118 117 116 122 123 122 116 120 122 112 106 112 109 111 112 93 88 92 89 90 78 120 72 84 92 99 133 126 141 136 196 213 204 198 196 192 160 144 148 124 124 106 145 155 150 118 128 123 113 107 104 118 132 155 163 150 169 164 164 160 160 155 189 186 180 176 176 167 180 181 201 201 191 195 190 155 161 202 201 205 188 192 196 206 227 231 208
 124 125 116 118 108 114 110 114 121 115 81 68 94 106 95 108 108 119 110 95 100 106 97 95 108 112 123 89 95 116 128 145 140 101 85 84 103 124 111 134 142 122 120 135 161 151 169 195 245 193 156 129 152 169 167 164 164 168 126 125 176 154 146 151 153 147 140 65 109 100 103 115 167 132 163 163 179 141 171 151 138 102 170 109 112 103 105 101 150 183 208 200 159 108 151 148 129 104 87 119 186 190 193 121 127 152 82 121 168 135 173 114 154 192 185 171 169 160 132 150 197 182 191 221 213 226 183 209 191 210 301 245 337 302 186 161 292 249 240 240 228 202 196 207 284 291 303 336 331 318 366 318 306 282 217 243 212 330 313 257 320 304 385 405 424 383 389 451 462 440 361 374 443 341 341 458 462 441 366 409 447 385 322 356 364 335 281 320 341 225 220 259 235 307 291 224 247 242 223 210 222 213 215 172 157 155 164 159 118 155 145 154 150 155 121 150 144 141 146 148 148 142 139 146 140 104 109 108 111 90 142 135 131 124 126 105 136 134 128 127 124 123 111 106 110 112 107 100 91 88 85 78 65 72 61 57 53 54 60 62 80 102 118 113 123 136 144 131 141 141 142 140 136 131 129 129 127 121 106 94 113 106 83 115 120 104 122 128 126 115 124 124 121 120 121 123 114 105 99 104 96 97 92 88 86 71 68 61 109 123 129 135 138 137 128 129 129 120 122 119 121 115 114 116 110 114 111 107 107 106 102 101 102 102 100 101 98 99 95 93 92 91 89 88 93 88 82 76 84 76 77 73 72 69 58 61 128 83 147 146 149 141 135 143 144 139 138 136 136 133 132 132 133 130 130 131 131 109 100 125 129 122 111 115 123 124 127 119 120 123 119 107 114 106 100 102 105 104 112 121 124 130 127 126 126 132 128 128 130 132 130 137 134 135 134 136 137 137 141 137 138 138 139 137 139 140 140 143 150 141 139 147 138 139 126 133 132 142 135 133 133 128 128 127 137 126 129 127 128 129 134 125 120 118 117 114 118 114 114 117 125 111 101 110 107 116 116 114 109 88 92 90 62 119 117 112 73 87 95 145 189 139 177 158 177 220 190 212 217 196 185 136 124 111 105 179 157 183 145 159 155 129 136 129 103 117 125 179 184 190 177 173 151 168 169 158 154 171 187 191 173 198 184 215 213 198 186 173 183 177 183 199 208 226 231 232 228 221 237 223
 105 120 122 113 106 106 100 102 82 88 83 100 62 91 79 82 100 95 100 94 98 108 121 115 108 87 115 110 90 125 127 134 139 109 102 82 123 145 133 125 119 113 145 171 144 154 187 203 191 143 105 156 146 142 147 171 166 177 152 172 170 165 166 165 92 177 159 167 95 65 123 113 159 168 157 142 135 152 158 169 167 155 227 184 192 165 145 110 217 200 173 193 173 128 181 131 121 85 127 192 186 203 199 189 175 164 69 110 155 153 186 177 193 187 112 106 140 178 178 215 155 129 183 183 175 216 165 189 267 255 182 219 170 156 168 141 226 255 213 261 256 180 250 221 253 337 330 360 352 343 364 379 287 253 287 262 330 208 208 259 307 369 353 414 414 417 427 414 469 492 331 410 361 526 490 452 490 461 365 397 438 463 394 393 358 395 334 302 266 291 251 274 255 245 232 213 236 235 239 235 221 193 192 178 173 176 161 167 159 158 155 153 151 150 149 147 147 146 147 137 139 145 140 141 135 142 140 133 136 142 138 142 140 136 135 127 133 126 106 88 108 109 104 92 88 86 83 80 76 88 79 66 78 71 67 51 55 55 95 103 135 141 135 133 137 140 130 128 124 129 123 127 128 133 130 127 127 128 126 118 120 116 86 87 92 116 125 122 125 122 127 122 121 120 118 114 120 118 117 116 99 95 93 93 88 78 79 79 68 63 123 117 123 120 118 122 119 120 117 117 116 115 118 121 115 112 111 112 110 115 111 109 110 107 109 113 104 104 100 103 99 99 97 97 93 92 93 76 83 81 79 75 77 77 81 75 58 60 136 139 133 138 143 138 135 130 131 134 134 132 125 109 130 127 115 120 98 117 103 87 88 90 85 84 87 88 96 107 111 119 113 123 127 120 124 124 128 121 123 117 121 122 125 124 128 129 131 129 131 133 134 139 132 132 132 136 137 136 135 141 138 140 141 137 138 140 140 142 143 147 143 147 148 140 138 137 139 140 140 142 137 143 139 136 137 128 129 125 132 120 126 127 125 130 130 122 120 117 114 114 123 109 106 103 113 111 114 99 82 93 72 83 114 127 123 124 106 72 72 90 87 122 158 178 195 186 207 216 250 208 189 154 168 122 138 119 158 169 174 188 171 157 135 128 136 115 106 124 132 177 188 188 183 190 179 175 167 189 204 198 179 199 203 205 204 191 201 203 191 177 167 180 200 199 202 238 251 248 245 253
 103 109 116 118 110 118 111 113 108 99 88 86 64 68 73 86 86 87 87 81 92 98 101 114 119 115 84 81 77 88 107 115 114 114 100 92 104 130 150 117 131 171 158 142 143 190 180 169 201 109 178 116 139 153 144 167 173 166 181 179 167 181 192 95 150 128 127 112 60 64 65 81 132 101 142 97 147 177 169 195 175 152 188 220 179 152 154 120 193 146 209 154 190 145 160 131 96 154 150 192 141 152 145 137 147 147 73 101 139 145 160 141 168 190 119 105 225 191 187 154 164 118 153 200 133 145 200 130 154 159 221 145 170 173 135 139 219 227 192 234 215 274 238 234 223 306 338 351 341 347 367 381 307 195 258 296 276 262 221 212 277 242 231 370 411 383 412 373 394 379 272 337 465 499 453 407 498 550 369 418 486 504 379 360 354 372 342 297 279 256 258 264 269 247 269 228 196 239 205 210 198 181 178 174 179 169 170 149 139 161 152 151 149 150 154 145 141 143 139 144 142 142 142 146 141 143 141 138 137 133 135 144 135 138 131 128 126 129 118 110 99 87 82 78 72 73 62 62 58 59 58 62 62 54 54 54 53 58 110 133 126 127 116 106 130 133 126 133 134 124 122 128 124 117 128 128 117 121 100 85 86 107 115 80 105 123 123 127 131 127 126 122 121 120 121 119 119 120 122 116 108 100 95 91 93 84 73 72 62 63 121 119 128 126 113 127 119 120 118 120 119 121 113 112 110 112 115 112 113 114 113 109 110 112 111 109 106 107 102 102 102 102 100 106 96 88 80 84 82 87 82 83 77 79 78 74 64 61 112 91 134 125 90 132 134 132 123 133 134 126 107 115 123 125 119 117 91 89 83 97 105 109 109 111 115 117 121 123 125 124 123 126 129 124 126 128 127 129 128 130 129 131 131 131 129 130 138 136 131 130 130 138 128 129 129 130 130 132 134 135 136 138 137 138 140 140 140 143 143 141 142 143 143 145 144 144 141 142 141 142 139 144 145 142 135 136 130 124 130 131 125 125 124 130 122 120 115 118 116 123 115 121 112 96 119 117 113 108 89 74 100 113 139 136 127 134 108 87 73 75 144 167 172 203 195 216 226 245 222 216 203 174 148 161 141 187 177 195 190 189 179 171 161 145 145 131 123 116 110 119 143 172 202 200 188 181 179 181 208 201 185 196 199 206 200 207 211 203 181 198 180 172 201 216 208 203 218 244 243 258
 93 100 105 116 120 109 109 114 105 104 105 102 101 82 73 60 67 82 78 65 85 64 82 102 102 109 94 90 82 78 77 95 98 118 115 84 98 111 90 107 148 143 124 143 188 155 185 169 117 164 106 141 136 136 174 161 185 175 170 140 155 167 158 162 92 157 161 167 174 141 111 59 119 131 65 169 149 161 169 111 131 139 199 211 170 152 180 167 119 196 184 146 192 136 168 80 77 170 169 126 177 131 189 138 164 128 65 100 104 79 131 132 128 144 85 175 147 180 182 129 173 121 108 129 110 111 119 141 155 149 157 162 175 128 213 224 195 183 206 213 194 237 250 258 267 337 285 331 363 352 339 386 351 208 194 236 245 292 323 230 263 327 300 228 322 284 335 339 250 244 307 336 519 442 434 459 581 508 521 393 512 423 392 409 359 356 337 286 277 263 274 264 262 258 262 233 200 189 226 200 134 167 172 170 168 158 168 167 164 155 156 150 144 147 150 142 135 134 145 143 135 137 144 142 132 143 138 140 142 137 140 136 138 141 141 121 113 106 92 81 79 66 61 89 72 131 112 78 64 62 57 56 56 61 64 58 58 76 116 109 125 138 149 134 149 146 143 132 127 128 130 106 115 128 107 129 123 125 127 123 128 118 101 119 115 120 123 123 118 122 122 127 125 119 119 120 124 118 117 119 113 103 101 101 98 91 71 70 63 65 105 119 117 115 99 118 114 111 108 106 105 106 105 107 107 106 108 115 116 109 109 107 106 110 110 107 105 107 103 101 100 100 81 90 98 103 96 96 97 101 90 92 96 77 81 74 59 60 68 90 64 116 116 105 140 128 121 95 109 86 75 72 88 88 99 99 101 116 118 122 123 120 117 121 121 121 125 124 125 121 126 124 128 128 127 123 126 126 127 132 129 131 125 125 124 126 133 122 130 130 133 127 127 126 126 127 127 128 130 132 132 134 135 137 137 139 140 141 142 143 145 146 147 145 146 145 146 147 146 145 153 145 142 139 136 130 130 128 127 126 126 128 130 128 122 119 115 121 115 105 110 97 110 117 121 121 116 94 75 86 146 154 127 147 149 133 135 108 102 74 161 154 121 128 167 178 208 210 199 172 163 159 128 177 175 127 132 188 199 188 201 187 152 162 163 147 149 150 138 136 118 115 167 176 188 200 185 180 203 192 190 220 224 227 235 214 225 228 228 218 208 214 234 226 233 243 239 256 264 228
 90 103 107 107 113 120 107 105 98 94 96 95 92 83 69 60 60 66 62 60 60 60 109 108 104 102 94 91 86 78 81 90 96 112 110 80 79 94 116 128 97 112 154 190 114 162 170 152 112 92 170 172 126 161 155 113 161 182 157 156 93 160 120 159 94 164 167 147 145 143 101 55 74 57 111 112 119 160 175 116 136 196 195 160 188 210 166 136 176 201 245 148 181 103 138 75 104 199 178 101 127 176 135 93 132 90 112 71 90 97 113 120 120 89 102 178 135 119 182 197 124 134 99 105 111 135 114 162 153 170 202 157 174 160 195 192 222 194 171 191 238 258 258 287 264 305 328 346 383 389 380 442 417 372 283 233 276 292 313 325 338 319 347 363 327 355 373 392 280 316 326 338 516 473 453 432 479 453 476 435 470 409 379 342 368 371 404 282 271 287 252 252 262 247 223 240 231 210 222 204 177 176 174 157 116 140 153 125 157 160 160 137 148 144 137 138 91 138 152 145 146 147 147 144 147 134 132 143 141 147 137 137 131 117 125 116 97 75 63 59 76 94 126 121 134 130 98 75 69 64 62 62 59 57 58 60 75 127 132 130 120 139 149 145 146 149 142 142 139 130 128 127 122 127 115 122 120 123 125 124 118 124 100 128 121 120 120 117 117 124 123 129 125 124 113 114 113 114 114 117 104 102 96 97 91 71 71 72 64 64 67 85 88 111 113 112 109 105 108 102 101 107 103 104 103 104 101 105 105 107 106 106 115 105 106 107 104 103 105 104 101 89 105 99 99 98 99 98 97 97 96 92 83 80 79 80 62 58 69 99 97 91 96 76 69 70 71 71 69 97 97 102 106 112 117 117 117 122 119 114 114 115 121 114 116 117 123 120 116 117 118 117 122 126 120 116 123 117 119 126 121 123 124 126 128 124 129 129 132 130 129 128 128 124 125 126 129 134 134 134 133 133 136 136 136 139 140 142 143 144 146 145 144 145 143 144 145 146 145 146 147 142 141 145 142 133 132 135 129 130 126 125 131 128 127 125 109 115 120 117 116 115 126 116 118 122 117 105 74 69 171 172 153 143 128 122 114 106 104 72 104 177 176 164 190 164 242 227 197 178 167 154 157 145 186 165 122 138 174 194 201 192 170 170 164 145 166 148 157 142 141 120 122 116 131 150 134 140 139 142 147 159 161 230 237 211 243 232 219 232 231 230 218 243 238 244 264 237 219 219
 96 100 91 99 104 107 108 108 90 95 86 76 66 63 60 60 105 82 134 131 60 60 66 94 80 89 109 107 91 141 70 83 92 96 87 79 101 109 123 114 81 113 160 111 128 144 121 108 93 196 177 144 94 98 145 170 165 180 168 168 167 181 185 184 170 167 163 151 159 183 122 101 190 62 142 94 106 74 92 150 195 171 184 188 203 212 168 137 191 159 168 126 96 168 122 67 78 149 159 115 165 141 130 105 142 104 186 144 155 59 64 79 76 103 173 76 82 80 85 95 99 150 153 173 205 171 148 141 133 178 168 186 166 159 151 158 190 226 194 166 182 209 215 272 309 226 322 345 375 371 417 392 335 258 233 247 277 245 349 322 250 256 283 282 376 318 341 360 348 295 311 330 318 634 430 407 477 450 426 548 445 469 383 413 461 419 447 393 293 322 259 266 257 244 245 219 221 232 190 179 182 173 166 147 160 161 148 114 96 104 116 92 85 82 91 99 91 99 133 145 138 142 148 144 149 142 98 136 138 134 138 135 125 125 115 101 87 64 62 102 122 129 124 125 134 126 135 108 68 66 63 71 70 59 57 117 113 136 145 143 150 142 136 152 141 151 139 140 138 142 138 133 138 134 133 137 138 138 130 134 123 119 117 117 116 115 114 115 120 117 117 124 106 110 111 107 121 114 102 94 92 101 95 84 72 66 65 109 84 112 118 118 113 109 107 107 111 101 102 101 101 97 104 107 107 106 102 104 102 103 109 106 108 105 102 101 103 101 103 99 98 98 98 99 101 100 98 100 97 99 99 98 94 90 78 72 58 61 98 106 125 122 119 110 117 111 120 120 123 123 122 120 120 119 118 115 116 115 116 113 111 114 113 113 112 113 117 119 119 119 125 120 119 120 117 125 121 125 129 131 132 126 130 128 127 129 135 133 131 129 130 128 128 128 130 130 128 129 137 133 133 139 135 136 138 140 143 144 142 144 143 147 144 141 142 143 143 143 144 145 146 146 146 152 149 140 136 135 139 138 132 132 127 122 113 121 119 123 121 120 116 124 125 126 128 132 125 92 79 74 98 125 128 159 136 115 133 116 114 70 142 188 215 176 193 222 195 184 191 166 167 184 180 185 200 175 151 128 215 199 203 195 180 172 179 162 175 170 181 197 173 145 136 136 129 138 162 163 190 200 178 218 222 188 214 257 271 283 270 268 259 240 258 285 272 263 262 257 229 241
 79 90 85 83 100 97 93 82 89 102 68 60 60 60 164 85 120 69 169 156 139 60 64 60 104 113 110 96 114 105 147 72 59 84 108 69 95 119 141 125 76 79 100 89 93 93 97 91 110 166 176 119 166 166 156 175 180 180 140 167 137 180 182 182 198 187 170 170 182 179 208 196 64 159 105 56 101 126 118 192 185 152 147 135 180 198 190 226 180 148 142 226 173 161 103 74 72 69 80 78 92 87 91 115 99 98 174 129 146 67 64 75 90 79 82 91 115 132 124 136 148 148 214 139 142 163 204 199 197 187 199 169 141 152 105 119 200 228 197 212 163 213 266 300 302 187 261 309 315 371 365 388 217 321 354 217 250 261 293 293 243 272 275 340 302 326 309 334 399 316 332 289 324 439 457 388 394 426 422 480 502 515 429 434 423 378 323 334 285 271 256 257 237 244 212 232 207 211 199 182 178 169 168 135 106 161 142 150 151 158 146 147 136 102 88 131 77 78 97 118 143 124 138 142 145 139 127 128 88 115 125 130 119 98 85 77 64 119 137 127 130 134 138 144 128 121 96 100 74 70 69 69 57 62 115 117 111 114 150 142 139 150 148 141 148 154 144 150 138 137 136 140 135 133 133 139 132 133 133 138 122 123 113 131 132 135 117 116 111 96 118 111 100 108 108 106 111 102 108 96 87 76 70 68 67 70 109 116 109 110 112 112 112 111 113 104 106 100 101 96 101 97 96 95 101 95 95 94 96 101 108 101 110 105 104 99 103 99 100 102 102 97 99 103 102 99 99 100 99 99 97 96 95 88 77 76 64 62 107 114 124 126 131 125 124 124 121 120 119 118 118 118 119 118 116 114 113 111 112 115 113 111 115 113 111 113 117 116 113 116 116 119 116 121 120 121 127 127 127 127 128 131 132 128 132 126 126 128 131 129 131 128 137 130 135 129 131 131 134 133 137 136 137 137 140 140 145 143 144 143 143 144 144 149 141 144 140 142 144 145 146 146 154 151 150 149 143 138 137 135 131 134 120 123 129 128 121 117 117 119 120 124 121 128 126 125 124 115 79 74 91 122 158 129 163 152 156 137 120 116 176 176 198 195 215 221 238 232 195 227 182 183 161 189 200 185 161 140 178 192 211 188 197 210 180 207 194 198 207 154 144 137 147 126 133 151 166 185 233 219 221 244 222 181 247 293 314 318 296 293 278 302 285 301 289 291 252 295 280 287
 67 73 132 64 72 75 184 150 161 167 66 63 60 126 171 170 145 144 141 152 141 126 165 151 182 168 139 152 126 121 73 157 113 136 155 61 58 89 124 68 72 108 140 118 135 182 210 190 132 144 167 122 169 169 159 100 118 139 126 142 144 152 183 112 185 154 119 170 169 157 135 161 210 155 95 86 64 126 97 115 174 109 82 144 157 192 168 120 156 138 177 122 101 101 108 64 62 136 149 198 154 139 151 175 148 182 175 169 107 61 65 106 122 92 149 160 124 165 198 189 136 181 135 113 140 116 155 147 147 174 170 182 101 125 211 192 212 222 217 160 165 228 208 277 289 292 234 295 333 355 340 303 365 337 469 214 295 237 204 264 322 261 325 331 365 328 360 383 424 433 376 328 271 416 469 325 334 423 432 462 559 437 405 388 422 476 299 307 342 243 252 256 244 218 219 234 224 203 178 182 177 185 139 168 171 162 163 156 154 152 144 158 106 111 158 144 145 153 135 129 103 72 91 96 86 97 117 122 121 109 97 93 70 74 63 97 98 126 131 137 138 136 130 119 140 116 130 117 68 67 59 60 80 103 109 107 119 120 92 118 149 143 145 140 141 146 142 135 135 135 135 137 135 134 134 133 131 132 134 126 121 128 135 131 132 135 130 133 129 119 101 97 88 82 81 72 72 71 72 71 69 70 77 79 78 105 119 112 116 118 113 113 109 110 112 108 107 112 113 113 103 93 93 93 99 98 101 99 103 101 100 102 105 110 111 111 111 107 102 100 101 100 103 104 100 97 102 100 99 100 105 98 99 93 79 75 56 64 119 130 133 131 127 128 123 119 118 116 116 115 114 112 112 112 113 113 109 112 112 105 108 109 110 117 116 112 109 113 109 112 122 124 122 126 128 123 123 131 127 126 132 132 128 127 125 126 127 128 132 135 131 131 131 129 130 130 130 132 133 139 137 139 133 133 136 143 141 138 135 135 135 135 136 136 138 139 140 142 145 150 148 147 147 146 149 148 142 127 133 132 135 132 135 135 137 136 125 118 121 125 128 124 128 127 126 110 100 76 75 80 95 148 199 164 158 121 106 127 107 83 148 189 177 152 237 264 263 220 249 199 202 219 202 234 245 193 209 169 185 185 194 198 181 206 209 227 203 167 153 181 223 172 144 126 127 133 214 177 217 224 270 227 216 200 216 282 269 270 268 258 246 223 248 305 233 278 320 313 323 344
 60 160 111 154 175 151 151 148 100 95 110 86 72 60 71 151 156 170 180 174 179 179 188 181 153 168 126 155 148 77 66 156 162 134 196 47 55 117 90 72 73 92 181 174 118 164 173 106 136 156 110 113 119 125 169 81 108 81 135 154 154 170 152 123 135 197 186 185 192 196 136 187 159 193 177 155 58 70 115 123 174 70 102 121 139 185 139 146 162 82 138 124 128 71 61 102 101 148 176 182 148 118 150 158 147 166 64 105 92 99 86 102 110 188 170 141 189 138 128 123 118 119 150 95 132 181 130 137 184 186 143 93 131 172 167 152 180 232 227 236 244 254 251 178 267 304 177 281 347 360 172 218 307 311 291 231 186 262 256 214 302 288 313 249 307 391 385 396 431 374 363 272 397 307 335 356 363 411 423 449 596 536 391 383 458 447 311 285 268 276 252 243 228 241 245 220 219 206 185 184 159 173 166 160 162 160 159 166 155 151 143 123 160 161 144 135 148 146 147 142 145 136 116 110 130 125 69 78 69 68 67 68 95 78 65 151 142 127 139 109 129 130 138 136 132 134 127 124 66 64 62 84 98 114 118 124 135 130 105 83 145 131 143 143 139 139 143 135 134 136 135 142 134 136 132 138 131 132 130 112 134 135 120 128 136 128 129 127 128 110 96 87 84 71 114 127 130 101 129 127 106 123 132 135 127 126 125 128 123 122 124 120 117 118 119 107 107 104 96 96 108 96 99 101 96 96 97 107 105 106 107 106 114 114 113 107 101 99 101 100 100 96 103 100 99 102 96 97 97 103 107 100 93 86 74 79 62 64 128 133 136 132 128 126 129 118 118 115 115 116 112 111 113 111 108 109 108 108 108 106 107 107 109 110 117 115 108 115 114 117 121 123 120 119 118 124 122 124 127 125 124 124 128 130 134 129 135 133 132 132 127 129 132 123 127 133 132 140 130 131 130 130 130 130 133 134 131 132 132 132 133 132 134 136 136 137 141 142 148 148 146 146 148 139 143 140 136 137 140 142 138 142 136 139 133 130 122 113 125 128 132 126 129 127 129 122 82 78 93 80 154 149 148 121 122 155 143 149 134 86 112 110 173 168 212 275 270 223 265 270 253 249 250 223 173 150 217 153 261 229 220 194 188 217 246 220 185 179 191 227 220 193 147 160 157 133 232 235 211 244 278 227 215 262 245 291 270 247 241 236 212 210 208 277 461 336 260 221 225 238
 161 113 90 159 153 127 130 139 76 73 114 146 121 83 69 64 141 110 137 146 160 153 110 108 135 145 200 178 157 151 106 105 172 172 135 147 46 59 61 51 94 102 96 87 95 93 119 131 112 67 155 60 99 129 145 169 147 154 160 104 176 162 129 84 149 157 170 175 162 183 185 118 107 183 189 137 80 58 61 75 97 141 166 190 142 154 116 104 161 99 119 57 57 57 57 76 97 172 200 171 140 132 116 64 58 61 76 76 79 82 84 139 166 172 171 186 126 137 162 128 130 91 97 204 153 142 150 162 90 117 118 114 114 159 180 174 160 210 232 212 217 188 261 260 295 197 304 329 338 278 342 356 397 412 392 245 259 243 235 262 305 220 273 283 253 363 292 336 442 469 404 348 357 343 418 356 411 316 372 384 385 391 427 431 527 452 327 287 267 248 230 230 220 210 238 200 203 190 178 162 170 173 166 160 165 162 159 165 156 155 148 123 140 150 146 137 118 105 149 144 141 133 140 114 97 136 144 145 122 138 139 125 90 68 121 149 142 139 129 144 143 135 144 140 124 137 106 68 59 61 63 109 97 75 75 110 120 137 135 119 137 143 139 140 137 139 136 135 138 138 137 137 136 130 134 132 133 139 117 115 133 139 126 127 129 129 128 138 130 132 92 81 78 86 133 139 145 140 139 142 135 131 131 130 128 127 128 126 125 127 124 123 125 121 121 128 124 124 125 121 122 116 116 113 103 112 106 112 110 113 110 116 111 110 111 110 105 102 104 101 105 100 107 98 101 102 98 99 98 106 104 97 102 90 77 61 131 139 132 139 129 126 123 114 117 120 123 117 112 113 114 116 121 118 114 112 111 110 108 107 104 109 106 117 112 112 111 118 111 111 118 122 123 121 127 122 123 130 125 125 124 126 130 129 125 121 122 126 130 128 132 131 132 133 129 131 130 123 124 124 124 123 131 134 128 137 123 124 127 132 129 130 133 136 139 140 142 143 145 145 147 151 149 146 150 149 147 148 149 149 136 136 132 136 133 130 127 131 125 131 130 131 125 128 134 77 77 86 88 96 125 126 159 183 188 180 135 106 132 145 142 192 150 154 209 254 254 230 216 220 212 193 210 185 245 230 285 298 174 240 266 265 255 250 255 204 223 231 228 214 176 232 216 182 167 142 174 164 243 281 320 280 246 273 309 290 297 255 272 254 259 245 216 274 228 247 303 275 267 317
 149 191 142 118 170 136 164 141 107 73 96 140 74 138 160 142 130 109 150 129 173 160 174 136 165 168 142 126 113 119 75 174 118 141 116 65 111 155 142 60 48 45 61 54 57 75 97 89 94 66 56 118 179 171 149 157 136 76 113 145 153 123 133 122 143 117 102 106 179 196 167 110 164 196 199 135 92 55 57 186 209 205 180 161 145 124 108 92 87 123 124 57 57 80 89 57 58 57 60 60 60 61 57 61 62 59 58 64 62 75 73 74 76 90 87 94 104 147 91 75 74 79 78 86 89 130 144 129 97 165 135 169 179 142 181 209 196 239 183 206 265 224 141 144 313 324 233 353 350 386 384 406 469 431 354 258 268 297 269 196 257 280 282 328 343 334 382 410 409 364 371 382 385 396 379 339 460 410 377 538 398 418 432 426 390 422 347 231 227 226 240 240 249 221 218 218 194 184 174 167 168 178 159 158 164 165 155 133 151 160 157 133 159 152 150 150 144 143 144 144 143 150 145 126 122 142 148 141 140 144 100 89 78 126 161 143 152 146 144 143 137 141 135 141 131 104 67 61 60 63 108 132 142 128 121 113 99 141 147 139 123 107 140 136 142 131 129 132 130 130 131 129 132 139 133 128 134 140 119 119 142 141 134 124 126 127 130 132 130 131 116 79 77 75 130 142 135 136 135 132 130 128 129 128 130 128 132 127 125 124 121 122 129 130 126 120 120 119 118 118 116 119 117 119 113 120 124 113 112 112 118 122 114 109 111 112 111 100 93 94 89 94 97 95 95 97 92 86 85 80 84 70 68 64 120 137 142 140 129 126 117 111 109 111 108 106 109 106 108 110 110 111 112 115 114 112 108 111 120 112 107 116 115 113 103 109 120 118 117 115 121 119 121 121 116 119 116 116 117 124 121 128 130 134 134 132 125 125 126 126 132 127 123 121 127 119 117 118 119 122 129 129 125 125 127 129 128 137 136 136 139 136 141 136 140 141 142 148 144 145 150 149 149 152 149 149 148 150 147 142 136 137 141 142 141 139 133 136 134 134 133 131 105 84 92 79 83 94 110 106 139 130 204 181 175 150 128 162 143 90 153 170 187 197 238 186 235 232 217 207 255 269 229 203 175 182 225 188 297 304 285 265 290 299 257 308 263 311 301 195 256 262 193 185 173 149 157 215 191 204 209 232 260 246 234 257 287 299 272 266 278 251 222 240 278 253 312 335 330 295
 156 198 164 143 120 171 130 132 114 151 86 106 64 126 163 153 148 127 125 152 156 133 147 157 134 86 141 129 133 116 126 144 143 129 118 84 175 153 81 104 168 112 64 49 45 45 45 45 45 59 100 87 152 124 122 91 96 76 115 152 147 70 86 143 174 171 166 157 164 170 195 197 184 206 131 180 151 57 88 161 193 129 119 107 132 144 80 109 83 101 103 127 126 127 114 124 57 57 57 61 61 61 61 62 71 95 81 60 60 64 60 66 65 69 64 83 79 79 89 79 88 108 126 131 130 136 139 157 197 112 160 166 192 206 206 218 190 173 204 247 226 272 261 144 144 330 307 330 394 322 396 363 459 454 375 262 305 261 287 356 281 198 304 244 302 290 373 330 386 284 316 332 359 429 407 447 434 375 471 400 359 400 359 365 421 353 301 246 224 231 245 252 237 233 224 201 189 185 167 167 160 164 158 160 166 166 141 162 160 159 139 156 153 157 147 149 154 147 149 149 151 149 138 138 144 144 143 149 142 129 86 75 122 143 150 150 142 147 154 140 142 143 141 123 123 82 64 62 62 80 114 144 143 142 123 114 107 114 139 138 139 117 137 138 134 137 129 129 129 130 131 133 131 130 126 128 134 134 130 120 130 135 135 131 124 126 130 135 134 103 81 84 110 81 105 136 135 132 133 131 131 127 128 130 125 130 126 130 124 126 122 128 120 124 123 127 121 120 121 118 117 115 115 119 120 116 111 117 109 117 115 112 116 112 111 112 108 102 91 89 96 83 87 91 91 88 83 83 79 75 65 74 68 57 123 128 131 126 117 122 110 110 108 105 105 106 106 106 105 108 108 108 108 111 110 113 114 107 109 110 108 110 116 101 106 111 115 111 116 109 111 115 110 112 118 115 117 117 116 121 119 127 128 131 130 126 126 123 125 126 127 129 130 120 126 129 123 126 126 126 126 126 126 127 130 130 135 134 134 139 142 142 139 141 142 144 144 149 147 149 154 152 152 144 143 142 141 141 142 146 143 145 149 145 145 145 132 136 132 134 132 98 100 91 85 92 103 112 110 109 170 167 201 201 187 164 146 170 126 111 137 169 233 198 247 150 237 202 228 225 241 235 220 255 176 219 313 267 307 220 325 280 246 313 277 275 311 300 334 292 337 249 219 186 157 156 204 253 184 181 181 200 190 217 229 282 276 314 344 287 245 239 226 255 276 273 294 325 308 282
 179 169 117 112 162 201 119 115 149 103 147 75 95 85 151 158 183 152 149 145 138 155 131 129 78 80 109 156 156 129 139 159 172 169 135 165 157 171 159 123 61 53 51 178 86 188 165 100 45 105 76 95 144 117 57 61 152 153 154 116 109 129 149 173 136 157 144 134 130 165 123 115 150 195 170 132 134 54 78 117 210 55 96 54 55 46 49 51 82 110 122 232 169 177 151 83 62 94 140 124 63 60 69 93 110 143 113 141 121 88 74 107 135 126 119 65 65 83 119 128 131 150 154 112 132 211 153 159 129 177 220 203 168 160 193 218 224 174 224 230 241 246 151 342 211 328 326 370 378 435 399 391 417 403 331 331 334 319 326 291 213 320 320 303 404 382 318 289 352 267 282 328 447 501 491 441 432 512 517 606 399 407 397 444 385 368 246 277 274 257 250 232 220 235 221 203 209 184 199 210 186 186 195 180 183 148 177 171 167 156 161 163 157 177 147 153 146 144 145 143 142 141 154 151 151 145 142 135 98 92 140 139 139 156 151 144 146 157 153 123 133 153 135 148 80 73 68 63 94 103 146 142 141 148 141 125 110 95 120 142 137 117 128 139 133 134 133 132 131 133 130 128 145 134 130 129 137 134 127 124 138 134 134 130 130 131 136 137 135 103 88 79 134 136 139 135 138 131 134 136 135 129 132 128 132 126 125 125 125 129 125 122 125 124 127 123 122 119 122 116 121 117 124 116 119 119 116 116 118 115 112 116 114 110 112 109 99 99 88 87 87 95 91 85 86 66 65 116 121 115 113 109 110 114 108 111 110 112 108 106 109 102 108 105 103 106 106 101 110 105 100 104 103 110 102 111 108 107 107 108 111 98 102 109 110 114 108 101 106 111 114 107 104 107 112 108 110 116 117 121 119 125 124 122 123 128 130 128 121 124 120 125 121 121 123 126 129 131 134 135 130 131 131 132 138 143 139 136 138 139 139 141 144 144 144 151 147 147 143 143 140 140 142 143 144 148 146 155 155 154 146 149 157 153 153 155 151 141 140 103 111 105 105 98 81 123 165 174 173 173 198 187 208 182 170 137 169 199 169 137 158 143 154 213 125 150 124 160 239 177 240 228 248 244 271 260 237 283 294 302 264 315 285 301 323 294 319 348 325 320 391 404 282 252 351 396 361 382 349 319 345 340 346 347 341 324 314 290 251 252 318 353 320 318 305 343 367 330 323 351
 121 189 190 171 207 172 148 108 174 148 126 108 69 74 79 143 109 149 191 140 164 153 119 89 128 137 145 148 185 147 110 165 196 208 190 174 158 137 66 86 54 52 178 179 139 159 174 135 45 108 66 97 109 78 107 137 170 152 89 123 133 158 131 88 151 104 152 110 152 111 72 116 176 175 80 137 93 57 116 83 46 101 106 165 191 115 141 102 108 145 188 119 104 86 85 110 132 155 145 100 73 63 62 117 152 138 140 108 90 80 68 128 121 113 92 134 69 68 116 150 123 68 142 146 136 165 118 164 208 145 146 171 191 177 162 228 163 253 213 277 224 230 305 350 235 201 275 383 361 346 237 239 440 425 335 304 302 362 314 217 207 220 288 319 343 299 343 351 351 338 319 370 449 409 482 388 386 555 475 551 518 449 553 463 336 302 261 251 251 261 255 249 223 231 224 214 214 196 167 169 189 180 183 175 180 148 179 171 168 161 178 169 170 160 167 165 151 143 143 155 153 140 141 143 144 123 129 112 87 79 128 132 146 158 145 145 153 133 137 136 128 150 108 111 85 70 80 64 103 106 141 148 151 140 143 138 122 105 119 126 142 133 120 122 132 133 137 132 131 126 129 133 130 131 139 125 124 138 122 128 132 135 134 134 140 132 130 129 126 95 90 81 92 131 132 133 132 132 130 130 130 129 131 129 131 129 129 130 128 127 129 124 124 122 123 126 120 125 124 118 124 122 124 120 117 120 117 121 113 114 111 117 112 109 101 103 93 100 82 89 89 85 84 72 64 103 119 126 125 117 116 109 111 117 113 109 107 104 105 111 105 102 104 98 103 102 106 104 104 112 106 99 108 107 112 105 103 96 113 100 95 95 94 106 107 113 107 107 113 110 111 110 113 112 115 113 112 116 113 113 123 122 126 123 126 124 120 117 123 123 122 119 122 124 129 129 127 131 133 135 136 140 140 138 138 134 133 134 135 137 139 149 150 151 146 146 139 137 139 136 137 143 142 151 150 152 152 157 154 146 147 156 152 147 166 163 153 113 114 114 105 102 93 81 78 139 178 131 215 216 222 215 201 146 191 155 183 183 191 177 215 246 185 179 206 231 206 166 94 189 229 164 236 181 241 236 194 291 268 285 323 333 247 298 233 386 370 394 421 365 371 395 379 414 396 387 585 418 422 400 319 354 322 324 301 282 278 286 349 304 311 364 325 306 296 330 394 352 355 317
 145 174 98 75 176 149 74 75 84 72 76 69 119 67 71 76 77 164 163 163 160 162 145 185 171 125 103 92 120 155 192 174 132 84 126 162 62 84 59 56 71 68 152 178 148 185 159 158 103 108 76 69 57 57 90 138 136 98 139 91 105 114 68 95 91 64 103 151 160 164 153 178 169 127 49 62 102 129 45 90 80 54 88 144 196 190 207 136 177 210 179 139 118 92 135 85 114 123 83 64 124 178 122 114 130 146 117 73 98 175 161 138 136 96 79 132 111 78 61 124 71 115 73 134 193 88 99 124 187 207 220 154 222 209 271 280 284 254 179 134 203 351 349 330 360 380 346 312 372 400 426 379 220 335 324 330 341 396 301 215 337 328 269 360 474 361 414 385 388 415 407 463 592 385 357 363 450 416 519 448 707 485 389 347 307 315 270 297 281 268 275 242 244 220 219 213 209 201 183 206 176 184 172 190 187 193 192 180 182 175 171 166 163 161 159 157 159 156 157 152 151 141 139 113 101 102 135 152 110 129 143 152 153 149 150 150 147 152 150 148 136 132 88 83 84 64 83 99 110 112 148 144 140 142 139 134 136 113 105 110 132 134 136 136 124 132 138 131 136 133 130 133 135 138 131 126 135 135 133 133 138 134 124 135 138 132 129 131 128 96 87 89 81 81 116 137 133 133 130 132 135 133 134 130 127 134 129 123 129 130 125 124 129 127 122 121 123 125 123 121 120 124 119 121 116 114 122 116 118 115 113 112 113 110 98 94 92 84 92 87 82 66 132 132 138 130 132 117 114 113 109 109 114 107 105 112 107 107 105 107 107 104 87 92 91 90 97 91 100 93 90 93 109 102 93 94 111 107 102 108 106 106 108 96 105 108 105 110 107 107 106 110 106 113 106 107 107 116 116 115 126 116 112 114 116 119 118 120 121 126 125 128 132 125 127 125 135 138 132 131 129 129 129 129 132 134 141 141 144 143 141 148 139 139 132 131 135 137 142 152 153 152 153 155 152 154 152 158 157 153 150 151 127 138 122 111 126 106 83 96 85 84 98 149 144 171 129 142 159 136 203 214 186 193 209 202 235 227 206 171 211 261 255 218 169 146 197 164 185 248 190 222 228 204 234 263 261 230 229 244 316 308 339 378 259 342 424 444 394 509 551 374 369 431 518 441 366 398 598 626 489 476 514 333 318 316 331 401 277 285 322 348 504 538 439 375 298 353 333 328
 115 146 148 90 128 150 111 73 137 158 158 132 106 141 72 69 75 98 122 176 170 165 201 182 125 103 140 113 141 210 165 143 161 119 78 67 156 143 142 120 112 61 54 129 165 123 203 196 95 45 101 67 49 51 139 140 79 61 121 117 60 61 129 105 122 49 47 58 154 106 52 51 49 45 47 59 45 45 50 80 113 151 161 173 108 199 87 104 203 231 131 107 178 119 84 142 106 74 64 119 87 140 157 147 123 130 79 146 135 172 135 96 109 154 129 118 112 138 148 101 145 95 86 143 149 73 73 80 186 211 205 185 205 117 240 257 276 217 209 313 291 363 349 305 345 393 387 339 374 422 428 440 306 247 259 345 391 296 298 289 288 295 323 279 385 444 386 387 405 366 442 443 389 365 510 439 597 576 467 566 583 380 353 412 269 272 337 277 269 257 279 243 231 254 224 220 218 214 193 204 180 183 197 217 212 187 184 183 179 175 177 168 167 168 159 158 157 151 153 145 132 112 93 92 124 160 153 146 128 141 147 149 141 157 154 138 150 156 152 152 124 83 77 82 73 67 107 95 133 130 145 150 142 141 140 131 130 140 117 107 124 124 138 137 137 120 125 140 135 126 132 128 130 132 132 128 135 139 133 131 128 124 127 131 131 116 131 133 138 128 98 86 81 83 127 137 136 134 131 136 134 132 128 127 134 125 131 125 126 127 126 129 128 121 129 124 127 125 121 125 120 118 119 117 115 121 117 119 119 115 115 110 111 109 99 91 95 88 76 80 61 64 124 131 127 121 119 120 112 109 107 115 110 111 112 106 106 110 106 104 106 105 108 103 105 105 103 105 103 103 106 102 92 92 93 93 96 95 97 103 109 106 114 97 97 104 109 104 100 107 101 105 100 103 108 102 109 105 109 117 106 110 120 122 116 121 123 120 123 127 126 129 128 138 132 131 131 131 129 129 129 129 129 129 134 143 144 141 141 137 133 132 132 134 136 138 142 140 151 152 153 150 156 153 159 160 157 158 158 153 148 154 144 126 85 88 92 90 85 107 168 186 186 192 182 145 161 190 183 166 198 216 200 247 224 228 222 214 217 202 284 273 264 261 261 239 132 247 232 259 240 123 128 220 239 223 280 257 271 278 279 232 392 327 384 321 414 470 411 442 419 360 499 394 489 643 283 624 686 612 588 594 483 414 418 547 563 497 440 309 330 348 575 561 358 534 316 380 429 306
 201 186 201 163 159 124 98 144 164 141 170 176 140 131 160 80 90 91 111 115 175 187 197 202 145 164 178 126 176 172 145 127 156 131 116 184 199 185 171 185 107 83 60 57 172 116 179 186 191 45 45 90 45 51 45 45 45 45 97 135 45 45 45 74 45 113 126 117 99 115 138 130 148 117 49 121 150 180 177 166 185 100 95 99 108 214 215 182 227 232 120 126 164 150 145 138 116 69 131 113 185 191 228 195 124 103 95 145 149 172 149 161 118 182 167 159 104 130 163 138 154 149 144 159 111 75 166 146 141 103 97 93 150 151 151 162 141 233 267 282 143 227 298 335 359 408 416 387 361 471 455 327 380 406 356 264 275 334 346 232 252 349 304 289 396 374 392 462 351 311 366 299 385 410 404 345 356 421 575 688 596 448 316 372 269 269 261 305 287 265 263 240 261 236 225 226 235 187 230 222 216 201 214 182 176 170 167 178 172 171 173 163 165 156 155 143 128 107 132 107 146 159 164 155 156 164 161 154 151 155 146 147 155 152 152 156 153 149 144 134 83 75 75 70 103 119 149 146 138 138 144 149 145 143 144 135 138 129 145 138 121 114 132 122 134 133 135 138 136 136 130 122 123 135 131 116 130 135 134 119 130 132 133 132 134 117 125 119 120 131 132 108 84 86 131 138 138 137 137 135 126 121 124 130 130 129 126 131 128 126 126 126 130 131 128 125 123 122 127 122 121 117 123 121 116 115 113 114 114 114 113 112 111 110 104 78 78 66 99 119 125 126 118 122 121 111 111 111 111 104 112 107 112 109 107 113 107 103 108 111 108 103 103 102 102 103 105 105 109 106 102 102 104 105 103 100 105 107 102 105 106 106 104 114 105 110 106 108 106 109 109 107 105 105 102 100 105 104 107 115 111 128 119 119 126 127 134 132 134 141 139 139 141 145 139 144 136 132 133 142 136 137 138 134 131 129 129 131 129 135 138 142 140 142 152 150 149 146 151 147 155 153 154 161 159 164 170 165 158 135 129 128 113 126 119 152 158 160 165 172 154 132 177 212 194 159 180 158 219 195 255 216 185 229 230 245 237 259 207 228 202 188 266 218 256 243 211 223 253 241 229 128 130 103 120 194 218 233 174 274 311 209 383 449 380 376 433 445 456 391 485 480 549 520 578 445 489 385 662 698 696 624 488 531 577 612 673 588 572 405 402 446 602 623 449 388 458 398 425 496
 138 203 149 144 195 167 182 124 113 165 161 171 175 124 76 166 74 80 95 171 113 123 128 150 201 166 131 113 152 110 98 135 133 145 149 171 149 140 126 156 120 95 61 62 121 119 101 87 169 121 134 45 45 45 45 45 45 45 45 47 83 109 88 100 112 110 110 127 110 146 109 104 112 148 63 157 162 175 174 203 188 198 220 142 154 108 180 133 219 238 186 153 202 144 119 80 129 125 121 138 175 247 252 222 150 136 89 149 114 164 157 203 148 136 226 121 185 185 237 198 174 157 107 90 76 75 75 192 151 92 103 249 200 201 192 228 187 110 160 111 164 148 192 225 249 258 410 573 397 444 302 372 337 382 447 384 372 356 249 378 373 314 371 275 436 436 354 354 452 696 415 586 455 601 419 530 698 586 814 821 565 391 305 374 424 354 273 304 293 309 303 294 271 251 261 243 226 248 214 197 190 188 195 189 184 180 168 172 173 158 168 159 170 169 163 151 169 176 144 154 171 170 168 159 156 157 161 156 158 158 150 142 144 137 135 111 135 150 128 78 74 82 67 107 105 110 145 144 149 156 149 146 140 144 142 144 141 132 142 135 137 124 134 129 134 137 139 127 124 139 133 136 135 133 131 142 114 141 133 133 129 132 132 132 133 130 138 131 133 128 120 109 91 96 132 140 138 143 137 132 121 130 134 132 134 132 134 130 131 132 133 133 132 131 128 125 125 127 122 129 121 123 118 122 119 116 116 113 113 118 121 117 114 110 103 78 64 62 86 106 129 128 119 115 118 115 116 107 110 108 106 107 106 106 105 107 102 100 106 106 93 103 111 105 103 113 106 104 104 108 107 104 108 105 108 106 102 107 105 107 106 109 106 102 111 103 108 101 109 107 112 106 104 105 103 110 112 111 113 111 120 116 118 118 124 123 127 136 134 133 135 136 142 133 133 135 144 145 147 149 150 146 137 130 130 128 131 133 131 145 149 143 140 144 142 141 145 141 147 146 163 169 171 156 152 136 122 122 132 113 102 102 88 89 87 98 112 144 172 210 211 209 230 196 177 191 221 170 121 197 153 160 123 180 229 222 202 151 136 188 230 223 230 213 271 255 272 263 285 298 286 222 177 233 201 108 131 245 233 226 198 192 196 430 348 410 411 334 362 386 393 634 628 931 516 681 607 405 553 665 641 451 866 631 540 846 717 821 460 625 531 398 447 618 567 578 541 460 392 411
 153 130 121 188 163 190 174 185 141 212 201 179 149 171 132 130 116 100 108 120 178 192 150 161 150 169 144 178 184 168 114 158 180 162 116 149 182 151 131 90 63 63 95 87 148 114 136 144 155 74 94 115 45 45 45 45 45 98 98 93 100 132 111 112 153 145 130 142 166 151 145 133 140 78 104 98 89 107 181 191 164 205 155 108 106 149 99 121 228 246 190 167 203 140 136 152 206 124 84 137 233 198 163 163 127 143 98 165 201 222 195 236 193 158 183 167 194 177 134 162 132 156 134 142 77 122 174 77 76 81 93 213 140 252 159 222 163 109 164 101 144 160 118 154 195 351 506 382 342 368 356 355 410 383 416 365 376 354 264 398 441 314 408 256 406 367 348 376 413 375 483 481 459 409 520 492 482 584 585 540 403 347 454 358 373 339 284 250 265 298 293 254 291 267 275 259 228 255 199 194 191 196 186 178 180 178 178 173 175 178 174 149 168 160 160 159 170 177 155 171 170 170 172 169 167 166 165 166 158 156 155 146 147 153 145 143 124 123 83 77 74 71 69 129 144 138 141 143 150 149 149 141 150 148 142 139 142 140 139 137 128 129 123 119 133 136 134 137 135 140 135 134 134 132 136 115 107 109 138 135 130 130 130 126 121 131 132 132 125 129 112 98 85 85 144 142 139 141 134 133 131 135 132 133 130 138 133 128 131 132 129 129 133 129 128 127 127 123 123 125 124 122 124 119 116 123 113 112 120 115 111 116 111 105 103 79 78 81 62 93 122 118 116 116 113 114 114 109 111 106 104 105 110 105 104 109 107 108 108 104 87 102 104 107 105 112 106 110 107 109 104 105 107 109 103 106 99 105 104 106 110 108 110 102 101 108 108 107 114 106 110 111 104 106 110 106 112 111 112 113 116 118 127 131 121 122 125 134 134 128 128 129 131 139 139 145 151 148 146 146 137 140 134 128 131 132 133 146 147 147 148 140 146 136 140 137 145 145 157 162 168 158 158 146 151 139 150 148 146 111 99 95 115 97 93 129 148 202 205 218 189 198 164 170 208 217 123 119 168 216 200 227 171 137 131 130 138 172 199 185 147 196 223 256 256 257 245 247 241 246 258 247 274 243 232 143 243 178 236 203 143 173 263 285 386 405 331 340 413 517 392 464 558 566 492 659 661 524 759 640 641 842 591 910 816 757 816 783 727 618 671 631 702 550 613 436 511 486 435 461
 147 204 191 147 124 128 137 139 189 184 172 128 132 200 121 149 181 84 109 114 132 180 228 193 200 205 147 166 159 137 157 121 137 112 125 80 124 142 105 75 107 181 153 160 81 121 216 159 126 45 45 45 48 48 61 60 82 76 75 137 153 162 178 178 173 167 150 129 129 118 140 161 158 171 79 149 151 148 131 105 164 163 143 247 96 76 170 131 244 257 215 179 191 208 169 193 211 107 119 81 212 253 201 161 110 183 185 195 206 237 267 172 154 137 198 223 129 180 170 138 132 84 162 100 99 80 90 180 83 142 150 171 173 157 139 187 109 165 101 104 113 151 182 203 194 164 242 361 416 313 296 291 358 268 359 342 335 289 340 453 380 525 382 361 369 555 505 722 438 460 451 494 467 506 645 543 427 589 521 491 385 320 501 374 331 347 348 303 296 310 282 307 297 232 280 219 262 213 224 220 181 181 193 177 174 174 168 186 167 176 177 174 165 178 171 176 166 166 163 165 175 178 172 169 170 173 172 166 168 166 154 146 149 151 154 152 146 137 88 80 79 68 119 140 147 148 153 157 152 153 150 151 148 147 136 143 145 143 143 141 137 133 128 125 134 140 139 141 138 125 138 137 140 135 131 132 134 135 132 132 132 136 129 134 134 129 122 123 106 98 98 120 132 128 134 140 133 135 135 134 133 134 131 128 127 130 126 133 131 130 127 122 107 109 121 123 122 121 120 120 122 123 120 115 118 118 118 120 117 118 111 106 106 101 103 94 95 85 110 121 127 129 122 114 110 106 113 111 114 105 106 100 98 105 104 109 94 93 105 108 106 107 105 105 104 108 106 112 109 109 108 113 108 106 104 105 103 103 102 109 101 106 117 103 107 108 105 113 113 111 117 111 109 111 105 108 104 105 106 112 113 107 110 114 114 111 116 114 115 129 131 135 140 136 133 139 135 137 131 127 132 136 142 148 154 143 149 145 145 145 136 137 135 143 146 149 159 154 152 156 158 163 155 160 166 164 159 152 144 106 92 97 92 111 168 167 186 223 192 194 206 168 114 209 199 163 232 297 257 263 213 203 199 162 196 164 188 229 257 233 197 211 236 235 238 215 208 219 255 217 236 184 216 186 258 177 133 147 140 145 135 129 184 217 235 175 271 268 422 408 437 499 521 776 833 612 503 482 722 782 795 912 822 758 646 905 798 784 630 793 732 597 612 565 640 489 573 453 483 462
 177 140 138 134 150 167 190 180 171 194 241 177 170 104 113 148 167 145 74 88 137 137 178 185 156 180 170 165 151 147 149 136 157 132 146 155 119 152 119 86 102 117 168 128 103 170 141 45 45 45 45 45 52 67 60 82 101 118 86 88 140 171 162 137 148 117 151 108 129 137 163 148 162 173 91 94 82 94 149 197 155 142 175 191 151 127 121 230 173 241 243 253 227 206 224 181 189 180 127 87 113 221 232 181 103 175 216 257 209 224 261 210 239 160 234 207 227 177 178 151 89 156 174 137 165 159 102 130 81 83 82 79 153 194 107 158 97 98 102 198 205 156 185 189 209 214 173 318 300 238 187 377 185 306 317 350 380 402 356 365 567 430 448 404 582 568 637 453 397 451 470 625 723 632 1103 461 533 696 625 391 328 325 365 413 351 337 339 320 315 284 255 282 296 272 223 238 259 222 220 205 183 183 183 179 192 176 175 184 176 180 178 162 179 164 177 171 174 165 166 167 174 172 173 171 170 170 165 167 157 163 168 155 159 158 155 144 143 110 86 74 71 69 103 116 148 152 157 155 158 156 150 150 154 147 145 143 150 139 143 143 142 136 124 136 131 142 140 145 140 130 131 135 141 137 134 138 137 134 130 135 132 134 133 129 135 121 118 103 99 91 129 127 134 135 135 138 141 133 132 130 134 132 130 131 130 129 132 131 130 130 112 123 128 121 115 115 105 120 122 124 118 120 117 122 117 118 110 113 111 112 111 109 115 110 101 100 95 83 86 118 119 119 110 99 78 98 73 105 106 91 90 103 105 99 105 101 106 107 103 107 104 109 105 110 108 108 107 110 104 108 113 113 108 110 106 105 108 101 106 104 98 107 106 107 103 108 109 113 108 108 101 101 101 106 103 111 110 110 108 117 110 109 103 103 107 115 109 110 125 121 124 131 125 119 119 122 124 121 126 130 138 148 146 153 149 145 148 141 138 134 133 139 140 150 154 156 152 160 159 164 157 164 166 173 177 165 154 141 155 119 107 106 105 101 85 153 196 210 159 166 209 134 189 255 217 183 276 246 236 226 195 174 168 191 206 200 173 196 220 160 144 145 173 173 197 198 205 182 196 172 234 222 193 235 181 225 133 173 209 157 179 145 132 258 297 229 237 300 260 254 538 504 450 593 596 620 483 698 482 751 714 718 870 1005 844 902 892 885 748 786 688 574 519 530 497 530 469 538 423 669
 179 196 191 222 168 212 217 188 195 218 181 199 199 201 206 150 198 194 188 82 103 165 142 171 183 167 219 206 169 192 147 139 123 142 124 97 90 87 81 89 69 134 152 182 146 175 157 114 94 73 66 60 60 70 74 97 146 120 122 128 141 152 125 98 130 155 155 172 174 167 130 136 166 147 126 118 157 132 66 127 172 184 224 223 247 253 108 88 187 217 158 269 291 173 145 205 294 241 194 195 136 101 138 215 185 138 169 260 271 196 248 287 228 218 274 257 237 205 162 139 133 187 138 118 113 109 94 96 99 88 92 83 106 170 182 152 93 97 200 159 179 196 153 154 150 147 121 157 255 182 255 255 255 255 255 255 255 255 255 255 255 255 255 255 255 255 255 255 255 255 255 255 255 255 255 255 255 255 255 255 255 255 255 255 255 255 255 255 255 255 255 255 252 255 255 255 255 238 207 219 187 188 181 181 179 185 175 167 169 180 184 178 156 181 186 183 178 181 175 176 179 179 175 172 167 165 167 166 155 163 150 125 133 138 166 158 147 91 82 71 70 73 144 149 147 134 154 154 154 154 152 152 150 150 141 142 141 143 151 146 149 144 135 142 138 144 140 131 132 136 142 141 146 136 132 138 136 136 137 135 132 143 131 131 130 129 132 96 98 89 134 129 138 139 135 136 141 140 133 132 133 131 132 130 132 130 129 129 121 121 122 125 121 125 123 123 122 124 119 101 109 101 115 117 111 103 100 112 101 99 98 109 110 114 111 106 108 99 93 93 75 95 114 114 110 121 112 113 110 111 109 106 111 105 105 103 111 103 106 108 105 108 107 107 109 107 109 105 104 106 110 108 108 115 108 113 105 106 102 106 105 109 107 109 102 102 102 104 101 101 101 101 102 101 101 101 101 115 109 111 108 105 103 103 111 107 106 113 115 123 123 122 114 113 114 114 115 122 141 139 136 140 137 134 128 136 139 144 146 148 154 143 146 155 151 153 156 159 164 166 171 172 179 164 154 164 153 127 157 163 142 121 112 119 125 126 102 159 168 156 216 273 272 306 324 269 248 270 238 212 220 218 222 223 216 223 240 242 221 209 205 200 168 159 153 154 185 189 168 188 174 241 235 213 173 171 171 235 230 242 235 241 227 231 243 139 269 294 198 276 306 431 299 507 688 589 835 693 747 535 562 931 758 764 953 770 943 703 712 731 635 661 796 719 588 510 393 383 437 616
 214 207 171 191 209 171 199 142 189 138 99 129 164 132 108 85 121 103 119 77 86 166 140 150 128 190 184 150 150 217 170 162 145 168 129 163 171 159 122 106 70 119 160 158 139 194 176 89 79 63 63 62 63 62 76 119 140 147 130 127 124 145 87 122 117 171 176 161 117 151 97 110 138 201 186 175 138 85 99 83 124 205 203 249 136 189 149 136 139 103 167 268 303 181 204 299 259 186 166 215 139 99 86 212 192 192 199 213 230 275 186 255 281 192 216 164 230 202 150 108 162 241 158 170 146 99 120 101 120 101 109 89 82 201 149 195 98 101 124 173 155 178 172 123 114 135 137 188 187 255 255 255 255 255 255 255 255 255 255 255 255 255 255 255 255 255 255 255 255 255 255 255 255 255 255 255 255 255 255 255 255 255 255 255 255 255 255 255 255 255 255 255 255 255 255 255 231 237 228 217 193 199 191 181 179 179 180 170 175 172 192 163 174 180 178 176 176 177 177 178 169 179 179 169 170 171 167 167 158 159 146 139 158 140 128 133 129 85 83 74 73 76 154 157 157 155 163 162 159 156 153 153 152 145 145 142 143 143 147 147 148 147 141 130 136 141 145 136 137 140 142 139 140 139 139 137 132 145 133 126 139 141 134 134 139 128 126 102 102 90 135 137 135 137 133 136 133 134 136 127 125 130 131 115 121 132 114 110 126 128 124 126 123 126 125 122 120 124 120 117 115 114 115 117 117 117 112 113 112 114 109 112 109 113 115 108 108 105 92 84 78 94 114 116 122 117 117 115 122 113 112 107 107 111 107 107 105 107 107 106 110 111 106 111 108 105 104 104 104 104 104 111 108 105 110 111 113 109 107 109 107 101 104 102 104 97 105 107 101 101 101 101 101 101 102 109 104 110 109 108 108 110 103 104 106 112 112 116 125 124 116 121 122 116 115 114 124 132 128 125 127 125 133 123 128 142 147 151 160 150 152 147 145 154 155 155 167 167 170 171 177 190 189 181 158 129 152 158 176 171 161 155 142 120 162 148 90 159 192 222 241 187 180 231 300 254 195 251 235 211 251 260 313 276 215 249 258 232 215 218 191 169 173 181 187 190 218 185 190 178 164 160 184 233 235 224 184 138 180 231 237 245 221 221 155 156 174 150 164 178 244 279 320 436 420 643 697 1215 778 610 664 758 829 933 918 976 991 631 617 758 608 613 617 615 416 644 522 393 396 514
 104 133 144 135 106 128 100 122 181 185 200 193 133 84 125 193 228 173 138 152 90 105 153 210 182 157 200 177 142 186 223 142 146 128 105 146 179 173 109 102 84 117 82 115 122 141 45 45 45 51 73 70 105 99 132 140 149 171 118 97 90 101 106 149 117 177 167 143 89 97 168 161 140 158 178 196 165 153 167 94 79 200 208 157 274 287 322 322 289 178 112 223 288 304 227 305 210 301 227 180 202 214 131 93 263 228 196 183 147 217 188 234 235 236 215 133 157 110 241 212 141 174 148 153 140 153 151 186 161 147 94 88 181 83 88 125 122 170 186 184 152 113 109 110 158 251 242 255 255 255 255 255 255 255 255 255 255 255 255 255 255 255 255 255 255 255 255 255 255 255 255 255 255 255 255 255 255 255 255 255 255 255 255 255 255 255 255 255 255 255 255 255 255 255 255 252 233 224 228 236 215 221 218 207 210 211 192 195 198 197 175 178 188 183 173 176 167 164 169 171 165 167 166 157 158 159 162 160 169 160 154 160 158 161 123 91 88 101 91 82 76 77 138 161 161 161 162 157 157 154 152 150 146 149 151 144 142 144 147 148 151 146 143 138 134 131 142 142 138 141 146 143 140 137 137 133 131 137 131 137 115 125 135 133 136 133 126 106 94 105 136 135 137 134 132 132 134 135 122 134 133 137 133 129 128 127 127 129 129 127 125 125 125 119 124 119 124 121 119 115 115 118 115 117 115 118 117 119 115 115 111 115 116 109 110 111 106 112 103 92 86 84 86 67 107 116 115 117 113 112 113 111 110 109 112 107 103 102 102 105 108 108 105 106 110 103 90 105 103 93 102 109 111 107 104 101 102 106 107 105 104 100 97 97 97 97 97 97 98 105 108 101 106 108 109 103 102 103 105 104 104 105 104 110 105 106 114 120 110 121 122 119 126 114 113 115 114 116 123 121 124 125 138 140 141 130 132 147 136 140 150 150 152 161 164 167 180 190 197 197 196 199 189 181 175 178 187 188 187 166 147 147 123 106 106 106 106 106 106 116 197 211 217 260 259 224 149 236 305 303 323 355 342 285 286 225 266 274 232 229 183 205 253 270 263 285 268 259 251 239 231 197 199 260 248 257 188 205 206 160 225 256 173 266 147 185 250 474 567 348 282 234 373 279 489 731 691 821 764 953 806 915 696 893 993 1055 1193 679 713 565 725 547 506 807 703 825 456 553 402 421
 176 107 101 96 157 131 131 125 98 128 173 189 154 127 202 164 171 131 172 201 84 102 159 216 215 162 207 181 186 240 179 220 191 193 191 143 106 92 83 76 151 106 126 156 204 68 45 45 45 57 60 104 141 137 152 145 157 162 122 157 95 82 151 168 134 182 128 123 82 84 113 131 105 101 134 140 159 164 183 177 194 86 134 247 268 170 259 259 199 291 128 269 179 296 217 306 309 296 310 301 221 186 131 96 195 224 210 197 198 200 264 294 223 192 236 171 114 145 198 179 168 193 196 188 208 186 164 150 168 168 97 178 88 89 99 147 171 133 142 171 135 104 120 129 131 175 198 255 255 255 255 255 255 255 255 255 255 255 255 255 255 255 255 255 255 255 255 255 255 255 255 255 255 255 255 255 255 255 255 255 255 255 255 255 255 255 255 255 255 254 255 255 255 255 255 246 220 219 239 225 205 219 209 204 195 200 197 200 198 201 192 194 184 184 176 182 169 168 175 170 175 172 166 166 163 158 160 162 151 152 163 154 145 131 110 96 125 97 90 85 90 99 159 158 158 160 156 158 155 153 154 151 149 151 151 150 147 143 153 147 149 150 142 139 136 130 137 136 136 142 146 139 140 139 132 143 137 135 129 137 118 120 140 135 122 120 109 93 98 106 137 137 136 136 131 132 134 126 130 134 139 135 134 130 128 128 129 129 128 131 125 124 122 122 120 121 116 117 118 113 102 79 99 112 115 114 113 112 107 110 109 108 109 112 109 110 107 108 105 101 93 89 87 86 104 114 113 113 114 112 111 113 110 109 108 107 106 103 101 103 108 107 106 110 108 106 105 106 103 91 101 105 115 114 105 105 108 100 95 107 110 101 102 98 105 101 100 102 107 101 101 101 101 104 102 104 103 111 103 104 104 105 105 110 106 109 111 114 116 113 118 115 112 112 114 116 123 124 129 128 129 134 139 137 131 132 132 140 143 144 154 155 161 174 185 190 197 203 200 203 198 202 202 160 177 190 187 173 161 154 132 126 106 106 106 106 106 168 156 166 184 252 275 185 222 190 267 298 205 276 359 358 427 344 360 266 337 328 326 349 250 205 213 260 286 270 246 238 200 193 221 176 164 218 276 258 270 225 218 205 238 256 229 393 308 398 485 373 362 455 472 461 325 435 462 571 521 548 748 1077 1011 942 994 969 896 735 893 821 829 805 769 480 772 575 590 675 398 395 398 387
 158 158 178 177 103 145 174 205 210 196 114 157 215 201 184 172 204 155 155 100 103 116 90 156 170 134 196 140 250 236 196 194 148 206 169 181 168 119 84 179 143 98 45 45 45 45 45 46 45 57 85 89 81 72 126 135 138 172 122 95 71 144 166 106 101 166 139 72 157 166 107 102 120 145 96 102 120 124 131 146 135 221 212 135 239 246 296 243 320 325 257 320 290 297 279 299 295 315 314 159 206 148 96 161 116 128 194 155 124 222 277 254 243 204 167 152 216 214 243 226 231 204 197 159 138 110 91 127 90 90 90 94 90 174 156 170 184 184 180 97 103 117 255 230 232 147 154 255 255 255 255 255 255 255 255 255 255 255 255 255 255 255 255 255 255 255 255 255 255 255 255 255 255 255 255 255 255 255 255 255 255 255 255 255 255 255 255 255 255 255 255 234 255 245 248 241 232 237 209 205 212 220 215 203 192 192 186 192 183 189 185 187 187 189 180 186 173 174 181 172 172 174 170 169 168 163 163 167 158 151 143 133 112 90 113 91 92 85 80 79 108 143 159 161 161 163 154 152 156 155 150 156 157 160 167 156 154 151 145 151 151 152 142 141 142 140 141 142 149 145 140 140 145 139 137 139 139 137 140 138 136 133 131 136 126 107 98 139 139 139 139 138 135 129 136 131 123 125 136 132 133 133 130 131 130 128 128 128 125 125 124 126 122 124 125 125 126 119 117 96 61 50 61 84 115 118 117 116 113 110 106 107 106 107 109 107 107 109 107 110 96 97 94 89 87 86 83 70 98 112 117 118 112 109 110 109 109 106 99 96 111 107 105 108 104 100 107 95 95 96 93 97 110 113 107 101 98 97 98 108 107 103 92 120 109 108 98 108 102 101 101 101 103 101 110 102 102 103 104 104 105 109 115 108 106 106 102 105 106 112 114 117 117 118 120 131 131 141 145 148 140 138 147 138 140 139 145 151 155 165 168 179 185 201 200 203 195 188 187 185 199 210 198 203 200 178 177 155 133 106 106 106 106 141 154 179 191 181 172 144 144 128 164 127 174 232 221 201 185 255 206 269 358 401 410 399 345 425 430 383 438 350 356 268 215 196 228 259 256 204 203 230 213 196 171 255 177 256 252 259 247 288 288 319 319 288 162 257 192 154 174 181 256 255 513 304 1021 661 726 834 1173 1138 837 1366 1526 1209 1025 967 709 583 506 562 535 431 430 424 415 403 438 386
 172 172 186 135 106 153 209 216 222 185 240 178 208 220 285 193 256 190 191 174 223 95 104 155 112 150 164 120 174 208 202 220 212 197 173 107 97 94 97 84 187 45 45 45 45 45 45 64 76 79 72 132 89 142 112 109 133 142 121 128 70 146 170 97 89 66 68 76 82 105 120 91 106 106 163 138 186 226 219 122 105 223 145 282 193 108 181 123 188 199 327 229 226 329 288 332 238 190 116 110 104 102 203 308 199 136 149 209 177 169 253 308 269 233 218 157 230 228 248 221 230 205 200 115 98 189 246 178 137 139 108 96 131 126 95 90 90 122 96 138 143 238 128 128 135 255 255 255 255 255 255 255 255 255 255 255 255 255 255 255 255 255 255 255 255 255 255 255 255 255 255 255 255 255 255 255 255 255 255 255 255 255 255 255 255 255 255 255 255 255 255 255 252 255 246 203 243 234 235 230 209 193 204 204 202 196 194 188 188 186 176 179 181 174 181 174 177 177 171 171 175 170 170 151 144 165 170 173 167 142 128 102 94 106 98 95 91 82 81 133 136 148 163 163 163 159 158 158 157 161 162 159 160 159 160 159 162 153 156 153 147 140 143 143 149 141 145 139 149 144 145 141 144 140 137 119 139 140 142 140 132 132 112 101 100 142 136 140 138 137 136 136 136 133 123 125 132 137 134 129 129 131 128 127 128 125 125 125 124 123 123 123 119 121 122 120 119 116 118 114 114 100 112 113 110 117 114 111 109 109 110 107 111 109 110 114 109 106 104 106 104 103 96 94 95 94 91 91 91 88 87 89 75 89 115 113 108 106 104 102 95 99 100 103 99 100 98 95 91 95 99 97 93 98 103 101 98 99 99 101 107 104 102 101 100 102 103 102 110 105 104 105 103 103 103 101 101 108 101 108 106 108 102 103 108 109 115 111 115 117 118 116 121 132 129 142 132 139 142 134 136 141 142 145 148 153 158 165 172 187 187 184 180 169 171 175 186 202 215 212 230 226 209 168 160 182 175 138 106 130 160 154 208 205 202 208 249 188 171 204 187 185 248 204 209 261 258 269 236 290 315 240 363 282 323 289 344 383 397 408 431 413 421 354 351 328 281 298 253 270 265 252 188 181 187 191 175 212 237 287 217 280 269 259 223 298 205 279 261 176 158 248 426 380 388 405 479 734 819 830 948 709 885 1161 1131 944 908 831 822 650 569 577 523 480 534 812 796 534 493 441
 203 184 152 161 111 155 175 236 189 146 198 307 170 166 302 185 161 267 262 157 103 95 153 231 98 110 188 151 247 242 221 196 170 144 172 147 173 173 104 89 167 45 45 45 45 57 76 66 64 118 119 110 130 108 140 157 154 170 112 136 66 153 91 67 66 80 91 101 111 116 144 142 122 147 113 131 190 224 235 173 129 120 252 282 194 206 204 241 229 243 284 288 341 292 339 269 209 155 263 226 132 102 324 247 200 202 160 156 133 208 341 306 201 235 193 197 234 253 239 204 219 160 147 102 131 255 197 214 171 146 97 166 128 165 138 97 89 94 108 100 101 115 128 170 218 140 226 174 255 255 255 255 255 255 255 255 255 255 255 255 255 255 255 255 255 255 255 255 255 255 255 255 255 255 255 255 255 255 255 255 255 255 255 255 255 255 255 255 255 255 255 255 255 255 239 236 232 235 233 237 220 215 199 193 195 195 189 190 189 186 180 179 181 182 174 174 175 175 171 179 170 167 158 160 138 160 158 164 147 139 109 95 149 129 94 91 87 98 80 149 149 145 167 161 159 153 159 163 160 157 158 165 160 159 163 155 156 146 159 156 146 150 145 144 145 142 146 142 149 148 144 146 145 144 140 137 142 139 143 139 127 127 106 101 126 143 139 137 134 136 139 133 127 122 121 127 130 133 130 132 131 130 129 130 128 126 124 124 122 123 123 123 123 123 120 118 119 118 119 121 116 112 113 113 113 111 110 109 109 109 112 111 110 110 110 106 105 103 107 106 105 105 102 100 98 97 94 100 92 94 92 92 87 95 115 113 107 104 107 104 108 101 100 96 96 96 99 98 95 93 98 96 96 96 98 99 101 97 98 99 98 105 100 99 103 105 103 103 106 111 106 108 106 108 106 103 105 105 105 105 110 114 113 118 120 109 111 111 113 119 116 118 122 122 136 132 137 135 134 135 138 142 154 160 159 169 167 178 184 178 172 165 167 178 185 192 205 213 228 191 178 188 181 177 179 159 123 106 127 157 217 219 191 204 202 224 236 190 178 209 189 236 220 260 296 304 266 236 229 254 290 330 321 331 264 255 303 276 265 322 365 403 416 469 336 333 324 280 238 205 198 220 253 222 224 206 219 181 205 235 207 289 223 241 265 243 214 260 265 230 196 259 344 306 461 275 492 519 830 1016 1397 797 1143 924 975 693 1269 963 735 657 1065 1040 1014 626 911 880 1204 981 672 496
 199 196 164 124 182 179 159 195 219 210 180 303 193 141 164 182 223 141 112 156 107 173 274 255 100 150 115 225 184 279 288 252 210 187 187 163 178 215 121 96 176 45 99 91 93 75 72 71 77 109 118 144 175 181 173 123 85 69 127 64 66 63 65 74 82 92 108 160 67 95 104 102 116 115 229 200 230 172 226 259 167 218 268 214 272 236 258 296 307 271 238 227 264 287 179 177 239 294 261 283 155 164 303 267 203 225 288 285 224 242 288 335 279 296 209 247 233 231 206 184 122 118 101 99 220 167 138 123 121 160 142 148 199 214 176 202 161 131 96 107 125 157 161 255 255 255 255 255 255 255 255 255 255 255 255 255 255 255 255 255 255 255 255 255 255 255 255 255 255 255 255 255 255 255 255 255 255 255 255 255 255 255 255 255 255 255 255 255 255 255 255 255 255 244 211 227 236 236 234 220 200 205 208 206 200 195 195 189 190 187 183 180 180 176 174 176 178 176 161 176 168 132 166 155 162 139 106 103 100 103 88 87 86 86 86 93 89 94 130 162 164 144 162 162 157 155 162 158 156 155 159 159 153 160 166 158 154 158 145 158 150 149 150 149 152 147 152 149 147 152 147 141 144 144 145 147 134 132 124 121 104 104 125 141 136 134 130 131 133 135 125 123 124 131 132 131 131 133 132 128 131 129 131 129 128 126 125 125 123 122 121 122 123 121 122 119 117 119 118 117 116 119 116 116 115 112 116 115 111 113 112 112 111 112 110 108 107 106 107 108 108 110 109 110 110 107 105 105 106 104 104 101 102 89 90 75 111 116 114 113 111 103 100 97 96 94 96 97 96 96 96 96 98 100 98 101 101 100 98 100 100 99 97 105 106 106 107 109 111 111 108 106 108 105 104 114 110 116 111 111 113 109 109 115 108 107 109 111 118 122 124 124 127 132 147 139 141 149 160 155 156 159 160 164 174 162 150 150 161 175 171 185 190 204 221 232 203 201 163 162 169 138 130 106 106 177 199 213 227 188 229 254 263 261 258 248 257 256 207 266 259 234 223 268 286 243 250 244 275 262 190 196 243 305 229 302 268 333 312 371 276 312 402 461 410 362 390 361 355 380 335 257 253 277 305 208 273 262 244 226 207 242 253 337 388 357 432 232 264 170 164 195 219 301 483 303 417 527 1032 1051 1177 1348 1380 1201 978 1057 807 1024 1235 1387 1245 998 642 1081 657 769 810 835 701 625
 249 216 173 120 230 190 155 189 266 254 145 227 246 188 157 222 193 136 110 109 108 250 222 142 137 275 183 130 152 269 283 176 163 134 157 119 135 109 100 100 97 45 112 87 77 98 93 76 80 115 111 164 137 138 95 159 107 73 58 61 62 67 69 101 106 120 138 69 99 161 147 145 151 118 204 117 158 185 145 163 170 270 253 192 226 279 211 219 295 322 324 274 247 232 169 216 346 287 205 242 206 115 206 133 298 309 339 349 282 153 249 357 369 259 239 202 201 201 164 200 171 169 100 194 198 153 128 183 133 184 142 209 255 169 226 216 135 103 105 122 159 181 168 255 255 255 255 255 255 255 255 255 255 255 255 255 255 255 255 255 255 255 255 255 255 255 255 255 255 255 255 255 255 255 255 255 255 255 255 255 255 255 255 255 255 255 255 255 255 255 255 255 255 245 223 231 230 230 221 220 208 209 207 200 202 203 196 189 194 185 184 182 179 178 178 179 182 172 173 175 173 169 119 146 132 109 101 90 90 103 163 157 93 92 90 88 89 108 131 161 162 152 160 163 160 160 156 161 160 155 155 159 158 164 157 159 157 152 155 152 154 154 154 158 150 151 152 148 148 146 151 148 143 144 142 137 124 129 111 108 113 136 134 136 133 133 128 136 130 126 125 125 127 130 134 133 134 134 134 136 135 130 128 128 128 126 125 124 123 121 123 120 122 122 122 121 120 118 117 119 117 118 118 119 117 117 122 114 111 113 117 116 116 118 118 115 114 114 115 115 115 114 114 115 116 114 112 107 106 106 105 105 105 100 90 84 110 113 114 114 112 102 97 98 96 91 90 95 97 96 95 96 95 94 99 97 106 98 101 105 99 100 96 106 102 100 105 108 109 104 109 107 110 109 111 117 113 116 115 109 110 109 115 109 109 106 111 107 122 130 121 125 135 140 139 147 153 151 156 156 161 162 170 171 153 153 160 163 171 182 190 206 210 225 235 237 226 198 202 181 137 106 157 171 188 233 245 230 207 190 255 227 277 287 276 239 253 248 262 296 286 262 296 283 279 287 279 292 315 306 280 203 231 243 324 271 330 291 348 335 330 340 339 385 392 387 379 379 333 344 334 229 218 258 279 241 240 248 315 249 269 248 355 333 322 350 291 293 234 166 222 356 282 383 415 477 544 845 706 1188 931 1274 1333 1049 1210 624 803 888 984 1015 1279 1049 938 800 663 642 678 778 903 877
 220 208 194 234 233 237 277 199 175 170 143 123 106 109 113 98 96 131 257 265 172 216 185 197 133 320 277 237 204 249 267 258 187 201 202 224 189 164 147 100 106 45 45 45 96 88 83 77 77 116 121 111 129 99 69 48 60 57 61 70 91 108 125 135 135 92 60 72 133 132 166 181 200 192 251 167 158 70 175 124 166 166 196 165 189 144 241 236 315 298 190 233 289 277 262 282 297 270 220 170 177 119 279 252 288 271 231 292 360 222 196 372 328 398 401 335 184 190 222 184 102 119 203 186 175 168 169 164 175 206 204 191 241 219 255 157 101 101 114 134 114 255 255 255 255 255 255 255 255 255 255 255 255 255 255 255 255 255 255 255 255 255 255 255 255 255 255 255 255 255 255 255 255 255 255 255 255 255 255 255 255 255 255 255 255 255 255 255 255 254 253 240 235 254 241 233 218 215 216 213 212 210 202 198 196 198 191 189 186 186 182 181 180 179 180 173 164 161 104 102 99 115 129 174 173 155 109 94 177 180 170 169 98 93 87 89 89 102 134 159 165 158 168 168 170 163 163 164 151 161 155 154 159 166 157 154 152 154 156 160 153 147 154 153 159 153 155 152 151 150 151 149 147 129 110 113 147 141 142 148 142 143 138 137 137 139 136 136 136 131 119 119 122 124 133 133 136 131 135 140 136 129 129 131 128 122 132 128 125 124 122 122 122 122 123 120 121 120 120 116 115 110 107 110 115 118 117 120 119 122 116 121 122 121 121 122 122 121 118 115 115 115 118 119 121 117 117 115 115 113 111 109 110 106 99 93 74 91 122 118 109 107 104 102 99 96 98 97 94 97 98 97 97 100 94 101 98 97 103 98 100 100 106 110 109 107 109 107 114 112 112 112 110 109 110 103 106 104 112 104 109 110 106 110 117 107 112 113 109 112 115 125 132 148 147 150 160 173 177 170 157 153 144 148 165 176 185 199 205 224 223 228 232 229 210 163 155 180 163 164 106 196 206 234 258 231 217 217 223 215 252 280 299 305 247 259 249 218 208 270 261 234 279 274 256 258 268 272 269 274 261 239 235 288 275 250 228 297 250 279 293 348 313 329 335 290 425 398 470 382 403 475 386 238 340 273 398 381 302 336 327 304 327 259 317 319 274 368 227 310 268 240 285 243 461 441 488 559 556 978 945 1082 1319 760 807 984 933 979 902 1196 1220 1040 1224 1058 591 819 813 839 1098 1146
 148 147 145 166 225 234 314 220 265 221 153 125 176 121 221 172 209 183 295 303 219 160 128 175 132 137 215 244 200 211 234 277 261 266 250 173 171 168 101 172 132 89 45 45 45 86 82 74 86 119 147 82 49 45 48 57 60 62 61 110 109 146 113 155 105 59 113 114 128 96 117 93 144 211 250 161 129 186 161 85 78 174 176 230 152 141 205 227 158 163 145 172 241 296 217 177 223 188 161 247 200 213 181 207 223 297 324 342 322 317 253 374 246 412 403 394 334 261 179 133 104 106 150 226 233 183 175 128 133 211 228 197 215 251 166 136 100 107 158 186 158 200 255 255 255 255 255 255 255 255 255 255 255 255 255 255 255 255 255 255 255 255 255 255 255 255 255 255 255 255 255 255 255 255 255 255 255 255 255 255 255 255 255 255 255 255 255 255 255 255 255 255 248 242 217 223 198 192 211 210 211 207 203 199 196 196 172 186 185 157 187 180 169 158 144 134 131 120 118 165 161 177 175 164 161 121 92 132 177 172 165 153 117 100 89 87 90 97 110 157 160 166 171 172 170 166 162 165 156 152 152 158 158 159 162 156 159 151 157 155 153 157 154 155 154 155 156 154 150 150 152 147 127 110 140 158 153 155 149 150 156 148 147 145 144 141 138 132 129 129 124 122 129 130 134 135 136 137 131 133 132 137 139 136 130 133 130 129 126 128 125 124 125 123 113 120 117 121 119 119 118 112 105 90 117 120 124 125 126 126 125 126 125 127 125 126 124 123 126 124 124 122 123 122 118 114 111 112 110 109 108 107 107 104 99 96 88 76 116 110 116 110 110 106 100 98 93 91 97 97 99 98 98 99 101 100 97 104 98 102 107 111 111 110 112 114 108 105 98 102 108 110 101 105 101 104 104 109 103 103 111 104 108 111 110 117 112 115 116 119 123 129 131 144 151 161 166 167 151 144 147 150 159 160 179 197 202 212 221 223 230 213 208 185 191 170 154 140 150 106 157 185 220 263 266 259 243 257 227 254 270 235 241 234 252 267 233 217 247 225 266 225 241 243 233 215 241 280 312 287 254 243 247 239 230 199 249 268 265 317 265 349 345 373 387 345 279 396 467 437 409 437 390 347 398 377 437 444 320 273 240 277 269 256 312 318 347 338 257 273 173 307 457 261 405 365 326 570 547 1136 877 908 1189 636 850 825 986 1201 955 968 1125 922 1027 983 666 759 912 906 815 861
 190 175 199 242 173 213 265 189 191 237 116 145 272 181 242 284 277 275 240 293 319 256 163 205 250 253 223 169 141 201 194 232 236 228 236 129 143 108 127 207 249 203 94 227 93 45 45 92 78 105 45 45 45 51 61 75 87 74 91 95 81 124 118 154 95 130 116 151 179 173 130 239 222 161 170 97 95 135 187 217 244 174 148 126 160 217 267 263 221 234 273 222 243 262 302 211 191 216 228 240 165 237 210 238 273 256 226 318 304 349 357 372 382 380 396 292 255 170 228 114 134 204 225 225 207 180 126 212 187 183 211 201 242 252 178 111 109 113 255 184 198 255 255 255 255 200 255 255 255 255 255 255 255 255 255 255 255 255 255 255 255 255 255 255 255 255 255 255 255 255 255 255 255 255 255 255 255 255 255 255 255 255 255 255 255 255 247 255 255 245 255 226 199 246 238 222 203 207 204 191 197 184 141 143 175 160 148 149 157 178 176 164 150 186 179 173 176 168 175 174 176 175 171 153 133 107 118 175 179 174 164 166 151 150 94 86 85 90 94 143 160 163 172 173 162 164 166 166 160 157 162 155 161 155 159 164 164 163 162 160 161 159 159 160 158 162 158 155 156 155 153 131 116 160 160 162 162 161 156 160 148 148 154 146 144 143 141 141 140 140 115 115 126 141 142 141 140 137 132 135 133 141 145 144 138 128 127 128 125 122 123 119 113 90 69 49 49 57 66 110 107 95 61 52 61 66 101 107 120 125 128 123 122 120 126 125 125 130 133 133 132 134 133 132 127 120 113 99 103 99 97 94 97 98 96 92 95 95 78 75 104 116 114 111 114 104 103 98 102 107 100 101 98 102 104 102 108 103 104 106 105 103 99 101 102 96 105 106 106 101 103 101 102 102 101 103 104 107 113 113 110 111 114 110 120 122 119 120 120 125 132 144 153 161 159 143 134 148 158 157 169 178 195 203 218 226 227 206 194 197 184 181 188 173 146 108 106 122 191 208 237 234 283 255 262 231 240 200 193 187 180 211 190 201 207 217 198 224 219 200 213 213 199 211 214 242 211 196 228 209 187 206 219 227 228 196 233 243 255 268 234 271 247 251 245 315 364 280 373 404 435 536 509 427 444 451 388 362 408 368 280 299 326 244 242 255 335 298 275 199 246 348 269 371 402 398 369 340 435 413 632 516 706 919 649 668 926 1216 1282 1435 1552 1319 1006 755 817 905 739 733 820 1089
 229 240 210 244 233 231 271 272 116 220 248 296 266 251 235 262 249 247 269 235 326 325 306 222 214 179 194 169 238 251 200 167 202 220 203 146 152 158 232 181 240 268 320 314 188 225 158 45 45 45 45 55 59 54 108 95 139 152 147 134 101 157 165 101 51 155 181 197 164 197 178 159 47 52 80 167 150 183 92 191 181 123 213 247 235 214 235 233 211 218 210 122 123 250 156 247 241 276 261 215 270 181 199 176 241 211 263 310 327 354 319 318 295 364 379 340 320 273 242 191 140 109 230 205 186 168 167 235 214 202 255 236 209 167 127 117 206 150 139 255 255 255 255 255 255 255 255 255 255 255 255 255 255 255 255 255 255 255 255 255 255 255 255 255 255 255 255 255 255 255 255 255 255 255 255 255 255 255 255 255 255 255 255 255 255 255 255 255 255 255 255 255 255 249 248 235 231 229 225 217 216 223 209 215 216 200 194 191 188 180 153 192 182 180 184 177 177 176 174 174 175 175 170 144 131 98 157 186 181 177 169 171 168 152 100 90 93 89 88 108 127 151 164 171 177 175 173 170 165 166 166 166 167 167 166 165 168 166 167 165 165 165 162 162 157 162 157 155 155 125 132 161 169 171 173 172 166 163 163 165 167 167 160 160 158 160 156 151 152 150 152 152 150 153 152 152 150 151 140 139 138 142 141 135 132 131 107 84 82 95 124 140 131 126 118 104 112 115 116 115 113 84 53 54 54 54 62 80 116 120 114 71 56 32 34 22 22 54 79 61 96 108 122 125 118 107 107 102 99 103 100 103 100 101 103 102 100 100 92 89 77 107 122 112 113 108 107 108 102 100 100 96 100 103 104 103 99 100 102 101 103 101 102 91 90 95 94 96 105 105 105 107 107 109 107 111 113 107 108 124 118 116 122 124 119 122 125 128 130 129 131 136 136 147 160 163 171 181 200 204 218 226 223 217 192 179 171 173 170 179 180 187 192 175 119 111 134 149 180 212 259 267 294 270 214 215 199 189 182 176 165 203 194 192 187 200 209 205 196 185 193 191 173 201 202 153 139 143 152 174 203 210 164 179 173 176 211 256 261 222 266 255 206 221 198 324 383 342 360 389 506 349 371 422 498 487 389 372 406 433 304 277 311 320 309 264 249 193 285 311 324 307 422 291 304 258 374 343 405 349 591 724 536 969 942 849 821 1223 1668 1167 1163 972 1402 1105 835 968 951 1082 923 946
 229 184 182 228 150 174 278 246 117 188 151 162 133 236 175 137 146 196 222 283 247 294 298 295 215 203 185 239 246 203 242 178 176 204 210 146 161 217 236 230 254 305 265 332 248 135 157 45 45 45 45 60 69 59 107 117 157 170 107 114 112 158 150 64 96 113 183 140 157 177 111 46 79 131 139 56 80 128 176 171 192 247 249 158 214 163 167 150 163 96 234 107 183 221 162 130 181 177 237 281 250 261 222 139 190 209 288 302 261 345 352 273 277 360 353 329 299 250 204 223 115 129 255 229 229 151 183 255 230 255 224 209 178 173 113 112 214 163 234 255 255 255 255 255 255 255 255 255 255 255 255 255 255 255 255 255 255 255 255 255 255 255 255 255 255 255 255 255 255 255 255 255 255 255 255 255 255 255 255 255 255 255 255 255 255 255 255 255 255 255 255 255 253 245 244 236 233 232 226 213 211 223 214 213 206 204 196 184 156 168 198 193 185 181 176 177 175 175 177 172 173 171 169 139 122 99 169 187 172 167 167 166 166 165 114 93 91 90 91 94 113 132 157 167 182 180 176 173 168 172 170 169 172 168 168 169 170 166 167 167 167 165 160 159 163 163 159 159 156 146 155 170 168 175 174 171 166 169 170 183 185 175 177 179 175 159 153 159 157 161 159 160 161 161 158 159 159 155 144 150 147 150 146 141 143 121 98 82 87 89 128 137 134 128 122 122 123 120 119 117 114 90 52 54 54 52 57 76 108 114 107 90 63 30 25 22 22 31 92 101 118 121 127 131 123 116 112 104 103 102 103 102 103 105 105 105 103 101 93 88 79 110 114 111 110 110 112 106 102 104 98 98 103 100 99 103 99 101 102 99 95 102 94 93 94 102 97 94 106 110 109 109 110 110 110 111 104 112 112 113 111 116 121 117 118 117 121 124 129 135 137 148 144 159 170 182 189 209 222 225 218 210 188 183 167 163 171 180 181 191 197 205 202 138 117 119 118 136 185 200 248 221 183 183 187 187 183 177 169 166 169 167 172 178 192 183 199 197 202 179 182 177 158 190 192 141 159 170 229 234 235 238 235 198 193 204 267 257 229 238 229 212 189 227 274 212 332 322 516 294 419 285 311 408 464 444 423 379 409 416 341 278 335 333 274 226 189 221 296 272 317 371 332 308 277 245 367 357 397 397 423 683 832 1243 852 725 1237 1067 856 811 1380 1424 1374 938 1266 1152 844 1003 1170 1188
 239 185 161 191 183 164 118 210 170 262 231 229 284 303 265 237 228 157 278 240 273 257 301 290 180 175 244 222 266 224 205 223 185 212 168 144 205 224 202 226 162 221 206 142 200 75 45 45 45 63 57 45 63 83 84 95 170 168 174 157 159 162 141 46 48 112 178 152 45 48 110 137 81 179 154 69 108 139 158 144 191 204 239 192 98 159 132 174 139 224 196 163 198 151 91 111 220 237 268 303 303 255 235 207 229 195 275 231 285 371 362 329 319 152 277 122 226 133 250 231 206 255 251 245 208 255 255 233 220 177 236 196 131 118 123 155 154 162 255 255 255 255 255 255 255 255 255 255 255 255 255 255 255 255 255 255 255 255 255 255 255 255 255 255 255 255 255 255 255 255 255 255 255 255 255 255 255 255 255 255 255 255 255 255 255 255 255 255 255 255 255 255 249 247 246 236 237 235 222 205 215 223 215 201 189 174 203 196 206 204 198 196 190 186 183 179 178 175 175 178 177 174 172 136 128 103 129 169 186 183 179 169 171 150 129 137 98 92 89 93 93 105 149 166 186 189 190 185 188 181 181 178 175 172 172 174 170 158 168 167 170 160 150 162 167 163 162 158 144 161 176 175 180 176 176 177 177 176 194 193 212 223 217 195 195 215 219 234 222 187 182 180 177 177 172 171 169 158 170 163 157 156 156 137 122 108 93 92 101 114 102 95 102 105 132 134 128 123 121 112 109 105 104 74 63 87 111 115 119 128 120 116 111 75 41 22 22 29 57 93 116 124 129 130 130 128 127 118 116 111 109 110 109 111 110 110 106 106 94 88 79 102 108 104 101 98 100 104 101 103 100 101 99 95 99 100 102 102 98 106 102 92 87 111 107 110 107 110 110 114 112 106 109 108 105 109 110 111 110 114 113 115 114 120 118 124 130 145 142 156 163 174 187 202 207 206 199 185 155 146 140 142 173 175 184 181 188 208 217 225 217 208 170 166 162 167 111 111 112 115 115 114 133 138 136 149 154 139 153 135 143 154 158 165 167 167 183 179 174 174 180 134 141 152 169 191 210 205 216 208 202 242 236 206 221 206 215 165 178 215 169 203 234 239 245 245 261 253 315 271 364 291 246 341 294 349 388 413 398 382 439 297 291 274 213 202 187 203 201 215 223 229 218 220 364 408 465 302 363 299 405 535 486 427 525 645 718 1052 1628 1230 856 1439 1505 1378 1527 1143 931 963 907 863
 210 191 179 203 172 137 217 295 295 295 284 274 280 294 308 230 254 192 165 240 306 281 275 302 219 161 271 261 292 228 198 190 192 179 143 192 223 243 232 222 140 137 143 143 218 105 136 45 45 66 59 50 49 54 83 94 127 119 165 199 195 152 127 44 54 178 204 55 38 41 111 99 148 114 178 87 129 129 109 146 145 131 163 143 154 164 157 68 201 190 176 74 86 166 156 177 138 180 210 210 227 193 188 248 201 248 170 311 330 300 341 302 318 186 242 293 249 189 277 234 242 255 255 255 164 255 245 174 255 222 194 138 120 223 167 176 148 128 255 233 255 255 255 255 255 255 255 255 255 255 255 255 255 255 255 255 255 255 255 255 255 255 255 255 255 255 255 255 255 255 255 255 255 255 255 255 255 255 255 255 255 255 255 255 255 255 255 255 255 255 255 251 252 243 242 239 233 233 227 211 225 224 208 199 185 203 209 209 209 201 201 197 190 188 182 174 180 176 174 176 173 174 173 167 149 115 125 153 188 189 178 161 141 143 165 120 106 92 90 92 94 99 127 155 191 192 193 193 185 185 181 178 177 175 175 173 173 165 174 191 170 159 169 167 164 166 162 132 140 177 184 180 184 177 180 182 191 199 214 203 211 231 226 201 212 212 210 220 207 202 181 183 179 180 175 177 176 177 174 170 170 157 153 152 149 131 124 121 126 117 105 99 103 116 134 130 116 101 94 79 74 74 62 61 68 110 131 129 135 126 122 115 113 93 83 43 37 36 65 84 94 102 122 125 129 130 130 120 116 114 115 113 115 115 116 114 113 109 100 89 79 103 106 105 103 106 103 98 101 102 105 102 102 102 105 103 108 104 103 104 104 103 103 109 107 102 104 108 106 104 109 100 108 109 110 105 108 108 112 112 111 121 118 124 126 127 139 140 156 168 174 196 198 193 180 170 146 136 137 137 148 162 163 172 184 211 209 223 234 249 240 218 226 236 218 196 137 117 112 112 113 112 112 113 115 125 122 128 134 136 148 147 170 174 162 160 165 166 178 132 134 138 163 155 185 189 209 202 191 200 220 236 282 231 277 228 249 216 174 177 167 248 247 230 267 235 264 219 332 280 340 303 282 339 317 453 386 371 447 343 340 434 335 332 343 275 312 257 345 316 334 281 270 258 370 331 235 344 253 352 472 487 475 730 1028 1081 700 622 838 932 952 1322 1341 1547 1170 806 884 948 1085 1268
 137 225 208 124 161 278 208 240 154 143 270 291 269 279 279 233 253 235 246 185 270 252 296 260 243 313 315 323 270 298 279 202 198 228 226 252 251 232 216 182 128 96 129 174 251 150 98 45 45 64 64 57 61 73 86 97 114 127 166 149 183 172 117 77 63 71 37 38 121 101 105 85 201 172 134 112 212 191 135 150 107 51 88 122 134 128 95 126 135 98 70 71 177 156 152 114 150 260 241 212 251 243 187 228 270 302 324 251 203 301 230 256 280 248 247 223 308 286 313 330 255 255 246 255 255 204 217 203 200 201 221 135 126 170 138 255 201 218 255 202 255 255 255 255 255 255 255 255 255 255 255 255 255 255 255 255 255 255 255 255 255 255 255 255 255 255 255 255 255 255 255 255 255 255 255 255 255 255 255 255 255 255 255 255 255 255 255 255 255 255 255 255 248 246 245 240 237 221 230 228 209 225 198 202 214 210 210 211 211 204 201 198 190 188 185 184 178 180 176 183 175 179 175 171 170 155 119 124 189 199 184 167 182 181 181 168 143 112 111 98 93 96 130 161 193 205 203 197 191 192 189 188 185 183 162 174 187 178 178 175 176 173 174 171 166 162 140 180 183 163 192 204 205 225 220 224 209 218 222 237 233 221 239 248 232 254 262 239 238 246 226 221 210 207 196 188 191 195 196 199 205 205 188 191 184 167 151 159 153 143 142 148 143 137 135 122 121 113 107 107 99 87 78 80 88 101 124 124 126 124 123 123 121 120 119 117 114 108 115 116 121 120 124 126 128 131 129 130 126 124 124 130 130 130 124 122 117 114 103 101 95 84 82 106 108 108 110 107 104 103 101 107 105 105 102 104 106 107 108 111 109 108 106 105 105 107 107 105 108 104 101 108 102 104 106 107 108 116 109 115 120 117 117 120 120 117 117 121 129 140 147 137 131 128 134 144 139 146 144 149 158 166 187 205 223 261 262 235 224 209 191 191 180 171 177 178 168 161 114 117 123 119 114 115 114 117 117 118 127 156 152 133 142 134 135 137 153 132 131 170 168 162 164 172 198 182 171 179 178 187 207 223 256 242 288 299 279 237 238 196 221 183 181 173 192 212 183 256 202 293 317 259 215 307 284 356 401 374 341 438 324 326 259 391 390 272 345 209 234 431 460 446 530 392 256 297 539 359 398 332 483 526 589 792 784 794 1060 638 880 749 1108 1733 835 906 784 828 1161 1532 1141 1168
 199 181 193 126 191 275 267 260 247 287 166 226 252 237 267 273 234 297 282 222 290 297 304 270 264 285 267 300 214 290 280 212 209 291 267 234 247 206 134 142 84 109 147 176 129 184 174 45 45 62 63 65 88 87 76 85 113 167 200 129 120 112 125 80 40 33 34 57 130 96 151 172 90 151 78 66 83 121 127 51 48 88 141 192 196 193 232 226 121 140 106 150 125 75 131 204 202 142 259 183 216 250 288 301 278 277 332 274 182 235 249 178 228 136 158 224 320 286 341 351 255 255 255 255 255 255 219 160 171 155 168 128 128 171 175 176 255 255 255 255 255 255 255 255 255 255 255 255 255 255 255 255 255 255 255 255 255 255 255 255 255 255 255 255 255 255 255 255 255 255 255 255 255 255 255 255 255 255 255 255 255 255 255 255 255 255 255 255 255 255 255 254 250 246 244 236 233 226 232 230 227 226 218 203 217 216 218 215 214 202 201 200 195 196 190 186 183 184 180 176 182 176 178 173 173 159 128 123 195 199 174 184 186 186 182 164 161 128 127 97 97 99 118 153 195 206 202 201 193 192 191 191 190 170 163 168 202 184 179 179 179 180 178 172 166 157 171 191 190 191 198 207 224 242 236 235 221 235 245 258 245 230 257 250 254 270 263 261 252 253 254 238 228 225 196 186 208 205 210 213 212 195 204 205 202 178 169 166 159 167 164 165 157 156 154 150 148 138 117 118 122 116 135 93 106 104 110 124 125 123 123 123 123 121 123 119 117 116 120 121 122 124 122 124 115 102 75 109 115 120 123 126 125 125 119 113 107 104 97 99 97 93 84 83 106 101 104 107 108 108 103 106 106 105 106 107 113 111 111 110 112 111 108 106 107 108 104 106 101 101 101 105 102 107 106 108 106 109 110 111 108 112 108 113 110 115 117 117 115 127 124 130 141 157 155 155 153 153 155 155 172 184 216 226 256 257 242 217 206 178 178 167 160 158 160 154 145 151 133 121 118 117 121 116 117 118 117 117 122 119 129 129 132 132 138 136 134 123 156 141 151 152 173 183 180 150 142 178 159 182 219 236 218 236 259 206 261 265 257 224 245 217 207 178 174 177 217 246 229 300 303 199 277 245 214 303 397 316 415 307 447 363 261 434 335 363 361 219 372 426 381 476 320 268 565 489 508 491 424 369 477 568 569 422 598 623 783 579 736 1081 1508 1565 846 834 894 882 1069 1180 1123 872
 219 130 167 245 234 224 251 256 282 269 264 254 280 279 250 279 222 274 263 290 295 320 299 302 288 255 176 163 280 277 267 254 242 207 141 223 200 181 317 295 228 254 117 61 174 145 149 87 45 45 45 45 45 45 25 24 24 24 221 43 29 108 87 30 27 107 137 186 203 151 154 90 85 59 134 168 115 42 58 55 50 138 135 125 149 66 89 72 128 109 229 204 249 170 185 105 99 88 172 154 215 238 272 235 189 215 199 168 160 177 148 235 162 148 216 304 279 238 277 320 255 255 255 231 255 245 221 188 176 139 142 137 158 152 255 255 188 227 255 255 255 255 255 255 255 255 255 255 255 255 255 255 255 255 255 255 255 255 255 255 255 255 255 255 255 255 255 255 255 255 255 255 255 255 255 255 255 255 255 255 255 255 255 255 255 255 255 255 255 255 255 247 245 244 246 250 239 236 231 221 224 231 227 208 216 216 216 215 211 212 207 207 203 199 192 190 187 189 184 185 181 180 178 180 176 159 116 171 192 188 193 190 186 184 177 176 172 164 143 95 93 101 125 153 192 203 206 203 201 202 201 200 196 181 186 189 188 189 192 189 185 184 180 173 173 162 197 209 211 206 231 231 243 234 234 238 244 265 289 281 260 292 326 295 291 276 272 265 259 251 242 234 208 223 243 243 236 259 243 242 240 240 233 212 172 192 196 198 211 201 196 193 188 195 215 205 202 173 169 167 167 168 156 156 126 137 128 125 126 130 122 111 119 119 117 116 112 110 113 116 117 115 92 60 40 37 37 46 52 95 107 115 114 109 106 102 101 105 100 101 100 98 98 94 92 84 112 104 102 103 106 105 107 105 104 105 104 108 106 105 104 102 103 103 100 105 105 107 107 108 107 107 107 104 104 105 103 101 105 103 104 115 112 112 109 120 109 114 118 125 135 163 170 178 179 181 173 170 199 205 222 222 216 202 194 182 172 180 174 167 160 137 136 136 140 135 127 149 193 219 208 203 205 181 211 219 220 207 181 165 121 119 124 124 130 123 217 200 180 125 131 123 126 123 131 131 126 141 160 178 190 197 217 206 211 242 245 223 224 282 281 260 224 219 217 210 185 177 178 257 257 190 273 297 290 322 337 385 328 389 430 380 400 408 377 271 256 224 376 359 428 546 330 427 300 288 466 546 634 597 593 601 634 624 883 882 1143 649 618 571 634 729 747 681 619 939 967 801 880 1047
 188 144 163 187 187 224 291 239 264 258 300 289 238 273 240 231 291 225 278 302 321 247 300 294 287 186 243 241 123 182 183 268 245 184 167 226 261 294 224 290 203 127 188 133 49 62 73 119 159 118 72 100 229 218 186 215 210 274 244 223 170 99 24 123 121 176 151 184 117 148 95 55 38 94 36 47 53 135 140 104 95 107 121 121 143 157 156 139 164 157 142 133 142 146 120 166 195 171 139 115 134 201 178 204 240 217 214 204 185 151 196 247 235 243 291 311 365 353 305 247 255 255 255 255 255 255 209 166 151 205 212 152 197 255 242 236 255 255 255 255 255 255 255 255 255 255 255 255 255 255 255 255 255 255 255 255 255 255 255 255 255 255 255 255 255 255 255 255 255 255 255 255 255 255 255 255 255 255 255 255 255 255 255 255 255 255 255 255 255 255 255 249 254 245 245 249 251 245 234 242 230 236 222 220 221 212 206 215 211 208 206 201 195 197 193 194 189 188 189 197 187 188 179 182 175 138 175 190 193 201 193 193 187 180 176 169 173 159 130 115 98 100 131 168 220 211 211 197 201 205 208 202 201 199 198 196 197 197 196 194 188 186 179 178 160 189 219 218 215 221 261 257 264 246 281 290 313 333 292 303 265 267 306 303 285 290 289 284 280 273 251 229 226 250 261 259 275 287 242 273 275 216 226 227 220 220 248 239 224 226 225 237 235 232 218 199 183 194 210 212 206 219 211 187 152 147 123 118 123 125 125 119 101 78 70 61 61 61 61 61 61 61 89 79 62 51 52 67 87 105 112 118 118 113 111 110 108 107 105 107 108 98 100 96 94 92 85 114 109 108 105 105 104 102 103 101 101 96 101 102 103 104 104 105 103 106 104 103 99 96 90 93 104 102 103 97 97 101 98 104 110 118 118 118 121 119 121 123 139 150 154 164 173 176 178 187 178 180 172 168 148 148 153 152 155 140 137 135 131 134 133 133 121 127 135 149 173 170 161 176 197 234 255 267 253 211 201 180 195 209 193 246 236 210 204 193 200 162 202 202 254 244 232 212 200 161 126 129 142 166 165 183 176 199 223 203 218 223 255 278 270 256 252 243 231 209 216 284 229 212 184 256 224 365 371 302 324 313 333 403 299 305 310 292 255 282 253 240 496 524 489 486 652 569 491 470 486 472 1192 424 888 988 898 629 575 1266 985 777 671 642 874 756 636 620 1013 784 952 734 809 953
 171 134 154 162 206 247 250 278 224 298 308 270 266 261 282 236 260 229 278 211 242 243 278 305 222 176 159 137 134 168 266 245 286 173 102 139 254 170 185 235 166 127 72 71 106 69 45 45 45 45 45 102 154 168 171 145 210 229 168 131 37 35 23 112 78 48 93 88 35 35 60 38 39 43 44 73 105 135 173 142 150 149 136 137 128 106 132 184 194 190 165 179 179 156 160 173 143 203 213 174 136 127 110 158 140 228 200 253 195 216 152 256 324 355 260 308 345 337 257 357 255 255 255 230 255 224 168 156 198 167 255 145 239 248 255 255 255 255 255 255 255 255 255 255 255 255 255 255 255 255 255 255 255 255 255 255 255 255 255 255 255 255 255 255 255 255 255 255 255 255 255 255 255 255 255 255 255 255 255 255 255 255 255 255 255 255 255 255 255 255 255 255 255 255 250 252 249 243 238 235 232 224 216 211 216 217 214 215 210 208 203 201 202 204 200 194 186 187 190 193 190 188 185 177 156 134 195 197 190 190 188 197 182 181 174 176 165 170 168 115 95 100 134 174 222 218 212 205 205 207 206 204 204 201 200 196 199 200 193 195 188 184 178 180 175 186 209 214 223 230 231 252 250 273 306 299 298 309 276 289 307 279 328 304 294 306 324 309 297 262 239 310 240 231 238 250 290 262 272 280 259 246 242 230 216 256 250 243 254 242 244 238 233 229 206 204 225 229 226 229 232 188 176 167 156 150 143 141 140 134 127 122 97 66 61 61 64 61 61 61 61 61 89 109 91 90 92 105 110 129 126 124 123 120 117 114 115 115 116 117 115 112 110 98 94 92 85 84 110 108 108 107 105 105 104 101 101 102 104 104 103 105 102 108 106 107 103 100 88 88 94 97 97 99 94 97 97 104 101 101 109 122 125 122 128 123 128 132 139 152 153 159 161 162 161 150 149 147 135 127 135 136 153 150 135 128 130 122 118 117 118 134 127 133 135 149 153 160 178 184 201 259 248 215 210 199 212 233 203 261 225 225 212 201 209 163 214 235 216 237 215 220 209 173 208 184 129 134 165 185 195 208 222 247 252 258 255 278 289 289 282 287 291 260 230 268 243 245 253 253 209 241 289 298 318 275 257 353 225 315 286 236 257 255 343 258 339 314 519 388 513 468 429 458 542 667 371 544 563 1128 488 532 797 635 762 774 743 795 1113 876 828 709 653 1063 1082 859 1311 753 859 516
 167 141 236 255 261 261 263 271 264 271 175 266 163 254 273 270 256 268 285 310 304 313 308 286 265 263 171 201 158 164 98 132 157 141 115 60 79 67 72 86 111 81 52 92 92 23 23 28 28 29 35 29 24 33 135 86 23 25 23 27 24 23 65 30 27 34 35 32 37 43 83 109 98 72 54 97 54 79 97 89 104 108 128 123 208 149 129 161 225 168 169 157 127 218 232 189 268 245 216 245 159 193 143 231 171 209 218 205 171 260 184 186 221 173 212 255 328 331 274 329 255 255 255 255 255 189 166 236 210 215 255 155 255 255 214 250 255 255 255 255 255 255 255 255 255 255 255 255 255 255 255 255 255 255 255 255 255 255 255 255 255 255 255 255 255 255 255 255 255 255 255 255 255 255 255 255 255 255 255 255 255 255 255 255 255 255 255 255 255 255 255 255 255 251 249 243 243 241 230 238 229 228 220 217 205 212 210 213 212 208 207 208 207 205 198 196 193 195 191 191 187 186 176 146 139 197 192 187 188 189 189 186 184 181 181 179 175 170 149 108 99 101 150 200 224 217 218 219 217 214 209 208 207 206 205 203 200 199 197 192 185 181 182 189 204 213 230 250 256 258 256 258 236 271 283 259 260 268 290 301 305 390 322 338 346 354 352 308 302 271 265 274 311 298 297 329 289 290 309 332 340 276 359 351 356 269 259 259 291 290 279 271 258 234 249 248 240 219 205 202 191 195 187 178 177 181 183 175 158 154 133 121 113 84 65 61 62 68 65 61 61 70 101 131 138 129 125 125 130 120 121 119 119 114 115 115 116 116 118 117 114 111 106 100 99 97 97 95 95 87 108 108 108 100 103 100 99 97 102 100 99 97 94 98 101 97 102 101 102 102 104 109 111 108 103 95 109 99 108 104 99 88 107 119 123 123 124 125 122 121 121 114 115 113 113 103 102 103 108 116 143 143 146 144 134 112 110 114 128 148 161 170 157 137 146 149 146 160 186 201 217 188 189 218 242 264 265 228 226 209 196 191 205 208 221 231 224 226 215 199 204 240 229 210 201 134 147 158 180 165 196 207 230 236 253 269 278 288 298 308 309 288 242 244 283 265 301 271 252 268 248 275 254 312 237 254 381 349 343 357 284 267 250 312 393 373 350 412 311 529 479 377 439 428 534 516 584 509 539 474 455 470 520 720 594 654 808 808 926 849 890 1060 1050 912 1034 1218 940 1045 917 881
 149 142 184 261 265 199 221 226 229 220 167 191 165 270 280 285 273 238 245 231 301 289 272 278 241 186 138 134 154 131 169 132 100 94 129 166 103 144 117 91 48 58 23 24 36 35 45 36 26 30 30 26 30 23 23 26 23 30 30 45 27 32 32 29 32 92 110 36 34 47 57 84 119 85 80 83 105 151 165 87 125 121 149 190 197 194 201 182 176 145 138 175 190 197 248 140 210 160 163 206 226 177 167 163 227 235 251 214 251 256 228 191 169 171 254 221 296 248 311 374 255 255 255 255 203 173 255 243 255 255 229 163 255 243 255 255 254 255 255 255 255 255 255 255 255 255 255 255 255 255 255 255 255 255 255 255 255 255 255 255 255 255 255 255 255 255 255 255 255 255 255 255 255 255 255 255 255 255 255 255 255 255 255 255 255 255 255 255 255 255 255 255 255 255 253 254 252 241 243 236 224 220 222 216 216 214 214 210 212 212 202 208 207 208 202 195 195 195 191 190 190 169 162 135 172 195 190 191 191 189 186 188 185 183 180 179 175 165 150 114 98 110 174 208 204 217 222 225 214 209 202 199 207 205 207 202 196 201 198 192 184 179 204 211 218 222 242 262 259 289 278 300 270 250 284 282 283 269 309 324 341 373 369 453 436 349 347 308 296 293 345 319 336 358 341 348 326 323 302 306 341 366 328 294 298 366 332 304 303 297 284 269 245 244 236 244 222 198 181 198 201 200 182 167 177 185 209 207 175 172 140 132 123 117 94 66 67 69 67 66 61 61 84 92 119 125 127 130 124 113 116 118 115 110 111 109 111 117 117 118 113 110 106 100 100 98 98 94 92 87 90 91 110 109 103 105 99 99 95 100 106 101 100 101 93 100 99 103 105 104 107 120 121 115 114 112 122 119 117 107 99 79 108 111 122 119 118 120 117 109 105 115 114 108 94 103 94 100 104 113 134 144 146 142 110 114 118 140 157 192 181 138 137 141 149 154 155 158 207 191 190 201 211 248 258 258 239 246 229 216 205 229 222 232 244 244 224 192 200 240 227 221 209 156 179 126 152 151 168 172 193 218 264 266 268 281 295 298 296 283 244 238 280 295 288 302 280 273 248 268 239 278 239 280 288 295 320 328 364 316 321 325 248 369 371 359 258 397 398 596 458 491 527 500 488 531 898 452 521 557 376 642 817 641 652 645 796 834 1007 949 910 1192 1036 1080 1119 968 961 835 823 598
 266 239 205 189 143 155 239 188 215 236 255 259 250 253 292 259 279 273 309 313 324 333 313 280 336 340 266 253 192 231 239 220 225 250 264 179 246 188 186 166 180 147 23 25 49 53 51 41 40 48 50 44 35 30 25 29 28 52 106 88 115 139 60 134 109 150 141 95 61 39 47 52 140 42 45 44 48 54 51 51 56 76 65 80 93 99 148 141 172 129 138 158 152 122 113 121 119 167 207 199 204 117 159 233 237 271 178 163 234 188 261 228 261 245 257 236 276 290 275 314 255 255 255 255 188 255 255 255 251 240 197 179 199 177 174 178 181 255 255 255 255 255 255 255 255 255 255 255 255 255 255 255 255 255 255 255 255 255 255 255 255 255 255 255 255 255 255 255 255 255 255 255 255 255 255 255 255 255 255 255 255 255 255 255 255 255 255 255 255 255 255 255 255 255 246 255 238 240 204 220 223 226 195 185 201 190 199 206 211 214 210 218 207 207 202 203 195 186 179 161 137 146 160 195 192 189 195 202 198 187 192 192 183 183 186 185 183 171 170 114 101 114 125 136 214 230 227 224 217 213 211 213 210 208 205 205 204 204 194 191 177 197 235 233 240 247 324 287 285 300 313 284 286 321 309 296 318 324 340 321 352 398 408 397 382 345 336 398 384 330 352 356 418 420 340 362 336 368 342 329 333 325 514 421 381 468 376 340 287 296 270 286 261 262 260 239 231 207 191 176 161 152 168 193 193 204 208 206 195 188 167 144 128 115 113 80 75 70 71 68 65 63 63 68 102 142 152 114 108 103 90 81 79 99 107 104 88 108 98 102 102 113 108 104 101 99 100 108 107 105 103 103 88 96 91 90 96 103 101 105 105 104 103 100 102 101 104 99 102 101 101 98 106 120 128 127 126 129 121 116 108 100 121 117 118 122 115 110 114 93 106 119 114 94 94 94 94 97 98 99 108 102 104 105 124 157 168 162 158 143 146 145 142 149 144 150 154 161 177 184 216 248 252 271 256 235 228 216 230 236 245 246 233 231 207 200 242 243 246 224 213 200 194 190 133 132 148 150 167 172 202 209 214 252 267 291 276 216 267 309 335 323 338 339 320 319 301 260 304 325 346 370 359 338 299 263 292 293 300 267 350 332 269 333 396 315 436 427 487 519 478 483 515 567 743 903 694 555 843 594 781 688 707 507 696 755 721 1064 972 990 999 885 753 1076 891 840 679 681 756 738
 251 242 231 177 207 227 232 252 223 222 254 261 249 218 182 287 194 307 301 236 295 278 269 324 342 287 277 310 308 195 179 200 161 163 214 150 233 224 234 234 182 253 23 25 53 53 45 42 41 44 48 44 44 41 47 37 45 85 76 105 124 125 139 119 110 137 121 138 57 41 44 47 40 46 44 51 54 66 58 56 99 106 56 61 79 69 109 106 189 203 165 193 182 174 146 92 101 173 187 204 147 156 195 183 191 214 138 138 158 259 194 268 298 309 305 321 190 212 213 182 255 255 223 198 255 255 255 255 255 255 255 175 255 252 250 231 221 207 208 255 253 255 255 255 255 255 255 255 255 255 255 255 255 255 255 255 255 255 255 255 255 255 255 255 255 255 255 255 255 255 255 255 255 255 255 255 255 255 255 255 255 255 255 255 255 255 255 255 255 255 255 255 255 235 255 255 253 250 232 238 223 226 220 215 209 204 188 186 202 208 210 208 205 208 196 192 183 171 141 166 177 182 186 186 186 193 202 207 194 188 189 191 188 191 191 191 191 183 165 104 100 111 148 174 209 216 226 227 218 216 215 212 211 206 207 205 207 204 192 183 206 245 233 241 258 305 291 297 291 318 341 316 317 343 341 364 355 343 395 401 340 375 400 398 368 330 328 354 372 378 382 371 397 450 389 369 395 381 376 344 371 381 426 428 481 437 403 409 348 311 302 305 286 283 264 244 244 222 189 185 207 212 188 186 212 215 215 208 188 173 166 155 146 115 106 89 82 65 72 71 75 70 66 76 107 131 127 119 101 88 74 75 77 93 116 108 98 88 86 88 93 107 114 105 101 103 103 103 111 110 109 105 105 102 91 97 92 92 95 95 102 98 99 98 105 106 110 106 108 103 102 96 107 129 130 131 130 131 123 116 113 114 119 121 122 123 116 114 115 117 120 118 115 94 94 94 94 99 101 99 104 108 113 120 140 144 146 165 169 165 161 151 150 151 148 150 161 173 189 196 205 231 253 243 234 240 220 233 251 262 243 243 219 220 223 231 232 203 210 194 191 181 199 188 134 133 150 149 158 160 178 190 199 221 249 244 216 280 276 304 316 341 337 293 319 312 303 312 341 330 356 279 289 286 229 350 474 378 325 303 307 286 310 344 382 306 357 447 482 373 414 480 685 529 757 1226 554 653 814 698 698 717 614 674 747 817 566 1030 1471 1540 742 1013 694 758 757 711 723 534 578 653
 237 210 199 156 192 151 252 260 192 258 253 277 284 272 262 249 261 250 224 198 286 299 318 313 294 246 307 311 320 267 209 200 158 167 123 145 145 221 160 224 93 23 23 30 50 48 46 50 50 61 67 82 95 102 108 54 51 45 71 87 47 84 59 54 53 121 117 118 132 141 96 78 76 92 87 70 96 94 123 144 104 180 131 175 111 64 61 66 194 164 71 118 150 111 129 152 101 122 163 141 139 119 95 104 130 207 153 153 167 207 199 264 302 298 272 179 221 162 178 205 241 255 232 255 255 246 255 255 255 230 236 182 255 185 196 240 255 231 250 255 255 255 255 255 255 255 255 255 255 255 255 255 255 255 255 255 255 255 255 255 255 255 255 255 255 255 255 255 255 255 255 255 255 255 255 255 255 255 255 255 255 255 255 255 255 255 255 255 255 255 255 251 255 255 255 255 255 250 238 246 238 239 230 220 221 210 209 203 197 166 178 170 197 176 182 169 165 185 204 200 199 195 192 188 189 193 207 204 197 201 195 191 196 205 198 190 178 136 121 102 103 114 124 138 219 224 215 216 214 215 212 208 205 207 208 209 210 199 200 167 251 253 254 256 243 279 322 335 357 361 378 371 338 301 297 300 338 369 403 404 415 425 449 387 427 447 501 449 443 494 426 430 473 445 456 446 361 381 413 384 435 391 427 437 452 455 410 401 380 347 325 320 298 296 271 247 241 264 257 233 218 221 214 218 215 226 211 231 202 217 221 189 185 162 158 142 131 94 84 77 77 74 72 71 74 82 106 110 90 66 66 74 88 99 113 101 103 104 100 98 113 116 113 112 105 106 109 105 111 111 113 111 109 108 107 105 94 90 95 98 97 105 105 104 106 105 109 105 111 109 116 119 137 127 130 128 134 130 131 128 127 124 95 78 92 117 123 117 120 119 118 117 116 110 102 94 94 98 104 109 109 112 117 121 141 167 179 193 187 182 183 151 153 161 165 169 192 198 214 223 238 222 225 229 234 263 269 263 260 235 220 224 238 246 243 222 221 202 199 191 189 139 173 136 138 134 149 160 179 180 182 187 204 190 200 225 231 241 250 263 282 291 311 298 246 315 320 317 322 320 273 256 339 367 335 317 297 239 287 231 235 235 271 415 368 463 455 348 428 497 575 560 607 600 532 777 663 823 663 503 638 635 550 622 690 730 618 583 637 744 754 837 959 845 749 622 645 778 637 469
 245 200 216 204 213 215 169 253 221 268 248 267 276 284 274 270 303 252 249 233 239 273 298 311 311 293 291 290 228 245 223 209 205 153 203 133 125 163 188 176 23 23 23 53 51 52 55 74 102 104 126 77 121 126 95 92 135 98 110 105 53 98 99 77 92 52 54 55 143 139 116 111 118 95 74 104 124 122 147 131 155 116 193 187 75 101 74 67 165 110 71 117 197 183 185 129 147 160 141 157 141 176 124 181 99 167 169 220 224 242 271 219 271 288 329 247 172 160 187 161 255 255 255 255 255 220 249 255 255 248 255 255 196 205 254 246 248 255 255 255 255 255 255 255 255 255 255 255 255 255 255 255 255 255 255 255 255 255 255 255 255 255 255 255 255 255 255 255 255 255 255 255 255 255 255 255 255 255 255 255 255 255 255 255 255 255 255 255 255 255 255 255 255 255 255 255 246 235 246 244 243 243 238 212 218 210 203 207 201 199 190 183 190 192 155 178 205 207 204 204 199 193 193 190 190 204 203 205 194 197 201 192 207 203 193 190 156 127 100 102 102 119 126 173 210 207 203 205 209 208 208 208 209 211 210 214 208 198 190 228 244 234 245 229 245 290 314 352 371 379 386 334 309 280 325 331 344 355 387 400 435 456 473 461 488 447 448 470 473 444 458 434 435 431 456 438 439 418 462 423 436 417 393 389 391 392 413 383 355 364 341 364 305 291 282 269 274 242 241 230 223 224 220 229 240 238 225 230 231 207 231 237 219 187 171 134 129 108 91 85 79 78 78 75 73 83 103 115 98 75 74 90 81 83 104 99 97 106 104 106 106 117 114 118 113 114 110 108 110 112 111 112 108 109 108 107 106 94 94 99 106 108 109 104 101 109 102 103 101 92 100 106 128 125 128 134 135 136 132 130 131 133 124 122 117 126 126 121 119 118 121 118 105 99 102 104 102 101 102 108 114 118 125 139 160 195 196 203 203 178 161 156 164 159 176 182 201 214 228 233 220 209 221 257 268 279 272 254 237 224 232 233 245 225 224 196 185 207 203 189 164 161 139 139 141 136 151 163 164 169 188 203 215 227 218 218 223 229 234 247 255 258 265 234 281 288 276 281 321 320 321 277 270 405 289 283 235 273 223 226 264 268 380 446 425 314 432 384 398 480 509 749 647 713 511 660 542 651 689 516 466 453 652 557 549 545 732 741 650 645 1071 920 724 587 518 558 560 584 602 437
 230 235 227 239 264 232 229 239 175 169 258 254 276 281 286 292 322 311 281 250 221 239 287 298 297 297 151 220 208 200 247 111 170 167 182 167 112 82 130 116 23 54 40 36 31 61 58 48 81 140 144 98 52 79 94 94 142 152 152 145 80 144 116 105 124 77 110 115 92 66 142 143 116 88 112 93 93 138 200 192 148 187 156 188 99 140 107 62 68 72 121 133 137 185 268 158 199 173 222 109 258 158 207 239 204 207 173 114 108 199 143 228 252 174 213 261 301 242 167 140 245 195 244 220 240 248 212 255 255 249 248 255 255 255 255 255 255 255 255 255 235 255 255 255 255 255 255 255 255 255 255 255 255 255 255 255 255 255 255 255 255 255 255 255 255 255 255 255 255 255 255 255 255 255 255 255 255 255 255 255 255 255 255 255 255 255 255 255 255 255 255 255 255 255 255 255 255 255 253 254 244 235 228 228 222 223 219 224 220 212 204 205 189 172 205 212 203 199 199 194 199 197 200 203 205 213 211 201 203 200 205 201 201 194 182 122 110 100 100 103 130 173 163 207 202 204 203 201 203 202 197 202 207 209 208 210 214 207 199 193 225 229 233 243 272 280 309 315 355 329 353 296 299 349 365 362 357 409 402 438 391 400 425 459 470 430 404 422 416 434 446 445 410 405 394 406 395 412 408 456 450 456 450 366 378 366 383 383 380 387 361 330 305 298 270 253 270 247 263 233 242 228 219 250 261 254 238 235 237 230 247 198 203 184 175 156 145 119 111 66 86 83 86 85 80 104 118 106 106 101 100 89 85 85 89 93 122 137 133 114 100 108 118 128 133 117 105 94 81 110 119 115 114 115 112 111 109 104 97 96 98 105 106 103 109 107 105 107 104 94 93 108 133 130 132 139 139 139 137 133 130 128 130 131 125 122 128 126 124 119 126 114 119 108 110 112 107 92 96 108 125 127 144 158 195 215 204 159 157 175 175 180 182 201 209 222 220 210 204 202 205 248 249 286 272 240 218 217 226 260 246 239 220 235 207 199 206 206 180 161 143 173 219 187 132 138 157 157 166 173 192 203 214 226 217 225 220 220 220 228 232 233 241 245 261 256 261 260 257 237 296 322 336 314 283 218 221 272 287 276 399 435 369 412 478 413 446 403 453 574 597 508 455 645 598 596 520 474 686 591 632 605 560 796 611 676 723 849 1035 1181 848 887 609 584 667 644 778 592 552 854
 216 248 214 214 235 215 210 215 229 236 169 173 179 272 292 278 290 260 302 265 224 284 280 275 286 210 309 304 188 119 183 142 104 71 88 151 217 157 23 23 30 33 38 36 93 96 95 49 42 44 58 101 107 73 123 107 143 132 127 139 103 67 105 126 137 148 144 90 109 86 135 140 154 136 140 114 118 227 183 246 143 232 204 137 157 144 70 87 156 137 89 74 76 140 242 192 185 96 121 134 156 163 173 179 186 155 178 140 147 221 181 145 160 138 202 253 170 267 284 218 138 172 242 255 255 255 227 185 255 192 220 255 255 255 255 255 255 248 213 255 255 255 255 255 255 255 255 255 255 255 255 255 255 255 255 255 255 255 255 255 255 255 255 255 255 255 255 255 255 255 255 255 255 255 255 255 255 255 255 255 255 255 255 255 255 255 255 255 255 255 255 255 255 255 255 255 255 255 255 253 248 246 240 230 227 213 207 212 206 203 193 185 186 198 191 199 196 191 192 204 206 206 205 211 216 212 202 208 207 202 201 197 162 138 111 100 100 108 117 164 208 158 177 220 214 212 205 198 206 204 206 208 203 206 208 215 220 215 204 226 228 236 247 246 245 288 300 265 286 287 264 325 293 319 319 326 364 417 356 400 409 373 371 501 464 404 369 472 504 478 540 485 410 406 393 373 402 404 390 400 409 377 370 343 368 391 441 419 371 353 342 329 326 317 284 313 300 274 280 270 264 256 262 259 242 251 228 239 201 221 208 191 213 187 174 155 158 137 131 132 126 131 109 132 128 116 113 108 106 105 105 98 99 93 95 91 116 126 100 107 109 107 110 127 135 125 123 116 110 117 118 120 118 118 110 114 114 111 112 99 104 105 107 109 109 108 120 128 127 132 135 136 141 135 135 140 132 142 142 133 129 128 126 130 131 133 133 135 128 130 126 119 121 112 116 109 111 108 119 130 140 145 156 157 159 170 177 193 199 199 212 213 213 244 218 207 191 202 200 222 256 282 265 233 229 232 239 262 255 197 230 218 193 193 170 179 147 169 193 192 193 240 265 220 143 138 145 157 167 155 192 189 208 225 228 232 209 208 212 210 192 229 231 233 236 249 201 168 174 198 207 187 237 213 218 232 236 237 232 346 513 544 389 456 517 401 482 760 577 635 474 523 519 869 694 732 706 592 613 1054 678 853 699 1089 1065 644 772 823 907 1115 935 856 767 579 664 561 937 1199 1185 1006
 238 241 229 236 211 239 228 234 226 238 237 185 247 185 266 260 201 304 304 233 261 195 237 278 129 174 279 180 210 65 84 62 67 111 144 236 245 148 23 24 41 43 69 65 106 116 123 57 68 66 90 146 136 90 103 109 171 154 153 141 149 137 93 155 84 161 154 128 146 131 93 99 103 155 176 123 117 213 193 127 120 164 179 206 145 72 131 144 166 149 124 112 91 85 84 86 89 102 157 189 209 209 159 214 216 219 221 215 195 182 177 206 221 203 209 158 197 232 267 237 157 130 204 252 255 206 221 199 255 255 170 192 255 255 255 255 255 255 206 255 242 255 255 255 255 255 255 255 255 255 255 255 255 255 255 255 255 255 255 255 255 255 255 255 255 255 255 255 255 255 255 255 255 255 255 255 255 255 255 255 255 255 255 255 255 255 255 255 255 255 255 255 255 255 255 255 255 255 255 255 250 246 235 231 228 219 215 200 201 189 218 210 213 207 202 204 203 202 197 203 200 203 206 214 211 208 205 207 209 206 198 178 160 148 102 100 105 180 181 225 215 207 216 219 217 213 213 214 208 208 209 210 211 209 215 228 232 211 204 207 198 200 246 253 246 253 251 266 281 287 318 320 326 338 360 369 424 399 378 370 386 390 362 419 474 359 418 466 455 437 467 453 406 396 373 382 390 405 416 376 399 399 373 339 353 387 437 409 363 342 342 329 321 313 279 282 303 296 301 284 268 283 297 276 254 244 244 247 215 202 215 199 206 197 176 174 170 156 153 141 135 142 144 140 129 125 111 81 71 78 100 106 106 108 105 102 97 96 101 101 108 116 124 113 122 113 123 110 101 99 117 118 116 118 112 114 114 112 113 98 98 97 107 112 113 113 123 124 121 130 136 137 138 138 140 142 142 141 142 139 137 130 132 132 133 136 123 126 129 128 131 119 126 125 121 133 134 134 140 145 149 152 166 166 165 181 201 223 222 219 233 237 253 229 204 199 202 195 234 265 279 223 226 236 251 257 265 240 228 233 201 188 201 215 188 161 188 198 206 213 277 241 230 194 135 146 151 155 166 162 168 191 219 208 199 210 212 198 197 185 210 214 166 182 199 195 186 195 203 207 212 302 283 383 243 232 269 295 255 244 272 371 335 406 376 475 494 673 665 760 510 631 481 628 834 687 694 597 534 733 666 738 737 720 878 563 620 838 837 806 1126 974 568 574 619 529 667 669 1138 1257
 225 253 263 262 260 243 250 253 228 212 217 240 251 316 271 227 231 270 278 265 120 98 225 94 125 204 146 76 112 53 122 141 180 193 181 204 270 107 40 49 46 56 75 75 97 95 96 127 117 98 126 136 137 145 117 150 127 121 131 95 41 43 41 47 48 48 78 57 101 93 157 152 170 177 138 170 145 201 211 138 141 98 89 91 91 92 119 176 136 126 178 166 121 144 115 205 137 126 100 165 119 181 188 166 130 129 187 154 236 258 237 240 225 234 212 260 256 261 287 268 255 255 136 174 214 144 190 225 179 147 153 207 239 255 255 255 255 255 199 255 255 255 255 255 255 255 255 255 255 255 255 255 255 255 255 255 255 255 255 255 255 255 255 255 255 255 255 255 255 255 255 255 255 255 255 255 255 255 255 255 255 255 255 255 255 255 255 255 255 255 255 255 255 255 255 255 255 255 255 255 247 228 242 235 227 209 224 225 224 217 213 201 185 193 186 214 220 206 200 201 207 198 211 211 213 207 206 212 206 204 184 177 116 109 104 110 123 176 199 232 218 216 225 225 217 222 222 219 220 217 219 222 223 232 238 254 256 254 255 256 219 211 266 277 286 291 286 299 322 324 306 309 313 336 388 380 396 375 363 346 367 358 376 357 339 396 451 435 444 393 417 461 432 412 387 373 412 422 382 360 352 347 335 376 385 401 414 403 352 334 316 321 311 303 300 321 341 307 301 313 306 290 273 269 246 246 251 242 219 219 208 220 213 194 168 187 182 187 139 174 172 170 158 152 139 111 101 79 75 80 119 118 112 107 105 106 107 108 109 106 108 111 113 114 122 108 106 104 104 100 115 122 124 120 117 111 116 115 114 115 113 102 101 104 104 108 98 105 130 121 138 136 123 142 141 139 138 145 146 142 141 143 141 136 133 134 136 129 135 135 133 131 124 127 133 130 138 134 141 143 153 157 163 183 216 211 255 250 244 280 269 237 222 205 204 194 237 267 272 218 226 243 245 268 278 229 235 241 223 224 190 189 162 154 191 220 238 263 246 214 200 203 231 216 218 140 151 152 163 164 169 169 179 155 154 153 169 156 155 162 165 163 167 169 178 180 187 196 205 261 289 320 347 364 337 300 358 304 291 409 296 308 326 271 434 390 488 626 551 634 593 556 662 499 686 450 542 714 721 881 809 1160 675 577 843 789 1188 757 878 622 1041 1244 1555 1762 1882 1538 1614 757 1057 1187
 246 263 236 243 245 220 213 239 265 230 236 221 256 318 330 247 231 241 270 301 200 220 83 78 173 85 53 58 49 75 108 145 257 86 131 152 150 23 30 51 42 73 67 94 99 105 61 97 128 95 104 92 154 137 144 101 81 71 49 38 62 82 87 98 89 88 59 76 117 109 73 97 159 120 180 171 203 226 192 107 154 145 110 82 141 134 173 206 136 169 164 167 103 125 128 180 203 142 140 110 164 213 214 208 186 180 135 138 136 181 202 266 270 288 283 242 319 255 245 231 255 236 209 139 141 181 125 136 145 237 199 237 209 240 255 255 255 246 194 255 255 255 255 255 255 255 255 255 255 255 255 255 255 255 255 255 255 255 255 255 255 255 255 255 255 255 255 255 255 255 255 255 255 255 255 255 255 255 255 255 255 255 255 255 255 255 255 255 255 255 255 255 255 250 255 255 255 255 243 253 228 244 247 231 233 232 230 211 210 222 194 198 197 195 186 211 215 201 206 207 208 206 199 207 207 206 206 201 196 178 132 114 133 140 105 112 135 192 209 215 196 232 226 224 219 227 227 227 224 223 224 230 231 241 247 248 253 259 257 254 235 239 257 264 300 304 301 296 301 321 327 315 329 354 378 371 377 385 345 336 366 342 369 333 356 364 365 429 409 391 451 448 435 418 374 369 371 399 406 358 346 343 336 351 360 389 407 392 350 342 309 320 315 304 294 337 328 346 333 316 306 292 303 317 283 269 264 253 236 242 230 216 197 160 153 173 181 173 198 189 169 165 161 147 125 100 97 85 85 105 114 120 132 118 118 115 112 112 111 111 109 110 112 110 107 107 107 105 105 101 123 120 123 119 116 111 117 114 113 115 115 105 106 123 128 117 116 119 129 131 127 125 116 90 105 140 140 141 145 145 143 142 140 139 132 137 140 138 138 137 135 133 130 128 129 128 131 135 143 146 156 163 182 201 237 204 248 264 267 264 250 217 208 196 194 227 263 277 226 226 240 258 260 274 255 226 228 215 232 203 187 163 184 170 228 229 265 232 204 189 207 241 209 219 202 146 159 161 160 162 173 148 150 156 156 166 157 160 167 184 179 183 167 170 179 202 192 197 201 205 291 303 383 274 331 312 323 353 359 512 676 555 313 281 358 491 437 510 406 448 534 752 599 453 775 411 686 662 560 649 613 836 789 660 803 998 963 722 736 980 1553 1363 1234 1019 1295 1488 951 919 795 1141
 226 246 249 179 197 194 202 202 191 189 193 210 250 258 272 314 292 144 171 155 138 122 198 181 122 48 49 56 126 237 203 112 155 83 105 141 23 23 32 54 75 89 83 73 90 41 39 54 64 46 91 146 109 145 139 74 57 34 57 64 62 86 129 119 136 107 93 71 56 76 101 116 160 172 156 170 181 160 159 208 216 160 118 95 174 166 149 170 200 214 190 169 183 172 182 139 162 212 220 175 118 117 180 193 211 224 280 247 196 215 229 204 175 266 255 248 258 189 179 199 167 248 195 113 134 203 163 211 231 175 226 226 218 254 255 254 253 206 185 247 255 211 255 255 255 255 255 255 255 255 255 255 255 255 255 255 255 255 255 255 255 255 255 255 255 255 255 246 255 255 255 255 255 255 255 255 255 255 255 255 255 255 255 255 255 255 255 255 255 255 255 255 255 255 255 255 241 235 224 233 255 255 255 243 236 238 235 228 231 209 204 204 220 218 215 201 181 192 195 209 211 206 203 207 203 201 197 191 147 148 182 184 132 114 111 121 139 187 218 240 237 240 237 236 241 238 246 246 240 230 242 248 252 256 249 243 236 226 201 227 259 275 295 297 304 293 317 329 343 340 345 357 353 382 385 389 369 351 331 351 311 336 352 358 371 349 361 349 335 421 405 391 386 380 366 344 359 369 358 380 344 328 328 338 351 389 384 379 397 388 364 346 304 298 299 353 379 371 345 323 325 325 338 325 349 289 270 269 267 275 243 233 213 212 200 184 201 210 208 199 186 185 185 182 176 165 142 124 122 123 124 137 145 142 131 127 125 123 121 118 122 120 117 118 115 113 109 106 103 102 109 121 127 130 122 126 120 115 116 116 117 104 104 110 129 150 128 131 132 135 123 120 105 69 91 138 136 147 147 144 141 138 140 140 141 141 142 143 141 139 137 138 139 125 122 133 129 136 148 151 174 188 233 221 284 265 286 265 244 219 214 204 209 237 261 264 212 217 249 260 280 268 260 233 244 233 236 221 200 164 220 215 239 277 222 208 184 181 203 218 208 193 197 168 173 143 146 148 148 148 151 155 221 210 200 191 193 169 164 183 182 175 191 189 209 205 223 223 216 232 222 295 365 400 303 309 297 387 505 356 362 358 510 339 373 378 607 516 418 374 526 547 434 435 578 500 797 689 737 707 796 751 671 715 821 1054 1377 1122 914 1342 1014 1436 1606 1466 1623 1106 726 1075 843 1028
 246 222 229 195 192 210 222 226 192 222 222 225 248 285 301 292 134 88 115 172 60 96 102 115 44 58 94 95 146 174 183 53 100 96 68 23 26 27 23 23 36 44 30 26 35 46 53 92 106 98 53 106 103 129 85 53 35 44 50 91 77 72 117 128 151 97 88 91 67 68 72 102 108 133 192 173 186 196 151 178 158 180 154 111 94 124 149 168 202 164 215 199 243 188 193 155 126 190 235 191 164 168 206 190 256 190 271 245 306 234 282 246 224 184 200 305 291 249 212 158 225 150 225 112 155 189 250 201 214 135 148 182 240 255 238 255 253 190 181 224 255 255 255 255 255 255 255 255 255 255 255 255 255 255 255 255 255 255 255 255 255 255 255 255 255 255 241 246 255 255 255 255 255 255 255 255 255 255 255 255 255 255 255 255 255 255 255 255 255 255 255 255 255 255 255 255 255 239 249 255 255 255 254 247 232 230 226 231 230 225 220 214 217 218 193 204 187 191 200 202 213 206 209 205 207 207 197 179 165 189 197 168 122 114 112 118 142 187 166 201 239 247 245 242 250 250 256 254 241 238 246 253 258 244 231 228 202 253 236 271 282 266 279 304 318 329 330 337 341 374 378 374 388 390 376 355 354 348 320 337 354 372 334 356 331 313 328 369 403 406 411 386 439 416 365 349 352 369 348 339 326 322 312 335 364 408 388 373 364 393 353 419 362 340 313 360 380 360 341 329 334 327 340 346 326 300 275 261 266 265 228 248 211 195 187 187 198 210 219 209 201 196 192 192 176 171 164 148 133 132 138 145 150 155 152 136 127 125 127 129 129 125 124 121 117 113 115 118 116 98 104 108 129 122 125 126 109 126 119 117 116 106 104 106 106 130 138 132 140 138 147 142 139 141 141 148 143 146 149 138 140 144 141 153 145 148 149 151 151 154 143 142 141 129 128 139 138 140 150 162 202 217 262 263 296 285 275 244 230 212 220 226 237 268 251 213 238 247 261 261 283 254 232 227 197 218 189 190 170 201 239 264 245 222 178 175 174 215 219 199 167 148 147 153 145 154 145 184 228 236 186 186 181 175 177 171 175 174 185 237 185 249 201 203 213 212 211 227 241 242 232 269 301 411 545 289 252 271 427 358 319 456 657 502 575 362 482 566 357 358 420 530 554 392 523 605 645 682 764 791 993 862 907 1031 1255 1282 716 1158 708 1056 1394 1464 1259 1158 864 1247 1363 1317 1045 1171
 189 161 186 216 205 238 242 247 215 214 112 196 191 264 271 122 154 89 40 80 121 131 28 44 96 154 247 201 238 122 89 64 17 23 23 25 35 58 44 52 41 46 56 53 71 97 103 91 46 52 37 30 32 31 39 47 40 59 84 79 134 95 129 111 155 123 139 122 92 90 68 112 147 119 140 209 145 136 100 83 130 186 181 192 185 172 125 160 170 181 133 139 133 185 219 183 237 219 217 252 208 206 177 141 179 188 185 198 194 222 240 311 317 307 310 283 231 274 238 184 152 150 189 174 174 146 169 126 166 255 243 167 194 197 202 255 235 218 172 190 215 255 255 255 255 255 255 255 255 255 255 255 255 255 255 255 255 255 255 255 255 255 255 255 255 255 255 255 255 255 255 255 255 255 255 255 255 255 255 255 255 255 255 255 255 255 255 255 255 255 255 255 255 255 255 255 255 251 243 254 255 255 254 243 239 233 232 236 232 233 240 231 236 230 223 218 204 210 206 207 208 207 210 208 211 207 201 204 207 218 170 144 156 115 109 118 123 153 167 229 255 256 264 259 262 263 247 253 240 254 259 253 244 220 218 243 263 313 273 290 300 310 312 322 334 340 342 335 359 366 366 375 372 380 363 365 371 368 338 319 318 325 336 311 319 350 345 348 335 366 359 348 341 367 343 321 342 335 343 319 305 322 335 357 367 376 362 339 336 351 378 390 375 389 388 393 396 393 378 325 311 314 333 337 348 330 314 295 279 249 221 231 240 225 227 230 231 244 267 238 280 274 232 223 204 183 158 185 184 184 187 181 176 174 165 163 140 140 150 145 140 135 131 130 131 125 117 114 122 115 121 120 125 125 125 124 126 128 125 119 117 126 121 108 108 118 120 129 145 142 149 148 150 147 145 148 144 145 146 144 141 145 148 146 147 149 149 161 157 153 143 158 143 140 141 142 139 145 197 222 273 287 267 249 243 223 229 215 212 242 297 309 299 233 218 255 261 274 307 283 260 245 229 235 214 182 171 195 214 208 165 161 157 157 178 188 204 191 185 147 185 270 259 262 250 207 240 210 203 241 197 206 265 256 237 213 202 239 228 192 193 293 240 226 252 219 238 299 357 294 302 314 326 429 349 296 316 308 482 533 515 828 455 457 420 361 479 487 435 780 578 665 441 502 597 785 780 962 1154 1254 1597 987 1597 1334 1202 1070 1132 1414 816 914 1100 1251 1226 1094 1265 1400 1492 1178 1566 1706
 220 156 171 201 258 256 302 298 270 208 138 143 84 83 100 197 114 155 72 25 20 45 58 108 118 120 184 149 19 23 15 20 10 27 28 41 59 81 84 61 93 75 86 103 110 27 27 27 29 36 42 42 41 37 74 87 59 45 51 58 92 68 89 115 119 145 151 144 155 161 80 113 129 163 189 170 111 124 156 120 72 83 143 148 121 90 105 111 146 168 186 111 102 130 166 144 171 160 199 136 179 133 217 198 205 187 139 222 197 277 221 301 305 217 298 207 155 158 163 169 173 112 173 117 98 108 109 108 108 111 157 121 186 237 152 180 255 255 174 168 255 214 255 255 255 255 255 255 255 255 255 255 255 255 255 255 255 255 255 255 255 255 255 255 255 245 255 255 255 255 255 255 255 255 255 255 255 255 255 255 255 255 255 255 255 255 255 255 255 255 255 255 255 255 255 255 255 255 246 254 255 255 251 251 255 238 236 245 240 244 242 239 238 234 236 235 230 226 218 222 222 211 211 212 214 216 221 219 226 188 218 209 130 117 114 122 126 135 135 145 165 221 272 267 259 263 266 262 262 262 263 246 243 247 241 210 213 226 238 250 254 286 293 315 336 335 337 358 358 373 358 359 347 375 375 391 354 347 311 302 334 335 321 301 332 310 325 330 319 335 363 355 352 344 332 322 344 329 332 313 303 322 366 339 337 357 327 344 355 396 413 396 379 374 387 390 377 370 359 334 333 308 308 323 310 308 328 349 287 277 242 237 223 285 285 288 281 304 300 305 303 315 287 274 285 217 227 215 217 217 208 205 204 201 197 190 189 185 174 161 176 164 165 147 132 126 132 70 70 81 117 121 126 132 127 125 128 125 127 125 121 120 122 125 111 112 120 124 150 151 147 149 152 147 146 146 153 152 153 157 155 151 156 158 162 165 158 157 160 162 161 147 144 138 140 144 172 217 229 222 214 210 208 207 193 218 220 228 260 279 273 247 241 226 259 266 297 271 258 232 211 225 203 177 185 201 187 230 222 171 171 180 177 188 219 218 199 200 211 205 211 253 248 322 290 310 309 282 224 231 353 442 310 414 426 238 224 278 271 271 281 264 282 282 255 342 472 443 452 340 422 302 340 537 461 616 399 348 339 565 516 412 371 387 487 378 399 473 398 748 628 716 831 647 780 743 791 1397 1053 855 1384 1531 1016 1356 916 1771 1183 1549 1087 1139 1199 1612 2103 1962 972 1534 1155 1311 1507 1463
 217 168 199 230 273 251 272 303 153 129 194 127 160 88 56 132 152 175 171 106 51 56 93 150 191 187 9 12 22 22 12 18 22 26 24 25 88 72 69 36 29 33 52 61 59 25 26 46 50 54 53 49 45 41 31 91 59 57 61 63 68 83 94 123 140 87 104 131 181 143 107 114 140 137 130 149 86 118 123 117 96 119 72 129 112 158 146 154 162 114 128 115 83 86 113 172 192 125 108 155 194 163 157 185 143 206 218 151 204 186 250 277 272 220 269 145 151 141 103 156 186 137 113 96 105 119 142 125 119 118 113 128 142 196 184 196 255 255 226 154 193 255 255 255 255 255 255 255 255 255 255 255 255 255 255 255 255 255 255 255 255 255 255 255 255 255 255 255 255 255 255 255 255 255 255 255 255 255 255 255 255 255 255 255 255 255 255 255 255 255 255 255 255 255 255 255 255 250 247 255 255 255 255 255 255 237 237 251 249 254 253 248 237 241 240 236 230 223 226 224 227 222 219 221 230 225 228 229 228 222 199 157 122 115 116 121 124 135 142 148 146 193 267 271 268 270 267 266 265 267 258 239 253 256 253 221 205 224 264 262 254 265 317 324 296 314 341 360 385 400 393 358 347 363 394 380 362 350 333 331 305 311 315 287 295 310 316 328 327 350 364 358 353 334 305 302 312 317 300 299 295 317 336 341 327 330 333 339 366 372 417 386 376 378 374 379 370 372 380 354 332 306 286 306 308 304 289 290 277 270 239 219 245 312 307 281 283 349 364 321 341 315 305 298 253 245 242 224 238 211 209 227 219 211 206 196 197 195 191 190 182 176 174 173 157 138 135 83 73 70 119 121 122 125 125 129 128 129 127 129 129 123 123 124 123 112 113 114 140 142 150 152 147 137 130 142 145 134 143 158 163 166 159 168 164 164 160 165 166 160 158 156 151 144 146 178 203 214 199 195 194 196 196 190 204 213 217 243 253 258 254 242 243 240 270 286 255 256 228 218 197 186 179 200 204 198 198 219 202 176 206 231 255 263 275 276 343 331 249 235 229 252 256 301 305 271 257 339 322 472 465 522 368 485 440 335 414 611 716 594 634 492 728 764 339 370 521 463 333 318 302 392 457 405 535 510 331 452 412 467 511 727 886 820 603 690 536 397 695 824 779 856 742 709 1003 1237 1220 1196 874 1345 1585 1394 1196 1472 947 1245 1571 1909 1490 1134 1546 1580 1498 1375 1732 1658 1804 1403 1692 1420
 155 184 156 176 216 189 200 240 306 185 149 145 61 104 72 64 180 121 44 56 70 110 163 117 16 23 39 49 58 44 33 27 29 27 27 15 20 19 21 20 24 27 32 29 48 59 77 94 101 120 97 77 57 49 36 38 102 99 61 108 120 130 112 129 77 109 125 110 180 165 183 166 135 115 119 109 152 61 50 93 83 115 98 138 101 130 112 139 141 130 114 124 84 157 130 113 89 156 138 124 144 92 155 135 162 145 215 178 181 232 216 155 191 258 214 187 180 134 187 162 86 96 147 164 176 199 181 216 231 194 157 197 154 150 137 130 138 144 154 178 238 219 255 255 255 230 255 255 255 255 255 255 255 255 255 255 255 255 255 255 255 255 255 255 255 255 255 255 255 255 255 255 255 255 255 255 255 255 255 255 255 255 255 255 255 255 255 255 255 255 255 255 255 255 255 255 255 251 247 255 255 255 255 255 255 255 255 255 255 255 255 255 255 255 255 254 251 246 253 255 253 247 244 253 255 255 234 189 153 148 134 130 122 119 116 118 127 213 207 224 163 218 217 246 272 272 273 267 272 270 267 267 268 220 239 249 254 287 331 312 306 298 295 312 371 370 375 361 359 364 394 374 369 333 317 345 361 351 334 312 305 275 306 314 339 321 309 319 317 311 296 316 313 303 289 291 293 292 291 296 298 311 317 319 318 359 348 359 371 378 378 368 354 346 347 355 362 379 381 358 346 321 304 279 266 267 274 276 274 255 247 245 275 280 270 290 323 339 333 318 304 285 294 255 252 258 243 274 261 234 246 245 222 232 217 221 214 215 212 224 203 195 195 167 166 163 144 142 127 138 135 87 93 107 126 125 131 129 132 129 132 131 129 125 125 126 116 114 116 117 121 151 146 159 160 119 119 163 161 163 164 162 160 161 161 160 158 153 159 148 155 158 154 191 198 188 179 171 170 179 178 189 177 179 189 209 212 222 219 237 224 225 250 270 299 287 246 224 199 192 185 210 229 229 217 216 204 193 193 193 203 211 247 340 318 359 382 435 435 450 463 531 467 517 538 571 636 463 275 499 565 525 531 785 535 687 513 461 784 1269 799 743 664 554 508 567 608 513 372 669 465 553 509 442 452 741 609 424 1014 917 502 472 434 423 516 500 575 721 722 968 875 814 1249 931 814 1378 1215 1173 1692 1135 1340 1844 1447 1555 1996 927 2222 1998 2183 1773 1968 2327 2109 1472 2072 1438 1776 1416 1793 2022
 153 198 228 204 231 285 258 281 261 212 74 47 150 78 80 28 26 18 8 15 66 118 8 8 40 44 53 61 57 44 40 39 34 31 27 26 23 22 29 37 58 55 34 54 72 68 122 120 123 111 118 84 54 41 39 41 49 78 102 76 104 103 127 84 72 101 121 114 117 143 129 117 133 120 90 114 70 43 61 134 115 121 114 132 110 134 108 117 138 134 156 92 108 74 97 66 85 112 113 74 102 117 123 129 135 128 121 156 178 212 199 122 158 159 157 138 107 128 84 83 98 100 119 112 109 109 107 131 176 201 219 185 155 164 190 180 143 141 151 206 223 255 255 255 255 255 255 255 255 255 255 255 255 255 255 255 255 255 255 255 255 255 255 255 240 240 250 246 245 255 240 255 255 255 255 255 255 255 255 255 255 255 255 255 255 255 255 255 255 255 255 255 255 255 255 255 255 254 249 255 255 255 255 255 255 255 255 255 255 255 255 255 255 255 255 255 252 251 255 255 255 255 255 255 255 255 207 178 162 150 135 131 129 120 114 117 126 207 216 208 181 212 261 255 276 275 273 280 279 278 271 274 238 263 264 222 236 289 288 300 315 313 325 321 329 343 385 370 341 310 365 376 364 354 314 302 350 343 322 310 273 283 299 307 285 277 282 277 279 280 285 279 282 283 284 286 288 290 290 297 298 302 299 304 310 325 367 374 371 364 370 365 341 345 378 381 391 386 375 355 334 289 307 302 311 324 298 285 288 297 286 273 266 274 281 321 314 393 398 330 270 277 285 279 263 260 279 281 271 262 261 265 259 258 229 227 230 222 234 228 221 191 184 182 239 175 178 171 169 154 148 158 148 146 124 123 129 131 130 134 132 134 134 128 127 128 131 117 117 117 126 145 144 143 143 160 162 164 166 165 161 164 161 161 159 165 155 154 156 160 162 155 173 187 180 168 168 167 157 171 178 188 190 189 183 181 183 217 225 228 229 245 261 290 278 256 216 204 197 192 186 228 243 216 213 214 206 211 212 240 344 332 373 351 284 271 397 349 454 372 387 504 515 533 704 495 641 606 436 306 455 506 545 645 698 608 512 629 689 617 677 923 769 815 473 700 878 683 571 608 1055 854 948 649 661 1284 752 697 601 605 556 483 518 471 896 669 712 455 525 834 934 791 430 910 1509 1779 1446 1173 1255 1464 1481 1559 1625 1830 1931 1814 1177 1789 1874 2264 2135 2059 1949 1894 1352 1255 2001 1749 1899 1983
 200 201 219 220 236 247 220 208 146 138 86 42 52 38 8 8 11 10 16 18 13 20 21 40 48 39 46 46 65 53 70 46 57 44 44 34 28 31 87 115 101 98 57 66 127 119 123 122 119 79 64 78 42 46 71 67 49 44 41 43 45 49 48 49 54 54 74 98 118 126 82 72 58 56 52 47 42 45 59 123 94 113 112 83 67 79 72 86 89 82 94 73 55 63 78 82 73 72 88 109 135 138 155 118 111 170 187 137 146 158 151 73 74 74 76 85 92 99 107 109 104 105 116 132 101 119 118 104 105 103 138 153 196 245 255 241 255 214 165 148 164 195 255 224 195 255 255 255 255 255 255 255 255 255 255 255 255 255 255 255 255 255 255 255 255 255 255 255 255 255 255 251 255 255 255 255 255 255 255 255 255 255 255 255 255 255 255 255 255 255 255 255 255 255 255 255 255 255 255 250 255 255 255 255 255 255 255 255 255 255 255 255 255 255 255 255 250 253 255 255 255 255 255 255 255 241 205 179 176 156 210 218 153 115 115 122 136 190 216 229 226 223 289 287 288 286 287 292 290 287 272 278 282 281 274 267 251 224 264 283 291 315 341 355 362 369 364 344 343 289 294 296 337 311 275 279 311 294 296 287 277 279 277 279 281 278 276 276 277 281 279 281 283 287 288 291 294 298 301 319 314 311 310 311 312 318 338 335 332 325 350 351 360 366 389 407 406 383 356 355 347 369 354 337 319 312 272 286 279 305 339 347 309 295 295 312 331 450 322 303 269 276 270 271 295 276 307 375 337 316 352 306 303 285 245 245 264 260 249 243 224 209 221 195 213 195 201 197 187 180 180 182 167 177 176 148 129 123 128 134 135 136 136 138 135 131 129 131 140 115 118 127 133 139 131 140 139 146 143 163 159 160 162 157 159 157 164 160 163 164 161 159 159 152 155 160 153 150 164 165 170 171 179 186 183 193 201 225 226 215 236 280 284 254 225 215 208 203 195 204 208 253 249 250 222 231 254 249 268 277 228 227 237 239 260 312 424 349 336 325 345 556 636 752 572 929 536 577 575 450 588 378 432 652 649 888 797 707 674 638 594 726 805 1020 773 991 1173 900 612 507 892 949 753 1027 804 829 864 1483 1007 860 764 672 870 701 707 666 710 988 1221 1320 921 980 923 1615 918 1640 1993 2068 1094 932 1661 2120 2032 2546 1908 1863 2309 2273 2227 2075 2542 2008 1593 1828 1577 1682 1902 2165 2167 2099
 184 177 176 159 162 165 183 208 159 98 130 90 103 133 94 8 11 24 18 25 27 30 28 40 61 60 59 66 80 86 67 82 109 89 100 35 31 39 69 86 100 63 70 111 117 94 123 81 94 63 87 64 43 55 98 102 54 62 49 50 55 53 53 62 66 61 57 117 104 95 97 119 116 65 93 84 72 39 60 79 72 65 64 76 55 71 56 77 80 72 74 66 51 64 77 74 53 77 81 71 100 69 101 126 159 175 197 128 73 67 72 71 75 86 86 104 111 100 119 143 130 131 135 147 102 143 136 123 116 108 107 108 181 215 197 167 165 208 194 154 248 245 168 255 246 255 255 255 255 255 226 255 255 255 255 255 255 255 255 255 255 255 255 255 255 255 255 255 255 255 255 255 255 255 255 255 255 255 255 255 255 255 255 255 255 255 255 255 255 255 255 255 255 255 255 255 255 255 255 254 255 255 255 255 255 255 255 255 255 255 255 255 255 255 255 254 255 255 255 255 253 235 234 235 235 229 222 219 184 190 202 176 123 113 115 124 143 203 224 255 253 264 287 296 292 265 297 298 278 262 279 289 288 281 282 248 260 218 251 264 295 301 340 366 380 379 362 335 309 263 266 267 291 272 268 275 276 268 267 270 289 296 293 298 287 279 280 286 286 283 281 284 283 284 288 295 295 297 311 336 335 311 333 318 324 317 320 324 331 332 350 361 380 384 400 417 412 366 384 370 365 353 334 334 294 304 337 311 294 319 328 372 350 305 314 335 357 385 348 304 268 286 297 289 285 309 322 314 296 313 309 308 298 259 249 256 246 250 249 237 236 221 210 229 252 203 193 221 214 209 192 179 179 175 150 161 148 134 131 128 133 136 138 139 137 132 131 132 136 121 120 120 124 152 149 141 140 146 144 140 141 143 156 156 155 155 167 170 162 165 170 158 157 159 156 161 156 155 155 165 156 161 182 190 189 198 208 224 223 245 255 289 274 233 212 211 209 204 198 232 209 260 263 254 256 270 315 245 271 256 247 287 275 290 263 264 338 318 393 419 457 620 628 561 647 1035 1064 616 605 620 527 564 710 592 712 872 762 1016 933 614 813 834 1269 1151 789 1331 763 664 396 687 717 839 592 896 964 907 987 1211 783 810 1104 1240 1241 703 822 683 1345 1007 1066 1508 971 1447 1259 1594 1409 1774 1959 1913 1511 1572 1984 1776 2030 2202 2104 1898 1761 2146 1947 2416 2499 2631 1788 1798 2104 1792 1900 1974 1790 1896
 214 241 225 223 266 256 253 257 265 251 242 256 41 8 8 27 28 34 34 30 36 64 62 70 80 78 75 84 82 98 100 93 93 68 45 52 46 74 55 99 105 105 101 75 76 109 108 113 110 85 69 68 50 48 61 78 95 91 95 60 53 96 91 71 100 82 78 83 88 74 132 148 135 142 112 73 65 43 35 49 51 57 53 53 52 55 54 47 55 59 56 49 46 52 54 49 49 55 58 57 63 64 65 65 71 68 64 81 88 95 86 118 134 143 125 134 154 133 127 126 128 141 194 155 123 176 194 185 193 135 133 122 112 109 114 113 148 199 223 255 170 171 198 199 229 187 189 255 255 210 255 255 255 255 255 255 255 255 255 255 255 255 255 255 207 212 255 255 255 255 255 255 255 255 255 255 255 255 255 255 255 255 255 255 255 255 255 255 255 255 255 255 255 255 255 255 255 255 255 255 255 255 255 255 255 255 255 255 255 255 255 255 255 255 255 255 253 246 232 230 224 224 231 231 227 229 236 221 170 152 170 160 120 120 119 133 162 208 205 252 255 288 229 232 211 232 303 290 278 265 287 287 290 290 289 279 250 228 271 287 328 333 347 347 324 354 282 254 259 280 279 262 260 260 264 264 268 269 297 298 306 304 315 313 306 297 301 302 290 286 286 286 283 286 291 292 294 294 305 351 374 384 382 378 371 364 376 368 367 389 404 415 429 426 432 402 383 366 359 342 320 302 307 308 321 316 316 319 343 330 314 335 346 355 350 357 373 478 543 430 338 318 314 302 330 310 318 357 327 337 326 268 271 278 282 283 259 268 274 279 267 261 262 234 233 265 262 209 206 221 227 215 196 185 175 174 148 147 148 136 139 142 134 137 137 144 142 136 132 133 122 124 116 144 165 168 165 126 140 158 155 173 168 166 166 161 162 164 162 161 161 160 167 166 170 167 174 176 187 197 190 191 198 194 197 226 234 236 230 261 263 234 232 218 217 209 215 235 226 266 249 298 271 283 263 343 352 271 348 401 365 385 485 421 432 285 370 508 535 476 640 561 556 697 731 593 566 592 686 1007 1032 806 897 525 673 984 849 1115 1145 875 752 1083 989 1080 937 938 916 517 864 810 820 408 807 1116 1509 1004 1679 1537 1676 1544 1625 1928 1094 847 932 1218 942 961 1027 1872 1735 1187 430 1432 1743 1970 1824 1971 1963 2108 1804 2035 2201 2333 2464 2008 2324 2397 2006 2298 2094 2076 2307 2033 2115 2343 2306 2282 2302 2165
 229 259 247 263 257 210 230 246 184 252 102 72 16 23 24 26 35 34 34 66 64 69 78 76 72 70 77 76 83 86 98 84 92 59 71 73 98 95 85 103 102 111 88 93 108 115 108 107 104 86 62 95 66 58 63 59 65 100 86 94 69 68 107 95 76 112 126 122 100 112 138 119 135 77 72 79 59 37 35 42 42 42 45 49 39 47 45 44 46 45 50 47 52 69 47 58 50 58 61 62 56 57 65 73 83 82 90 99 108 108 99 137 161 199 175 207 174 177 171 141 168 137 171 181 148 218 191 232 210 192 166 136 114 120 122 121 121 124 144 197 238 255 255 213 255 255 255 255 227 255 255 255 255 255 255 255 255 255 255 255 255 255 255 255 231 203 232 253 255 231 255 255 255 255 255 255 255 255 255 255 255 255 255 255 255 255 255 255 255 255 255 255 255 255 255 255 255 255 255 255 255 255 255 255 252 255 249 248 255 255 255 255 253 255 243 245 235 232 229 222 225 223 226 231 231 227 218 202 182 161 146 135 127 123 119 136 165 210 236 221 248 258 180 216 256 252 294 290 290 289 282 274 290 293 285 244 234 258 271 270 302 296 298 319 345 322 269 271 272 276 284 265 266 287 283 293 279 291 306 319 312 314 321 297 287 292 302 294 291 292 299 297 295 298 303 306 305 303 300 325 363 394 396 396 400 405 376 390 408 412 403 381 375 382 399 377 370 347 346 328 318 311 354 322 318 345 336 340 369 388 347 331 338 366 387 370 391 456 478 517 421 353 372 351 345 328 373 381 343 314 295 295 292 291 288 278 272 291 326 315 296 284 275 273 272 249 245 243 238 254 245 222 208 216 192 196 170 157 151 149 147 146 145 139 138 138 143 141 135 133 122 123 126 130 101 171 166 168 170 165 160 178 168 166 167 166 160 166 164 158 160 162 162 162 163 179 177 184 199 196 194 192 192 195 212 230 237 235 233 243 238 228 224 218 216 218 226 253 252 273 264 285 285 283 284 334 340 290 344 439 495 503 404 359 362 422 334 508 440 540 539 549 695 552 636 539 710 644 602 828 750 866 1852 1023 704 837 882 1120 1167 1171 1069 912 1321 1052 944 980 768 668 1143 926 864 672 559 1221 1242 835 2013 1840 1679 1710 1732 1879 1599 868 1335 1521 1053 1178 1032 1689 1471 1231 508 430 1829 2211 2205 2178 1832 1823 2156 1654 2185 1968 2152 2036 2337 2479 1945 1897 1985 2764 1976 2092 1817 2044 2152 2542 2414 2637
 182 220 210 152 170 181 248 248 226 259 8 8 8 40 70 70 69 79 83 83 113 67 52 62 69 58 69 72 75 77 80 84 104 104 103 109 106 106 94 99 108 107 61 105 101 67 81 102 77 105 106 98 80 66 69 107 64 63 106 83 98 92 79 111 134 139 161 148 146 128 118 76 87 54 51 46 42 32 27 40 37 33 32 38 85 85 47 56 70 84 66 70 62 45 46 78 90 99 86 76 72 73 60 60 65 70 89 105 108 116 129 130 149 161 163 149 203 202 233 206 232 209 169 173 212 177 190 242 250 222 165 132 137 149 232 176 155 138 142 135 133 132 135 145 138 161 232 255 255 255 255 255 255 255 255 255 255 255 255 255 255 255 255 255 205 200 201 204 209 232 255 255 255 255 255 255 255 255 255 255 255 255 255 255 255 255 255 255 255 255 255 255 255 255 255 255 255 255 255 255 255 255 245 254 255 244 233 229 239 232 244 246 224 222 225 218 204 230 227 221 224 224 214 228 228 223 195 189 158 153 138 129 121 121 122 137 158 211 228 222 181 186 250 259 264 251 272 292 312 313 303 294 290 291 290 275 282 261 230 241 266 306 335 340 336 307 257 255 263 289 284 277 279 314 314 329 300 313 313 315 305 315 303 302 299 306 320 310 305 305 317 320 345 351 343 333 338 333 321 303 303 345 323 330 334 340 342 327 327 328 329 337 345 355 346 356 355 343 337 332 341 426 387 390 340 340 355 358 386 385 387 369 392 375 392 430 449 539 531 581 474 438 435 390 369 344 367 413 393 367 372 311 296 379 331 345 335 330 359 317 304 325 350 311 288 269 263 282 279 304 247 262 244 236 217 203 216 195 186 206 189 175 185 156 151 148 140 144 146 148 140 140 127 128 130 168 167 168 164 167 168 166 171 177 173 171 169 172 166 163 178 184 179 183 185 194 188 186 188 190 192 186 197 200 221 219 211 241 238 220 226 221 222 227 220 263 299 334 338 337 340 380 324 352 407 342 351 407 388 422 463 510 580 486 399 523 564 718 692 566 683 560 827 437 609 977 935 1104 1679 1404 1299 1553 1161 1429 1672 1197 902 986 984 1391 1564 1108 1335 1488 1123 1251 1038 997 795 1346 1405 1185 584 614 1429 1132 1118 1513 1925 1861 1805 1536 1590 1206 1662 2212 1779 1448 1176 1586 1525 2087 1699 430 898 1795 1816 1788 2096 2204 2058 1610 2377 2347 2371 1877 1691 2221 2120 2376 2276 2492 2271 1970 1688 2048 2119 2026 1898 1322
 119 177 206 232 156 165 204 157 121 131 8 8 50 59 65 74 79 82 72 77 70 70 64 68 68 70 77 79 101 87 92 103 87 90 90 87 87 78 86 78 90 96 98 92 60 54 52 57 60 75 73 101 123 129 133 112 94 74 129 136 146 140 124 146 155 86 106 131 96 78 45 37 40 54 68 33 28 34 28 34 36 60 74 102 89 87 90 97 63 83 124 95 69 55 51 54 65 120 120 97 95 121 107 87 63 66 73 81 81 113 114 154 178 196 244 251 190 224 203 154 215 200 217 255 250 225 209 194 223 187 165 150 191 193 254 193 194 150 156 197 255 255 200 202 255 192 189 151 208 255 255 255 255 255 246 255 255 255 255 255 255 229 220 194 192 197 240 243 243 235 219 255 253 255 255 247 255 255 255 255 255 255 255 255 255 255 255 255 255 255 255 255 255 255 255 255 255 255 255 255 255 255 255 255 245 234 231 224 226 223 223 230 221 228 234 235 241 240 234 233 233 240 232 239 230 224 227 225 225 215 141 132 126 124 121 153 218 183 170 231 174 162 169 224 238 246 245 233 242 275 299 307 296 298 308 295 276 227 253 269 294 299 253 251 251 245 250 251 250 261 268 276 271 289 274 302 283 276 272 276 286 315 306 333 323 347 347 362 356 367 380 374 362 356 346 342 309 315 330 332 326 311 308 309 310 314 323 323 326 326 339 335 332 331 335 344 345 384 374 391 391 403 429 402 407 410 411 408 421 429 393 411 418 405 416 465 562 547 588 590 465 449 438 405 462 408 415 392 379 320 321 328 348 390 415 425 386 367 383 348 363 358 366 316 300 281 301 301 284 275 252 253 277 255 194 182 212 199 191 204 158 195 188 166 170 165 153 151 146 148 149 151 145 148 145 133 133 174 174 167 170 171 172 175 173 152 173 174 200 203 198 203 215 226 229 237 240 238 229 219 186 188 214 213 208 213 218 225 218 220 231 222 225 229 235 258 340 325 308 346 368 342 361 441 459 385 463 446 510 580 633 800 559 389 682 720 828 876 746 830 810 591 673 946 722 730 744 1073 1225 1428 2103 2022 1533 1357 1210 1317 1393 1457 1075 1035 1320 1133 1242 991 1513 1232 1163 1208 1325 1306 953 783 742 1400 1405 1136 1104 1105 1819 1597 2025 2223 2053 1839 2177 2174 1999 2085 2102 2006 1800 1914 1616 659 1369 1860 2038 2065 2170 1661 2014 1792 2095 2070 2349 2071 2282 2551 2039 2083 2133 2178 1941 1503 1523 1628 1609 1517 2110 2715
 144 241 246 212 214 196 159 205 187 188 8 8 52 55 63 82 80 74 69 66 65 64 68 67 72 75 93 91 84 85 92 83 79 92 95 84 71 75 88 95 90 87 81 84 61 51 90 84 74 70 83 99 118 151 164 161 121 82 109 157 144 97 118 167 97 71 88 84 68 61 47 82 76 89 70 39 27 28 28 36 55 88 105 78 71 84 112 84 59 83 122 65 59 70 68 53 61 103 128 137 118 141 129 122 86 67 72 77 81 91 113 158 181 239 156 218 155 201 170 130 140 155 196 179 203 149 239 192 244 195 224 193 158 183 255 255 192 179 151 210 255 255 213 255 255 224 226 166 153 156 224 255 240 255 255 255 246 255 255 212 214 209 187 190 193 194 199 202 225 250 252 255 255 255 255 255 255 255 255 255 255 255 255 255 255 255 255 255 255 255 255 255 255 255 255 255 255 255 255 255 255 255 255 255 255 249 248 239 225 231 209 238 236 231 240 241 248 250 243 239 245 244 246 238 244 232 235 231 225 221 141 131 127 126 122 200 221 162 159 212 158 162 219 230 247 208 191 224 259 292 312 298 293 308 272 259 243 248 273 278 290 247 245 246 245 248 256 251 251 253 252 259 277 283 291 306 267 269 275 280 296 297 300 315 335 353 354 390 390 386 357 344 337 330 323 317 309 309 336 338 335 328 315 315 317 321 342 345 332 350 345 357 348 347 334 339 342 359 373 379 418 420 404 391 383 392 405 407 432 432 428 422 423 423 436 479 556 693 652 672 491 445 402 400 376 429 406 367 336 351 384 346 372 402 403 408 403 383 379 365 377 351 350 313 319 297 276 267 245 255 263 255 234 234 220 216 168 192 185 200 196 191 213 193 211 192 148 139 150 152 151 153 153 148 149 144 135 135 137 174 176 170 172 166 169 184 194 198 207 202 209 233 240 259 267 282 282 274 248 225 189 204 207 210 218 223 221 221 226 223 225 223 227 232 243 273 310 292 359 340 314 337 404 360 400 429 425 417 466 661 675 877 598 444 613 806 869 758 877 870 1018 891 1174 1226 1293 592 731 1140 1365 1144 1982 1555 1469 2117 1833 1332 1092 1066 1155 1066 1363 1277 1662 1240 1362 1642 1480 1311 1199 1286 1125 1059 815 958 1287 1570 1719 1303 1755 2030 2058 1683 1907 1925 1632 2120 1986 2318 2153 1677 2113 1705 1577 457 2055 2245 2060 2280 1940 1933 1695 1887 1530 1507 1593 2282 2198 2088 2169 2156 2280 2209 1546 1875 2021 1978 1513 2275 2268 2329
 171 162 196 226 209 176 160 196 222 141 65 8 44 48 51 84 85 86 89 75 73 75 88 89 86 72 56 54 64 86 74 93 85 88 73 83 65 83 86 88 83 80 42 41 43 44 74 89 95 81 86 85 124 150 137 107 143 132 85 105 81 118 99 75 90 108 111 84 67 69 70 66 51 49 49 29 29 31 33 37 46 78 88 57 66 74 123 96 106 91 102 96 85 70 69 55 58 77 104 153 167 161 146 128 82 74 70 70 83 75 75 133 122 161 154 125 125 121 103 116 109 108 112 114 123 156 180 218 219 255 217 255 199 171 231 251 202 171 159 222 255 255 255 255 255 255 255 184 250 255 223 255 255 207 171 209 237 255 255 255 251 232 255 233 221 211 202 216 208 203 255 255 255 255 255 255 255 255 255 255 255 255 255 255 255 255 255 255 255 255 255 255 255 255 255 255 255 255 255 255 255 255 255 246 251 229 232 243 240 241 244 241 249 246 254 255 255 255 255 255 255 255 255 254 246 228 192 171 185 190 139 182 129 122 117 125 132 138 138 137 146 164 151 151 160 170 214 214 247 260 259 311 310 311 273 263 237 260 257 242 248 253 268 276 280 278 263 258 265 269 261 257 257 259 266 270 274 275 283 295 295 305 334 356 356 386 382 367 361 359 370 375 363 347 324 320 322 327 349 346 326 328 338 347 370 389 363 363 379 378 375 373 352 347 340 344 348 351 351 353 356 363 371 371 409 415 426 420 445 426 459 477 506 655 662 597 691 612 581 531 464 429 402 401 432 457 452 417 372 377 406 373 362 373 408 386 374 356 366 346 350 313 309 301 307 275 286 262 248 226 228 283 256 245 215 205 194 190 198 181 180 201 223 206 195 233 218 179 151 151 149 147 176 158 158 152 153 141 140 173 173 174 175 177 178 197 202 204 207 230 237 253 269 283 280 289 285 251 217 219 224 233 235 230 256 246 248 253 256 237 232 247 225 241 243 242 249 251 284 294 304 285 284 284 301 472 486 484 434 630 634 647 522 609 790 905 1277 868 668 1190 1031 1207 1383 1414 1042 1267 845 1244 650 687 1465 1000 1297 1116 1455 1885 1603 1238 1166 1373 1396 1454 1381 1105 1516 1426 1624 1385 1813 1932 1621 1191 1152 825 518 701 1226 1441 2019 1733 1728 1918 1757 1780 2129 1993 2373 2496 1842 1672 1857 2037 1603 1871 565 471 545 1963 2224 2519 2518 2461 2044 2211 2313 2470 2412 2022 2733 2451 2671 2668 2657 2496 2636 2569 2648 2451 2275 1438
 223 185 192 221 227 209 160 240 227 223 125 132 8 44 27 69 77 84 90 82 80 81 83 72 80 58 82 80 92 90 92 72 56 59 56 64 66 73 84 79 48 40 64 72 74 47 71 78 81 73 83 111 145 141 79 73 107 132 58 71 100 126 113 94 90 72 64 63 54 49 54 46 35 36 27 25 23 30 33 36 39 44 63 58 79 90 140 130 132 93 136 114 104 95 78 61 59 70 76 101 125 146 132 130 96 91 78 75 79 76 78 91 92 112 108 104 96 98 116 132 163 145 173 145 136 118 122 182 182 223 252 182 254 218 223 255 192 221 179 232 222 255 255 255 255 251 249 195 255 255 229 255 255 255 255 255 255 255 255 255 255 255 255 255 244 224 209 249 243 216 225 252 255 255 255 255 255 255 255 255 255 255 255 255 255 255 255 255 255 255 255 255 255 255 255 255 255 255 252 255 255 255 255 236 234 230 225 238 246 247 252 250 249 247 255 255 255 255 255 255 255 255 255 255 255 214 181 187 153 149 144 166 137 121 120 124 127 131 132 146 173 140 170 172 182 189 187 190 199 226 261 312 325 257 264 271 240 240 257 259 275 279 261 280 288 285 270 261 269 268 267 258 260 286 287 290 289 289 296 290 315 317 351 376 379 377 375 366 364 347 352 361 370 356 340 330 354 342 328 329 327 335 347 363 382 388 374 382 375 372 352 344 338 343 344 355 350 351 352 355 359 364 370 374 425 416 421 429 408 422 449 467 480 558 566 672 713 599 493 503 444 422 436 435 477 454 417 380 376 428 412 435 397 407 430 413 371 363 335 323 314 314 320 287 322 331 306 260 256 241 259 313 237 205 272 246 211 233 264 207 193 215 222 220 230 215 226 201 162 170 150 152 170 161 164 161 163 153 140 159 168 175 176 177 178 181 193 193 205 199 211 221 229 233 241 246 248 222 232 224 235 237 237 251 299 273 254 275 276 254 247 276 251 237 248 250 255 258 273 285 310 309 323 313 287 343 370 411 493 514 655 761 898 554 1122 973 1563 1548 1009 1099 930 1125 1116 1791 1397 1770 1299 1545 939 815 802 716 757 854 1490 1947 1298 1319 1102 1181 1408 1495 1834 1197 1284 1439 1549 1789 1801 1545 1768 1562 1448 957 1023 743 1415 1439 1692 1379 1699 1877 1870 1926 1309 1918 1910 2006 2157 1749 1853 1783 752 1766 2131 2143 1127 2254 2440 2269 2357 2613 2135 2187 2151 2359 2403 2043 2784 2648 2680 2270 2533 2481 2765 3050 2638 2549 2454 1600
 175 273 229 217 244 178 213 222 236 210 87 117 8 42 45 49 69 76 85 96 73 57 67 46 55 60 79 74 80 63 62 47 51 57 79 80 74 58 45 35 54 75 85 97 74 55 71 71 61 79 80 111 103 79 81 69 72 69 59 54 40 48 46 43 41 34 35 34 30 30 28 27 28 26 21 26 28 28 31 35 43 61 60 71 68 69 85 107 141 149 177 129 110 113 99 68 69 63 73 97 164 193 157 124 107 112 91 83 86 107 105 83 84 86 87 91 91 114 179 193 152 152 224 213 221 160 142 142 138 132 141 156 235 205 255 232 255 255 255 204 214 246 255 255 255 255 255 255 226 255 255 255 255 255 255 255 255 255 255 255 255 255 255 255 255 255 255 255 215 212 249 239 255 255 255 255 255 255 255 255 255 255 255 255 255 255 255 255 255 255 255 255 255 255 255 255 252 251 241 241 254 251 243 236 238 239 246 254 255 255 255 255 255 255 255 255 245 231 235 217 254 255 255 241 234 233 186 182 184 177 155 171 140 125 115 118 122 126 126 130 139 157 199 226 240 241 261 267 275 277 282 301 282 316 287 268 261 282 292 306 291 273 269 284 288 288 270 270 270 282 309 279 270 297 283 286 314 306 298 301 323 340 350 371 369 359 355 341 340 332 339 332 338 345 373 376 344 344 353 343 367 373 373 385 403 404 362 347 340 339 344 342 348 347 349 352 354 355 356 361 378 398 384 387 420 434 396 417 439 453 524 549 548 617 589 538 587 539 492 469 484 515 527 513 473 447 408 381 376 404 409 415 412 431 422 399 390 427 379 372 342 407 357 359 383 344 315 325 322 302 342 331 336 290 256 254 230 241 225 225 235 221 219 232 231 227 211 198 176 163 151 160 183 149 158 164 166 165 157 144 146 176 176 179 179 183 183 181 185 189 188 200 210 218 223 239 233 248 250 249 239 258 262 267 286 279 282 333 300 266 271 273 269 269 264 260 279 278 303 338 348 360 405 341 314 310 356 393 370 387 577 612 771 838 886 750 769 801 950 984 1085 1830 1868 1748 1892 1614 1847 1719 2137 1891 1680 1137 1669 2111 1911 1471 1279 1016 1093 1074 1098 1463 1369 1496 1500 1284 1198 1109 1529 1587 1283 1604 1511 1650 1495 1052 1975 1828 1819 1325 1415 993 1828 1210 1659 1571 1949 2081 2078 2066 1729 1448 1177 1511 1984 1717 1911 1659 715 1486 1726 2000 2172 1933 1724 2213 2003 2064 2277 1849 2019 2381 2489 2384 1914 2968 2464 2070 1605 1359
 202 279 229 183 221 222 234 266 219 103 79 41 121 8 35 73 68 67 66 83 82 58 68 40 81 64 67 79 67 74 65 49 57 76 77 74 57 76 31 41 73 71 86 99 75 66 69 74 70 81 90 97 84 56 59 51 57 48 43 42 37 36 36 34 32 29 28 26 25 25 25 24 24 25 23 25 27 27 29 34 44 62 68 74 51 62 88 70 77 83 105 152 154 107 84 79 79 71 69 154 159 175 166 136 130 125 92 96 106 109 106 110 91 86 87 99 97 91 116 106 128 139 162 203 238 171 171 180 157 140 138 141 176 199 232 212 216 255 255 255 208 255 255 255 255 255 255 231 255 250 255 255 255 255 255 255 255 255 255 255 255 255 255 255 255 252 255 247 220 212 246 255 249 255 253 255 255 255 255 255 255 255 255 255 255 255 255 255 255 255 255 255 255 255 255 255 255 255 255 255 255 254 242 233 222 245 247 255 255 255 255 250 255 255 253 251 203 206 213 236 255 255 255 255 255 235 217 221 186 171 168 168 197 146 117 119 120 126 125 135 160 196 201 195 198 229 239 262 235 220 261 312 311 314 301 294 299 313 330 323 271 294 285 277 292 291 271 278 268 287 311 285 278 295 283 293 313 314 299 306 322 335 372 374 371 348 346 344 340 342 337 343 338 343 362 365 357 368 354 383 364 366 381 413 403 358 345 348 336 341 341 343 346 351 350 371 353 367 376 370 394 420 399 421 441 444 408 449 505 491 495 544 536 553 603 579 565 590 541 562 536 551 529 474 441 460 415 385 376 390 402 462 519 474 531 433 404 421 365 390 357 363 373 420 381 340 340 364 398 370 328 356 395 307 275 255 270 238 239 240 238 241 255 243 241 248 232 206 168 165 159 179 171 188 168 166 167 169 166 140 138 161 174 174 182 182 188 190 195 186 186 193 199 219 214 235 239 248 263 255 250 255 284 293 296 300 299 333 325 309 303 295 305 301 277 270 297 297 307 312 403 381 394 386 324 384 327 449 413 423 589 608 883 604 670 631 698 759 663 863 1157 1692 1182 1436 1440 1812 1593 1576 1986 1487 1369 1130 1844 2094 1506 1979 1397 1696 1246 1246 1312 1457 1341 1490 1515 1519 1437 1114 1504 1428 1029 1231 1063 1672 1454 1450 549 875 2150 1339 1096 1530 1813 1752 1962 2089 1773 1913 2046 1743 1723 1679 1727 1762 2143 2056 1995 1932 1330 1577 1489 1915 1736 1786 1548 1694 2337 1733 2253 2150 2523 2485 2647 2504 2311 2217 2637 2178 1407 1328
 221 247 220 234 252 260 228 265 64 8 8 8 8 30 32 55 60 51 58 89 75 67 44 36 41 47 77 73 56 47 45 75 77 59 59 61 40 36 36 41 75 76 87 86 111 98 97 69 60 37 34 31 33 34 31 31 32 28 25 26 26 25 24 22 21 19 19 20 21 21 19 21 23 24 23 24 22 24 25 28 31 40 43 35 51 59 55 41 53 59 97 121 81 126 133 97 116 113 86 76 78 76 118 126 153 137 107 134 134 146 139 156 146 151 133 128 111 103 101 98 117 157 173 156 158 239 173 253 213 186 185 188 163 182 179 157 156 168 204 227 255 235 255 255 255 255 255 255 255 255 255 255 255 255 255 255 255 255 255 255 255 255 255 255 255 255 255 238 218 225 255 255 255 255 255 255 255 255 255 255 255 255 255 255 255 255 255 255 255 255 255 255 255 255 255 255 255 255 255 255 255 245 244 240 253 255 255 255 255 214 214 198 228 249 255 241 232 192 194 248 255 232 228 207 200 233 234 253 231 214 213 193 139 129 113 113 115 118 121 129 135 136 144 146 155 162 176 203 221 242 255 221 207 218 225 258 271 317 320 310 308 304 305 302 292 287 308 300 317 310 320 288 297 279 284 288 305 322 321 317 334 346 347 367 368 376 366 376 372 340 322 334 348 340 333 333 336 330 324 337 330 344 335 332 338 335 338 342 335 339 360 369 379 419 416 369 373 377 379 409 438 424 432 464 428 423 420 431 430 433 453 464 489 569 498 527 526 593 679 543 537 532 496 459 437 413 409 417 436 412 407 455 480 460 477 511 443 466 471 433 395 504 433 611 644 439 523 525 462 489 372 357 338 331 339 305 272 250 263 348 366 279 257 260 296 323 239 234 225 206 234 259 222 242 201 195 208 198 185 187 171 161 144 153 181 183 191 192 192 192 197 192 187 191 203 221 231 242 256 253 260 274 325 352 376 398 399 397 389 372 363 310 328 356 328 300 382 442 339 371 390 561 508 507 522 532 449 659 613 772 695 691 773 793 513 718 473 497 503 665 552 897 654 1246 1493 1398 1235 1575 1442 1826 1222 1356 1688 1819 2019 2115 1531 1345 1328 1160 1457 1433 1720 1610 1283 1328 1071 1048 1981 1325 1143 1235 1388 1014 1060 1530 1660 1115 1084 1093 1964 1395 1780 1391 2018 1971 1793 1984 1598 2216 2095 1741 1547 1361 1869 1861 1509 1510 1417 1681 1616 1797 1930 1542 1873 2182 2798 2400 2186 2498 2017 2544 2148 2661 2636 2166 1747 2115 1584 1815
 203 226 244 203 199 164 263 259 8 15 64 38 34 28 33 34 51 40 32 45 30 52 48 57 57 63 73 81 59 40 45 52 70 56 47 31 31 53 68 69 64 69 68 64 56 50 46 33 29 23 19 20 18 20 20 21 21 20 21 21 19 18 18 15 17 15 15 16 17 18 21 21 23 22 15 22 21 22 20 20 61 21 23 25 28 32 39 51 60 70 49 65 77 125 109 110 147 125 111 122 121 118 94 88 107 163 179 159 191 207 206 256 237 195 244 133 116 133 133 116 106 102 148 204 196 200 248 198 197 255 255 202 214 224 221 243 192 182 179 167 170 196 211 255 255 255 255 255 255 255 255 255 255 255 255 255 255 255 255 255 255 255 255 255 255 255 233 232 221 231 255 255 255 255 255 255 255 255 255 255 255 255 255 255 255 255 255 255 255 255 255 255 255 255 255 255 255 255 251 249 252 255 255 254 234 211 207 227 227 199 188 187 202 229 220 197 203 174 186 214 222 230 193 174 167 172 197 223 178 151 169 168 134 116 111 111 114 115 119 184 179 167 171 157 179 187 197 227 233 245 181 221 222 265 281 312 301 332 314 317 326 330 323 336 326 330 353 343 337 335 336 333 313 292 292 289 293 292 307 321 351 351 346 372 348 333 325 315 313 313 309 306 304 303 302 302 328 322 320 327 331 330 333 330 331 327 339 346 377 391 417 398 362 371 355 364 376 366 369 393 387 420 429 448 456 442 422 440 428 440 443 450 455 468 491 540 595 570 604 633 530 497 447 430 492 471 462 463 456 459 440 503 451 427 446 475 422 403 391 383 420 450 456 459 454 466 473 480 518 424 505 407 368 360 320 314 368 305 283 329 346 303 290 286 283 316 304 282 266 261 284 284 275 258 244 217 217 232 236 219 185 180 177 181 170 155 176 177 180 161 161 164 164 187 198 199 205 223 236 253 260 285 345 349 372 313 330 331 316 328 324 341 376 432 433 446 438 458 479 432 442 440 384 383 468 460 464 595 592 624 622 586 555 667 867 888 640 558 717 1075 852 1101 897 1089 1459 921 1348 1333 2046 1834 2080 1962 1456 1529 1665 1864 1759 1450 1406 1661 1433 1478 1397 1536 1579 1928 1249 1222 1892 1149 1326 1951 2124 1303 1080 1132 1766 1586 924 759 1541 846 1076 1543 1333 1657 1814 2100 2034 1740 1973 1860 1831 1438 1627 1520 1551 1753 1637 1956 2377 2098 2374 2309 1490 1928 2373 2325 2410 2690 2425 2194 2101 2318 2539 2806 2359 2609 3225 2775
 227 245 321 193 176 168 231 115 8 8 55 43 34 33 39 48 55 32 24 29 40 41 36 45 46 57 73 69 64 37 56 43 58 60 59 31 58 61 49 53 66 63 58 52 46 35 32 26 25 21 18 17 17 17 17 16 17 15 17 20 14 15 15 14 13 14 17 17 19 18 20 17 22 21 16 21 21 20 19 13 13 13 20 25 26 26 35 37 52 50 72 79 89 98 78 117 127 103 130 159 153 131 100 102 104 107 128 175 147 185 163 189 231 234 200 177 125 121 148 158 132 121 108 167 253 218 222 255 255 255 255 255 179 200 255 237 188 194 191 195 187 177 182 235 255 255 255 255 255 255 255 251 255 255 255 255 255 255 255 255 255 255 255 255 255 255 239 243 232 255 255 255 255 255 255 255 255 255 255 255 255 255 255 255 255 255 255 255 255 255 255 255 255 255 255 255 255 255 248 254 255 255 255 255 236 207 193 219 200 201 176 179 210 223 220 204 185 175 180 207 215 240 197 187 171 155 207 205 160 136 127 142 140 110 108 111 112 115 119 138 162 141 153 159 187 201 235 240 221 206 186 230 243 262 267 271 270 281 326 343 356 312 346 353 361 370 364 355 351 354 351 328 321 326 290 280 295 292 310 321 341 325 327 321 326 332 314 309 307 306 305 302 305 304 302 303 315 326 332 332 327 328 331 327 328 333 355 353 392 381 369 362 354 367 374 389 390 375 374 383 393 400 452 454 456 447 458 449 451 460 468 471 473 478 487 489 497 543 578 615 501 470 437 465 494 509 510 485 465 515 476 487 502 478 536 517 439 412 408 424 434 429 458 444 482 454 466 496 560 521 461 496 380 380 377 365 356 321 316 318 319 380 305 298 293 292 358 326 278 237 284 282 241 246 263 230 241 227 222 195 193 189 196 217 196 178 178 172 156 170 179 179 193 170 198 201 203 207 239 238 258 267 299 302 299 306 297 314 311 330 343 368 426 420 407 409 366 392 444 397 340 385 392 297 331 435 408 528 520 430 577 473 573 409 565 544 724 843 903 876 816 1183 829 716 1355 1031 1042 1013 1265 1445 1505 1530 1502 1665 1515 1496 1564 1718 1406 1324 1245 1642 1635 1764 1500 1584 1664 1314 2124 1566 1586 2233 2164 1506 1359 1336 1171 843 1188 1588 1161 2425 1956 1734 2092 1750 2070 1910 2055 1562 2024 1622 1748 1906 1370 1229 1368 1804 1931 1977 1913 2027 2283 2238 2236 1500 1832 2057 2411 2186 1913 2012 2050 2108 2215 2984 2859 2914 3021 2515
 177 263 302 202 155 144 138 140 175 97 8 22 33 72 59 54 48 22 19 35 26 32 51 54 67 67 70 79 69 55 50 34 46 68 65 61 27 26 29 36 38 40 34 31 28 26 26 22 20 17 15 13 12 12 12 13 15 14 13 13 11 11 12 11 12 14 15 14 16 17 18 18 18 15 20 19 18 17 18 13 13 13 27 31 21 25 25 27 39 43 50 47 51 58 70 94 102 105 150 111 97 162 105 119 159 142 128 120 125 128 169 190 185 180 197 214 173 181 145 242 161 203 134 113 170 189 217 180 189 240 221 255 207 226 255 252 236 255 255 255 225 199 196 196 209 255 255 255 255 240 255 255 255 255 255 255 255 255 255 255 255 255 255 255 255 255 244 237 239 255 255 255 255 255 255 255 255 255 255 255 255 255 255 255 255 255 255 255 255 255 255 255 255 243 248 248 242 245 251 255 255 255 255 247 236 215 204 183 192 164 201 209 220 204 208 217 184 170 176 206 223 216 198 166 155 154 187 161 124 113 107 104 104 103 107 109 109 112 118 136 139 160 187 214 240 236 223 224 186 172 217 192 205 190 199 214 227 255 266 278 304 320 346 371 380 370 336 332 329 332 320 320 334 321 296 290 286 293 317 300 302 303 309 336 335 302 302 302 302 302 302 305 306 307 304 308 308 310 322 326 316 328 336 351 361 361 367 359 355 367 373 364 392 400 430 427 426 384 383 406 407 442 474 469 487 488 464 493 520 527 614 585 542 550 538 534 561 626 550 539 469 486 519 497 483 484 491 548 567 508 524 495 515 498 556 479 518 508 552 469 477 445 448 520 529 554 563 509 547 530 568 538 517 456 443 457 467 385 373 343 339 337 335 308 288 312 362 351 395 362 320 310 289 269 262 275 256 243 241 230 238 235 206 220 209 204 217 212 187 214 210 222 194 204 199 188 175 175 178 180 181 188 256 253 267 275 287 301 300 297 314 344 363 340 351 336 309 346 451 394 270 357 309 373 483 406 350 393 464 351 533 600 429 523 531 536 734 647 800 1144 1246 1526 1221 936 788 934 1783 1123 1506 1541 1453 1516 1251 1598 1153 1363 1546 1603 2079 1192 1534 1687 1907 1604 1699 1755 1932 1736 2093 2265 2124 2347 2098 1823 2269 1992 1458 1448 1003 892 1372 1502 1864 2047 1751 1925 2260 2247 2186 2100 1778 2150 1994 1847 1947 2319 1880 1706 1741 1795 1724 1937 2167 2043 2121 2178 2166 2181 2171 2607 2122 2365 2435 2467 2157 2185 2198 2334 2691 2760
 158 267 194 193 142 129 218 181 215 137 8 8 33 59 52 47 35 17 15 23 25 30 55 54 62 58 65 69 64 58 45 34 34 57 51 52 36 22 25 27 29 28 28 26 25 23 22 17 18 15 15 13 9 9 14 11 11 9 11 12 11 11 10 12 11 13 14 13 14 17 16 17 13 15 14 19 18 17 16 22 43 74 71 41 30 27 25 27 33 35 41 46 51 73 83 90 90 87 81 87 116 130 112 165 153 175 155 138 136 130 160 169 176 168 184 180 213 198 163 254 211 181 126 116 124 184 237 255 166 212 211 250 255 255 221 244 255 235 255 233 201 254 238 203 216 217 255 255 255 228 255 255 255 255 255 255 255 255 255 255 255 255 255 255 255 255 255 242 245 255 255 255 255 255 255 255 255 255 255 255 255 255 255 255 255 255 255 255 255 255 255 255 249 235 241 245 237 251 251 252 255 255 255 232 218 195 207 201 210 180 155 185 188 176 210 205 171 164 185 205 215 199 176 151 144 154 167 157 113 104 102 102 104 104 106 108 109 112 118 141 146 166 209 235 222 228 183 179 157 159 163 179 180 201 216 243 246 267 277 292 300 318 365 386 363 349 347 338 324 315 321 332 321 320 310 297 293 291 299 297 301 307 326 345 319 302 302 302 302 302 305 305 304 304 304 304 306 311 317 330 314 331 343 359 365 351 352 350 368 377 390 383 413 422 440 457 419 386 379 400 412 427 459 447 487 506 494 480 498 514 604 587 580 579 594 634 623 667 533 489 490 502 534 522 533 495 507 542 544 524 517 499 548 522 516 493 492 535 513 513 663 503 460 498 520 691 675 527 556 563 565 552 580 561 508 494 524 451 403 361 352 353 348 353 311 315 297 349 346 387 345 351 311 278 272 305 272 278 262 244 236 251 222 232 225 221 220 230 197 220 219 251 232 229 210 193 193 196 179 179 188 181 188 224 246 265 268 273 280 285 282 313 318 318 295 292 297 370 453 404 263 409 408 427 396 494 431 501 508 375 511 498 374 403 687 451 766 762 697 1801 1470 1021 1048 972 1039 953 1337 1011 1758 1770 1730 1485 1484 1603 1744 1597 1466 1433 1372 1112 1101 1414 1821 1517 1813 1609 1654 2083 2287 2013 1954 2103 1930 2269 2026 1408 1062 1541 1209 1156 1081 1033 1001 1594 1392 1953 2258 2323 2230 1930 1811 1987 2092 2637 2200 2389 1847 2028 2011 1964 1530 2092 1806 2047 2029 2199 2339 1719 2458 3034 2483 2681 2460 2522 2305 2224 2292 2227 2285 2345
 134 158 209 175 110 175 203 127 70 121 8 8 18 16 28 22 13 13 15 23 35 39 54 59 55 51 50 51 48 52 62 46 43 30 31 31 31 31 27 26 19 24 23 22 19 17 19 14 14 12 14 13 11 11 8 9 7 8 9 7 8 7 10 11 12 13 13 14 15 11 12 12 12 12 9 14 17 14 17 27 33 55 51 45 27 23 24 25 29 28 36 35 44 52 43 58 65 84 88 110 107 132 113 96 120 139 151 132 133 168 158 167 173 207 196 176 244 259 225 225 158 158 163 161 132 125 213 190 188 215 200 228 255 255 213 206 232 255 255 255 235 255 255 255 248 224 202 255 218 255 255 255 255 255 255 255 255 255 255 255 255 255 255 255 255 255 255 255 255 255 255 255 255 255 255 255 255 255 255 255 255 255 255 255 255 255 255 255 255 255 255 246 243 238 238 245 238 241 241 245 243 246 244 236 239 227 222 216 209 190 173 162 156 166 198 193 161 153 173 197 207 198 179 149 139 135 149 117 101 98 98 101 103 105 104 109 134 141 131 168 179 204 199 182 167 154 148 151 177 185 183 180 183 190 193 223 240 267 294 290 305 321 367 390 381 374 356 359 354 341 339 337 355 327 349 334 310 317 303 307 316 336 356 337 338 302 302 302 303 304 302 305 306 306 307 307 309 323 324 321 341 365 351 329 333 358 353 357 377 389 416 431 486 459 439 413 391 381 393 399 415 408 422 425 454 474 452 467 523 583 594 605 594 597 593 546 540 527 539 531 529 533 531 562 565 563 565 615 560 598 571 542 577 552 580 558 546 545 728 690 598 538 509 523 513 640 559 610 603 644 658 667 622 612 683 688 580 492 447 409 391 384 378 385 411 383 372 379 393 372 320 324 326 300 296 274 299 336 323 308 287 248 239 249 237 228 224 226 246 223 238 231 239 267 277 426 259 225 211 207 206 206 218 206 221 212 220 209 218 213 209 232 231 271 236 242 243 250 271 361 273 283 343 488 489 461 474 425 454 444 510 411 492 493 628 472 589 633 821 804 688 728 734 961 1169 1254 1295 1241 1477 1399 1473 1672 1778 1586 1427 1404 1325 1223 1246 1400 1276 1213 1112 1047 1596 2161 2305 2232 2180 1678 1617 2146 2356 2099 2143 2088 1763 1488 1970 1168 800 1077 1328 2017 1627 1171 1668 1759 1591 1488 1629 1914 2512 2653 2909 2570 2974 2641 2110 2078 2178 1757 2115 2079 2209 2157 1921 2038 2096 2137 2473 2372 2658 2725 2505 2195 2304 2329 2304 2435
 149 170 172 154 137 174 102 81 8 8 8 8 8 8 8 14 12 13 15 21 46 52 53 58 51 46 41 42 51 56 55 52 46 32 30 30 27 28 30 28 22 24 20 19 20 17 17 16 14 14 14 12 11 9 10 8 8 6 8 9 8 9 9 11 12 13 15 14 11 14 14 13 14 11 9 14 15 15 16 24 31 39 36 41 26 20 26 24 22 25 29 31 31 39 42 52 63 83 91 102 94 111 128 99 99 99 98 122 134 154 143 153 163 188 169 172 197 257 214 196 185 175 157 169 168 138 128 185 190 217 189 204 251 246 225 181 194 227 255 255 252 255 255 255 248 218 217 207 230 240 245 255 255 255 255 255 255 255 255 255 255 255 255 255 255 255 255 255 255 255 255 255 255 255 255 255 255 255 255 255 255 255 255 255 247 247 255 255 255 255 255 255 255 243 241 240 240 239 240 240 240 242 244 232 205 208 227 227 225 198 176 164 144 150 190 185 163 150 169 193 203 186 178 146 135 128 116 107 101 98 98 101 101 103 97 124 148 136 161 174 188 191 178 164 145 143 157 169 198 208 200 197 195 199 202 220 245 288 275 299 305 324 367 365 377 376 374 355 360 342 329 325 324 327 311 330 336 353 323 317 318 321 327 323 311 302 302 302 302 302 302 305 307 308 310 309 312 336 328 341 376 342 352 339 361 374 372 373 386 405 456 439 415 414 409 397 393 393 385 395 396 411 417 437 441 457 467 471 533 572 624 555 582 572 582 557 554 514 568 555 536 559 537 550 579 574 581 542 549 625 665 590 584 614 571 565 713 670 658 687 747 656 627 650 571 530 578 612 651 636 721 699 720 740 637 658 650 522 478 419 413 396 401 420 484 497 413 418 403 383 359 351 355 342 386 328 315 339 348 292 281 266 253 251 237 243 231 249 238 222 232 253 277 294 359 421 392 286 232 224 214 217 238 215 238 233 238 253 256 299 243 233 246 278 262 244 295 236 236 236 239 301 321 311 317 318 418 306 394 454 550 547 868 610 485 623 523 635 602 781 731 738 808 1309 1822 2255 2411 2249 2115 2139 2129 2172 2094 1710 2006 2073 2090 1252 1388 1803 1394 1588 1376 1157 1028 1066 1106 1291 1047 1037 1053 1808 1460 2034 1770 1695 2193 2299 2362 1928 857 1271 1796 2016 1648 2173 1745 2050 2239 2047 1334 1967 2044 2163 2135 2093 2762 2697 2392 2277 2554 2197 2442 1815 2111 2508 2268 2328 2480 2331 2456 2520 2558 2591 2280 2314 2322 2261 2387 2569
 134 100 148 137 104 130 38 8 33 8 30 33 31 23 20 14 12 16 17 29 30 37 43 53 49 46 37 38 42 48 50 45 39 32 30 27 26 26 25 24 25 23 20 19 17 15 17 14 15 13 12 11 10 9 7 7 6 7 7 6 6 6 8 11 10 10 10 12 11 11 11 14 14 13 4 10 14 12 13 17 20 26 26 31 26 23 16 18 20 19 23 26 27 32 35 47 52 67 68 63 69 68 72 75 86 99 131 138 156 138 130 149 155 232 184 140 210 181 172 150 174 176 180 233 194 145 141 136 139 249 197 195 255 233 207 201 255 237 217 255 255 255 255 255 255 241 255 241 245 255 255 255 255 255 255 255 255 255 255 255 255 255 255 255 255 255 255 255 255 255 255 255 255 255 255 255 255 255 255 255 243 254 245 237 255 255 255 255 255 255 249 254 247 247 246 247 244 251 248 242 242 253 210 197 195 208 202 201 212 199 185 171 152 140 146 170 144 143 177 185 183 176 141 138 126 109 109 108 101 98 94 102 105 119 115 132 150 166 158 149 142 139 134 133 142 152 169 178 215 229 244 243 238 238 241 241 251 256 276 315 317 312 321 336 366 382 397 361 374 338 330 340 333 340 383 379 378 355 340 336 319 315 349 364 351 321 312 306 302 308 312 306 318 313 313 315 318 325 344 335 348 332 334 393 396 379 385 397 396 384 379 377 390 393 389 400 414 395 391 401 417 432 421 438 469 476 481 489 536 656 583 561 525 512 491 483 490 509 501 512 530 507 512 525 565 530 555 598 559 571 613 695 735 671 658 680 691 664 785 714 767 738 573 564 545 547 557 587 634 693 745 725 650 631 587 611 553 492 521 449 457 595 505 492 565 596 601 487 445 436 467 418 379 407 366 440 429 336 313 311 293 280 277 280 287 288 265 299 285 277 272 249 251 295 341 395 464 364 288 324 302 264 291 294 287 274 269 251 244 244 250 260 268 323 288 284 248 281 303 296 341 241 242 265 249 253 273 256 393 402 494 405 467 397 466 491 491 1082 995 1406 1024 1371 1359 1641 1913 1797 1665 2029 1560 2065 1328 1612 1913 2046 1661 1897 2029 1676 2331 2145 1561 1169 1567 1745 1735 1178 1009 1393 1164 955 1008 931 905 1167 985 1060 1907 1209 1997 1703 1142 1273 1697 2014 2227 1941 2247 1957 1658 2834 2762 2416 1768 1863 1525 1514 1547 1568 1909 2279 2278 2898 3028 2752 2493 2920 2511 2355 2582 2605 2716 2546 2783 2593 3124 2767 2505 2338 2595 3020
 139 136 93 99 72 98 8 8 35 30 35 34 28 26 24 17 14 20 18 29 29 33 34 36 38 42 35 37 43 44 47 51 39 32 30 26 26 25 24 24 23 24 20 13 16 14 16 14 14 11 10 10 9 8 7 8 7 6 5 5 5 8 7 9 9 9 11 11 10 11 12 12 12 12 11 12 5 12 11 14 13 16 19 19 21 18 15 16 17 21 20 24 27 25 28 43 52 52 53 55 63 75 80 84 89 100 117 151 179 133 129 158 175 218 189 152 177 144 173 148 146 158 191 207 176 160 156 145 137 145 145 151 224 255 216 202 253 255 230 255 255 255 255 255 255 255 255 255 247 255 255 255 255 255 255 255 255 255 255 255 255 255 255 255 255 255 255 255 255 255 255 255 255 255 255 255 255 255 255 255 255 255 245 255 255 255 255 255 255 255 248 242 248 246 237 250 250 255 254 255 242 237 198 186 188 192 181 187 195 185 191 183 154 144 141 164 140 140 156 177 176 160 141 120 122 107 107 103 97 96 98 104 107 115 120 118 143 127 131 126 128 129 133 135 137 139 141 165 198 209 255 249 250 261 265 281 284 276 280 296 309 328 336 342 380 403 372 373 345 339 343 350 372 381 397 416 376 346 346 340 315 315 336 340 331 338 381 344 332 331 328 315 324 325 328 341 331 337 377 350 347 339 335 362 381 381 368 379 372 371 373 376 385 393 406 413 418 396 413 407 417 464 440 445 479 485 522 502 552 584 610 566 540 475 477 506 508 492 491 520 503 542 540 558 526 540 559 556 558 587 628 635 637 741 675 638 655 651 781 675 683 632 586 563 571 613 666 698 687 730 702 691 668 708 581 542 517 523 511 541 538 700 697 543 529 569 571 519 487 488 487 433 387 388 429 447 414 360 342 328 313 311 298 290 289 304 281 279 285 286 264 262 258 272 298 371 399 422 304 279 337 322 317 349 323 301 306 257 253 255 253 275 273 333 296 306 250 297 299 368 375 267 279 303 329 333 355 263 271 323 398 425 424 384 379 471 618 757 1016 1061 1331 1827 1705 1109 1603 1435 1378 1322 1657 1441 1359 1543 1807 2132 1948 1842 1942 1904 1927 1305 1363 1390 1644 1569 1606 1214 1123 1628 1610 1235 2002 1093 1291 884 927 861 910 1249 1037 1377 2054 2238 1473 1698 1839 2107 1997 2058 2346 3066 2915 3161 2381 2175 1608 1649 2176 1987 2626 2374 1986 3024 3130 3266 2586 2768 2361 2736 2694 2441 2268 2501 2353 2581 2920 2786 2694 2336 2918 2657
 103 147 146 124 101 8 32 29 33 32 30 30 32 29 28 28 28 29 26 28 28 29 30 33 32 32 35 38 34 37 43 47 46 37 32 23 23 23 21 21 21 21 20 20 20 18 16 14 13 12 10 9 8 8 4 6 5 5 6 2 2 7 7 6 7 7 8 6 9 9 10 11 11 10 10 5 3 8 8 9 11 11 11 11 11 12 14 14 19 21 20 21 21 22 27 31 38 34 35 44 54 74 88 86 90 94 111 99 114 95 98 115 116 133 152 161 137 124 131 142 158 194 233 231 243 195 199 187 157 183 169 169 168 177 163 179 212 255 252 255 250 249 255 255 255 255 255 255 230 246 255 255 255 255 255 255 255 255 255 255 255 255 255 255 255 255 255 255 255 255 255 255 255 255 255 255 255 255 255 255 255 255 230 246 238 255 252 231 238 254 250 254 255 255 255 255 255 255 234 230 215 201 167 160 183 173 155 148 144 170 187 174 159 152 135 132 133 150 151 127 145 143 131 105 119 107 96 93 95 94 113 107 110 113 116 119 119 123 122 125 124 128 133 143 161 168 176 163 148 150 160 181 205 203 225 226 243 263 298 317 347 357 364 388 420 402 353 349 352 383 374 389 384 405 397 377 385 403 417 389 344 340 335 356 357 349 345 341 373 329 308 311 332 331 336 347 356 377 387 359 351 342 342 353 359 381 374 364 366 362 373 378 411 413 418 424 428 415 402 429 447 445 451 495 477 475 508 547 592 526 532 493 470 505 526 570 514 522 516 501 553 517 545 573 522 529 532 582 593 576 593 605 598 621 623 638 630 604 617 625 638 668 687 693 698 671 646 665 700 712 680 713 696 696 643 649 571 569 620 539 559 629 687 734 647 680 752 678 718 658 494 467 428 423 433 508 508 422 457 390 384 360 343 329 349 317 317 314 303 280 287 268 272 270 284 328 357 316 296 304 336 373 388 399 394 362 318 278 270 256 277 262 292 359 350 305 281 314 452 435 356 488 382 455 443 404 443 307 276 271 298 347 400 310 364 532 660 611 793 1102 701 787 784 847 839 971 1257 1550 1377 1027 1453 1690 1314 1125 703 854 1180 1078 949 1023 1707 1813 1795 1713 1526 1199 2360 2039 2052 2608 1643 2362 1719 1910 1170 2426 1379 2306 2076 1867 2289 1963 1496 1030 2486 1922 1976 2264 2876 3144 2962 3235 3103 2995 2688 2855 2514 2527 2434 2105 1976 1756 1738 1800 1814 1960 2455 2116 1939 1962 2125 2352 2714 2348 2832 3018 2546 2420 2453 2295
 185 189 171 84 8 30 32 37 31 30 32 30 29 30 29 28 29 28 27 29 28 30 34 34 34 35 34 35 33 31 28 26 28 35 38 28 22 25 22 20 13 17 14 16 18 20 21 15 13 11 11 9 8 7 4 5 3 6 3 2 4 4 6 6 6 5 6 4 7 9 6 8 8 7 7 8 7 6 8 7 7 9 9 10 11 10 9 12 15 14 14 16 17 18 22 30 26 31 37 41 58 61 65 71 76 74 80 85 81 108 115 109 127 172 201 171 131 115 146 175 212 219 217 219 204 189 182 166 164 232 220 183 245 217 219 207 207 188 255 255 255 250 255 255 255 255 255 255 237 255 255 255 255 255 255 255 255 255 255 255 255 255 255 255 255 255 255 255 255 255 255 255 255 255 255 255 255 255 255 255 236 226 255 240 253 255 254 238 237 250 254 255 255 255 255 255 234 230 221 233 202 203 177 178 178 159 154 136 132 153 169 179 166 159 145 127 143 138 138 138 148 117 117 150 120 113 94 105 100 103 105 106 109 111 114 116 118 120 121 122 124 129 140 147 155 165 211 199 192 179 193 178 167 176 183 200 214 252 272 276 338 365 363 360 396 380 362 363 368 386 394 394 417 452 428 433 403 413 430 442 481 429 414 374 386 372 348 341 342 374 385 351 327 343 370 371 369 359 376 390 354 343 344 356 358 380 378 373 377 372 385 385 402 426 440 438 430 438 427 438 448 484 466 481 516 471 510 529 479 468 458 469 488 535 565 519 541 530 517 525 569 594 570 548 593 609 621 582 579 559 557 578 626 582 588 599 625 644 672 721 677 656 655 641 670 620 620 629 660 641 694 659 688 701 644 603 582 604 614 558 570 595 662 757 712 695 709 795 776 791 653 519 501 459 477 519 498 535 461 424 473 467 411 395 326 335 336 330 314 308 349 310 321 304 319 311 299 309 376 379 379 406 381 358 327 316 320 307 296 292 292 351 429 445 322 329 293 344 390 438 493 561 523 589 458 362 324 430 453 322 354 294 520 521 585 803 772 888 922 761 709 775 981 1141 1146 1002 858 1073 693 625 626 601 730 623 762 829 853 910 850 1241 1494 2212 2267 1965 2173 1879 1535 1503 1759 2680 1865 2211 2671 1668 2419 2856 2551 1565 2342 2272 2534 2613 2737 1759 2602 2591 3114 2638 2471 1737 1872 2247 2877 3382 2978 2830 2320 2051 2304 2128 1958 1844 1810 1806 1792 1779 1794 1833 1929 1944 2643 2533 2703 2436 2505 2705 2473 2734 2901 2083
 170 97 119 125 8 29 37 35 34 33 30 28 26 29 29 27 27 25 27 28 28 30 31 31 35 36 35 35 34 28 26 22 19 31 34 35 28 27 21 19 17 16 17 16 17 16 18 13 19 13 12 8 6 6 5 5 5 4 4 4 5 2 4 3 5 6 6 6 6 7 5 7 6 8 6 5 3 7 7 6 6 7 8 7 9 9 8 8 9 11 11 16 19 24 22 29 25 30 30 36 51 53 58 62 68 66 70 73 88 106 127 123 121 197 175 168 152 122 143 154 222 213 180 217 227 211 216 164 171 184 205 193 255 242 219 238 255 212 215 255 255 255 255 255 255 255 255 255 250 255 255 255 255 255 255 255 255 255 255 255 255 255 255 255 255 255 255 255 255 255 255 255 255 255 255 255 255 255 255 244 232 222 255 252 253 250 255 239 246 245 243 253 244 243 249 238 237 229 219 218 214 206 195 184 182 169 168 120 126 131 172 162 156 147 125 125 140 146 142 154 122 140 144 148 121 93 97 98 101 103 105 105 108 111 111 115 116 117 118 123 121 139 152 157 185 171 202 215 215 216 221 195 187 171 171 208 242 264 299 294 302 313 358 383 392 379 379 393 382 385 381 404 408 436 430 440 423 425 427 463 477 471 410 406 426 406 412 373 358 358 380 371 341 352 339 351 372 367 353 355 345 345 344 383 364 395 383 384 377 381 376 399 422 408 418 416 424 426 435 417 416 500 484 489 499 458 459 474 477 450 459 465 470 524 510 494 513 543 581 563 584 629 595 572 562 587 616 614 585 585 571 570 576 602 630 660 673 657 694 669 638 659 625 631 629 670 694 624 636 636 669 717 686 717 644 609 754 970 777 630 667 723 659 789 811 710 637 619 648 625 587 558 487 491 475 573 543 539 508 447 420 417 418 379 352 358 338 338 332 351 383 332 318 321 356 367 334 323 341 357 397 416 440 436 394 351 306 288 283 281 296 325 348 392 360 326 298 353 369 365 452 509 440 399 390 342 351 402 365 345 370 541 420 385 341 566 534 714 754 1009 946 846 890 825 901 1307 1019 526 608 466 566 473 449 643 677 985 789 819 1083 1227 1727 2001 2228 2550 1826 1617 1814 2074 2106 2107 2219 2283 1986 1657 2936 2616 2246 2076 2770 3143 2764 2380 2607 2254 1998 1678 1313 2934 2863 2922 2836 3039 2875 2468 3148 2300 2889 2646 2435 2258 2027 1903 1884 1875 1871 1799 1810 1850 1896 1921 2215 2278 2406 2379 2543 3095 2536 2652 2927 2093
 117 73 63 36 20 31 31 28 23 26 25 27 26 24 24 27 26 26 26 26 27 24 25 28 32 37 46 38 27 23 20 18 15 12 23 28 32 34 29 24 15 16 17 15 13 13 14 15 1 12 15 9 8 5 5 2 4 3 2 1 0 4 2 4 5 5 4 6 5 4 4 7 6 5 7 8 8 4 5 6 4 5 3 4 7 8 7 5 6 7 9 5 11 18 22 22 20 27 31 37 36 40 49 55 62 65 73 82 86 101 115 137 141 169 179 199 164 122 106 146 150 167 170 181 194 246 228 228 238 214 209 245 255 255 255 255 240 255 219 251 255 255 255 255 255 255 255 255 255 255 255 255 255 255 255 255 255 255 255 255 255 255 255 255 255 255 255 255 255 255 255 255 255 255 255 255 255 255 255 243 235 235 238 240 247 241 231 248 246 247 236 237 239 234 230 228 236 222 215 216 201 188 196 174 186 126 108 138 115 150 140 129 148 132 148 132 153 139 100 147 144 154 148 91 98 101 97 97 101 101 106 107 125 119 124 132 131 127 134 143 161 157 189 192 194 213 208 217 216 242 232 234 228 181 192 232 260 282 315 330 357 391 414 411 387 409 451 469 427 424 439 434 455 489 435 441 469 508 491 488 445 426 409 464 468 479 449 422 404 380 372 363 405 367 355 349 387 374 357 368 369 367 359 385 391 369 381 409 395 399 387 392 392 403 433 431 442 419 419 450 452 458 455 512 448 436 488 502 560 543 481 478 476 479 500 539 516 497 541 544 558 545 562 585 657 623 636 609 653 602 643 650 604 601 626 630 632 626 633 636 641 636 626 654 630 639 646 658 662 669 691 642 652 659 670 699 716 768 741 739 665 675 714 746 716 718 650 695 616 586 561 575 547 548 553 646 923 579 529 466 440 438 467 401 376 372 394 375 329 337 347 350 359 364 389 494 450 371 332 342 356 369 386 388 389 372 340 339 305 314 309 352 393 398 341 338 328 349 449 458 491 563 519 457 522 630 468 451 511 430 502 441 588 560 643 511 551 671 874 834 764 820 933 774 827 623 567 638 393 444 627 549 524 710 627 1060 775 779 1024 836 1973 2129 1967 2588 1863 1516 1911 1222 1771 1843 1432 2101 2093 2806 2454 2475 2747 2847 3076 2470 2535 2255 2621 2757 2928 2561 2291 1543 1933 2055 2433 2721 2973 2978 2614 2598 2854 3628 2647 2799 2775 2409 2108 2041 2033 2311 2197 2176 2055 2021 2058 2076 2259 2427 2966 3022 3167 3108 3079 2417
 104 41 136 8 17 33 31 28 27 22 27 29 27 27 26 25 24 25 25 26 26 26 27 28 33 36 44 41 34 26 25 21 21 15 16 24 30 31 31 27 20 18 16 18 14 12 13 11 10 12 10 11 4 5 3 3 1 2 3 4 3 2 0 4 4 3 3 5 2 5 5 5 5 6 6 5 7 2 2 4 4 4 3 5 4 3 6 6 6 8 8 15 14 14 13 16 17 22 28 39 38 38 40 47 52 66 75 80 84 101 111 140 158 195 227 194 157 140 104 111 132 131 163 177 192 203 235 254 255 255 255 255 228 255 255 252 255 255 237 255 255 255 255 255 255 255 255 255 255 255 255 255 255 255 255 255 255 255 255 255 255 255 255 255 255 255 255 255 255 255 255 255 255 255 255 255 255 255 255 255 233 224 243 245 248 244 241 244 238 245 249 244 232 231 229 231 231 211 210 202 175 169 185 160 140 135 113 126 116 132 134 134 118 119 115 125 134 112 143 153 152 150 139 92 96 95 95 95 104 101 107 118 140 136 133 141 141 140 158 158 163 184 183 205 216 210 217 219 223 223 237 230 235 189 188 243 244 273 338 356 397 437 435 418 397 420 457 440 428 432 457 473 496 478 452 466 470 476 485 501 430 455 422 440 445 493 451 428 424 386 369 362 361 362 349 352 386 398 365 399 388 375 364 368 392 371 382 384 404 412 417 395 398 405 451 426 440 421 438 442 450 444 458 470 435 442 486 520 586 534 487 482 480 482 486 490 494 508 514 545 551 536 557 597 588 663 621 623 664 626 654 625 607 603 605 611 623 622 648 641 653 676 636 672 668 648 661 683 670 680 732 697 686 697 706 682 683 667 649 831 832 713 708 725 698 657 649 696 632 701 588 564 594 583 570 580 593 559 506 468 440 419 401 405 385 432 443 427 370 346 344 363 364 384 391 391 402 393 344 354 357 373 390 401 356 349 340 342 320 361 386 311 325 393 407 387 369 347 359 401 475 519 495 450 494 532 536 466 519 752 512 476 507 613 595 485 421 697 913 651 624 647 727 779 796 568 388 388 465 474 523 483 450 801 838 480 928 1170 559 930 1579 1435 2264 1936 1486 2006 1797 1624 2033 1646 1655 2038 2188 2252 2492 1799 2286 2125 2043 2097 2070 2443 2372 2578 2833 2375 1992 1627 1851 1687 1945 2053 2511 2654 2845 3024 3286 2703 3166 2925 2440 2666 2619 2507 2084 2430 2769 2720 2404 2331 2108 2346 2421 2476 2568 2499 2993 2826 2410 1952
 56 131 8 28 32 33 31 29 29 31 29 23 24 24 22 22 23 24 24 25 26 27 27 27 31 35 50 46 41 34 23 13 16 8 6 8 15 15 25 24 21 19 25 25 21 12 13 11 10 9 9 8 7 6 2 3 0 2 1 1 3 3 2 3 1 3 0 6 3 2 2 3 4 5 5 3 4 7 3 0 3 1 1 1 3 2 2 4 5 3 11 10 15 26 30 38 33 20 19 22 28 31 37 42 45 49 60 66 82 86 93 113 130 169 186 163 156 122 97 136 183 181 200 148 160 205 234 214 246 204 239 232 193 220 240 255 255 255 255 255 255 247 255 255 255 255 255 255 255 255 255 255 255 255 255 255 255 255 255 255 255 255 255 255 255 255 255 255 255 255 255 255 255 255 255 255 255 255 255 255 249 230 207 207 236 246 236 233 231 233 236 230 220 220 211 226 216 211 207 202 191 188 166 155 129 135 105 113 116 122 125 135 113 112 125 139 83 134 153 146 150 128 90 91 95 95 93 98 117 127 147 150 162 164 178 170 173 166 161 182 179 173 200 211 216 214 208 190 221 230 252 248 238 188 221 264 267 309 349 364 381 415 509 462 419 447 453 478 467 483 486 524 499 483 531 532 537 531 489 468 459 458 511 500 512 456 445 416 414 396 385 370 384 395 356 360 371 365 378 379 391 416 386 407 390 408 414 412 425 428 422 421 416 419 413 427 427 473 471 467 439 433 439 463 488 492 498 513 513 490 490 494 496 494 508 504 523 544 539 637 574 580 568 584 641 667 706 702 706 717 692 670 624 651 665 684 665 644 665 710 669 681 709 736 738 758 716 710 728 800 783 931 802 840 845 756 747 739 693 705 764 807 780 769 736 699 709 736 691 723 639 630 596 603 599 667 535 548 489 449 443 470 431 424 420 417 414 442 390 401 434 431 446 394 400 393 396 406 448 434 436 450 433 411 381 375 356 347 393 421 381 430 350 368 415 492 560 468 406 396 472 538 536 553 576 511 548 712 649 680 754 883 582 845 928 658 536 588 648 879 631 388 388 388 433 388 593 731 684 645 663 549 489 535 672 941 691 653 904 858 1141 1159 1671 2016 1972 1554 1457 1773 1790 2048 1709 1908 1625 1536 2173 1972 1777 1613 2041 2255 2186 2405 2583 1818 2288 2483 2148 2503 2422 2585 2536 2669 2527 2151 2306 2164 2318 2189 2495 2278 2757 2447 2449 3239 3389 2515 2810 2699 2517 2645 2593 2343 2579 2515 2299 2342 2316 2743 2395 2720
 24 8 8 28 34 33 29 29 27 27 26 25 22 22 22 23 22 23 22 24 25 27 28 29 32 33 40 43 39 36 33 29 25 15 13 8 17 18 16 19 17 18 19 19 20 14 13 10 9 7 5 6 4 5 2 0 1 0 1 1 0 3 1 2 2 2 2 3 1 3 3 4 3 2 3 1 4 2 1 0 0 2 1 0 0 3 2 1 4 2 2 8 8 19 22 27 23 21 19 24 28 31 35 38 44 48 66 70 78 74 80 107 115 157 180 206 143 132 93 124 141 171 174 139 164 181 198 196 185 202 226 236 212 248 203 255 210 237 255 255 255 232 255 255 255 255 255 255 255 255 255 255 255 255 255 255 255 255 255 255 255 255 255 255 255 255 255 255 255 255 255 255 255 255 255 255 255 255 255 255 231 223 216 205 209 244 220 224 211 199 199 207 215 231 223 219 217 217 191 186 190 162 169 160 138 114 97 108 117 151 132 112 110 113 100 119 133 149 155 146 139 88 89 91 96 107 114 119 133 136 148 169 173 174 177 171 176 171 180 190 182 179 200 182 186 196 199 224 228 233 258 243 224 196 207 247 268 302 340 359 419 419 474 457 458 445 476 505 496 498 525 547 541 545 561 546 571 557 496 477 497 510 495 471 462 431 425 408 402 393 397 394 384 373 370 372 385 406 375 399 402 446 430 432 456 408 457 425 435 476 472 439 433 426 418 426 431 448 475 453 434 442 442 445 468 489 476 491 481 485 497 506 507 567 585 604 590 645 580 590 668 658 678 683 712 736 739 788 768 721 680 641 640 661 673 711 665 685 676 735 732 699 707 745 716 774 845 756 745 902 740 750 782 807 797 898 857 727 720 752 724 841 783 771 786 725 736 791 730 741 654 623 610 610 577 599 543 543 514 501 489 463 462 449 439 432 429 429 413 490 478 487 455 434 422 408 405 412 477 410 449 462 487 459 397 417 399 370 393 364 365 341 343 348 373 386 477 457 554 529 432 445 478 571 640 653 774 841 805 647 884 865 807 738 869 666 542 1063 1034 782 586 453 393 388 388 497 546 483 589 649 882 837 565 588 841 803 909 719 915 807 951 910 1384 1318 1341 1321 1360 1424 2249 1758 1929 2239 1790 2090 1831 2161 2258 1653 2383 2303 2286 2213 2438 2311 2785 2674 2767 2577 2258 2790 2825 2711 2717 2834 2696 2346 2353 2493 2358 2418 2482 2351 2432 2715 2571 2561 2736 2976 2552 2496 2688 2595 2672 2332 2273 2352 2217 2415 2281 2115
 96 18 32 32 29 27 25 24 26 25 24 25 23 23 21 22 21 21 19 23 23 24 26 26 28 30 38 40 35 34 34 35 35 32 27 8 17 18 15 4 13 17 17 15 0 14 0 10 10 7 6 4 2 2 2 1 2 1 0 0 0 1 1 0 1 3 2 1 1 0 0 1 2 1 0 3 3 1 2 0 0 0 2 0 2 0 1 1 0 1 4 7 6 8 8 11 11 16 17 21 23 23 27 32 42 44 51 64 72 87 94 103 109 141 165 209 99 98 87 91 93 93 114 116 135 169 170 195 180 209 255 241 220 247 210 236 194 200 225 255 255 240 255 253 255 255 255 255 255 255 255 255 255 255 255 255 255 255 255 255 255 255 255 255 255 255 255 255 255 255 255 255 255 255 255 255 255 255 255 253 245 229 223 214 206 205 183 204 218 238 233 230 229 225 223 210 188 164 153 172 167 164 140 155 133 118 100 149 125 101 107 103 132 127 142 103 99 136 138 86 85 86 87 121 120 129 150 143 142 139 172 183 169 171 184 173 173 173 166 181 177 205 196 190 193 196 222 207 220 268 267 261 236 207 219 270 284 315 349 380 405 445 473 490 443 454 507 546 612 550 536 585 595 597 596 590 582 572 565 564 521 524 528 503 490 488 480 441 420 425 407 399 375 396 415 433 389 390 385 410 441 461 452 419 409 407 438 460 527 558 474 459 442 433 435 457 483 517 488 446 439 453 498 474 458 458 474 479 493 511 592 549 533 578 543 575 577 609 646 659 705 715 704 758 741 776 770 706 715 668 717 725 711 735 701 748 717 766 784 738 716 713 716 886 1096 922 821 845 888 798 782 813 793 803 893 848 940 833 775 810 824 793 859 819 874 770 814 799 734 687 691 649 676 667 645 608 587 643 664 619 561 517 496 491 466 491 441 491 452 501 534 581 552 521 528 461 469 428 433 431 423 448 450 447 511 528 452 398 406 457 407 431 443 371 383 378 381 410 446 438 541 497 547 644 725 665 699 847 912 720 896 732 1132 1117 1162 1080 1025 1171 909 776 601 550 807 511 388 396 388 418 501 891 966 901 801 818 842 928 783 1475 861 1034 782 841 837 789 1123 1113 1374 1571 1593 1646 1722 1814 1818 2113 1961 2018 1187 1431 2072 2272 2368 1968 2895 2857 2624 2385 2780 2639 2308 2723 2430 2322 2226 2430 2571 2783 2460 2555 2795 2644 2838 2589 2611 2708 2760 3061 3093 2956 2844 2697 2649 2404 2643 2950 2642 2316 2478 2130 2281 2476
 8 27 34 30 26 25 27 25 24 25 25 21 21 15 14 21 22 20 19 18 21 22 21 24 25 28 31 36 37 35 35 35 32 30 33 2 0 11 16 16 16 12 13 0 10 7 8 8 6 9 4 2 0 0 0 0 1 0 0 1 0 0 0 0 0 0 0 2 0 0 0 0 0 2 2 0 0 0 0 0 0 1 0 0 0 0 0 0 0 0 1 0 3 6 2 10 13 20 18 14 17 20 22 31 40 41 44 57 70 84 90 96 106 131 160 78 106 112 115 123 141 136 133 106 105 115 160 195 194 157 186 250 196 204 182 222 242 255 241 218 217 251 255 255 255 255 255 255 255 255 255 255 255 255 255 255 255 255 255 255 255 255 255 255 255 255 255 255 255 255 255 255 255 255 255 255 255 255 255 241 234 230 212 214 205 202 190 202 181 225 234 220 217 209 206 206 198 200 179 174 188 178 158 157 126 91 99 93 96 95 106 129 119 112 85 86 80 89 89 86 89 132 132 122 129 143 148 120 174 183 164 170 158 142 143 147 147 149 150 160 161 154 186 197 205 192 199 221 241 283 295 264 264 214 279 295 293 296 350 383 384 391 411 414 464 495 602 592 619 589 606 619 647 638 599 615 600 569 524 507 507 503 481 455 455 446 429 443 446 443 396 385 394 396 413 419 404 411 400 414 441 473 490 481 467 453 442 445 475 471 476 492 460 503 465 460 478 500 505 520 528 507 523 500 511 521 520 511 531 527 637 609 576 624 583 556 614 657 679 690 755 710 656 738 766 848 837 883 995 719 734 742 768 728 735 742 764 813 763 771 772 735 742 779 811 886 935 868 968 823 815 870 1046 889 929 908 961 970 853 788 878 839 815 824 848 865 931 862 765 724 778 789 724 734 679 637 639 707 664 724 688 562 554 521 492 478 509 578 604 512 556 727 571 505 490 471 483 473 452 449 446 453 483 511 511 560 489 456 465 577 474 531 439 413 437 408 404 404 414 422 442 485 539 736 678 757 774 806 803 886 1046 1033 1320 1339 1295 1304 1363 1269 1529 1034 970 795 1058 561 939 674 787 889 388 394 621 692 593 858 846 987 689 660 981 899 1414 1227 1096 1554 1513 847 1567 1793 1825 1854 2035 1345 1450 2029 1986 1614 1106 2072 1172 1729 2343 2469 2204 2358 2371 2093 2140 2601 2766 2532 2380 2200 2339 2219 2364 2325 2924 2564 2821 2738 2406 2430 2377 2668 2480 2209 2252 2365 2420 2567 2335 2457 3138 2864 2853 2574 2722 2579 2401 2390
 8 29 31 27 20 19 21 25 24 25 24 20 16 18 14 23 21 21 22 13 22 27 19 21 24 25 30 33 35 34 37 33 30 27 28 5 0 10 0 0 14 13 1 0 2 9 2 1 7 7 0 0 0 0 0 0 0 0 0 2 0 0 0 2 0 0 3 0 1 1 0 1 1 1 1 1 0 1 2 0 0 0 0 0 0 0 0 0 0 0 1 5 4 7 5 11 12 17 14 14 15 18 22 29 41 41 42 58 69 81 83 88 99 121 152 76 106 115 127 138 159 150 179 123 152 109 110 114 117 169 175 218 200 147 215 221 255 240 255 174 200 233 239 255 255 255 255 255 255 255 255 255 255 254 255 255 255 255 255 255 255 255 255 255 255 255 255 255 255 255 255 255 255 255 255 255 255 251 255 243 223 220 225 218 191 200 191 185 208 224 235 216 216 215 202 191 188 191 173 175 183 173 152 116 102 100 90 89 93 110 139 127 82 78 83 87 90 94 94 91 90 136 135 132 133 129 158 151 167 162 148 151 138 139 152 166 152 155 149 161 165 164 162 185 186 205 209 206 230 250 283 270 267 222 225 307 296 306 352 337 403 374 392 410 465 656 583 601 603 650 595 649 613 615 640 686 602 597 540 525 513 494 471 474 488 463 456 470 510 450 411 406 418 415 462 428 436 433 423 424 436 477 501 518 486 454 466 472 462 460 456 470 466 515 463 465 472 488 489 520 532 530 485 477 480 485 510 552 566 547 567 600 588 561 560 560 605 818 721 679 664 662 708 730 732 835 860 786 797 784 735 819 844 809 762 823 804 862 812 781 786 765 750 812 830 1089 1127 867 845 835 852 853 932 1034 994 1033 988 923 867 817 815 853 839 862 866 867 1009 882 1215 765 771 750 752 747 692 726 741 716 727 628 631 653 623 577 529 510 477 489 536 503 538 564 565 542 501 494 485 524 462 483 474 456 469 480 494 520 543 489 522 520 556 524 509 566 458 424 420 419 417 425 441 483 497 548 586 817 733 808 792 874 1072 1240 1166 1225 1236 1261 1414 1290 1307 1092 963 990 965 1122 723 827 841 829 647 493 493 545 442 528 510 689 643 497 657 788 1007 1396 953 728 1234 1331 901 1224 1547 1525 1651 1081 1171 1592 1667 1431 1512 1533 1540 1355 1644 2178 2552 2306 2239 2265 2614 2552 2703 2399 2218 2257 2404 2235 2233 2266 2375 3032 2791 2638 2498 2421 2419 2716 2530 2215 2190 2281 2257 2102 3012 2559 2995 2469 2791 2687 2781 2565 2501 2440
 21 23 25 23 23 24 24 22 23 24 23 24 21 21 21 22 24 27 29 0 0 0 37 36 23 21 25 28 35 36 37 33 25 9 2 6 4 0 2 7 9 12 12 11 12 10 2 3 0 3 4 0 0 2 0 0 0 0 0 0 0 0 0 0 0 0 0 0 0 1 0 0 0 0 0 2 2 1 0 0 0 0 0 0 0 1 0 0 0 0 0 1 3 7 7 9 9 9 12 11 13 18 19 21 34 39 41 49 51 71 67 90 99 111 98 71 111 135 158 147 111 127 154 145 162 152 125 166 186 143 147 127 159 155 141 142 150 155 190 237 200 235 255 255 255 223 255 255 255 255 255 253 251 255 255 255 255 255 255 255 255 255 255 255 255 255 255 255 255 255 255 255 255 255 255 255 249 236 239 215 197 191 189 211 190 182 186 224 224 216 212 171 144 180 171 198 176 165 169 179 175 154 104 88 101 94 121 95 86 83 72 78 74 82 84 81 87 90 115 99 135 130 127 123 120 107 110 116 120 122 130 127 131 164 164 161 167 187 182 167 178 170 171 173 174 188 220 222 234 246 310 262 280 276 256 277 292 322 353 358 393 403 426 420 492 530 571 552 559 585 602 612 592 598 585 631 586 550 511 502 491 487 477 481 475 475 489 454 438 429 414 402 410 429 439 454 466 478 481 470 497 472 477 508 524 480 487 511 476 513 494 538 504 497 544 492 507 501 509 499 502 513 532 515 507 507 536 574 605 609 606 591 633 604 683 693 666 603 622 625 618 621 685 677 719 789 729 748 754 783 806 823 824 774 903 895 964 1075 903 862 914 834 782 784 796 901 836 879 950 872 1027 1091 1067 1266 1086 1008 1001 889 869 838 850 906 923 952 944 998 1041 1022 906 849 896 795 881 784 729 731 746 705 685 674 669 652 806 697 714 610 603 626 586 504 511 520 526 577 674 588 543 487 474 504 541 592 517 569 524 548 610 615 620 599 612 574 582 524 469 495 471 471 478 498 505 590 532 519 590 734 726 864 867 863 1209 1222 1187 1091 1125 1152 1037 989 937 861 778 831 771 976 889 709 645 645 594 637 416 388 404 392 402 433 452 583 638 651 877 867 973 1034 950 1019 930 979 1196 951 1018 923 909 1195 1474 2273 2341 2474 2535 2115 2153 2170 2083 2208 2489 2653 2659 2405 2438 2257 2490 2602 3238 3257 3634 3418 3330 2791 2615 2581 3202 2665 2733 2912 2952 2788 2569 2823 2840 2146 1839 1822 2242 2576 2474 2086 2399 2206 2128 2879
 8 22 24 21 22 20 21 22 24 23 21 22 22 20 21 21 22 22 23 0 0 0 17 19 21 22 21 24 25 35 38 34 33 29 3 7 0 0 16 6 0 9 9 13 9 9 0 0 0 0 2 0 0 2 0 0 0 0 0 0 0 0 0 0 1 0 1 0 0 0 0 0 0 4 2 0 0 0 0 0 0 0 0 0 0 0 0 0 0 0 1 2 3 6 6 8 9 12 10 12 17 19 22 23 29 31 39 45 48 76 82 98 111 144 103 66 74 106 134 130 102 115 187 211 201 154 133 195 227 196 207 145 206 172 146 152 171 176 219 255 252 255 255 255 251 238 219 255 255 236 246 226 255 255 255 255 255 255 255 255 255 255 255 255 255 255 255 255 255 255 255 255 255 255 255 252 241 220 207 192 181 173 196 194 175 198 224 222 209 203 216 165 166 155 192 192 165 159 163 174 163 155 107 67 84 92 88 86 86 80 76 81 84 83 125 88 110 143 138 95 127 96 108 101 102 106 110 112 116 120 124 128 164 160 165 166 171 191 190 186 183 189 183 176 178 176 209 225 242 242 309 293 287 285 286 279 312 337 360 404 415 474 490 448 589 572 580 556 589 588 603 597 572 544 546 563 642 604 535 518 495 489 484 486 494 508 487 460 465 441 426 454 425 419 429 454 463 478 485 470 472 482 507 516 494 485 467 464 485 489 539 577 529 504 541 522 514 530 528 505 512 514 555 530 500 508 530 537 577 597 630 675 624 650 682 618 609 674 766 730 663 640 675 683 716 697 706 735 745 795 792 835 868 794 847 890 950 944 945 898 878 808 797 801 811 868 875 1008 966 894 956 1346 1122 1058 1138 1041 995 926 937 863 859 896 923 921 953 1000 990 960 875 898 831 814 957 775 807 846 829 742 716 938 982 724 758 831 756 689 591 553 607 593 531 535 537 568 611 836 571 500 510 506 544 561 549 525 541 557 560 632 610 541 536 517 535 515 581 579 505 497 565 529 605 605 626 572 573 621 760 832 878 1110 1261 1210 1205 1054 1007 1033 979 954 1036 785 795 757 597 651 685 529 519 573 423 435 388 388 519 480 635 942 1490 1558 1487 1441 1932 1489 1581 1723 1853 1887 1800 2185 1627 2239 1905 2148 2155 2250 1966 2271 2224 2610 2766 2891 2387 2842 1889 2119 2661 2413 2745 3366 3078 2499 3002 2058 2642 2720 3777 3317 2896 3045 2418 2474 2868 2621 2479 2613 2796 3010 2975 3094 3235 2866 2910 2271 1784 1814 1918 2100 2346 2296 2321 2180
 21 22 23 21 22 22 21 23 23 22 21 22 23 21 18 19 19 21 21 25 22 17 19 15 21 23 23 23 5 10 19 42 39 40 40 30 25 21 0 2 7 0 11 5 5 6 0 4 0 3 1 1 0 0 0 1 0 0 0 0 0 0 0 0 0 0 0 0 0 0 0 0 0 0 1 0 0 0 0 0 0 0 0 0 0 0 0 0 0 0 3 4 5 5 5 10 7 14 14 17 21 21 24 23 31 31 37 43 37 41 45 64 94 112 140 152 63 71 74 82 110 110 156 143 207 204 189 227 221 184 207 220 225 189 175 190 217 241 198 249 222 255 255 252 240 226 210 233 251 211 235 245 255 255 255 255 255 255 255 243 255 255 255 255 255 255 255 255 255 255 255 255 255 248 242 205 204 184 191 216 183 162 154 196 231 234 219 220 212 208 224 206 188 181 204 189 162 162 193 190 171 163 69 84 81 77 73 80 82 79 80 143 98 99 111 142 155 151 119 113 122 91 97 100 99 111 109 111 113 114 119 122 152 176 186 184 167 165 171 184 215 218 211 195 183 185 193 209 247 261 330 299 300 302 307 304 305 304 374 393 429 457 458 501 501 525 533 553 537 571 621 603 594 550 530 517 569 560 562 535 484 478 468 407 497 468 465 493 490 458 474 478 466 467 450 471 483 455 466 453 485 457 456 463 460 458 441 453 491 531 616 631 538 561 575 588 553 548 550 520 549 541 560 547 523 565 558 591 633 601 653 695 706 662 640 718 810 841 832 808 715 665 656 675 693 763 775 879 909 808 845 875 866 885 917 869 934 978 955 909 857 919 853 1152 1032 861 896 1010 1009 972 961 962 1017 1089 1135 1057 1161 1033 986 920 924 923 975 965 1054 963 985 933 940 879 833 835 899 864 869 865 875 768 809 882 896 787 815 802 849 855 921 833 660 608 586 580 571 559 607 583 592 541 598 527 578 638 673 734 598 618 604 675 677 622 683 554 551 552 626 673 578 632 621 653 639 738 808 751 645 626 738 976 895 847 855 901 882 752 864 834 980 705 698 627 509 518 566 433 417 388 388 388 749 961 1502 1630 1512 1759 1782 1807 1981 1870 2080 2206 2439 2318 2268 2314 2258 2787 2856 2040 2550 2380 2397 2797 2130 2413 2358 2328 1818 2456 2420 2232 2427 1583 1939 2120 1708 2566 1676 2892 1807 2259 2544 2548 2440 2774 2717 2767 3014 3451 2742 2944 3161 2446 2466 2449 2295 2004 1968 1903 1868 1856 1962 2264 1914 1769 1796 1954 2256 1948 1892 1778
 21 22 21 19 22 22 21 22 22 21 23 21 21 15 14 12 13 16 16 19 22 19 22 19 10 17 25 25 8 4 5 27 34 40 41 39 41 38 15 9 0 5 11 12 11 4 7 5 4 0 0 1 0 0 0 0 0 0 0 0 0 0 0 0 0 0 0 0 0 0 0 0 0 0 0 0 0 0 0 0 0 0 0 0 0 0 0 0 0 1 2 3 2 6 5 6 9 15 15 19 18 24 23 24 29 32 39 34 38 40 37 50 59 71 87 114 82 61 69 78 115 137 152 155 153 187 183 176 138 183 237 235 206 212 182 161 184 210 205 235 242 255 255 244 223 222 223 202 212 228 243 248 255 255 253 255 255 255 255 255 255 255 255 255 255 255 255 255 255 255 255 255 255 238 216 195 200 193 188 175 204 178 149 219 231 233 214 213 213 216 218 202 160 187 186 199 149 177 203 167 127 102 72 81 80 71 78 72 77 73 138 142 145 130 145 137 149 125 102 113 109 91 91 103 97 106 106 103 112 109 132 151 161 181 179 177 178 185 171 183 208 230 216 203 193 188 193 211 239 253 338 317 283 315 318 316 311 344 337 403 425 444 459 464 506 496 562 555 538 554 595 621 587 543 578 600 506 520 544 525 493 468 463 467 462 447 469 462 449 448 474 476 465 460 467 465 460 453 451 432 445 441 446 455 459 439 440 453 538 524 535 536 600 648 637 608 638 560 559 545 536 537 557 556 540 573 623 633 587 575 646 668 704 654 669 888 748 884 739 709 675 721 665 709 716 813 817 880 858 894 876 908 970 890 889 984 952 929 948 933 916 1107 954 1043 1017 907 882 932 1017 981 969 994 1095 1128 1129 1019 1196 974 974 923 907 928 905 975 1018 961 968 931 912 928 840 837 867 829 826 866 845 874 897 879 808 824 805 858 916 924 969 870 717 650 609 604 591 572 576 553 552 563 597 579 608 611 634 654 719 662 654 651 696 679 754 574 562 579 673 739 612 686 680 831 734 798 850 807 754 719 730 810 808 778 810 848 630 749 759 718 643 646 594 510 500 497 551 388 388 411 919 1137 1059 1203 1558 1453 1586 1559 1689 1578 1771 1801 1950 2246 2421 1410 1996 2208 2102 2058 2446 1989 2004 2757 2532 2890 2020 1551 2044 1982 1986 1975 2280 2506 1963 1641 1776 2204 1794 2371 2461 2140 1963 2421 3147 3565 2954 2747 3516 2814 2365 2628 3357 3409 2612 2906 2706 2574 2475 2114 2329 2118 2346 2122 2000 2131 2119 2236 1753 2064 2148 1922 1735 1714
 20 19 17 16 19 21 22 21 21 21 22 21 21 19 18 14 12 11 11 10 11 3 4 3 0 0 3 3 0 0 0 4 8 17 23 26 10 4 7 6 8 6 8 11 9 13 10 5 0 0 0 0 0 0 0 0 0 0 0 0 0 0 0 0 0 0 0 0 0 0 0 0 0 0 0 0 0 0 0 0 0 0 0 0 0 0 0 0 0 0 0 4 2 3 7 8 11 12 14 19 20 21 25 29 29 28 33 32 33 68 112 62 44 49 49 51 53 55 58 59 68 88 94 127 108 89 91 110 113 134 136 193 226 192 173 172 187 185 216 242 255 238 234 227 219 222 222 243 241 236 255 255 255 237 255 255 255 255 227 251 255 255 255 255 255 255 255 255 255 255 255 248 243 217 208 190 200 225 197 178 172 147 193 231 222 216 177 205 208 203 204 213 202 202 188 161 131 133 110 105 93 85 84 73 81 82 76 75 74 92 149 148 102 135 110 108 142 118 102 109 116 114 112 122 124 106 102 104 108 116 170 164 186 169 174 178 183 173 175 198 196 230 241 234 212 203 198 200 213 212 230 241 301 348 350 346 343 356 392 416 415 426 480 503 576 573 581 695 643 557 607 594 564 571 525 507 485 479 485 502 490 492 456 437 436 433 449 427 426 449 456 477 449 427 436 448 468 468 444 427 423 426 445 479 426 426 460 480 459 467 538 520 530 567 525 570 586 570 549 527 512 526 597 540 563 552 543 552 553 569 603 628 659 639 654 736 695 788 717 708 761 713 722 700 710 738 792 804 808 976 927 939 1046 928 1016 1012 1018 1039 1037 1162 995 1023 941 935 948 964 966 965 977 1002 1147 1044 1002 988 922 973 1079 927 901 866 877 846 860 972 1018 958 940 897 886 906 884 853 844 814 813 856 843 850 846 844 876 975 894 842 930 908 999 1020 926 831 713 679 619 614 605 581 574 594 568 563 601 613 617 627 739 753 737 813 830 716 638 669 669 758 809 745 788 727 705 685 724 810 1037 764 822 755 751 738 612 583 579 547 573 573 626 588 514 580 518 436 428 395 388 787 753 864 952 965 1095 1184 1130 1013 1219 1253 1226 1336 1236 1177 1150 1466 1415 1320 1549 1467 1813 1573 2025 1893 1860 1806 1936 1637 1498 1425 1408 1237 1265 1294 1255 1242 1835 1672 1483 1572 1990 1469 2234 2444 2244 3015 2666 2586 2236 3038 2417 2443 3046 2690 2488 2759 3127 2712 2616 2636 2612 2181 2172 2438 2407 2453 2042 2134 2696 2368 1835 1784 2020 2354 2625 2176
 14 17 16 12 17 20 20 21 21 19 19 20 22 18 17 14 14 13 9 5 0 0 2 5 0 0 0 0 0 0 1 5 7 7 8 9 2 0 0 0 0 0 0 0 1 0 0 0 0 0 0 0 0 0 0 0 0 0 0 0 0 0 0 0 0 0 0 0 0 0 0 0 0 0 0 0 0 0 0 0 0 0 0 0 0 0 0 0 0 0 0 3 4 4 5 7 8 8 13 17 21 20 26 26 26 30 30 54 58 66 78 59 58 47 60 69 75 89 109 110 65 65 84 81 76 105 125 117 130 157 168 183 232 201 241 198 224 206 204 228 255 255 255 233 229 228 196 210 242 229 255 255 248 243 255 255 241 232 231 255 255 255 255 255 255 255 255 255 255 255 255 244 220 214 208 197 181 225 203 210 178 182 157 188 194 189 190 205 191 171 151 150 143 144 138 114 122 132 101 93 98 98 86 82 80 78 80 84 78 80 81 162 147 132 97 113 137 120 119 127 122 126 140 126 120 101 109 111 121 120 150 150 163 183 176 174 194 174 188 193 195 241 252 245 223 222 223 222 236 240 262 262 257 296 322 373 365 358 387 390 437 441 488 530 653 641 583 586 608 500 547 597 536 585 556 561 521 486 476 468 583 510 499 435 431 446 439 443 425 442 456 447 423 429 469 494 485 512 445 416 413 411 420 413 411 441 449 442 455 468 557 565 535 531 550 573 560 499 496 488 492 535 540 526 533 520 531 535 552 592 627 595 603 651 657 662 691 705 748 749 765 851 709 725 735 815 863 852 837 914 957 892 921 1026 1056 1014 941 960 986 1144 1029 1004 976 906 999 1061 1001 1050 1057 1137 996 1001 1106 1084 894 964 1054 920 865 840 849 828 847 913 1003 912 948 903 859 873 866 862 839 846 822 836 856 844 838 858 896 922 890 867 1034 974 978 1005 922 822 877 826 708 651 631 594 582 589 575 578 587 593 617 636 686 696 719 881 952 727 767 680 753 875 778 830 851 731 681 673 662 664 716 684 673 703 691 560 541 533 530 521 495 496 537 567 532 476 432 420 454 388 527 654 627 779 849 868 967 1011 1079 884 963 1043 1134 1014 1040 1145 1161 933 996 991 1245 1180 1819 1730 2162 1581 1443 1443 1443 1443 1443 2194 1973 1560 1317 1151 1193 1424 1830 1421 1939 1882 1363 2744 2572 2876 2816 2619 2759 1876 2468 2717 2892 3167 2158 2594 2558 2711 2708 2761 2632 2379 2548 2638 2770 2569 2492 2466 2252 2684 2778 2415 1848 2005 2442 2085 2356 2055
 0 0 0 0 5 10 5 2 8 10 17 18 19 20 20 20 14 13 18 16 11 12 10 12 9 3 0 0 0 0 0 2 0 0 1 0 0 0 0 0 0 0 0 0 0 0 0 0 0 0 0 0 0 0 0 0 0 0 0 0 0 0 0 0 0 0 0 0 0 0 0 0 0 0 0 0 0 0 0 0 0 0 0 0 0 0 0 0 0 0 0 1 0 4 3 4 6 13 13 13 19 21 22 20 24 31 25 53 53 80 96 94 72 72 75 70 163 136 141 157 137 117 129 96 91 123 189 194 193 199 193 232 229 190 179 178 255 237 212 213 221 255 235 203 213 185 186 224 225 236 242 255 255 255 221 196 231 255 255 255 255 255 255 255 255 255 255 255 255 255 236 220 209 191 188 178 187 155 154 158 214 195 179 130 126 126 138 155 138 136 126 130 106 101 102 98 95 93 90 90 85 87 82 80 72 88 72 76 78 90 98 162 131 158 128 122 119 112 112 125 113 134 141 126 135 125 112 119 114 143 145 139 138 128 170 185 174 188 197 205 210 235 248 271 261 251 219 218 271 279 289 268 302 325 316 342 357 371 397 423 431 469 542 759 596 637 628 597 529 486 498 523 545 545 513 500 507 466 505 494 500 503 471 442 424 424 445 447 445 450 419 413 406 403 432 440 443 446 469 420 414 396 403 450 411 415 434 435 471 514 537 502 482 471 487 481 483 471 472 489 486 496 507 509 520 533 547 558 550 555 573 600 614 643 660 707 815 858 805 808 754 736 742 735 738 742 751 801 881 862 850 911 895 949 979 987 901 907 1029 972 965 982 1005 1001 1045 1028 981 910 905 933 1006 898 1039 930 848 884 975 891 830 820 800 811 825 869 877 868 858 868 837 855 833 818 855 863 867 885 898 886 886 898 868 872 875 868 923 886 994 990 954 1019 941 969 898 839 699 624 629 615 614 613 607 640 655 656 684 704 718 740 911 847 788 744 790 901 908 801 751 759 687 715 720 695 658 606 584 564 563 568 606 526 486 526 468 461 448 445 431 425 409 420 474 388 470 482 472 588 648 685 660 569 640 593 778 778 808 1111 1131 1399 1397 1503 1854 1837 1896 1840 1961 1940 1455 1443 1443 1443 1443 2129 1651 1723 1829 1896 1730 1594 1183 1347 1421 1126 1840 2193 1386 1990 2376 2249 2288 1970 2608 1539 1664 1990 2504 2508 2627 2722 2117 2078 2269 2671 2556 2119 2155 2504 2352 2699 2639 2961 2723 2616 2609 2658 1940 2241 2614 2548 2012 2305
 0 0 0 0 0 0 0 0 0 6 3 14 19 21 22 21 20 21 21 21 23 17 0 6 1 0 0 0 0 0 0 0 0 0 0 0 0 0 0 0 0 0 0 0 0 0 0 0 0 0 0 0 0 0 0 0 0 0 0 0 0 0 0 0 0 0 0 0 0 0 0 0 0 0 0 0 0 0 0 0 0 0 10 17 18 1 0 0 0 0 0 0 0 0 1 0 5 8 11 13 15 15 21 21 19 22 29 57 56 65 55 94 92 64 70 111 134 148 123 121 110 95 134 167 145 157 158 154 183 218 212 149 182 167 152 251 174 172 169 209 241 255 255 253 227 200 179 211 226 237 216 205 206 199 188 216 237 240 255 255 255 255 255 255 255 255 255 255 255 254 212 203 212 195 242 229 225 225 216 218 213 197 214 217 210 167 121 117 115 131 137 150 164 119 116 94 96 107 88 86 85 83 84 81 80 80 74 78 87 85 181 129 184 186 173 149 130 135 133 143 138 136 131 141 131 102 107 127 156 139 143 154 140 134 170 168 170 188 186 210 207 220 239 262 273 270 239 223 231 257 293 308 307 303 327 380 374 370 419 444 480 518 656 688 704 648 556 515 506 549 480 479 532 508 517 514 498 482 454 448 482 485 437 465 489 470 473 467 455 451 410 392 392 394 410 400 409 408 429 421 441 391 398 398 400 409 412 423 422 425 435 491 455 447 449 455 461 475 483 488 494 499 509 530 535 536 547 555 572 575 605 640 651 675 701 766 807 795 734 730 773 780 782 779 773 818 777 777 785 811 850 910 1034 1033 895 883 931 921 988 921 901 897 909 1055 1001 954 939 881 864 844 852 867 834 839 802 810 874 796 789 781 797 800 827 862 907 882 843 820 786 789 790 781 772 790 786 816 825 859 833 881 837 868 872 859 797 809 910 963 950 932 937 985 985 956 849 730 707 667 660 669 707 647 742 788 737 778 750 784 779 872 804 819 860 865 797 746 761 734 743 765 648 702 672 696 630 591 550 546 623 519 470 465 456 455 441 437 427 414 407 395 399 388 388 411 421 448 484 532 501 541 648 722 769 874 924 1116 1487 1386 1184 1384 1318 1311 1241 1362 1216 1398 1500 1598 1960 1669 1840 1454 1405 1681 1815 2372 1681 1564 1095 1077 1652 2175 2501 2221 2004 2042 2547 2501 2100 1104 1492 1659 2171 2371 2506 2633 2491 2454 3269 2751 2296 2072 2341 2119 2153 2147 2174 2719 2661 3105 3095 2829 2733 2502 2061 1934 2403 2419 2159 2074
 0 0 0 0 0 0 0 0 0 0 3 9 14 19 20 22 22 22 22 21 27 26 19 13 0 0 0 0 0 0 0 0 0 0 0 0 0 0 0 0 0 0 0 0 0 0 0 0 0 0 0 0 0 0 0 0 0 0 0 0 0 0 0 0 0 0 0 0 0 0 0 0 0 0 0 0 0 0 0 0 0 11 14 11 13 0 0 0 0 0 0 0 0 0 0 0 0 6 8 14 14 13 19 19 27 19 30 56 51 68 98 97 91 82 99 136 179 152 97 97 103 102 157 205 201 190 167 177 219 226 207 138 132 150 148 153 154 174 181 213 232 255 255 217 237 192 178 210 231 194 175 198 231 216 226 225 224 248 255 255 255 255 255 255 255 255 255 255 253 224 208 221 219 220 225 231 217 216 222 208 216 194 255 249 176 202 135 127 131 138 157 160 143 138 152 101 97 89 91 86 87 89 87 78 74 82 79 83 78 86 107 135 191 143 142 143 160 151 147 157 151 144 139 139 120 84 115 140 144 134 144 139 142 134 157 176 171 178 180 189 203 230 230 241 274 274 246 231 234 243 263 312 316 321 336 362 366 438 406 425 456 518 560 663 684 639 541 587 542 489 505 475 489 497 484 470 470 497 447 481 475 460 460 458 473 453 456 457 453 428 394 386 380 380 403 393 396 400 402 397 407 385 391 403 439 405 419 426 439 419 438 430 437 439 450 461 467 478 482 493 500 507 511 517 562 559 549 592 573 577 595 611 651 653 682 812 879 786 743 713 753 775 810 817 804 802 815 805 812 870 898 946 959 982 1009 984 852 859 937 928 843 924 956 1103 1011 1010 933 883 882 877 810 826 819 799 782 798 877 770 762 788 776 816 832 838 871 824 842 811 815 803 770 760 757 770 762 763 757 808 794 835 824 844 860 849 792 828 868 896 840 929 962 1029 1033 972 909 768 734 690 661 645 700 665 731 794 836 756 770 760 769 788 784 806 823 925 792 749 814 771 770 714 666 731 700 644 688 573 582 520 521 541 464 477 448 447 439 434 429 422 414 397 397 388 388 406 417 438 455 455 544 570 637 665 682 821 906 1388 1292 997 1022 1085 1091 1125 1174 1278 1360 1284 1411 1513 1415 1366 1284 1428 1565 1384 1904 2163 2302 2190 1615 963 1608 1659 2023 2627 2462 1390 1524 2294 1173 1328 1347 1744 2172 2699 2372 1937 2692 2789 2433 2355 2205 2098 2071 2071 2071 2173 2169 2388 2510 2657 3268 3366 2903 2602 2026 1995 2446 2628 2369 2345
 14 13 0 0 0 0 7 12 0 0 0 0 1 10 19 23 24 9 10 6 27 30 30 31 12 7 0 0 0 0 0 0 0 0 0 0 0 0 0 0 0 0 0 0 0 0 0 0 0 0 0 0 0 0 0 0 0 0 0 0 0 0 0 0 0 0 0 0 0 0 0 0 0 0 0 0 0 0 0 0 0 0 0 0 0 0 0 0 0 0 0 0 0 0 0 0 0 4 9 10 11 15 20 19 26 30 30 44 30 66 63 63 53 76 68 96 85 89 112 137 147 124 127 138 171 196 202 161 150 141 139 136 161 167 161 170 168 212 210 207 204 255 255 255 255 241 201 197 160 255 238 241 255 243 219 208 208 248 253 255 255 255 255 255 255 255 255 255 255 255 248 253 248 234 235 217 211 199 198 221 240 224 249 255 223 166 233 226 162 216 185 194 192 126 134 118 86 88 90 94 93 89 84 79 67 73 76 73 75 83 84 157 192 158 227 220 187 169 169 137 87 55 57 68 93 113 148 122 159 127 146 136 140 150 158 173 177 195 202 186 199 217 221 225 253 279 267 251 256 253 281 315 325 352 370 406 415 406 471 494 562 521 567 555 598 591 523 537 521 518 605 489 453 437 440 427 406 413 453 449 453 445 462 459 468 486 489 445 446 419 400 399 367 370 382 378 373 378 388 380 379 384 388 391 417 406 442 488 448 437 436 447 487 482 471 461 465 480 484 499 523 542 527 533 550 569 599 620 675 618 628 636 640 635 638 704 690 709 693 707 734 736 764 775 838 826 851 865 848 864 905 971 939 925 890 951 912 862 817 823 833 867 859 924 969 1229 1118 954 1068 855 786 771 776 756 743 790 825 745 749 765 783 840 840 830 829 804 776 766 776 775 746 748 753 735 724 723 718 738 726 746 749 744 780 766 764 725 750 784 833 999 1015 961 948 1038 1028 955 890 745 705 688 664 655 677 745 749 917 768 778 743 780 810 857 884 906 816 863 883 825 1028 799 705 776 709 708 654 629 655 575 574 534 452 446 429 421 433 432 428 425 417 399 403 388 388 391 391 406 424 439 461 530 549 490 491 592 626 620 695 803 929 910 979 860 810 817 897 974 932 917 622 616 648 859 1210 1239 1553 1436 1808 1740 1429 1303 1196 1322 1422 1524 1894 1871 2394 1287 1186 1542 1762 1672 2136 2047 2151 1966 2445 2266 2676 2432 3145 2324 3200 2578 2471 2280 2250 2542 2959 2981 2852 2725 2507 2359 2099 2654 3263 2808 2725 2472
 13 13 10 5 6 4 5 0 0 0 0 0 0 1 13 24 25 26 25 26 28 31 27 22 9 8 0 0 0 0 0 0 0 0 0 0 0 0 0 0 0 0 0 0 0 0 0 0 0 0 0 0 0 0 0 0 0 0 0 0 0 0 0 0 0 0 0 0 0 0 0 0 0 0 0 0 0 0 0 0 0 0 0 0 0 0 0 0 0 0 0 0 0 0 0 0 0 0 3 8 10 9 20 19 24 33 34 31 28 31 28 36 58 52 75 89 67 63 120 142 104 153 141 169 179 189 185 223 181 123 117 155 150 204 176 212 216 217 186 194 234 222 255 237 213 194 186 164 255 241 246 236 220 205 202 197 200 222 247 255 255 255 255 255 255 255 255 255 255 255 255 244 236 225 220 210 204 199 181 227 246 231 255 255 218 180 229 192 216 217 255 176 158 137 133 117 84 84 86 86 86 87 75 73 78 71 76 74 81 83 98 86 76 75 56 54 54 53 65 51 50 50 61 80 74 109 154 133 136 142 158 148 154 142 159 159 161 167 191 196 196 201 210 216 234 246 272 250 254 285 310 319 327 343 378 404 453 436 490 520 590 554 516 535 602 571 515 481 502 483 506 469 465 433 425 420 434 444 485 490 453 463 477 489 494 485 459 428 420 397 380 372 362 360 354 375 366 368 373 375 377 383 403 400 405 419 461 508 468 475 455 449 478 477 495 472 472 494 525 502 500 538 579 553 566 592 624 674 765 660 652 675 709 659 656 655 664 674 687 733 733 761 777 789 797 808 836 908 914 826 880 954 894 922 934 924 879 849 807 791 819 860 818 978 947 926 971 854 983 850 811 770 740 728 723 770 741 717 748 813 777 824 918 816 826 815 788 775 748 743 747 730 717 741 752 744 728 728 759 780 757 741 766 750 719 734 742 758 778 843 903 984 958 986 992 872 837 853 762 761 706 695 678 673 718 768 727 770 772 832 837 794 824 935 880 914 864 928 887 1020 749 719 724 665 641 699 626 596 628 540 456 440 422 416 406 423 420 414 409 402 399 393 393 388 386 389 387 388 397 411 420 425 458 510 556 627 704 843 917 940 982 994 786 858 1008 870 890 730 575 621 697 724 746 938 966 1033 1354 1305 1719 1455 1188 1388 1809 1978 2262 2120 1563 1998 1734 1706 1851 1731 1984 1778 2167 2066 1587 2139 2232 2348 2845 2476 2918 3003 3037 2226 2226 2274 2851 2742 2693 2573 2443 2339 2117 2122 2604 2996 2770 2900
 14 14 13 6 3 1 0 0 0 8 11 0 0 0 0 3 22 24 26 28 26 22 0 0 0 0 0 0 0 0 0 0 0 0 0 0 0 0 0 0 0 0 0 0 0 0 0 0 0 0 0 0 0 0 0 0 0 0 0 0 0 0 0 0 0 0 0 0 0 0 0 0 0 0 0 0 0 0 0 0 0 0 0 0 0 0 0 0 0 0 0 0 0 0 0 0 0 0 0 0 13 10 11 16 23 28 28 28 39 46 61 75 74 66 79 91 54 48 67 78 105 140 152 151 160 188 179 141 188 115 154 182 238 214 226 194 248 224 229 211 184 203 196 236 203 175 161 146 193 181 192 180 199 196 191 244 237 255 255 255 255 255 255 255 255 255 255 255 235 255 242 239 223 217 209 194 184 181 196 248 255 255 255 255 241 238 194 255 255 206 186 198 164 113 102 84 78 81 79 86 81 81 82 78 74 70 69 80 72 71 67 66 67 65 65 62 55 51 53 50 50 53 52 67 71 186 133 127 140 152 157 145 156 158 158 166 161 165 167 188 195 206 223 229 228 225 207 215 236 283 318 345 364 380 399 409 455 465 517 543 578 584 521 496 548 526 555 482 479 433 474 547 536 404 403 384 428 474 465 512 497 465 469 531 518 458 438 444 423 389 379 404 350 347 354 355 361 367 369 371 372 380 388 395 396 427 419 428 454 479 522 503 461 467 481 507 544 524 516 550 522 552 569 588 611 612 683 850 739 708 771 785 740 707 698 681 683 703 698 710 736 758 792 793 761 773 779 759 787 782 896 854 844 887 812 837 820 907 811 821 765 784 772 792 786 837 806 798 795 799 737 710 706 703 691 687 690 708 713 747 768 849 841 780 830 858 864 816 771 745 719 719 706 736 715 676 670 685 700 735 747 723 732 702 804 807 812 809 841 852 865 833 918 918 1032 1127 1072 986 907 871 755 741 706 698 697 734 751 806 808 755 739 799 841 803 868 821 886 1043 943 912 868 776 760 692 753 687 650 635 563 517 464 453 431 423 404 396 392 395 390 388 390 390 388 393 395 399 399 415 422 404 425 417 460 490 516 700 933 1009 888 726 1017 911 819 843 606 556 482 483 496 581 541 513 590 715 725 858 822 904 1169 1233 1224 1069 1300 1186 1173 1396 1461 1002 1295 1210 1735 1737 2171 1710 2190 1674 1898 2957 2512 2848 2364 2962 2790 2908 2881 2350 2391 2312 2862 2660 3091 2830 2342 2363 2217 2116 2214 2595 2874 2950
 10 13 12 11 7 8 1 1 7 10 11 13 0 0 0 11 16 25 26 26 30 28 0 0 0 0 0 0 1 0 0 0 0 0 0 0 0 0 0 0 0 0 0 0 0 0 0 0 0 0 0 0 0 0 0 0 0 0 0 0 0 0 0 0 0 0 0 0 0 0 0 0 0 0 0 0 0 0 0 0 0 0 0 0 0 0 0 0 0 0 0 0 0 0 0 0 0 0 0 0 6 9 10 14 24 24 15 20 25 36 54 55 53 86 89 92 100 95 50 53 68 97 193 135 132 201 194 150 133 107 129 169 253 222 190 182 238 207 190 201 199 209 242 231 195 152 143 191 235 225 176 196 217 211 219 232 240 248 255 255 255 255 255 255 255 255 248 242 233 242 238 213 221 211 192 180 172 190 210 249 255 255 244 234 218 220 198 251 206 184 172 162 156 96 93 84 79 78 77 80 85 80 82 75 73 72 71 72 73 62 61 59 61 60 63 63 52 54 50 50 50 53 52 59 68 121 156 138 136 125 127 131 172 155 145 154 156 158 168 178 179 190 198 195 196 204 207 236 256 304 317 354 367 388 404 452 474 494 613 549 602 570 508 500 478 516 552 487 456 427 419 493 454 412 377 407 439 469 466 503 484 473 459 512 491 478 458 422 407 381 365 354 345 346 353 356 364 363 365 368 367 375 386 387 403 409 414 430 441 462 474 466 469 475 484 509 559 566 536 582 558 554 584 601 604 640 800 765 741 756 760 759 732 748 736 693 694 747 736 751 737 791 779 806 736 773 834 746 802 815 767 838 807 832 772 781 805 831 876 791 821 739 749 744 836 832 803 763 760 868 734 701 720 689 675 674 687 700 713 746 763 942 911 764 807 871 813 809 770 743 731 713 722 727 702 677 667 660 677 724 716 703 698 721 708 781 761 754 790 852 870 836 847 877 912 984 1009 1084 913 839 780 745 717 707 701 718 732 783 762 742 770 798 835 796 810 831 870 892 1018 1145 896 802 782 700 706 626 642 622 570 495 474 462 437 425 410 404 388 389 388 388 388 388 386 388 388 402 406 406 429 425 391 390 382 435 443 546 683 821 810 554 663 796 868 767 498 467 455 463 476 519 517 484 528 605 671 704 784 651 950 993 1055 876 993 1318 1170 1541 1259 985 1272 1368 1428 1037 1735 1219 1688 2753 2516 2508 2800 3133 2824 2576 2625 2713 2503 2419 2235 2552 2569 3043 2592 2475 3075 2915 2340 2326 2184 2442 2781 2783
 6 4 0 2 1 4 9 9 9 11 0 6 2 0 0 0 0 8 10 16 25 25 18 3 5 17 13 8 1 0 0 0 0 0 0 0 0 0 0 0 0 0 0 0 0 0 0 0 0 0 0 0 0 0 0 0 0 0 0 0 0 0 0 0 0 0 0 0 0 0 0 0 0 0 0 0 0 0 0 0 0 0 0 0 0 0 0 0 0 0 0 0 0 0 0 0 0 0 0 0 0 0 8 10 9 12 4 27 34 31 28 58 61 54 73 90 104 114 68 69 107 71 96 102 130 121 166 98 89 110 116 130 151 155 167 190 203 211 240 204 144 135 132 143 139 157 168 229 241 233 218 210 205 200 189 204 223 234 231 255 255 255 255 252 235 230 224 221 225 225 233 216 213 202 184 180 172 195 202 237 255 255 217 193 180 194 166 177 173 133 124 109 105 99 96 71 76 75 75 76 77 80 86 85 82 77 77 71 68 64 59 64 56 56 50 50 50 50 50 50 50 55 62 65 66 86 84 96 99 105 117 118 133 142 154 150 149 147 160 165 157 167 178 185 196 200 216 237 279 305 366 342 355 396 427 461 512 513 574 585 557 563 517 487 517 516 521 497 499 421 414 415 403 364 452 450 480 447 406 405 406 413 402 399 399 385 386 400 379 364 340 338 341 343 350 356 360 359 359 368 371 403 408 412 428 404 417 428 443 473 475 489 481 485 498 543 541 552 567 574 606 633 640 625 629 635 722 732 824 814 841 796 824 763 729 740 740 752 771 807 803 789 780 783 730 705 742 746 808 735 723 742 740 763 730 756 800 819 954 853 806 784 761 700 749 703 730 718 768 686 673 650 652 652 652 685 681 688 707 774 773 855 762 743 774 857 808 791 753 737 722 711 719 692 710 717 682 658 658 633 677 666 639 642 636 663 704 744 727 814 792 813 850 884 863 986 956 979 955 991 926 868 714 693 774 752 754 711 713 799 937 749 749 866 845 832 940 917 968 1003 961 976 822 711 685 624 600 574 560 529 495 481 455 443 421 412 403 393 391 388 388 388 388 388 388 388 388 388 411 415 445 455 441 438 447 441 452 455 472 473 457 477 446 435 426 428 436 439 444 453 455 455 471 492 506 523 546 570 574 588 662 645 694 827 1001 666 718 1159 1250 1464 1362 1462 1630 2164 1917 2239 2260 1561 2660 2558 2444 2727 2889 2343 2386 2678 2655 1953 2256 2675 2065 2556 3034 3001 2602 2787 2407 2742 2588 2438
 6 2 3 1 6 10 9 8 0 0 0 0 1 0 0 0 0 0 3 0 0 0 0 0 0 0 0 0 0 0 0 0 0 0 0 0 0 0 0 0 0 0 0 0 0 0 0 0 0 0 0 0 0 0 0 0 0 0 0 0 0 0 0 0 0 0 0 0 0 0 0 0 0 0 0 0 0 0 0 0 0 0 0 0 0 0 0 0 0 0 0 0 0 0 0 0 0 0 0 0 0 0 0 2 2 2 7 19 46 25 48 78 82 95 80 103 106 132 145 117 130 103 76 118 97 100 103 111 151 148 132 176 180 173 197 179 169 177 138 137 169 229 246 237 227 236 255 244 237 235 237 253 235 229 210 238 237 230 235 255 255 254 241 227 216 211 207 212 229 222 204 200 198 193 175 186 185 197 195 202 196 211 176 169 173 183 187 183 188 170 127 100 90 86 83 74 79 77 88 67 76 88 100 106 114 90 104 69 68 70 63 63 59 60 55 56 56 50 50 58 68 70 65 79 79 82 90 88 101 113 123 114 124 130 136 136 127 138 159 164 164 160 167 184 213 212 242 251 296 331 350 371 378 397 410 455 479 503 575 548 528 519 511 503 446 420 459 441 421 379 399 367 357 386 378 381 386 398 387 371 395 377 372 364 367 373 355 343 346 333 334 336 336 349 347 350 351 349 370 371 375 396 420 415 434 464 432 440 457 458 487 514 500 501 514 519 528 594 569 613 640 881 673 657 715 747 723 840 785 877 877 829 782 783 830 764 770 799 809 839 812 794 745 728 751 709 674 696 768 812 738 694 736 697 734 751 807 821 864 828 758 745 777 731 706 650 655 744 709 653 625 620 643 673 665 660 664 701 718 688 673 714 737 701 700 723 766 789 758 737 795 735 714 678 663 659 663 675 618 611 614 639 607 600 621 627 686 713 651 725 750 714 742 784 778 963 971 937 993 909 878 787 742 767 656 678 703 708 736 758 770 831 829 874 927 1037 884 1080 1027 921 848 830 802 819 755 658 651 611 590 550 521 507 476 459 438 428 419 407 400 394 398 400 399 392 390 388 388 388 388 388 388 388 388 412 419 447 488 424 404 411 412 416 411 406 411 408 416 419 423 434 434 445 451 467 475 488 492 514 492 522 536 526 524 660 824 887 883 1297 1431 1555 1504 1193 1363 1350 1787 1874 1840 1781 1741 2468 2052 2527 2606 2245 2128 2217 2652 2720 1660 2198 2416 2823 2914 2475 2798 2651 2579 2602 2434 2920
 3 4 1 3 5 7 7 6 5 6 0 0 8 5 0 0 0 0 0 3 0 0 0 1 0 0 0 0 0 0 0 0 0 0 0 0 0 0 0 0 0 0 0 0 0 0 0 0 0 0 0 0 0 0 0 0 0 0 0 0 0 0 0 0 0 0 0 0 0 0 0 0 0 0 0 0 0 0 0 0 0 0 0 0 0 0 0 0 0 0 0 0 0 0 0 0 0 0 0 0 0 0 0 0 0 0 1 7 25 48 63 66 64 89 91 100 139 118 128 129 134 100 82 156 128 186 128 93 100 126 143 185 158 159 158 160 147 131 154 126 137 155 155 215 255 255 255 252 255 255 200 229 255 255 255 240 255 241 242 249 255 255 255 235 224 212 216 218 233 220 204 190 195 174 186 177 178 196 205 178 203 181 169 192 197 218 244 202 191 137 109 67 67 71 72 80 84 76 76 78 102 90 104 101 90 115 88 66 70 64 63 63 61 57 54 63 58 52 53 55 56 78 74 81 78 86 93 98 102 111 116 115 113 118 120 128 132 141 154 155 171 162 183 196 218 226 239 260 294 302 359 371 384 405 429 447 448 467 542 618 560 512 511 477 447 436 403 481 418 433 405 399 387 346 405 415 415 416 388 360 357 375 356 355 355 359 352 338 345 329 331 332 348 341 345 348 350 344 363 362 374 399 419 464 466 454 452 463 474 485 490 512 546 510 519 529 533 615 649 638 814 778 751 693 754 863 815 756 767 852 857 810 890 855 900 786 873 806 837 851 847 787 772 742 701 674 672 668 680 744 721 671 686 675 717 740 788 853 812 838 798 737 712 751 738 647 634 649 662 625 603 606 685 695 647 648 651 676 683 651 649 709 735 669 706 746 767 738 744 711 764 744 748 717 688 659 640 633 640 621 606 592 589 586 603 608 685 715 633 644 680 672 678 682 671 761 788 795 799 817 798 694 736 672 619 633 670 709 755 787 782 769 833 925 924 1055 912 976 1294 970 878 811 794 768 834 694 676 628 604 580 554 533 496 479 452 445 429 409 409 409 412 413 413 408 403 391 388 388 388 388 388 388 388 388 388 402 409 412 411 408 403 420 421 415 419 425 420 429 431 483 434 429 440 458 453 463 466 465 472 463 482 488 483 492 626 1017 741 1220 1581 1345 1331 1179 1537 1523 1566 1497 1693 1568 1520 1562 2531 2308 2426 2197 1836 2786 2390 1912 1833 2575 2519 2785 2265 2392 2281 2545 2884 2476 3273 2509
 4 4 2 2 1 6 9 8 9 3 1 0 0 0 5 0 0 0 0 0 0 0 0 0 0 0 0 0 0 0 0 0 0 0 0 0 0 0 0 0 0 0 0 0 0 0 0 0 0 0 0 0 0 0 0 0 0 0 0 0 0 0 0 0 0 0 0 0 0 0 0 0 0 0 0 0 0 0 0 0 0 0 0 0 0 0 0 0 0 0 0 0 0 0 0 0 0 0 0 0 0 0 0 0 0 0 0 0 8 48 57 72 86 98 108 98 155 157 123 190 185 142 226 170 213 180 151 120 149 101 105 130 117 115 105 97 126 161 128 151 176 228 237 172 156 172 200 244 255 255 222 225 230 234 255 255 255 255 255 255 255 255 255 255 234 248 216 217 212 206 185 180 184 174 174 172 175 191 192 211 200 202 242 237 230 249 228 163 143 98 80 83 88 93 98 101 117 109 100 98 91 96 112 141 79 66 62 69 65 61 61 68 63 63 67 66 58 62 60 70 68 62 81 87 87 96 96 94 113 104 111 108 118 119 118 128 126 130 133 140 147 173 195 205 226 236 249 278 292 309 333 357 379 400 415 441 428 477 528 589 502 473 486 445 420 422 422 430 401 376 383 380 372 346 393 371 345 345 332 330 334 339 339 412 371 368 386 353 335 324 333 334 337 341 340 340 338 333 348 356 376 391 418 438 467 503 521 567 539 554 536 580 567 526 525 540 548 564 613 652 677 664 801 743 749 886 796 764 806 842 925 882 949 957 932 836 870 938 887 900 781 757 750 732 692 659 653 660 642 624 641 647 637 659 710 722 836 788 813 768 814 722 699 650 638 616 605 595 598 577 641 641 650 642 615 589 618 604 605 607 605 625 634 687 724 842 700 675 669 703 722 702 696 710 681 718 737 719 709 692 653 678 642 601 561 568 611 650 600 588 595 666 645 681 638 693 620 632 676 638 575 629 640 653 721 698 681 729 720 818 831 847 852 841 1110 939 981 978 1021 1062 1060 942 856 898 821 866 942 775 710 650 589 565 528 511 483 478 462 444 440 437 443 452 456 454 451 436 415 401 388 388 388 388 388 388 388 389 391 393 395 395 409 423 492 499 452 465 508 515 474 498 489 547 523 510 478 454 443 441 446 445 570 570 494 492 512 545 553 586 615 772 1041 1044 823 815 799 818 1038 978 1089 1197 1359 1690 1698 1757 2003 2160 2451 1959 1972 2203 2485 2638 2700 2638 2926 3097 2615 2814 3223 3044
 5 6 3 6 7 8 8 9 10 0 1 0 10 14 19 11 0 0 0 0 0 0 0 0 0 0 0 0 0 0 0 0 0 0 0 0 0 0 0 0 0 0 0 0 0 0 0 0 0 0 0 0 0 0 0 0 0 0 0 0 0 0 0 0 0 0 0 0 0 0 0 0 0 0 0 0 0 0 0 0 0 0 0 0 0 0 0 0 0 0 0 0 0 0 0 0 0 0 0 0 0 0 0 0 0 0 0 0 11 56 60 64 59 64 62 152 108 143 131 141 177 146 218 154 148 132 116 113 114 141 104 155 122 132 128 134 185 181 158 183 183 255 245 206 186 172 208 238 255 249 255 241 242 242 255 255 255 255 255 255 255 255 255 255 246 245 217 216 213 200 186 171 170 167 170 172 179 193 196 188 217 221 248 231 230 228 237 179 146 91 74 120 107 122 123 110 94 113 92 98 92 94 97 73 69 78 77 82 81 62 66 69 64 65 65 70 65 66 70 73 57 82 83 90 90 93 103 103 98 105 111 111 116 118 119 131 126 127 128 131 128 175 187 194 227 240 245 273 291 303 354 368 360 390 409 415 424 534 522 537 529 525 477 465 442 400 404 394 382 365 414 375 348 332 352 321 332 322 332 338 341 333 334 341 334 341 341 340 320 324 333 337 326 336 336 331 334 337 344 350 367 394 413 440 462 519 540 588 524 558 561 566 565 537 540 547 564 567 597 665 664 642 743 677 687 694 736 747 847 868 879 844 859 847 895 846 899 892 878 830 838 826 890 788 785 668 652 631 619 607 615 622 626 655 765 766 765 754 813 727 777 713 685 647 631 603 595 584 579 589 648 726 648 628 606 569 598 584 590 595 601 619 636 678 707 727 749 671 655 684 721 671 745 729 713 709 732 725 692 692 680 670 665 605 552 551 588 616 582 570 570 619 649 630 586 637 615 646 633 577 636 670 692 669 678 719 719 712 734 800 885 937 884 890 902 920 990 1046 1028 1079 1016 1034 971 885 876 852 925 798 793 707 600 583 556 541 511 499 491 479 477 467 458 473 478 480 500 481 450 423 408 401 388 388 388 388 388 389 389 391 392 401 418 436 454 452 458 480 530 513 504 523 555 570 556 542 503 505 553 466 453 465 452 479 507 486 504 526 534 523 517 556 572 865 844 744 713 742 786 878 924 998 1028 1479 1737 1271 1531 2167 2648 1634 1593 1833 1930 2118 2580 2628 2971 3149 2722 2994 2540 2773
 7 5 4 8 8 8 4 7 2 0 0 0 6 9 7 2 0 0 0 0 0 0 0 0 0 0 0 0 0 0 0 0 0 0 0 0 0 0 0 0 0 0 0 0 0 0 0 0 0 0 0 0 0 0 0 0 0 0 0 0 0 0 0 0 0 0 0 0 0 0 0 0 0 0 0 0 0 0 0 0 0 0 0 0 0 0 0 0 0 0 0 0 0 0 0 0 0 0 0 0 0 0 0 0 0 0 0 0 0 82 70 51 70 56 38 88 76 70 129 116 148 161 230 163 149 178 205 225 181 138 125 118 84 109 133 143 127 130 149 175 172 169 173 184 184 192 197 202 211 189 216 234 255 255 255 255 255 255 255 255 255 255 255 246 242 228 199 198 189 177 172 172 173 164 172 192 197 215 214 233 220 221 255 255 255 252 155 122 96 68 93 128 137 135 127 125 130 120 102 86 80 86 97 97 97 85 80 67 71 64 61 67 60 64 72 74 76 79 84 78 83 83 87 75 86 97 96 103 101 110 113 109 113 114 120 119 134 124 123 124 141 160 184 191 216 228 250 255 279 310 348 352 373 393 401 439 489 511 503 503 496 457 463 441 414 385 392 388 398 356 342 371 350 360 323 317 327 319 340 345 338 342 348 357 324 323 313 320 322 323 317 317 321 328 346 328 353 351 353 362 369 388 402 433 456 485 482 492 541 552 535 540 583 648 565 591 602 578 581 606 619 634 664 676 744 743 733 760 813 795 845 844 860 794 820 761 817 947 786 763 816 762 717 700 668 646 646 622 615 580 586 593 614 612 649 661 697 683 677 664 712 678 678 620 611 594 580 558 554 553 563 576 598 613 584 545 563 552 574 576 589 610 631 706 693 654 655 627 829 712 637 672 710 762 714 742 771 714 733 690 657 619 589 581 552 526 530 559 537 535 549 534 542 543 546 548 517 556 593 593 579 559 624 642 618 682 683 806 760 815 835 1011 984 1077 1113 1117 1036 1111 1184 1151 1276 1202 1108 1318 1120 971 930 1008 1165 986 714 697 649 615 579 583 602 584 584 600 558 542 542 550 572 612 592 598 557 566 462 424 388 388 388 393 397 408 414 424 446 462 487 500 525 537 568 588 627 667 672 671 625 577 579 583 558 573 711 639 618 598 497 469 491 491 494 488 486 484 485 493 708 847 776 756 664 672 710 690 754 869 944 1738 1229 1549 1890 1725 1632 1617 2323 2146 2001 2094 2739 2437 2580 2495 2660 2616
 4 5 5 7 6 8 9 0 0 6 0 2 4 4 4 2 2 0 0 0 0 0 0 0 0 0 0 0 0 0 0 0 0 0 0 0 0 0 0 0 0 0 0 0 0 0 0 0 0 0 0 0 0 0 0 0 0 0 0 0 0 0 0 0 0 0 0 0 0 0 0 0 0 0 0 0 0 0 0 0 0 0 0 0 0 0 0 0 0 0 0 0 0 0 0 0 0 0 0 0 0 0 0 0 0 0 0 0 0 21 25 45 34 45 43 56 111 81 106 101 113 125 248 242 185 179 199 236 143 114 146 93 115 145 132 119 123 123 137 142 145 156 158 159 154 162 182 184 163 184 214 238 255 246 255 255 255 255 255 255 255 255 253 229 236 219 187 196 181 176 178 178 163 169 183 191 182 239 233 246 246 255 241 216 250 252 206 118 89 87 109 135 134 125 146 144 135 93 96 80 103 101 102 101 99 91 90 74 81 70 62 65 66 61 78 83 81 81 76 81 85 86 90 90 90 98 100 107 102 113 113 114 114 115 118 123 125 122 126 123 124 166 185 185 210 219 236 249 274 286 319 339 354 384 433 452 486 487 462 483 544 507 455 427 375 369 412 380 384 363 361 341 357 327 320 312 339 333 339 341 329 334 333 306 308 310 311 316 317 323 313 336 338 347 318 340 347 357 362 366 372 387 409 444 457 472 476 491 562 592 553 513 591 547 595 646 663 590 587 607 614 671 703 758 729 713 710 705 803 793 823 767 793 851 823 740 788 810 764 747 721 732 694 686 708 666 640 599 613 565 570 580 578 598 625 635 652 675 643 637 657 679 637 615 626 566 556 545 541 538 567 569 579 557 559 524 539 537 544 576 612 607 623 650 640 631 645 607 653 636 636 673 719 685 710 681 720 772 735 678 649 617 597 585 536 528 508 515 516 517 523 526 514 519 521 525 539 589 719 621 529 528 611 559 591 651 738 741 832 927 866 977 1024 1086 1137 1094 1120 1112 1208 1261 1442 1280 1167 1336 1202 1017 997 1026 997 910 960 760 684 645 648 651 662 651 630 630 626 584 596 597 640 648 709 748 698 720 575 525 552 462 433 410 411 423 423 442 460 477 506 519 540 559 587 600 623 708 721 742 727 734 668 657 755 670 800 823 869 827 693 582 476 479 480 475 477 477 477 487 521 537 546 591 687 684 683 658 755 955 1076 1104 1384 1217 1483 1239 1958 2011 1682 1643 1987 2042 2361 2346 2086 1827 2606 2626
 2 4 0 4 6 7 2 0 1 5 7 7 6 0 0 0 0 0 0 0 0 0 0 0 0 0 0 0 0 0 0 0 0 0 0 0 0 0 0 0 0 0 0 0 0 0 0 0 0 0 0 0 0 0 0 0 0 0 0 0 0 0 0 0 0 0 0 0 0 0 0 0 0 0 0 0 0 0 0 0 0 0 0 0 0 0 0 0 0 0 0 0 0 0 0 0 0 0 0 0 0 0 0 0 0 0 0 0 0 0 0 11 19 37 54 75 104 126 103 85 88 85 245 132 107 91 93 115 102 71 94 91 98 124 150 116 137 153 167 150 161 142 137 132 138 145 150 154 145 152 195 204 215 254 255 228 255 255 255 237 232 255 243 227 207 196 189 190 161 160 176 166 175 192 191 172 211 236 218 250 237 189 172 188 223 184 166 97 74 108 116 151 146 174 166 99 101 82 82 92 91 94 91 102 95 83 82 79 79 63 61 65 62 70 86 83 87 83 72 83 75 70 85 96 95 104 112 117 114 119 118 118 121 118 123 123 127 126 124 128 128 132 149 168 194 201 231 249 249 265 285 326 332 360 383 394 429 448 436 414 454 438 438 406 402 374 346 381 361 361 346 361 362 336 324 311 325 330 292 295 340 336 327 331 335 336 340 326 317 303 307 315 319 322 349 358 364 366 371 382 385 397 401 415 425 447 486 492 501 515 519 499 530 537 588 627 590 671 700 622 626 695 813 758 709 784 667 736 801 756 763 808 755 762 759 713 770 765 741 740 695 675 670 665 713 663 607 602 590 540 543 579 641 604 592 606 670 683 643 606 581 583 586 556 563 535 514 512 515 550 551 583 558 535 509 511 527 576 609 555 598 619 587 650 665 653 585 600 590 620 654 632 643 653 667 695 724 702 679 642 626 629 590 568 568 544 502 499 483 483 481 473 477 501 523 480 512 487 499 528 496 534 644 661 644 610 649 674 711 910 857 1072 1258 1126 1326 1229 1316 1418 1439 1427 1765 1877 1486 1287 1287 1261 1411 1277 1228 986 1019 1124 1036 870 822 826 817 821 757 779 796 784 732 701 689 709 786 846 970 1087 1280 1340 1123 758 660 544 517 529 522 488 538 587 693 719 688 694 698 738 770 771 822 858 852 822 787 844 813 823 1060 1270 1368 938 1025 996 731 563 534 491 478 482 486 491 499 529 545 558 572 563 695 604 877 829 871 1002 1013 1194 1030 958 1181 1252 1466 1903 2074 2153 2176 2364 1923 2211 2755 3120
 0 3 5 0 3 0 0 0 2 0 4 2 0 0 0 0 0 0 0 0 0 0 0 0 0 0 0 0 0 0 0 0 0 0 0 0 0 0 0 0 0 0 0 0 0 0 0 0 0 0 0 0 0 0 0 0 0 0 0 0 0 0 0 0 0 0 0 0 0 0 0 0 0 0 0 0 0 0 0 0 0 0 0 0 0 0 0 0 0 0 0 0 0 0 0 0 0 0 0 0 0 0 0 0 0 0 0 0 0 0 0 10 52 54 114 75 46 97 78 88 74 78 140 140 162 111 97 80 67 111 102 80 168 115 139 163 154 150 181 164 155 140 132 122 119 138 140 140 126 136 139 198 160 168 165 204 255 212 194 200 217 250 222 203 185 183 188 185 176 172 154 179 179 188 179 226 219 255 255 225 191 147 122 113 95 90 109 69 84 128 177 171 163 163 187 82 89 81 89 86 102 82 94 92 97 91 76 94 76 75 65 82 80 83 89 82 76 67 69 68 83 88 93 96 100 109 113 115 122 118 114 114 119 121 123 127 121 129 130 134 138 143 159 164 179 192 211 231 225 258 282 310 301 331 338 371 387 444 446 422 376 418 383 395 382 367 350 362 347 344 367 362 363 335 326 343 284 321 342 343 332 330 363 315 345 305 295 349 345 362 346 330 343 334 334 337 348 351 360 393 392 403 406 408 419 448 457 450 537 471 501 482 521 549 560 582 563 590 611 692 673 703 673 701 721 647 630 653 703 696 707 705 732 761 813 708 670 668 687 665 669 789 634 613 612 597 571 526 522 563 518 516 526 535 629 598 658 619 618 595 546 535 544 565 546 520 484 499 489 525 534 531 521 536 518 478 489 505 515 571 580 588 618 612 691 618 575 567 636 631 649 631 642 660 674 681 677 688 694 682 649 622 567 554 538 530 556 516 469 455 456 452 451 452 445 470 472 467 446 456 479 501 516 513 532 538 593 658 712 815 872 879 1030 1170 1190 1256 1365 1499 1646 1754 1564 1432 1395 1334 1324 1471 1363 1328 1262 1376 1341 1535 1451 1674 1315 1035 1045 1141 1265 1203 1007 999 868 881 869 858 819 1073 1304 1465 1825 1836 1615 1217 1147 862 837 830 861 920 888 1029 1185 1113 1128 1243 1115 1169 1004 1055 1062 1095 1077 999 1013 971 970 869 779 749 690 714 765 965 881 789 756 616 589 536 543 501 496 500 506 522 602 610 627 662 670 758 763 859 906 1010 1255 1079 941 1045 1413 1481 2012 2153 2018 2077 1989 2634 2267 2787
 2 0 1 0 0 2 0 0 6 4 1 1 0 0 0 0 0 0 0 0 0 0 0 0 0 0 0 0 0 0 0 0 0 0 0 0 0 0 0 0 0 0 0 0 0 0 0 0 0 0 0 0 0 0 0 0 0 0 0 0 0 0 0 0 0 0 0 0 0 0 0 0 0 0 0 0 0 0 0 0 0 0 0 0 0 0 0 0 0 0 0 0 0 0 0 0 0 0 0 0 0 0 0 0 0 0 0 0 0 0 0 0 7 61 110 87 78 88 71 83 91 96 107 98 97 81 80 75 88 89 87 97 88 95 122 149 156 139 143 175 151 132 130 117 116 125 127 130 116 129 123 147 161 150 151 164 247 189 193 182 206 224 216 186 172 165 183 177 175 173 169 184 188 186 184 202 234 255 255 233 202 139 128 111 109 140 81 85 93 132 213 202 171 194 178 76 78 80 83 91 93 77 89 90 86 86 74 77 82 77 71 76 81 86 89 68 70 59 62 86 92 91 91 97 102 98 114 118 124 115 133 124 120 118 123 123 127 129 133 136 142 144 153 166 172 187 204 213 204 227 261 286 309 323 327 355 385 434 477 421 413 387 395 354 365 346 347 349 331 361 367 348 350 342 304 311 300 322 333 347 349 345 349 319 323 301 294 306 319 350 355 341 328 330 335 338 348 354 362 372 376 386 388 407 416 422 426 443 463 454 493 488 496 516 534 551 560 597 604 686 652 676 631 665 633 618 631 631 876 721 678 689 708 771 817 695 687 645 626 625 649 675 609 596 626 586 577 509 510 530 505 509 514 517 561 578 590 574 571 586 529 519 516 543 546 470 470 494 472 519 517 513 502 506 486 471 510 536 542 599 603 612 609 593 564 571 593 589 627 648 672 692 671 728 772 769 787 736 774 690 665 630 574 562 543 563 562 535 485 449 443 443 442 428 443 473 444 441 439 446 479 487 486 496 512 522 539 633 714 846 761 1039 1006 1010 1273 1629 1775 1803 1907 2029 1922 1860 1896 1384 1377 1441 1426 1425 1488 1566 1489 1465 1467 1373 1444 1409 1182 1163 1201 1123 1075 954 1037 997 1002 970 905 874 1061 1172 1424 1498 1473 1440 1312 1040 1005 797 880 1156 1623 1745 1452 1064 1801 1995 1621 1773 1277 1269 1145 1176 1158 1082 1037 991 930 880 800 746 634 601 596 621 653 612 558 478 478 478 478 479 512 512 513 514 528 608 632 646 688 726 757 776 792 1019 1023 1106 933 972 1301 1510 1718 1808 1743 1852 1863 1857 2157 2388
 0 0 0 0 0 0 0 0 1 0 0 0 0 0 0 0 0 0 0 0 0 0 0 0 0 0 0 0 0 0 0 0 0 0 0 0 0 0 0 0 0 0 0 0 0 0 0 0 0 0 0 0 0 0 0 0 0 0 0 0 0 0 0 0 0 0 0 0 0 0 0 0 0 0 0 0 0 0 0 0 0 0 0 0 0 0 0 0 0 0 0 0 0 0 0 0 0 0 0 0 0 0 0 0 0 0 0 0 0 0 0 0 0 5 23 41 68 61 47 82 78 87 110 136 126 93 78 71 79 94 83 110 108 103 103 100 108 113 112 119 119 115 112 111 103 98 99 104 108 118 110 112 121 119 158 191 220 202 160 190 235 210 189 168 150 151 165 154 175 170 174 181 173 173 196 166 159 199 200 220 248 201 151 141 154 119 86 118 135 183 160 205 168 107 93 95 75 97 105 94 95 91 88 86 80 77 64 62 68 72 82 82 87 81 67 67 79 82 73 88 91 97 102 93 85 91 100 115 124 118 127 124 120 117 124 128 127 133 128 146 154 147 151 156 178 186 193 190 202 219 240 289 290 305 307 325 342 387 381 382 395 366 363 367 327 323 345 359 328 305 341 348 343 335 318 278 317 330 327 333 335 331 310 312 304 312 300 290 292 318 327 322 327 326 334 337 346 350 357 365 368 386 390 401 406 433 447 470 503 548 510 520 528 517 531 565 560 588 600 600 588 587 600 610 589 597 626 666 690 641 719 789 751 811 708 677 649 644 744 642 584 616 573 559 554 563 551 537 514 480 482 480 497 500 521 527 534 524 505 491 496 500 486 522 485 449 447 496 501 464 448 467 461 460 460 494 573 581 585 591 580 577 540 550 520 551 573 605 625 625 632 638 660 658 651 728 746 727 733 763 691 612 621 642 590 554 524 494 454 424 419 419 444 430 417 410 418 421 420 418 472 505 499 510 470 483 483 584 667 584 657 941 1042 1082 1009 1099 915 968 936 877 1155 1950 1807 1615 1800 1743 1818 1913 1963 2093 2108 1997 1871 1833 1871 1821 1863 1815 1887 1693 1549 1547 1356 1534 1608 1355 1235 1184 1061 1034 1016 1059 1108 1131 1150 1189 1135 1572 1887 1697 2779 2336 2082 1337 1676 1398 1898 1948 1835 1480 1506 1361 1418 1283 1226 1167 1149 1114 1008 921 773 707 609 579 496 478 478 478 478 480 478 500 526 528 533 543 555 564 559 566 636 681 740 754 742 814 842 1031 808 918 1101 1296 1335 1642 2100 1842 1784 1842 1822 1333
 0 1 0 0 3 0 0 0 1 0 0 0 0 0 0 0 0 0 0 0 0 0 0 0 0 0 0 0 0 0 0 0 0 0 0 0 0 0 0 0 0 0 0 0 0 0 0 0 0 0 0 0 0 0 0 0 0 0 0 0 0 0 0 0 0 0 0 0 0 0 0 0 0 0 0 0 0 0 0 0 0 0 0 0 0 0 0 0 0 0 0 0 0 0 0 0 0 0 0 0 0 0 0 0 0 0 0 0 0 0 0 0 0 3 12 42 28 36 29 25 103 76 70 84 83 68 81 96 116 126 101 93 90 89 114 97 96 98 98 94 97 101 88 107 100 95 96 99 101 101 103 109 102 108 132 216 243 195 150 204 200 162 161 139 143 143 161 165 164 175 177 171 171 172 170 204 193 232 241 255 255 229 166 187 124 102 94 144 136 204 196 170 170 137 132 144 114 112 81 70 80 84 84 77 78 72 71 70 71 73 87 81 95 86 69 76 101 64 81 94 97 101 96 105 110 108 123 114 120 125 119 121 120 112 126 133 129 137 135 138 147 151 159 174 186 190 200 204 209 220 254 241 268 291 300 315 327 370 372 365 351 358 343 342 302 331 369 319 308 306 342 346 338 327 319 268 320 335 317 317 315 324 317 297 295 322 328 299 299 300 345 335 329 322 326 330 349 353 358 370 387 379 382 393 398 418 440 473 502 520 505 527 506 517 552 558 561 613 585 596 588 568 571 568 625 613 619 630 676 743 663 760 878 747 716 675 648 614 641 615 572 584 553 541 534 560 536 509 527 480 489 463 459 489 509 478 487 490 516 499 459 456 476 520 497 434 436 482 486 438 431 427 428 440 468 481 515 599 596 596 610 533 530 512 509 516 555 560 577 614 665 636 654 638 675 644 637 682 736 718 706 641 677 653 564 534 497 470 437 412 409 408 409 468 426 417 420 411 408 444 430 471 444 455 447 450 452 488 552 542 562 681 636 724 946 895 976 736 684 652 689 843 864 983 1438 1600 2184 1841 1896 2444 2388 2519 2150 2086 2096 1943 2089 2069 2033 2115 2002 1875 1890 2167 2142 1691 1641 1506 1283 1176 1144 1081 1042 1066 1093 1152 1189 1313 1398 1932 2538 2548 1559 1807 2034 1880 2467 2647 2241 2009 2063 1773 1663 1651 1589 1402 1433 1265 1141 1078 1023 884 702 637 526 478 478 478 478 485 490 495 516 501 505 550 556 564 573 591 582 671 662 689 718 756 781 800 961 994 1044 1094 1462 1661 1702 1608 1930 1174 1494 1807
 0 0 0 0 0 0 0 0 0 0 0 0 0 0 0 0 0 0 0 0 0 0 0 0 0 0 0 0 0 0 0 0 0 0 0 0 0 0 0 0 0 0 0 0 0 0 0 0 0 0 0 0 0 0 0 0 0 0 0 0 0 0 0 0 0 0 0 0 0 0 0 0 0 0 0 0 0 0 0 0 0 0 0 0 0 0 0 0 0 0 0 0 0 0 0 0 0 0 0 0 0 0 0 0 0 0 0 0 0 0 0 0 0 4 6 9 28 46 50 27 53 52 35 57 45 63 72 76 80 87 71 73 87 88 85 77 78 83 86 89 87 86 102 109 104 102 84 90 100 113 105 100 103 103 116 188 190 223 198 156 159 140 143 175 139 137 151 165 161 171 168 182 180 183 190 215 201 219 223 225 213 211 141 185 199 118 88 118 125 188 185 129 82 77 67 51 47 54 58 59 76 84 86 92 83 60 65 70 67 82 92 79 85 86 85 82 66 78 97 99 102 92 112 100 102 114 125 124 99 126 119 123 94 114 126 137 149 169 164 170 172 174 160 165 192 195 201 207 215 211 222 262 263 280 256 300 307 331 339 335 327 323 291 299 319 324 329 299 301 306 301 332 309 291 275 303 330 290 267 281 294 313 308 298 298 303 311 332 344 340 336 324 337 327 322 321 334 339 348 363 363 377 381 388 394 407 442 456 478 500 540 574 590 557 578 551 530 520 519 537 539 544 545 564 576 573 567 589 597 597 615 666 722 664 636 626 611 608 582 561 539 542 557 549 509 491 482 464 510 497 485 444 439 441 460 451 428 475 467 460 420 418 415 408 403 413 417 450 426 420 402 422 412 422 452 471 541 517 516 493 492 470 502 494 507 560 573 615 598 587 571 557 578 618 636 579 576 621 618 592 643 622 581 577 560 555 499 443 417 388 390 387 387 379 377 378 386 387 387 383 380 395 441 452 413 427 466 521 507 461 460 484 488 537 567 554 543 565 467 495 514 586 616 764 805 953 994 1590 1573 1524 1396 1399 1297 1158 1308 1481 1621 1777 1927 1620 1916 2337 2443 2324 2120 1879 1665 1525 1327 1358 1219 1157 1079 1115 1167 1263 1303 1398 1526 2684 2627 2632 2433 2726 2830 3276 3301 3038 2703 2866 2680 2380 2237 2119 2047 1848 1669 1628 1403 1265 1093 967 795 738 654 531 495 478 483 494 498 506 517 512 492 559 572 578 594 619 630 662 683 726 746 785 787 738 810 780 827 976 1112 1009 1680 1377 1631 1350 1741 1617
 0 0 0 0 0 0 0 2 2 0 0 0 0 0 0 0 0 0 0 0 0 0 0 0 0 0 0 0 0 0 0 0 0 0 0 0 0 0 0 0 0 0 0 0 0 0 0 0 0 0 0 0 0 0 0 0 0 0 0 0 0 0 0 0 0 0 0 0 0 0 0 0 0 0 0 0 0 0 0 0 0 0 0 0 0 0 0 0 0 0 0 0 0 0 0 0 0 0 0 0 0 0 0 0 0 0 0 0 0 0 0 0 2 1 3 10 5 23 50 64 51 31 56 42 82 61 71 71 69 78 87 68 77 72 103 81 70 97 91 101 96 108 104 104 101 93 81 79 116 127 128 116 109 107 112 131 112 207 214 181 168 152 178 185 156 146 151 152 160 169 176 180 185 205 203 207 215 188 206 232 222 163 151 185 144 174 78 120 113 164 153 77 84 80 81 52 41 67 56 75 82 84 92 92 95 72 62 69 70 80 77 79 77 52 72 63 72 89 98 107 100 95 99 101 111 111 107 127 123 116 116 124 104 86 113 160 161 163 167 153 167 178 175 175 169 173 205 208 217 219 241 246 258 260 255 291 298 312 312 309 323 325 322 303 302 321 319 292 285 304 318 338 333 293 274 299 301 290 265 275 308 309 296 297 294 304 304 322 338 314 337 349 328 318 338 342 352 340 361 360 364 374 378 390 400 413 441 446 472 500 538 621 569 563 601 560 516 505 516 537 537 533 535 530 594 594 569 572 581 598 608 627 659 659 639 592 623 612 558 545 535 527 530 536 520 484 473 459 455 452 439 429 430 438 450 430 407 441 460 440 428 431 399 393 396 426 422 404 395 389 391 399 434 427 445 474 520 560 507 459 482 451 449 500 555 569 651 606 622 579 543 525 546 578 579 552 566 556 560 580 586 617 601 574 507 488 451 433 402 382 382 380 378 374 372 374 376 380 378 382 376 378 436 435 402 394 408 495 540 433 437 452 453 497 540 522 452 445 439 460 534 537 564 686 714 850 856 991 1202 1240 1212 1188 1247 1117 1234 1061 1190 1292 1380 1511 1734 1692 2660 2693 2642 2349 1978 1792 1570 1454 1268 1214 1163 1217 1278 1332 1363 1441 1500 1956 2204 2426 2857 3131 3234 3161 3309 3621 3022 3037 2768 2292 2346 2324 2213 2038 1916 1700 1393 1267 1045 959 828 756 661 544 512 478 483 486 535 510 522 523 534 583 608 620 643 659 688 677 676 720 735 802 821 811 735 691 797 800 941 1026 1183 1142 1370 1341 1400 1488
 0 0 0 0 0 0 0 0 1 0 0 0 0 0 0 0 0 0 0 0 0 0 0 0 0 0 0 0 0 0 0 0 0 0 0 0 0 0 0 0 0 0 0 0 0 0 0 0 0 0 0 0 0 0 0 0 0 0 0 0 0 0 0 0 0 0 0 0 0 0 0 0 0 0 0 0 0 0 0 0 0 0 0 0 0 0 0 0 0 0 0 0 0 0 0 0 0 0 0 0 0 0 0 0 0 0 0 0 0 0 0 0 0 0 1 0 9 2 33 46 55 53 50 55 56 66 67 53 64 60 61 69 99 87 83 78 82 99 86 99 104 98 98 93 91 76 87 70 65 145 169 138 109 98 89 118 101 218 207 199 205 191 176 151 166 154 164 160 168 167 162 157 157 206 231 246 240 211 170 183 200 194 178 148 173 152 79 109 150 171 175 183 133 113 118 123 110 106 85 81 84 89 79 124 51 54 60 86 71 79 67 57 55 57 79 67 86 92 100 93 106 106 100 110 105 100 105 107 119 123 116 119 111 100 72 104 133 94 86 93 98 121 187 189 193 193 199 201 193 195 203 210 218 244 267 295 280 301 310 307 357 359 357 359 315 304 295 274 287 293 336 331 322 254 283 292 320 303 304 269 311 307 290 283 281 285 288 317 315 348 399 398 341 331 351 369 369 364 376 370 394 404 413 405 409 417 436 478 500 492 505 510 526 570 509 497 490 492 497 508 509 515 530 543 540 544 551 557 535 543 561 600 624 622 651 555 553 578 532 585 524 498 491 487 466 493 483 473 473 438 409 409 431 411 459 438 372 405 389 422 385 357 367 374 375 373 368 358 362 396 405 425 431 456 471 487 466 497 459 413 459 456 477 478 540 546 536 510 503 502 479 495 526 534 518 482 474 487 495 505 514 578 593 580 551 559 504 480 434 366 365 363 363 361 363 362 364 363 394 404 369 392 395 426 386 376 379 395 395 397 399 400 402 408 424 474 479 512 405 402 430 469 497 576 648 695 741 710 781 823 804 848 893 952 802 833 895 880 963 1113 1324 1541 1622 1782 1676 1798 1661 1781 1452 1320 1194 1117 1180 1442 1444 1466 1587 1930 1980 1940 2358 2286 1831 1826 1897 1951 1904 1906 1861 1853 1763 1652 1620 1667 1638 1562 1428 1342 1181 1107 1123 1130 1078 1058 1072 881 787 612 530 479 479 554 531 535 538 534 618 597 648 660 733 741 753 775 782 742 779 851 926 969 939 943 1008 911 837 851 1250 1230 1334 1524
 0 0 0 0 0 0 0 0 0 0 0 0 0 0 0 0 0 0 0 0 0 0 0 0 0 0 0 0 0 0 0 0 0 0 0 0 0 0 0 0 0 0 0 0 0 0 0 0 0 0 0 0 0 0 0 0 0 0 0 0 0 0 0 0 0 0 0 0 0 0 0 0 0 0 0 0 0 0 0 0 0 0 0 0 0 0 0 0 0 0 0 0 0 0 0 0 0 0 0 0 0 0 0 0 0 0 0 0 0 0 0 0 0 0 2 0 8 7 21 23 56 46 46 76 62 64 67 98 98 76 92 84 93 77 89 80 81 78 88 90 88 93 91 84 69 70 71 75 57 67 116 80 72 78 84 159 238 210 201 199 190 184 175 171 144 147 155 159 163 161 165 183 196 226 254 234 192 183 190 220 255 255 167 141 92 152 77 111 162 161 186 100 99 122 116 128 107 111 75 54 62 82 106 49 48 55 61 69 67 59 76 67 69 72 90 70 94 104 106 103 97 100 101 96 92 102 92 88 91 97 105 108 104 106 76 68 73 71 72 86 93 142 203 206 208 211 210 213 218 221 232 246 259 259 266 302 309 333 306 349 334 338 353 318 304 296 299 269 277 295 308 284 285 249 285 312 327 327 305 264 280 283 286 276 273 297 309 313 315 380 392 385 350 351 356 363 337 349 371 374 388 425 433 445 437 440 474 490 487 485 488 504 523 541 586 493 502 486 490 498 502 515 520 523 531 536 535 531 521 520 536 558 584 586 587 547 536 524 513 523 526 508 484 474 460 451 474 417 425 412 398 397 395 417 410 421 384 381 384 378 406 365 371 362 363 362 358 353 353 375 400 372 400 413 438 434 447 497 429 402 418 464 424 460 452 481 529 510 449 449 449 458 494 476 464 463 465 445 455 459 459 484 489 477 460 468 452 450 394 357 357 358 357 356 356 355 357 359 358 357 353 346 349 358 370 367 394 380 386 382 388 386 387 386 435 436 466 464 389 387 437 457 473 531 557 565 580 635 635 747 689 711 770 954 715 725 754 783 792 882 947 1177 1133 1235 1201 1217 1256 1146 1042 966 937 920 1174 1382 1773 2347 2225 2021 2009 1983 1890 1809 1658 1631 1589 1592 1609 1566 1592 1551 1506 1453 1418 1353 1326 1284 1222 1185 1178 1213 1340 1251 1096 1100 910 783 706 529 492 479 485 562 538 542 544 546 534 580 686 698 692 761 758 746 740 728 775 815 866 910 980 1006 1015 960 898 900 936 1192 1453 1470
 0 0 0 0 0 0 0 0 0 0 0 0 0 0 0 0 0 0 0 0 0 0 0 0 0 0 0 0 0 0 0 0 0 0 0 0 0 0 0 0 0 0 0 0 0 0 0 0 0 0 0 0 0 0 0 0 0 0 0 0 0 0 0 0 0 0 0 0 0 0 0 0 0 0 0 0 0 0 0 0 0 0 0 0 0 0 0 0 0 0 0 0 0 0 0 0 0 0 0 0 0 0 0 0 0 0 0 0 0 0 0 0 0 0 0 0 11 12 20 22 23 26 52 48 39 47 60 71 72 74 75 90 92 88 78 78 71 70 72 70 66 64 56 47 59 49 46 47 49 50 232 225 215 202 222 211 192 186 173 168 153 142 128 127 143 147 154 154 157 143 132 142 154 180 205 238 191 146 117 109 171 195 164 148 82 69 45 39 55 76 75 57 80 139 111 85 55 48 55 52 53 62 70 54 56 57 69 56 65 60 76 68 69 71 96 88 98 104 98 95 84 114 103 141 133 143 134 128 136 135 136 119 117 113 79 84 76 70 70 81 102 114 136 167 212 217 221 226 231 241 212 195 197 208 227 240 254 272 265 282 314 297 294 285 285 292 291 283 305 338 329 264 241 270 325 316 321 320 291 287 281 279 270 268 302 337 344 342 339 345 338 331 363 360 348 351 344 356 369 378 386 417 445 466 485 509 494 497 503 522 533 534 526 506 510 467 472 524 561 519 528 563 599 629 582 622 566 581 578 546 564 570 554 538 553 546 530 499 505 492 507 491 445 453 442 426 419 433 428 397 385 380 394 371 361 348 354 346 342 338 340 341 340 349 347 346 347 342 339 338 338 338 338 338 338 338 370 391 379 393 424 382 374 399 409 409 457 447 407 417 431 424 410 407 401 393 376 402 398 384 397 400 399 386 379 371 338 338 348 338 357 348 354 348 352 358 362 366 364 367 370 367 354 347 353 353 353 358 360 367 362 363 364 358 361 399 430 399 371 373 389 440 451 457 463 476 491 555 699 565 552 556 568 595 583 573 582 630 661 697 732 823 852 837 833 824 781 765 730 729 820 878 1138 1248 1194 2214 2450 2154 2196 1861 1585 1522 1425 1395 1330 1305 1252 1267 1271 1191 1184 1189 1151 1127 1093 1116 1084 1031 1080 1088 1037 951 807 759 719 659 618 575 601 598 520 549 556 581 585 581 623 682 725 747 747 773 742 683 662 731 743 762 802 848 901 883 947 904 924 944 999 1093 1146 1589
 0 0 0 0 0 0 0 0 0 0 0 0 0 0 0 0 0 0 0 0 0 0 0 0 0 0 0 0 0 0 0 0 0 0 0 0 0 0 0 0 0 0 0 0 0 0 0 0 0 0 0 0 0 0 0 0 0 0 0 0 0 0 0 0 0 0 0 0 0 0 0 0 0 0 0 0 0 0 0 0 0 0 0 0 0 0 0 0 0 0 0 0 0 0 0 0 0 0 0 0 0 0 0 0 0 0 0 0 0 0 0 0 0 0 0 0 4 10 20 38 31 24 32 47 51 52 46 52 55 61 64 67 67 65 58 56 43 40 26 29 28 16 19 29 31 33 33 42 39 37 172 199 114 171 157 145 151 147 149 122 109 89 91 103 115 122 128 133 135 125 112 106 125 151 178 154 121 153 104 69 180 153 44 39 53 68 83 58 50 39 55 88 52 73 44 46 43 42 44 46 63 58 53 52 61 68 60 65 70 76 70 65 80 77 99 97 88 91 128 97 128 192 177 183 166 161 196 202 153 155 151 137 201 178 120 99 74 78 70 74 113 103 94 114 215 222 225 229 161 145 150 175 169 183 195 222 232 241 264 258 263 262 265 274 283 272 287 321 329 287 265 237 246 252 260 270 285 274 266 273 274 272 269 272 278 285 289 294 310 311 335 342 348 351 355 368 379 377 374 388 381 419 426 457 448 459 463 476 496 534 506 499 479 467 456 453 459 503 541 558 568 614 569 584 566 565 530 544 593 589 569 583 574 543 519 532 510 504 489 458 453 476 423 416 464 440 402 389 387 413 379 361 359 351 338 338 338 338 338 338 338 338 338 338 338 338 340 338 338 338 338 338 338 338 338 338 338 341 344 338 344 369 338 352 350 355 347 359 354 357 336 342 342 348 354 378 363 375 372 379 367 339 338 338 338 338 338 338 338 338 338 341 346 353 365 390 430 420 416 381 379 378 374 371 363 355 349 348 348 348 348 351 351 351 351 352 356 359 359 359 367 431 449 409 413 432 454 535 624 534 569 464 448 446 475 481 502 511 525 566 593 626 653 659 681 648 635 632 684 727 874 1009 1276 1998 2255 1646 1631 1809 1779 2198 2074 2156 2083 1967 2259 1897 1639 1570 1388 1282 1195 950 976 1075 1246 1297 1254 1053 896 894 854 792 757 743 665 559 511 443 412 581 603 504 607 575 593 595 659 676 656 623 695 698 764 810 750 795 809 856 923 936 823 874 866 923 926 943 1000 1057 1102 1252
 0 0 0 0 0 0 0 0 0 0 0 0 0 0 0 0 0 0 0 0 0 0 0 0 0 0 0 0 0 0 0 0 0 0 0 0 0 0 0 0 0 0 0 0 0 0 0 0 0 0 0 0 0 0 0 0 0 0 0 0 0 0 0 0 0 0 0 0 0 0 0 0 0 0 0 0 0 0 0 0 0 0 0 0 0 0 0 0 0 0 0 0 0 0 0 0 0 0 0 0 0 0 0 0 0 0 0 0 0 0 0 0 0 0 0 0 0 9 25 32 36 57 49 46 81 78 48 36 30 41 49 51 58 56 53 50 27 23 23 16 14 18 33 32 34 32 30 31 36 35 28 168 99 160 139 119 118 112 123 96 86 73 79 96 118 122 120 119 125 120 95 96 103 136 151 184 153 78 96 59 52 66 39 39 39 54 81 102 53 42 57 63 58 58 57 49 41 43 45 54 67 67 69 54 65 67 65 69 68 80 70 73 77 92 93 102 91 114 136 104 116 187 181 173 172 232 210 223 158 157 168 191 190 176 118 102 95 67 62 70 70 79 84 89 112 140 228 181 130 130 140 159 164 180 189 198 213 238 251 252 259 269 270 272 275 281 335 285 291 283 240 234 256 258 264 320 313 294 274 272 271 268 266 268 270 275 275 282 292 318 336 321 336 357 375 380 368 360 358 379 384 394 424 424 438 439 472 503 496 526 498 519 479 461 448 461 454 515 519 535 562 588 558 545 535 530 531 539 550 543 569 586 564 545 528 522 509 490 472 448 435 438 415 408 437 418 401 381 375 372 369 358 372 393 338 338 338 338 338 338 338 338 338 338 338 340 338 338 338 338 338 338 338 338 338 338 338 338 340 338 338 363 353 338 338 349 361 345 340 338 338 338 338 338 338 338 345 354 357 378 355 338 338 338 338 338 338 342 338 338 338 348 362 384 356 436 560 574 395 417 405 401 397 386 374 366 360 351 348 348 348 348 348 348 348 349 356 355 352 353 358 399 417 421 402 418 434 650 659 546 579 495 426 429 455 461 472 486 498 521 544 568 565 577 568 594 601 620 699 768 1230 1771 1951 1792 1681 1756 1616 1409 1692 1673 1767 1702 1697 1625 1566 1619 1551 1542 1315 1225 1151 1000 921 1248 1235 1452 1139 979 855 845 840 896 921 827 828 608 546 452 402 388 450 469 558 609 589 591 713 720 700 713 741 789 790 797 804 827 829 836 895 903 861 864 846 887 900 919 1019 1036 1071 1205
 0 0 0 0 0 0 0 0 0 0 0 0 0 0 0 0 0 0 0 0 0 0 0 0 0 0 0 0 0 0 0 0 0 0 0 0 0 0 0 0 0 0 0 0 0 0 0 0 0 0 0 0 0 0 0 0 0 0 0 0 0 0 0 0 0 0 0 0 0 0 0 0 0 0 0 0 0 0 0 0 0 0 0 0 0 0 0 0 0 0 0 0 0 0 0 0 0 0 0 0 0 0 0 0 0 0 0 0 0 0 0 0 0 0 0 0 0 0 0 0 0 1 15 66 101 26 219 167 217 149 60 61 66 61 44 35 15 12 16 19 46 36 145 26 25 33 45 45 28 29 37 47 96 146 134 123 119 118 112 152 160 108 100 116 124 126 128 123 117 103 82 67 80 80 55 128 88 65 64 53 39 39 39 39 39 49 39 39 39 39 43 130 141 64 106 44 44 47 52 65 39 37 47 51 57 66 65 76 77 71 73 77 95 93 89 82 85 97 120 102 98 113 124 160 173 175 205 201 197 184 182 229 160 196 144 92 98 71 66 91 90 84 89 119 244 229 144 130 114 121 126 145 144 159 162 186 173 185 213 229 249 260 259 259 272 276 272 275 269 223 227 254 241 269 298 262 252 256 258 264 261 262 254 254 249 245 251 263 280 335 335 342 345 352 356 334 344 351 374 380 383 396 409 423 453 445 439 428 444 470 486 443 456 451 467 509 511 482 483 501 509 536 501 494 537 544 554 575 555 566 594 562 539 525 516 474 446 431 416 412 433 426 390 393 408 380 385 358 355 348 346 343 342 338 338 338 338 338 338 338 338 338 338 340 339 339 341 338 338 338 339 339 338 336 339 339 343 341 343 340 340 341 338 338 338 338 338 338 338 338 338 338 338 338 338 338 338 338 338 357 351 338 338 338 338 338 338 338 338 346 355 390 409 381 377 483 482 459 485 488 569 479 448 413 400 393 390 378 369 352 348 348 348 348 348 350 349 351 349 351 353 359 364 376 393 420 423 492 514 651 449 406 403 402 412 416 421 429 434 445 459 480 491 512 522 544 631 714 1233 1782 2070 2331 2121 1821 1687 1849 1328 1618 1328 1030 1117 1089 1070 1037 976 949 895 876 896 978 946 855 799 852 885 843 791 772 727 718 773 793 848 811 718 632 616 567 569 534 531 578 594 586 628 624 617 639 691 681 690 677 662 702 714 752 792 804 825 836 850 838 858 856 887 894 932 990 1033 1089
 0 0 0 0 0 0 0 0 0 0 0 0 0 0 0 0 0 0 0 0 0 0 0 0 0 0 0 0 0 0 0 0 0 0 0 0 0 0 0 0 0 0 0 0 0 0 0 0 0 0 0 0 0 0 0 0 0 0 0 0 0 0 0 0 0 0 0 0 0 0 0 0 0 0 0 0 0 0 0 0 0 0 0 0 0 0 0 0 0 0 0 0 0 0 0 0 0 0 0 0 0 0 0 0 0 0 0 0 0 0 0 0 0 0 0 0 0 0 3 11 0 0 0 62 33 194 95 99 119 95 91 83 70 55 14 13 29 27 152 166 174 172 162 198 71 31 27 25 28 93 106 151 176 173 167 139 146 165 125 100 113 128 102 113 122 122 128 130 122 110 86 75 78 81 115 154 130 95 67 54 39 39 39 39 39 39 39 39 39 39 39 39 39 41 42 39 47 56 62 61 66 59 63 59 62 59 64 71 74 77 72 74 88 86 94 90 91 93 111 109 102 108 133 157 183 141 167 193 188 212 225 210 184 213 161 112 107 78 76 97 100 94 144 238 190 160 125 114 110 112 109 133 134 143 147 157 182 201 220 238 251 231 257 262 335 331 264 234 217 225 227 242 239 248 248 255 251 253 249 250 251 258 246 250 242 233 237 255 307 287 295 335 317 318 327 343 356 360 386 386 399 396 403 420 442 416 425 427 430 442 425 439 521 515 488 493 477 460 468 490 470 497 497 491 530 526 520 523 547 544 575 548 561 534 513 457 446 420 406 409 395 400 429 401 419 386 364 381 363 340 350 338 338 338 338 338 338 338 338 338 338 338 338 337 339 339 340 339 339 339 341 340 340 343 341 341 347 341 343 349 345 347 347 337 345 338 341 339 340 337 338 338 338 338 338 338 338 338 338 338 338 338 338 338 338 338 338 338 338 370 393 434 446 400 445 487 507 525 518 537 601 491 428 427 426 411 406 395 392 370 362 351 351 351 351 348 350 350 347 348 350 352 355 369 379 407 425 464 581 417 391 391 395 413 407 408 414 420 428 441 450 470 474 499 515 564 731 1108 1142 1192 1525 1879 2077 1948 2011 1969 1944 1359 1072 1302 1195 949 801 788 723 703 658 664 800 1221 1163 845 788 735 734 692 665 668 664 667 716 703 728 683 686 625 621 615 602 587 598 616 568 575 638 647 670 711 720 744 758 723 719 716 780 732 729 780 809 753 817 769 799 837 861 868 938 1000 1022 1032
 3 0 0 0 0 0 0 0 0 0 0 0 0 0 0 0 0 0 0 0 0 0 0 0 0 0 0 0 0 0 0 0 0 0 0 0 0 0 0 0 0 0 0 0 0 0 0 0 0 0 0 0 0 0 0 0 0 0 0 0 0 0 0 0 0 0 0 0 0 0 0 0 0 0 0 0 0 0 0 0 0 0 0 0 0 0 0 0 0 0 0 0 0 0 0 0 0 0 0 0 0 0 0 0 0 0 0 0 0 0 0 0 0 0 0 0 0 0 0 0 23 23 24 19 4 131 104 104 94 77 54 72 62 48 19 37 178 164 165 156 160 181 190 189 204 206 200 191 183 182 178 176 173 173 176 172 176 185 180 139 133 169 129 121 131 125 125 122 114 121 111 106 92 97 85 61 82 135 136 114 52 50 46 54 50 48 39 39 42 39 39 39 39 39 39 39 55 59 62 67 79 49 58 63 51 69 68 76 68 68 73 75 79 83 88 83 107 117 111 105 96 101 100 102 114 117 162 177 201 177 179 184 155 164 153 170 137 111 120 121 159 227 181 221 166 148 122 115 95 95 93 96 121 118 144 150 155 173 186 184 200 217 236 249 255 257 209 220 221 226 240 230 233 226 230 229 227 230 236 231 234 235 235 225 227 217 222 222 219 246 268 265 294 278 295 327 371 358 365 381 383 402 421 411 421 403 411 430 418 417 416 438 437 427 441 434 438 433 435 446 469 503 503 519 540 524 515 533 522 517 533 546 562 524 522 521 476 451 447 435 376 410 367 362 349 342 376 346 338 338 338 338 338 338 338 338 338 338 338 342 342 338 336 339 342 345 343 341 341 341 339 353 349 347 346 343 344 349 346 354 351 353 346 353 350 353 342 346 348 347 347 348 342 341 343 338 339 338 338 338 340 368 355 343 388 409 366 364 387 428 439 471 486 505 511 580 613 715 590 587 475 437 446 449 469 427 421 409 399 382 372 358 363 354 351 350 352 347 347 347 347 347 347 350 355 364 370 383 381 452 447 476 476 458 474 466 452 440 434 435 441 469 483 511 512 548 664 812 1790 2433 2172 2193 1919 1699 1279 919 809 694 729 755 738 700 578 544 513 488 476 476 501 568 602 655 659 625 614 560 534 516 552 588 641 637 648 628 606 612 620 604 599 543 514 497 476 462 483 527 664 691 729 780 813 809 807 821 772 711 740 796 859 844 863 926 941 905 807 840 888 968 965 997
 4 0 0 0 0 0 0 0 0 0 0 0 0 0 0 0 0 0 0 0 0 0 0 0 0 0 0 0 0 0 0 0 0 0 0 0 0 0 0 0 0 0 0 0 0 0 0 0 0 0 0 0 0 0 0 0 0 0 0 0 0 0 0 0 0 0 0 0 0 0 0 0 0 0 0 0 0 0 0 0 0 0 0 0 0 0 0 0 0 0 0 0 0 0 0 0 0 0 0 0 0 0 0 0 0 0 0 0 0 0 0 0 0 0 0 0 0 0 0 4 12 16 16 15 11 122 94 84 81 82 74 58 35 18 0 173 180 170 175 154 160 174 171 193 194 194 190 179 168 168 168 166 165 159 162 167 173 182 177 159 157 169 178 114 129 130 131 121 130 122 118 107 101 54 29 29 29 29 130 99 69 49 62 42 46 47 47 46 47 39 39 39 39 39 39 43 55 56 67 74 93 98 78 62 66 62 68 81 72 65 73 79 79 79 87 81 90 95 89 93 98 100 99 105 96 129 143 157 202 198 195 176 156 136 151 140 187 163 146 220 224 225 213 215 197 155 125 115 92 89 89 79 112 112 125 133 141 169 185 208 209 223 237 247 258 252 214 219 216 231 232 224 219 222 221 219 222 229 226 231 226 228 224 222 222 211 212 217 213 219 237 253 263 264 298 325 366 358 359 381 379 379 389 409 408 416 393 412 402 411 418 441 455 451 421 421 420 434 447 463 473 510 511 500 512 532 526 532 529 531 507 522 523 577 573 524 524 468 432 425 407 444 393 383 358 358 321 340 338 338 338 338 338 338 338 338 338 338 338 344 341 342 339 345 343 342 342 343 345 343 344 348 349 350 346 350 348 353 347 351 355 352 353 359 357 351 348 342 348 347 354 349 357 342 343 338 340 342 340 343 346 338 399 359 438 423 404 412 410 455 474 495 514 555 593 637 631 652 493 467 444 445 455 464 445 415 403 394 390 380 371 364 362 358 355 354 349 347 347 347 347 347 347 347 360 375 382 419 471 471 507 691 598 656 525 519 524 496 475 453 449 480 497 532 551 782 724 853 1571 1454 1268 1185 1071 940 918 745 656 667 696 684 652 605 537 509 469 450 439 433 504 526 558 630 614 592 562 531 495 477 498 510 630 629 601 583 589 584 592 617 586 603 582 555 539 531 522 547 563 603 704 786 820 793 763 849 855 837 825 794 857 856 862 893 980 967 899 858 878 967 984 1000
 15 0 0 0 0 0 0 0 0 0 0 0 0 0 0 0 0 0 0 0 0 0 0 0 0 0 0 0 0 0 0 0 0 0 0 0 0 0 0 0 0 0 0 0 0 0 0 0 0 0 0 0 0 0 0 0 0 0 0 0 0 0 0 0 0 0 0 0 0 0 0 0 0 0 0 0 0 0 0 0 0 0 0 0 0 0 0 0 0 0 0 0 0 0 0 0 0 0 0 0 0 0 0 0 0 0 0 0 0 0 0 0 0 0 0 0 0 0 0 0 5 8 10 7 8 13 14 52 50 75 67 76 49 3 142 148 147 143 159 134 142 152 149 178 181 168 166 156 140 139 130 128 144 146 158 168 172 172 169 168 145 153 179 159 108 100 128 141 143 132 130 120 82 81 64 29 29 29 47 140 42 45 51 64 89 55 55 93 109 49 39 39 39 44 50 58 65 66 75 77 55 69 55 74 82 58 72 68 74 67 80 90 79 82 89 97 90 86 93 89 95 91 92 93 90 87 93 89 93 124 159 129 132 116 98 141 210 211 212 209 212 212 211 204 199 198 119 124 99 83 79 91 84 90 83 94 105 133 159 167 200 213 228 253 228 239 203 206 219 218 215 209 206 213 208 204 207 213 209 211 235 235 217 199 185 192 200 217 215 214 237 241 270 292 325 313 318 327 351 361 369 359 365 370 378 391 379 377 397 411 423 412 407 405 402 402 411 415 421 436 449 493 476 488 507 514 512 504 530 516 528 518 524 504 509 502 475 422 406 431 436 432 407 380 367 337 343 338 348 338 338 338 338 338 338 338 338 338 342 342 345 344 343 345 343 346 347 348 345 345 349 354 348 353 355 347 349 358 357 350 354 351 354 361 353 359 354 352 355 357 361 352 368 350 353 360 347 345 350 353 354 356 364 371 376 378 391 400 413 439 417 547 605 642 592 475 467 456 459 458 466 467 474 474 487 490 514 719 405 402 390 380 382 380 360 353 349 347 347 347 347 353 347 347 347 355 379 494 570 763 699 789 985 912 692 699 733 698 668 612 569 568 662 633 765 701 779 861 837 876 906 874 811 783 747 683 659 605 600 599 565 544 486 463 448 440 489 447 387 406 441 497 482 501 487 447 424 414 388 429 425 417 492 546 525 529 558 551 525 518 516 534 578 593 667 693 674 639 663 707 779 777 808 833 838 847 854 819 851 873 822 843 921 951 969 985 935 911 912 875
 34 1 0 0 0 0 0 0 0 0 0 0 0 0 0 0 0 0 0 0 0 0 0 0 0 0 0 0 0 0 0 0 0 0 0 0 0 0 0 0 0 0 0 0 0 0 0 0 0 0 0 0 0 0 0 0 0 0 0 0 0 0 0 0 0 0 0 0 0 0 0 0 0 0 0 0 0 0 0 0 0 0 0 0 0 0 0 0 0 0 0 0 0 0 0 0 0 0 0 0 0 0 0 0 0 0 0 0 0 0 0 0 0 0 0 0 0 0 0 1 1 0 0 0 0 0 0 21 25 47 23 52 39 17 141 63 141 88 131 132 114 134 127 154 151 142 132 105 115 123 105 100 105 115 142 161 164 169 156 183 187 196 191 151 141 141 126 128 147 142 116 130 79 62 63 40 35 29 40 31 32 32 36 32 35 38 37 40 38 43 42 55 52 60 66 52 53 55 57 56 57 89 62 58 74 66 70 59 61 77 79 81 75 81 98 103 102 99 99 114 93 103 86 90 91 92 92 91 95 91 92 90 94 95 93 157 175 202 193 202 199 197 193 192 189 183 127 124 113 107 79 68 71 70 69 78 88 91 110 128 162 176 182 187 219 225 192 213 220 203 206 202 210 211 252 257 190 192 190 189 208 224 225 198 187 268 272 275 277 280 283 285 289 297 319 321 309 322 326 340 342 353 362 358 369 372 384 370 385 390 373 378 375 377 385 390 393 446 440 466 461 481 505 503 541 581 502 517 498 488 502 497 495 478 482 472 462 455 390 395 429 436 379 362 338 338 338 338 338 338 338 338 338 338 338 338 340 340 342 343 343 345 347 345 345 348 347 349 349 350 351 350 358 351 351 358 356 351 356 355 364 358 356 361 356 360 359 366 360 360 359 370 362 358 360 356 355 359 356 358 363 365 370 372 381 393 408 414 439 445 471 453 441 448 451 462 467 469 471 474 483 487 509 517 533 567 544 485 487 592 711 502 472 469 409 376 349 347 347 347 347 347 347 347 347 393 438 570 735 865 856 866 1015 1133 1116 973 1040 1062 982 1003 1076 1069 937 761 768 831 939 947 1071 1213 1149 1131 1109 1132 1126 963 905 701 722 729 623 600 520 491 428 402 393 349 306 413 341 385 421 405 392 377 356 357 348 348 466 430 520 518 528 523 542 578 586 597 587 591 598 602 654 725 735 708 705 698 729 763 789 828 835 861 858 876 833 800 810 851 903 935 1022 1056 1020 957 971 953
 58 8 2 0 0 0 0 0 0 0 0 0 0 0 0 0 0 0 0 0 0 0 0 0 0 0 0 0 0 0 0 0 0 0 0 0 0 0 0 0 0 0 0 0 0 0 0 0 0 0 0 0 0 0 0 0 0 0 0 0 0 0 0 0 0 0 0 0 0 0 0 0 0 0 0 0 0 0 0 0 0 0 0 0 0 0 0 0 0 0 0 0 0 0 0 0 0 0 0 0 0 0 0 0 0 0 0 0 0 0 0 0 0 0 0 0 0 0 0 0 0 0 63 122 125 91 72 79 72 31 35 36 37 35 0 41 41 61 131 111 106 103 121 111 116 105 92 87 109 110 103 103 88 92 115 137 145 157 162 190 193 207 214 208 142 133 133 148 118 90 91 86 41 58 52 37 37 29 32 29 32 32 34 34 36 35 36 37 39 37 39 43 52 56 53 57 64 60 67 58 56 59 93 57 93 72 68 56 63 70 76 78 73 80 106 87 101 97 108 101 95 92 87 91 91 93 88 90 106 103 95 92 96 93 92 100 190 194 194 192 184 190 187 186 183 181 130 134 116 110 91 77 66 53 60 69 72 79 90 117 153 162 184 195 212 210 185 211 202 187 191 180 174 172 185 229 186 223 191 196 214 221 227 223 266 270 270 280 280 280 279 280 285 298 304 306 311 321 330 337 341 340 323 340 360 372 356 374 361 348 356 351 398 404 411 402 377 407 429 439 446 466 481 484 509 522 491 478 464 496 489 497 495 467 444 441 445 414 358 356 404 408 403 380 369 338 338 338 338 338 338 338 340 342 338 340 339 341 342 346 345 344 347 347 350 348 347 349 353 349 351 350 351 352 356 365 354 357 359 365 370 359 360 368 358 363 362 361 367 369 365 363 364 366 361 358 353 358 357 364 368 374 375 381 396 400 418 424 446 464 454 468 461 462 465 472 476 481 488 487 493 498 510 519 535 531 531 517 535 693 855 1178 1111 502 416 380 349 347 347 347 347 347 347 347 347 401 458 597 665 851 910 1137 1241 1322 1523 1456 1261 1779 1284 1576 1793 989 901 875 897 908 995 1092 1393 1556 1300 1354 1371 1354 1320 984 923 896 809 708 642 620 660 564 395 378 365 322 369 332 298 398 380 335 339 328 325 327 329 332 459 454 505 502 522 500 516 570 586 586 586 584 602 605 733 734 726 726 722 727 747 763 778 771 790 809 796 851 846 858 867 897 933 937 1000 1034 1054 994 1023 1058
 114 38 24 0 0 0 0 0 0 0 0 0 0 0 0 0 0 0 0 0 0 0 0 0 0 0 0 0 0 0 0 0 0 0 0 0 0 0 0 0 0 0 0 0 0 0 0 0 0 0 0 0 0 0 0 0 0 0 0 0 0 0 0 0 0 0 0 0 0 0 0 0 0 0 0 0 0 0 0 0 0 0 0 0 0 0 0 0 0 0 0 0 0 0 0 0 0 0 0 0 0 0 0 0 0 0 0 0 0 0 0 0 0 1 0 0 0 0 0 0 0 145 145 4 11 126 65 38 20 14 126 39 34 22 14 14 56 24 0 52 108 91 89 121 120 90 79 69 82 79 76 88 70 77 110 116 126 140 147 165 172 182 185 185 192 75 29 29 29 29 29 29 48 121 96 44 29 29 29 32 33 32 35 32 34 35 38 36 37 40 38 44 49 51 52 55 64 66 65 60 60 59 56 58 59 61 64 66 66 71 79 77 79 78 73 98 102 101 108 112 119 105 102 102 94 96 136 124 123 120 127 155 138 121 97 101 128 176 116 110 93 120 173 172 172 171 155 139 129 124 111 105 95 82 74 53 53 66 86 98 128 148 188 189 184 184 177 184 173 178 174 160 159 191 271 278 294 293 284 286 285 289 284 291 291 264 264 269 271 279 276 278 281 284 294 299 310 322 306 305 319 351 340 355 354 342 355 362 342 351 373 369 391 405 426 439 442 428 409 402 442 453 468 472 514 486 513 530 451 469 492 526 496 479 480 442 443 406 397 417 326 386 376 375 338 338 338 338 338 338 338 341 340 341 340 342 343 343 343 344 347 346 351 346 348 353 353 355 354 354 352 352 357 354 356 362 358 360 368 360 364 366 368 366 363 364 364 369 371 374 388 384 394 370 365 363 361 363 366 366 375 378 387 391 403 413 424 429 437 446 448 459 465 473 471 476 481 490 502 502 509 518 534 539 552 581 625 680 899 912 1079 980 1022 1555 1509 1353 588 479 456 396 347 347 347 347 347 382 452 588 652 860 1200 1253 1361 1200 1823 2150 1764 2056 2145 1410 1266 1150 1114 1124 1226 1461 1649 1629 1597 1534 1506 1500 1321 1178 1117 1031 967 872 812 823 721 710 630 484 309 319 322 317 287 271 345 296 269 249 247 255 283 290 313 425 421 427 451 488 495 476 471 467 461 566 566 593 601 605 623 636 707 748 731 747 741 757 760 809 788 801 790 744 783 825 877 899 949 979 1066 1065 1073 1054 1061 1123
 42 48 40 20 11 2 0 0 0 0 0 0 0 0 0 0 0 0 0 0 0 0 0 0 0 0 0 0 0 0 0 0 0 0 0 0 0 0 0 0 0 0 0 0 0 0 0 0 0 0 0 0 0 0 0 0 0 0 0 0 0 0 0 0 0 0 0 0 0 0 0 0 0 0 0 0 0 0 0 0 0 0 0 0 0 0 0 0 0 0 0 0 0 0 0 0 0 0 0 0 0 0 0 0 0 0 0 0 0 0 0 0 0 0 1 0 0 0 0 0 0 141 139 77 36 135 132 103 48 90 106 38 26 36 14 23 69 35 54 113 100 87 79 94 95 122 112 100 103 96 74 71 69 69 109 107 123 133 138 160 162 171 176 184 76 29 29 29 29 29 29 43 80 57 43 38 29 29 29 29 32 31 33 31 36 36 35 39 38 40 41 46 54 54 52 55 72 78 73 60 60 59 58 59 60 64 62 69 66 74 80 79 81 85 92 98 91 90 105 96 92 117 109 108 102 103 130 109 100 122 150 147 125 146 100 97 99 100 99 93 101 166 168 166 166 166 164 141 134 133 116 101 94 86 78 53 53 62 84 113 132 184 158 182 179 172 177 170 167 168 169 157 157 255 296 293 298 303 287 285 287 289 289 286 289 284 259 266 269 271 271 272 275 280 292 294 306 313 308 308 314 331 332 345 344 342 353 341 346 351 368 385 400 413 432 450 463 438 414 404 423 433 453 455 494 493 476 507 455 469 489 508 502 508 478 466 440 418 393 381 376 336 373 352 338 338 338 338 338 338 338 338 340 341 341 344 343 344 345 342 347 348 347 349 352 353 355 354 356 356 354 360 368 363 360 359 362 363 360 365 366 361 368 366 365 367 366 369 375 373 373 381 403 444 346 363 372 367 366 371 380 383 391 394 412 404 426 429 440 449 449 464 464 472 480 485 487 494 507 504 517 516 530 544 576 611 629 714 865 1098 1102 1054 1419 1490 1931 2072 1788 883 519 452 347 347 347 347 347 368 411 517 635 986 1310 1535 1918 1513 1495 1553 2576 2541 1969 1452 1355 1245 1222 1249 1547 1798 1709 1654 1498 1496 1434 1356 1293 1166 1172 1034 949 994 930 817 808 831 624 391 292 300 303 302 281 325 306 253 244 244 244 256 275 280 309 310 423 412 462 485 499 483 465 438 463 538 573 598 616 615 627 640 674 752 751 745 752 768 793 799 807 795 808 806 851 851 860 890 978 997 1092 1092 1089 1092 1110 1140
 66 55 45 25 13 7 0 0 0 0 0 0 0 0 0 0 0 0 0 0 0 0 0 0 0 0 0 0 0 0 0 0 0 0 0 0 0 0 0 0 0 0 0 0 0 0 0 0 0 0 0 0 0 0 0 0 0 0 0 0 0 0 0 0 0 0 0 0 0 0 0 0 0 0 0 0 0 0 0 0 0 0 0 0 0 0 0 0 0 0 0 0 0 0 0 0 0 0 0 0 0 0 0 0 0 0 0 0 0 0 0 0 0 0 0 0 9 5 0 0 0 0 0 136 125 60 120 116 121 142 141 130 62 59 103 106 31 19 46 28 116 95 74 72 119 93 102 115 106 98 85 72 75 73 83 113 120 129 140 151 157 166 168 186 29 29 29 29 29 29 29 39 30 31 31 29 29 29 29 29 29 29 29 29 34 34 37 42 40 44 45 44 52 52 55 54 57 57 59 57 63 60 59 62 63 65 66 68 70 71 73 80 84 89 84 86 91 91 97 97 101 93 96 93 93 94 95 98 96 96 99 98 97 99 101 102 102 158 120 151 156 157 156 153 150 146 132 119 111 117 107 90 117 102 84 70 56 77 109 171 167 169 161 166 164 165 166 168 164 161 265 262 259 251 254 252 267 271 282 282 277 278 278 278 276 277 278 254 252 256 262 265 273 276 276 285 292 294 301 304 306 314 319 327 324 338 322 328 351 382 409 419 429 425 424 430 427 405 394 411 412 377 416 434 430 428 447 426 454 462 496 512 514 496 483 472 459 440 413 419 388 350 338 338 338 338 338 338 338 338 338 341 341 341 342 341 343 344 345 345 351 349 352 353 354 356 357 357 360 359 358 362 359 360 372 362 366 368 369 363 363 367 363 367 371 370 374 375 382 379 381 384 407 507 530 370 352 369 378 381 381 389 394 403 412 414 424 431 436 446 455 462 466 479 484 494 500 504 512 518 529 541 570 590 729 954 840 712 771 896 1020 1261 1118 1431 1410 1271 1241 1103 1770 1023 851 553 490 488 440 347 379 600 726 1275 1731 2331 2510 2650 2624 2511 2064 1823 1761 1599 1574 1582 1469 1749 2007 1813 1679 1622 1549 1543 1363 1308 1175 1144 1084 1077 1072 914 834 710 676 644 378 272 261 260 270 267 276 244 244 255 256 262 268 261 261 268 309 323 388 389 447 455 457 477 470 461 372 384 449 585 615 629 645 683 729 726 773 773 787 824 851 836 837 834 826 846 866 867 904 909 918 918 980 1034 1109 1096 1099 1157
 77 51 39 22 17 7 0 0 0 0 0 0 0 0 0 0 0 0 0 0 0 0 0 0 0 0 0 0 0 0 0 0 0 0 0 0 0 0 0 0 0 0 0 0 0 0 0 0 0 0 0 0 0 0 0 0 0 0 0 0 0 0 0 0 0 0 0 0 0 0 0 0 0 0 0 0 0 0 0 0 0 0 0 0 0 0 0 0 0 0 0 0 0 0 0 0 0 0 0 0 0 0 0 0 0 0 0 0 0 0 0 0 0 0 0 0 0 4 8 5 0 0 0 0 0 128 128 131 131 131 121 118 115 116 112 103 83 49 26 38 92 100 91 64 83 62 62 67 91 90 93 91 96 97 100 117 125 137 143 145 152 163 167 137 29 29 29 29 29 29 29 29 29 29 29 29 29 32 34 39 54 43 33 31 33 34 36 36 38 41 44 53 53 53 49 58 56 55 58 58 56 59 63 61 64 66 67 68 69 74 73 76 80 77 80 91 88 91 101 98 125 93 92 96 98 92 94 95 96 94 98 99 107 105 102 103 101 107 105 107 107 109 110 111 111 113 118 119 147 116 157 105 158 164 166 85 73 78 179 169 160 162 159 160 162 160 160 156 161 261 253 247 244 244 246 243 246 248 259 260 267 269 271 273 273 270 273 250 242 240 258 266 267 267 276 279 285 288 299 301 303 318 320 314 318 325 334 324 369 384 383 394 407 414 403 427 432 404 432 414 405 369 386 383 409 407 439 448 482 487 501 492 502 498 489 486 469 467 452 436 397 375 338 338 338 338 338 338 338 338 338 338 341 342 342 343 345 346 347 346 348 351 352 356 354 356 358 358 360 360 362 361 364 360 365 365 364 365 365 368 374 366 365 368 369 374 376 377 383 383 395 394 401 517 533 447 365 366 374 377 400 390 404 406 409 414 425 426 439 449 453 469 471 485 494 503 508 516 534 538 540 552 590 627 848 792 797 784 884 1366 1352 1600 1884 1915 2075 2158 2403 1592 1989 2435 2619 1514 874 579 507 366 372 661 785 1145 1795 2500 2190 2090 2110 2126 1999 1802 1782 1817 1767 1724 1623 1934 2010 1776 1637 1579 1444 1417 1299 1249 1147 1069 1024 958 908 817 766 560 441 383 265 264 258 261 278 268 250 244 260 271 272 285 289 285 283 282 311 329 342 357 426 439 472 478 486 477 460 369 379 424 577 623 650 658 720 742 737 791 799 817 824 854 851 859 843 855 875 889 911 920 934 945 952 1011 1052 1129 1171 1173
 38 26 24 18 4 4 0 0 0 0 0 0 0 0 0 0 0 0 0 0 0 0 0 0 0 0 0 0 0 0 0 0 0 0 0 0 0 0 0 0 0 0 0 0 0 0 0 0 0 0 0 0 0 0 0 0 0 0 0 0 0 0 0 0 0 0 0 0 0 0 0 0 0 0 0 0 0 0 0 0 0 0 0 0 0 0 0 0 0 0 0 0 0 0 0 0 0 0 0 0 0 0 0 0 0 0 0 0 0 0 0 0 0 0 0 0 0 0 1 5 0 1 0 0 0 70 131 104 106 91 96 96 91 98 84 90 105 107 99 91 89 88 82 68 66 62 62 62 62 62 70 74 83 87 95 107 112 128 135 149 150 166 177 74 29 29 29 29 29 29 28 32 29 29 29 29 29 38 48 36 29 29 29 29 30 32 34 35 38 38 41 49 47 50 49 52 56 56 58 59 58 60 60 61 62 65 72 77 68 74 78 79 86 82 89 88 88 88 98 83 96 98 91 123 110 113 94 101 119 155 117 104 95 102 102 106 102 108 108 105 105 107 112 111 113 114 137 142 147 144 151 155 157 159 158 161 165 163 165 164 152 154 152 153 154 157 154 152 153 248 231 236 239 231 236 242 236 239 243 247 264 251 256 266 269 274 284 273 262 235 249 256 261 265 268 268 270 284 286 295 299 296 302 308 318 292 341 367 328 320 352 340 393 404 413 413 424 371 379 394 401 379 397 434 441 448 494 461 470 462 482 515 512 487 479 480 482 416 391 381 350 341 338 338 338 338 338 338 338 338 338 340 341 342 343 345 348 348 349 350 358 355 353 357 356 358 360 362 363 368 364 365 368 371 366 367 369 370 368 365 368 369 370 371 372 372 377 378 381 387 388 390 395 493 545 620 617 450 371 380 385 395 399 404 412 416 425 429 447 461 469 488 493 506 503 536 543 555 591 581 606 613 696 738 731 841 857 1176 1268 1399 1278 1461 1842 1879 2165 2600 2753 2880 2398 2118 1703 1668 1567 2001 1217 385 366 626 805 1096 1399 1545 1758 1912 1961 1932 2084 2207 2102 2274 2005 1841 1803 1736 1865 1706 1571 1510 1352 1352 1189 1168 1128 1019 978 880 828 518 424 351 267 270 268 267 267 271 266 264 272 276 287 289 293 299 305 309 316 321 333 345 349 364 408 425 438 461 467 476 485 484 489 496 455 429 447 443 532 707 743 679 730 808 813 860 881 886 886 910 923 921 941 951 966 958 964 974 1020 1032 1060 1074
 34 25 18 13 5 5 0 1 0 0 0 0 0 0 0 0 0 0 0 0 0 0 0 0 0 0 0 0 0 0 0 0 0 0 0 0 0 0 0 0 0 0 0 0 0 0 0 0 0 0 0 0 0 0 0 0 0 0 0 0 0 0 0 0 0 0 0 0 0 0 0 0 0 0 0 0 0 0 0 0 0 0 0 0 0 0 0 0 0 0 0 0 0 0 0 0 0 0 0 0 0 0 0 0 0 0 0 0 0 0 0 0 0 0 0 0 0 0 0 0 8 0 0 0 0 114 116 85 79 79 79 96 89 81 74 75 73 73 66 82 77 76 75 71 74 78 69 74 70 71 69 78 82 86 103 112 114 125 137 148 151 167 177 29 29 29 29 34 37 43 39 32 29 29 29 29 29 29 29 29 29 29 29 29 31 33 31 36 36 37 41 47 51 51 50 54 54 55 57 58 56 56 59 58 61 60 66 66 68 80 80 73 85 85 84 83 86 83 91 98 90 91 93 91 98 97 93 95 106 123 111 102 100 100 103 102 106 107 107 107 107 108 110 112 110 115 132 137 139 140 135 138 154 156 156 156 158 160 155 159 149 150 149 150 151 153 153 151 152 183 227 225 221 219 232 231 228 229 235 244 254 253 252 260 262 267 268 272 268 255 249 243 251 257 262 273 278 266 287 295 292 296 299 288 308 315 352 346 367 383 389 392 368 383 386 421 402 330 360 408 396 395 392 440 480 423 453 436 428 461 463 492 506 510 476 499 473 458 408 389 388 357 380 338 338 338 338 338 338 338 343 340 340 343 345 344 348 349 352 352 353 356 355 355 358 358 360 363 363 366 366 367 369 367 368 370 366 370 368 371 371 371 371 371 380 375 377 381 383 387 396 399 429 509 555 590 596 533 462 380 387 395 403 407 415 417 426 434 453 477 487 492 517 524 527 545 555 573 628 620 691 671 771 824 781 928 1205 1026 1081 1768 1690 1766 1957 1877 1793 1905 2233 2342 2428 2504 2859 1713 1651 1443 1225 399 366 438 758 981 1485 1529 1872 1980 2057 2091 2330 2443 2423 2083 2020 1876 1812 1720 1780 1684 1545 1463 1343 1309 1194 1133 1057 955 911 797 702 443 360 284 270 273 268 267 267 272 267 266 281 287 287 296 301 304 307 313 321 325 337 350 375 378 399 425 438 457 466 480 486 495 495 522 538 583 535 601 504 541 528 631 667 586 716 857 865 876 885 929 932 948 966 967 994 989 995 1018 1050 1074 1076 1113
 17 12 1 10 6 5 0 0 0 0 0 0 0 0 0 0 0 0 0 0 0 0 0 0 0 0 0 0 0 0 0 0 0 0 0 0 0 0 0 0 0 0 0 0 0 0 0 0 0 0 0 0 0 0 0 0 0 0 0 0 0 0 0 0 0 0 0 0 0 0 0 0 0 0 0 0 0 0 0 0 0 0 0 0 0 0 0 0 0 0 0 0 0 0 0 0 0 0 0 0 0 0 0 0 0 0 0 0 0 0 0 0 0 0 0 0 0 0 0 0 2 0 0 69 92 107 105 113 116 108 100 95 77 82 74 78 80 72 77 80 83 81 78 79 82 77 78 82 85 84 88 95 108 114 124 130 132 139 144 159 166 178 186 29 29 29 37 40 40 47 34 24 34 29 29 29 29 29 29 29 29 29 29 29 30 28 36 38 39 38 41 43 52 48 47 51 52 53 51 59 55 57 59 60 59 63 65 68 70 78 75 81 83 79 84 88 88 88 89 88 89 92 97 94 95 95 93 98 101 100 102 99 103 102 100 105 105 108 111 112 110 112 112 113 116 116 116 116 116 131 131 124 113 142 146 148 149 151 152 147 141 142 143 144 143 145 144 147 141 208 225 207 208 210 216 218 234 238 236 236 233 236 240 242 249 231 225 230 263 266 265 259 264 265 270 270 272 274 267 273 278 297 304 297 302 292 300 316 333 336 355 358 356 338 331 375 381 348 323 373 396 383 423 418 428 434 414 415 467 475 495 552 511 494 500 485 492 460 489 488 451 453 372 380 338 338 338 338 338 343 342 341 342 347 346 344 350 350 353 355 356 356 358 361 361 364 362 365 367 369 369 370 375 374 372 371 371 372 374 373 374 374 374 374 377 376 384 385 391 392 397 408 408 411 451 474 498 504 515 550 454 400 414 419 429 433 439 448 469 513 528 549 558 560 573 570 572 624 692 716 845 955 1070 1101 1033 1295 1149 1820 1865 1991 2090 2101 2478 2287 1748 2121 3069 2676 1904 2145 1871 2166 2075 1453 1407 1432 1018 496 419 596 848 1042 1476 1727 1861 2110 2183 1926 1887 1846 1791 1670 1700 1455 1653 1704 1386 1402 1195 1174 1104 1013 911 819 766 638 564 343 277 272 276 276 272 270 270 271 283 284 293 300 302 301 311 309 317 319 327 330 341 353 374 388 415 426 434 463 448 484 483 523 509 538 570 591 627 637 670 697 749 754 792 803 768 808 833 870 837 918 958 981 1016 1015 1029 1027 1058 1075 1149 1173 1212 1190
 15 12 7 7 4 4 2 3 0 0 0 0 0 0 0 0 0 0 0 0 0 0 0 0 0 0 0 0 0 0 0 0 0 0 0 0 0 0 0 0 0 0 0 0 0 0 0 0 0 0 0 0 0 0 0 0 0 0 0 0 0 0 0 0 0 0 0 0 0 0 0 0 0 0 0 0 0 0 0 0 0 0 0 0 0 0 0 0 0 0 0 0 0 0 0 0 0 0 0 0 0 0 0 0 0 0 0 0 0 0 0 0 0 0 0 0 0 0 0 0 8 2 3 5 25 103 83 73 80 87 93 79 81 89 78 81 84 82 73 78 78 82 88 88 97 103 113 117 124 129 113 123 132 133 128 135 135 150 158 169 178 86 29 29 29 30 38 37 52 49 41 33 37 29 29 29 29 29 29 29 29 29 29 29 29 27 31 36 36 44 41 41 44 47 47 50 50 49 52 55 57 58 58 60 60 68 61 68 71 77 81 79 82 83 86 85 89 87 89 91 90 91 94 94 96 95 99 99 98 99 102 102 102 103 103 106 107 110 108 110 112 111 114 115 115 117 119 118 117 121 120 122 120 123 123 134 129 132 131 134 136 136 137 138 140 138 138 136 138 162 187 182 191 184 184 182 184 197 210 221 225 225 215 237 214 245 258 260 265 269 274 279 276 276 250 265 268 272 286 279 273 287 292 285 291 297 293 281 323 315 327 321 340 362 367 381 392 371 366 330 340 411 413 398 419 418 408 387 443 429 462 482 484 498 515 488 501 506 494 482 486 463 455 429 369 338 338 338 338 340 341 340 345 345 347 350 349 354 355 356 357 362 360 362 364 365 365 366 369 369 374 373 371 375 375 375 375 376 375 378 379 375 380 381 380 384 390 391 394 396 405 407 416 413 419 420 421 434 473 635 594 642 602 518 682 576 916 998 1123 1333 1330 982 1372 1154 982 1338 1408 1523 1462 1168 1802 1740 1190 1349 1792 2200 2483 2549 2694 2778 2839 1768 2359 3104 2527 2658 2711 3189 3408 3270 2908 3135 2949 1748 1905 1525 1542 901 633 469 606 736 1006 1257 1617 1738 2040 1922 1984 1836 1757 1692 1638 1396 1405 1178 1062 1131 941 975 822 784 690 636 607 499 432 309 279 280 276 277 279 279 291 299 302 308 310 319 316 312 314 308 311 321 332 335 346 366 402 397 439 437 449 453 462 479 479 508 516 537 564 594 622 658 680 696 728 749 749 757 784 787 804 873 876 929 987 1008 1053 1063 1091 1116 1132 1152 1206 1201 1220 1290
 24 14 17 8 5 4 3 3 1 0 0 0 0 0 0 0 0 0 0 0 0 0 0 0 0 0 0 0 0 0 0 0 0 0 0 0 0 0 0 0 0 0 0 0 0 0 0 0 0 0 0 0 0 0 0 0 0 0 0 0 0 0 0 0 0 0 0 0 0 0 0 0 0 0 0 0 0 0 0 0 0 0 0 0 0 0 0 0 0 0 0 0 0 0 0 0 0 0 0 0 0 0 0 0 0 0 0 0 0 0 0 0 0 0 0 0 0 0 0 0 5 12 17 9 10 71 74 65 67 72 73 87 84 83 87 76 75 84 85 89 104 101 112 109 113 124 126 116 123 127 112 112 130 135 139 137 139 151 161 176 181 29 29 29 29 37 37 43 50 42 43 43 39 29 29 29 29 29 29 29 29 29 29 29 29 33 35 36 38 39 41 42 43 44 46 48 48 50 57 54 55 56 58 58 63 68 63 70 69 76 77 79 83 81 91 85 85 90 88 88 91 92 95 96 94 95 95 99 102 101 103 104 106 104 105 108 105 107 109 108 111 113 114 113 114 116 117 118 115 119 121 123 122 122 123 123 124 125 128 128 130 131 130 133 133 135 139 130 130 160 179 186 180 175 171 167 167 171 177 186 193 195 201 212 210 242 246 254 258 257 264 277 248 247 277 255 258 260 270 261 246 265 275 273 274 287 302 303 301 315 313 317 347 338 336 380 379 371 360 337 337 368 381 376 383 393 411 432 450 480 488 503 526 534 552 534 510 545 496 496 497 478 439 432 396 341 338 338 338 338 339 341 344 343 349 350 353 352 354 355 359 363 362 363 363 372 369 369 368 372 371 374 375 379 376 379 378 378 377 381 379 379 378 382 383 384 390 397 399 404 409 409 413 419 419 417 423 424 533 659 662 619 651 595 603 655 802 842 918 964 926 991 981 1058 1170 1188 1475 1706 1670 1560 1543 1584 1602 1642 2325 2765 2741 2363 3305 3414 3456 2579 3141 3289 3258 3141 2890 3302 3414 3482 3258 2515 2570 2236 1836 1427 1216 1247 940 473 443 508 691 906 1170 1237 1292 1704 1820 1747 1674 1490 1512 1168 1020 945 889 859 853 763 664 631 536 500 495 413 357 280 282 282 291 283 285 282 295 294 298 306 319 319 319 337 334 322 323 327 336 338 349 375 415 416 442 419 440 455 447 472 487 505 511 526 591 596 627 646 677 692 715 711 733 746 779 759 784 855 887 950 1038 1066 1096 1113 1153 1179 1202 1199 1229 1295 1273 1330
 32 18 16 13 5 4 2 0 0 0 0 0 0 0 0 0 0 0 0 0 0 0 0 0 0 0 0 0 0 0 0 0 0 0 0 0 0 0 0 0 0 0 0 0 0 0 0 0 0 0 0 0 0 0 0 0 0 0 0 0 0 0 0 0 0 0 0 0 0 0 0 0 0 0 0 0 0 0 0 0 0 0 0 0 0 0 0 0 0 0 0 0 0 0 0 0 0 0 0 0 0 0 0 0 0 0 0 0 0 0 0 0 0 0 0 0 0 0 0 3 110 97 50 63 62 61 60 62 65 67 65 67 74 80 78 78 82 93 105 115 117 129 128 132 133 136 136 137 135 135 127 127 134 137 140 142 142 151 159 176 186 29 29 29 29 29 38 38 40 40 46 58 39 29 29 29 29 29 29 29 29 29 29 29 30 30 33 36 35 36 37 38 42 44 45 47 48 50 52 51 52 54 55 54 65 75 70 65 62 76 72 79 87 89 85 94 98 90 86 91 91 94 93 96 97 99 97 97 97 101 100 103 106 106 108 105 109 110 109 112 113 116 117 114 118 118 115 117 122 121 122 124 125 117 127 125 125 128 126 127 127 129 129 127 130 129 128 124 127 129 131 145 145 134 134 131 137 130 141 149 180 204 185 226 227 252 246 239 240 251 266 245 242 236 268 268 247 236 229 250 267 257 257 254 249 270 271 285 299 272 307 318 305 295 327 321 360 339 328 367 340 309 341 333 346 351 384 372 396 429 466 475 466 520 525 502 480 474 488 508 537 527 459 450 413 401 387 364 338 338 339 341 342 347 354 349 352 351 357 356 360 362 361 366 366 368 365 373 373 371 378 376 375 377 380 381 382 383 381 383 383 385 384 388 388 388 395 403 406 411 415 419 425 429 430 425 451 714 814 670 612 693 705 806 949 1285 1089 1017 1125 1218 1314 1465 1452 1294 1523 1610 2066 2467 2844 2815 1908 2293 2001 2510 2218 3150 3420 3165 3190 3211 3414 3596 3307 3378 2457 1795 1503 1570 1442 1451 1445 1693 1903 1932 1385 1619 1355 1171 1179 781 403 268 325 388 586 702 773 859 947 1313 1052 829 837 706 708 665 593 554 467 431 400 366 298 309 306 296 284 280 284 287 292 291 290 297 298 304 306 307 321 319 323 328 329 344 345 336 345 349 419 404 404 448 425 440 451 449 455 485 497 513 494 548 580 584 599 615 658 685 705 698 705 685 699 715 749 546 634 730 937 1008 1016 1130 1131 1153 1302 1403 1286 1317 1318 1336
 37 23 18 13 9 6 5 3 0 0 0 0 0 0 0 0 0 0 0 0 0 0 0 0 0 0 0 0 0 0 0 0 0 0 0 0 0 0 0 0 0 0 0 0 0 0 0 0 0 0 0 0 0 0 0 0 0 0 0 0 0 0 0 0 0 0 0 0 0 0 0 0 0 0 0 0 0 0 0 0 0 0 0 0 0 0 0 0 0 0 0 0 0 0 0 0 0 0 0 0 0 0 0 0 0 0 0 0 0 0 0 0 0 0 0 0 0 0 0 76 94 102 78 64 65 62 63 63 63 70 68 77 72 75 77 75 85 93 108 120 127 136 138 129 137 138 140 144 148 147 145 142 143 142 146 146 145 156 160 173 181 29 29 29 29 29 37 46 39 40 45 73 39 29 29 29 29 29 29 29 29 29 29 29 25 28 34 38 34 37 37 40 41 45 45 43 48 48 50 50 50 58 57 65 60 71 70 78 74 80 73 79 86 84 88 87 94 84 89 90 94 93 94 97 99 98 99 97 99 100 102 104 105 107 109 106 109 112 113 113 114 117 119 116 117 117 120 120 121 119 121 125 124 126 126 126 127 132 128 128 129 132 128 125 129 126 125 124 129 127 125 129 130 131 134 134 136 122 199 194 213 219 179 194 212 231 242 241 242 245 223 229 243 252 275 273 276 263 235 218 228 244 246 247 241 242 253 282 294 284 302 304 295 278 318 314 329 297 313 373 386 341 331 315 329 332 351 357 382 404 427 482 479 497 507 470 488 534 548 523 527 505 496 473 419 410 404 365 338 338 339 340 343 348 350 350 355 354 357 360 360 361 364 366 368 367 370 375 375 372 377 375 377 383 381 381 383 384 382 387 387 386 387 387 392 395 398 404 416 415 427 427 431 444 434 432 434 589 617 867 829 590 718 843 1063 1158 1487 1373 1238 1339 1424 2001 1695 1660 1773 1544 1846 2305 2667 2684 2633 2858 3019 3256 2745 3585 3539 3476 3319 2843 3331 3646 3126 2327 1819 1765 1287 1332 1418 1265 1127 1156 1173 1208 1335 965 932 882 975 882 363 249 197 250 421 514 585 659 712 920 777 673 731 574 568 547 467 434 358 336 296 279 272 279 283 281 281 282 289 292 292 293 293 298 302 305 312 313 314 328 324 352 333 335 345 347 367 351 405 398 410 420 438 443 468 449 465 483 500 511 497 536 577 570 605 609 651 663 674 701 713 730 721 694 742 519 587 682 896 932 988 999 1078 1135 1248 1233 1288 1221 1268 1291
 46 30 26 18 15 14 8 6 5 1 0 0 0 0 0 0 0 0 0 0 0 0 0 0 0 0 0 0 0 0 0 0 0 0 0 0 0 0 0 0 0 0 0 0 0 0 0 0 0 0 0 0 0 0 0 0 0 0 0 0 0 0 0 0 0 0 0 0 0 0 0 0 0 0 0 0 0 0 0 0 0 0 0 0 0 0 0 0 0 0 0 0 0 0 0 0 0 0 0 0 0 0 0 0 0 0 0 0 0 0 114 0 0 0 0 0 0 9 40 32 38 53 56 61 69 73 73 83 83 86 80 74 69 73 72 75 81 85 105 123 131 136 126 126 136 153 165 168 172 172 179 175 173 172 180 175 173 178 180 56 29 29 29 29 37 33 29 34 41 48 33 47 66 29 29 29 29 29 29 29 29 29 29 29 30 32 32 33 32 36 36 38 42 44 43 47 47 47 48 51 49 47 51 53 61 63 66 70 76 74 80 80 81 85 89 86 96 88 92 90 89 94 95 96 96 97 101 98 102 99 102 103 107 107 107 110 112 114 113 118 118 118 121 122 122 121 118 119 121 119 123 124 126 127 127 130 129 130 130 132 128 132 130 130 128 127 129 122 126 128 125 126 126 128 131 137 135 135 133 150 174 173 163 171 177 187 193 212 208 228 222 229 227 226 236 246 252 242 227 209 210 214 215 215 219 206 240 235 305 309 305 292 291 269 230 236 256 291 317 313 314 306 309 315 319 315 305 299 318 325 391 365 371 478 472 455 457 507 495 515 517 504 522 467 452 435 420 380 338 339 342 344 345 349 351 349 350 353 355 357 359 361 364 368 367 371 371 373 376 379 382 379 379 382 385 384 387 396 389 389 390 392 391 397 395 408 418 425 437 441 456 457 464 470 456 451 464 654 511 551 565 596 752 858 1019 1276 1667 1912 2090 1894 2556 3318 2968 2959 3035 2822 2689 2998 3636 3467 3805 3606 3942 3833 3014 2600 2340 2104 2029 1747 1679 1541 1451 1349 1153 1089 1004 963 860 835 803 820 777 724 739 637 615 603 675 648 557 215 193 194 197 206 283 312 280 256 313 323 310 283 290 285 269 260 255 263 267 269 283 283 284 283 286 286 287 299 302 302 307 302 314 331 319 321 331 329 334 336 339 342 342 349 367 365 367 388 408 411 424 436 446 441 472 452 489 509 496 482 535 540 590 597 634 653 670 682 699 690 679 649 657 475 489 589 724 788 864 873 918 959 1011 1019 1032 1033 1039 1096
 45 28 26 21 16 14 10 9 5 3 3 0 0 0 0 0 0 0 0 0 0 0 0 0 0 0 0 0 0 0 0 0 0 0 0 0 0 0 0 0 0 0 0 0 0 0 0 0 0 0 0 0 0 0 0 0 0 0 0 0 0 0 0 0 0 0 0 0 0 0 0 0 0 0 0 0 0 0 0 0 0 0 0 0 0 0 0 0 0 0 0 0 0 0 0 3 1 0 0 0 0 0 0 0 0 0 0 0 0 0 0 0 116 127 26 98 82 73 67 64 55 53 50 59 58 89 94 90 96 100 95 79 76 76 75 86 82 101 105 118 124 129 121 121 129 150 160 170 177 183 183 184 181 184 195 201 202 209 213 29 29 29 29 29 29 29 37 38 46 44 33 49 29 29 29 29 29 29 29 29 29 29 29 29 29 31 30 32 32 35 38 39 40 45 45 45 48 47 48 47 49 49 50 56 59 67 70 71 75 77 83 76 83 84 90 86 87 92 86 87 91 90 91 92 93 97 93 96 102 101 101 103 107 105 107 111 111 116 116 115 120 118 123 122 121 118 120 123 124 123 124 127 125 127 128 130 132 130 130 132 131 134 132 130 130 128 125 127 127 123 126 124 125 124 133 133 139 137 141 144 147 147 151 162 168 180 193 200 207 195 212 214 211 198 195 205 202 203 207 213 214 215 217 220 218 214 250 239 261 256 290 283 292 290 237 275 250 307 309 300 295 298 292 295 296 287 290 291 302 322 325 337 339 382 474 453 453 475 511 542 533 526 525 509 434 405 441 388 359 339 342 342 346 346 348 356 357 356 357 366 359 362 364 375 367 368 369 375 373 377 383 386 386 382 389 388 388 391 393 395 393 392 396 398 403 416 434 436 455 462 469 473 480 487 505 469 475 507 525 577 613 702 891 844 961 1273 2195 2025 2566 2989 3273 2956 3016 3647 3462 3316 3602 3180 3331 3091 3270 3169 2692 2475 2213 2061 1978 1846 1777 1670 1618 1530 1421 1292 1150 1105 1129 1062 916 865 740 678 657 638 608 572 514 509 475 486 407 326 197 191 194 194 195 205 208 208 219 236 230 237 237 249 247 251 261 269 275 280 286 289 292 290 292 290 291 296 301 304 306 310 328 323 325 326 331 335 333 342 343 345 345 349 357 356 369 384 397 402 406 410 442 457 456 442 456 511 477 495 518 538 563 589 613 635 656 672 684 668 649 663 631 456 472 553 629 705 751 792 811 847 900 899 890 902 939 880
 40 34 31 26 21 19 14 12 8 8 0 0 0 0 0 0 0 0 0 0 0 0 0 0 0 0 0 0 0 0 0 0 0 0 0 0 0 0 0 0 0 0 0 0 0 0 0 0 0 0 0 0 0 0 0 0 0 0 0 0 0 0 0 0 0 0 0 0 0 0 0 0 0 0 0 0 0 0 0 0 0 0 0 0 0 0 0 0 0 0 0 2 6 3 0 1 1 5 12 0 0 0 0 0 184 179 178 179 170 162 154 143 139 117 119 122 104 99 98 92 88 83 88 73 72 70 70 77 83 89 100 90 96 100 107 114 118 117 125 129 132 149 151 148 146 149 150 163 170 177 180 183 194 199 207 214 221 238 245 29 29 29 29 29 29 29 40 37 36 34 35 29 29 29 29 29 29 29 29 29 29 29 29 29 29 29 34 31 32 34 33 37 39 43 41 43 44 44 50 49 50 51 55 61 62 69 63 76 76 76 83 81 91 87 82 89 92 89 88 88 95 91 88 96 94 93 102 96 98 100 105 102 106 105 109 111 112 115 118 115 117 119 122 121 124 124 126 125 125 127 128 127 128 129 129 133 133 137 135 136 132 135 135 143 131 138 137 136 149 125 124 126 126 127 129 128 138 140 143 145 150 150 155 161 160 158 172 177 181 182 184 186 189 190 197 200 200 206 207 213 216 219 219 228 227 233 234 234 241 241 245 247 252 254 267 261 262 264 265 268 271 290 310 275 285 286 291 292 297 298 312 334 341 323 332 477 536 553 529 565 552 560 486 492 471 394 382 373 355 358 347 343 339 342 345 349 348 353 357 357 360 363 373 367 366 371 372 387 378 381 382 384 387 389 393 392 393 396 397 400 400 402 403 413 423 448 468 478 501 492 523 545 561 568 533 553 553 915 579 633 672 865 917 934 1046 1091 1371 1529 1658 2447 2488 3078 2676 3561 3015 2223 2235 3227 3069 3361 3022 3167 3322 3739 2859 3187 3440 3118 3089 2814 3077 2662 2370 1891 1486 1418 1443 1400 1262 1185 1049 875 813 673 600 475 442 382 352 315 253 226 207 197 194 194 194 194 199 202 206 235 242 250 256 262 264 268 272 278 293 299 306 303 299 305 307 305 305 310 319 319 327 323 328 324 330 333 332 337 343 347 358 349 353 354 359 361 367 368 376 387 398 399 413 437 437 447 446 439 463 462 468 499 539 557 599 609 632 643 652 639 640 620 594 464 476 471 515 554 615 624 691 713 706 720 783 774 765 760
 43 35 33 27 22 20 15 14 9 5 1 0 0 0 0 0 0 0 0 0 0 0 0 0 0 0 0 0 0 0 0 0 0 0 0 0 0 0 0 0 0 0 0 0 0 0 0 0 0 0 0 0 0 0 0 0 0 0 0 0 0 0 0 0 0 0 0 0 0 0 0 0 0 0 0 0 0 0 0 0 0 0 0 0 1 1 0 7 6 6 0 0 0 0 0 0 0 0 0 0 0 0 0 10 186 180 172 160 148 181 175 152 146 149 142 143 101 115 115 102 99 104 100 79 76 72 69 69 90 108 119 122 110 112 122 127 137 146 153 156 158 171 169 172 173 176 177 182 180 180 179 185 192 197 202 212 222 236 245 29 29 29 29 29 29 29 29 36 42 40 29 29 29 29 29 29 29 29 29 29 29 29 29 29 29 29 29 33 34 33 35 36 38 39 42 42 45 48 54 60 60 63 61 66 65 66 68 66 73 71 83 92 74 81 86 92 84 89 91 89 92 88 91 92 95 96 100 101 102 103 103 101 106 110 109 114 113 114 113 118 121 120 123 124 124 127 128 129 128 131 127 129 132 133 132 135 134 137 137 137 135 135 137 133 149 208 173 191 193 187 165 140 126 124 127 131 131 134 140 147 148 149 157 160 162 168 167 173 177 180 183 182 189 186 199 207 211 219 218 216 211 220 222 250 247 255 255 265 267 259 262 269 273 272 268 270 266 283 275 319 327 312 318 329 329 326 293 296 311 304 302 309 313 324 325 317 361 593 518 548 542 544 536 532 506 436 401 427 438 390 374 381 337 344 345 350 353 351 356 357 363 367 369 369 378 377 376 381 381 386 392 393 405 392 399 399 396 404 404 404 423 415 414 422 430 451 504 518 539 568 618 626 700 623 617 696 732 1021 725 912 927 1064 1157 983 1966 2193 2314 2045 2487 2128 2098 2190 2518 2010 2132 2813 3058 3325 3184 3400 3317 2978 2767 2893 2887 3382 3320 3227 3558 3146 2796 3179 2757 2290 2591 2416 2182 2260 1896 1844 1643 1345 1083 830 767 522 411 332 314 284 248 236 224 229 220 207 196 197 200 205 219 258 315 329 326 339 291 319 365 362 354 343 335 315 316 314 314 327 329 332 332 335 343 345 346 347 349 348 344 344 346 358 355 364 365 364 368 368 371 373 380 382 387 391 399 404 409 414 410 420 427 435 446 461 505 517 558 578 596 604 616 609 607 582 586 499 474 477 489 498 510 525 550 527 547 544 581 576 573 515
 42 34 37 30 22 18 14 12 8 5 1 1 0 0 0 0 0 0 0 0 0 0 0 0 0 0 0 0 0 0 0 0 0 0 0 0 0 0 0 0 0 0 0 0 0 0 0 0 0 0 0 0 0 0 0 0 0 0 0 0 0 0 0 0 0 0 0 0 0 0 0 0 0 0 0 0 0 0 0 0 0 0 0 0 0 5 0 5 2 0 0 0 0 0 0 0 0 0 0 0 0 0 0 38 191 175 167 160 170 183 182 165 156 151 137 133 126 128 127 116 104 94 88 92 88 79 77 75 87 101 109 120 115 120 129 135 151 157 167 172 172 180 182 179 183 181 183 184 186 186 191 193 196 199 200 202 207 225 237 29 29 29 29 29 29 29 29 37 38 41 29 29 29 29 29 29 29 29 29 29 29 29 29 29 29 29 29 33 33 32 36 37 40 42 47 53 46 53 59 58 62 61 64 68 66 67 65 70 73 73 78 81 80 82 84 85 85 87 86 89 87 92 91 94 93 98 97 100 103 104 105 102 109 108 111 113 112 112 116 119 117 121 122 127 126 127 126 129 130 131 132 131 132 131 133 134 139 135 139 139 136 137 136 133 229 223 223 218 212 230 193 163 122 117 128 128 132 134 139 154 147 149 155 162 162 165 167 171 176 178 180 174 184 175 183 187 210 207 220 228 232 251 259 268 271 273 285 284 279 277 283 280 281 280 280 285 285 288 270 273 303 315 322 286 290 292 296 296 299 301 305 313 316 317 321 322 323 394 415 501 566 534 508 521 511 422 442 450 436 419 409 387 369 364 354 355 353 359 360 361 368 378 371 375 371 378 379 382 384 392 391 395 403 399 399 410 398 408 411 404 406 415 414 422 432 483 528 539 581 604 638 646 720 751 778 809 987 848 825 929 1201 1007 1118 1175 1417 1707 2119 1895 1686 2995 3175 2725 3001 2985 3422 3464 3378 3034 3519 3360 3445 3009 3536 3409 3086 2651 2415 3091 3445 4062 3616 3106 2471 2072 2261 2857 2540 2553 2194 1936 1626 1447 1289 918 741 428 357 307 294 265 238 245 241 241 239 239 199 198 201 215 231 262 280 361 323 325 322 320 320 319 342 350 342 325 322 322 326 331 338 338 341 342 350 354 357 356 357 357 353 351 349 351 357 358 362 366 369 370 375 377 381 383 391 392 397 405 405 412 415 425 427 434 433 441 491 500 544 562 584 599 610 585 597 593 580 512 496 488 493 498 506 511 518 521 509 505 529 533 526 524
 55 48 44 37 31 27 16 14 9 6 0 0 0 0 0 0 0 0 0 0 0 0 0 0 0 0 0 0 0 0 0 0 0 0 0 0 0 0 0 0 0 0 0 0 0 0 0 0 0 0 0 0 0 0 0 0 0 0 0 0 0 0 0 0 134 128 122 25 73 148 165 0 0 0 0 0 0 0 0 0 0 0 31 6 4 5 7 4 3 0 0 0 0 0 0 0 0 0 0 0 0 0 203 207 195 192 195 199 187 166 163 144 149 151 150 119 138 134 104 104 96 92 75 81 92 90 88 92 100 117 124 132 131 138 159 163 175 179 191 194 194 203 201 195 193 194 197 195 198 199 205 203 205 205 205 204 204 212 215 50 29 29 29 29 29 38 38 51 41 39 29 29 29 29 29 29 29 29 29 29 29 29 29 29 29 29 34 34 36 39 38 52 45 51 51 58 57 57 61 62 61 62 67 68 63 62 64 76 76 79 77 82 86 79 82 84 89 86 90 87 93 94 94 96 96 96 102 103 104 106 107 107 105 105 106 109 113 115 115 117 119 120 123 123 126 126 130 130 130 133 133 134 136 134 134 139 135 136 136 140 140 137 141 144 256 345 428 441 351 319 287 193 195 202 182 163 127 135 130 135 151 160 164 166 168 173 174 184 189 194 195 196 204 221 235 224 251 259 277 291 309 329 342 326 356 341 331 332 346 349 339 327 326 321 316 310 308 304 299 301 295 294 297 291 291 297 298 301 303 304 310 314 317 322 324 329 330 335 344 348 391 455 512 503 502 496 476 493 487 479 482 449 449 437 425 406 366 363 370 373 372 376 380 385 381 386 387 391 396 401 410 405 406 416 412 408 413 412 413 404 414 413 411 478 517 551 586 617 592 675 850 1054 933 1002 823 797 751 1003 929 1266 1512 1860 1540 1624 1686 1567 1745 1458 1359 1592 1904 2915 3072 3552 3308 2564 1969 3050 2623 2054 3203 3549 3594 3407 3803 3534 3657 3760 3192 2621 2320 2159 2079 2072 2072 2072 2072 2154 2126 1826 1394 1008 944 1020 1066 626 421 319 331 324 300 294 285 293 313 331 518 334 291 295 285 319 332 325 333 359 367 366 358 353 351 359 364 363 359 348 348 354 361 366 370 372 379 382 380 379 381 380 380 374 370 361 365 372 376 378 383 384 385 387 390 394 398 398 407 410 411 417 419 422 427 422 432 446 449 482 493 493 532 547 561 577 559 583 561 525 517 516 523 524 534 538 549 553 568 574 586 590 579 560
 62 53 51 40 34 29 20 15 7 5 0 0 0 0 0 0 0 0 0 0 0 0 0 0 0 0 0 0 0 0 0 0 0 0 0 0 0 0 0 0 0 0 0 0 0 0 0 0 0 0 0 0 0 0 0 0 0 0 0 0 0 0 0 75 103 150 151 158 151 147 168 161 0 0 0 0 0 0 0 0 0 35 0 0 0 0 0 0 0 0 0 0 0 0 0 0 0 0 0 0 0 0 217 211 202 201 217 194 178 162 145 139 137 134 121 144 120 119 110 105 97 97 90 91 93 107 108 108 121 136 153 140 153 163 175 179 184 189 195 198 200 203 196 192 190 191 197 204 206 206 204 205 210 211 208 208 206 206 209 29 29 29 29 29 29 36 41 46 29 40 29 29 29 29 29 29 29 29 29 29 29 29 29 29 29 29 32 33 36 41 44 45 49 54 52 55 63 52 59 60 61 62 67 62 59 63 67 71 72 73 81 75 79 82 84 86 87 87 85 86 92 91 92 97 97 98 100 102 104 104 105 106 107 108 106 112 114 116 117 117 116 119 122 123 127 126 129 131 130 131 133 137 136 135 138 139 139 138 139 140 140 145 140 141 243 340 394 540 479 362 318 253 242 209 176 166 127 128 134 142 167 178 191 181 196 203 205 219 215 228 229 232 237 245 254 263 271 283 294 307 325 368 346 353 337 348 361 349 347 359 358 357 345 347 329 323 316 313 310 309 306 305 303 298 305 295 301 304 306 308 311 316 321 327 326 334 337 341 347 349 356 384 509 515 497 519 517 538 517 533 528 496 483 474 471 423 409 407 384 378 383 381 380 384 390 393 397 397 401 407 410 422 417 430 436 419 421 422 416 414 411 412 425 522 560 577 643 679 725 684 798 1034 895 919 918 1039 820 1189 1154 1069 1190 1600 1542 1524 1420 1327 1290 1292 1375 1559 1638 1725 1996 2300 2308 2441 2248 2129 1914 1979 2862 2412 3317 3734 2076 3381 3025 3418 2766 2214 2103 2363 2631 2072 2072 2072 2203 2748 3230 2845 1986 1966 1786 2145 1608 1571 1457 394 392 409 351 348 378 332 395 407 676 971 653 487 429 447 464 390 368 399 426 414 403 392 369 381 393 400 396 382 375 381 379 393 390 394 399 401 399 397 400 403 403 390 388 374 371 382 388 383 393 395 393 390 400 401 403 406 412 417 419 420 424 427 428 429 437 439 445 452 456 502 503 503 531 542 551 559 561 535 527 526 534 536 545 552 562 568 580 586 601 611 612 607
 72 64 59 49 40 36 27 20 12 7 0 0 0 0 0 0 0 0 0 0 0 0 0 0 0 0 0 0 0 0 0 0 0 0 0 0 0 0 0 0 0 0 0 0 0 0 0 0 0 0 0 0 0 0 0 0 0 0 0 0 0 0 0 42 60 85 60 54 73 164 185 194 82 24 73 119 97 156 22 206 111 81 87 107 20 5 0 4 12 18 0 0 0 0 0 0 0 0 0 0 0 174 222 220 228 220 185 180 158 153 151 154 160 155 154 131 126 121 117 117 130 131 128 125 129 140 134 121 134 159 162 160 160 163 170 169 171 173 176 179 175 176 180 184 185 191 193 193 192 192 187 188 188 189 191 198 199 205 208 29 29 29 29 29 33 39 47 35 37 29 29 29 29 29 29 29 29 29 29 29 29 29 29 29 29 29 34 38 35 43 44 48 45 48 58 57 56 45 56 61 59 64 63 71 65 65 71 70 71 77 79 78 80 82 91 87 89 91 85 104 110 92 92 96 96 101 100 102 104 104 104 104 111 107 109 112 113 116 122 122 121 126 122 120 130 130 134 133 131 135 135 135 138 141 142 142 142 140 144 143 144 146 169 276 213 226 251 438 646 512 390 271 225 174 161 148 166 180 180 177 179 178 189 190 203 220 243 257 255 319 283 331 280 326 323 314 315 339 376 368 359 361 335 345 358 368 353 372 361 370 355 357 348 344 353 346 334 327 324 320 318 320 317 317 318 318 319 317 315 316 317 320 324 332 332 341 344 347 355 355 362 365 381 426 507 534 550 616 617 640 615 598 569 534 510 497 483 472 448 437 419 395 394 397 399 406 402 413 411 417 430 444 443 463 506 464 461 439 422 423 419 462 461 702 837 618 741 803 804 807 901 945 1027 1075 1140 961 883 903 918 1035 1110 1150 1303 1335 1581 2088 2470 2408 3021 2910 3009 2922 3055 2873 2784 2318 1737 1506 1374 1382 1493 1470 1749 2056 1508 1606 1852 1665 1356 1154 1188 1499 1833 2570 2729 2522 2880 2583 2518 2307 1920 1632 1578 1354 1297 1020 946 978 833 757 657 567 529 468 552 567 845 1264 1441 2429 2619 1648 1852 1139 657 596 593 597 496 460 423 440 461 513 512 507 490 550 521 465 463 454 445 442 450 443 435 441 438 425 405 394 388 395 399 408 416 418 423 419 421 416 426 428 425 429 434 434 432 436 435 439 441 444 448 454 465 467 482 487 494 504 507 523 522 540 539 547 553 556 565 569 583 588 605 616 634 639 648 654
 79 71 64 54 45 44 29 26 14 8 3 0 0 0 0 0 0 0 0 0 0 0 0 0 0 0 0 0 0 0 0 0 0 0 0 0 0 0 0 0 0 0 0 0 0 0 0 0 0 0 0 0 0 0 0 0 0 0 0 0 0 0 0 31 41 59 37 34 81 96 161 171 203 191 160 85 58 115 118 144 156 132 234 225 122 70 57 39 23 36 26 9 5 0 0 0 0 0 0 0 161 226 226 224 222 225 193 171 175 167 163 170 169 165 157 146 140 126 126 119 135 136 125 127 151 147 142 137 142 162 162 158 158 159 162 162 167 167 169 168 163 163 165 175 177 179 185 183 183 183 187 189 192 190 188 189 193 199 206 29 29 29 29 29 29 35 40 36 34 29 29 29 29 29 29 29 29 29 29 29 29 29 29 29 29 29 36 37 44 45 43 45 49 50 53 51 56 57 59 56 62 61 64 66 68 69 67 69 70 72 78 73 79 85 84 84 88 86 92 90 92 94 96 99 98 101 102 105 102 103 105 106 107 106 115 114 120 115 117 137 143 123 124 127 127 128 133 130 131 130 138 138 139 141 140 143 141 141 145 145 145 144 266 338 201 172 191 441 479 530 469 407 384 253 195 213 225 212 203 199 197 193 197 202 205 222 235 283 288 329 369 293 341 313 322 341 326 344 391 356 373 346 342 360 349 356 353 358 352 360 353 353 356 357 348 339 340 339 340 327 322 323 321 322 322 322 321 321 323 321 323 323 325 330 334 344 347 351 361 359 364 370 383 396 489 535 577 682 675 700 685 668 619 559 545 532 515 504 479 459 443 421 414 398 401 404 410 420 418 426 431 424 430 479 495 497 497 447 462 430 417 478 483 563 590 663 819 896 937 928 1017 1116 1153 1158 1087 986 922 939 968 1030 1081 1175 1299 1413 2307 2802 2470 2129 1924 2086 2195 1891 1802 2143 2148 1728 1848 1225 1137 1224 1290 1211 1469 1488 1303 1387 1292 1439 1341 1065 1170 1740 1319 2272 2772 2532 2541 2074 2381 2328 2363 1885 2199 1760 1547 1336 1158 1014 1010 915 758 704 728 747 1088 974 1323 1723 1873 2644 2878 2515 1483 1845 1207 717 742 708 561 493 472 491 537 576 567 622 623 623 627 580 509 494 516 484 491 478 454 471 466 432 412 409 398 415 422 420 426 430 440 434 450 423 440 442 435 438 443 446 443 441 442 439 441 442 458 462 469 471 480 488 501 509 514 523 532 535 539 551 567 561 570 578 594 600 616 626 638 671 688 681
 94 85 80 76 64 59 51 43 28 21 12 6 0 0 0 0 0 0 0 0 0 0 0 0 0 0 0 0 0 0 0 0 0 0 0 0 0 0 0 0 0 0 0 0 0 0 0 0 0 0 0 0 0 0 0 0 0 0 0 0 0 0 0 0 0 0 0 0 89 100 88 129 137 147 178 198 226 119 157 171 259 105 67 126 97 50 184 240 125 87 95 65 64 1 0 0 0 0 0 29 128 214 236 235 229 226 211 187 188 180 179 183 180 163 167 155 141 129 132 135 145 148 134 145 155 143 131 146 155 155 146 144 146 147 156 156 155 154 157 158 157 154 151 154 153 152 150 152 156 152 159 164 169 169 168 176 182 188 196 44 38 40 35 34 34 35 35 36 35 29 29 29 29 29 29 29 29 29 29 29 29 29 29 34 34 35 45 50 44 46 42 51 55 50 54 56 64 55 61 61 62 62 64 67 69 71 70 70 74 75 74 76 78 81 84 84 87 88 88 90 93 94 95 96 101 99 96 100 97 101 106 104 109 116 112 114 114 117 115 118 123 121 123 123 126 135 131 125 134 136 141 143 145 146 142 143 143 145 147 145 147 147 164 153 151 156 197 251 323 496 431 625 701 780 307 340 314 300 282 274 259 246 239 229 228 228 236 258 286 346 316 386 316 321 357 360 355 351 344 332 333 321 321 325 325 331 362 356 338 339 349 357 352 349 354 358 351 352 351 360 353 342 334 334 332 331 333 333 333 336 333 338 337 341 344 349 350 357 366 373 374 378 382 385 427 589 698 780 869 822 811 727 702 654 644 648 595 577 566 544 529 517 507 487 476 461 457 447 430 446 436 429 452 430 496 489 516 478 515 455 436 449 569 492 492 563 635 678 751 784 843 889 972 1064 1110 1089 1058 1133 1127 1206 1286 1397 1468 1707 1404 1308 1229 1221 1296 1318 1302 1241 1220 1286 1318 1296 1342 1041 905 903 889 898 857 837 935 903 944 889 829 816 837 948 1026 1111 1580 1785 1964 2064 1593 1447 1844 1973 2194 2632 2695 3023 2998 2378 2351 1305 1489 1332 1195 1241 1794 1663 1180 2758 3234 3575 3644 3567 3263 2107 2184 1351 1147 1228 1003 929 799 870 809 862 792 798 879 937 1173 881 872 903 866 792 715 652 651 605 562 506 496 466 470 524 528 476 459 469 476 476 505 491 453 472 463 466 467 476 472 464 457 453 455 457 472 478 491 496 512 523 528 550 550 553 553 558 561 565 570 573 587 594 617 619 654 652 664 688 693 709
 96 94 86 81 73 67 55 50 37 30 17 11 0 0 0 0 0 0 0 0 0 0 0 0 0 0 0 0 0 0 0 0 0 0 0 0 0 0 0 0 0 0 0 0 0 0 0 0 0 0 0 0 0 0 0 0 0 0 0 0 0 0 0 0 0 0 0 0 0 0 85 91 129 121 135 102 130 176 184 86 135 233 309 405 220 156 283 265 208 236 218 122 137 79 40 0 0 0 45 132 161 235 239 238 229 228 210 195 189 181 195 191 188 179 174 154 139 139 141 158 155 152 141 154 159 135 134 154 155 146 140 140 144 148 149 149 151 146 149 150 146 147 151 146 144 142 141 142 141 140 140 141 144 145 148 162 168 182 188 206 132 39 37 34 38 36 41 42 35 33 29 29 29 29 29 29 29 29 29 29 29 29 31 35 39 42 48 44 46 51 48 54 56 53 60 54 58 57 55 64 70 65 67 62 68 69 70 76 70 76 82 76 81 78 83 83 87 88 87 89 93 95 95 96 96 94 98 98 97 99 111 107 108 109 114 112 114 117 116 131 119 123 130 124 128 132 131 134 133 134 144 136 144 152 150 150 142 146 145 147 148 149 151 152 153 152 177 234 297 367 461 446 565 756 719 480 380 368 345 329 300 289 268 249 244 242 247 268 286 363 400 385 377 378 377 368 359 345 314 317 316 318 318 326 321 333 332 341 346 363 341 342 351 356 347 352 358 360 364 366 364 367 362 362 362 364 351 354 348 347 344 347 352 352 355 355 358 363 371 374 383 384 389 389 400 524 608 927 983 896 843 755 716 710 726 680 633 628 614 604 592 576 570 536 518 509 516 519 511 498 468 463 455 470 493 523 524 536 495 461 447 426 432 510 522 546 572 598 670 692 748 779 882 1018 1072 1154 1117 1165 1198 1359 1488 1715 1765 1351 1112 1090 1094 1120 1253 1348 1341 1265 1245 1196 1060 1009 927 765 765 750 706 734 715 739 803 782 743 725 705 737 773 862 834 975 1140 1211 1648 1725 1508 1492 2070 2287 2348 2227 2237 2033 2052 1882 1602 1793 2456 2128 1723 1712 1480 1721 2330 2587 2250 3365 3611 3609 3485 2095 2730 1166 2442 2373 2016 1630 1326 1309 1040 1189 1160 1136 1056 1031 1071 1005 1078 1045 990 910 765 770 722 690 679 684 694 594 607 608 612 537 539 505 512 513 518 515 509 496 487 483 485 495 489 473 468 459 466 476 491 495 513 527 534 557 572 589 585 584 580 579 584 588 589 589 600 606 615 628 650 664 680 695 708 725
 110 108 99 90 78 88 78 60 51 44 29 25 8 0 0 0 0 0 0 0 0 0 0 0 0 0 0 0 0 0 0 0 0 0 0 0 0 0 0 0 0 0 0 0 0 0 0 0 0 0 0 0 0 0 0 0 0 0 0 0 0 0 0 0 0 0 0 0 0 0 0 88 83 82 42 39 60 75 122 149 90 180 150 229 174 169 251 278 422 364 356 187 233 221 175 67 55 12 77 262 255 251 241 231 237 229 233 230 236 220 215 208 204 186 179 171 155 156 172 170 153 156 162 168 163 149 143 154 155 151 151 147 141 140 140 141 145 146 143 139 136 141 138 140 136 131 129 128 128 128 128 132 136 137 145 150 152 159 166 177 189 42 40 40 38 37 37 37 36 36 32 29 29 29 29 29 29 29 29 29 34 35 36 39 46 40 53 52 50 54 51 55 57 53 60 64 62 58 63 68 62 64 64 65 73 67 71 74 71 74 73 76 79 80 84 85 83 91 91 93 93 92 94 94 93 94 101 98 108 104 104 105 111 114 113 113 114 117 119 123 122 129 139 126 128 131 132 133 138 140 141 148 142 144 139 144 143 147 149 151 149 151 153 156 156 157 169 214 227 315 370 490 579 669 1003 898 779 632 460 456 397 359 333 327 313 290 279 288 300 351 383 381 392 368 352 317 300 305 313 316 315 318 316 319 320 329 331 334 337 344 344 350 352 355 357 368 364 366 367 371 376 378 378 381 380 380 379 382 371 370 372 373 373 374 376 377 380 383 388 391 394 396 404 403 403 435 481 565 594 684 726 812 787 781 748 768 741 712 719 739 740 681 665 624 633 614 669 619 628 635 604 573 573 571 527 507 514 494 495 525 547 531 543 561 453 681 695 721 689 664 665 676 751 858 927 1064 1141 1228 1330 1866 1634 1614 1279 1129 872 852 990 1095 1277 1213 1065 892 811 705 694 595 574 570 574 563 585 600 628 649 648 630 636 633 637 651 737 752 824 941 850 960 898 908 982 1103 1675 1798 2124 1945 2150 1739 1846 2258 2579 2716 3055 2692 3292 2996 2648 2451 2886 2890 3584 2931 3821 3886 4138 3918 2292 2475 3625 3561 3286 3844 2505 2743 2002 2692 2312 2577 1919 1780 1868 1481 1662 1399 1543 1395 1100 1013 1060 957 989 799 792 858 851 784 958 984 941 908 647 667 711 695 664 618 561 536 530 528 517 499 487 482 506 522 611 647 738 742 763 890 871 764 807 719 698 710 664 658 646 639 635 658 671 678 684 693 719 746 767 776
 112 107 106 97 88 87 73 69 62 66 43 36 20 6 2 0 0 0 0 0 0 0 0 0 0 0 0 0 0 0 0 0 0 0 0 0 0 0 0 0 0 0 0 0 0 0 0 0 0 0 0 0 0 0 0 0 0 0 0 0 0 0 0 0 0 0 0 0 0 0 0 0 62 62 28 3 1 61 90 14 140 43 65 102 126 229 244 269 291 316 302 240 190 155 131 131 111 20 1 7 11 78 243 181 236 237 246 243 242 245 243 231 219 196 190 178 170 175 180 176 167 164 172 175 171 162 161 160 162 160 161 156 150 150 149 147 149 147 144 143 142 136 133 126 128 124 123 120 123 124 128 129 132 134 138 142 147 151 151 158 166 42 40 42 43 42 40 39 41 38 38 38 35 35 36 36 37 38 36 38 42 42 43 45 44 42 44 55 53 56 54 55 56 58 55 59 57 59 65 61 65 64 66 67 65 71 71 69 74 75 75 74 77 78 82 81 85 83 91 91 92 92 92 95 97 91 95 104 100 112 111 115 116 114 113 120 128 132 122 126 137 142 146 138 134 142 144 149 139 137 141 146 142 149 154 143 147 148 149 150 153 155 157 157 158 159 164 179 195 303 333 431 495 665 619 702 944 1310 887 889 575 503 472 445 444 412 391 344 354 336 327 321 318 317 305 305 301 297 305 314 313 318 318 323 324 328 334 335 342 346 353 354 363 363 359 373 369 375 376 383 386 388 395 395 396 408 408 408 407 401 401 400 397 399 400 401 401 403 407 407 407 407 405 414 417 426 438 485 513 557 617 717 768 868 857 869 883 801 880 884 931 846 1020 835 770 755 750 725 709 768 731 733 646 624 565 558 516 547 557 616 639 634 652 634 652 696 720 676 586 563 583 614 685 936 1034 1309 1507 1673 1455 867 832 843 792 724 687 691 718 767 904 958 643 542 528 531 517 507 510 526 536 534 529 543 569 580 587 585 589 594 593 593 593 590 653 859 727 668 720 758 818 867 1090 1184 1224 1242 1123 1541 1769 1787 1814 2089 2102 1654 2550 3136 2399 2487 2250 3068 3336 3460 3350 3371 3551 3574 3460 4259 3153 3080 3085 2366 2021 2565 2807 2795 2402 2338 1942 2948 3731 1910 1775 1738 1820 1682 1351 1255 1167 1221 1233 1137 1250 1130 1025 1154 1166 1128 1072 972 826 874 937 898 789 719 657 647 638 596 569 547 545 553 598 653 838 874 1156 1102 1532 1818 1929 1589 1350 1471 1406 1145 1033 913 759 730 722 729 754 760 778 780 814 828 836 850
 111 108 106 100 88 83 78 70 67 58 50 42 28 11 4 0 0 0 0 0 0 0 0 0 0 0 0 0 0 0 0 0 0 0 0 0 0 0 0 0 0 0 0 0 0 0 0 0 0 0 0 0 0 0 0 0 0 0 0 0 0 0 0 0 0 0 0 0 0 0 0 0 47 32 13 0 5 71 46 18 6 70 100 162 246 176 241 251 269 261 292 231 260 178 139 111 111 130 129 31 26 23 238 224 229 234 255 246 249 249 251 244 234 208 195 191 177 184 184 184 173 170 177 174 172 166 166 167 170 157 165 162 156 153 151 150 147 153 148 143 138 133 132 129 128 123 121 121 124 123 127 128 129 131 136 139 140 149 150 157 159 42 42 43 48 44 43 41 41 40 41 41 39 36 43 40 40 41 40 42 43 45 45 43 48 46 44 51 56 51 56 58 55 59 57 57 59 56 62 58 60 73 63 64 63 72 59 68 73 75 77 80 80 76 80 82 84 85 84 90 88 93 89 93 100 91 110 99 100 105 111 118 116 113 120 121 134 140 126 129 147 143 137 149 137 142 148 141 143 149 158 143 136 150 146 145 150 151 150 152 156 156 157 155 159 162 161 179 196 238 273 388 506 525 709 747 727 968 747 1032 794 588 548 545 549 490 459 390 385 358 337 329 321 316 307 305 302 300 308 313 313 317 318 327 326 332 336 339 350 349 354 358 367 373 368 372 373 380 381 391 391 395 411 403 405 409 416 419 418 416 414 411 413 414 411 413 412 414 413 414 414 413 412 420 423 429 437 477 498 555 585 669 845 908 907 899 890 906 965 976 909 960 1046 885 858 836 806 779 749 829 795 772 684 657 598 575 549 566 584 644 688 684 676 642 624 616 620 594 496 499 538 545 688 914 965 1401 1183 1177 1102 707 685 685 673 652 656 641 608 633 625 583 507 504 502 503 502 502 512 519 522 525 521 521 537 548 563 575 574 575 577 578 577 576 576 608 633 637 685 706 751 757 908 1056 1039 1230 1239 1429 1210 1359 1448 1483 1692 1508 1918 1987 2209 1717 2117 2858 2716 2901 2876 3550 3003 3679 3642 4031 3692 3587 3547 2610 3399 3759 3502 3625 2738 2391 3441 3819 3693 2117 2631 2252 2076 1836 1615 1344 1387 1345 1365 1156 1319 954 1131 1219 1401 1313 1127 1178 1096 1070 1039 952 845 777 725 716 689 651 644 582 589 614 668 758 884 947 1235 1407 1773 2460 2803 1870 2024 1679 1424 1417 1259 1066 896 933 817 801 808 810 831 836 851 873 881 893
 121 108 108 105 95 93 84 73 66 64 55 52 38 23 17 4 0 0 0 0 0 0 0 0 0 0 0 0 0 0 0 0 0 0 0 0 0 0 0 0 0 0 0 0 0 0 0 0 0 0 0 0 0 0 0 0 0 0 0 0 0 0 0 0 0 0 0 0 0 0 0 0 0 16 2 22 0 21 0 0 0 139 169 197 182 186 168 184 236 259 163 228 187 180 149 165 154 128 90 76 77 61 47 36 29 259 274 270 262 266 266 262 259 241 230 207 202 201 190 188 189 189 191 185 184 182 180 180 179 165 159 171 166 163 164 162 153 151 155 144 140 135 136 134 127 124 124 122 114 115 125 126 125 127 127 126 134 142 151 158 93 44 41 44 44 46 62 74 45 45 45 53 52 53 45 41 42 44 43 43 46 42 47 45 49 50 55 55 66 50 53 55 55 56 60 61 58 56 61 58 58 60 56 61 63 67 69 69 72 73 76 76 79 84 83 83 83 93 92 95 100 98 104 100 107 105 109 123 109 125 119 115 127 123 134 135 133 149 153 132 143 143 143 147 138 143 143 142 141 139 141 156 148 144 147 151 153 149 150 154 156 153 156 155 160 160 162 162 190 222 225 267 370 532 517 697 825 715 753 1003 1105 1473 1428 1202 1086 761 700 530 508 443 403 383 362 355 337 325 312 304 311 319 315 316 330 365 382 335 341 344 373 356 363 364 376 375 385 387 378 395 394 403 403 415 419 436 439 440 442 445 448 452 447 446 444 441 441 441 443 440 435 431 431 432 430 431 431 440 446 477 496 621 611 688 689 840 1020 1069 983 954 984 951 911 1007 1070 961 1012 1000 902 822 809 915 815 788 830 791 652 630 562 652 672 711 718 718 741 588 550 475 475 475 475 475 475 475 475 493 496 475 475 475 475 478 478 480 481 497 511 488 490 485 492 495 496 506 516 520 518 514 511 510 517 527 520 525 518 536 545 544 538 544 540 548 552 562 567 582 597 600 616 618 682 694 723 772 811 932 1209 1217 935 1065 1104 1194 1208 1289 1401 1435 1471 1336 1579 1556 1735 1949 2004 2045 2631 2386 3284 3685 2895 3600 2689 3446 3132 2861 3427 3033 4145 3787 3275 3011 3537 2644 3154 3477 3373 3501 2175 2402 2604 2501 2194 1264 1624 1534 1898 1406 1596 1545 1491 1295 1183 1405 1260 1375 1281 1384 1055 1015 924 841 889 911 823 788 821 943 1429 1612 1780 2251 3008 3269 3924 3428 3927 3057 2936 2089 2420 1539 1308 1262 1239 1076 1013 1072 1047 1035 1022 1036 1036 1020
 119 113 114 103 96 84 77 81 77 67 57 55 44 30 27 10 1 0 0 0 0 0 0 0 0 0 0 0 0 0 0 0 0 0 0 0 0 0 0 0 0 0 0 0 0 0 0 0 0 0 0 0 0 0 0 0 0 0 0 0 0 0 0 0 0 0 0 0 0 0 0 0 0 1 0 0 0 0 22 0 0 133 149 148 187 196 219 171 258 233 210 171 156 183 179 157 155 114 157 93 77 119 104 65 38 30 51 165 246 286 285 274 275 260 250 224 205 217 200 202 191 193 197 198 195 197 194 184 175 174 173 175 167 168 167 164 158 155 151 145 143 138 138 130 130 124 123 122 108 105 123 126 124 123 126 128 131 138 142 159 83 43 43 44 46 47 51 49 54 50 52 53 53 51 50 43 43 44 44 44 47 46 48 43 48 49 50 49 55 54 54 61 52 57 58 56 57 57 63 58 55 59 61 64 65 65 70 68 70 75 76 76 79 72 82 91 92 101 102 106 108 109 108 108 110 111 116 121 114 126 116 116 127 141 132 133 129 130 144 136 147 154 139 158 138 152 148 146 156 146 147 151 142 159 159 150 158 150 151 150 153 155 156 158 161 160 163 161 169 198 196 257 258 404 557 600 594 572 701 728 1152 1105 1524 1947 1750 1029 811 614 592 494 443 420 388 378 336 331 313 313 318 331 337 365 339 364 384 368 342 351 355 359 365 370 377 392 388 399 392 395 399 412 412 423 431 444 443 447 452 459 462 463 474 464 462 458 459 459 462 454 462 447 443 441 440 439 442 446 451 486 568 654 712 724 762 833 906 937 1080 1023 999 978 927 928 989 1001 974 946 966 873 851 850 830 837 837 786 683 657 622 678 675 683 699 758 731 604 557 483 477 476 475 475 475 475 475 475 475 475 475 476 482 485 488 489 489 492 487 489 489 487 489 494 499 521 533 545 539 527 520 511 516 515 516 513 520 519 524 531 571 589 601 632 645 662 656 651 658 685 627 629 664 703 730 767 790 1130 1391 1770 1579 1208 1203 1299 1113 1141 1194 1227 1439 1472 1605 1618 1584 1791 1874 1752 2138 2205 2313 2832 2425 2313 3026 2772 3467 3679 2908 2683 3708 3204 2528 2655 3915 2990 3094 2928 2839 2066 2518 3137 3311 3256 3193 2263 2410 2663 2774 2863 2628 2234 2039 2017 1470 1219 1454 1417 1523 1230 1062 1249 1085 1171 1067 1044 950 885 982 1059 1355 2026 2985 3248 3568 3852 4546 4140 3361 3629 3672 2527 2672 2369 1661 1475 1368 1366 1189 1257 1208 1210 1168 1141 1142 1120
 100 91 87 91 88 85 79 77 69 67 58 51 45 34 30 17 8 1 2 0 0 0 0 0 0 0 0 0 0 0 0 0 0 0 0 0 0 0 0 0 0 0 0 0 0 0 0 0 0 0 0 0 0 0 0 0 0 0 0 0 0 0 0 0 0 0 0 0 0 0 0 0 0 0 13 2 6 0 0 0 0 42 124 143 151 159 176 194 186 220 236 247 222 209 226 182 195 176 161 130 85 50 137 166 25 49 67 148 277 315 299 284 291 275 256 245 220 217 223 218 212 215 211 212 208 208 205 198 194 195 193 175 170 166 178 179 162 161 157 151 148 141 136 131 127 120 121 120 101 95 117 121 117 120 120 125 128 144 146 148 149 48 50 53 50 51 51 51 50 53 51 53 52 53 53 53 53 48 48 51 47 48 49 49 47 47 49 51 52 59 53 57 53 55 58 57 62 62 63 58 60 60 59 66 63 66 67 74 68 71 78 85 87 93 98 98 117 117 127 119 120 134 122 118 120 126 124 128 131 131 135 140 143 148 149 133 151 141 142 145 147 149 157 152 152 146 163 147 165 154 152 154 152 160 161 164 153 168 155 151 156 159 158 159 164 165 166 167 167 169 185 246 280 308 289 347 376 496 633 634 800 737 974 962 1134 1455 1100 914 711 587 508 479 467 468 440 452 391 370 368 361 384 361 365 389 400 438 406 425 429 401 454 446 404 389 394 401 400 412 414 422 431 434 451 453 466 471 480 486 486 485 494 491 489 491 485 495 505 502 514 505 468 460 453 455 459 460 470 514 569 682 800 859 941 1155 1152 1226 1125 1037 944 1026 997 980 993 936 880 868 845 889 866 823 755 762 786 705 639 624 585 623 621 647 677 653 635 615 526 519 512 514 508 509 508 506 500 493 493 497 502 500 505 534 544 554 537 542 563 613 772 938 831 756 731 674 654 610 586 561 567 573 574 606 614 625 603 620 633 674 698 746 776 858 870 853 829 845 901 926 867 843 765 705 690 725 731 745 789 918 1039 1087 1349 1732 1798 1554 1321 1374 1448 1807 1975 2145 2162 1760 1962 2069 2023 1932 1989 2165 1996 2261 2717 2603 2261 2228 3185 3544 2783 3788 2992 3839 4098 3942 3997 3853 3486 3157 3320 3655 3426 3945 2841 3317 3692 2995 2952 2665 2676 2833 2636 2681 1894 2000 2338 2022 1437 1583 1454 1417 1149 1210 1278 1208 1159 1062 1294 1243 1472 1803 1961 1914 2561 2511 2657 2963 2379 2866 2985 3361 3341 3762 2331 2376 2005 2159 2047 1775 1558 1540 1445 1333 1335 1367
 149 126 91 84 72 70 76 72 70 78 58 53 48 36 33 15 8 2 1 0 0 0 0 0 0 0 0 0 0 0 0 0 0 0 0 0 0 0 0 0 0 0 0 0 0 0 0 0 0 0 0 0 0 0 0 0 0 0 0 0 0 0 0 0 0 0 0 0 0 0 0 0 0 0 0 0 0 0 0 0 0 103 116 137 144 140 165 180 208 207 217 253 237 272 267 239 216 172 161 125 111 59 106 131 199 0 0 64 84 287 301 274 284 258 251 246 238 241 224 227 221 222 219 218 215 212 209 207 205 203 200 188 176 178 180 172 166 162 161 148 149 142 138 129 125 118 106 106 102 96 94 108 114 115 110 126 129 146 149 146 145 52 51 51 50 53 51 51 51 54 52 52 52 53 55 53 51 53 50 51 48 47 52 53 51 46 49 51 60 52 53 58 56 55 55 56 59 55 60 64 60 63 62 63 64 68 68 69 73 77 79 88 93 99 104 110 121 122 125 128 130 135 137 140 128 133 136 129 139 145 132 145 140 135 129 151 133 142 145 152 147 153 164 158 158 170 158 161 165 158 156 158 155 160 158 158 155 153 154 153 160 152 160 158 165 163 166 169 170 166 179 223 248 275 266 292 396 397 454 599 705 685 770 686 1076 1161 1054 1065 825 635 545 534 553 559 589 512 494 425 427 432 401 355 328 369 432 405 424 475 410 386 452 482 418 398 396 402 406 414 418 429 432 445 457 462 471 474 481 490 494 501 506 502 507 504 504 523 545 538 547 538 506 480 461 461 461 458 463 503 585 674 768 926 984 1095 1110 1172 1421 1174 967 905 958 1099 1079 905 838 784 774 770 763 749 709 690 673 644 598 598 613 638 629 623 640 639 626 576 536 541 537 535 531 534 534 527 522 513 513 521 524 524 536 577 595 615 563 598 677 787 1395 1032 1025 991 886 712 700 645 629 629 632 644 638 649 673 683 696 714 730 778 793 864 914 988 991 974 961 985 1056 1029 1023 1019 922 864 767 697 699 714 723 776 914 1078 1360 1220 1579 1257 1348 1043 1335 1446 1978 1942 2127 1677 1704 2094 2009 2571 2640 2280 2649 2843 3345 3310 3231 3017 2656 2409 2832 3076 3438 3786 3259 3601 3942 4254 3940 3012 4252 3788 3216 3140 2220 3931 4084 3228 3822 3048 3068 2906 2614 2205 2111 2828 3233 2766 1751 1720 1709 1232 1285 1421 1381 1288 1228 1107 1153 1168 1374 1373 1667 1812 2099 2131 2203 2629 2155 3054 2693 3767 3610 3398 3170 3394 3063 2218 2380 1950 2080 1848 1672 1430 1471 1737
[truncated: 237,511 more chars]
