# Supplementary material for: The Impact of Cooperation Under Climate Constraints: An Agent-Based Model for Exploring Paleolithic Behavioral Adaptations in the Inner Asian Mountain Corridor
Source: J Archaeol Method Theory. 2025 Sep 20;33(1):8. doi: 10.1007/s10816-025-09739-z (PMC12450231; doi:10.1007/s10816-025-09739-z)
Supplement: Supplementary file 1 — (ZIP 2.34 MB) [file 10816_2025_9739_MOESM1_ESM.zip › model/PaleoCOOP_model/data/maps/DEM1_3.asc.aux.xml]

<PAMDataset>
  <Metadata>
    <MDI key="DataType">Generic</MDI>
  </Metadata>
  <PAMRasterBand band="1">
    <ColorInterp>Gray</ColorInterp>
    <Histograms>
      <HistItem>
        <HistMin>-3,863</HistMin>
        <HistMax>7729,863</HistMax>
        <BucketCount>1000</BucketCount>
        <IncludeOutOfRange>0</IncludeOutOfRange>
        <Approximate>0</Approximate>
        <HistCounts>11903|876|680|847|1088|996|1549|1927|2019|2224|2338|2439|3590|3772|4086|3303|3835|4225|3654|2646|2787|2568|2586|2335|2397|2217|1882|1949|1762|1662|1375|1568|1435|5805|823|957|823|802|641|806|726|614|690|685|1164|852|837|747|775|604|713|614|585|511|542|537|434|528|505|484|411|449|488|475|391|388|420|416|314|393|333|272|324|328|293|287|321|314|289|227|264|284|261|227|261|230|218|239|212|232|214|292|271|269|223|228|212|210|200|194|206|185|199|293|286|287|256|245|255|212|226|238|248|185|235|232|221|271|245|268|217|264|231|224|201|212|250|240|195|214|212|186|197|218|230|192|233|255|212|210|213|197|203|176|229|221|179|237|222|227|203|233|244|233|227|251|217|206|188|197|198|172|140|155|268|176|173|172|169|134|172|132|149|123|129|134|124|104|129|103|100|127|119|119|84|101|106|111|102|83|99|93|82|94|98|94|95|87|106|90|89|96|106|91|94|88|95|178|91|92|81|96|91|91|82|112|105|97|71|102|93|100|66|99|99|83|111|94|78|79|109|76|103|91|95|87|72|66|95|102|70|91|96|94|83|109|85|91|70|97|100|78|71|80|90|65|84|94|95|73|72|78|79|71|87|61|86|61|89|76|73|81|76|88|72|83|52|55|64|72|61|74|48|50|69|53|65|65|58|52|55|58|70|58|67|62|60|47|63|52|45|67|54|65|44|63|70|73|48|54|54|69|43|61|54|52|68|49|56|50|70|47|52|58|65|52|53|47|46|56|48|37|64|54|40|42|45|53|42|46|52|48|45|52|52|50|33|40|51|29|46|52|49|36|42|42|42|42|51|42|45|32|40|34|45|40|44|41|42|44|48|45|38|29|50|35|38|47|48|27|34|51|41|47|39|46|40|38|44|37|43|35|47|37|35|38|44|47|34|37|51|38|36|38|43|35|45|42|33|42|46|43|46|33|32|39|31|40|30|31|36|31|38|58|31|36|38|35|40|43|38|38|21|32|33|40|29|35|35|29|28|43|36|39|37|41|42|32|35|28|33|36|36|31|31|43|32|34|27|43|31|44|33|46|34|43|35|36|32|46|36|41|41|31|38|32|39|35|42|27|29|33|38|21|25|35|37|36|28|36|39|32|29|42|38|24|29|26|19|20|30|50|38|29|27|28|52|29|29|28|40|25|29|35|24|20|21|18|25|27|28|28|27|33|26|28|24|33|30|34|23|29|28|26|40|33|30|30|40|29|26|35|27|28|41|26|29|27|29|21|30|28|19|23|42|25|23|29|30|32|19|35|26|29|33|32|34|35|21|23|28|17|31|20|21|27|28|19|34|31|24|29|22|18|27|19|24|30|30|22|23|23|28|16|17|22|21|24|29|24|31|21|23|22|32|23|15|29|18|39|30|25|34|34|25|28|24|38|38|36|32|42|50|40|42|47|48|46|39|46|52|50|60|44|59|50|60|51|43|54|50|53|49|72|49|57|41|60|40|54|39|58|68|43|55|48|54|50|45|49|56|26|37|39|28|35|44|34|20|29|32|32|30|27|26|25|14|15|23|22|17|23|12|27|23|18|17|29|18|13|21|19|17|14|16|16|8|16|18|5|13|8|9|11|17|13|7|11|11|6|12|14|11|16|8|7|12|13|8|12|11|14|10|12|9|7|6|2|10|4|4|7|12|8|9|5|9|7|9|9|5|9|5|7|4|7|6|4|7|8|7|0|0|6|5|5|1|1|2|3|6|5|3|3|5|6|1|4|2|0|0|3|2|3|4|1|3|4|2|0|4|3|1|3|1|2|0|3|1|4|4|1|0|2|3|6|0|2|1|4|1|4|4|2|0|0|2|2|0|0|1|1|0|0|1|2|0|0|1|2|2|0|1|2|0|2|1|0|0|0|0|4|2|0|0|2|0|0|0|0|1|0|0|0|1|1|0|0|0|0|0|0|1|0|0|0|0|0|0|0|0|1|0|0|0|0|0|0|0|0|0|0|0|0|0|0|0|0|0|0|0|1|2|0|0|0|0|0|0|0|0|0|0|0|0|0|0|0|0|0|0|0|0|0|0|0|0|0|0|0|0|0|0|0|0|0|0|0|0|0|0|0|1|0|0|0|0|0|0|0|0|0|0|0|0|0|0|0|0|0|0|0|0|0|0|0|0|0|0|0|0|0|0|0|0|0|0|0|0|0|0|0|0|0|0|0|0|0|0|0|0|0|0|0|0|0|0|0|0|0|0|0|0|0|0|0|0|0|0|0|0|0|0|0|0|0|0|0|0|1</HistCounts>
      </HistItem>
    </Histograms>
    <Metadata>
      <MDI key="RepresentationType">THEMATIC</MDI>
      <MDI key="STATISTICS_MAXIMUM">7726</MDI>
      <MDI key="STATISTICS_MEAN">726.8299691358</MDI>
      <MDI key="STATISTICS_MINIMUM">0</MDI>
      <MDI key="STATISTICS_STDDEV">1137.2700351223</MDI>
      <MDI key="STATISTICS_VALID_PERCENT">100</MDI>
    </Metadata>
  </PAMRasterBand>
</PAMDataset>
