# Supplementary material for: The Impact of Cooperation Under Climate Constraints: An Agent-Based Model for Exploring Paleolithic Behavioral Adaptations in the Inner Asian Mountain Corridor
Source: J Archaeol Method Theory. 2025 Sep 20;33(1):8. doi: 10.1007/s10816-025-09739-z (PMC12450231; doi:10.1007/s10816-025-09739-z)
Supplement: Supplementary file 1 — (ZIP 2.34 MB) [file 10816_2025_9739_MOESM1_ESM.zip › model/PaleoCOOP_model/data/maps/PSR_data.qmd]

<!DOCTYPE qgis PUBLIC 'http://mrcc.com/qgis.dtd' 'SYSTEM'>
<qgis version="3.22.6-Bia?owie?a">
  <identifier></identifier>
  <parentidentifier></parentidentifier>
  <language></language>
  <type></type>
  <title></title>
  <abstract></abstract>
  <links/>
  <fees></fees>
  <encoding></encoding>
  <crs>
    <spatialrefsys>
      <wkt></wkt>
      <proj4></proj4>
      <srsid>0</srsid>
      <srid>0</srid>
      <authid></authid>
      <description></description>
      <projectionacronym></projectionacronym>
      <ellipsoidacronym></ellipsoidacronym>
      <geographicflag>false</geographicflag>
    </spatialrefsys>
  </crs>
  <extent/>
</qgis>
