# Supplementary material for: The Impact of Cooperation Under Climate Constraints: An Agent-Based Model for Exploring Paleolithic Behavioral Adaptations in the Inner Asian Mountain Corridor
Source: J Archaeol Method Theory. 2025 Sep 20;33(1):8. doi: 10.1007/s10816-025-09739-z (PMC12450231; doi:10.1007/s10816-025-09739-z)
Supplement: Supplementary file 3 — (ZIP 18.1 MB) [file 10816_2025_9739_MOESM3_ESM.zip]

Archive with 137 entries (83 files):
- simulations/simulations/
- simulations/simulations/Altai/
- simulations/simulations/Altai/Scenario_1_Altai/
- simulations/simulations/Altai/Scenario_1_Altai/old/
- simulations/simulations/Altai/Scenario_1_Altai/old/PaleoCOOP_model Scenario1_alpha_Altai-spreadsheet.csv
- simulations/simulations/Altai/Scenario_1_Altai/old/PaleoCOOP_model Scenario1_alpha_Altai-table.csv
- simulations/simulations/Altai/Scenario_1_Altai/PaleoCOOP_model Scenario1_alpha_Altai-table.csv
- simulations/simulations/Altai/Scenario_1_Altai/PaleoCOOP_model_Scenario1_Altai.csv
- simulations/simulations/Altai/Scenario_2_Altai/
- simulations/simulations/Altai/Scenario_2_Altai/old/
- simulations/simulations/Altai/Scenario_2_Altai/old/PaleoCOOP_model Scenario2_alpha_Altai-spreadsheet.csv
- simulations/simulations/Altai/Scenario_2_Altai/old/PaleoCOOP_model Scenario2_alpha_Altai-table.csv
- simulations/simulations/Altai/Scenario_2_Altai/PaleoCOOP_model Scenario2_alpha_Altai-table.csv
- simulations/simulations/Altai/Scenario_2_Altai/PaleoCOOP_model_Scenario2_Altai.csv
- simulations/simulations/Altai/Scenario_3_Altai/
- simulations/simulations/Altai/Scenario_3_Altai/old/
- simulations/simulations/Altai/Scenario_3_Altai/old/PaleoCOOP_model Scenario3_alpha_Altai-spreadsheet.csv
- simulations/simulations/Altai/Scenario_3_Altai/old/PaleoCOOP_model Scenario3_alpha_Altai-table.csv
- simulations/simulations/Altai/Scenario_3_Altai/PaleoCOOP_model Scenario3_alpha_Altai-table.csv
- simulations/simulations/Altai/Scenario_3_Altai/PaleoCOOP_model_Scenario3_Altai.csv
- simulations/simulations/Altai/Scenario_4_Altai/
- simulations/simulations/Altai/Scenario_4_Altai/old/
- simulations/simulations/Altai/Scenario_4_Altai/old/PaleoCOOP_model Scenario4_alpha_Altai-spreadsheet.csv
- simulations/simulations/Altai/Scenario_4_Altai/old/PaleoCOOP_model Scenario4_alpha_Altai-table.csv
- simulations/simulations/Altai/Scenario_4_Altai/PaleoCOOP_model Scenario4_alpha_Altai-table.csv
- simulations/simulations/Altai/Scenario_4_Altai/PaleoCOOP_model_Scenario4_Altai.csv
- simulations/simulations/PaleoCOOP_code/
- simulations/simulations/PaleoCOOP_code/.RData
- simulations/simulations/PaleoCOOP_code/.RDataTmp
- simulations/simulations/PaleoCOOP_code/.Rhistory
- simulations/simulations/PaleoCOOP_code/.Rproj.user/
- simulations/simulations/PaleoCOOP_code/.Rproj.user/A7556F31/
- simulations/simulations/PaleoCOOP_code/.Rproj.user/A7556F31/bibliography-index/
- simulations/simulations/PaleoCOOP_code/.Rproj.user/A7556F31/build_options
- simulations/simulations/PaleoCOOP_code/.Rproj.user/A7556F31/ctx/
- simulations/simulations/PaleoCOOP_code/.Rproj.user/A7556F31/explorer-cache/
- simulations/simulations/PaleoCOOP_code/.Rproj.user/A7556F31/pcs/
- simulations/simulations/PaleoCOOP_code/.Rproj.user/A7556F31/pcs/files-pane.pper
- simulations/simulations/PaleoCOOP_code/.Rproj.user/A7556F31/pcs/packages-pane.pper
- simulations/simulations/PaleoCOOP_code/.Rproj.user/A7556F31/pcs/source-pane.pper
- simulations/simulations/PaleoCOOP_code/.Rproj.user/A7556F31/pcs/windowlayoutstate.pper
- simulations/simulations/PaleoCOOP_code/.Rproj.user/A7556F31/pcs/workbench-pane.pper
- simulations/simulations/PaleoCOOP_code/.Rproj.user/A7556F31/presentation/
- simulations/simulations/PaleoCOOP_code/.Rproj.user/A7556F31/profiles-cache/
- simulations/simulations/PaleoCOOP_code/.Rproj.user/A7556F31/rmd-outputs
- simulations/simulations/PaleoCOOP_code/.Rproj.user/A7556F31/saved_source_markers
- simulations/simulations/PaleoCOOP_code/.Rproj.user/A7556F31/sources/
- simulations/simulations/PaleoCOOP_code/.Rproj.user/A7556F31/sources/per/
- simulations/simulations/PaleoCOOP_code/.Rproj.user/A7556F31/sources/per/t/
- simulations/simulations/PaleoCOOP_code/.Rproj.user/A7556F31/sources/per/t/12E6592E
- simulations/simulations/PaleoCOOP_code/.Rproj.user/A7556F31/sources/per/t/12E6592E-contents
- simulations/simulations/PaleoCOOP_code/.Rproj.user/A7556F31/sources/per/t/6F9985D1
- simulations/simulations/PaleoCOOP_code/.Rproj.user/A7556F31/sources/per/t/6F9985D1-contents
- simulations/simulations/PaleoCOOP_code/.Rproj.user/A7556F31/sources/per/t/94BF1CC7
- simulations/simulations/PaleoCOOP_code/.Rproj.user/A7556F31/sources/per/t/94BF1CC7-contents
- simulations/simulations/PaleoCOOP_code/.Rproj.user/A7556F31/sources/per/t/A305DC15
- simulations/simulations/PaleoCOOP_code/.Rproj.user/A7556F31/sources/per/t/A305DC15-contents
- simulations/simulations/PaleoCOOP_code/.Rproj.user/A7556F31/sources/per/u/
- simulations/simulations/PaleoCOOP_code/.Rproj.user/A7556F31/sources/prop/
- simulations/simulations/PaleoCOOP_code/.Rproj.user/A7556F31/sources/prop/B13EE5C0
- simulations/simulations/PaleoCOOP_code/.Rproj.user/A7556F31/sources/prop/INDEX
- simulations/simulations/PaleoCOOP_code/.Rproj.user/A7556F31/sources/session-30679c3d/
- simulations/simulations/PaleoCOOP_code/.Rproj.user/A7556F31/tutorial/
- simulations/simulations/PaleoCOOP_code/.Rproj.user/A7556F31/viewer-cache/
- simulations/simulations/PaleoCOOP_code/.Rproj.user/A7556F31/viewer-cache/27A6B985.Rdata
- simulations/simulations/PaleoCOOP_code/.Rproj.user/A7556F31/viewer-cache/7BFE6793.Rdata
- simulations/simulations/PaleoCOOP_code/.Rproj.user/A7556F31/viewer-cache/DC042CAB.Rdata
- simulations/simulations/PaleoCOOP_code/.Rproj.user/E5CD3DC8/
- simulations/simulations/PaleoCOOP_code/.Rproj.user/E5CD3DC8/bibliography-index/
- simulations/simulations/PaleoCOOP_code/.Rproj.user/E5CD3DC8/ctx/
- simulations/simulations/PaleoCOOP_code/.Rproj.user/E5CD3DC8/explorer-cache/
- simulations/simulations/PaleoCOOP_code/.Rproj.user/E5CD3DC8/pcs/
- simulations/simulations/PaleoCOOP_code/.Rproj.user/E5CD3DC8/pcs/files-pane.pper
- simulations/simulations/PaleoCOOP_code/.Rproj.user/E5CD3DC8/pcs/source-pane.pper
- simulations/simulations/PaleoCOOP_code/.Rproj.user/E5CD3DC8/pcs/windowlayoutstate.pper
- simulations/simulations/PaleoCOOP_code/.Rproj.user/E5CD3DC8/pcs/workbench-pane.pper
- simulations/simulations/PaleoCOOP_code/.Rproj.user/E5CD3DC8/presentation/
- simulations/simulations/PaleoCOOP_code/.Rproj.user/E5CD3DC8/profiles-cache/
- simulations/simulations/PaleoCOOP_code/.Rproj.user/E5CD3DC8/rmd-outputs
- simulations/simulations/PaleoCOOP_code/.Rproj.user/E5CD3DC8/saved_source_markers
- simulations/simulations/PaleoCOOP_code/.Rproj.user/E5CD3DC8/sources/
- simulations/simulations/PaleoCOOP_code/.Rproj.user/E5CD3DC8/sources/per/
- simulations/simulations/PaleoCOOP_code/.Rproj.user/E5CD3DC8/sources/per/t/
- simulations/simulations/PaleoCOOP_code/.Rproj.user/E5CD3DC8/sources/per/t/76CF6E1E
- simulations/simulations/PaleoCOOP_code/.Rproj.user/E5CD3DC8/sources/per/t/76CF6E1E-contents
- simulations/simulations/PaleoCOOP_code/.Rproj.user/E5CD3DC8/sources/per/t/C021EB2F
- simulations/simulations/PaleoCOOP_code/.Rproj.user/E5CD3DC8/sources/per/t/C021EB2F-contents
- simulations/simulations/PaleoCOOP_code/.Rproj.user/E5CD3DC8/sources/per/t/DB0317FF
- simulations/simulations/PaleoCOOP_code/.Rproj.user/E5CD3DC8/sources/per/t/DB0317FF-contents
- simulations/simulations/PaleoCOOP_code/.Rproj.user/E5CD3DC8/sources/per/u/
- simulations/simulations/PaleoCOOP_code/.Rproj.user/E5CD3DC8/sources/prop/
- simulations/simulations/PaleoCOOP_code/.Rproj.user/E5CD3DC8/sources/prop/B58FD6B4
- simulations/simulations/PaleoCOOP_code/.Rproj.user/E5CD3DC8/sources/prop/INDEX
- simulations/simulations/PaleoCOOP_code/.Rproj.user/E5CD3DC8/sources/session-19c8d74f/
- simulations/simulations/PaleoCOOP_code/.Rproj.user/E5CD3DC8/sources/session-19c8d74f/76CF6E1E
- simulations/simulations/PaleoCOOP_code/.Rproj.user/E5CD3DC8/sources/session-19c8d74f/76CF6E1E-contents
- simulations/simulations/PaleoCOOP_code/.Rproj.user/E5CD3DC8/sources/session-19c8d74f/C021EB2F
- simulations/simulations/PaleoCOOP_code/.Rproj.user/E5CD3DC8/sources/session-19c8d74f/C021EB2F-contents
- simulations/simulations/PaleoCOOP_code/.Rproj.user/E5CD3DC8/sources/session-19c8d74f/DB0317FF
- simulations/simulations/PaleoCOOP_code/.Rproj.user/E5CD3DC8/sources/session-19c8d74f/DB0317FF-contents
- simulations/simulations/PaleoCOOP_code/.Rproj.user/E5CD3DC8/sources/session-19c8d74f/lock_file
- simulations/simulations/PaleoCOOP_code/.Rproj.user/E5CD3DC8/tutorial/
- simulations/simulations/PaleoCOOP_code/.Rproj.user/E5CD3DC8/viewer-cache/
- simulations/simulations/PaleoCOOP_code/.Rproj.user/E5CD3DC8/viewer-cache/332779A4.Rdata
- simulations/simulations/PaleoCOOP_code/.Rproj.user/E5CD3DC8/viewer-cache/F5D682D7.Rdata
- simulations/simulations/PaleoCOOP_code/.Rproj.user/shared/
- simulations/simulations/PaleoCOOP_code/.Rproj.user/shared/notebooks/
- simulations/simulations/PaleoCOOP_code/.Rproj.user/shared/notebooks/patch-chunk-names
- simulations/simulations/PaleoCOOP_code/PaleoCOOP_code.Rproj
- simulations/simulations/script/
- simulations/simulations/script/.Rhistory
- simulations/simulations/script/PaleoCOOP_code.R
- simulations/simulations/TienShan/
- simulations/simulations/TienShan/Scenario_1_TienShan/
- simulations/simulations/TienShan/Scenario_1_TienShan/old/
- simulations/simulations/TienShan/Scenario_1_TienShan/old/PaleoCOOP_model Scenario1_alpha_TienShan-spreadsheet.csv
- simulations/simulations/TienShan/Scenario_1_TienShan/old/PaleoCOOP_model Scenario1_alpha_TienShan-table.csv
- simulations/simulations/TienShan/Scenario_1_TienShan/PaleoCOOP_model Scenario1_alpha_TienShan-table.csv
- simulations/simulations/TienShan/Scenario_1_TienShan/PaleoCOOP_model_Scenario1_TienShan.csv
- simulations/simulations/TienShan/Scenario_2_TienShan/
- simulations/simulations/TienShan/Scenario_2_TienShan/old/
- simulations/simulations/TienShan/Scenario_2_TienShan/old/PaleoCOOP_model Scenario2_alpha_TienShan-spreadsheet.csv
- simulations/simulations/TienShan/Scenario_2_TienShan/old/PaleoCOOP_model Scenario2_alpha_TienShan-table.csv
- simulations/simulations/TienShan/Scenario_2_TienShan/PaleoCOOP_model Scenario2_alpha_TienShan-table.csv
- simulations/simulations/TienShan/Scenario_2_TienShan/PaleoCOOP_model_Scenario2_TienShan.csv
- simulations/simulations/TienShan/Scenario_3_TienShan/
- simulations/simulations/TienShan/Scenario_3_TienShan/old/
- simulations/simulations/TienShan/Scenario_3_TienShan/old/PaleoCOOP_model Scenario3_alpha_TienShan-spreadsheet.csv
- simulations/simulations/TienShan/Scenario_3_TienShan/old/PaleoCOOP_model Scenario3_alpha_TienShan-table.csv
- simulations/simulations/TienShan/Scenario_3_TienShan/PaleoCOOP_model Scenario3_alpha_TienShan-table.csv
- simulations/simulations/TienShan/Scenario_3_TienShan/PaleoCOOP_model_Scenario3_TienShan.csv
- simulations/simulations/TienShan/Scenario_4_TienShan/
- simulations/simulations/TienShan/Scenario_4_TienShan/old/
- simulations/simulations/TienShan/Scenario_4_TienShan/old/PaleoCOOP_model Scenario4_alpha_TienShan-spreadsheet.csv
- simulations/simulations/TienShan/Scenario_4_TienShan/old/PaleoCOOP_model Scenario4_alpha_TienShan-table.csv
- simulations/simulations/TienShan/Scenario_4_TienShan/PaleoCOOP_model Scenario4_alpha_TienShan-table.csv
- simulations/simulations/TienShan/Scenario_4_TienShan/PaleoCOOP_model_Scenario4_TienShan.csv
