# Supplementary material for: The Impact of Cooperation Under Climate Constraints: An Agent-Based Model for Exploring Paleolithic Behavioral Adaptations in the Inner Asian Mountain Corridor
Source: J Archaeol Method Theory. 2025 Sep 20;33(1):8. doi: 10.1007/s10816-025-09739-z (PMC12450231; doi:10.1007/s10816-025-09739-z)
Supplement: Supplementary file 3 — (ZIP 18.1 MB) [file 10816_2025_9739_MOESM3_ESM.zip › simulations/simulations/Altai/Scenario_1_Altai/old/PaleoCOOP_model Scenario1_alpha_Altai-spreadsheet.csv]

BehaviorSpace results (NetLogo 6.2.2)
PaleoCOOP_model.nlogo
Scenario1_alpha_Altai
07/22/2024 11:41:31:234 +0200
min-pxcor	max-pxcor	min-pycor	max-pycor
0	533	0	327
[run number]	1	1	1	1	1	1	2	2	2	2	2	2	3	3	3	3	3	3	4	4	4	4	4	4	5	5	5	5	5	5	6	6	6	6	6	6	7	7	7	7	7	7	8	8	8	8	8	8	9
prob-nocoop	0.001						0.001						0.001						0.001						0.001						0.001						0.001						0.001						0.001
alpha	0.2						0.2						0.2						0.2						0.2						0.2						0.2						0.2						0.2
cost-cooperation	10						10						10						20						20						20						50						50						50
seed	1000						1000						1000						1000						1000						1000						1000						1000						1000
human-risk	5						5						5						5						5						5						5						5						5
maxTimeSteps	1200						1200						1200						1200						1200						1200						1200						1200						1200
nHominins	10						10						10						10						10						10						10						10						10
hominin-speed	0.75						0.75						0.75						0.75						0.75						0.75						0.75						0.75						0.75
punishment-cooperation	7						7						7						7						7						7						7						7						7
max-energy	100						100						100						100						100						100						100						100						100
prob-cooperation	0.2						0.5						0.8						0.2						0.5						0.8						0.2						0.5						0.8
scenario	Scenario1						Scenario1						Scenario1						Scenario1						Scenario1						Scenario1						Scenario1						Scenario1						Scenario1
learning-rate	1						1						1						1						1						1						1						1						1
[reporter]	count heminins with [cooperate? = true]	count heminins with [cooperate? = false]	death-hypothermia	death-old	death-starvation	get-deltap-altai	count heminins with [cooperate? = true]	count heminins with [cooperate? = false]	death-hypothermia	death-old	death-starvation	get-deltap-altai	count heminins with [cooperate? = true]	count heminins with [cooperate? = false]	death-hypothermia	death-old	death-starvation	get-deltap-altai	count heminins with [cooperate? = true]	count heminins with [cooperate? = false]	death-hypothermia	death-old	death-starvation	get-deltap-altai	count heminins with [cooperate? = true]	count heminins with [cooperate? = false]	death-hypothermia	death-old	death-starvation	get-deltap-altai	count heminins with [cooperate? = true]	count heminins with [cooperate? = false]	death-hypothermia	death-old	death-starvation	get-deltap-altai	count heminins with [cooperate? = true]	count heminins with [cooperate? = false]	death-hypothermia	death-old	death-starvation	get-deltap-altai	count heminins with [cooperate? = true]	count heminins with [cooperate? = false]	death-hypothermia	death-old	death-starvation	get-deltap-altai	count heminins with [cooperate? = true]
[final]	0	0	0	0	261	<RuntimePrimitiveException>	7	0	0	0	435	0	27	1	0	0	231	0.03290987083916069	0	0	0	0	231	<RuntimePrimitiveException>	26	0	0	0	300	0	0	0	0	0	138	<RuntimePrimitiveException>	0	0	0	0	236	<RuntimePrimitiveException>	17	0	0	0	411	0	0
[min]	0	0	0	0	0	-0.010686601034540296	2	0	0	0	0	-0.013050658787585672	1	0	0	0	0	0	0	0	0	0	0	-0.15087807325639735	1	0	0	0	0	-1.0772746188476534	0	0	0	0	0	-2.3767714599175296	0	0	0	0	0	-5.427156225420854	1	0	0	0	0	-0.7334965689939337	0
[max]	76	33	0	0	261	0.1260161327351984	219	21	0	0	435	0.1316057607150319	101	6	0	0	231	0.12409720951093159	64	33	0	0	231	0.1293917436563478	152	10	0	0	300	0.12314951497819751	49	6	0	0	138	0.12094451999300462	62	33	0	0	236	0.12269601814571375	221	10	0	0	411	0.10735561985310481	53
[mean]	25.55892255892256	2.6363636363636362	0	0	105.62514029180696		29.64029975020816	4.103247293921732	0	0	138.4029975020816	0.04834770115361744	17.92422980849292	0.5811823480432973	0	0	95.42880932556203	0.019296310321545846	22.280516431924884	2.9460093896713615	0	0	95.11619718309859		25.289758534554537	1.5703580349708577	0	0	117.17985012489592	-0.0036005978607903263	12.390386869871044	0.6987104337631888	0	0	76.3411488862837		20.91770011273957	3.2908680947012403	0	0	102.16572717023675		30.61865112406328	1.414654454621149	0	0	135.78351373855122	-0.023418993321171783	20.470798569725865
[steps]	890	890	890	890	890	890	1200	1200	1200	1200	1200	1200	1200	1200	1200	1200	1200	1200	851	851	851	851	851	851	1200	1200	1200	1200	1200	1200	852	852	852	852	852	852	886	886	886	886	886	886	1200	1200	1200	1200	1200	1200	838
[all run data]	count heminins with [cooperate? = true]	count heminins with [cooperate? = false]	death-hypothermia	death-old	death-starvation	get-deltap-altai	count heminins with [cooperate? = true]	count heminins with [cooperate? = false]	death-hypothermia	death-old	death-starvation	get-deltap-altai	count heminins with [cooperate? = true]	count heminins with [cooperate? = false]	death-hypothermia	death-old	death-starvation	get-deltap-altai	count heminins with [cooperate? = true]	count heminins with [cooperate? = false]	death-hypothermia	death-old	death-starvation	get-deltap-altai	count heminins with [cooperate? = true]	count heminins with [cooperate? = false]	death-hypothermia	death-old	death-starvation	get-deltap-altai	count heminins with [cooperate? = true]	count heminins with [cooperate? = false]	death-hypothermia	death-old	death-starvation	get-deltap-altai	count heminins with [cooperate? = true]	count heminins with [cooperate? = false]	death-hypothermia	death-old	death-starvation	get-deltap-altai	count heminins with [cooperate? = true]	count heminins with [cooperate? = false]	death-hypothermia	death-old	death-starvation	get-deltap-altai	count heminins with [cooperate? = true]
	2	8	0	0	0	-0.010686601034540296	5	5	0	0	0	0.08331386617720674	8	2	0	0	0	0.11732834974136491	2	8	0	0	0	-0.034617424394151816	5	5	0	0	0	0.05994392149008613	8	2	0	0	0	0.11134564390146202	2	8	0	0	0	-0.25049914701455084	5	5	0	0	0	-0.1508780732563973	8
	2	8	0	0	0	-0.010686601034540296	5	5	0	0	0	0.08331386617720674	8	2	0	0	0	0.11732834974136491	2	8	0	0	0	-0.034617424394151816	5	5	0	0	0	0.05994392149008613	8	2	0	0	0	0.11134564390146202	2	8	0	0	0	-0.25049914701455084	5	5	0	0	0	-0.1508780732563973	8
	3	8	0	0	0	0.008000187438577399	7	4	0	0	0	0.1203692553446798	9	2	0	0	0	0.11307028307861755	3	8	0	0	0	-0.015302509764696834	7	4	0	0	0	0.10677601530943649	9	2	0	0	0	0.10870102735300362	3	8	0	0	0	-0.1890743485198194	6	5	0	0	0	-0.054739128169538694	9
	4	11	0	0	0	0.011376891027705088	7	4	0	0	0	0.1203692553446798	13	2	0	0	0	0.0957677651517369	4	11	0	0	0	-0.003561056032179181	7	4	0	0	0	0.10677601530943649	13	2	0	0	0	0.09416286174860886	4	11	0	0	0	-0.08102912158902688	8	7	0	0	0	0.024878158639557685	13
	4	11	0	0	0	0.011376891027705088	8	3	0	0	0	0.12696701243822686	13	2	0	0	0	0.0957677651517369	4	11	0	0	0	-0.003561056032179181	7	4	0	0	0	0.10677601530943649	13	2	0	0	0	0.09416286174860886	4	11	0	0	0	-0.08102912158902688	8	7	0	0	0	0.024878158639557685	13
	4	13	0	0	0	0.004708140731955314	8	3	0	0	0	0.12696701243822686	16	1	0	0	0	0.051216040021419315	4	13	0	0	0	-0.007446368214688328	7	4	0	0	0	0.10677601530943649	16	1	0	0	0	0.05092835933629167	4	13	0	0	0	-0.06508469033339336	9	8	0	0	0	0.0403643563212363	16
	4	15	0	0	0	2.0411874341268857E-4	9	2	0	0	0	0.11307028307861755	18	1	0	0	0	0.04654147849675194	4	15	0	0	0	-0.009853301255905358	8	3	0	0	0	0.11822850098699902	18	1	0	0	0	0.04634033009676558	4	15	0	0	0	-0.05458974723764273	11	8	0	0	0	0.0710567660142706	18
	4	15	0	0	0	2.0411874341268857E-4	10	2	0	0	0	0.10860576470187379	17	2	0	0	0	0.0816405377251871	4	15	0	0	0	-0.009853301255905358	10	2	0	0	0	0.10531646860578585	17	2	0	0	0	0.08088064376968307	4	15	0	0	0	-0.05458974723764273	12	7	0	0	0	0.08843442146309646	17
	4	17	0	0	0	-0.0028912815419176994	12	1	0	0	0	0.06391146190846647	18	2	0	0	0	0.07864555675342674	4	17	0	0	0	-0.011338577205770101	11	2	0	0	0	0.10162575427551682	18	2	0	0	0	0.07799859836475886	4	17	0	0	0	-0.047146587907096624	13	7	0	0	0	0.0965059759626085	18
	5	17	0	0	0	0.005225044861556958	14	1	0	0	0	0.05689474019042488	19	1	0	0	0	0.04450368858770989	5	17	0	0	0	-0.0034500216689368765	12	3	0	0	0	0.11556902055480299	19	1	0	0	0	0.04433296345736698	5	17	0	0	0	-0.03949975743570931	13	7	0	0	0	0.0965059759626085	19
	5	17	0	0	0	0.005225044861556958	15	1	0	0	0	0.053911678755103644	22	0	0	0	0	0	5	17	0	0	0	-0.0034500216689368765	14	2	0	0	0	0.09058813446804806	22	0	0	0	0	0	5	17	0	0	0	-0.03949975743570931	16	4	0	0	0	0.10735561985310481	22
	5	18	0	0	0	0.003294203663874499	17	1	0	0	0	0.048769943645092226	22	0	0	0	0	0	5	18	0	0	0	-0.004770274687357146	15	2	0	0	0	0.08717511913739127	22	0	0	0	0	0	5	18	0	0	0	-0.03769472862563061	18	2	0	0	0	0.07519376808368572	22
	5	19	0	0	0	0.0016283503157600385	17	1	0	0	0	0.048769943645092226	23	0	0	0	0	0	5	19	0	0	0	-0.005885191811826432	19	2	0	0	0	0.0752849693727911	23	0	0	0	0	0	5	19	0	0	0	-0.03607760255970207	18	2	0	0	0	0.07519376808368572	23
	6	21	0	0	0	0.005508206130298937	19	1	0	0	0	0.04450368858770989	23	0	0	0	0	0	6	21	0	0	0	-0.0012187849563727092	20	2	0	0	0	0.07273072601586948	23	0	0	0	0	0	6	21	0	0	0	-0.02721513978125353	19	2	0	0	0	0.07293080949969351	23
	5	22	0	0	0	-0.0021475762825732864	19	2	0	0	0	0.07584032791124505	25	0	0	0	0	0	5	22	0	0	0	-0.008300001992983483	20	2	0	0	0	0.07273072601586948	25	0	0	0	0	0	5	22	0	0	0	-0.032075957652927395	18	3	0	0	0	0.09423328834816519	25
	5	22	0	0	0	-0.0021475762825732864	19	2	0	0	0	0.07584032791124505	25	0	0	0	0	0	5	22	0	0	0	-0.008300001992983483	21	2	0	0	0	0.07032606137131864	25	0	0	0	0	0	5	22	0	0	0	-0.032075957652927395	18	4	0	0	0	0.10588528383928851	25
	5	22	0	0	0	-0.0021475762825732864	21	2	0	0	0	0.07074421950804914	25	0	0	0	0	0	5	22	0	0	0	-0.008300001992983483	22	2	0	0	0	0.06806102973745977	25	0	0	0	0	0	5	22	0	0	0	-0.032075957652927395	20	3	0	0	0	0.09032965523147271	25
	5	22	0	0	0	-0.0021475762825732864	22	2	0	0	0	0.06842734093259972	27	0	0	0	0	0	5	22	0	0	0	-0.008300001992983483	24	1	0	0	0	0.036398065945422275	27	0	0	0	0	0	5	22	0	0	0	-0.032075957652927395	20	3	0	0	0	0.09032965523147271	27
	5	26	0	0	0	-0.005262163122416742	22	2	0	0	0	0.06842734093259972	28	0	0	0	0	0	5	26	0	0	0	-0.010097696872952063	26	1	0	0	0	0.03395497158012509	28	0	0	0	0	0	5	26	0	0	0	-0.02808345397416044	22	3	0	0	0	0.08633287498497898	28
	5	27	0	0	0	-0.005810683006102182	22	2	0	0	0	0.06842734093259972	30	0	0	0	0	0	5	27	0	0	0	-0.010381976563726837	28	1	0	0	0	0.03181553954301365	30	0	0	0	0	0	5	27	0	0	0	-0.027252537255216484	22	3	0	0	0	0.08633287498497898	30
	6	29	0	0	0	-0.0031990203793508935	23	2	0	0	0	0.06624861811011677	30	0	0	0	0	0	6	29	0	0	0	-0.007566596267150114	28	1	0	0	0	0.03181553954301365	30	0	0	0	0	0	6	29	0	0	0	-0.02336044408939302	23	3	0	0	0	0.08436425354214372	30
	5	32	0	0	0	-0.007673173838987066	22	3	0	0	0	0.0897785476717731	30	0	0	0	0	0	5	32	0	0	0	-0.011196441547747338	29	1	0	0	0	0.03084278491041755	30	0	0	0	0	0	5	32	0	0	0	-0.02379168349558805	24	3	0	0	0	0.0824344405923089	30
	5	32	0	0	0	-0.007673173838987066	22	3	0	0	0	0.0897785476717731	31	0	0	0	0	0	5	32	0	0	0	-0.011196441547747338	29	1	0	0	0	0.03084278491041755	31	0	0	0	0	0	5	32	0	0	0	-0.02379168349558805	26	3	0	0	0	0.07872164716851536	31
	5	33	0	0	0	-0.00791538921269399	21	4	0	0	0	0.1075514748369483	30	1	0	0	0	0.02997010382342747	5	33	0	0	0	-0.011272227998078085	29	1	0	0	0	0.03084278491041755	30	1	0	0	0	0.029927184884813256	5	33	0	0	0	-0.023209954224932678	28	3	0	0	0	0.0752295050718155	30
	4	21	0	0	15	-0.006554757106021534	22	4	0	0	0	0.105212253337919	31	1	0	0	0	0.029102780370867172	4	21	0	0	15	-0.012742153011464552	29	1	0	0	0	0.03084278491041755	31	1	0	0	0	0.02906390242840178	4	21	0	0	15	-0.037252568315641894	29	2	0	0	0	0.054747387424581344	31
	3	22	0	0	15	-0.010423983740330657	24	3	0	0	0	0.0851057341361091	21	1	0	0	10	0.04091210408643777	3	22	0	0	15	-0.015517010301953823	29	2	0	0	0	0.05536465009432696	21	1	0	0	10	0.04078603045519876	3	22	0	0	15	-0.035692250110154214	31	3	0	0	0	0.07041937342832683	21
	3	18	0	0	19	-0.009633958711928119	23	4	0	0	0	0.1029281963379709	17	0	0	0	15	0	3	18	0	0	19	-0.016736702124786715	31	2	0	0	0	0.05253045192997467	17	0	0	0	15	0	3	18	0	0	19	-0.046845167870192744	21	3	0	0	10	0.0883276083746351	17
	3	18	0	0	19	-0.009633958711928119	24	4	0	0	0	0.1007045576036644	17	0	0	0	15	0	3	18	0	0	19	-0.016736702124786715	24	1	0	0	10	0.036398065945422275	17	0	0	0	15	0	3	18	0	0	19	-0.046845167870192744	18	1	0	0	15	0.04544560117713083	17
	3	16	0	0	21	-0.008690084600265676	24	5	0	0	0	0.11214495662158276	15	0	0	0	17	0	3	16	0	0	21	-0.017272416333017074	22	2	0	0	11	0.06806102973745977	15	0	0	0	17	0	3	16	0	0	21	-0.055447516904099624	18	1	0	0	15	0.04544560117713083	15
	3	15	0	0	22	-0.007990799712842625	14	5	0	0	10	0.1293499242943373	13	0	0	0	19	0	3	15	0	0	22	-0.017491091786952913	22	2	0	0	11	0.06806102973745977	13	0	0	0	19	0	3	15	0	0	22	-0.06101733966351624	16	1	0	0	17	0.04956413869442882	13
	3	15	0	0	22	-0.007990799712842625	15	3	0	0	11	0.1095129511685426	12	1	0	0	19	0.06391146190846647	3	15	0	0	22	-0.017491091786952913	21	1	0	0	13	0.04078603045519876	12	1	0	0	19	0.0632190733822953	3	15	0	0	22	-0.06101733966351624	14	1	0	0	19	0.05422183899903181	12
	3	15	0	0	22	-0.007990799712842625	15	3	0	0	11	0.1095129511685426	12	1	0	0	19	0.06391146190846647	3	15	0	0	22	-0.017491091786952913	18	2	0	0	15	0.07799859836475886	12	1	0	0	19	0.0632190733822953	3	15	0	0	22	-0.06101733966351624	14	1	0	0	19	0.05422183899903181	12
	3	14	0	0	23	-0.00708388561422457	15	3	0	0	11	0.1095129511685426	11	1	0	0	20	0.06806102973745977	3	14	0	0	23	-0.017656150792666084	17	2	0	0	16	0.08088064376968307	11	1	0	0	20	0.06715647331103558	3	14	0	0	23	-0.0677912593811255	14	0	0	0	20	0	11
	3	13	0	0	24	-0.005910258077496861	13	3	0	0	13	0.11582359428980843	11	1	0	0	20	0.06806102973745977	3	13	0	0	24	-0.017744479012493472	16	2	0	0	17	0.08393829319024122	11	1	0	0	20	0.06715647331103558	3	13	0	0	24	-0.07619353711543435	14	0	0	0	20	0	11
	3	13	0	0	24	-0.005910258077496861	12	2	0	0	15	0.0998657065285997	11	1	0	0	20	0.06806102973745977	3	13	0	0	24	-0.017744479012493472	12	2	0	0	21	0.09786496347769828	11	1	0	0	20	0.06715647331103558	3	13	0	0	24	-0.07619353711543435	13	1	0	0	20	0.056685314635943417	11
	3	10	0	0	27	1.5341161698808757E-4	11	2	0	0	16	0.1041645122048111	9	1	0	0	22	0.07799859836475886	3	10	0	0	27	-0.017156301537291224	11	2	0	0	22	0.10162575427551682	9	1	0	0	22	0.07631596234728619	3	10	0	0	27	-0.11986071241995164	13	1	0	0	20	0.056685314635943417	9
	3	10	0	0	27	1.5341161698808757E-4	10	3	0	0	16	0.12430637851468225	8	2	0	0	22	0.11732834974136491	3	10	0	0	27	-0.017156301537291224	11	2	0	0	22	0.10162575427551682	8	2	0	0	22	0.11134564390146202	3	10	0	0	27	-0.11986071241995164	13	1	0	0	20	0.056685314635943417	8
	3	10	0	0	27	1.5341161698808757E-4	9	2	0	0	18	0.11307028307861755	9	1	0	0	22	0.07799859836475886	3	10	0	0	27	-0.017156301537291224	12	1	0	0	22	0.0632190733822953	9	1	0	0	22	0.07631596234728619	3	10	0	0	27	-0.11986071241995164	11	3	0	0	20	0.09494577911924895	8
	3	10	0	0	27	1.5341161698808757E-4	9	2	0	0	18	0.11307028307861755	9	1	0	0	22	0.07799859836475886	3	10	0	0	27	-0.017156301537291224	11	2	0	0	22	0.10162575427551682	9	1	0	0	22	0.07631596234728619	3	10	0	0	27	-0.11986071241995164	11	3	0	0	20	0.09494577911924895	8
	3	10	0	0	27	1.5341161698808757E-4	9	2	0	0	18	0.11307028307861755	9	1	0	0	22	0.07799859836475886	3	10	0	0	27	-0.017156301537291224	10	3	0	0	22	0.11911346456839844	9	1	0	0	22	0.07631596234728619	3	10	0	0	27	-0.11986071241995164	11	3	0	0	20	0.09494577911924895	8
	3	10	0	0	27	1.5341161698808757E-4	8	2	0	0	19	0.11732834974136491	9	1	0	0	22	0.07799859836475886	3	10	0	0	27	-0.017156301537291224	10	3	0	0	22	0.11911346456839844	9	1	0	0	22	0.07631596234728619	3	10	0	0	27	-0.11986071241995164	10	3	0	0	21	0.08830214130360033	9
	3	10	0	0	27	1.5341161698808757E-4	9	1	0	0	19	0.07799859836475886	9	1	0	0	22	0.07799859836475886	3	10	0	0	27	-0.017156301537291224	10	2	0	0	23	0.10531646860578585	9	1	0	0	22	0.07631596234728619	3	10	0	0	27	-0.11986071241995164	11	2	0	0	21	0.08656244067939327	9
	3	10	0	0	27	1.5341161698808757E-4	9	0	0	0	20	0	9	1	0	0	22	0.07799859836475886	3	10	0	0	27	-0.017156301537291224	11	1	0	0	23	0.06715647331103558	9	1	0	0	22	0.07631596234728619	3	10	0	0	27	-0.11986071241995164	11	2	0	0	21	0.08656244067939327	9
	3	10	0	0	27	1.5341161698808757E-4	9	0	0	0	20	0	9	1	0	0	22	0.07799859836475886	3	10	0	0	27	-0.017156301537291224	11	1	0	0	23	0.06715647331103558	9	1	0	0	22	0.07631596234728619	3	10	0	0	27	-0.11986071241995164	11	2	0	0	21	0.08656244067939327	10
	3	10	0	0	27	1.5341161698808757E-4	9	0	0	0	20	0	9	1	0	0	22	0.07799859836475886	3	10	0	0	27	-0.017156301537291224	11	0	0	0	24	0	9	1	0	0	22	0.07631596234728619	3	10	0	0	27	-0.11986071241995164	12	1	0	0	21	0.05911089694698888	9
	3	10	0	0	27	1.5341161698808757E-4	9	0	0	0	20	0	8	1	0	0	23	0.08393829319024122	3	10	0	0	27	-0.017156301537291224	11	0	0	0	24	0	8	1	0	0	23	0.08150739113639974	3	10	0	0	27	-0.11986071241995164	12	1	0	0	21	0.05911089694698888	9
	3	10	0	0	27	1.5341161698808757E-4	9	0	0	0	20	0	9	0	0	0	23	0	3	10	0	0	27	-0.017156301537291224	11	0	0	0	24	0	9	0	0	0	23	0	3	10	0	0	27	-0.11986071241995164	12	1	0	0	21	0.05911089694698888	9
	3	10	0	0	27	1.5341161698808757E-4	9	0	0	0	20	0	8	1	0	0	23	0.08393829319024122	3	10	0	0	27	-0.017156301537291224	11	0	0	0	24	0	8	1	0	0	23	0.08150739113639974	3	10	0	0	27	-0.11986071241995164	12	1	0	0	21	0.05911089694698888	9
	3	10	0	0	27	1.5341161698808757E-4	8	0	0	0	21	0	8	1	0	0	23	0.08393829319024122	3	10	0	0	27	-0.017156301537291224	11	0	0	0	24	0	8	1	0	0	23	0.08150739113639974	3	10	0	0	27	-0.11986071241995164	12	1	0	0	21	0.05911089694698888	9
	3	10	0	0	27	1.5341161698808757E-4	8	0	0	0	21	0	8	1	0	0	23	0.08393829319024122	3	10	0	0	27	-0.017156301537291224	11	0	0	0	24	0	8	1	0	0	23	0.08150739113639974	3	10	0	0	27	-0.11986071241995164	12	1	0	0	21	0.05911089694698888	9
	3	10	0	0	27	1.5341161698808757E-4	8	0	0	0	21	0	8	1	0	0	23	0.08393829319024122	3	10	0	0	27	-0.017156301537291224	11	0	0	0	24	0	8	1	0	0	23	0.08150739113639974	3	10	0	0	27	-0.11986071241995164	12	1	0	0	21	0.05911089694698888	9
	3	10	0	0	27	1.5341161698808757E-4	8	0	0	0	21	0	8	1	0	0	23	0.08393829319024122	3	10	0	0	27	-0.017156301537291224	11	0	0	0	24	0	8	1	0	0	23	0.08150739113639974	3	10	0	0	27	-0.11986071241995164	12	1	0	0	21	0.05911089694698888	9
	3	10	0	0	27	1.5341161698808757E-4	8	0	0	0	21	0	8	1	0	0	23	0.08393829319024122	3	10	0	0	27	-0.017156301537291224	11	0	0	0	24	0	8	1	0	0	23	0.08150739113639974	3	10	0	0	27	-0.11986071241995164	12	1	0	0	21	0.05911089694698888	9
	3	10	0	0	27	1.5341161698808757E-4	8	0	0	0	21	0	9	0	0	0	23	0	3	10	0	0	27	-0.017156301537291224	11	0	0	0	24	0	9	0	0	0	23	0	3	10	0	0	27	-0.11986071241995164	12	1	0	0	21	0.05911089694698888	9
	3	6	0	0	31	0.022055846957144725	8	0	0	0	21	0	9	0	0	0	23	0	3	6	0	0	31	-0.010761330769715152	11	0	0	0	24	0	9	0	0	0	23	0	3	6	0	0	31	-0.4136158420150074	12	1	0	0	21	0.05911089694698888	9
	3	6	0	0	31	0.022055846957144725	8	0	0	0	21	0	9	0	0	0	23	0	3	6	0	0	31	-0.010761330769715152	11	0	0	0	24	0	9	0	0	0	23	0	3	6	0	0	31	-0.4136158420150074	12	1	0	0	21	0.05911089694698888	9
	3	6	0	0	31	0.022055846957144725	8	0	0	0	21	0	9	0	0	0	23	0	3	6	0	0	31	-0.010761330769715152	10	0	0	0	25	0	9	0	0	0	23	0	3	6	0	0	31	-0.4136158420150074	12	1	0	0	21	0.05911089694698888	9
	3	6	0	0	31	0.022055846957144725	8	0	0	0	21	0	9	0	0	0	23	0	3	6	0	0	31	-0.010761330769715152	10	0	0	0	25	0	9	0	0	0	23	0	3	6	0	0	31	-0.4136158420150074	12	1	0	0	21	0.05911089694698888	9
	3	6	0	0	31	0.022055846957144725	8	0	0	0	21	0	9	0	0	0	23	0	3	6	0	0	31	-0.010761330769715152	10	0	0	0	25	0	9	0	0	0	23	0	3	6	0	0	31	-0.4136158420150074	12	1	0	0	21	0.05911089694698888	9
	3	6	0	0	31	0.022055846957144725	8	0	0	0	21	0	9	0	0	0	23	0	3	6	0	0	31	-0.010761330769715152	10	0	0	0	25	0	9	0	0	0	23	0	3	6	0	0	31	-0.4136158420150074	10	2	0	0	22	0.08381054719066279	9
	3	6	0	0	31	0.022055846957144725	8	0	0	0	21	0	9	0	0	0	23	0	3	6	0	0	31	-0.010761330769715152	10	0	0	0	25	0	9	0	0	0	23	0	3	6	0	0	31	-0.4136158420150074	10	2	0	0	22	0.08381054719066279	9
	3	6	0	0	31	0.022055846957144725	8	0	0	0	21	0	9	0	0	0	23	0	3	6	0	0	31	-0.010761330769715152	10	0	0	0	25	0	9	0	0	0	23	0	3	6	0	0	31	-0.4136158420150074	11	1	0	0	22	0.06124234492187673	9
	3	6	0	0	31	0.022055846957144725	8	0	0	0	21	0	8	0	0	0	24	0	3	6	0	0	31	-0.010761330769715152	9	0	0	0	26	0	8	0	0	0	24	0	3	6	0	0	31	-0.4136158420150074	11	1	0	0	22	0.06124234492187673	8
	4	5	0	0	31	0.06157434389036035	8	0	0	0	21	0	8	0	0	0	24	0	3	6	0	0	31	-0.010761330769715152	9	0	0	0	26	0	8	0	0	0	24	0	3	6	0	0	31	-0.4136158420150074	10	1	0	0	23	0.0624664272680363	8
	4	5	0	0	31	0.06157434389036035	8	0	0	0	21	0	8	0	0	0	24	0	3	6	0	0	31	-0.010761330769715152	9	0	0	0	26	0	8	0	0	0	24	0	3	6	0	0	31	-0.4136158420150074	10	1	0	0	23	0.0624664272680363	8
	4	5	0	0	31	0.06157434389036035	8	0	0	0	21	0	8	0	0	0	24	0	3	6	0	0	31	-0.010761330769715152	8	0	0	0	27	0	8	0	0	0	24	0	3	6	0	0	31	-0.4136158420150074	10	1	0	0	23	0.0624664272680363	8
	4	4	0	0	32	0.07823437227929654	8	0	0	0	21	0	8	0	0	0	24	0	3	5	0	0	32	-0.006611847596260855	8	0	0	0	27	0	8	0	0	0	24	0	3	5	0	0	32	-0.9271692042395691	10	1	0	0	23	0.0624664272680363	8
	4	4	0	0	32	0.07823437227929654	8	0	0	0	21	0	8	0	0	0	24	0	3	5	0	0	32	-0.006611847596260855	8	0	0	0	27	0	8	0	0	0	24	0	3	5	0	0	32	-0.9271692042395691	10	1	0	0	23	0.0624664272680363	8
	4	4	0	0	32	0.07823437227929654	8	0	0	0	21	0	8	0	0	0	24	0	3	5	0	0	32	-0.006611847596260855	8	0	0	0	27	0	8	0	0	0	24	0	3	5	0	0	32	-0.9271692042395691	10	1	0	0	23	0.0624664272680363	8
	4	4	0	0	32	0.07823437227929654	8	0	0	0	21	0	8	0	0	0	24	0	3	5	0	0	32	-0.006611847596260855	8	0	0	0	27	0	8	0	0	0	24	0	3	5	0	0	32	-0.9271692042395691	9	1	0	0	24	0.06113677872553935	8
	4	4	0	0	32	0.07823437227929654	8	0	0	0	21	0	7	0	0	0	25	0	3	5	0	0	32	-0.006611847596260855	6	0	0	0	29	0	7	0	0	0	25	0	3	5	0	0	32	-0.9271692042395691	9	1	0	0	24	0.06113677872553935	8
	4	4	0	0	32	0.07823437227929654	8	0	0	0	21	0	7	0	0	0	25	0	3	5	0	0	32	-0.006611847596260855	6	0	0	0	29	0	7	0	0	0	25	0	3	5	0	0	32	-0.9271692042395691	8	1	0	0	25	0.05166631622934107	8
	4	4	0	0	32	0.07823437227929654	8	0	0	0	21	0	6	0	0	0	26	0	3	5	0	0	32	-0.006611847596260855	6	0	0	0	29	0	6	0	0	0	26	0	3	5	0	0	32	-0.9271692042395691	8	1	0	0	25	0.05166631622934107	8
	4	4	0	0	32	0.07823437227929654	8	0	0	0	21	0	6	0	0	0	26	0	3	5	0	0	32	-0.006611847596260855	6	0	0	0	29	0	6	0	0	0	26	0	3	5	0	0	32	-0.9271692042395691	8	1	0	0	25	0.05166631622934107	8
	4	4	0	0	32	0.07823437227929654	8	0	0	0	21	0	6	0	0	0	26	0	3	5	0	0	32	-0.006611847596260855	6	0	0	0	29	0	6	0	0	0	26	0	3	5	0	0	32	-0.9271692042395691	8	1	0	0	25	0.05166631622934107	8
	4	4	0	0	32	0.07823437227929654	8	0	0	0	21	0	6	0	0	0	26	0	3	4	0	0	33	-3.7195651685723225E-4	6	0	0	0	29	0	6	0	0	0	26	0	3	4	0	0	33	-5.427156225420854	8	1	0	0	25	0.05166631622934107	8
	4	4	0	0	32	0.07823437227929654	8	0	0	0	21	0	6	0	0	0	26	0	2	3	0	0	35	-0.08675923822251917	6	0	0	0	29	0	6	0	0	0	26	0	2	3	0	0	35	-0.46950608579980047	8	1	0	0	25	0.05166631622934107	8
	4	4	0	0	32	0.07823437227929654	8	0	0	0	21	0	6	0	0	0	26	0	2	3	0	0	35	-0.08675923822251917	6	0	0	0	29	0	6	0	0	0	26	0	2	3	0	0	35	-0.46950608579980047	8	1	0	0	25	0.05166631622934107	8
	4	4	0	0	32	0.07823437227929654	8	0	0	0	21	0	6	0	0	0	26	0	2	3	0	0	35	-0.08675923822251917	6	0	0	0	29	0	6	0	0	0	26	0	2	3	0	0	35	-0.46950608579980047	8	1	0	0	25	0.05166631622934107	8
	4	4	0	0	32	0.07823437227929654	8	0	0	0	21	0	6	0	0	0	26	0	2	3	0	0	35	-0.08675923822251917	6	0	0	0	29	0	6	0	0	0	26	0	2	3	0	0	35	-0.46950608579980047	8	1	0	0	25	0.05166631622934107	8
	2	3	0	0	35	0.02105539755657922	8	0	0	0	21	0	6	0	0	0	26	0	2	3	0	0	35	-0.08675923822251917	6	0	0	0	29	0	6	0	0	0	26	0	2	3	0	0	35	-0.46950608579980047	8	1	0	0	25	0.05166631622934107	8
	2	3	0	0	35	0.02105539755657922	8	0	0	0	21	0	6	0	0	0	26	0	2	3	0	0	35	-0.08675923822251917	6	0	0	0	29	0	6	0	0	0	26	0	2	3	0	0	35	-0.46950608579980047	8	1	0	0	25	0.05166631622934107	8
	2	3	0	0	35	0.02105539755657922	8	0	0	0	21	0	6	0	0	0	26	0	2	3	0	0	35	-0.08675923822251917	6	0	0	0	29	0	6	0	0	0	26	0	2	3	0	0	35	-0.46950608579980047	8	1	0	0	25	0.05166631622934107	8
	2	3	0	0	35	0.02105539755657922	8	0	0	0	21	0	6	0	0	0	26	0	2	3	0	0	35	-0.08675923822251917	6	0	0	0	29	0	6	0	0	0	26	0	2	3	0	0	35	-0.46950608579980047	8	1	0	0	25	0.05166631622934107	7
	2	3	0	0	35	0.02105539755657922	8	0	0	0	21	0	6	0	0	0	26	0	2	3	0	0	35	-0.08675923822251917	6	0	0	0	29	0	6	0	0	0	26	0	2	3	0	0	35	-0.46950608579980047	8	1	0	0	25	0.05166631622934107	7
	2	3	0	0	35	0.02105539755657922	8	0	0	0	21	0	6	0	0	0	26	0	2	3	0	0	35	-0.08675923822251917	6	0	0	0	29	0	6	0	0	0	26	0	2	3	0	0	35	-0.46950608579980047	8	1	0	0	25	0.05166631622934107	7
	2	3	0	0	35	0.02105539755657922	8	0	0	0	21	0	6	0	0	0	26	0	2	3	0	0	35	-0.08675923822251917	6	0	0	0	29	0	6	0	0	0	26	0	2	3	0	0	35	-0.46950608579980047	8	1	0	0	25	0.05166631622934107	7
	2	3	0	0	35	0.02105539755657922	8	0	0	0	21	0	6	0	0	0	26	0	2	2	0	0	36	-0.15087807325639735	6	0	0	0	29	0	6	0	0	0	26	0	2	2	0	0	36	-0.32698383875068093	8	1	0	0	25	0.05166631622934107	7
	2	3	0	0	35	0.02105539755657922	8	0	0	0	21	0	6	0	0	0	26	0	2	2	0	0	36	-0.15087807325639735	6	0	0	0	29	0	6	0	0	0	26	0	2	2	0	0	36	-0.32698383875068093	8	1	0	0	25	0.05166631622934107	7
	2	3	0	0	35	0.02105539755657922	8	0	0	0	21	0	5	0	0	0	27	0	2	2	0	0	36	-0.15087807325639735	6	0	0	0	29	0	5	0	0	0	27	0	2	2	0	0	36	-0.32698383875068093	8	1	0	0	25	0.05166631622934107	7
	2	3	0	0	35	0.02105539755657922	8	0	0	0	21	0	5	0	0	0	27	0	2	2	0	0	36	-0.15087807325639735	6	0	0	0	29	0	5	0	0	0	27	0	2	2	0	0	36	-0.32698383875068093	8	1	0	0	25	0.05166631622934107	7
	2	3	0	0	35	0.02105539755657922	8	0	0	0	21	0	5	0	0	0	27	0	2	2	0	0	36	-0.15087807325639735	6	0	0	0	29	0	5	0	0	0	27	0	2	2	0	0	36	-0.32698383875068093	7	2	0	0	25	0.007992600629854105	7
	2	3	0	0	35	0.02105539755657922	8	0	0	0	21	0	5	0	0	0	27	0	2	2	0	0	36	-0.15087807325639735	6	0	0	0	29	0	5	0	0	0	27	0	2	2	0	0	36	-0.32698383875068093	7	2	0	0	25	0.007992600629854105	7
	2	3	0	0	35	0.02105539755657922	8	0	0	0	21	0	5	0	0	0	27	0	2	2	0	0	36	-0.15087807325639735	6	0	0	0	29	0	5	0	0	0	27	0	2	2	0	0	36	-0.32698383875068093	7	2	0	0	25	0.007992600629854105	7
	2	3	0	0	35	0.02105539755657922	8	0	0	0	21	0	5	0	0	0	27	0	2	2	0	0	36	-0.15087807325639735	6	0	0	0	29	0	5	0	0	0	27	0	2	2	0	0	36	-0.32698383875068093	7	2	0	0	25	0.007992600629854105	7
	2	3	0	0	35	0.02105539755657922	8	0	0	0	21	0	5	0	0	0	27	0	2	2	0	0	36	-0.15087807325639735	5	1	0	0	29	0.09424389322376392	5	0	0	0	27	0	2	2	0	0	36	-0.32698383875068093	7	2	0	0	25	0.007992600629854105	6
	2	3	0	0	35	0.02105539755657922	8	0	0	0	21	0	4	0	0	0	28	0	2	2	0	0	36	-0.15087807325639735	5	1	0	0	29	0.09424389322376392	4	0	0	0	28	0	2	2	0	0	36	-0.32698383875068093	7	2	0	0	25	0.007992600629854105	6
	2	3	0	0	35	0.02105539755657922	8	0	0	0	21	0	4	0	0	0	28	0	2	2	0	0	36	-0.15087807325639735	5	1	0	0	29	0.09424389322376392	4	0	0	0	28	0	2	2	0	0	36	-0.32698383875068093	8	1	0	0	25	0.05166631622934107	6
	2	3	0	0	35	0.02105539755657922	8	0	0	0	21	0	4	0	0	0	28	0	2	2	0	0	36	-0.15087807325639735	5	1	0	0	29	0.09424389322376392	4	0	0	0	28	0	2	2	0	0	36	-0.32698383875068093	8	1	0	0	25	0.05166631622934107	6
	2	3	0	0	35	0.02105539755657922	8	0	0	0	21	0	4	0	0	0	28	0	2	2	0	0	36	-0.15087807325639735	5	1	0	0	29	0.09424389322376392	4	0	0	0	28	0	2	2	0	0	36	-0.32698383875068093	8	1	0	0	25	0.05166631622934107	6
	2	3	0	0	35	0.02105539755657922	8	0	0	0	21	0	4	0	0	0	28	0	2	2	0	0	36	-0.15087807325639735	5	1	0	0	29	0.09424389322376392	4	0	0	0	28	0	2	2	0	0	36	-0.32698383875068093	8	1	0	0	25	0.05166631622934107	6
	2	3	0	0	35	0.02105539755657922	8	0	0	0	21	0	4	0	0	0	28	0	2	2	0	0	36	-0.15087807325639735	5	1	0	0	29	0.09424389322376392	4	0	0	0	28	0	2	2	0	0	36	-0.32698383875068093	8	1	0	0	25	0.05166631622934107	6
	2	3	0	0	35	0.02105539755657922	8	0	0	0	21	0	4	0	0	0	28	0	2	2	0	0	36	-0.15087807325639735	5	1	0	0	29	0.09424389322376392	4	0	0	0	28	0	2	2	0	0	36	-0.32698383875068093	8	1	0	0	25	0.05166631622934107	6
	2	3	0	0	35	0.02105539755657922	8	0	0	0	21	0	4	0	0	0	28	0	2	2	0	0	36	-0.15087807325639735	5	1	0	0	29	0.09424389322376392	4	0	0	0	28	0	2	2	0	0	36	-0.32698383875068093	8	1	0	0	25	0.05166631622934107	6
	2	3	0	0	35	0.02105539755657922	8	0	0	0	21	0	4	0	0	0	28	0	2	2	0	0	36	-0.15087807325639735	5	1	0	0	29	0.09424389322376392	4	0	0	0	28	0	2	2	0	0	36	-0.32698383875068093	8	1	0	0	25	0.05166631622934107	6
	2	3	0	0	35	0.02105539755657922	8	0	0	0	21	0	4	0	0	0	28	0	2	2	0	0	36	-0.15087807325639735	5	1	0	0	29	0.09424389322376392	4	0	0	0	28	0	2	2	0	0	36	-0.32698383875068093	8	1	0	0	25	0.05166631622934107	6
	2	3	0	0	35	0.02105539755657922	8	0	0	0	21	0	4	0	0	0	28	0	2	2	0	0	36	-0.15087807325639735	5	1	0	0	29	0.09424389322376392	4	0	0	0	28	0	2	2	0	0	36	-0.32698383875068093	8	1	0	0	25	0.05166631622934107	6
	2	3	0	0	35	0.02105539755657922	8	0	0	0	21	0	4	0	0	0	28	0	2	2	0	0	36	-0.15087807325639735	5	1	0	0	29	0.09424389322376392	4	0	0	0	28	0	2	2	0	0	36	-0.32698383875068093	8	1	0	0	25	0.05166631622934107	6
	2	3	0	0	35	0.02105539755657922	8	0	0	0	21	0	4	0	0	0	28	0	2	2	0	0	36	-0.15087807325639735	5	1	0	0	29	0.09424389322376392	4	0	0	0	28	0	2	2	0	0	36	-0.32698383875068093	8	1	0	0	25	0.05166631622934107	6
	2	3	0	0	35	0.02105539755657922	8	0	0	0	21	0	4	0	0	0	28	0	2	2	0	0	36	-0.15087807325639735	5	1	0	0	29	0.09424389322376392	4	0	0	0	28	0	2	2	0	0	36	-0.32698383875068093	8	1	0	0	25	0.05166631622934107	6
	2	3	0	0	35	0.02105539755657922	8	0	0	0	21	0	4	0	0	0	28	0	2	2	0	0	36	-0.15087807325639735	5	1	0	0	29	0.09424389322376392	4	0	0	0	28	0	2	2	0	0	36	-0.32698383875068093	8	1	0	0	25	0.05166631622934107	6
	2	3	0	0	35	0.02105539755657922	8	0	0	0	21	0	4	0	0	0	28	0	2	2	0	0	36	-0.15087807325639735	5	1	0	0	29	0.09424389322376392	4	0	0	0	28	0	2	2	0	0	36	-0.32698383875068093	8	1	0	0	25	0.05166631622934107	6
	2	3	0	0	35	0.02105539755657922	8	0	0	0	21	0	4	0	0	0	28	0	2	2	0	0	36	-0.15087807325639735	5	1	0	0	29	0.09424389322376392	4	0	0	0	28	0	2	2	0	0	36	-0.32698383875068093	8	1	0	0	25	0.05166631622934107	6
	2	3	0	0	35	0.02105539755657922	8	0	0	0	21	0	4	0	0	0	28	0	2	2	0	0	36	-0.15087807325639735	5	1	0	0	29	0.09424389322376392	4	0	0	0	28	0	2	2	0	0	36	-0.32698383875068093	8	1	0	0	25	0.05166631622934107	6
	2	3	0	0	35	0.02105539755657922	8	0	0	0	21	0	4	0	0	0	28	0	2	2	0	0	36	-0.15087807325639735	6	0	0	0	29	0	4	0	0	0	28	0	2	2	0	0	36	-0.32698383875068093	8	1	0	0	25	0.05166631622934107	6
	2	3	0	0	35	0.02105539755657922	8	0	0	0	21	0	4	0	0	0	28	0	2	2	0	0	36	-0.15087807325639735	6	0	0	0	29	0	4	0	0	0	28	0	2	2	0	0	36	-0.32698383875068093	8	1	0	0	25	0.05166631622934107	6
	2	3	0	0	35	0.02105539755657922	8	0	0	0	21	0	4	0	0	0	28	0	2	2	0	0	36	-0.15087807325639735	6	0	0	0	29	0	4	0	0	0	28	0	2	2	0	0	36	-0.32698383875068093	8	1	0	0	25	0.05166631622934107	6
	2	3	0	0	35	0.02105539755657922	8	0	0	0	21	0	4	0	0	0	28	0	2	2	0	0	36	-0.15087807325639735	5	1	0	0	29	0.09424389322376392	4	0	0	0	28	0	2	2	0	0	36	-0.32698383875068093	8	1	0	0	25	0.05166631622934107	6
	2	3	0	0	35	0.02105539755657922	8	0	0	0	21	0	4	0	0	0	28	0	2	2	0	0	36	-0.15087807325639735	5	1	0	0	29	0.09424389322376392	4	0	0	0	28	0	2	2	0	0	36	-0.32698383875068093	8	1	0	0	25	0.05166631622934107	6
	2	3	0	0	35	0.02105539755657922	8	0	0	0	21	0	4	0	0	0	28	0	2	2	0	0	36	-0.15087807325639735	5	1	0	0	29	0.09424389322376392	4	0	0	0	28	0	2	2	0	0	36	-0.32698383875068093	8	1	0	0	25	0.05166631622934107	6
	2	3	0	0	35	0.02105539755657922	8	0	0	0	21	0	4	0	0	0	28	0	2	2	0	0	36	-0.15087807325639735	5	1	0	0	29	0.09424389322376392	4	0	0	0	28	0	2	2	0	0	36	-0.32698383875068093	8	1	0	0	25	0.05166631622934107	6
	2	3	0	0	35	0.02105539755657922	8	0	0	0	21	0	4	0	0	0	28	0	2	2	0	0	36	-0.15087807325639735	5	1	0	0	29	0.09424389322376392	4	0	0	0	28	0	2	2	0	0	36	-0.32698383875068093	9	0	0	0	25	0	6
	2	3	0	0	35	0.02105539755657922	8	0	0	0	21	0	4	0	0	0	28	0	2	2	0	0	36	-0.15087807325639735	6	0	0	0	29	0	4	0	0	0	28	0	2	2	0	0	36	-0.32698383875068093	9	0	0	0	25	0	6
	2	3	0	0	35	0.02105539755657922	8	0	0	0	21	0	4	0	0	0	28	0	2	2	0	0	36	-0.15087807325639735	6	0	0	0	29	0	4	0	0	0	28	0	2	2	0	0	36	-0.32698383875068093	9	0	0	0	25	0	6
	2	3	0	0	35	0.02105539755657922	8	0	0	0	21	0	4	0	0	0	28	0	2	2	0	0	36	-0.15087807325639735	6	0	0	0	29	0	4	0	0	0	28	0	2	2	0	0	36	-0.32698383875068093	9	0	0	0	25	0	6
	2	3	0	0	35	0.02105539755657922	8	0	0	0	21	0	4	0	0	0	28	0	2	2	0	0	36	-0.15087807325639735	6	0	0	0	29	0	4	0	0	0	28	0	2	2	0	0	36	-0.32698383875068093	9	0	0	0	25	0	6
	2	3	0	0	35	0.02105539755657922	8	0	0	0	21	0	4	0	0	0	28	0	2	2	0	0	36	-0.15087807325639735	6	0	0	0	29	0	4	0	0	0	28	0	2	2	0	0	36	-0.32698383875068093	9	0	0	0	25	0	6
	2	3	0	0	35	0.02105539755657922	8	0	0	0	21	0	4	0	0	0	28	0	2	2	0	0	36	-0.15087807325639735	6	0	0	0	29	0	4	0	0	0	28	0	2	2	0	0	36	-0.32698383875068093	9	0	0	0	25	0	6
	2	3	0	0	35	0.02105539755657922	8	0	0	0	21	0	4	0	0	0	28	0	2	2	0	0	36	-0.15087807325639735	6	0	0	0	29	0	4	0	0	0	28	0	2	2	0	0	36	-0.32698383875068093	9	0	0	0	25	0	6
	2	3	0	0	35	0.02105539755657922	8	0	0	0	21	0	4	0	0	0	28	0	2	2	0	0	36	-0.15087807325639735	6	0	0	0	29	0	4	0	0	0	28	0	2	2	0	0	36	-0.32698383875068093	9	0	0	0	25	0	6
	2	3	0	0	35	0.02105539755657922	8	0	0	0	21	0	4	0	0	0	28	0	2	2	0	0	36	-0.15087807325639735	6	0	0	0	29	0	4	0	0	0	28	0	2	2	0	0	36	-0.32698383875068093	9	0	0	0	25	0	5
	2	3	0	0	35	0.02105539755657922	8	0	0	0	21	0	4	0	0	0	28	0	2	2	0	0	36	-0.15087807325639735	6	0	0	0	29	0	4	0	0	0	28	0	2	2	0	0	36	-0.32698383875068093	9	0	0	0	25	0	5
	2	3	0	0	35	0.02105539755657922	8	0	0	0	21	0	4	0	0	0	28	0	2	2	0	0	36	-0.15087807325639735	6	0	0	0	29	0	4	0	0	0	28	0	2	2	0	0	36	-0.32698383875068093	9	0	0	0	25	0	4
	2	3	0	0	35	0.02105539755657922	8	0	0	0	21	0	4	0	0	0	28	0	2	2	0	0	36	-0.15087807325639735	6	0	0	0	29	0	4	0	0	0	28	0	2	2	0	0	36	-0.32698383875068093	9	0	0	0	25	0	4
	2	3	0	0	35	0.02105539755657922	8	0	0	0	21	0	4	0	0	0	28	0	2	2	0	0	36	-0.15087807325639735	6	0	0	0	29	0	4	0	0	0	28	0	2	2	0	0	36	-0.32698383875068093	9	0	0	0	25	0	4
	2	3	0	0	35	0.02105539755657922	8	0	0	0	21	0	4	0	0	0	28	0	2	2	0	0	36	-0.15087807325639735	6	0	0	0	29	0	4	0	0	0	28	0	2	2	0	0	36	-0.32698383875068093	9	0	0	0	25	0	4
	2	3	0	0	35	0.02105539755657922	8	0	0	0	21	0	4	0	0	0	28	0	2	2	0	0	36	-0.15087807325639735	6	0	0	0	29	0	4	0	0	0	28	0	2	2	0	0	36	-0.32698383875068093	9	0	0	0	25	0	4
	2	3	0	0	35	0.02105539755657922	8	0	0	0	21	0	4	0	0	0	28	0	2	2	0	0	36	-0.15087807325639735	6	0	0	0	29	0	4	0	0	0	28	0	2	2	0	0	36	-0.32698383875068093	9	0	0	0	25	0	4
	2	3	0	0	35	0.02105539755657922	8	0	0	0	21	0	4	0	0	0	28	0	2	2	0	0	36	-0.15087807325639735	6	0	0	0	29	0	4	0	0	0	28	0	2	2	0	0	36	-0.32698383875068093	9	0	0	0	25	0	4
	2	3	0	0	35	0.02105539755657922	8	0	0	0	21	0	4	0	0	0	28	0	2	2	0	0	36	-0.15087807325639735	6	0	0	0	29	0	4	0	0	0	28	0	2	2	0	0	36	-0.32698383875068093	9	0	0	0	25	0	4
	2	3	0	0	35	0.02105539755657922	8	0	0	0	21	0	4	0	0	0	28	0	2	2	0	0	36	-0.15087807325639735	6	0	0	0	29	0	4	0	0	0	28	0	2	2	0	0	36	-0.32698383875068093	8	1	0	0	25	0.05166631622934107	4
	2	3	0	0	35	0.02105539755657922	8	0	0	0	21	0	4	0	0	0	28	0	2	2	0	0	36	-0.15087807325639735	6	0	0	0	29	0	4	0	0	0	28	0	2	2	0	0	36	-0.32698383875068093	8	1	0	0	25	0.05166631622934107	4
	2	3	0	0	35	0.02105539755657922	7	1	0	0	21	0.09058813446804806	4	0	0	0	28	0	2	2	0	0	36	-0.15087807325639735	6	0	0	0	29	0	4	0	0	0	28	0	2	2	0	0	36	-0.32698383875068093	9	0	0	0	25	0	4
	2	3	0	0	35	0.02105539755657922	7	1	0	0	21	0.09058813446804806	4	0	0	0	28	0	2	2	0	0	36	-0.15087807325639735	6	0	0	0	29	0	4	0	0	0	28	0	2	2	0	0	36	-0.32698383875068093	9	0	0	0	25	0	4
	2	3	0	0	35	0.02105539755657922	7	1	0	0	21	0.09058813446804806	4	0	0	0	28	0	2	2	0	0	36	-0.15087807325639735	6	0	0	0	29	0	4	0	0	0	28	0	2	2	0	0	36	-0.32698383875068093	9	0	0	0	25	0	4
	2	3	0	0	35	0.02105539755657922	7	1	0	0	21	0.09058813446804806	4	0	0	0	28	0	2	2	0	0	36	-0.15087807325639735	6	0	0	0	29	0	4	0	0	0	28	0	2	2	0	0	36	-0.32698383875068093	9	0	0	0	25	0	4
	2	3	0	0	35	0.02105539755657922	7	1	0	0	21	0.09058813446804806	4	0	0	0	28	0	2	2	0	0	36	-0.15087807325639735	6	0	0	0	29	0	4	0	0	0	28	0	2	2	0	0	36	-0.32698383875068093	9	0	0	0	25	0	4
	2	3	0	0	35	0.02105539755657922	7	1	0	0	21	0.09058813446804806	4	0	0	0	28	0	2	2	0	0	36	-0.15087807325639735	6	0	0	0	29	0	4	0	0	0	28	0	2	2	0	0	36	-0.32698383875068093	9	0	0	0	25	0	4
	2	3	0	0	35	0.02105539755657922	7	1	0	0	21	0.09058813446804806	4	0	0	0	28	0	2	2	0	0	36	-0.15087807325639735	6	0	0	0	29	0	4	0	0	0	28	0	2	2	0	0	36	-0.32698383875068093	9	0	0	0	25	0	4
	2	3	0	0	35	0.02105539755657922	7	1	0	0	21	0.09058813446804806	4	0	0	0	28	0	2	2	0	0	36	-0.15087807325639735	6	0	0	0	29	0	4	0	0	0	28	0	2	2	0	0	36	-0.32698383875068093	9	0	0	0	25	0	4
	2	3	0	0	35	0.02105539755657922	8	0	0	0	21	0	4	0	0	0	28	0	2	2	0	0	36	-0.15087807325639735	6	0	0	0	29	0	4	0	0	0	28	0	2	2	0	0	36	-0.32698383875068093	9	0	0	0	25	0	4
	2	3	0	0	35	0.02105539755657922	8	0	0	0	21	0	4	0	0	0	28	0	2	2	0	0	36	-0.15087807325639735	6	0	0	0	29	0	4	0	0	0	28	0	2	2	0	0	36	-0.32698383875068093	9	0	0	0	25	0	4
	2	3	0	0	35	0.02105539755657922	8	0	0	0	21	0	4	0	0	0	28	0	2	2	0	0	36	-0.15087807325639735	6	0	0	0	29	0	4	0	0	0	28	0	2	2	0	0	36	-0.32698383875068093	9	0	0	0	25	0	4
	2	3	0	0	35	0.02105539755657922	8	0	0	0	21	0	4	0	0	0	28	0	2	2	0	0	36	-0.15087807325639735	6	0	0	0	29	0	4	0	0	0	28	0	2	2	0	0	36	-0.32698383875068093	9	0	0	0	25	0	4
	2	3	0	0	35	0.02105539755657922	8	0	0	0	21	0	4	0	0	0	28	0	2	2	0	0	36	-0.15087807325639735	6	0	0	0	29	0	4	0	0	0	28	0	2	2	0	0	36	-0.32698383875068093	9	0	0	0	25	0	4
	2	3	0	0	35	0.02105539755657922	8	0	0	0	21	0	4	0	0	0	28	0	2	2	0	0	36	-0.15087807325639735	5	1	0	0	29	0.09424389322376392	4	0	0	0	28	0	2	2	0	0	36	-0.32698383875068093	9	0	0	0	25	0	4
	2	3	0	0	35	0.02105539755657922	8	0	0	0	21	0	4	0	0	0	28	0	2	2	0	0	36	-0.15087807325639735	5	1	0	0	29	0.09424389322376392	4	0	0	0	28	0	2	2	0	0	36	-0.32698383875068093	9	0	0	0	25	0	4
	2	3	0	0	35	0.02105539755657922	8	0	0	0	21	0	4	0	0	0	28	0	2	2	0	0	36	-0.15087807325639735	5	1	0	0	29	0.09424389322376392	4	0	0	0	28	0	2	2	0	0	36	-0.32698383875068093	9	0	0	0	25	0	4
	2	3	0	0	35	0.02105539755657922	8	0	0	0	21	0	4	0	0	0	28	0	2	2	0	0	36	-0.15087807325639735	5	1	0	0	29	0.09424389322376392	4	0	0	0	28	0	2	2	0	0	36	-0.32698383875068093	9	0	0	0	25	0	4
	2	3	0	0	35	0.02105539755657922	8	0	0	0	21	0	4	0	0	0	28	0	2	2	0	0	36	-0.15087807325639735	5	1	0	0	29	0.09424389322376392	4	0	0	0	28	0	2	2	0	0	36	-0.32698383875068093	9	0	0	0	25	0	4
	2	3	0	0	35	0.02105539755657922	8	0	0	0	21	0	4	0	0	0	28	0	2	2	0	0	36	-0.15087807325639735	5	1	0	0	29	0.09424389322376392	4	0	0	0	28	0	2	2	0	0	36	-0.32698383875068093	9	0	0	0	25	0	4
	2	3	0	0	35	0.02105539755657922	8	0	0	0	21	0	4	0	0	0	28	0	2	2	0	0	36	-0.15087807325639735	5	1	0	0	29	0.09424389322376392	4	0	0	0	28	0	2	2	0	0	36	-0.32698383875068093	9	0	0	0	25	0	4
	2	3	0	0	35	0.02105539755657922	8	0	0	0	21	0	4	0	0	0	28	0	2	2	0	0	36	-0.15087807325639735	5	1	0	0	29	0.09424389322376392	4	0	0	0	28	0	2	2	0	0	36	-0.32698383875068093	9	0	0	0	25	0	4
	2	3	0	0	35	0.02105539755657922	8	0	0	0	21	0	4	0	0	0	28	0	2	2	0	0	36	-0.15087807325639735	5	1	0	0	29	0.09424389322376392	4	0	0	0	28	0	2	2	0	0	36	-0.32698383875068093	9	0	0	0	25	0	5
	2	3	0	0	35	0.02105539755657922	8	0	0	0	21	0	4	0	0	0	28	0	2	2	0	0	36	-0.15087807325639735	5	1	0	0	29	0.09424389322376392	4	0	0	0	28	0	2	2	0	0	36	-0.32698383875068093	9	0	0	0	25	0	5
	2	3	0	0	35	0.02105539755657922	8	0	0	0	21	0	4	0	0	0	28	0	2	2	0	0	36	-0.15087807325639735	5	1	0	0	29	0.09424389322376392	4	0	0	0	28	0	2	2	0	0	36	-0.32698383875068093	9	0	0	0	25	0	5
	2	3	0	0	35	0.02105539755657922	8	0	0	0	21	0	4	0	0	0	28	0	2	2	0	0	36	-0.15087807325639735	5	1	0	0	29	0.09424389322376392	4	0	0	0	28	0	2	2	0	0	36	-0.32698383875068093	9	0	0	0	25	0	6
	2	3	0	0	35	0.02105539755657922	10	0	0	0	21	0	4	0	0	0	28	0	2	3	0	0	36	-0.08675923822251917	5	1	0	0	29	0.09424389322376392	4	0	0	0	28	0	2	3	0	0	36	-0.46950608579980047	9	0	0	0	25	0	6
	2	5	0	0	35	-7.85168298092699E-4	11	0	0	0	21	0	4	0	0	0	28	0	2	3	0	0	36	-0.08675923822251917	5	1	0	0	29	0.09424389322376392	4	0	0	0	28	0	2	3	0	0	36	-0.46950608579980047	9	0	0	0	25	0	7
	3	6	0	0	35	0.022055846957144725	11	0	0	0	21	0	4	0	0	0	28	0	2	3	0	0	36	-0.08675923822251917	5	1	0	0	29	0.09424389322376392	4	0	0	0	28	0	2	3	0	0	36	-0.46950608579980047	10	0	0	0	25	0	8
	3	6	0	0	35	0.022055846957144725	12	0	0	0	21	0	6	0	0	0	28	0	2	3	0	0	36	-0.08675923822251917	5	1	0	0	29	0.09424389322376392	6	0	0	0	28	0	2	3	0	0	36	-0.46950608579980047	11	0	0	0	25	0	8
	3	6	0	0	35	0.022055846957144725	12	0	0	0	21	0	6	0	0	0	28	0	2	3	0	0	36	-0.08675923822251917	5	1	0	0	29	0.09424389322376392	6	0	0	0	28	0	2	3	0	0	36	-0.46950608579980047	12	0	0	0	25	0	8
	3	7	0	0	35	0.01397710662439512	13	0	0	0	21	0	6	0	0	0	28	0	2	3	0	0	36	-0.08675923822251917	5	1	0	0	29	0.09424389322376392	6	0	0	0	28	0	2	3	0	0	36	-0.46950608579980047	13	0	0	0	25	0	8
	3	7	0	0	35	0.01397710662439512	13	0	0	0	21	0	6	0	0	0	28	0	2	3	0	0	36	-0.08675923822251917	5	1	0	0	29	0.09424389322376392	6	0	0	0	28	0	2	3	0	0	36	-0.46950608579980047	13	0	0	0	25	0	9
	3	8	0	0	35	0.008000187438577399	15	0	0	0	21	0	8	0	0	0	28	0	2	3	0	0	36	-0.08675923822251917	5	1	0	0	29	0.09424389322376392	8	0	0	0	28	0	2	3	0	0	36	-0.46950608579980047	15	0	0	0	25	0	9
	3	8	0	0	35	0.008000187438577399	16	0	0	0	21	0	8	0	0	0	28	0	2	3	0	0	36	-0.08675923822251917	5	2	0	0	29	0.1018858344445068	8	0	0	0	28	0	2	3	0	0	36	-0.46950608579980047	15	0	0	0	25	0	9
	3	9	0	0	35	0.0035300205638833237	16	0	0	0	21	0	9	0	0	0	28	0	2	3	0	0	36	-0.08675923822251917	5	2	0	0	29	0.1018858344445068	9	0	0	0	28	0	2	3	0	0	36	-0.46950608579980047	16	0	0	0	25	0	11
	4	9	0	0	35	0.021467459694276134	16	0	0	0	21	0	9	0	0	0	28	0	3	3	0	0	36	0.00891702340832498	6	2	0	0	29	0.11038420876919652	9	0	0	0	28	0	3	3	0	0	36	-0.7217358865953742	17	0	0	0	25	0	13
	4	9	0	0	35	0.021467459694276134	17	0	0	0	21	0	10	0	0	0	28	0	4	3	0	0	36	0.06094552240827545	6	2	0	0	29	0.11038420876919652	10	0	0	0	28	0	4	3	0	0	36	-4.107101862943192	18	0	0	0	25	0	14
	5	9	0	0	35	0.039045470263631116	17	0	0	0	21	0	11	0	0	0	28	0	4	3	0	0	36	0.06094552240827545	6	2	0	0	29	0.11038420876919652	11	0	0	0	28	0	4	3	0	0	36	-4.107101862943192	19	0	0	0	25	0	17
	5	9	0	0	35	0.039045470263631116	17	0	0	0	21	0	12	0	0	0	28	0	4	3	0	0	36	0.06094552240827545	7	2	0	0	29	0.11243636280455946	12	0	0	0	28	0	4	3	0	0	36	-4.107101862943192	20	0	0	0	25	0	16
	5	9	0	0	35	0.039045470263631116	19	0	0	0	21	0	12	0	0	0	28	0	4	3	0	0	36	0.06094552240827545	8	2	0	0	29	0.11134564390146202	12	0	0	0	28	0	4	3	0	0	36	-4.107101862943192	19	1	0	0	25	0.04359279991097266	17
	5	10	0	0	35	0.03195500680088909	19	1	0	0	21	0.04450368858770989	12	1	0	0	28	0.06391146190846647	4	3	0	0	36	0.06094552240827545	8	2	0	0	29	0.11134564390146202	12	1	0	0	28	0.0632190733822953	4	3	0	0	36	-4.107101862943192	23	1	0	0	25	0.03736923276516721	17
	5	10	0	0	35	0.03195500680088909	20	1	0	0	21	0.042633717990726315	12	1	0	0	28	0.06391146190846647	4	4	0	0	36	0.04435789005119075	8	2	0	0	29	0.11134564390146202	12	1	0	0	28	0.0632190733822953	4	4	0	0	36	-0.7411843876177656	22	2	0	0	25	0.06658904516914228	18
	5	10	0	0	35	0.03195500680088909	20	2	0	0	21	0.0732110065158276	12	1	0	0	28	0.06391146190846647	4	4	0	0	36	0.04435789005119075	9	2	0	0	29	0.10870102735300362	12	1	0	0	28	0.0632190733822953	4	4	0	0	36	-0.7411843876177656	22	2	0	0	25	0.06658904516914228	19
	5	10	0	0	35	0.03195500680088909	20	2	0	0	21	0.0732110065158276	13	1	0	0	28	0.06021022749095151	4	5	0	0	36	0.03118806821734195	9	2	0	0	29	0.10870102735300362	13	1	0	0	28	0.059668359581332375	4	5	0	0	36	-0.34182536812089154	24	2	0	0	25	0.06279408997135003	19
	5	11	0	0	35	0.026000209789180277	19	4	0	0	21	0.11235940238559786	13	1	0	0	28	0.06021022749095151	4	6	0	0	36	0.02105539755657922	10	1	0	0	29	0.07151704386986558	13	1	0	0	28	0.059668359581332375	4	6	0	0	36	-0.22181154039136972	26	2	0	0	25	0.05934167942858389	22
	5	11	0	0	35	0.026000209789180277	20	3	0	0	21	0.09488398104141771	13	1	0	0	28	0.06021022749095151	4	7	0	0	36	0.0133043077832494	12	0	0	0	29	0	13	1	0	0	28	0.059668359581332375	4	7	0	0	36	-0.16408777761260493	26	2	0	0	25	0.05934167942858389	22
	5	11	0	0	35	0.026000209789180277	21	3	0	0	21	0.09227576632115161	12	2	0	0	28	0.0998657065285997	4	7	0	0	36	0.0133043077832494	12	0	0	0	29	0	12	2	0	0	28	0.09786496347769828	4	7	0	0	36	-0.16408777761260493	28	2	0	0	25	0.056206044507490144	22
	6	10	0	0	35	0.04709215020414573	21	4	0	0	21	0.1075514748369483	12	2	0	0	28	0.0998657065285997	4	8	0	0	36	0.00735873241036268	12	1	0	0	29	0.0632190733822953	12	2	0	0	28	0.09786496347769828	4	8	0	0	36	-0.13027916464642494	28	2	0	0	25	0.056206044507490144	21
	6	10	0	0	35	0.04709215020414573	21	5	0	0	21	0.11809032371918475	13	2	0	0	28	0.0957677651517369	4	8	0	0	36	0.00735873241036268	14	1	0	0	29	0.056462650812659644	13	2	0	0	28	0.09416286174860886	4	8	0	0	36	-0.13027916464642494	28	2	0	0	25	0.056206044507490144	23
	7	9	0	0	35	0.06911145694291772	22	4	0	0	21	0.105212253337919	13	2	0	0	28	0.0957677651517369	4	8	0	0	36	0.00735873241036268	14	1	0	0	29	0.056462650812659644	13	2	0	0	28	0.09416286174860886	4	8	0	0	36	-0.13027916464642494	29	2	0	0	25	0.054747387424581344	24
	8	8	0	0	35	0.0901853015075377	22	4	0	0	21	0.105212253337919	13	2	0	0	28	0.0957677651517369	4	8	0	0	36	0.00735873241036268	16	1	0	0	29	0.05092835933629167	13	2	0	0	28	0.09416286174860886	4	8	0	0	36	-0.13027916464642494	29	2	0	0	25	0.054747387424581344	24
	8	8	0	0	35	0.0901853015075377	20	6	0	0	21	0.12644948537785744	13	2	0	0	28	0.0957677651517369	4	8	0	0	36	0.00735873241036268	15	2	0	0	29	0.08717511913739127	13	2	0	0	28	0.09416286174860886	4	8	0	0	36	-0.13027916464642494	30	3	0	0	25	0.07196636455127124	24
	8	8	0	0	35	0.0901853015075377	19	8	0	0	21	0.1316057607150319	14	2	0	0	28	0.09189526735238694	4	8	0	0	36	0.00735873241036268	16	2	0	0	29	0.08393829319024122	14	2	0	0	28	0.09058813446804806	4	8	0	0	36	-0.13027916464642494	30	4	0	0	25	0.0865495340747045	25
	9	8	0	0	35	0.09983280409289434	23	5	0	0	21	0.11412366658605673	14	2	0	0	28	0.09189526735238694	4	8	0	0	36	0.00735873241036268	16	2	0	0	29	0.08393829319024122	14	2	0	0	28	0.09058813446804806	4	8	0	0	36	-0.13027916464642494	31	3	0	0	25	0.07041937342832683	25
	10	7	0	0	35	0.11520402842413235	23	5	0	0	21	0.11412366658605673	14	2	0	0	28	0.09189526735238694	4	8	0	0	36	0.00735873241036268	16	2	0	0	29	0.08393829319024122	14	2	0	0	28	0.09058813446804806	4	8	0	0	36	-0.13027916464642494	32	3	0	0	25	0.06892708475094635	25
	11	6	0	0	35	0.12572847841940119	26	5	0	0	21	0.1082492318176894	15	2	0	0	28	0.08825392170662	4	8	0	0	36	0.00735873241036268	18	2	0	0	29	0.07799859836475886	15	2	0	0	28	0.08717511913739127	4	8	0	0	36	-0.13027916464642494	33	5	0	0	25	0.09343624885620719	27
	13	4	0	0	35	0.1260161327351984	28	5	0	0	21	0.10447822911836287	15	3	0	0	28	0.1095129511685426	4	8	0	0	36	0.00735873241036268	18	2	0	0	29	0.07799859836475886	15	3	0	0	28	0.10761289275372052	4	8	0	0	36	-0.13027916464642494	34	5	0	0	25	0.09199997895873441	29
	14	4	0	0	35	0.12409720951093159	29	4	0	0	21	0.09055808902084779	14	4	0	0	28	0.12409720951093159	5	8	0	0	36	0.029037223133398245	18	2	0	0	29	0.07799859836475886	14	4	0	0	28	0.12094451999300462	5	8	0	0	36	-0.08051414847477285	36	4	0	0	25	0.07763287480410931	30
	15	4	0	0	35	0.12193808817460533	27	6	0	0	21	0.11532341774579563	15	3	0	0	28	0.1095129511685426	5	9	0	0	36	0.022164200771650534	19	2	0	0	29	0.0752849693727911	15	3	0	0	28	0.10761289275372052	5	9	0	0	36	-0.07076912252700573	37	3	0	0	25	0.062225255746125675	30
	16	3	0	0	35	0.10640385013468012	27	6	0	0	21	0.11532341774579563	15	3	0	0	28	0.1095129511685426	5	10	0	0	36	0.016523243309273117	20	1	0	0	29	0.04248757100692264	15	3	0	0	28	0.10761289275372052	5	10	0	0	36	-0.0635057500345778	37	3	0	0	25	0.062225255746125675	30
	16	3	0	0	35	0.10640385013468012	27	6	0	0	21	0.11532341774579563	15	3	0	0	28	0.1095129511685426	5	10	0	0	36	0.016523243309273117	20	1	0	0	29	0.04248757100692264	15	3	0	0	28	0.10761289275372052	5	10	0	0	36	-0.0635057500345778	38	3	0	0	25	0.061023613952346886	32
	16	3	0	0	35	0.10640385013468012	29	6	0	0	21	0.11199119493910681	16	3	0	0	28	0.10640385013468012	5	10	0	0	36	0.016523243309273117	20	2	0	0	29	0.07273072601586948	16	3	0	0	28	0.10479466293478924	5	10	0	0	36	-0.0635057500345778	38	3	0	0	25	0.061023613952346886	32
	16	3	0	0	35	0.10640385013468012	29	6	0	0	21	0.11199119493910681	17	2	0	0	28	0.0816405377251871	5	10	0	0	36	0.016523243309273117	19	3	0	0	29	0.0965776293382598	17	2	0	0	28	0.08088064376968307	5	10	0	0	36	-0.0635057500345778	39	3	0	0	25	0.05986380521250822	32
	18	2	0	0	35	0.07864555675342674	30	6	0	0	21	0.11034508539348288	17	2	0	0	28	0.0816405377251871	5	10	0	0	36	0.016523243309273117	19	3	0	0	29	0.0965776293382598	17	2	0	0	28	0.08088064376968307	5	10	0	0	36	-0.0635057500345778	40	3	0	0	25	0.05874401751494628	33
	18	2	0	0	35	0.07864555675342674	29	6	0	0	22	0.11199119493910681	18	2	0	0	28	0.07864555675342674	5	10	0	0	36	0.016523243309273117	19	4	0	0	29	0.11084606817647785	18	2	0	0	28	0.07799859836475886	5	10	0	0	36	-0.0635057500345778	42	3	0	0	25	0.05661756371480004	34
	17	3	0	0	35	0.10337180810103189	30	5	0	0	22	0.10086160790546911	18	2	0	0	28	0.07864555675342674	5	11	0	0	36	0.011878506306590635	19	4	0	0	29	0.11084606817647785	18	2	0	0	28	0.07799859836475886	5	11	0	0	36	-0.057868397346820054	43	3	0	0	25	0.05560759412709692	35
	18	2	0	0	35	0.07864555675342674	32	4	0	0	22	0.08523355488612856	18	3	0	0	28	0.10043515654120928	6	11	0	0	36	0.027137280662780153	21	4	0	0	29	0.10637292323591152	18	3	0	0	28	0.09925136597239953	6	11	0	0	36	-0.034764230961746245	44	3	0	0	25	0.054631043011966814	36
	19	2	0	0	35	0.07584032791124505	31	6	0	0	22	0.10871828409139031	19	2	0	0	28	0.07584032791124505	6	11	0	0	36	0.027137280662780153	21	4	0	0	29	0.10637292323591152	19	2	0	0	28	0.0752849693727911	6	11	0	0	36	-0.034764230961746245	45	4	0	0	25	0.06678842389334193	36
	19	2	0	0	35	0.07584032791124505	32	6	0	0	22	0.10711405734877791	19	2	0	0	28	0.07584032791124505	7	10	0	0	36	0.04818492511500866	24	4	0	0	29	0.0998657065285997	19	2	0	0	28	0.0752849693727911	6	11	0	0	36	-0.034764230961746245	48	3	0	0	25	0.05103050730861578	36
	19	2	0	0	35	0.07584032791124505	33	6	0	0	22	0.10553491407449586	19	2	0	0	28	0.07584032791124505	7	10	0	0	36	0.04818492511500866	25	4	0	0	29	0.0977895151295145	19	2	0	0	28	0.0752849693727911	6	11	0	0	36	-0.034764230961746245	49	4	0	0	25	0.06279944016437732	36
	19	3	0	0	35	0.09760422890692029	34	5	0	0	22	0.09413708289403566	19	2	0	0	28	0.07584032791124505	8	10	0	0	36	0.06157434389036035	24	5	0	0	29	0.11101245343148927	19	2	0	0	28	0.0752849693727911	6	11	0	0	36	-0.034764230961746245	49	4	0	0	25	0.06279944016437732	37
	19	3	0	0	35	0.09760422890692029	34	5	0	0	22	0.09413708289403566	19	2	0	0	28	0.07584032791124505	8	10	0	0	36	0.06157434389036035	25	4	0	0	29	0.0977895151295145	19	2	0	0	28	0.0752849693727911	6	11	0	0	36	-0.034764230961746245	51	4	0	0	25	0.060966221248944706	39
	20	3	0	0	35	0.09488398104141771	37	3	0	0	22	0.06297692329082008	19	2	0	0	28	0.07584032791124505	9	9	0	0	36	0.08110962087009085	25	4	0	0	29	0.0977895151295145	19	2	0	0	28	0.0752849693727911	6	13	0	0	36	-0.03269558428848284	51	5	0	0	25	0.071751469527021	40
	20	3	0	0	35	0.09488398104141771	35	5	0	0	22	0.09256323687527808	19	2	0	0	28	0.07584032791124505	9	9	0	0	36	0.08110962087009085	25	4	0	0	29	0.0977895151295145	19	2	0	0	28	0.0752849693727911	6	13	0	0	36	-0.03269558428848284	53	4	0	0	25	0.05923062307653403	40
	21	3	0	0	35	0.09227576632115161	37	5	0	0	22	0.08954104119701677	19	2	0	0	28	0.07584032791124505	10	9	0	0	36	0.09085502055943587	26	4	0	0	29	0.0957677651517369	19	2	0	0	28	0.0752849693727911	6	13	0	0	36	-0.03269558428848284	54	4	0	0	25	0.05839728211803353	40
	21	3	0	0	35	0.09227576632115161	38	5	0	0	22	0.08809106266386729	20	2	0	0	28	0.0732110065158276	10	9	0	0	36	0.09085502055943587	27	3	0	0	29	0.07844126666315399	20	2	0	0	28	0.07273072601586948	6	13	0	0	36	-0.03269558428848284	53	5	0	0	25	0.06986220025236943	40
	22	3	0	0	35	0.0897785476717731	38	5	0	0	22	0.08809106266386729	21	2	0	0	28	0.07074421950804914	11	9	0	0	36	0.0989826547638912	28	3	0	0	29	0.07657045500953873	21	2	0	0	28	0.07032606137131864	6	13	0	0	36	-0.03269558428848284	54	4	0	0	25	0.05839728211803353	40
	22	3	0	0	35	0.0897785476717731	39	5	0	0	22	0.08668057877689085	21	1	0	0	29	0.04091210408643777	11	9	0	0	36	0.0989826547638912	27	4	0	0	29	0.09380265901144647	21	1	0	0	29	0.04078603045519876	6	13	0	0	36	-0.03269558428848284	54	5	0	0	25	0.0689509162373193	41
	22	3	0	0	35	0.0897785476717731	38	6	0	0	22	0.0980658007525424	21	1	0	0	29	0.04091210408643777	11	9	0	0	36	0.0989826547638912	28	3	0	0	29	0.07657045500953873	21	1	0	0	29	0.04078603045519876	6	14	0	0	36	-0.03183512129979969	55	6	0	0	25	0.07729141299496652	42
	22	4	0	0	35	0.105212253337919	39	6	0	0	22	0.09666212013743399	21	1	0	0	29	0.04091210408643777	11	10	0	0	36	0.09191844619706888	30	2	0	0	29	0.053911678755103644	21	1	0	0	29	0.04078603045519876	6	14	0	0	36	-0.03183512129979969	55	6	0	0	25	0.07729141299496652	44
	23	4	0	0	35	0.1029281963379709	39	6	0	0	22	0.09666212013743399	21	1	0	0	29	0.04091210408643777	11	10	0	0	36	0.09191844619706888	28	4	0	0	29	0.09189526735238694	21	1	0	0	29	0.04078603045519876	6	14	0	0	36	-0.03183512129979969	58	6	0	0	25	0.07460141859193892	45
	22	5	0	0	35	0.1161099940422759	39	6	0	0	22	0.09666212013743399	21	1	0	0	29	0.04091210408643777	11	10	0	0	36	0.09191844619706888	29	4	0	0	29	0.09004581917717126	21	1	0	0	29	0.04078603045519876	6	14	0	0	36	-0.03183512129979969	58	6	0	0	25	0.07460141859193892	45
	22	5	0	0	35	0.1161099940422759	40	6	0	0	22	0.09528888363195065	21	1	0	0	29	0.04091210408643777	11	11	0	0	36	0.08505745408902769	31	4	0	0	29	0.08651872747993233	21	1	0	0	29	0.04078603045519876	6	14	0	0	36	-0.03183512129979969	58	6	0	0	25	0.07460141859193892	47
	23	4	0	0	35	0.1029281963379709	41	5	0	0	22	0.08397397464730946	21	1	0	0	29	0.04091210408643777	11	12	0	0	36	0.07851153481945285	32	4	0	0	29	0.08483906162393463	21	1	0	0	29	0.04078603045519876	6	14	0	0	36	-0.03183512129979969	59	6	0	0	25	0.07374123361268443	45
	23	4	0	0	35	0.1029281963379709	43	5	0	0	22	0.08141269182461176	21	1	0	0	29	0.04091210408643777	11	12	0	0	36	0.07851153481945285	33	3	0	0	29	0.06831050601579369	21	1	0	0	29	0.04078603045519876	6	14	0	0	36	-0.03183512129979969	60	7	0	0	25	0.08089764109717343	46
	23	4	0	0	35	0.1029281963379709	43	5	0	0	22	0.08141269182461176	22	1	0	0	29	0.03932219881705542	11	12	0	0	36	0.07851153481945285	35	2	0	0	29	0.047630297264905794	22	1	0	0	29	0.03921268120981647	6	14	0	0	36	-0.03183512129979969	60	7	0	0	25	0.08089764109717343	46
	26	2	0	0	35	0.06043741632378153	40	7	0	0	23	0.10362632218464435	23	1	0	0	29	0.03784969643061631	12	11	0	0	36	0.0927628577684934	38	2	0	0	29	0.04450368858770989	23	1	0	0	29	0.037753956004613815	7	14	0	0	36	-0.01674029868097166	62	6	0	0	25	0.07126433727323751	48
	27	2	0	0	35	0.058711656995689906	41	7	0	0	23	0.10232067890240891	23	1	0	0	29	0.03784969643061631	12	11	0	0	36	0.0927628577684934	38	2	0	0	29	0.04450368858770989	23	1	0	0	29	0.037753956004613815	7	14	0	0	36	-0.01674029868097166	64	5	0	0	25	0.06091774939983651	47
	26	3	0	0	35	0.08083522511571098	41	7	0	0	23	0.10232067890240891	24	1	0	0	29	0.03648224820263919	13	10	0	0	36	0.10539275373696527	38	2	0	0	29	0.04450368858770989	24	1	0	0	29	0.036398065945422275	7	14	0	0	36	-0.01674029868097166	64	5	0	0	25	0.06091774939983651	47
	25	4	0	0	35	0.09854451725624348	43	6	0	0	23	0.091349458689255	25	1	0	0	29	0.035209147565100636	15	9	0	0	36	0.11939376285242707	39	2	0	0	29	0.04354901446609134	25	1	0	0	29	0.0351347341323515	7	15	0	0	36	-0.017530763094799992	64	6	0	0	25	0.06969537008249249	46
	26	4	0	0	35	0.09644972257907841	41	7	0	0	24	0.10232067890240891	25	1	0	0	29	0.035209147565100636	16	9	0	0	36	0.12229556105280155	39	2	0	0	29	0.04354901446609134	25	1	0	0	29	0.0351347341323515	7	15	0	0	36	-0.017530763094799992	65	6	0	0	25	0.06893437460529385	47
	26	5	0	0	35	0.1082492318176894	42	6	0	0	24	0.09263289771052376	26	1	0	0	29	0.034021072021641896	16	9	0	0	36	0.12229556105280155	41	2	0	0	29	0.041755466918282025	26	1	0	0	29	0.03395497158012509	7	15	0	0	36	-0.017530763094799992	66	6	0	0	26	0.06818851846624972	47
	27	4	0	0	35	0.09442069172749123	43	5	0	0	24	0.08141269182461176	25	2	0	0	29	0.06226317138217214	16	9	0	0	36	0.12229556105280155	42	2	0	0	29	0.04091210408643777	25	2	0	0	29	0.06200893891479982	7	15	0	0	36	-0.017530763094799992	63	8	0	0	27	0.08545250920040912	47
	29	4	0	0	35	0.09055808902084779	43	5	0	0	24	0.08141269182461176	25	2	0	0	29	0.06226317138217214	17	9	0	0	36	0.12457026843595696	43	2	0	0	29	0.04010163198372777	25	2	0	0	29	0.06200893891479982	7	15	0	0	36	-0.017530763094799992	64	7	0	0	27	0.0775719696743335	48
	29	4	0	0	35	0.09055808902084779	43	6	0	0	24	0.091349458689255	25	2	0	0	29	0.06226317138217214	17	9	0	0	36	0.12457026843595696	45	2	0	0	29	0.038572085929163384	25	2	0	0	29	0.06200893891479982	7	15	0	0	36	-0.017530763094799992	66	7	0	0	27	0.0759974017525044	48
	30	4	0	0	35	0.08872227497383713	44	6	0	0	24	0.09009512804357428	26	2	0	0	29	0.06043741632378153	17	9	0	0	36	0.12457026843595696	47	2	0	0	29	0.03715354492310049	26	2	0	0	29	0.06021022749095151	7	15	0	0	36	-0.017530763094799992	67	7	0	0	27	0.07523120740262758	48
	31	4	0	0	35	0.08694804132066727	45	5	0	0	24	0.07898801707640217	26	2	0	0	29	0.06043741632378153	17	8	0	0	37	0.12684565619247537	47	3	0	0	29	0.052174953071439455	26	2	0	0	29	0.06021022749095151	7	15	0	0	36	-0.017530763094799992	67	7	0	0	28	0.07523120740262758	47
	33	4	0	0	35	0.08357685588357398	45	5	0	0	24	0.07898801707640217	27	1	0	0	29	0.03290987083916069	17	8	0	0	37	0.12684565619247537	48	3	0	0	29	0.05130053948769697	27	1	0	0	29	0.032850889122945204	8	16	0	0	36	-0.0058468679827903105	69	6	0	0	28	0.06603801979029451	47
	34	4	0	0	35	0.0819759133540666	46	4	0	0	24	0.06639571606065066	27	1	0	0	29	0.03290987083916069	17	8	0	0	37	0.12684565619247537	47	4	0	0	29	0.06520764165851443	27	1	0	0	29	0.032850889122945204	8	16	0	0	36	-0.0058468679827903105	71	6	0	0	28	0.06467328655988416	48
	34	4	0	0	35	0.0819759133540666	47	3	0	0	25	0.05225949442072727	27	1	0	0	29	0.03290987083916069	17	8	0	0	37	0.12684565619247537	47	4	0	0	29	0.06520764165851443	27	1	0	0	29	0.032850889122945204	8	16	0	0	36	-0.0058468679827903105	71	7	0	0	28	0.07230045663338441	48
	36	3	0	0	36	0.06428520787292595	47	3	0	0	25	0.05225949442072727	27	1	0	0	29	0.03290987083916069	17	8	0	0	37	0.12684565619247537	48	4	0	0	29	0.06419720949022317	27	1	0	0	29	0.032850889122945204	8	17	0	0	36	-0.0073777425996394905	72	7	0	0	28	0.0715998826776086	49
	36	3	0	0	36	0.06428520787292595	47	3	0	0	25	0.05225949442072727	26	2	0	0	29	0.06043741632378153	17	8	0	0	37	0.12684565619247537	48	4	0	0	29	0.06419720949022317	26	2	0	0	29	0.06021022749095151	8	17	0	0	36	-0.0073777425996394905	73	6	0	0	29	0.06336047230254785	50
	36	3	0	0	36	0.06428520787292595	47	3	0	0	25	0.05225949442072727	27	1	0	0	29	0.03290987083916069	17	8	0	0	37	0.12684565619247537	48	4	0	0	30	0.06419720949022317	27	1	0	0	29	0.032850889122945204	8	17	0	0	36	-0.0073777425996394905	73	6	0	0	29	0.06336047230254785	48
	37	2	0	0	36	0.04558224887350476	47	2	0	0	27	0.037194356318702694	28	1	0	0	29	0.03186838969188469	17	8	0	0	37	0.12684565619247537	47	5	0	0	30	0.0764913159094634	28	1	0	0	29	0.03181553954301365	8	17	0	0	36	-0.0073777425996394905	73	6	0	0	29	0.06336047230254785	48
	37	2	0	0	36	0.04558224887350476	47	2	0	0	28	0.037194356318702694	28	1	0	0	29	0.03186838969188469	17	8	0	0	37	0.12684565619247537	47	5	0	0	30	0.0764913159094634	28	1	0	0	29	0.03181553954301365	8	17	0	0	36	-0.0073777425996394905	73	6	0	0	29	0.06336047230254785	47
	38	3	0	0	36	0.061718670640763404	47	2	0	0	28	0.037194356318702694	28	1	0	0	29	0.03186838969188469	19	8	0	0	37	0.1285142939117845	47	5	0	0	30	0.0764913159094634	28	1	0	0	29	0.03181553954301365	8	17	0	0	36	-0.0073777425996394905	74	6	0	0	29	0.06272271317525122	47
	38	3	0	0	36	0.061718670640763404	46	3	0	0	28	0.05316869500690953	29	0	0	0	29	0	19	8	0	0	37	0.1285142939117845	48	5	0	0	30	0.07539943219174078	29	0	0	0	29	0	9	17	0	0	36	0.003842168060674097	75	7	0	0	29	0.06957088189551082	47
	37	4	0	0	36	0.07748704740198677	46	3	0	0	28	0.05316869500690953	30	0	0	0	29	0	19	8	0	0	37	0.1285142939117845	49	5	0	0	30	0.07433568008155735	30	0	0	0	29	0	10	17	0	0	36	0.014693541281068862	78	7	0	0	30	0.06764547877851017	48
	36	5	0	0	36	0.09103147460334281	47	3	0	0	28	0.05225949442072727	29	0	0	0	30	0	19	7	0	0	38	0.1279441263077054	49	5	0	0	30	0.07433568008155735	29	0	0	0	30	0	10	17	0	0	36	0.014693541281068862	77	6	0	0	32	0.0608802888393082	49
	35	6	0	0	36	0.10245893654462047	47	3	0	0	28	0.05225949442072727	29	0	0	0	30	0	21	7	0	0	38	0.12698388546335693	48	6	0	0	30	0.0851057341361091	29	0	0	0	30	0	10	17	0	0	36	0.014693541281068862	74	8	0	0	34	0.0770789687189195	50
	35	6	0	0	36	0.10245893654462047	47	3	0	0	28	0.05225949442072727	29	0	0	0	30	0	21	7	0	0	38	0.12698388546335693	49	5	0	0	30	0.07433568008155735	29	0	0	0	30	0	10	17	0	0	36	0.014693541281068862	71	10	0	0	35	0.09114854494124268	50
	35	6	0	0	36	0.10245893654462047	46	4	0	0	28	0.06639571606065066	29	0	0	0	30	0	22	7	0	0	38	0.1262062391123292	49	5	0	0	30	0.07433568008155735	29	0	0	0	30	0	11	17	0	0	36	0.025012312847320178	71	10	0	0	36	0.09114854494124268	50
	34	7	0	0	37	0.11187641752560865	46	4	0	0	28	0.06639571606065066	30	0	0	0	30	0	22	7	0	0	38	0.1262062391123292	51	5	0	0	30	0.07228899099362864	30	0	0	0	30	0	11	17	0	0	36	0.025012312847320178	71	10	0	0	36	0.09114854494124268	50
	35	7	0	0	37	0.11045837487999445	46	4	0	0	28	0.06639571606065066	30	0	0	0	30	0	21	7	0	0	39	0.12698388546335693	52	5	0	0	30	0.07130431979201853	30	0	0	0	30	0	11	18	0	0	36	0.021821205817876353	72	10	0	0	36	0.0904110847135446	50
	34	7	0	0	38	0.11187641752560865	48	3	0	0	28	0.05138016365193319	30	0	0	0	30	0	22	7	0	0	39	0.1262062391123292	53	4	0	0	30	0.05956252557795754	30	0	0	0	30	0	11	18	0	0	36	0.021821205817876353	73	9	0	0	36	0.08402107298191464	50
	35	6	0	0	38	0.10245893654462047	49	3	0	0	28	0.050529298760576484	29	1	0	0	30	0.0308903252118428	23	7	0	0	39	0.12528110094392828	53	4	0	0	30	0.05956252557795754	29	1	0	0	30	0.03084278491041755	11	19	0	0	36	0.01891649271149865	72	9	0	0	40	0.08474672829400717	49
	36	6	0	0	38	0.10096446288307453	49	3	0	0	28	0.050529298760576484	28	1	0	0	31	0.03186838969188469	23	7	0	0	39	0.12528110094392828	54	4	0	0	30	0.058711656995689906	28	1	0	0	31	0.03181553954301365	11	20	0	0	36	0.016271242115787916	75	6	0	0	40	0.06209696497379161	49
	35	7	0	0	38	0.11045837487999445	49	2	0	0	29	0.03587064262062749	29	1	0	0	31	0.0308903252118428	24	8	0	0	39	0.12756948806532664	55	4	0	0	30	0.05788388948312316	29	1	0	0	31	0.03084278491041755	11	20	0	0	36	0.016271242115787916	74	7	0	0	40	0.0702353608450602	49
	34	7	0	0	39	0.11187641752560865	49	2	0	0	29	0.03587064262062749	29	1	0	0	32	0.0308903252118428	24	8	0	0	40	0.12756948806532664	55	5	0	0	30	0.06849510272823506	29	1	0	0	32	0.03084278491041755	11	20	0	0	36	0.016271242115787916	74	7	0	0	40	0.0702353608450602	51
	35	6	0	0	39	0.10245893654462047	49	2	0	0	30	0.03587064262062749	29	1	0	0	32	0.0308903252118428	25	8	0	0	40	0.12684809563959193	55	6	0	0	30	0.07787471380249211	29	1	0	0	32	0.03084278491041755	11	21	0	0	36	0.013860782208489667	71	8	0	0	42	0.07921777060745705	49
	36	5	0	0	39	0.09103147460334281	49	2	0	0	30	0.03587064262062749	30	1	0	0	32	0.02997010382342747	25	8	0	0	40	0.12684809563959193	55	5	0	0	31	0.06849510272823506	30	1	0	0	32	0.029927184884813256	13	19	0	0	37	0.03638179839815338	71	8	0	0	42	0.07921777060745705	49
	36	5	0	0	39	0.09103147460334281	50	2	0	0	30	0.035243197924398326	30	1	0	0	32	0.02997010382342747	25	8	0	0	40	0.12684809563959193	55	5	0	0	31	0.06849510272823506	30	1	0	0	32	0.029927184884813256	14	19	0	0	37	0.04437951574830388	72	6	0	0	43	0.06401055602820771	49
	38	5	0	0	39	0.08809106266386729	51	2	0	0	30	0.0346371472664834	30	1	0	0	32	0.02997010382342747	26	7	0	0	40	0.12189352158920504	55	5	0	0	31	0.06849510272823506	30	1	0	0	32	0.029927184884813256	14	19	0	0	37	0.04437951574830388	73	6	0	0	43	0.06336047230254785	49
	39	5	0	0	39	0.08668057877689085	52	2	0	0	30	0.03405142516055331	30	1	0	0	32	0.02997010382342747	25	6	0	0	42	0.11737850179934113	56	5	0	0	31	0.06760436046608281	30	1	0	0	32	0.029927184884813256	14	18	0	0	38	0.04811698141573059	72	7	0	0	43	0.0715998826776086	49
	39	5	0	0	39	0.08668057877689085	53	2	0	0	30	0.0334850349228564	30	1	0	0	32	0.02997010382342747	25	6	0	0	42	0.11737850179934113	55	5	0	0	32	0.06849510272823506	30	1	0	0	32	0.029927184884813256	16	16	0	0	38	0.07122732713378142	73	5	0	0	45	0.05506806501342313	49
	39	5	0	0	39	0.08668057877689085	52	2	0	0	31	0.03405142516055331	30	1	0	0	32	0.02997010382342747	25	6	0	0	42	0.11737850179934113	55	6	0	0	32	0.07787471380249211	30	1	0	0	32	0.029927184884813256	17	15	0	0	38	0.08207874176921728	71	5	0	0	47	0.056273086301984084	49
	40	5	0	0	39	0.08530856926534555	51	3	0	0	31	0.04890775973671712	30	1	0	0	32	0.02997010382342747	24	7	0	0	42	0.12423825934732358	55	6	0	0	32	0.07787471380249211	30	1	0	0	32	0.029927184884813256	18	15	0	0	38	0.08775993107898551	71	4	0	0	48	0.04703059198139074	49
	40	5	0	0	39	0.08530856926534555	50	4	0	0	31	0.06237991422413912	30	1	0	0	32	0.02997010382342747	24	7	0	0	42	0.12423825934732358	57	5	0	0	32	0.06673521257543012	30	1	0	0	32	0.029927184884813256	19	15	0	0	38	0.09284735878709288	69	6	0	0	48	0.06603801979029451	48
	40	5	0	0	39	0.08530856926534555	51	4	0	0	31	0.061447778268483876	30	1	0	0	32	0.02997010382342747	24	7	0	0	42	0.12423825934732358	56	5	0	0	33	0.06760436046608281	30	1	0	0	32	0.029927184884813256	22	13	0	0	38	0.11159822520527958	68	6	0	0	49	0.06674070980414508	48
	40	5	0	0	39	0.08530856926534555	51	4	0	0	31	0.061447778268483876	30	1	0	0	32	0.02997010382342747	23	8	0	0	42	0.1281566535059932	55	6	0	0	33	0.07787471380249211	30	1	0	0	32	0.029927184884813256	22	13	0	0	38	0.11159822520527958	66	5	0	0	52	0.05951810546134708	47
	40	5	0	0	39	0.08530856926534555	51	4	0	0	31	0.061447778268483876	29	2	0	0	32	0.05553060332363527	22	9	0	0	42	0.1293917436563478	54	7	0	0	33	0.08713800317286104	29	2	0	0	32	0.05536465009432696	23	12	0	0	39	0.11674310728894409	66	5	0	0	52	0.05951810546134708	47
	41	5	0	0	39	0.08397397464730946	51	4	0	0	31	0.061447778268483876	29	2	0	0	32	0.05553060332363527	23	8	0	0	42	0.1281566535059932	52	8	0	0	34	0.09644972257907841	29	2	0	0	32	0.05536465009432696	24	11	0	0	40	0.12032089368768846	66	5	0	0	52	0.05951810546134708	45
	42	4	0	0	39	0.07093317405029785	51	4	0	0	31	0.061447778268483876	28	3	0	0	32	0.07693097409389817	23	8	0	0	42	0.1281566535059932	52	8	0	0	34	0.09644972257907841	28	3	0	0	32	0.07657045500953873	25	11	0	0	40	0.12153296223244785	65	5	0	0	53	0.06021022749095151	45
	42	4	0	0	39	0.07093317405029785	50	4	0	0	32	0.06237991422413912	29	2	0	0	32	0.05553060332363527	23	8	0	0	42	0.1281566535059932	51	8	0	0	35	0.09748890932758782	29	2	0	0	32	0.05536465009432696	26	10	0	0	40	0.12269601814571375	65	5	0	0	53	0.06021022749095151	45
	43	4	0	0	39	0.06974493386185572	50	4	0	0	32	0.06237991422413912	29	2	0	0	32	0.05553060332363527	23	8	0	0	42	0.1281566535059932	50	8	0	0	36	0.09854451725624348	29	2	0	0	32	0.05536465009432696	26	10	0	0	40	0.12269601814571375	65	5	0	0	53	0.06021022749095151	45
	43	4	0	0	39	0.06974493386185572	50	4	0	0	32	0.06237991422413912	29	2	0	0	32	0.05553060332363527	23	8	0	0	42	0.1281566535059932	51	8	0	0	36	0.09748890932758782	29	2	0	0	32	0.05536465009432696	29	8	0	0	40	0.11847558777886834	65	5	0	0	53	0.06021022749095151	45
	44	3	0	0	39	0.05508277272464413	50	4	0	0	32	0.06237991422413912	29	2	0	0	32	0.05553060332363527	24	8	0	0	42	0.12756948806532664	51	9	0	0	36	0.10378419590570098	29	2	0	0	32	0.05536465009432696	29	8	0	0	40	0.11847558777886834	63	6	0	0	54	0.07047189276103578	45
	44	3	0	0	39	0.05508277272464413	51	4	0	0	33	0.061447778268483876	29	2	0	0	32	0.05553060332363527	24	8	0	0	42	0.12756948806532664	50	9	0	0	38	0.10480594922029464	29	2	0	0	32	0.05536465009432696	29	8	0	0	40	0.11847558777886834	62	6	0	0	55	0.07126433727323751	45
	44	3	0	0	39	0.05508277272464413	52	4	0	0	33	0.060542080548763325	29	2	0	0	32	0.05553060332363527	25	7	0	0	42	0.12310229354168306	50	9	0	0	39	0.10480594922029464	29	2	0	0	32	0.05536465009432696	31	7	0	0	40	0.11192515063054118	62	5	0	0	56	0.062380887359734835	45
	45	2	0	0	39	0.03861842976022443	51	4	0	0	34	0.061447778268483876	30	1	0	0	32	0.02997010382342747	25	7	0	0	42	0.12310229354168306	48	10	0	0	40	0.11214495662158276	30	1	0	0	32	0.029927184884813256	31	7	0	0	40	0.11192515063054118	63	4	0	0	56	0.05179514451594394	44
	45	2	0	0	39	0.03861842976022443	50	5	0	0	34	0.07346840527374197	30	1	0	0	32	0.02997010382342747	25	7	0	0	42	0.12310229354168306	50	8	0	0	41	0.09854451725624348	30	1	0	0	32	0.029927184884813256	31	7	0	0	40	0.11192515063054118	63	4	0	0	56	0.05179514451594394	44
	45	2	0	0	39	0.03861842976022443	49	5	0	0	35	0.07451444255831931	30	1	0	0	32	0.02997010382342747	25	7	0	0	42	0.12310229354168306	48	8	0	0	43	0.1007045576036644	30	1	0	0	32	0.029927184884813256	31	6	0	0	41	0.10520495268967807	62	4	0	0	57	0.052457012272441955	44
	45	2	0	0	39	0.03861842976022443	50	5	0	0	35	0.07346840527374197	30	1	0	0	32	0.02997010382342747	27	5	0	0	42	0.10549928674745798	49	7	0	0	43	0.09238009205937439	30	1	0	0	32	0.029927184884813256	31	7	0	0	41	0.11192515063054118	62	4	0	0	57	0.052457012272441955	44
	44	2	0	0	40	0.03937168691145389	50	5	0	0	35	0.07346840527374197	30	1	0	0	32	0.02997010382342747	27	5	0	0	42	0.10549928674745798	52	5	0	0	43	0.07130431979201853	30	1	0	0	32	0.029927184884813256	31	7	0	0	41	0.11192515063054118	62	4	0	0	57	0.052457012272441955	44
	45	2	0	0	40	0.03861842976022443	50	5	0	0	35	0.07346840527374197	30	1	0	0	32	0.02997010382342747	29	3	0	0	42	0.07477743254235042	52	5	0	0	43	0.07130431979201853	30	1	0	0	32	0.029927184884813256	32	7	0	0	41	0.11080428960675759	61	4	0	0	58	0.053135353739763705	44
	45	2	0	0	40	0.03861842976022443	49	5	0	0	36	0.07451444255831931	30	1	0	0	32	0.02997010382342747	29	3	0	0	42	0.07477743254235042	53	5	0	0	43	0.07034431450340493	30	1	0	0	32	0.029927184884813256	32	7	0	0	41	0.11080428960675759	61	4	0	0	58	0.053135353739763705	44
	46	2	0	0	40	0.03789315686424361	49	5	0	0	37	0.07451444255831931	30	1	0	0	32	0.02997010382342747	30	1	0	0	43	0.029927184884813256	54	5	0	0	43	0.06940816903531988	30	1	0	0	32	0.029927184884813256	32	7	0	0	41	0.11080428960675759	61	3	0	0	59	0.0419538953517598	44
	46	2	0	0	40	0.03789315686424361	50	4	0	0	37	0.06237991422413912	30	1	0	0	32	0.02997010382342747	31	1	0	0	43	0.02906390242840178	55	5	0	0	43	0.06849510272823506	30	1	0	0	32	0.029927184884813256	32	7	0	0	41	0.11080428960675759	61	3	0	0	59	0.0419538953517598	46
	44	2	0	0	42	0.03937168691145389	51	3	0	0	37	0.04890775973671712	29	1	0	0	33	0.0308903252118428	31	1	0	0	43	0.02906390242840178	55	5	0	0	43	0.06849510272823506	29	1	0	0	33	0.03084278491041755	32	7	0	0	41	0.11080428960675759	61	3	0	0	59	0.0419538953517598	46
	45	2	0	0	42	0.03861842976022443	51	3	0	0	37	0.04890775973671712	29	1	0	0	33	0.0308903252118428	31	1	0	0	43	0.02906390242840178	54	6	0	0	43	0.0788396216026828	29	1	0	0	33	0.03084278491041755	31	7	0	0	42	0.11192515063054118	61	3	0	0	59	0.0419538953517598	46
	46	2	0	0	42	0.03789315686424361	51	3	0	0	37	0.04890775973671712	30	1	0	0	33	0.02997010382342747	31	1	0	0	43	0.02906390242840178	54	6	0	0	44	0.0788396216026828	30	1	0	0	33	0.029927184884813256	31	8	0	0	42	0.11690839966317076	61	3	0	0	59	0.0419538953517598	46
	47	2	0	0	42	0.037194356318702694	51	3	0	0	37	0.04890775973671712	30	1	0	0	33	0.02997010382342747	31	1	0	0	43	0.02906390242840178	54	6	0	0	44	0.0788396216026828	30	1	0	0	33	0.029927184884813256	32	7	0	0	43	0.11080428960675759	62	2	0	0	59	0.029042996556896964	46
	47	2	0	0	42	0.037194356318702694	51	3	0	0	37	0.04890775973671712	29	1	0	0	34	0.0308903252118428	31	1	0	0	43	0.02906390242840178	55	5	0	0	44	0.06849510272823506	29	1	0	0	34	0.03084278491041755	33	7	0	0	43	0.10965687249695283	62	2	0	0	59	0.029042996556896964	46
	46	2	0	0	43	0.03789315686424361	51	3	0	0	37	0.04890775973671712	29	1	0	0	34	0.0308903252118428	31	1	0	0	43	0.02906390242840178	53	5	0	0	46	0.07034431450340493	29	1	0	0	34	0.03084278491041755	34	6	0	0	43	0.10121985895873237	62	2	0	0	59	0.029042996556896964	44
	46	2	0	0	43	0.03789315686424361	49	5	0	0	37	0.07451444255831931	28	1	0	0	35	0.03186838969188469	31	1	0	0	43	0.02906390242840178	53	4	0	0	47	0.05956252557795754	28	1	0	0	35	0.03181553954301365	35	5	0	0	43	0.09058813446804807	61	2	0	0	60	0.02946730085831715	44
	47	2	0	0	44	0.037194356318702694	51	3	0	0	37	0.04890775973671712	29	0	0	0	35	0	32	1	0	0	43	0.028248623988090252	54	3	0	0	47	0.04660144404481247	29	0	0	0	35	0	35	5	0	0	43	0.09058813446804807	41	2	0	0	80	0.04154392899339317	44
	46	3	0	0	44	0.05316869500690953	49	3	0	0	39	0.050529298760576484	29	0	0	0	35	0	32	1	0	0	43	0.028248623988090252	54	3	0	0	47	0.04660144404481247	29	0	0	0	35	0	35	5	0	0	43	0.09058813446804807	41	2	0	0	80	0.04154392899339317	44
	46	3	0	0	44	0.05316869500690953	49	3	0	0	39	0.050529298760576484	29	0	0	0	35	0	32	1	0	0	43	0.028248623988090252	52	3	0	0	49	0.048071304399555384	29	0	0	0	35	0	37	4	0	0	43	0.07628390833899676	41	2	0	0	80	0.04154392899339317	44
	44	5	0	0	44	0.08018382073366054	48	4	0	0	39	0.06432796286992631	29	0	0	0	35	0	32	1	0	0	43	0.028248623988090252	51	4	0	0	49	0.061337294469070054	29	0	0	0	35	0	39	3	0	0	43	0.05986380521250822	39	2	0	0	82	0.04330231661814998	43
	43	5	0	0	45	0.08141269182461176	47	4	0	0	40	0.06534624668514785	29	0	0	0	35	0	32	1	0	0	43	0.028248623988090252	49	4	0	0	51	0.06321610654469392	29	0	0	0	35	0	39	3	0	0	43	0.05986380521250822	38	2	0	0	83	0.04423645307330667	43
	42	4	0	0	47	0.07093317405029785	49	2	0	0	40	0.03587064262062749	29	0	0	0	35	0	32	1	0	0	43	0.028248623988090252	49	4	0	0	51	0.06321610654469392	29	0	0	0	35	0	40	3	0	0	43	0.05874401751494628	37	2	0	0	84	0.045210141364769946	43
	42	4	0	0	47	0.07093317405029785	49	2	0	0	40	0.03587064262062749	29	0	0	0	35	0	32	1	0	0	43	0.028248623988090252	50	3	0	0	51	0.04963470163224455	29	0	0	0	35	0	39	3	0	0	44	0.05986380521250822	35	2	0	0	86	0.04728589611789452	43
	42	3	0	0	48	0.05713552807118948	48	2	0	0	41	0.03652062158103934	29	0	0	0	35	0	32	1	0	0	43	0.028248623988090252	49	4	0	0	51	0.06321610654469392	29	0	0	0	35	0	39	3	0	0	44	0.05986380521250822	35	2	0	0	86	0.04728589611789452	43
	40	2	0	0	51	0.04269906445268498	48	2	0	0	41	0.03652062158103934	29	0	0	0	35	0	32	1	0	0	43	0.028248623988090252	48	4	0	0	52	0.06419720949022317	29	0	0	0	35	0	38	4	0	0	44	0.07497310802320167	34	1	0	0	88	0.026640626643642057	41
	40	2	0	0	51	0.04269906445268498	46	2	0	0	43	0.03789315686424361	28	0	0	0	36	0	32	1	0	0	43	0.028248623988090252	46	3	0	0	55	0.05307882310382808	28	0	0	0	36	0	38	3	0	0	45	0.061023613952346886	33	1	0	0	89	0.027360315069712066	40
	37	2	0	0	54	0.04558224887350476	44	2	0	0	45	0.03937168691145389	27	1	0	0	36	0.03290987083916069	32	0	0	0	44	0	46	3	0	0	55	0.05307882310382808	27	1	0	0	36	0.032850889122945204	38	3	0	0	45	0.061023613952346886	32	1	0	0	90	0.028119184681436222	41
	32	2	0	0	59	0.05134093422601056	44	2	0	0	45	0.03937168691145389	27	1	0	0	36	0.03290987083916069	32	0	0	0	44	0	47	2	0	0	55	0.03715354492310049	27	1	0	0	36	0.032850889122945204	38	3	0	0	45	0.061023613952346886	29	1	0	0	93	0.030664461921086232	41
	30	2	0	0	61	0.05406217401626001	44	2	0	0	45	0.03937168691145389	27	1	0	0	36	0.03290987083916069	32	0	0	0	44	0	47	2	0	0	55	0.03715354492310049	27	1	0	0	36	0.032850889122945204	38	2	0	0	46	0.04423645307330667	28	1	0	0	94	0.03161548292897239	40
	30	2	0	0	61	0.05406217401626001	43	2	0	0	46	0.040154555395120875	27	1	0	0	36	0.03290987083916069	31	0	0	0	45	0	47	2	0	0	55	0.03715354492310049	27	1	0	0	36	0.032850889122945204	35	1	0	0	50	0.02595723272290172	25	1	0	0	97	0.034843751857060755	38
	30	2	0	0	61	0.05406217401626001	43	2	0	0	46	0.040154555395120875	27	1	0	0	36	0.03290987083916069	31	0	0	0	45	0	46	2	0	0	56	0.03784969643061631	27	1	0	0	36	0.032850889122945204	32	2	0	0	52	0.05076153665290852	25	1	0	0	97	0.034843751857060755	38
	28	2	0	0	63	0.05707834411317068	42	2	0	0	47	0.04096878834818084	27	1	0	0	36	0.03290987083916069	31	0	0	0	45	0	46	2	0	0	56	0.03784969643061631	27	1	0	0	36	0.032850889122945204	29	2	0	0	56	0.054747387424581344	23	2	0	0	98	0.064647598477869	38
	26	2	0	0	65	0.06043741632378153	42	1	0	0	48	0.022066537100766094	27	1	0	0	36	0.03290987083916069	30	0	0	0	47	0	45	2	0	0	57	0.038572085929163384	27	1	0	0	36	0.032850889122945204	27	2	0	0	58	0.057736159481599617	23	2	0	0	98	0.064647598477869	38
	24	2	0	0	67	0.06419720949022317	42	1	0	0	48	0.022066537100766094	27	1	0	0	36	0.03290987083916069	26	0	0	0	51	0	45	2	0	0	57	0.038572085929163384	27	1	0	0	36	0.032850889122945204	24	3	0	0	60	0.0824344405923089	23	2	0	0	98	0.064647598477869	39
	23	2	0	0	68	0.06624861811011677	42	1	0	0	48	0.022066537100766094	27	1	0	0	36	0.03290987083916069	24	0	0	0	53	0	44	2	0	0	58	0.03932219881705542	27	1	0	0	36	0.032850889122945204	23	3	0	0	61	0.08436425354214372	23	2	0	0	98	0.064647598477869	38
	23	2	0	0	68	0.06624861811011677	41	1	0	0	49	0.022562950458744305	27	1	0	0	36	0.03290987083916069	24	0	0	0	53	0	44	2	0	0	58	0.03932219881705542	27	1	0	0	36	0.032850889122945204	23	3	0	0	62	0.08436425354214372	22	2	0	0	99	0.06658904516914228	38
	23	2	0	0	68	0.06624861811011677	41	1	0	0	49	0.022562950458744305	28	1	0	0	36	0.03186838969188469	23	0	0	0	54	0	44	0	0	0	60	0	28	1	0	0	36	0.03181553954301365	19	3	0	0	66	0.09231153603990816	21	2	0	0	100	0.06861886746340816	39
	22	2	0	0	69	0.06842734093259972	40	1	0	0	51	0.02308213123955899	27	1	0	0	37	0.03290987083916069	21	0	0	0	57	0	41	0	0	0	63	0	27	1	0	0	37	0.032850889122945204	18	2	0	0	68	0.07519376808368572	21	2	0	0	100	0.06861886746340816	39
	21	1	0	0	71	0.04091210408643777	41	0	0	0	51	0	28	1	0	0	37	0.03186838969188469	21	1	0	0	57	0.04078603045519876	40	0	0	0	64	0	28	1	0	0	37	0.03181553954301365	18	2	0	0	68	0.07519376808368572	20	1	0	0	102	0.041868055250844326	40
	21	1	0	0	71	0.04091210408643777	41	0	0	0	51	0	28	1	0	0	37	0.03186838969188469	20	1	0	0	58	0.04248757100692264	41	0	0	0	64	0	28	1	0	0	37	0.03181553954301365	18	2	0	0	69	0.07519376808368572	20	1	0	0	102	0.041868055250844326	40
	20	1	0	0	72	0.042633717990726315	41	0	0	0	52	0	28	1	0	0	37	0.03186838969188469	21	1	0	0	58	0.04078603045519876	40	0	0	0	65	0	28	1	0	0	37	0.03181553954301365	18	1	0	0	70	0.04544560117713083	18	1	0	0	104	0.04544560117713083	40
	19	1	0	0	73	0.04450368858770989	42	0	0	0	52	0	29	1	0	0	37	0.0308903252118428	21	1	0	0	58	0.04078603045519876	40	0	0	0	65	0	29	1	0	0	37	0.03084278491041755	18	1	0	0	70	0.04544560117713083	18	0	0	0	105	0	41
	19	1	0	0	73	0.04450368858770989	42	0	0	0	52	0	29	1	0	0	37	0.0308903252118428	20	1	0	0	59	0.04248757100692264	39	0	0	0	66	0	29	1	0	0	37	0.03084278491041755	18	1	0	0	70	0.04544560117713083	17	0	0	0	106	0	40
	19	1	0	0	73	0.04450368858770989	44	0	0	0	52	0	27	1	0	0	39	0.03290987083916069	19	1	0	0	60	0.04433296345736698	40	0	0	0	66	0	27	1	0	0	39	0.032850889122945204	16	1	0	0	72	0.04956413869442882	17	0	0	0	106	0	40
	19	1	0	0	73	0.04450368858770989	44	0	0	0	52	0	27	1	0	0	39	0.03290987083916069	19	1	0	0	60	0.04433296345736698	40	0	0	0	67	0	27	1	0	0	39	0.032850889122945204	16	1	0	0	72	0.04956413869442882	17	0	0	0	106	0	42
	19	1	0	0	73	0.04450368858770989	48	0	0	0	52	0	29	0	0	0	39	0	19	1	0	0	60	0.04433296345736698	40	0	0	0	67	0	29	0	0	0	39	0	16	1	0	0	72	0.04956413869442882	17	0	0	0	106	0	42
	19	1	0	0	73	0.04450368858770989	48	0	0	0	52	0	29	0	0	0	39	0	19	1	0	0	60	0.04433296345736698	41	0	0	0	67	0	29	0	0	0	39	0	17	1	0	0	72	0.047434460416704884	17	0	0	0	106	0	43
	19	1	0	0	73	0.04450368858770989	47	1	0	0	53	0.01987888306375309	30	0	0	0	39	0	19	1	0	0	60	0.04433296345736698	39	0	0	0	69	0	30	0	0	0	39	0	17	1	0	0	72	0.047434460416704884	17	0	0	0	106	0	43
	19	1	0	0	73	0.04450368858770989	40	1	0	0	60	0.02308213123955899	31	0	0	0	39	0	19	1	0	0	60	0.04433296345736698	39	0	0	0	69	0	31	0	0	0	39	0	17	1	0	0	72	0.047434460416704884	16	0	0	0	107	0	43
	19	1	0	0	73	0.04450368858770989	36	2	0	0	63	0.04663025439851417	31	0	0	0	39	0	19	1	0	0	60	0.04433296345736698	38	0	0	0	70	0	31	0	0	0	39	0	17	1	0	0	72	0.047434460416704884	16	0	0	0	107	0	44
	19	1	0	0	73	0.04450368858770989	36	1	0	0	65	0.02542084711989235	32	0	0	0	39	0	19	1	0	0	60	0.04433296345736698	38	0	0	0	70	0	32	0	0	0	39	0	17	1	0	0	72	0.047434460416704884	16	0	0	0	107	0	47
	19	1	0	0	73	0.04450368858770989	36	1	0	0	65	0.02542084711989235	33	0	0	0	40	0	19	1	0	0	60	0.04433296345736698	38	1	0	0	70	0.02417428213570991	33	0	0	0	40	0	16	1	0	0	73	0.04956413869442882	15	0	0	0	108	0	47
	19	1	0	0	73	0.04450368858770989	34	1	0	0	67	0.02677647452436767	34	0	0	0	41	0	19	1	0	0	60	0.04433296345736698	39	1	0	0	70	0.023606209571846625	34	0	0	0	41	0	16	1	0	0	73	0.04956413869442882	15	0	0	0	108	0	47
	18	1	0	0	74	0.04654147849675194	33	1	0	0	68	0.027509691006527438	33	0	0	0	42	0	19	1	0	0	60	0.04433296345736698	41	0	0	0	70	0	33	0	0	0	42	0	16	1	0	0	73	0.04956413869442882	15	0	0	0	108	0	48
	18	1	0	0	74	0.04654147849675194	33	1	0	0	68	0.027509691006527438	36	0	0	0	42	0	19	1	0	0	60	0.04433296345736698	42	0	0	0	70	0	36	0	0	0	42	0	16	1	0	0	73	0.04956413869442882	14	0	0	0	109	0	47
	18	1	0	0	74	0.04654147849675194	32	1	0	0	69	0.028283952942826568	36	0	0	0	42	0	19	1	0	0	60	0.04433296345736698	41	1	0	0	70	0.022546205427867394	36	0	0	0	42	0	16	1	0	0	73	0.04956413869442882	13	0	0	0	110	0	48
	18	1	0	0	74	0.04654147849675194	32	1	0	0	69	0.028283952942826568	37	0	0	0	42	0	18	1	0	0	61	0.04634033009676558	41	1	0	0	71	0.022546205427867394	37	0	0	0	42	0	17	1	0	0	73	0.047434460416704884	13	0	0	0	110	0	47
	18	1	0	0	74	0.04654147849675194	29	4	0	0	69	0.09055808902084779	36	1	0	0	42	0.02542084711989235	18	1	0	0	61	0.04634033009676558	39	1	0	0	73	0.023606209571846625	36	1	0	0	42	0.025396074143815128	17	1	0	0	73	0.047434460416704884	13	0	0	0	110	0	48
	18	1	0	0	74	0.04654147849675194	28	4	0	0	70	0.09245711632737072	38	1	0	0	42	0.02419533210899138	18	1	0	0	61	0.04634033009676558	37	2	0	0	74	0.0455002647670401	38	1	0	0	42	0.02417428213570991	17	1	0	0	73	0.047434460416704884	11	0	0	0	112	0	52
	18	1	0	0	74	0.04654147849675194	27	5	0	0	70	0.10634582259146255	39	1	0	0	42	0.023625675700726698	18	1	0	0	61	0.04634033009676558	36	2	0	0	75	0.04654147849675194	39	1	0	0	42	0.023606209571846625	17	0	0	0	74	0	11	0	0	0	112	0	51
	18	1	0	0	74	0.04654147849675194	27	5	0	0	70	0.10634582259146255	37	3	0	0	42	0.06297692329082008	18	1	0	0	61	0.04634033009676558	34	2	0	0	77	0.048769943645092226	37	3	0	0	42	0.06281071249807482	17	0	0	0	75	0	11	0	0	0	112	0	46
	18	0	0	0	75	0	27	5	0	0	70	0.10634582259146255	38	3	0	0	42	0.061718670640763404	18	1	0	0	61	0.04634033009676558	33	2	0	0	78	0.04996392072663769	38	3	0	0	42	0.06156445154206448	17	0	0	0	75	0	11	0	0	0	112	0	42
	18	0	0	0	75	0	27	5	0	0	70	0.10634582259146255	40	3	0	0	42	0.05934185474457127	18	1	0	0	61	0.04634033009676558	32	3	0	0	78	0.06982851720691266	40	3	0	0	42	0.059208369057385205	17	0	0	0	75	0	11	0	0	0	112	0	39
	18	0	0	0	75	0	28	4	0	0	70	0.09245711632737072	40	3	0	0	43	0.05934185474457127	19	1	0	0	61	0.04433296345736698	33	2	0	0	78	0.04996392072663769	40	3	0	0	43	0.059208369057385205	17	0	0	0	75	0	11	0	0	0	112	0	36
	18	0	0	0	75	0	27	4	0	0	71	0.09442069172749123	42	4	0	0	43	0.07093317405029785	19	1	0	0	61	0.04433296345736698	32	2	0	0	79	0.051216040021419315	42	4	0	0	43	0.07074421950804914	18	0	0	0	75	0	11	0	0	0	112	0	34
	18	0	0	0	75	0	27	4	0	0	71	0.09442069172749123	42	3	0	0	46	0.05713552807118948	19	1	0	0	61	0.04433296345736698	31	2	0	0	80	0.05253045192997467	42	3	0	0	46	0.05701921964382557	17	0	0	0	76	0	11	0	0	0	112	0	31
	18	0	0	0	75	0	26	4	0	0	72	0.09644972257907841	41	3	0	0	47	0.0582184883391346	19	1	0	0	61	0.04433296345736698	31	2	0	0	80	0.05253045192997467	41	3	0	0	47	0.05809398540709179	17	0	0	0	76	0	10	0	0	0	113	0	31
	18	0	0	0	75	0	26	4	0	0	72	0.09644972257907841	42	3	0	0	47	0.05713552807118948	19	1	0	0	61	0.04433296345736698	30	2	0	0	81	0.053911678755103644	42	3	0	0	47	0.05701921964382557	17	0	0	0	76	0	10	0	0	0	113	0	31
	18	0	0	0	75	0	26	4	0	0	72	0.09644972257907841	42	3	0	0	47	0.05713552807118948	19	1	0	0	61	0.04433296345736698	29	2	0	0	82	0.05536465009432696	42	3	0	0	47	0.05701921964382557	17	0	0	0	76	0	10	0	0	0	113	0	30
	18	0	0	0	75	0	27	3	0	0	72	0.0788396216026828	44	3	0	0	47	0.05508277272464413	18	1	0	0	62	0.04634033009676558	26	2	0	0	85	0.06021022749095151	44	3	0	0	47	0.05498081629630983	17	0	0	0	76	0	10	0	0	0	113	0	30
	18	0	0	0	75	0	26	3	0	0	73	0.08083522511571098	44	4	0	0	47	0.0685936243308259	18	1	0	0	62	0.04634033009676558	25	2	0	0	86	0.06200893891479982	44	4	0	0	47	0.06842734093259972	17	0	0	0	76	0	10	0	0	0	113	0	30
	18	0	0	0	75	0	25	3	0	0	74	0.08292239304742768	44	3	0	0	48	0.05508277272464413	18	1	0	0	62	0.04634033009676558	24	1	0	0	88	0.036398065945422275	44	3	0	0	48	0.05498081629630983	17	0	0	0	76	0	10	0	0	0	113	0	30
	18	0	0	0	75	0	25	3	0	0	74	0.08292239304742768	45	3	0	0	48	0.05410925831531886	19	1	0	0	62	0.04433296345736698	24	1	0	0	88	0.036398065945422275	45	3	0	0	48	0.05401359812173704	17	0	0	0	76	0	10	0	0	0	113	0	30
	18	0	0	0	75	0	25	3	0	0	74	0.08292239304742768	45	3	0	0	49	0.05410925831531886	19	1	0	0	62	0.04433296345736698	24	1	0	0	88	0.036398065945422275	45	3	0	0	49	0.05401359812173704	17	0	0	0	76	0	9	0	0	0	114	0	30
	18	0	0	0	75	0	24	3	0	0	75	0.0851057341361091	45	4	0	0	49	0.06747770799238711	19	1	0	0	62	0.04433296345736698	24	1	0	0	88	0.036398065945422275	45	4	0	0	49	0.06732140903050632	17	0	0	0	76	0	9	0	0	0	114	0	29
	17	0	0	0	76	0	25	2	0	0	75	0.06226317138217214	44	5	0	0	50	0.08018382073366054	20	1	0	0	62	0.04248757100692264	24	1	0	0	88	0.036398065945422275	44	5	0	0	50	0.07994503065300934	17	0	0	0	76	0	9	0	0	0	114	0	29
	17	0	0	0	76	0	25	2	0	0	75	0.06226317138217214	43	6	0	0	50	0.091349458689255	21	1	0	0	62	0.04078603045519876	24	1	0	0	88	0.036398065945422275	43	6	0	0	50	0.09101341592121132	17	0	0	0	76	0	9	0	0	0	114	0	28
	17	0	0	0	76	0	26	1	0	0	75	0.034021072021641896	43	6	0	0	51	0.091349458689255	21	1	0	0	62	0.04078603045519876	23	1	0	0	89	0.037753956004613815	43	6	0	0	51	0.09101341592121132	17	0	0	0	76	0	9	0	0	0	114	0	29
	17	0	0	0	76	0	26	1	0	0	75	0.034021072021641896	44	5	0	0	51	0.08018382073366054	20	2	0	0	62	0.07273072601586948	23	1	0	0	89	0.037753956004613815	44	5	0	0	51	0.07994503065300934	17	0	0	0	76	0	9	0	0	0	114	0	28
	17	0	0	0	76	0	26	1	0	0	75	0.034021072021641896	43	6	0	0	51	0.091349458689255	20	2	0	0	62	0.07273072601586948	23	1	0	0	89	0.037753956004613815	43	6	0	0	51	0.09101341592121132	17	0	0	0	76	0	9	0	0	0	114	0	28
	18	0	0	0	76	0	26	1	0	0	75	0.034021072021641896	44	6	0	0	52	0.09009512804357428	20	2	0	0	62	0.07273072601586948	23	1	0	0	89	0.037753956004613815	44	6	0	0	52	0.0897785476717731	17	0	0	0	76	0	9	0	0	0	114	0	27
	18	0	0	0	76	0	25	1	0	0	76	0.035209147565100636	45	6	0	0	52	0.08886938532104699	20	2	0	0	62	0.07273072601586948	23	1	0	0	89	0.037753956004613815	45	6	0	0	52	0.08857079470516119	16	0	0	0	77	0	9	0	0	0	114	0	26
	19	0	0	0	76	0	24	1	0	0	77	0.03648224820263919	46	4	0	0	53	0.06639571606065066	21	2	0	0	62	0.07032606137131864	23	1	0	0	89	0.037753956004613815	46	4	0	0	53	0.06624861811011677	16	0	0	0	77	0	9	0	0	0	114	0	25
	20	0	0	0	76	0	24	1	0	0	77	0.03648224820263919	47	4	0	0	53	0.06534624668514785	22	2	0	0	62	0.06806102973745977	21	1	0	0	91	0.04078603045519876	47	4	0	0	53	0.06520764165851443	16	0	0	0	77	0	9	0	0	0	114	0	25
	21	0	0	0	76	0	24	1	0	0	77	0.03648224820263919	49	4	0	0	53	0.0633395901662316	22	2	0	0	62	0.06806102973745977	20	1	0	0	92	0.04248757100692264	49	4	0	0	53	0.06321610654469392	16	0	0	0	77	0	9	0	0	0	114	0	24
	21	0	0	0	76	0	24	1	0	0	77	0.03648224820263919	46	4	0	0	56	0.06639571606065066	22	2	0	0	62	0.06806102973745977	19	1	0	0	93	0.04433296345736698	46	4	0	0	56	0.06624861811011677	17	0	0	0	77	0	9	0	0	0	114	0	25
	21	0	0	0	76	0	24	1	0	0	77	0.03648224820263919	48	3	0	0	56	0.05138016365193319	23	1	0	0	63	0.037753956004613815	19	1	0	0	93	0.04433296345736698	48	3	0	0	56	0.05130053948769697	17	0	0	0	77	0	9	0	0	0	114	0	24
	20	0	0	0	77	0	25	1	0	0	77	0.035209147565100636	46	4	0	0	57	0.06639571606065066	24	1	0	0	63	0.036398065945422275	19	1	0	0	93	0.04433296345736698	46	4	0	0	57	0.06624861811011677	18	0	0	0	77	0	8	0	0	0	115	0	24
	20	1	0	0	77	0.042633717990726315	25	1	0	0	77	0.035209147565100636	46	4	0	0	58	0.06639571606065066	24	1	0	0	63	0.036398065945422275	17	1	0	0	95	0.0485306770298924	46	4	0	0	58	0.06624861811011677	18	0	0	0	77	0	7	0	0	0	116	0	23
	20	1	0	0	77	0.042633717990726315	25	1	0	0	77	0.035209147565100636	47	3	0	0	58	0.05225949442072727	25	1	0	0	64	0.0351347341323515	17	1	0	0	95	0.0485306770298924	47	3	0	0	58	0.052174953071439455	18	0	0	0	77	0	7	0	0	0	116	0	23
	19	1	0	0	78	0.04450368858770989	26	1	0	0	77	0.034021072021641896	48	3	0	0	58	0.05138016365193319	25	1	0	0	64	0.0351347341323515	16	1	0	0	96	0.05092835933629167	48	3	0	0	58	0.05130053948769697	18	0	0	0	77	0	7	0	0	0	116	0	23
	20	0	0	0	78	0	26	1	0	0	77	0.034021072021641896	48	3	0	0	59	0.05138016365193319	27	1	0	0	64	0.032850889122945204	16	1	0	0	96	0.05092835933629167	48	3	0	0	59	0.05130053948769697	18	0	0	0	77	0	7	0	0	0	116	0	22
	20	0	0	0	78	0	26	1	0	0	77	0.034021072021641896	47	3	0	0	61	0.05225949442072727	28	1	0	0	64	0.03181553954301365	15	1	0	0	97	0.05356155387537001	47	3	0	0	61	0.052174953071439455	18	0	0	0	77	0	7	0	0	0	116	0	22
	20	0	0	0	78	0	23	1	0	0	80	0.03784969643061631	47	3	0	0	61	0.05225949442072727	29	1	0	0	64	0.03084278491041755	16	1	0	0	97	0.05092835933629167	47	3	0	0	61	0.052174953071439455	20	0	0	0	77	0	7	0	0	0	116	0	21
	21	0	0	0	79	0	23	1	0	0	81	0.03784969643061631	47	2	0	0	62	0.037194356318702694	29	1	0	0	64	0.03084278491041755	16	1	0	0	97	0.05092835933629167	47	2	0	0	62	0.03715354492310049	20	0	0	0	77	0	7	0	0	0	116	0	21
	21	0	0	0	79	0	23	1	0	0	81	0.03784969643061631	45	2	0	0	65	0.03861842976022443	30	1	0	0	64	0.029927184884813256	16	1	0	0	98	0.05092835933629167	45	2	0	0	65	0.038572085929163384	20	0	0	0	77	0	7	0	0	0	116	0	21
	21	0	0	0	79	0	23	1	0	0	82	0.03784969643061631	43	3	0	0	66	0.056090929063988396	30	1	0	0	64	0.029927184884813256	16	1	0	0	98	0.05092835933629167	43	3	0	0	66	0.05598211149278266	20	0	0	0	77	0	7	0	0	0	116	0	20
	21	0	0	0	79	0	23	1	0	0	82	0.03784969643061631	42	3	0	0	67	0.05713552807118948	30	1	0	0	64	0.029927184884813256	15	0	0	0	100	0	42	3	0	0	67	0.05701921964382557	20	0	0	0	77	0	7	0	0	0	116	0	20
	20	0	0	0	80	0	22	1	0	0	83	0.03932219881705542	39	3	0	0	71	0.06050780733695511	30	1	0	0	64	0.029927184884813256	15	0	0	0	100	0	39	3	0	0	71	0.060364453536033265	20	0	0	0	77	0	7	0	0	0	116	0	20
	20	0	0	0	80	0	22	1	0	0	83	0.03932219881705542	37	2	0	0	74	0.04558224887350476	30	1	0	0	64	0.029927184884813256	15	0	0	0	100	0	37	2	0	0	74	0.0455002647670401	21	0	0	0	77	0	7	0	0	0	116	0	20
	20	0	0	0	80	0	21	1	0	0	84	0.04091210408643777	36	2	0	0	75	0.04663025439851417	30	1	0	0	64	0.029927184884813256	14	0	0	0	101	0	36	2	0	0	75	0.04654147849675194	21	0	0	0	77	0	6	0	0	0	117	0	21
	21	0	0	0	80	0	21	1	0	0	84	0.04091210408643777	34	2	0	0	77	0.048874730917862486	30	1	0	0	64	0.029927184884813256	14	0	0	0	101	0	34	2	0	0	77	0.048769943645092226	22	0	0	0	77	0	6	0	0	0	118	0	20
	22	0	0	0	80	0	20	1	0	0	85	0.042633717990726315	33	2	0	0	78	0.05007817360360747	30	1	0	0	64	0.029927184884813256	14	0	0	0	101	0	33	2	0	0	78	0.04996392072663769	23	0	0	0	77	0	6	0	0	0	119	0	19
	20	0	0	0	82	0	19	1	0	0	86	0.04450368858770989	30	2	0	0	81	0.05406217401626001	30	1	0	0	64	0.029927184884813256	14	0	0	0	101	0	30	2	0	0	81	0.053911678755103644	25	0	0	0	77	0	6	0	0	0	119	0	19
	20	0	0	0	82	0	18	1	0	0	87	0.04654147849675194	28	3	0	0	82	0.07693097409389817	30	1	0	0	64	0.029927184884813256	13	0	0	0	102	0	28	3	0	0	82	0.07657045500953873	25	0	0	0	77	0	6	0	0	0	119	0	17
	20	0	0	0	82	0	18	1	0	0	88	0.04654147849675194	28	3	0	0	82	0.07693097409389817	30	1	0	0	64	0.029927184884813256	12	1	0	0	102	0.0632190733822953	28	3	0	0	82	0.07657045500953873	24	0	0	0	78	0	6	0	0	0	119	0	16
	20	1	0	0	82	0.042633717990726315	17	1	0	0	89	0.048769943645092226	26	2	0	0	85	0.06043741632378153	30	1	0	0	64	0.029927184884813256	12	1	0	0	102	0.0632190733822953	26	2	0	0	85	0.06021022749095151	24	0	0	0	78	0	6	0	0	0	119	0	16
	20	1	0	0	82	0.042633717990726315	17	1	0	0	89	0.048769943645092226	25	2	0	0	86	0.06226317138217214	29	1	0	0	65	0.03084278491041755	12	1	0	0	102	0.0632190733822953	25	2	0	0	86	0.06200893891479982	25	0	0	0	78	0	6	0	0	0	119	0	16
	22	1	0	0	82	0.03932219881705542	14	2	0	0	91	0.09189526735238694	24	2	0	0	87	0.06419720949022317	29	1	0	0	65	0.03084278491041755	12	1	0	0	103	0.0632190733822953	24	2	0	0	87	0.06391146190846647	25	0	0	0	78	0	6	0	0	0	120	0	16
	23	1	0	0	82	0.03784969643061631	14	2	0	0	91	0.09189526735238694	24	1	0	0	88	0.03648224820263919	29	1	0	0	65	0.03084278491041755	12	1	0	0	103	0.0632190733822953	24	1	0	0	88	0.036398065945422275	25	0	0	0	78	0	6	0	0	0	120	0	16
	24	1	0	0	82	0.03648224820263919	14	2	0	0	91	0.09189526735238694	22	1	0	0	90	0.03932219881705542	29	1	0	0	65	0.03084278491041755	12	1	0	0	103	0.0632190733822953	22	1	0	0	90	0.03921268120981647	24	0	0	0	79	0	6	0	0	0	120	0	15
	24	1	0	0	82	0.03648224820263919	14	2	0	0	91	0.09189526735238694	20	1	0	0	92	0.042633717990726315	30	1	0	0	65	0.029927184884813256	11	1	0	0	104	0.06715647331103558	20	1	0	0	92	0.04248757100692264	24	0	0	0	79	0	6	0	0	0	120	0	15
	24	1	0	0	82	0.03648224820263919	14	2	0	0	91	0.09189526735238694	19	1	0	0	93	0.04450368858770989	30	1	0	0	65	0.029927184884813256	12	0	0	0	104	0	19	1	0	0	93	0.04433296345736698	25	0	0	0	79	0	6	0	0	0	120	0	15
	23	2	0	0	82	0.06624861811011677	14	2	0	0	91	0.09189526735238694	17	1	0	0	95	0.048769943645092226	32	1	0	0	65	0.028248623988090252	12	0	0	0	104	0	17	1	0	0	95	0.0485306770298924	26	0	0	0	79	0	6	0	0	0	120	0	14
	22	3	0	0	82	0.0897785476717731	13	2	0	0	92	0.0957677651517369	17	1	0	0	95	0.048769943645092226	33	1	0	0	65	0.027477491719406253	12	0	0	0	104	0	17	1	0	0	95	0.0485306770298924	26	0	0	0	79	0	6	0	0	0	120	0	14
	22	3	0	0	82	0.0897785476717731	13	2	0	0	92	0.0957677651517369	18	0	0	0	95	0	34	0	0	0	65	0	12	0	0	0	104	0	18	0	0	0	95	0	26	0	0	0	79	0	6	0	0	0	121	0	14
	22	3	0	0	82	0.0897785476717731	12	2	0	0	93	0.0998657065285997	16	0	0	0	97	0	34	0	0	0	65	0	11	0	0	0	105	0	16	0	0	0	97	0	26	0	0	0	79	0	6	0	0	0	121	0	14
	22	3	0	0	82	0.0897785476717731	12	2	0	0	93	0.0998657065285997	15	0	0	0	98	0	36	0	0	0	65	0	10	0	0	0	106	0	15	0	0	0	98	0	26	0	0	0	79	0	6	0	0	0	121	0	12
	22	3	0	0	82	0.0897785476717731	12	2	0	0	93	0.0998657065285997	15	0	0	0	98	0	37	0	0	0	65	0	10	0	0	0	106	0	15	0	0	0	98	0	27	0	0	0	79	0	6	0	0	0	121	0	11
	23	3	0	0	82	0.08738973000471392	12	2	0	0	93	0.0998657065285997	15	0	0	0	98	0	39	0	0	0	65	0	10	0	0	0	106	0	15	0	0	0	98	0	27	0	0	0	79	0	6	0	0	0	121	0	11
	23	3	0	0	82	0.08738973000471392	12	2	0	0	93	0.0998657065285997	14	0	0	0	99	0	40	0	0	0	65	0	9	0	0	0	107	0	14	0	0	0	99	0	27	0	0	0	79	0	5	1	0	0	121	-0.18921034936951364	11
	23	3	0	0	82	0.08738973000471392	11	2	0	0	94	0.1041645122048111	12	0	0	0	101	0	40	0	0	0	65	0	9	0	0	0	107	0	12	0	0	0	101	0	27	0	0	0	79	0	5	1	0	0	121	-0.18921034936951364	11
	23	3	0	0	82	0.08738973000471392	11	2	0	0	94	0.1041645122048111	12	0	0	0	101	0	40	0	0	0	65	0	8	0	0	0	108	0	12	0	0	0	101	0	27	0	0	0	79	0	5	1	0	0	121	-0.18921034936951364	10
	23	3	0	0	82	0.08738973000471392	12	1	0	0	94	0.06391146190846647	12	0	0	0	101	0	42	0	0	0	66	0	8	0	0	0	108	0	12	0	0	0	101	0	26	0	0	0	80	0	5	1	0	0	121	-0.18921034936951364	10
	23	3	0	0	82	0.08738973000471392	12	1	0	0	94	0.06391146190846647	11	0	0	0	102	0	43	0	0	0	66	0	8	0	0	0	108	0	11	0	0	0	102	0	26	0	0	0	80	0	4	1	0	0	122	-0.16833468573328902	9
	24	1	0	0	83	0.03648224820263919	12	1	0	0	94	0.06391146190846647	10	0	0	0	103	0	43	0	0	0	66	0	8	0	0	0	108	0	10	0	0	0	103	0	26	0	0	0	80	0	4	1	0	0	122	-0.16833468573328902	9
	26	1	0	0	83	0.034021072021641896	12	1	0	0	94	0.06391146190846647	10	0	0	0	103	0	45	0	0	0	66	0	8	0	0	0	108	0	10	0	0	0	103	0	27	0	0	0	80	0	5	1	0	0	122	-0.18921034936951364	9
	26	1	0	0	83	0.034021072021641896	11	2	0	0	94	0.1041645122048111	9	0	0	0	104	0	48	0	0	0	66	0	8	0	0	0	108	0	9	0	0	0	104	0	28	0	0	0	80	0	6	1	0	0	122	-0.7334965689939337	9
	28	1	0	0	83	0.03186838969188469	12	2	0	0	94	0.0998657065285997	8	0	0	0	105	0	47	0	0	0	67	0	8	0	0	0	108	0	8	0	0	0	105	0	29	0	0	0	80	0	6	1	0	0	122	-0.7334965689939337	9
	29	1	0	0	83	0.0308903252118428	12	2	0	0	94	0.0998657065285997	8	0	0	0	105	0	48	0	0	0	67	0	8	0	0	0	108	0	8	0	0	0	105	0	29	0	0	0	80	0	6	1	0	0	122	-0.7334965689939337	9
	29	1	0	0	83	0.0308903252118428	12	2	0	0	94	0.0998657065285997	7	0	0	0	106	0	49	0	0	0	67	0	8	0	0	0	108	0	7	0	0	0	106	0	29	0	0	0	80	0	6	1	0	0	122	-0.7334965689939337	9
	29	1	0	0	83	0.0308903252118428	11	3	0	0	94	0.12178934624584907	7	0	0	0	106	0	50	0	0	0	67	0	8	0	0	0	108	0	7	0	0	0	106	0	29	0	0	0	80	0	6	1	0	0	122	-0.7334965689939337	9
	29	1	0	0	83	0.0308903252118428	10	3	0	0	95	0.12430637851468225	7	0	0	0	106	0	51	0	0	0	67	0	8	0	0	0	108	0	7	0	0	0	106	0	29	0	0	0	80	0	6	1	0	0	122	-0.7334965689939337	9
	29	1	0	0	83	0.0308903252118428	10	3	0	0	95	0.12430637851468225	7	0	0	0	106	0	52	0	0	0	68	0	7	0	0	0	109	0	7	0	0	0	106	0	31	0	0	0	80	0	6	1	0	0	122	-0.7334965689939337	8
	30	1	0	0	83	0.02997010382342747	10	3	0	0	95	0.12430637851468225	7	0	0	0	106	0	52	0	0	0	69	0	7	0	0	0	109	0	7	0	0	0	106	0	31	0	0	0	80	0	7	1	0	0	122	9.642076043068796E-4	8
	30	1	0	0	83	0.02997010382342747	10	3	0	0	95	0.12430637851468225	7	0	0	0	106	0	52	0	0	0	69	0	7	0	0	0	109	0	7	0	0	0	106	0	31	0	0	0	80	0	7	1	0	0	122	9.642076043068796E-4	8
	31	1	0	0	83	0.029102780370867172	10	3	0	0	95	0.12430637851468225	7	0	0	0	106	0	54	0	0	0	69	0	6	0	0	0	110	0	7	0	0	0	106	0	30	0	0	0	81	0	7	1	0	0	122	9.642076043068796E-4	8
	31	1	0	0	83	0.029102780370867172	10	3	0	0	95	0.12430637851468225	6	0	0	0	107	0	55	0	0	0	69	0	6	0	0	0	110	0	6	0	0	0	107	0	30	0	0	0	81	0	7	1	0	0	122	9.642076043068796E-4	7
	31	1	0	0	83	0.029102780370867172	10	3	0	0	95	0.12430637851468225	5	1	0	0	107	0.10531646860578585	55	0	0	0	69	0	6	0	0	0	110	0	5	1	0	0	107	0.09424389322376392	30	0	0	0	81	0	7	1	0	0	122	9.642076043068796E-4	7
	32	1	0	0	83	0.028283952942826568	11	2	0	0	95	0.1041645122048111	5	1	0	0	107	0.10531646860578585	55	0	0	0	69	0	6	0	0	0	110	0	5	1	0	0	107	0.09424389322376392	30	0	0	0	81	0	6	1	0	0	123	-0.7334965689939337	7
	33	1	0	0	83	0.027509691006527438	10	2	0	0	96	0.10860576470187379	5	1	0	0	107	0.10531646860578585	55	0	0	0	69	0	6	0	0	0	110	0	5	1	0	0	107	0.09424389322376392	29	1	0	0	81	0.030664461921086232	6	1	0	0	123	-0.7334965689939337	7
	34	1	0	0	83	0.02677647452436767	9	2	0	0	97	0.11307028307861755	5	1	0	0	107	0.10531646860578585	56	0	0	0	69	0	6	0	0	0	110	0	5	1	0	0	107	0.09424389322376392	30	1	0	0	81	0.029767547987465254	6	1	0	0	123	-0.7334965689939337	6
	34	1	0	0	83	0.02677647452436767	9	2	0	0	97	0.11307028307861755	5	1	0	0	107	0.10531646860578585	57	0	0	0	69	0	6	0	0	0	110	0	5	1	0	0	107	0.09424389322376392	31	1	0	0	81	0.028920421665319145	6	1	0	0	123	-0.7334965689939337	6
	35	1	0	0	83	0.026081142170673585	9	2	0	0	97	0.11307028307861755	5	1	0	0	107	0.10531646860578585	58	0	0	0	69	0	5	0	0	0	111	0	5	1	0	0	107	0.09424389322376392	31	1	0	0	81	0.028920421665319145	6	1	0	0	123	-0.7334965689939337	6
	34	2	0	0	83	0.048874730917862486	9	2	0	0	97	0.11307028307861755	5	1	0	0	107	0.10531646860578585	58	0	0	0	70	0	5	0	0	0	111	0	5	1	0	0	107	0.09424389322376392	31	1	0	0	81	0.028920421665319145	6	1	0	0	123	-0.7334965689939337	6
	34	2	0	0	84	0.048874730917862486	9	2	0	0	97	0.11307028307861755	5	1	0	0	107	0.10531646860578585	59	0	0	0	70	0	4	0	0	0	112	0	5	1	0	0	107	0.09424389322376392	32	1	0	0	81	0.028119184681436222	6	1	0	0	123	-0.7334965689939337	6
	35	2	0	0	84	0.047726636616317195	9	2	0	0	97	0.11307028307861755	5	1	0	0	107	0.10531646860578585	58	0	0	0	71	0	4	0	0	0	113	0	5	1	0	0	107	0.09424389322376392	34	1	0	0	81	0.026640626643642057	6	1	0	0	123	-0.7334965689939337	6
	37	2	0	0	84	0.04558224887350476	9	2	0	0	97	0.11307028307861755	5	1	0	0	107	0.10531646860578585	59	0	0	0	71	0	4	0	0	0	113	0	5	1	0	0	107	0.09424389322376392	34	1	0	0	81	0.026640626643642057	6	1	0	0	123	-0.7334965689939337	6
	37	2	0	0	84	0.04558224887350476	9	2	0	0	97	0.11307028307861755	5	1	0	0	107	0.10531646860578585	59	0	0	0	71	0	4	0	0	0	113	0	5	1	0	0	107	0.09424389322376392	35	1	0	0	81	0.02595723272290172	6	1	0	0	123	-0.7334965689939337	6
	38	2	0	0	84	0.044579556577191204	8	2	0	0	98	0.11732834974136491	5	1	0	0	107	0.10531646860578585	58	0	0	0	72	0	4	0	0	0	113	0	5	1	0	0	107	0.09424389322376392	36	1	0	0	81	0.02530751384886937	6	1	0	0	123	-0.7334965689939337	6
	37	2	0	0	85	0.04558224887350476	9	1	0	0	98	0.07799859836475886	5	1	0	0	107	0.10531646860578585	58	1	0	0	73	0.016311483611966084	4	0	0	0	113	0	5	1	0	0	107	0.09424389322376392	36	1	0	0	82	0.02530751384886937	6	1	0	0	123	-0.7334965689939337	6
	37	2	0	0	86	0.04558224887350476	8	1	0	0	99	0.08393829319024122	5	1	0	0	107	0.10531646860578585	59	1	0	0	73	0.01605017370090452	4	0	0	0	113	0	5	1	0	0	107	0.09424389322376392	36	1	0	0	82	0.02530751384886937	6	1	0	0	123	-0.7334965689939337	6
	37	2	0	0	86	0.04558224887350476	7	1	0	0	100	0.09058813446804806	5	1	0	0	107	0.10531646860578585	59	1	0	0	74	0.01605017370090452	4	0	0	0	113	0	5	1	0	0	107	0.09424389322376392	36	1	0	0	82	0.02530751384886937	6	1	0	0	123	-0.7334965689939337	6
	37	2	0	0	86	0.04558224887350476	7	1	0	0	100	0.09058813446804806	5	1	0	0	107	0.10531646860578585	59	1	0	0	75	0.01605017370090452	4	0	0	0	113	0	5	1	0	0	107	0.09424389322376392	35	1	0	0	83	0.02595723272290172	6	1	0	0	123	-0.7334965689939337	6
	37	2	0	0	86	0.04558224887350476	7	1	0	0	100	0.09058813446804806	5	1	0	0	107	0.10531646860578585	61	1	0	0	75	0.015551844676695889	4	0	0	0	113	0	5	1	0	0	107	0.09424389322376392	35	1	0	0	83	0.02595723272290172	6	1	0	0	123	-0.7334965689939337	6
	36	2	0	0	87	0.04663025439851417	7	1	0	0	100	0.09058813446804806	5	1	0	0	107	0.10531646860578585	60	1	0	0	76	0.01579708786379578	4	0	0	0	113	0	5	1	0	0	107	0.09424389322376392	37	1	0	0	83	0.024689089149575592	6	1	0	0	123	-0.7334965689939337	6
	37	2	0	0	87	0.04558224887350476	7	1	0	0	100	0.09058813446804806	4	1	0	0	108	0.11134564390146202	60	1	0	0	76	0.01579708786379578	4	0	0	0	113	0	4	1	0	0	108	0.08738683595055127	37	1	0	0	83	0.024689089149575592	6	1	0	0	123	-0.7334965689939337	6
	37	2	0	0	87	0.04558224887350476	7	1	0	0	100	0.09058813446804806	4	0	0	0	109	0	59	1	0	0	77	0.01605017370090452	4	0	0	0	113	0	4	0	0	0	109	0	37	1	0	0	83	0.024689089149575592	6	1	0	0	123	-0.7334965689939337	6
	39	2	0	0	87	0.043619360019883834	7	1	0	0	100	0.09058813446804806	4	0	0	0	109	0	59	1	0	0	77	0.01605017370090452	4	0	0	0	113	0	4	0	0	0	109	0	36	1	0	0	84	0.02530751384886937	6	1	0	0	123	-0.7334965689939337	6
	38	2	0	0	88	0.044579556577191204	6	1	0	0	101	0.09786496347769828	4	0	0	0	109	0	60	1	0	0	77	0.01579708786379578	4	0	0	0	113	0	4	0	0	0	109	0	36	1	0	0	84	0.02530751384886937	6	1	0	0	123	-0.7334965689939337	6
	38	2	0	0	88	0.044579556577191204	5	1	0	0	102	0.10531646860578585	4	0	0	0	109	0	61	1	0	0	77	0.015551844676695889	4	0	0	0	113	0	4	0	0	0	109	0	36	1	0	0	84	0.02530751384886937	6	1	0	0	123	-0.7334965689939337	6
	37	3	0	0	88	0.06297692329082008	5	1	0	0	102	0.10531646860578585	4	0	0	0	109	0	61	1	0	0	77	0.015551844676695889	4	0	0	0	113	0	4	0	0	0	109	0	36	1	0	0	84	0.02530751384886937	6	1	0	0	123	-0.7334965689939337	6
	38	3	0	0	88	0.061718670640763404	5	1	0	0	102	0.10531646860578585	4	0	0	0	109	0	61	1	0	0	77	0.015551844676695889	4	0	0	0	113	0	4	0	0	0	109	0	36	1	0	0	84	0.02530751384886937	6	1	0	0	123	-0.7334965689939337	6
	38	3	0	0	88	0.061718670640763404	5	1	0	0	102	0.10531646860578585	4	0	0	0	109	0	62	1	0	0	77	0.015314085890422512	4	0	0	0	113	0	4	0	0	0	109	0	38	1	0	0	84	0.024099790991883793	6	1	0	0	123	-0.7334965689939337	6
	38	3	0	0	88	0.061718670640763404	5	1	0	0	102	0.10531646860578585	4	0	0	0	109	0	63	1	0	0	77	0.015083474701067063	4	0	0	0	113	0	4	0	0	0	109	0	40	1	0	0	84	0.02300083805962724	6	1	0	0	123	-0.7334965689939337	6
	38	3	0	0	88	0.061718670640763404	5	1	0	0	102	0.10531646860578585	4	0	0	0	109	0	64	1	0	0	77	0.014859694172706026	4	0	0	0	113	0	4	0	0	0	109	0	40	1	0	0	84	0.02300083805962724	6	1	0	0	123	-0.7334965689939337	6
	40	3	0	0	88	0.05934185474457127	5	1	0	0	102	0.10531646860578585	4	0	0	0	109	0	64	1	0	0	78	0.014859694172706026	4	0	0	0	113	0	4	0	0	0	109	0	43	1	0	0	84	0.02152664074432539	6	1	0	0	123	-0.7334965689939337	6
	40	3	0	0	88	0.05934185474457127	5	1	0	0	102	0.10531646860578585	4	0	0	0	109	0	64	1	0	0	78	0.014859694172706026	4	0	0	0	113	0	4	0	0	0	109	0	44	1	0	0	84	0.021076000949753357	6	1	0	0	123	-0.7334965689939337	6
	41	3	0	0	88	0.0582184883391346	4	1	0	0	103	0.11134564390146202	4	0	0	0	109	0	64	1	0	0	78	0.014859694172706026	4	0	0	0	113	0	4	0	0	0	109	0	45	1	0	0	85	0.02064369307891903	6	1	0	0	123	-0.7334965689939337	6
	43	3	0	0	88	0.056090929063988396	4	1	0	0	103	0.11134564390146202	4	0	0	0	109	0	63	1	0	0	79	0.015083474701067063	4	0	0	0	113	0	4	0	0	0	109	0	45	1	0	0	85	0.02064369307891903	6	1	0	0	123	-0.7334965689939337	6
	42	3	0	0	89	0.05713552807118948	4	1	0	0	103	0.11134564390146202	4	0	0	0	109	0	62	1	0	0	80	0.015314085890422512	4	0	0	0	113	0	4	0	0	0	109	0	46	1	0	0	85	0.020228631727663707	6	1	0	0	123	-0.7334965689939337	6
	42	3	0	0	89	0.05713552807118948	4	1	0	0	103	0.11134564390146202	4	0	0	0	109	0	62	1	0	0	80	0.015314085890422512	4	0	0	0	113	0	4	0	0	0	109	0	45	1	0	0	86	0.02064369307891903	6	1	0	0	123	-0.7334965689939337	6
	42	3	0	0	89	0.05713552807118948	4	1	0	0	103	0.11134564390146202	4	0	0	0	109	0	62	1	0	0	80	0.015314085890422512	4	0	0	0	113	0	4	0	0	0	109	0	44	1	0	0	87	0.021076000949753357	6	1	0	0	123	-0.7334965689939337	5
	43	3	0	0	89	0.056090929063988396	4	1	0	0	103	0.11134564390146202	4	0	0	0	109	0	63	1	0	0	80	0.015083474701067063	4	0	0	0	113	0	4	0	0	0	109	0	44	1	0	0	87	0.021076000949753357	6	1	0	0	123	-0.7334965689939337	4
	44	2	0	0	89	0.03937168691145389	4	1	0	0	103	0.11134564390146202	4	0	0	0	109	0	61	1	0	0	82	0.015551844676695889	4	0	0	0	113	0	4	0	0	0	109	0	45	1	0	0	87	0.02064369307891903	6	1	0	0	123	-0.7334965689939337	4
	44	2	0	0	89	0.03937168691145389	4	1	0	0	103	0.11134564390146202	4	0	0	0	109	0	61	1	0	0	82	0.015551844676695889	4	0	0	0	113	0	4	0	0	0	109	0	45	1	0	0	87	0.02064369307891903	6	1	0	0	123	-0.7334965689939337	5
	45	2	0	0	89	0.03861842976022443	4	1	0	0	103	0.11134564390146202	3	0	0	0	110	0	61	1	0	0	82	0.015551844676695889	4	0	0	0	113	0	3	0	0	0	110	0	47	1	0	0	87	0.019829814468642817	6	1	0	0	123	-0.7334965689939337	5
	46	2	0	0	89	0.03789315686424361	4	1	0	0	103	0.11134564390146202	3	0	0	0	110	0	61	1	0	0	82	0.015551844676695889	4	0	0	0	113	0	3	0	0	0	110	0	47	1	0	0	87	0.019829814468642817	6	1	0	0	123	-0.7334965689939337	6
	46	2	0	0	89	0.03789315686424361	4	1	0	0	103	0.11134564390146202	3	0	0	0	110	0	62	1	0	0	82	0.015314085890422512	4	0	0	0	113	0	3	0	0	0	110	0	48	1	0	0	87	0.019446314195971533	6	1	0	0	123	-0.7334965689939337	6
	46	2	0	0	89	0.03789315686424361	4	1	0	0	103	0.11134564390146202	3	0	0	0	110	0	61	1	0	0	83	0.015551844676695889	4	0	0	0	113	0	3	0	0	0	110	0	47	1	0	0	88	0.019829814468642817	6	1	0	0	123	-0.7334965689939337	6
	46	2	0	0	89	0.03789315686424361	4	1	0	0	103	0.11134564390146202	3	0	0	0	110	0	61	1	0	0	83	0.015551844676695889	4	0	0	0	113	0	3	0	0	0	110	0	47	1	0	0	88	0.019829814468642817	6	1	0	0	123	-0.7334965689939337	6
	45	2	0	0	90	0.03861842976022443	4	1	0	0	103	0.11134564390146202	2	0	0	0	111	0	61	1	0	0	84	0.015551844676695889	4	0	0	0	113	0	2	0	0	0	111	0	48	1	0	0	88	0.019446314195971533	6	1	0	0	123	-0.7334965689939337	6
	46	2	0	0	90	0.03789315686424361	4	1	0	0	103	0.11134564390146202	2	0	0	0	111	0	61	1	0	0	84	0.015551844676695889	4	0	0	0	113	0	2	0	0	0	111	0	49	1	0	0	88	0.019077272284331735	6	1	0	0	123	-0.7334965689939337	6
	48	1	0	0	90	0.019492266469241213	4	1	0	0	103	0.11134564390146202	2	0	0	0	111	0	60	0	0	0	86	0	4	0	0	0	113	0	2	0	0	0	111	0	51	1	0	0	88	0.018379435342460147	6	1	0	0	123	-0.7334965689939337	4
	47	1	0	0	92	0.01987888306375309	4	1	0	0	103	0.11134564390146202	2	0	0	0	111	0	59	0	0	0	87	0	4	0	0	0	113	0	2	0	0	0	111	0	51	1	0	0	88	0.018379435342460147	6	1	0	0	123	-0.7334965689939337	4
	47	1	0	0	92	0.01987888306375309	4	1	0	0	103	0.11134564390146202	2	0	0	0	111	0	59	0	0	0	87	0	4	0	0	0	113	0	2	0	0	0	111	0	51	1	0	0	88	0.018379435342460147	6	1	0	0	123	-0.7334965689939337	4
	48	1	0	0	92	0.019492266469241213	4	1	0	0	103	0.11134564390146202	2	0	0	0	111	0	59	0	0	0	87	0	4	0	0	0	113	0	2	0	0	0	111	0	52	0	0	0	88	0	5	1	0	0	124	-0.18921034936951364	5
	48	1	0	0	92	0.019492266469241213	4	1	0	0	103	0.11134564390146202	2	0	0	0	111	0	59	0	0	0	87	0	4	0	0	0	113	0	2	0	0	0	111	0	55	0	0	0	88	0	5	1	0	0	124	-0.18921034936951364	5
	49	1	0	0	92	0.019120366965994423	4	1	0	0	103	0.11134564390146202	2	0	0	0	111	0	59	0	0	0	87	0	4	0	0	0	113	0	2	0	0	0	111	0	54	0	0	0	89	0	4	2	0	0	124	-0.47213978464911066	6
	49	1	0	0	92	0.019120366965994423	5	1	0	0	103	0.10531646860578585	2	0	0	0	111	0	59	0	0	0	88	0	4	0	0	0	113	0	2	0	0	0	111	0	54	0	0	0	89	0	4	2	0	0	124	-0.47213978464911066	6
	49	1	0	0	92	0.019120366965994423	5	1	0	0	103	0.10531646860578585	2	0	0	0	111	0	59	0	0	0	88	0	4	0	0	0	113	0	2	0	0	0	111	0	55	0	0	0	89	0	4	2	0	0	124	-0.47213978464911066	6
	51	1	0	0	92	0.01841748884350268	5	1	0	0	103	0.10531646860578585	2	0	0	0	111	0	58	0	0	0	89	0	4	0	0	0	113	0	2	0	0	0	111	0	55	0	0	0	90	0	4	2	0	0	124	-0.47213978464911066	6
	51	1	0	0	92	0.01841748884350268	5	1	0	0	103	0.10531646860578585	2	0	0	0	111	0	59	0	0	0	89	0	4	0	0	0	113	0	2	0	0	0	111	0	55	0	0	0	90	0	4	1	0	0	125	-0.16833468573328902	5
	52	1	0	0	92	0.01808503973034975	6	2	0	0	103	0.12308788960473618	2	0	0	0	111	0	59	0	0	0	89	0	4	0	0	0	113	0	2	0	0	0	111	0	53	1	0	0	91	0.017730586852109233	4	1	0	0	125	-0.16833468573328902	5
	52	1	0	0	92	0.01808503973034975	6	2	0	0	103	0.12308788960473618	2	0	0	0	111	0	58	0	0	0	90	0	4	0	0	0	113	0	2	0	0	0	111	0	53	1	0	0	91	0.017730586852109233	4	1	0	0	125	-0.16833468573328902	5
	52	1	0	0	92	0.01808503973034975	6	3	0	0	103	0.12213903458968349	2	0	0	0	111	0	58	0	0	0	91	0	4	0	0	0	113	0	2	0	0	0	111	0	54	1	0	0	91	0.01742295909942275	4	1	0	0	125	-0.16833468573328902	6
	51	1	0	0	93	0.01841748884350268	7	3	0	0	103	0.1259901885533122	2	0	0	0	111	0	59	0	0	0	91	0	4	0	0	0	113	0	2	0	0	0	111	0	53	1	0	0	92	0.017730586852109233	4	1	0	0	125	-0.16833468573328902	6
	51	1	0	0	93	0.01841748884350268	7	4	0	0	103	0.1203692553446798	2	0	0	0	111	0	57	0	0	0	94	0	4	0	0	0	113	0	2	0	0	0	111	0	53	1	0	0	92	0.017730586852109233	4	1	0	0	125	-0.16833468573328902	6
	50	2	0	0	93	0.035243197924398326	7	4	0	0	103	0.1203692553446798	1	0	0	0	112	0	57	0	0	0	94	0	4	0	0	0	113	0	1	0	0	0	112	0	53	1	0	0	92	0.017730586852109233	4	1	0	0	125	-0.16833468573328902	6
	49	2	0	0	94	0.03587064262062749	8	4	0	0	103	0.12531622482377397	1	0	0	0	112	0	56	0	0	0	95	0	4	0	0	0	113	0	1	0	0	0	112	0	52	1	0	0	93	0.01804921345471656	4	1	0	0	125	-0.16833468573328902	6
	51	1	0	0	94	0.01841748884350268	8	4	0	0	103	0.12531622482377397	1	0	0	0	112	0	54	0	0	0	97	0	4	0	0	0	113	0	1	0	0	0	112	0	52	1	0	0	93	0.01804921345471656	4	1	0	0	125	-0.16833468573328902	6
	51	1	0	0	94	0.01841748884350268	8	4	0	0	103	0.12531622482377397	1	0	0	0	112	0	51	0	0	0	100	0	4	0	0	0	113	0	1	0	0	0	112	0	52	1	0	0	93	0.01804921345471656	4	1	0	0	125	-0.16833468573328902	7
	51	1	0	0	94	0.01841748884350268	9	4	0	0	103	0.12788428846372826	1	0	0	0	112	0	50	1	0	0	100	0.01875314619054551	4	0	0	0	113	0	1	0	0	0	112	0	52	1	0	0	93	0.01804921345471656	4	1	0	0	125	-0.16833468573328902	7
	51	1	0	0	94	0.01841748884350268	9	4	0	0	103	0.12788428846372826	1	0	0	0	112	0	50	1	0	0	100	0.01875314619054551	4	0	0	0	113	0	1	0	0	0	112	0	52	1	0	0	93	0.01804921345471656	4	1	0	0	125	-0.16833468573328902	7
	53	1	0	0	94	0.017764356560147545	9	4	0	0	103	0.12788428846372826	1	0	0	0	112	0	50	1	0	0	100	0.01875314619054551	4	0	0	0	113	0	1	0	0	0	112	0	52	1	0	0	93	0.01804921345471656	3	1	0	0	126	-0.17886893953150537	7
	54	1	0	0	94	0.017454826843362848	8	5	0	0	103	0.1184454696775976	1	0	0	0	112	0	49	1	0	0	101	0.01911057376004855	4	0	0	0	113	0	1	0	0	0	112	0	55	0	0	0	93	0	3	1	0	0	126	-0.17886893953150537	7
	54	1	0	0	94	0.017454826843362848	8	6	0	0	103	0.10939832080425108	1	0	0	0	112	0	49	1	0	0	101	0.01911057376004855	4	0	0	0	113	0	1	0	0	0	112	0	55	0	0	0	93	0	3	1	0	0	126	-0.17886893953150537	7
	54	1	0	0	94	0.017454826843362848	8	6	0	0	103	0.10939832080425108	1	0	0	0	112	0	49	1	0	0	101	0.01911057376004855	4	0	0	0	113	0	1	0	0	0	112	0	56	0	0	0	93	0	3	1	0	0	126	-0.17886893953150537	7
	54	1	0	0	94	0.017454826843362848	8	6	0	0	103	0.10939832080425108	1	0	0	0	112	0	49	1	0	0	101	0.01911057376004855	4	0	0	0	113	0	1	0	0	0	112	0	57	0	0	0	93	0	3	1	0	0	126	-0.17886893953150537	7
	54	1	0	0	94	0.017454826843362848	9	6	0	0	103	0.11670684440697612	1	0	0	0	112	0	49	1	0	0	101	0.01911057376004855	4	0	0	0	113	0	1	0	0	0	112	0	57	0	0	0	93	0	3	1	0	0	126	-0.17886893953150537	7
	54	1	0	0	94	0.017454826843362848	9	6	0	0	103	0.11670684440697612	1	0	0	0	112	0	48	1	0	0	102	0.01948184653844916	4	0	0	0	113	0	1	0	0	0	112	0	57	0	0	0	93	0	3	1	0	0	126	-0.17886893953150537	7
	54	1	0	0	94	0.017454826843362848	10	5	0	0	103	0.1270886145115557	1	0	0	0	112	0	48	0	0	0	103	0	4	0	0	0	113	0	1	0	0	0	112	0	58	0	0	0	93	0	3	1	0	0	126	-0.17886893953150537	7
	55	1	0	0	94	0.017155879785099075	10	5	0	0	103	0.1270886145115557	1	0	0	0	112	0	48	0	0	0	103	0	4	0	0	0	113	0	1	0	0	0	112	0	58	0	0	0	93	0	3	1	0	0	126	-0.17886893953150537	7
	55	1	0	0	95	0.017155879785099075	10	5	0	0	103	0.1270886145115557	1	0	0	0	112	0	47	0	0	0	104	0	4	0	0	0	113	0	1	0	0	0	112	0	57	0	0	0	94	0	3	1	0	0	126	-0.17886893953150537	7
	54	1	0	0	96	0.017454826843362848	8	6	0	0	104	0.10939832080425108	1	0	0	0	112	0	47	0	0	0	104	0	4	0	0	0	113	0	1	0	0	0	112	0	58	0	0	0	94	0	3	1	0	0	126	-0.17886893953150537	7
	53	1	0	0	97	0.017764356560147545	8	6	0	0	104	0.10939832080425108	1	0	0	0	112	0	46	0	0	0	105	0	4	0	0	0	113	0	1	0	0	0	112	0	58	0	0	0	94	0	3	1	0	0	126	-0.17886893953150537	7
	53	1	0	0	97	0.017764356560147545	8	6	0	0	104	0.10939832080425108	1	0	0	0	112	0	46	0	0	0	105	0	4	0	0	0	113	0	1	0	0	0	112	0	59	0	0	0	95	0	2	1	0	0	127	-0.2058009078993883	7
	52	1	0	0	98	0.01808503973034975	9	6	0	0	104	0.11670684440697612	1	0	0	0	112	0	44	0	0	0	107	0	4	0	0	0	113	0	1	0	0	0	112	0	59	0	0	0	95	0	2	1	0	0	127	-0.2058009078993883	7
	52	1	0	0	98	0.01808503973034975	9	6	0	0	104	0.11670684440697612	1	0	0	0	112	0	43	0	0	0	108	0	4	0	0	0	113	0	1	0	0	0	112	0	61	0	0	0	95	0	1	1	0	0	128	-0.23883489753984566	7
	52	1	0	0	98	0.01808503973034975	10	6	0	0	104	0.12200529012248745	1	0	0	0	112	0	42	0	0	0	109	0	4	0	0	0	113	0	1	0	0	0	112	0	62	0	0	0	95	0	1	1	0	0	128	-0.23883489753984566	8
	52	1	0	0	98	0.01808503973034975	11	6	0	0	104	0.12572847841940119	1	0	0	0	112	0	41	0	0	0	110	0	4	0	0	0	113	0	1	0	0	0	112	0	62	0	0	0	95	0	1	1	0	0	128	-0.23883489753984566	8
	51	1	0	0	99	0.01841748884350268	11	6	0	0	104	0.12572847841940119	1	0	0	0	112	0	39	0	0	0	112	0	4	0	0	0	113	0	1	0	0	0	112	0	62	0	0	0	96	0	1	1	0	0	128	-0.23883489753984566	9
	51	1	0	0	99	0.01841748884350268	11	6	0	0	104	0.12572847841940119	1	0	0	0	112	0	38	0	0	0	113	0	4	0	0	0	113	0	1	0	0	0	112	0	62	0	0	0	96	0	1	1	0	0	128	-0.23883489753984566	9
	50	1	0	0	100	0.018762361950295074	11	6	0	0	104	0.12572847841940119	1	0	0	0	112	0	37	0	0	0	114	0	4	0	0	0	113	0	1	0	0	0	112	0	61	0	0	0	97	0	1	1	0	0	128	-0.23883489753984566	9
	50	1	0	0	100	0.018762361950295074	12	6	0	0	104	0.12821922151711407	1	0	0	0	112	0	35	0	0	0	116	0	4	0	0	0	113	0	1	0	0	0	112	0	61	0	0	0	97	0	1	1	0	0	128	-0.23883489753984566	10
	50	1	0	0	100	0.018762361950295074	11	6	0	0	105	0.12572847841940119	1	0	0	0	112	0	33	1	0	0	117	0.027477491719406253	4	0	0	0	113	0	1	0	0	0	112	0	61	0	0	0	98	0	1	1	0	0	128	-0.23883489753984566	11
	49	1	0	0	101	0.019120366965994423	12	5	0	0	105	0.1298509234119926	1	0	0	0	112	0	31	1	0	0	119	0.02906390242840178	3	0	0	0	114	0	1	0	0	0	112	0	61	0	0	0	98	0	1	1	0	0	128	-0.23883489753984566	12
	49	1	0	0	101	0.019120366965994423	12	5	0	0	105	0.1298509234119926	1	0	0	0	112	0	31	1	0	0	119	0.02906390242840178	3	0	0	0	114	0	1	0	0	0	112	0	61	0	0	0	98	0	1	1	0	0	128	-0.23883489753984566	12
	49	1	0	0	101	0.019120366965994423	12	5	0	0	105	0.1298509234119926	1	0	0	0	112	0	30	1	0	0	120	0.029927184884813256	3	0	0	0	114	0	1	0	0	0	112	0	60	0	0	0	99	0	1	1	0	0	128	-0.23883489753984566	13
	48	1	0	0	102	0.019492266469241213	11	6	0	0	105	0.12572847841940119	1	0	0	0	112	0	30	1	0	0	120	0.029927184884813256	3	0	0	0	114	0	1	0	0	0	112	0	58	2	0	0	99	0.030817085259944716	1	1	0	0	128	-0.23883489753984566	13
	48	1	0	0	103	0.019492266469241213	12	6	0	0	105	0.12821922151711407	1	0	0	0	112	0	29	1	0	0	121	0.03084278491041755	3	0	0	0	114	0	1	0	0	0	112	0	57	2	0	0	100	0.0312945696294681	1	1	0	0	128	-0.23883489753984566	13
	48	1	0	0	103	0.019492266469241213	11	8	0	0	105	0.11391774562611841	1	0	0	0	112	0	29	1	0	0	121	0.03084278491041755	3	0	0	0	114	0	1	0	0	0	112	0	57	2	0	0	100	0.0312945696294681	1	1	0	0	128	-0.23883489753984566	13
	48	1	0	0	103	0.019492266469241213	10	8	0	0	106	0.10764987549860522	1	0	0	0	112	0	29	1	0	0	121	0.03084278491041755	3	0	0	0	114	0	1	0	0	0	112	0	56	2	0	0	101	0.031786885093973774	1	1	0	0	128	-0.23883489753984566	14
	47	2	0	0	103	0.037194356318702694	10	8	0	0	106	0.10764987549860522	1	0	0	0	112	0	29	1	0	0	121	0.03084278491041755	3	0	0	0	114	0	1	0	0	0	112	0	54	2	0	0	103	0.032818808378935395	1	1	0	0	128	-0.23883489753984566	14
	48	2	0	0	103	0.03652062158103934	10	8	0	0	106	0.10764987549860522	1	0	0	0	112	0	29	1	0	0	121	0.03084278491041755	3	0	0	0	114	0	1	0	0	0	112	0	53	2	0	0	104	0.03335992452072122	1	1	0	0	128	-0.23883489753984566	14
	48	3	0	0	103	0.05138016365193319	10	8	0	0	106	0.10764987549860522	1	0	0	0	112	0	29	1	0	0	121	0.03084278491041755	3	0	0	0	114	0	1	0	0	0	112	0	53	2	0	0	104	0.03335992452072122	1	1	0	0	128	-0.23883489753984566	14
	48	3	0	0	103	0.05138016365193319	9	9	0	0	106	0.09136993631012998	1	0	0	0	112	0	29	1	0	0	121	0.03084278491041755	3	0	0	0	114	0	1	0	0	0	112	0	54	1	0	0	104	0.01742295909942275	1	1	0	0	128	-0.23883489753984566	14
	46	3	0	0	105	0.05316869500690953	10	10	0	0	106	0.09229939935314956	1	0	0	0	112	0	29	1	0	0	121	0.03084278491041755	3	0	0	0	114	0	1	0	0	0	112	0	53	2	0	0	106	0.03335992452072122	1	1	0	0	128	-0.23883489753984566	14
	46	3	0	0	106	0.05316869500690953	11	10	0	0	106	0.09995653030627098	1	0	0	0	112	0	29	1	0	0	121	0.03084278491041755	3	0	0	0	114	0	1	0	0	0	112	0	51	2	0	0	108	0.03449659803130704	1	1	0	0	128	-0.23883489753984566	14
	45	3	0	0	107	0.05410925831531886	11	9	0	0	107	0.10698876482365624	1	0	0	0	112	0	28	2	0	0	121	0.05689474019042488	3	0	0	0	114	0	1	0	0	0	112	0	49	2	0	0	110	0.03571200224264088	1	1	0	0	128	-0.23883489753984566	14
	45	3	0	0	107	0.05410925831531886	10	9	0	0	108	0.09990669855882212	1	0	0	0	112	0	28	2	0	0	121	0.05689474019042488	3	0	0	0	114	0	1	0	0	0	112	0	49	2	0	0	110	0.03571200224264088	1	1	0	0	128	-0.23883489753984566	14
	43	2	0	0	110	0.040154555395120875	10	9	0	0	108	0.09990669855882212	1	0	0	0	112	0	27	2	0	0	122	0.05850780642147307	3	0	0	0	114	0	1	0	0	0	112	0	48	2	0	0	111	0.03635176078758554	1	1	0	0	128	-0.23883489753984566	14
	42	2	0	0	111	0.04096878834818084	8	10	0	0	109	0.0728339493115281	1	0	0	0	112	0	26	2	0	0	123	0.06021022749095151	3	0	0	0	114	0	1	0	0	0	112	0	47	2	0	0	112	0.03701437658172979	1	0	0	0	129	0	14
	41	2	0	0	112	0.041816277064666785	8	10	0	0	109	0.0728339493115281	1	0	0	0	112	0	26	2	0	0	123	0.06021022749095151	3	0	0	0	114	0	1	0	0	0	112	0	47	2	0	0	112	0.03701437658172979	1	0	0	0	129	0	14
	41	2	0	0	112	0.041816277064666785	9	10	0	0	109	0.08330661181820494	1	0	0	0	112	0	26	2	0	0	123	0.06021022749095151	3	0	0	0	114	0	1	0	0	0	112	0	47	2	0	0	112	0.03701437658172979	1	0	0	0	129	0	13
	41	2	0	0	112	0.041816277064666785	9	10	0	0	109	0.08330661181820494	1	0	0	0	112	0	27	1	0	0	123	0.032850889122945204	3	0	0	0	114	0	1	0	0	0	112	0	47	2	0	0	112	0.03701437658172979	1	0	0	0	129	0	13
	41	2	0	0	112	0.041816277064666785	9	10	0	0	109	0.08330661181820494	1	0	0	0	112	0	27	1	0	0	123	0.032850889122945204	4	0	0	0	114	0	1	0	0	0	112	0	46	2	0	0	113	0.03770105853445018	1	0	0	0	129	0	14
	41	2	0	0	112	0.041816277064666785	9	9	0	0	110	0.09136993631012998	1	0	0	0	112	0	26	1	0	0	124	0.03395497158012509	4	0	0	0	114	0	1	0	0	0	112	0	46	1	0	0	114	0.020228631727663707	1	0	0	0	129	0	15
	41	2	0	0	112	0.041816277064666785	9	9	0	0	110	0.09136993631012998	1	0	0	0	112	0	26	1	0	0	124	0.03395497158012509	4	0	0	0	114	0	1	0	0	0	112	0	46	1	0	0	114	0.020228631727663707	1	0	0	0	129	0	15
	41	2	0	0	112	0.041816277064666785	8	10	0	0	110	0.0728339493115281	1	0	0	0	112	0	25	1	0	0	125	0.0351347341323515	4	0	0	0	114	0	1	0	0	0	112	0	47	0	0	0	114	0	1	0	0	0	129	0	15
	40	2	0	0	113	0.04269906445268498	8	9	0	0	111	0.08117003609239541	1	0	0	0	112	0	25	1	0	0	125	0.0351347341323515	4	0	0	0	114	0	1	0	0	0	112	0	47	0	0	0	114	0	1	0	0	0	129	0	16
	38	2	0	0	115	0.044579556577191204	8	8	0	0	112	0.0901853015075377	1	0	0	0	112	0	25	1	0	0	125	0.0351347341323515	4	0	0	0	114	0	1	0	0	0	112	0	46	0	0	0	116	0	1	0	0	0	129	0	17
	35	2	0	0	118	0.047726636616317195	8	8	0	0	112	0.0901853015075377	1	0	0	0	112	0	25	1	0	0	125	0.0351347341323515	4	0	0	0	114	0	1	0	0	0	112	0	45	0	0	0	117	0	2	0	0	0	129	0	17
	35	1	0	0	119	0.026081142170673585	8	8	0	0	112	0.0901853015075377	1	0	0	0	112	0	24	1	0	0	126	0.036398065945422275	4	0	0	0	114	0	1	0	0	0	112	0	45	0	0	0	117	0	2	0	0	0	129	0	17
	36	1	0	0	119	0.02542084711989235	6	8	0	0	114	0.06423177467777692	1	0	0	0	112	0	22	2	0	0	127	0.06806102973745977	4	0	0	0	114	0	1	0	0	0	112	0	42	0	0	0	120	0	2	0	0	0	129	0	17
	37	1	0	0	119	0.024793019159759767	4	7	0	0	117	0.03709247784492519	1	0	0	0	112	0	22	2	0	0	127	0.06806102973745977	4	0	0	0	114	0	1	0	0	0	112	0	43	0	0	0	120	0	2	0	0	0	129	0	16
	37	1	0	0	119	0.024793019159759767	5	7	0	0	117	0.057571419910088135	1	0	0	0	112	0	22	2	0	0	127	0.06806102973745977	4	0	0	0	114	0	1	0	0	0	112	0	43	0	0	0	120	0	2	0	0	0	129	0	16
	37	1	0	0	119	0.024793019159759767	5	7	0	0	117	0.057571419910088135	1	0	0	0	112	0	22	2	0	0	127	0.06806102973745977	4	0	0	0	114	0	1	0	0	0	112	0	42	0	0	0	121	0	2	0	0	0	129	0	15
	37	1	0	0	119	0.024793019159759767	4	7	0	0	118	0.03709247784492519	1	0	0	0	112	0	22	2	0	0	127	0.06806102973745977	3	1	0	0	114	0.037170722528850966	1	0	0	0	112	0	42	0	0	0	121	0	2	0	0	0	129	0	15
	38	1	0	0	119	0.02419533210899138	4	6	0	0	119	0.04797757383614216	1	0	0	0	112	0	22	2	0	0	127	0.06806102973745977	3	1	0	0	114	0.037170722528850966	1	0	0	0	112	0	42	0	0	0	121	0	2	0	0	0	129	0	15
	37	1	0	0	120	0.024793019159759767	4	6	0	0	119	0.04797757383614216	1	0	0	0	112	0	22	2	0	0	127	0.06806102973745977	3	1	0	0	114	0.037170722528850966	1	0	0	0	112	0	42	0	0	0	121	0	2	0	0	0	129	0	15
	37	1	0	0	120	0.024793019159759767	4	6	0	0	119	0.04797757383614216	1	0	0	0	112	0	21	2	0	0	128	0.07032606137131864	2	1	0	0	115	-1.0772746188476534	1	0	0	0	112	0	41	0	0	0	122	0	2	0	0	0	129	0	15
	38	0	0	0	121	0	4	6	0	0	119	0.04797757383614216	1	0	0	0	112	0	21	2	0	0	128	0.07032606137131864	1	1	0	0	116	-0.43255736614566026	1	0	0	0	112	0	41	0	0	0	122	0	3	0	0	0	129	0	14
	38	0	0	0	121	0	4	6	0	0	119	0.04797757383614216	1	0	0	0	112	0	21	2	0	0	128	0.07032606137131864	1	1	0	0	116	-0.43255736614566026	1	0	0	0	112	0	40	0	0	0	123	0	3	0	0	0	129	0	14
	38	0	0	0	121	0	4	6	0	0	119	0.04797757383614216	1	0	0	0	112	0	20	2	0	0	129	0.07273072601586948	1	1	0	0	116	-0.43255736614566026	1	0	0	0	112	0	40	0	0	0	123	0	2	0	0	0	130	0	14
	36	0	0	0	123	0	4	5	0	0	120	0.06157434389036035	1	0	0	0	112	0	19	3	0	0	129	0.0965776293382598	1	1	0	0	116	-0.43255736614566026	1	0	0	0	112	0	40	0	0	0	123	0	2	0	0	0	130	0	13
	35	0	0	0	124	0	4	5	0	0	120	0.06157434389036035	1	0	0	0	112	0	17	3	0	0	131	0.10199702152511263	1	1	0	0	116	-0.43255736614566026	1	0	0	0	112	0	40	0	0	0	123	0	2	0	0	0	130	0	13
	34	1	0	0	124	0.02677647452436767	4	5	0	0	120	0.06157434389036035	2	0	0	0	112	0	16	3	0	0	132	0.10479466293478924	1	1	0	0	116	-0.43255736614566026	2	0	0	0	112	0	39	0	0	0	124	0	2	0	0	0	130	0	13
	34	1	0	0	124	0.02677647452436767	4	5	0	0	120	0.06157434389036035	3	0	0	0	112	0	16	3	0	0	132	0.10479466293478924	1	1	0	0	116	-0.43255736614566026	3	0	0	0	112	0	38	1	0	0	124	0.024099790991883793	2	0	0	0	130	0	13
	34	1	0	0	124	0.02677647452436767	4	5	0	0	120	0.06157434389036035	3	0	0	0	112	0	14	3	0	0	134	0.11040339032692997	1	1	0	0	116	-0.43255736614566026	3	0	0	0	112	0	35	1	0	0	127	0.02595723272290172	2	0	0	0	130	0	13
	33	1	0	0	125	0.027509691006527438	4	5	0	0	120	0.06157434389036035	4	0	0	0	112	0	14	3	0	0	134	0.11040339032692997	1	1	0	0	116	-0.43255736614566026	4	0	0	0	112	0	34	1	0	0	128	0.026640626643642057	2	0	0	0	130	0	13
	32	2	0	0	125	0.05134093422601056	4	5	0	0	120	0.06157434389036035	4	0	0	0	112	0	15	2	0	0	134	0.08717511913739127	1	1	0	0	116	-0.43255736614566026	4	0	0	0	112	0	34	1	0	0	128	0.026640626643642057	2	0	0	0	130	0	13
	31	2	0	0	126	0.052667351629577884	4	5	0	0	120	0.06157434389036035	4	0	0	0	112	0	15	2	0	0	134	0.08717511913739127	1	1	0	0	116	-0.43255736614566026	4	0	0	0	112	0	34	1	0	0	128	0.026640626643642057	2	0	0	0	130	0	12
	30	2	0	0	127	0.05406217401626001	3	5	0	0	121	0.03308715501480062	4	0	0	0	112	0	15	2	0	0	134	0.08717511913739127	1	1	0	0	116	-0.43255736614566026	4	0	0	0	112	0	33	1	0	0	129	0.027360315069712066	2	0	0	0	130	0	12
	30	2	0	0	128	0.05406217401626001	3	5	0	0	121	0.03308715501480062	4	0	0	0	112	0	15	2	0	0	134	0.08717511913739127	1	1	0	0	116	-0.43255736614566026	4	0	0	0	112	0	31	1	0	0	131	0.028920421665319145	2	0	0	0	130	0	12
	30	1	0	0	129	0.02997010382342747	3	5	0	0	121	0.03308715501480062	4	0	0	0	112	0	15	2	0	0	134	0.08717511913739127	1	1	0	0	116	-0.43255736614566026	4	0	0	0	112	0	31	1	0	0	131	0.028920421665319145	2	0	0	0	130	0	11
	31	1	0	0	129	0.029102780370867172	3	5	0	0	121	0.03308715501480062	4	0	0	0	112	0	14	2	0	0	135	0.09058813446804806	1	1	0	0	116	-0.43255736614566026	4	0	0	0	112	0	32	0	0	0	131	0	2	0	0	0	130	0	11
	31	1	0	0	130	0.029102780370867172	3	4	0	0	122	0.04822583027056568	4	0	0	0	112	0	14	2	0	0	135	0.09058813446804806	1	1	0	0	116	-0.43255736614566026	4	0	0	0	112	0	32	0	0	0	131	0	2	0	0	0	130	0	11
	31	1	0	0	130	0.029102780370867172	3	4	0	0	122	0.04822583027056568	4	0	0	0	112	0	14	2	0	0	135	0.09058813446804806	1	1	0	0	116	-0.43255736614566026	4	0	0	0	112	0	32	0	0	0	131	0	2	0	0	0	130	0	12
	31	1	0	0	130	0.029102780370867172	3	4	0	0	122	0.04822583027056568	5	0	0	0	112	0	14	2	0	0	135	0.09058813446804806	1	1	0	0	116	-0.43255736614566026	5	0	0	0	112	0	32	0	0	0	131	0	2	0	0	0	130	0	12
	32	1	0	0	130	0.028283952942826568	3	3	0	0	123	0.0687089304712435	5	0	0	0	112	0	13	2	0	0	136	0.09416286174860886	1	1	0	0	116	-0.43255736614566026	5	0	0	0	112	0	32	0	0	0	131	0	2	0	0	0	130	0	12
	31	1	0	0	131	0.029102780370867172	3	3	0	0	123	0.0687089304712435	5	0	0	0	112	0	13	2	0	0	136	0.09416286174860886	1	1	0	0	116	-0.43255736614566026	5	0	0	0	112	0	32	0	0	0	131	0	2	0	0	0	130	0	12
	32	1	0	0	131	0.028283952942826568	3	3	0	0	123	0.0687089304712435	5	0	0	0	112	0	13	2	0	0	136	0.09416286174860886	1	1	0	0	116	-0.43255736614566026	5	0	0	0	112	0	32	0	0	0	131	0	2	0	0	0	130	0	12
	32	1	0	0	131	0.028283952942826568	3	3	0	0	123	0.0687089304712435	5	0	0	0	112	0	13	2	0	0	136	0.09416286174860886	1	1	0	0	116	-0.43255736614566026	5	0	0	0	112	0	32	0	0	0	131	0	2	0	0	0	130	0	12
	31	1	0	0	132	0.029102780370867172	3	3	0	0	123	0.0687089304712435	5	0	0	0	112	0	12	2	0	0	137	0.09786496347769828	1	1	0	0	116	-0.43255736614566026	5	0	0	0	112	0	30	0	0	0	133	0	2	0	0	0	130	0	12
	31	1	0	0	132	0.029102780370867172	3	3	0	0	123	0.0687089304712435	5	0	0	0	112	0	11	2	0	0	138	0.10162575427551682	1	1	0	0	116	-0.43255736614566026	5	0	0	0	112	0	30	0	0	0	133	0	2	0	0	0	130	0	11
	31	1	0	0	132	0.029102780370867172	3	3	0	0	123	0.0687089304712435	6	0	0	0	112	0	12	2	0	0	138	0.09786496347769828	1	1	0	0	116	-0.43255736614566026	6	0	0	0	112	0	29	0	0	0	134	0	2	0	0	0	130	0	11
	30	1	0	0	133	0.02997010382342747	3	3	0	0	123	0.0687089304712435	6	0	0	0	112	0	12	2	0	0	138	0.09786496347769828	1	1	0	0	116	-0.43255736614566026	6	0	0	0	112	0	28	0	0	0	135	0	2	0	0	0	130	0	11
	29	1	0	0	134	0.0308903252118428	3	3	0	0	123	0.0687089304712435	6	0	0	0	112	0	12	2	0	0	138	0.09786496347769828	1	1	0	0	116	-0.43255736614566026	6	0	0	0	112	0	28	0	0	0	135	0	2	0	0	0	130	0	11
	28	2	0	0	135	0.05707834411317068	3	3	0	0	123	0.0687089304712435	6	0	0	0	112	0	13	1	0	0	138	0.059668359581332375	1	1	0	0	116	-0.43255736614566026	6	0	0	0	112	0	28	0	0	0	135	0	2	0	0	0	130	0	11
	26	2	0	0	137	0.06043741632378153	3	3	0	0	123	0.0687089304712435	6	0	0	0	112	0	13	1	0	0	138	0.059668359581332375	1	1	0	0	116	-0.43255736614566026	6	0	0	0	112	0	27	0	0	0	136	0	2	0	0	0	130	0	11
	25	2	0	0	138	0.06226317138217214	3	3	0	0	123	0.0687089304712435	6	0	0	0	112	0	14	1	0	0	138	0.056462650812659644	1	1	0	0	116	-0.43255736614566026	6	0	0	0	112	0	26	0	0	0	137	0	2	0	0	0	130	0	11
	26	1	0	0	139	0.034021072021641896	3	3	0	0	123	0.0687089304712435	6	0	0	0	112	0	14	1	0	0	138	0.056462650812659644	1	1	0	0	116	-0.43255736614566026	6	0	0	0	112	0	26	0	0	0	137	0	2	0	0	0	130	0	11
	28	1	0	0	139	0.03186838969188469	3	3	0	0	123	0.0687089304712435	6	0	0	0	112	0	15	1	0	0	138	0.05356155387537001	1	1	0	0	116	-0.43255736614566026	6	0	0	0	112	0	26	0	0	0	137	0	2	0	0	0	130	0	11
	29	1	0	0	139	0.0308903252118428	3	3	0	0	123	0.0687089304712435	6	0	0	0	112	0	15	1	0	0	138	0.05356155387537001	1	1	0	0	116	-0.43255736614566026	6	0	0	0	112	0	26	0	0	0	137	0	2	0	0	0	130	0	11
	28	1	0	0	140	0.03186838969188469	2	4	0	0	123	0.00735873241036268	6	0	0	0	112	0	15	1	0	0	138	0.05356155387537001	1	1	0	0	116	-0.43255736614566026	6	0	0	0	112	0	26	0	0	0	137	0	2	0	0	0	130	0	11
	27	1	0	0	141	0.03290987083916069	2	3	0	0	124	0.02105539755657922	7	0	0	0	112	0	15	1	0	0	139	0.05356155387537001	1	1	0	0	116	-0.43255736614566026	7	0	0	0	112	0	25	0	0	0	138	0	2	0	0	0	130	0	11
	27	1	0	0	141	0.03290987083916069	2	3	0	0	124	0.02105539755657922	8	0	0	0	112	0	15	1	0	0	139	0.05356155387537001	1	1	0	0	116	-0.43255736614566026	8	0	0	0	112	0	25	0	0	0	138	0	2	0	0	0	130	0	11
	27	1	0	0	141	0.03290987083916069	2	3	0	0	124	0.02105539755657922	8	0	0	0	112	0	16	1	0	0	139	0.05092835933629167	2	1	0	0	116	-1.0772746188476534	8	0	0	0	112	0	25	0	0	0	138	0	2	0	0	0	130	0	11
	26	1	0	0	142	0.034021072021641896	2	3	0	0	124	0.02105539755657922	7	0	0	0	113	0	17	1	0	0	139	0.0485306770298924	2	1	0	0	116	-1.0772746188476534	7	0	0	0	113	0	24	0	0	0	139	0	2	0	0	0	130	0	11
	26	2	0	0	142	0.06043741632378153	2	3	0	0	124	0.02105539755657922	7	0	0	0	113	0	17	1	0	0	139	0.0485306770298924	2	1	0	0	116	-1.0772746188476534	7	0	0	0	113	0	24	0	0	0	139	0	2	0	0	0	130	0	11
	27	1	0	0	142	0.03290987083916069	2	3	0	0	124	0.02105539755657922	7	0	0	0	113	0	16	1	0	0	140	0.05092835933629167	2	1	0	0	116	-1.0772746188476534	7	0	0	0	113	0	23	0	0	0	140	0	2	0	0	0	130	0	11
	27	1	0	0	142	0.03290987083916069	2	3	0	0	124	0.02105539755657922	7	0	0	0	113	0	14	3	0	0	140	0.11040339032692997	2	1	0	0	116	-1.0772746188476534	7	0	0	0	113	0	22	0	0	0	141	0	2	0	0	0	130	0	11
	27	1	0	0	142	0.03290987083916069	2	3	0	0	124	0.02105539755657922	7	0	0	0	113	0	14	3	0	0	140	0.11040339032692997	2	1	0	0	116	-1.0772746188476534	7	0	0	0	113	0	22	0	0	0	141	0	2	0	0	0	130	0	10
	26	1	0	0	143	0.034021072021641896	2	3	0	0	124	0.02105539755657922	7	0	0	0	113	0	15	3	0	0	140	0.10761289275372052	2	1	0	0	116	-1.0772746188476534	7	0	0	0	113	0	22	0	0	0	141	0	2	0	0	0	130	0	10
	25	1	0	0	144	0.035209147565100636	2	3	0	0	124	0.02105539755657922	7	0	0	0	113	0	14	3	0	0	141	0.11040339032692997	2	1	0	0	116	-1.0772746188476534	7	0	0	0	113	0	22	0	0	0	141	0	2	0	0	0	130	0	10
	26	1	0	0	144	0.034021072021641896	2	3	0	0	124	0.02105539755657922	7	0	0	0	113	0	14	3	0	0	141	0.11040339032692997	2	1	0	0	116	-1.0772746188476534	7	0	0	0	113	0	22	0	0	0	141	0	2	0	0	0	130	0	10
	26	1	0	0	144	0.034021072021641896	2	3	0	0	124	0.02105539755657922	7	0	0	0	113	0	16	3	0	0	141	0.10479466293478924	2	1	0	0	116	-1.0772746188476534	7	0	0	0	113	0	22	0	0	0	141	0	2	0	0	0	130	0	10
	26	1	0	0	144	0.034021072021641896	2	3	0	0	124	0.02105539755657922	7	0	0	0	113	0	16	3	0	0	141	0.10479466293478924	2	1	0	0	116	-1.0772746188476534	7	0	0	0	113	0	21	0	0	0	142	0	2	0	0	0	130	0	10
	26	1	0	0	145	0.034021072021641896	2	3	0	0	124	0.02105539755657922	7	0	0	0	113	0	16	3	0	0	141	0.10479466293478924	3	1	0	0	116	0.037170722528850966	7	0	0	0	113	0	21	0	0	0	142	0	2	0	0	0	130	0	10
	26	1	0	0	145	0.034021072021641896	2	3	0	0	124	0.02105539755657922	7	0	0	0	113	0	15	3	0	0	142	0.10761289275372052	3	1	0	0	116	0.037170722528850966	7	0	0	0	113	0	21	0	0	0	142	0	2	0	0	0	130	0	10
	25	1	0	0	146	0.035209147565100636	2	3	0	0	124	0.02105539755657922	7	0	0	0	113	0	15	3	0	0	142	0.10761289275372052	4	1	0	0	116	0.08738683595055127	7	0	0	0	113	0	21	0	0	0	142	0	2	0	0	0	130	0	10
	24	1	0	0	147	0.03648224820263919	2	3	0	0	124	0.02105539755657922	7	0	0	0	113	0	15	3	0	0	142	0.10761289275372052	4	1	0	0	116	0.08738683595055127	7	0	0	0	113	0	21	0	0	0	142	0	2	0	0	0	130	0	10
	25	1	0	0	147	0.035209147565100636	2	3	0	0	124	0.02105539755657922	7	0	0	0	113	0	15	3	0	0	142	0.10761289275372052	3	1	0	0	117	0.037170722528850966	7	0	0	0	113	0	19	0	0	0	144	0	2	0	0	0	130	0	10
	25	1	0	0	147	0.035209147565100636	2	3	0	0	124	0.02105539755657922	7	0	0	0	113	0	16	3	0	0	142	0.10479466293478924	3	1	0	0	117	0.037170722528850966	7	0	0	0	113	0	20	0	0	0	144	0	2	0	0	0	130	0	10
	25	1	0	0	148	0.035209147565100636	2	3	0	0	124	0.02105539755657922	7	0	0	0	113	0	18	2	0	0	142	0.07799859836475886	3	1	0	0	117	0.037170722528850966	7	0	0	0	113	0	20	0	0	0	144	0	2	0	0	0	130	0	10
	25	1	0	0	148	0.035209147565100636	2	3	0	0	124	0.02105539755657922	7	0	0	0	113	0	19	2	0	0	142	0.0752849693727911	3	1	0	0	117	0.037170722528850966	7	0	0	0	113	0	19	0	0	0	145	0	2	0	0	0	130	0	10
	25	1	0	0	148	0.035209147565100636	2	3	0	0	124	0.02105539755657922	6	1	0	0	113	0.09786496347769828	20	2	0	0	142	0.07273072601586948	3	1	0	0	117	0.037170722528850966	6	1	0	0	113	0.09179024012927042	19	0	0	0	145	0	2	0	0	0	130	0	10
	25	1	0	0	149	0.035209147565100636	2	3	0	0	124	0.02105539755657922	6	1	0	0	113	0.09786496347769828	20	2	0	0	142	0.07273072601586948	3	1	0	0	117	0.037170722528850966	6	1	0	0	113	0.09179024012927042	19	0	0	0	145	0	2	0	0	0	130	0	10
	26	1	0	0	149	0.034021072021641896	2	3	0	0	124	0.02105539755657922	6	1	0	0	113	0.09786496347769828	20	2	0	0	142	0.07273072601586948	3	1	0	0	117	0.037170722528850966	6	1	0	0	113	0.09179024012927042	19	0	0	0	145	0	2	0	0	0	130	0	9
	25	1	0	0	150	0.035209147565100636	2	3	0	0	124	0.02105539755657922	6	1	0	0	113	0.09786496347769828	22	2	0	0	142	0.06806102973745977	3	1	0	0	117	0.037170722528850966	6	1	0	0	113	0.09179024012927042	19	0	0	0	145	0	2	0	0	0	130	0	9
	25	1	0	0	150	0.035209147565100636	2	3	0	0	124	0.02105539755657922	6	1	0	0	113	0.09786496347769828	22	2	0	0	143	0.06806102973745977	3	1	0	0	117	0.037170722528850966	6	1	0	0	113	0.09179024012927042	17	0	0	0	148	0	2	0	0	0	130	0	8
	25	1	0	0	150	0.035209147565100636	2	3	0	0	124	0.02105539755657922	6	1	0	0	113	0.09786496347769828	23	2	0	0	143	0.06592591945745194	3	1	0	0	117	0.037170722528850966	6	1	0	0	113	0.09179024012927042	17	0	0	0	148	0	2	0	0	0	130	0	8
	25	1	0	0	150	0.035209147565100636	2	3	0	0	124	0.02105539755657922	6	1	0	0	113	0.09786496347769828	24	2	0	0	143	0.06391146190846647	3	1	0	0	117	0.037170722528850966	6	1	0	0	113	0.09179024012927042	16	0	0	0	149	0	2	0	0	0	130	0	8
	26	1	0	0	150	0.034021072021641896	2	3	0	0	124	0.02105539755657922	6	1	0	0	113	0.09786496347769828	23	2	0	0	144	0.06592591945745194	3	1	0	0	117	0.037170722528850966	6	1	0	0	113	0.09179024012927042	18	0	0	0	149	0	2	0	0	0	130	0	8
	25	2	0	0	150	0.06226317138217214	2	3	0	0	124	0.02105539755657922	6	1	0	0	113	0.09786496347769828	22	2	0	0	145	0.06806102973745977	3	1	0	0	117	0.037170722528850966	6	1	0	0	113	0.09179024012927042	18	0	0	0	149	0	2	0	0	0	130	0	8
	25	2	0	0	150	0.06226317138217214	2	3	0	0	124	0.02105539755657922	6	1	0	0	113	0.09786496347769828	22	2	0	0	145	0.06806102973745977	3	1	0	0	117	0.037170722528850966	6	1	0	0	113	0.09179024012927042	19	0	0	0	149	0	2	0	0	0	130	0	8
	24	2	0	0	151	0.06419720949022317	2	3	0	0	124	0.02105539755657922	6	1	0	0	113	0.09786496347769828	23	2	0	0	145	0.06592591945745194	3	1	0	0	117	0.037170722528850966	6	1	0	0	113	0.09179024012927042	20	0	0	0	149	0	2	0	0	0	130	0	8
	24	2	0	0	151	0.06419720949022317	2	3	0	0	124	0.02105539755657922	6	1	0	0	113	0.09786496347769828	24	2	0	0	145	0.06391146190846647	3	1	0	0	117	0.037170722528850966	6	1	0	0	113	0.09179024012927042	21	0	0	0	149	0	2	0	0	0	130	0	8
	24	2	0	0	151	0.06419720949022317	2	3	0	0	124	0.02105539755657922	6	1	0	0	113	0.09786496347769828	25	2	0	0	146	0.06200893891479982	3	1	0	0	117	0.037170722528850966	6	1	0	0	113	0.09179024012927042	21	0	0	0	150	0	2	0	0	0	130	0	8
	24	2	0	0	151	0.06419720949022317	2	3	0	0	124	0.02105539755657922	7	0	0	0	113	0	25	3	0	0	146	0.08243087874563197	3	1	0	0	117	0.037170722528850966	6	1	0	0	113	0.09179024012927042	21	0	0	0	150	0	2	0	0	0	130	0	8
	25	2	0	0	151	0.06226317138217214	2	3	0	0	124	0.02105539755657922	7	0	0	0	113	0	25	3	0	0	146	0.08243087874563197	3	1	0	0	117	0.037170722528850966	7	0	0	0	113	0	20	0	0	0	151	0	2	0	0	0	130	0	8
	25	2	0	0	151	0.06226317138217214	2	3	0	0	124	0.02105539755657922	7	0	0	0	113	0	25	3	0	0	146	0.08243087874563197	3	1	0	0	117	0.037170722528850966	7	0	0	0	113	0	19	0	0	0	152	0	2	0	0	0	130	0	7
	25	2	0	0	151	0.06226317138217214	2	3	0	0	124	0.02105539755657922	7	0	0	0	113	0	25	2	0	0	147	0.06200893891479982	3	1	0	0	117	0.037170722528850966	7	0	0	0	113	0	19	0	0	0	152	0	2	0	0	0	130	0	7
	25	2	0	0	151	0.06226317138217214	2	3	0	0	124	0.02105539755657922	7	0	0	0	113	0	26	2	0	0	147	0.06021022749095151	3	1	0	0	117	0.037170722528850966	7	0	0	0	113	0	19	0	0	0	152	0	2	0	0	0	130	0	7
	25	2	0	0	151	0.06226317138217214	2	3	0	0	124	0.02105539755657922	7	0	0	0	113	0	25	2	0	0	148	0.06200893891479982	3	1	0	0	117	0.037170722528850966	7	0	0	0	113	0	19	0	0	0	152	0	2	0	0	0	130	0	7
	25	2	0	0	151	0.06226317138217214	2	3	0	0	124	0.02105539755657922	7	0	0	0	113	0	26	2	0	0	148	0.06021022749095151	3	1	0	0	117	0.037170722528850966	7	0	0	0	113	0	19	0	0	0	152	0	2	0	0	0	130	0	7
	25	2	0	0	151	0.06226317138217214	2	3	0	0	124	0.02105539755657922	7	0	0	0	113	0	26	2	0	0	148	0.06021022749095151	3	1	0	0	117	0.037170722528850966	7	0	0	0	113	0	21	0	0	0	152	0	2	0	0	0	130	0	7
	24	2	0	0	152	0.06419720949022317	2	3	0	0	124	0.02105539755657922	7	0	0	0	113	0	25	2	0	0	149	0.06200893891479982	3	1	0	0	117	0.037170722528850966	7	0	0	0	113	0	22	0	0	0	152	0	2	0	0	0	130	0	7
	24	2	0	0	152	0.06419720949022317	2	3	0	0	124	0.02105539755657922	7	0	0	0	113	0	25	2	0	0	149	0.06200893891479982	3	1	0	0	117	0.037170722528850966	7	0	0	0	113	0	22	0	0	0	152	0	2	0	0	0	130	0	7
	24	2	0	0	152	0.06419720949022317	2	3	0	0	124	0.02105539755657922	7	0	0	0	113	0	26	2	0	0	149	0.06021022749095151	3	1	0	0	117	0.037170722528850966	7	0	0	0	113	0	22	0	0	0	152	0	2	0	0	0	130	0	7
	24	2	0	0	152	0.06419720949022317	2	3	0	0	124	0.02105539755657922	7	0	0	0	113	0	27	1	0	0	149	0.032850889122945204	3	1	0	0	117	0.037170722528850966	7	0	0	0	113	0	22	0	0	0	152	0	2	0	0	0	130	0	7
	25	2	0	0	152	0.06226317138217214	2	4	0	0	124	0.00735873241036268	7	0	0	0	113	0	28	1	0	0	149	0.03181553954301365	3	1	0	0	117	0.037170722528850966	7	0	0	0	113	0	23	0	0	0	152	0	2	0	0	0	130	0	7
	26	1	0	0	152	0.034021072021641896	2	4	0	0	124	0.00735873241036268	7	0	0	0	113	0	29	1	0	0	149	0.03084278491041755	3	1	0	0	117	0.037170722528850966	7	0	0	0	113	0	24	0	0	0	152	0	2	0	0	0	130	0	7
	26	1	0	0	152	0.034021072021641896	2	4	0	0	124	0.00735873241036268	7	0	0	0	113	0	28	1	0	0	150	0.03181553954301365	3	1	0	0	117	0.037170722528850966	7	0	0	0	113	0	23	0	0	0	153	0	2	0	0	0	130	0	7
	25	1	0	0	153	0.035209147565100636	2	5	0	0	124	-7.85168298092699E-4	7	0	0	0	113	0	28	1	0	0	150	0.03181553954301365	3	1	0	0	117	0.037170722528850966	7	0	0	0	113	0	24	0	0	0	153	0	2	0	0	0	130	0	7
	24	1	0	0	154	0.03648224820263919	2	6	0	0	124	-0.005736331185791397	7	0	0	0	113	0	29	1	0	0	150	0.03084278491041755	3	1	0	0	117	0.037170722528850966	6	1	0	0	113	0.09179024012927042	24	0	0	0	153	0	2	0	0	0	130	0	7
	25	1	0	0	154	0.035209147565100636	2	8	0	0	124	-0.010686601034540296	7	0	0	0	113	0	29	1	0	0	150	0.03084278491041755	3	1	0	0	117	0.037170722528850966	6	1	0	0	113	0.09179024012927042	24	0	0	0	153	0	2	0	0	0	130	0	7
	25	1	0	0	154	0.035209147565100636	2	8	0	0	124	-0.010686601034540296	7	0	0	0	113	0	29	1	0	0	151	0.03084278491041755	3	1	0	0	117	0.037170722528850966	6	1	0	0	113	0.09179024012927042	24	0	0	0	154	0	2	0	0	0	130	0	7
	25	1	0	0	154	0.035209147565100636	2	8	0	0	124	-0.010686601034540296	7	0	0	0	113	0	29	1	0	0	151	0.03084278491041755	2	2	0	0	117	-0.15087807325639735	6	1	0	0	113	0.09179024012927042	26	0	0	0	154	0	2	0	0	0	130	0	7
	25	1	0	0	154	0.035209147565100636	2	9	0	0	124	-0.011844883171014361	7	0	0	0	113	0	30	1	0	0	151	0.029927184884813256	2	2	0	0	117	-0.15087807325639735	6	1	0	0	113	0.09179024012927042	26	0	0	0	154	0	2	0	0	0	130	0	7
	24	2	0	0	154	0.06419720949022317	2	9	0	0	124	-0.011844883171014361	7	0	0	0	113	0	31	1	0	0	151	0.02906390242840178	2	2	0	0	117	-0.15087807325639735	6	1	0	0	113	0.09179024012927042	26	0	0	0	154	0	2	0	0	0	130	0	7
	26	1	0	0	154	0.034021072021641896	2	9	0	0	124	-0.011844883171014361	7	0	0	0	113	0	32	0	0	0	151	0	2	2	0	0	117	-0.15087807325639735	6	1	0	0	113	0.09179024012927042	26	0	0	0	154	0	2	0	0	0	130	0	7
	26	1	0	0	154	0.034021072021641896	2	9	0	0	124	-0.011844883171014361	6	1	0	0	113	0.09786496347769828	32	0	0	0	151	0	2	2	0	0	117	-0.15087807325639735	6	1	0	0	113	0.09179024012927042	26	0	0	0	154	0	2	0	0	0	130	0	7
	27	1	0	0	154	0.03290987083916069	2	9	0	0	124	-0.011844883171014361	6	1	0	0	113	0.09786496347769828	31	0	0	0	152	0	2	2	0	0	117	-0.15087807325639735	6	1	0	0	113	0.09179024012927042	26	1	0	0	154	0.033699527428406685	2	0	0	0	130	0	7
	27	1	0	0	154	0.03290987083916069	2	9	0	0	124	-0.011844883171014361	6	1	0	0	113	0.09786496347769828	32	0	0	0	152	0	2	2	0	0	117	-0.15087807325639735	6	1	0	0	113	0.09179024012927042	26	1	0	0	154	0.033699527428406685	2	0	0	0	130	0	7
	27	1	0	0	154	0.03290987083916069	2	9	0	0	124	-0.011844883171014361	6	1	0	0	113	0.09786496347769828	32	0	0	0	153	0	2	2	0	0	117	-0.15087807325639735	6	1	0	0	113	0.09179024012927042	26	1	0	0	154	0.033699527428406685	2	0	0	0	130	0	7
	27	1	0	0	154	0.03290987083916069	2	9	0	0	124	-0.011844883171014361	6	1	0	0	113	0.09786496347769828	32	0	0	0	153	0	2	2	0	0	117	-0.15087807325639735	6	1	0	0	113	0.09179024012927042	27	1	0	0	154	0.03262540068367669	2	0	0	0	130	0	7
	27	1	0	0	154	0.03290987083916069	2	9	0	0	124	-0.011844883171014361	5	1	0	0	114	0.10531646860578585	33	0	0	0	153	0	2	2	0	0	117	-0.15087807325639735	5	1	0	0	114	0.09424389322376392	26	1	0	0	155	0.033699527428406685	2	0	0	0	130	0	7
	27	1	0	0	154	0.03290987083916069	2	8	0	0	125	-0.010686601034540296	5	1	0	0	114	0.10531646860578585	32	1	0	0	153	0.028248623988090252	2	2	0	0	117	-0.15087807325639735	5	1	0	0	114	0.09424389322376392	24	1	0	0	157	0.036064590907270204	2	0	0	0	130	0	7
	28	1	0	0	154	0.03186838969188469	2	8	0	0	125	-0.010686601034540296	5	1	0	0	114	0.10531646860578585	31	1	0	0	154	0.02906390242840178	2	2	0	0	117	-0.15087807325639735	5	1	0	0	114	0.09424389322376392	24	1	0	0	157	0.036064590907270204	2	0	0	0	130	0	7
	28	1	0	0	154	0.03186838969188469	2	9	0	0	125	-0.011844883171014361	5	1	0	0	114	0.10531646860578585	30	1	0	0	155	0.029927184884813256	2	2	0	0	117	-0.15087807325639735	5	1	0	0	114	0.09424389322376392	24	1	0	0	157	0.036064590907270204	2	0	0	0	130	0	6
	28	1	0	0	154	0.03186838969188469	2	10	0	0	125	-0.012526732046186565	5	1	0	0	114	0.10531646860578585	29	1	0	0	156	0.03084278491041755	2	2	0	0	117	-0.15087807325639735	5	1	0	0	114	0.09424389322376392	24	1	0	0	157	0.036064590907270204	2	0	0	0	130	0	6
	28	1	0	0	154	0.03186838969188469	2	10	0	0	125	-0.012526732046186565	5	1	0	0	114	0.10531646860578585	29	1	0	0	156	0.03084278491041755	2	2	0	0	117	-0.15087807325639735	5	1	0	0	114	0.09424389322376392	24	1	0	0	157	0.036064590907270204	2	0	0	0	130	0	6
	28	1	0	0	154	0.03186838969188469	2	10	0	0	125	-0.012526732046186565	5	1	0	0	114	0.10531646860578585	29	1	0	0	156	0.03084278491041755	2	2	0	0	117	-0.15087807325639735	5	1	0	0	114	0.09424389322376392	24	1	0	0	157	0.036064590907270204	2	0	0	0	130	0	6
	28	1	0	0	154	0.03186838969188469	2	10	0	0	125	-0.012526732046186565	5	1	0	0	114	0.10531646860578585	29	1	0	0	156	0.03084278491041755	2	2	0	0	117	-0.15087807325639735	5	1	0	0	114	0.09424389322376392	23	1	0	0	158	0.03736923276516721	2	0	0	0	130	0	6
	28	1	0	0	154	0.03186838969188469	2	11	0	0	125	-0.012893999441586215	5	1	0	0	114	0.10531646860578585	29	1	0	0	156	0.03084278491041755	2	2	0	0	117	-0.15087807325639735	5	1	0	0	114	0.09424389322376392	23	1	0	0	158	0.03736923276516721	2	0	0	0	130	0	6
	28	1	0	0	154	0.03186838969188469	2	11	0	0	125	-0.012893999441586215	5	1	0	0	114	0.10531646860578585	29	1	0	0	156	0.03084278491041755	2	2	0	0	117	-0.15087807325639735	5	1	0	0	114	0.09424389322376392	23	1	0	0	158	0.03736923276516721	2	0	0	0	130	0	6
	28	1	0	0	154	0.03186838969188469	2	11	0	0	125	-0.012893999441586215	5	1	0	0	114	0.10531646860578585	28	1	0	0	157	0.03181553954301365	2	2	0	0	117	-0.15087807325639735	5	1	0	0	114	0.09424389322376392	24	0	0	0	158	0	2	0	0	0	130	0	6
	27	1	0	0	155	0.03290987083916069	2	11	0	0	125	-0.012893999441586215	5	1	0	0	114	0.10531646860578585	29	1	0	0	157	0.03084278491041755	2	2	0	0	117	-0.15087807325639735	5	1	0	0	114	0.09424389322376392	24	0	0	0	158	0	2	0	0	0	130	0	5
	27	1	0	0	155	0.03290987083916069	2	11	0	0	125	-0.012893999441586215	5	1	0	0	114	0.10531646860578585	29	1	0	0	157	0.03084278491041755	2	2	0	0	117	-0.15087807325639735	5	1	0	0	114	0.09424389322376392	24	0	0	0	158	0	2	0	0	0	130	0	5
	26	1	0	0	156	0.034021072021641896	2	11	0	0	125	-0.012893999441586215	5	1	0	0	114	0.10531646860578585	29	1	0	0	157	0.03084278491041755	2	2	0	0	117	-0.15087807325639735	5	1	0	0	114	0.09424389322376392	24	0	0	0	158	0	2	0	0	0	130	0	6
	26	1	0	0	156	0.034021072021641896	2	11	0	0	125	-0.012893999441586215	5	1	0	0	114	0.10531646860578585	30	1	0	0	157	0.029927184884813256	2	2	0	0	117	-0.15087807325639735	5	1	0	0	114	0.09424389322376392	25	0	0	0	158	0	2	0	0	0	130	0	6
	25	1	0	0	157	0.035209147565100636	2	11	0	0	125	-0.012893999441586215	4	1	0	0	115	0.11134564390146202	30	1	0	0	157	0.029927184884813256	2	2	0	0	117	-0.15087807325639735	4	1	0	0	115	0.08738683595055127	25	0	0	0	158	0	2	0	0	0	130	0	6
	25	1	0	0	157	0.035209147565100636	2	11	0	0	125	-0.012893999441586215	4	1	0	0	115	0.11134564390146202	30	1	0	0	157	0.029927184884813256	2	2	0	0	117	-0.15087807325639735	4	1	0	0	115	0.08738683595055127	26	0	0	0	158	0	2	0	0	0	130	0	6
	25	1	0	0	157	0.035209147565100636	2	12	0	0	125	-0.013050658787585672	4	1	0	0	115	0.11134564390146202	30	1	0	0	157	0.029927184884813256	2	2	0	0	117	-0.15087807325639735	4	1	0	0	115	0.08738683595055127	26	0	0	0	158	0	2	0	0	0	130	0	6
	25	1	0	0	157	0.035209147565100636	2	12	0	0	125	-0.013050658787585672	4	1	0	0	115	0.11134564390146202	30	1	0	0	157	0.029927184884813256	2	2	0	0	117	-0.15087807325639735	4	1	0	0	115	0.08738683595055127	26	0	0	0	158	0	2	0	0	0	130	0	6
	25	1	0	0	157	0.035209147565100636	2	12	0	0	125	-0.013050658787585672	4	1	0	0	115	0.11134564390146202	30	1	0	0	157	0.029927184884813256	2	2	0	0	117	-0.15087807325639735	4	1	0	0	115	0.08738683595055127	26	0	0	0	158	0	2	0	0	0	130	0	6
	26	0	0	0	157	0	2	12	0	0	125	-0.013050658787585672	4	1	0	0	115	0.11134564390146202	30	1	0	0	157	0.029927184884813256	2	2	0	0	117	-0.15087807325639735	4	1	0	0	115	0.08738683595055127	26	0	0	0	158	0	2	0	0	0	130	0	6
	26	0	0	0	157	0	2	12	0	0	125	-0.013050658787585672	4	1	0	0	115	0.11134564390146202	30	1	0	0	157	0.029927184884813256	2	2	0	0	117	-0.15087807325639735	4	1	0	0	115	0.08738683595055127	25	0	0	0	159	0	2	0	0	0	130	0	6
	26	0	0	0	157	0	2	12	0	0	125	-0.013050658787585672	4	1	0	0	115	0.11134564390146202	30	1	0	0	157	0.029927184884813256	2	2	0	0	117	-0.15087807325639735	4	1	0	0	115	0.08738683595055127	26	0	0	0	159	0	2	0	0	0	130	0	6
	26	0	0	0	157	0	2	12	0	0	125	-0.013050658787585672	3	1	0	0	116	0.11038420876919652	30	1	0	0	157	0.029927184884813256	2	2	0	0	117	-0.15087807325639735	3	1	0	0	116	0.037170722528850966	25	1	0	0	159	0.034843751857060755	2	0	0	0	130	0	6
	27	0	0	0	157	0	2	12	0	0	125	-0.013050658787585672	3	1	0	0	116	0.11038420876919652	30	1	0	0	157	0.029927184884813256	2	2	0	0	117	-0.15087807325639735	3	1	0	0	116	0.037170722528850966	26	1	0	0	159	0.033699527428406685	2	0	0	0	130	0	6
	27	0	0	0	157	0	2	12	0	0	125	-0.013050658787585672	4	0	0	0	116	0	29	1	0	0	158	0.03084278491041755	2	2	0	0	117	-0.15087807325639735	3	1	0	0	116	0.037170722528850966	25	1	0	0	160	0.034843751857060755	2	0	0	0	130	0	6
	27	0	0	0	157	0	2	12	0	0	125	-0.013050658787585672	3	0	0	0	117	0	29	1	0	0	158	0.03084278491041755	2	2	0	0	117	-0.15087807325639735	3	1	0	0	116	0.037170722528850966	25	1	0	0	160	0.034843751857060755	2	0	0	0	130	0	6
	27	0	0	0	157	0	2	12	0	0	125	-0.013050658787585672	3	0	0	0	117	0	29	1	0	0	158	0.03084278491041755	2	2	0	0	117	-0.15087807325639735	3	1	0	0	116	0.037170722528850966	25	1	0	0	160	0.034843751857060755	2	0	0	0	130	0	6
	27	0	0	0	157	0	3	12	0	0	125	-0.004390874124031826	3	0	0	0	117	0	30	0	0	0	158	0	2	2	0	0	117	-0.15087807325639735	3	1	0	0	116	0.037170722528850966	25	1	0	0	161	0.034843751857060755	2	0	0	0	130	0	6
	27	0	0	0	157	0	3	12	0	0	125	-0.004390874124031826	3	0	0	0	117	0	29	0	0	0	159	0	2	2	0	0	117	-0.15087807325639735	3	1	0	0	116	0.037170722528850966	26	1	0	0	161	0.033699527428406685	2	0	0	0	130	0	7
	27	0	0	0	157	0	4	12	0	0	125	0.007708464195979899	3	0	0	0	117	0	29	0	0	0	159	0	2	2	0	0	117	-0.15087807325639735	3	1	0	0	116	0.037170722528850966	26	1	0	0	161	0.033699527428406685	2	0	0	0	130	0	7
	27	0	0	0	157	0	5	13	0	0	125	0.016745673775116363	3	0	0	0	117	0	29	0	0	0	159	0	2	2	0	0	117	-0.15087807325639735	3	1	0	0	116	0.037170722528850966	26	1	0	0	161	0.033699527428406685	2	0	0	0	130	0	11
	28	0	0	0	157	0	6	13	0	0	125	0.029038838050172936	3	0	0	0	117	0	29	0	0	0	159	0	2	2	0	0	117	-0.15087807325639735	3	1	0	0	116	0.037170722528850966	26	1	0	0	162	0.033699527428406685	2	0	0	0	130	0	11
	28	0	0	0	157	0	6	13	0	0	125	0.029038838050172936	3	0	0	0	117	0	29	0	0	0	159	0	2	2	0	0	117	-0.15087807325639735	3	1	0	0	116	0.037170722528850966	26	1	0	0	163	0.033699527428406685	2	0	0	0	130	0	11
	28	0	0	0	157	0	6	13	0	0	125	0.029038838050172936	3	0	0	0	117	0	29	1	0	0	159	0.03084278491041755	2	2	0	0	117	-0.15087807325639735	3	1	0	0	116	0.037170722528850966	26	1	0	0	163	0.033699527428406685	2	0	0	0	130	0	11
	28	0	0	0	157	0	6	13	0	0	125	0.029038838050172936	3	0	0	0	117	0	29	1	0	0	159	0.03084278491041755	2	2	0	0	117	-0.15087807325639735	3	1	0	0	116	0.037170722528850966	26	1	0	0	163	0.033699527428406685	2	0	0	0	130	0	13
	28	0	0	0	157	0	6	13	0	0	125	0.029038838050172936	3	0	0	0	117	0	29	1	0	0	159	0.03084278491041755	2	2	0	0	117	-0.15087807325639735	3	1	0	0	116	0.037170722528850966	26	1	0	0	163	0.033699527428406685	2	0	0	0	130	0	14
	29	0	0	0	157	0	6	13	0	0	125	0.029038838050172936	3	0	0	0	117	0	29	1	0	0	159	0.03084278491041755	2	2	0	0	117	-0.15087807325639735	3	1	0	0	116	0.037170722528850966	25	1	0	0	164	0.034843751857060755	2	0	0	0	130	0	15
	29	0	0	0	157	0	6	13	0	0	125	0.029038838050172936	3	0	0	0	117	0	29	1	0	0	159	0.03084278491041755	2	2	0	0	117	-0.15087807325639735	3	1	0	0	116	0.037170722528850966	25	1	0	0	164	0.034843751857060755	2	0	0	0	130	0	15
	29	0	0	0	157	0	6	14	0	0	125	0.02454409363930386	3	0	0	0	117	0	29	1	0	0	159	0.03084278491041755	2	2	0	0	117	-0.15087807325639735	3	1	0	0	116	0.037170722528850966	26	1	0	0	164	0.033699527428406685	2	0	0	0	130	0	15
	29	0	0	0	157	0	6	14	0	0	125	0.02454409363930386	2	1	0	0	117	0.07935823609382224	29	1	0	0	159	0.03084278491041755	2	2	0	0	117	-0.15087807325639735	3	1	0	0	116	0.037170722528850966	26	1	0	0	164	0.033699527428406685	2	0	0	0	130	0	16
	29	0	0	0	157	0	7	14	0	0	125	0.03578416527493274	2	1	0	0	117	0.07935823609382224	29	1	0	0	159	0.03084278491041755	2	2	0	0	117	-0.15087807325639735	2	1	0	0	117	-1.0772746188476534	27	1	0	0	164	0.03262540068367669	2	0	0	0	130	0	19
	29	0	0	0	157	0	7	14	0	0	125	0.03578416527493274	2	1	0	0	117	0.07935823609382224	29	1	0	0	159	0.03084278491041755	2	2	0	0	117	-0.15087807325639735	2	1	0	0	117	-1.0772746188476534	27	1	0	0	164	0.03262540068367669	2	0	0	0	130	0	20
	30	0	0	0	157	0	7	14	0	0	125	0.03578416527493274	2	1	0	0	117	0.07935823609382224	30	1	0	0	159	0.029927184884813256	2	2	0	0	117	-0.15087807325639735	2	1	0	0	117	-1.0772746188476534	27	1	0	0	164	0.03262540068367669	2	0	0	0	130	0	21
	29	0	0	0	158	0	7	14	0	0	125	0.03578416527493274	2	1	0	0	117	0.07935823609382224	29	0	0	0	161	0	2	2	0	0	117	-0.15087807325639735	1	1	0	0	118	-0.43255736614566026	26	2	0	0	164	0.05934167942858389	3	0	0	0	130	0	23
	29	0	0	0	158	0	8	15	0	0	125	0.041467409658033215	2	1	0	0	117	0.07935823609382224	29	0	0	0	161	0	2	2	0	0	117	-0.15087807325639735	1	1	0	0	118	-0.43255736614566026	26	2	0	0	164	0.05934167942858389	3	0	0	0	130	0	24
	30	0	0	0	158	0	8	15	0	0	125	0.041467409658033215	2	1	0	0	117	0.07935823609382224	29	0	0	0	161	0	2	2	0	0	117	-0.15087807325639735	1	1	0	0	118	-0.43255736614566026	26	2	0	0	164	0.05934167942858389	3	0	0	0	130	0	25
	31	0	0	0	158	0	9	15	0	0	125	0.05116892486948149	2	1	0	0	117	0.07935823609382224	29	0	0	0	161	0	2	2	0	0	117	-0.15087807325639735	1	1	0	0	118	-0.43255736614566026	26	2	0	0	164	0.05934167942858389	4	0	0	0	130	0	27
	30	0	0	0	159	0	9	15	0	0	125	0.05116892486948149	2	1	0	0	117	0.07935823609382224	29	0	0	0	161	0	2	2	0	0	117	-0.15087807325639735	1	1	0	0	118	-0.43255736614566026	26	2	0	0	164	0.05934167942858389	4	0	0	0	130	0	27
	31	0	0	0	159	0	9	15	0	0	125	0.05116892486948149	2	1	0	0	117	0.07935823609382224	29	0	0	0	161	0	2	2	0	0	117	-0.15087807325639735	1	1	0	0	118	-0.43255736614566026	26	2	0	0	165	0.05934167942858389	4	0	0	0	130	0	27
	31	0	0	0	159	0	9	15	0	0	125	0.05116892486948149	2	0	0	0	118	0	29	0	0	0	161	0	2	2	0	0	117	-0.15087807325639735	1	1	0	0	118	-0.43255736614566026	27	2	0	0	165	0.057736159481599617	5	0	0	0	130	0	29
	31	0	0	0	159	0	10	15	0	0	125	0.06021076899742152	2	0	0	0	118	0	29	0	0	0	161	0	2	2	0	0	117	-0.15087807325639735	1	1	0	0	118	-0.43255736614566026	28	2	0	0	165	0.056206044507490144	5	0	0	0	130	0	29
	31	0	0	0	159	0	10	15	0	0	125	0.06021076899742152	2	0	0	0	118	0	29	0	0	0	161	0	2	2	0	0	117	-0.15087807325639735	1	1	0	0	118	-0.43255736614566026	28	2	0	0	165	0.056206044507490144	6	0	0	0	130	0	28
	31	0	0	0	159	0	10	16	0	0	125	0.05512085267814136	2	0	0	0	118	0	28	0	0	0	162	0	2	2	0	0	117	-0.15087807325639735	1	1	0	0	118	-0.43255736614566026	28	2	0	0	166	0.056206044507490144	6	0	0	0	130	0	28
	31	0	0	0	159	0	11	16	0	0	125	0.06334462354309169	2	0	0	0	118	0	28	0	0	0	162	0	2	2	0	0	117	-0.15087807325639735	1	1	0	0	118	-0.43255736614566026	27	2	0	0	167	0.057736159481599617	6	0	0	0	130	0	28
	33	0	0	0	159	0	11	16	0	0	125	0.06334462354309169	2	0	0	0	118	0	28	0	0	0	163	0	2	3	0	0	117	-0.08675923822251917	1	1	0	0	118	-0.43255736614566026	27	2	0	0	167	0.057736159481599617	6	0	0	0	130	0	29
	33	0	0	0	159	0	11	16	0	0	125	0.06334462354309169	2	0	0	0	118	0	28	0	0	0	163	0	2	3	0	0	117	-0.08675923822251917	1	1	0	0	118	-0.43255736614566026	27	2	0	0	167	0.057736159481599617	6	0	0	0	130	0	28
	32	0	0	0	160	0	11	16	0	0	125	0.06334462354309169	2	0	0	0	118	0	28	0	0	0	163	0	2	4	0	0	117	-0.0635057500345778	1	1	0	0	118	-0.43255736614566026	27	2	0	0	167	0.057736159481599617	7	0	0	0	130	0	28
	32	0	0	0	160	0	11	16	0	0	125	0.06334462354309169	2	0	0	0	118	0	28	0	0	0	163	0	2	4	0	0	117	-0.0635057500345778	1	1	0	0	118	-0.43255736614566026	27	2	0	0	167	0.057736159481599617	7	0	0	0	130	0	29
	32	0	0	0	160	0	11	17	0	0	125	0.05850603967264041	2	0	0	0	118	0	28	0	0	0	163	0	2	4	0	0	117	-0.0635057500345778	1	1	0	0	118	-0.43255736614566026	27	2	0	0	167	0.057736159481599617	7	0	0	0	130	0	31
	32	0	0	0	160	0	11	17	0	0	125	0.05850603967264041	2	0	0	0	118	0	26	1	0	0	164	0.03395497158012509	2	4	0	0	117	-0.0635057500345778	1	1	0	0	118	-0.43255736614566026	27	1	0	0	168	0.03262540068367669	9	0	0	0	130	0	31
	33	0	0	0	160	0	11	17	0	0	125	0.05850603967264041	2	0	0	0	118	0	25	2	0	0	164	0.06200893891479982	2	4	0	0	117	-0.0635057500345778	1	1	0	0	118	-0.43255736614566026	27	1	0	0	168	0.03262540068367669	9	0	0	0	130	0	32
	33	0	0	0	160	0	11	16	0	0	126	0.06334462354309169	2	0	0	0	118	0	25	2	0	0	164	0.06200893891479982	2	4	0	0	117	-0.0635057500345778	1	1	0	0	118	-0.43255736614566026	27	1	0	0	168	0.03262540068367669	9	0	0	0	130	0	31
	35	0	0	0	160	0	11	16	0	0	126	0.06334462354309169	2	0	0	0	118	0	25	2	0	0	164	0.06200893891479982	2	4	0	0	117	-0.0635057500345778	1	1	0	0	118	-0.43255736614566026	28	1	0	0	168	0.03161548292897239	9	0	0	0	130	0	29
	36	0	0	0	160	0	11	16	0	0	126	0.06334462354309169	2	0	0	0	118	0	25	2	0	0	164	0.06200893891479982	2	5	0	0	117	-0.05140786286832491	1	1	0	0	118	-0.43255736614566026	28	1	0	0	168	0.03161548292897239	9	0	0	0	130	0	30
	36	0	0	0	160	0	11	16	0	0	126	0.06334462354309169	2	0	0	0	118	0	25	2	0	0	164	0.06200893891479982	2	5	0	0	117	-0.05140786286832491	1	1	0	0	118	-0.43255736614566026	28	1	0	0	168	0.03161548292897239	9	0	0	0	130	0	30
	37	0	0	0	160	0	11	16	0	0	126	0.06334462354309169	2	0	0	0	118	0	25	2	0	0	164	0.06200893891479982	2	5	0	0	117	-0.05140786286832491	1	1	0	0	118	-0.43255736614566026	28	1	0	0	168	0.03161548292897239	10	0	0	0	130	0	29
	36	0	0	0	161	0	11	16	0	0	126	0.06334462354309169	2	0	0	0	118	0	25	2	0	0	164	0.06200893891479982	2	5	0	0	117	-0.05140786286832491	1	1	0	0	118	-0.43255736614566026	27	2	0	0	168	0.057736159481599617	10	0	0	0	130	0	29
	36	0	0	0	161	0	11	16	0	0	126	0.06334462354309169	2	0	0	0	118	0	24	2	0	0	165	0.06391146190846647	2	5	0	0	117	-0.05140786286832491	1	1	0	0	118	-0.43255736614566026	26	2	0	0	169	0.05934167942858389	10	0	0	0	130	0	29
	35	0	0	0	162	0	11	16	0	0	126	0.06334462354309169	2	0	0	0	118	0	24	2	0	0	165	0.06391146190846647	2	5	0	0	117	-0.05140786286832491	1	1	0	0	118	-0.43255736614566026	26	2	0	0	169	0.05934167942858389	12	0	0	0	130	0	29
	36	0	0	0	162	0	11	17	0	0	126	0.05850603967264041	2	0	0	0	118	0	24	2	0	0	165	0.06391146190846647	2	5	0	0	117	-0.05140786286832491	1	2	0	0	118	-2.3767714599175296	26	2	0	0	169	0.05934167942858389	12	0	0	0	130	0	29
	36	0	0	0	162	0	11	17	0	0	126	0.05850603967264041	2	0	0	0	118	0	24	2	0	0	165	0.06391146190846647	2	5	0	0	117	-0.05140786286832491	1	3	0	0	118	-0.2634878324134471	27	1	0	0	169	0.03262540068367669	13	0	0	0	130	0	28
	36	0	0	0	162	0	12	16	0	0	127	0.0709425832782945	2	0	0	0	118	0	25	1	0	0	165	0.0351347341323515	2	5	0	0	117	-0.05140786286832491	1	3	0	0	118	-0.2634878324134471	27	1	0	0	169	0.03262540068367669	13	0	0	0	130	0	28
	37	0	0	0	162	0	12	16	0	0	127	0.0709425832782945	2	0	0	0	118	0	24	1	0	0	166	0.036398065945422275	2	5	0	0	117	-0.05140786286832491	1	3	0	0	118	-0.2634878324134471	27	1	0	0	169	0.03262540068367669	13	0	0	0	130	0	29
	36	0	0	0	163	0	12	16	0	0	127	0.0709425832782945	2	0	0	0	118	0	24	1	0	0	166	0.036398065945422275	2	5	0	0	117	-0.05140786286832491	1	3	0	0	118	-0.2634878324134471	26	1	0	0	170	0.033699527428406685	13	0	0	0	130	0	28
	36	0	0	0	163	0	12	17	0	0	127	0.06603375890413954	2	0	0	0	118	0	23	1	0	0	168	0.037753956004613815	2	5	0	0	117	-0.05140786286832491	1	3	0	0	118	-0.2634878324134471	25	1	0	0	171	0.034843751857060755	13	0	0	0	130	0	28
	36	0	0	0	163	0	12	16	0	0	128	0.0709425832782945	2	0	0	0	118	0	21	1	0	0	170	0.04078603045519876	3	4	0	0	117	-3.7195651685723225E-4	1	4	0	0	118	-0.13045265619779486	25	1	0	0	171	0.034843751857060755	13	0	0	0	130	0	28
	36	0	0	0	163	0	14	16	0	0	128	0.0842847893992396	2	0	0	0	118	0	21	1	0	0	170	0.04078603045519876	3	4	0	0	117	-3.7195651685723225E-4	1	4	0	0	118	-0.13045265619779486	24	2	0	0	171	0.06279408997135003	13	0	0	0	130	0	28
	36	0	0	0	163	0	15	16	0	0	128	0.09007547462244482	2	0	0	0	118	0	21	1	0	0	170	0.04078603045519876	3	4	0	0	117	-3.7195651685723225E-4	1	4	0	0	118	-0.13045265619779486	24	2	0	0	171	0.06279408997135003	13	0	0	0	130	0	28
	36	0	0	0	163	0	15	16	0	0	128	0.09007547462244482	2	0	0	0	118	0	21	1	0	0	170	0.04078603045519876	3	4	0	0	117	-3.7195651685723225E-4	2	4	0	0	118	-0.0635057500345778	24	2	0	0	171	0.06279408997135003	13	0	0	0	130	0	28
	39	0	0	0	163	0	16	15	0	0	129	0.10005449835344317	2	0	0	0	118	0	21	1	0	0	170	0.04078603045519876	3	4	0	0	117	-3.7195651685723225E-4	2	4	0	0	118	-0.0635057500345778	22	3	0	0	172	0.08633287498497898	13	0	0	0	130	0	28
	39	0	0	0	163	0	16	15	0	0	129	0.10005449835344317	2	0	0	0	118	0	21	1	0	0	170	0.04078603045519876	3	4	0	0	117	-3.7195651685723225E-4	2	4	0	0	118	-0.0635057500345778	22	3	0	0	172	0.08633287498497898	13	0	0	0	130	0	28
	40	0	0	0	163	0	16	15	0	0	129	0.10005449835344317	2	0	0	0	118	0	21	1	0	0	170	0.04078603045519876	3	4	0	0	117	-3.7195651685723225E-4	3	3	0	0	118	0.00891702340832498	22	3	0	0	172	0.08633287498497898	14	0	0	0	130	0	28
	41	0	0	0	163	0	16	15	0	0	129	0.10005449835344317	2	0	0	0	118	0	21	1	0	0	170	0.04078603045519876	3	4	0	0	117	-3.7195651685723225E-4	4	3	0	0	118	0.06094552240827545	22	3	0	0	172	0.08633287498497898	14	0	0	0	130	0	27
	42	0	0	0	164	0	16	15	0	0	129	0.10005449835344317	3	0	0	0	118	0	21	1	0	0	170	0.04078603045519876	3	4	0	0	117	-3.7195651685723225E-4	4	3	0	0	118	0.06094552240827545	22	3	0	0	172	0.08633287498497898	14	0	0	0	130	0	28
	42	0	0	0	164	0	16	15	0	0	129	0.10005449835344317	3	0	0	0	118	0	21	1	0	0	170	0.04078603045519876	3	4	0	0	117	-3.7195651685723225E-4	4	3	0	0	118	0.06094552240827545	23	2	0	0	172	0.064647598477869	14	0	0	0	130	0	30
	42	0	0	0	164	0	16	15	0	0	129	0.10005449835344317	3	0	0	0	118	0	22	1	0	0	170	0.03921268120981647	3	4	0	0	117	-3.7195651685723225E-4	4	4	0	0	118	0.04435789005119075	22	2	0	0	173	0.06658904516914228	15	0	0	0	130	0	30
	42	0	0	0	165	0	16	15	0	0	129	0.10005449835344317	3	0	0	0	118	0	21	1	0	0	171	0.04078603045519876	3	4	0	0	117	-3.7195651685723225E-4	5	4	0	0	118	0.0743331706232563	23	1	0	0	173	0.03736923276516721	15	0	0	0	130	0	29
	44	0	0	0	165	0	16	15	0	0	129	0.10005449835344317	3	0	0	0	118	0	22	1	0	0	171	0.03921268120981647	4	4	0	0	117	0.04435789005119075	6	3	0	0	118	0.10573044572625355	23	1	0	0	173	0.03736923276516721	15	0	0	0	130	0	30
	43	1	0	0	165	0.021591430823277483	16	14	0	0	130	0.10486030183544574	3	0	0	0	118	0	22	1	0	0	171	0.03921268120981647	4	4	0	0	117	0.04435789005119075	7	3	0	0	118	0.11421173643100342	23	1	0	0	173	0.03736923276516721	15	0	0	0	130	0	30
	44	1	0	0	165	0.021136293097057952	16	14	0	0	130	0.10486030183544574	3	0	0	0	118	0	22	0	0	0	172	0	4	4	0	0	117	0.04435789005119075	7	3	0	0	118	0.11421173643100342	22	1	0	0	174	0.038765558995839916	15	0	0	0	130	0	31
	45	1	0	0	165	0.020699894815766874	16	14	0	0	130	0.10486030183544574	3	0	0	0	118	0	22	0	0	0	172	0	4	5	0	0	117	0.03118806821734195	8	2	0	0	118	0.11134564390146202	22	1	0	0	174	0.038765558995839916	16	0	0	0	130	0	31
	46	1	0	0	165	0.020281105381156534	16	14	0	0	130	0.10486030183544574	3	0	0	0	118	0	22	0	0	0	173	0	4	5	0	0	117	0.03118806821734195	8	2	0	0	118	0.11134564390146202	22	1	0	0	174	0.038765558995839916	16	0	0	0	130	0	31
	46	1	0	0	165	0.020281105381156534	17	14	0	0	130	0.10911657606707117	3	0	0	0	118	0	22	0	0	0	173	0	4	5	0	0	117	0.03118806821734195	8	2	0	0	118	0.11134564390146202	22	1	0	0	174	0.038765558995839916	17	0	0	0	130	0	30
	46	1	0	0	165	0.020281105381156534	17	14	0	0	130	0.10911657606707117	4	0	0	0	118	0	22	0	0	0	173	0	4	6	0	0	117	0.02105539755657922	8	2	0	0	118	0.11134564390146202	22	1	0	0	174	0.038765558995839916	17	0	0	0	130	0	31
	47	1	0	0	165	0.01987888306375309	18	14	0	0	130	0.11286541607804429	4	0	0	0	118	0	23	0	0	0	173	0	4	6	0	0	117	0.02105539755657922	9	1	0	0	118	0.07631596234728619	22	1	0	0	174	0.038765558995839916	17	0	0	0	130	0	32
	48	1	0	0	165	0.019492266469241213	18	14	0	0	130	0.11286541607804429	4	0	0	0	118	0	23	0	0	0	173	0	5	5	0	0	117	0.05994392149008613	9	1	0	0	118	0.07631596234728619	22	1	0	0	174	0.038765558995839916	17	0	0	0	130	0	33
	48	1	0	0	165	0.019492266469241213	19	14	0	0	130	0.11615475742208711	5	0	0	0	118	0	23	0	0	0	174	0	5	6	0	0	117	0.04763736816997689	9	1	0	0	118	0.07631596234728619	22	1	0	0	174	0.038765558995839916	18	0	0	0	130	0	33
	48	1	0	0	165	0.019492266469241213	19	15	0	0	130	0.11219833241999275	5	0	0	0	118	0	23	0	0	0	174	0	5	6	0	0	117	0.04763736816997689	9	1	0	0	118	0.07631596234728619	22	1	0	0	174	0.038765558995839916	18	0	0	0	130	0	32
	49	1	0	0	165	0.019120366965994423	19	15	0	0	130	0.11219833241999275	5	0	0	0	118	0	23	0	0	0	174	0	5	6	0	0	117	0.04763736816997689	9	1	0	0	118	0.07631596234728619	22	1	0	0	174	0.038765558995839916	19	0	0	0	130	0	34
	50	1	0	0	165	0.018762361950295074	19	15	0	0	130	0.11219833241999275	5	0	0	0	118	0	23	0	0	0	174	0	5	7	0	0	117	0.03742448132154936	8	1	0	0	119	0.08150739113639974	22	1	0	0	174	0.038765558995839916	19	0	0	0	130	0	35
	50	1	0	0	165	0.018762361950295074	20	14	0	0	131	0.11902891343973883	5	0	0	0	118	0	24	0	0	0	174	0	6	8	0	0	117	0.04822583027056568	10	0	0	0	119	0	22	1	0	0	174	0.038765558995839916	19	0	0	0	130	0	33
	51	1	0	0	165	0.01841748884350268	20	14	0	0	131	0.11902891343973883	5	0	0	0	118	0	25	0	0	0	174	0	7	7	0	0	117	0.0743267181843855	10	0	0	0	119	0	23	1	0	0	174	0.03736923276516721	19	0	0	0	130	0	35
	52	1	0	0	165	0.01808503973034975	20	15	0	0	131	0.11537372906546761	5	0	0	0	118	0	25	0	0	0	174	0	8	7	0	0	117	0.0876208894211368	10	0	0	0	119	0	23	1	0	0	174	0.03736923276516721	19	0	0	0	130	0	34
	53	1	0	0	165	0.017764356560147545	20	15	0	0	131	0.11537372906546761	5	0	0	0	118	0	25	0	0	0	174	0	8	7	0	0	117	0.0876208894211368	10	0	0	0	119	0	23	1	0	0	174	0.03736923276516721	19	0	0	0	130	0	34
	56	1	0	0	165	0.016866982804744655	20	15	0	0	131	0.11537372906546761	5	0	0	0	118	0	27	0	0	0	174	0	11	4	0	0	117	0.12314951497819751	10	0	0	0	119	0	23	1	0	0	174	0.03736923276516721	20	0	0	0	130	0	34
	58	0	0	0	167	0	20	15	0	0	131	0.11537372906546761	5	0	0	0	118	0	27	0	0	0	174	0	11	4	0	0	117	0.12314951497819751	10	0	0	0	119	0	23	1	0	0	174	0.03736923276516721	20	0	0	0	130	0	34
	59	0	0	0	167	0	20	15	0	0	131	0.11537372906546761	5	0	0	0	118	0	27	0	0	0	174	0	14	3	0	0	117	0.11040339032692997	10	0	0	0	119	0	23	1	0	0	174	0.03736923276516721	20	0	0	0	130	0	35
	60	0	0	0	167	0	20	15	0	0	131	0.11537372906546761	5	0	0	0	118	0	27	0	0	0	174	0	16	1	0	0	117	0.05092835933629167	10	0	0	0	119	0	25	0	0	0	174	0	20	0	0	0	130	0	36
	62	0	0	0	168	0	21	15	0	0	131	0.11817641526315435	5	0	0	0	118	0	27	0	0	0	174	0	16	1	0	0	117	0.05092835933629167	11	0	0	0	119	0	26	0	0	0	174	0	20	0	0	0	130	0	37
	63	0	0	0	168	0	21	15	0	0	131	0.11817641526315435	5	0	0	0	118	0	27	0	0	0	174	0	17	1	0	0	117	0.0485306770298924	11	0	0	0	119	0	26	0	0	0	174	0	20	0	0	0	130	0	38
	63	0	0	0	169	0	21	14	0	0	132	0.12152850418521437	5	0	0	0	118	0	27	0	0	0	174	0	18	1	0	0	117	0.04634033009676558	11	0	0	0	119	0	25	0	0	0	175	0	20	0	0	0	130	0	38
	64	0	0	0	169	0	21	14	0	0	132	0.12152850418521437	5	0	0	0	118	0	28	0	0	0	174	0	19	1	0	0	117	0.04433296345736698	11	0	0	0	119	0	25	0	0	0	175	0	21	0	0	0	130	0	39
	65	0	0	0	169	0	21	13	0	0	133	0.12463218909991877	5	0	0	0	118	0	28	0	0	0	174	0	18	2	0	0	117	0.07799859836475886	11	0	0	0	119	0	25	0	0	0	175	0	21	0	0	0	130	0	39
	66	0	0	0	169	0	21	13	0	0	133	0.12463218909991877	5	0	0	0	118	0	29	0	0	0	174	0	19	2	0	0	117	0.0752849693727911	11	0	0	0	119	0	26	0	0	0	175	0	21	0	0	0	130	0	38
	67	0	0	0	170	0	22	13	0	0	133	0.1264535905152155	5	0	0	0	118	0	29	0	0	0	174	0	21	1	0	0	117	0.04078603045519876	11	0	0	0	119	0	26	0	0	0	175	0	21	0	0	0	130	0	39
	67	0	0	0	170	0	22	13	0	0	133	0.1264535905152155	5	0	0	0	118	0	29	0	0	0	174	0	21	1	0	0	117	0.04078603045519876	12	0	0	0	119	0	27	0	0	0	175	0	22	0	0	0	130	0	39
	68	0	0	0	170	0	22	12	0	0	134	0.1288196099830342	5	0	0	0	118	0	29	0	0	0	174	0	21	1	0	0	117	0.04078603045519876	13	0	0	0	119	0	28	0	0	0	175	0	22	0	0	0	130	0	39
	69	0	0	0	170	0	22	12	0	0	134	0.1288196099830342	5	0	0	0	118	0	31	0	0	0	174	0	22	1	0	0	117	0.03921268120981647	13	0	0	0	119	0	29	1	0	0	175	0.030664461921086232	22	0	0	0	130	0	39
	72	0	0	0	171	0	22	11	0	0	135	0.1306491132091647	5	0	0	0	118	0	31	0	0	0	174	0	21	2	0	0	117	0.07032606137131864	14	0	0	0	119	0	30	0	0	0	175	0	22	0	0	0	130	0	39
	74	0	0	0	172	0	22	11	0	0	135	0.1306491132091647	5	0	0	0	118	0	31	0	0	0	174	0	22	2	0	0	117	0.06806102973745977	14	0	0	0	119	0	30	0	0	0	175	0	22	0	0	0	130	0	39
	75	0	0	0	172	0	22	11	0	0	135	0.1306491132091647	5	0	0	0	118	0	31	0	0	0	174	0	22	2	0	0	117	0.06806102973745977	14	0	0	0	119	0	31	0	0	0	175	0	22	0	0	0	130	0	42
	75	0	0	0	172	0	22	11	0	0	135	0.1306491132091647	5	0	0	0	118	0	32	0	0	0	174	0	21	3	0	0	117	0.09148902977704423	14	0	0	0	119	0	31	0	0	0	175	0	22	0	0	0	130	0	42
	76	0	0	0	173	0	22	11	0	0	135	0.1306491132091647	6	0	0	0	118	0	33	0	0	0	174	0	21	3	0	0	117	0.09148902977704423	14	0	0	0	119	0	31	0	0	0	175	0	22	0	0	0	130	0	41
	75	0	0	0	176	0	22	11	0	0	135	0.1306491132091647	8	0	0	0	118	0	32	0	0	0	175	0	20	4	0	0	117	0.10860576470187379	14	0	0	0	119	0	31	0	0	0	175	0	21	1	0	0	130	0.040262124260664355	41
	74	0	0	0	177	0	22	11	0	0	135	0.1306491132091647	8	0	0	0	118	0	32	0	0	0	175	0	21	4	0	0	117	0.10637292323591152	14	0	0	0	119	0	32	0	0	0	175	0	21	1	0	0	130	0.040262124260664355	41
	76	0	0	0	177	0	22	11	0	0	135	0.1306491132091647	8	0	0	0	118	0	33	0	0	0	175	0	21	4	0	0	117	0.10637292323591152	14	0	0	0	119	0	32	0	0	0	175	0	21	1	0	0	130	0.040262124260664355	41
	74	0	0	0	179	0	22	11	0	0	135	0.1306491132091647	9	0	0	0	118	0	33	0	0	0	175	0	20	5	0	0	117	0.11829304052963022	14	0	0	0	119	0	32	0	0	0	175	0	21	1	0	0	130	0.040262124260664355	42
	75	0	0	0	179	0	22	11	0	0	135	0.1306491132091647	10	0	0	0	118	0	33	0	0	0	175	0	21	4	0	0	117	0.10637292323591152	14	0	0	0	119	0	33	0	0	0	175	0	21	1	0	0	130	0.040262124260664355	42
	75	0	0	0	180	0	22	11	0	0	135	0.1306491132091647	9	1	0	0	118	0.07799859836475886	32	0	0	0	176	0	22	3	0	0	117	0.08908404404973357	14	0	0	0	119	0	34	0	0	0	175	0	21	1	0	0	130	0.040262124260664355	42
	75	0	0	0	181	0	22	11	0	0	135	0.1306491132091647	9	1	0	0	118	0.07799859836475886	33	0	0	0	176	0	23	3	0	0	117	0.08677358678155105	15	0	0	0	119	0	35	0	0	0	175	0	21	1	0	0	130	0.040262124260664355	42
	76	0	0	0	182	0	22	11	0	0	135	0.1306491132091647	9	1	0	0	118	0.07799859836475886	33	0	0	0	177	0	23	3	0	0	117	0.08677358678155105	15	0	0	0	119	0	37	0	0	0	175	0	21	1	0	0	130	0.040262124260664355	42
	75	0	0	0	183	0	23	11	0	0	135	0.13140262667158678	9	1	0	0	118	0.07799859836475886	34	0	0	0	177	0	23	4	0	0	117	0.10199262085804076	15	0	0	0	120	0	38	0	0	0	175	0	21	1	0	0	130	0.040262124260664355	42
	75	0	0	0	184	0	23	11	0	0	135	0.13140262667158678	9	0	0	0	119	0	34	0	0	0	177	0	25	2	0	0	117	0.06200893891479982	15	0	0	0	120	0	37	0	0	0	176	0	21	1	0	0	130	0.040262124260664355	42
	74	0	0	0	185	0	23	12	0	0	135	0.12997628908198008	9	0	0	0	119	0	35	0	0	0	177	0	25	2	0	0	117	0.06200893891479982	15	0	0	0	120	0	38	0	0	0	176	0	22	0	0	0	130	0	43
	74	0	0	0	186	0	23	12	0	0	135	0.12997628908198008	9	0	0	0	119	0	35	0	0	0	178	0	25	2	0	0	117	0.06200893891479982	14	0	0	0	121	0	38	0	0	0	176	0	23	0	0	0	130	0	43
	74	0	0	0	186	0	23	12	0	0	135	0.12997628908198008	10	0	0	0	119	0	35	0	0	0	178	0	26	2	0	0	117	0.06021022749095151	14	0	0	0	121	0	39	0	0	0	176	0	23	0	0	0	130	0	44
	74	0	0	0	186	0	23	12	0	0	135	0.12997628908198008	10	0	0	0	119	0	36	0	0	0	178	0	28	2	0	0	117	0.05689474019042488	14	0	0	0	121	0	39	0	0	0	176	0	23	0	0	0	130	0	44
	72	0	0	0	188	0	23	12	0	0	135	0.12997628908198008	10	0	0	0	119	0	36	0	0	0	178	0	29	2	0	0	117	0.05536465009432696	15	0	0	0	121	0	41	0	0	0	176	0	23	0	0	0	130	0	45
	72	0	0	0	188	0	23	13	0	0	135	0.12797861340742928	10	0	0	0	119	0	37	0	0	0	178	0	30	2	0	0	117	0.053911678755103644	15	0	0	0	121	0	41	0	0	0	176	0	23	0	0	0	130	0	45
	72	0	0	0	188	0	24	14	0	0	135	0.12713309336161865	10	0	0	0	119	0	36	0	0	0	179	0	30	2	0	0	117	0.053911678755103644	15	0	0	0	121	0	43	0	0	0	176	0	23	0	0	0	130	0	45
	71	0	0	0	189	0	24	14	0	0	135	0.12713309336161865	10	0	0	0	119	0	37	0	0	0	179	0	30	2	0	0	117	0.053911678755103644	15	0	0	0	121	0	43	0	0	0	176	0	23	0	0	0	130	0	46
	69	0	0	0	191	0	24	14	0	0	135	0.12713309336161865	9	1	0	0	119	0.07799859836475886	38	0	0	0	179	0	30	2	0	0	117	0.053911678755103644	15	0	0	0	121	0	44	0	0	0	176	0	23	0	0	0	130	0	46
	70	0	0	0	191	0	24	14	0	0	135	0.12713309336161865	8	1	0	0	120	0.08393829319024122	38	0	0	0	180	0	33	0	0	0	117	0	15	0	0	0	121	0	44	0	0	0	176	0	23	0	0	0	130	0	45
	69	0	0	0	192	0	25	16	0	0	135	0.12383701260665171	9	0	0	0	120	0	40	0	0	0	180	0	33	0	0	0	117	0	15	0	0	0	121	0	45	0	0	0	176	0	23	0	0	0	130	0	46
	69	0	0	0	192	0	25	16	0	0	135	0.12383701260665171	9	0	0	0	120	0	41	0	0	0	180	0	33	0	0	0	117	0	15	0	0	0	121	0	45	0	0	0	177	0	23	0	0	0	130	0	47
	68	0	0	0	193	0	25	18	0	0	135	0.11831774581450798	9	0	0	0	120	0	41	0	0	0	180	0	32	1	0	0	117	0.028248623988090252	15	0	0	0	121	0	47	0	0	0	177	0	23	0	0	0	130	0	47
	68	0	0	0	193	0	26	19	0	0	135	0.11764450272947125	9	0	0	0	120	0	41	0	0	0	180	0	33	1	0	0	117	0.027477491719406253	15	0	0	0	121	0	47	0	0	0	177	0	23	0	0	0	130	0	47
	68	0	0	0	193	0	26	20	0	0	135	0.11478854519735815	9	0	0	0	120	0	42	0	0	0	180	0	33	2	0	0	117	0.04996392072663769	15	0	0	0	121	0	47	0	0	0	177	0	24	0	0	0	130	0	49
	67	0	0	0	194	0	27	18	0	0	136	0.12227936393324253	9	0	0	0	120	0	42	0	0	0	180	0	34	1	0	0	117	0.026747045753026968	15	0	0	0	121	0	48	0	0	0	177	0	24	0	0	0	130	0	49
	67	0	0	0	194	0	27	19	0	0	136	0.11970307720852946	9	0	0	0	120	0	42	0	0	0	180	0	34	1	0	0	117	0.026747045753026968	15	0	0	0	121	0	48	0	0	0	177	0	24	0	0	0	130	0	51
	67	0	0	0	194	0	27	19	0	0	136	0.11970307720852946	9	0	0	0	120	0	43	0	0	0	180	0	35	1	0	0	117	0.0260541748578283	15	0	0	0	121	0	49	0	0	0	177	0	24	0	0	0	130	0	50
	67	0	0	0	194	0	27	18	0	0	137	0.12227936393324253	9	0	0	0	120	0	43	0	0	0	180	0	35	1	0	0	117	0.0260541748578283	15	0	0	0	121	0	49	1	0	0	177	0.019077272284331735	24	0	0	0	130	0	50
	66	1	0	0	194	0.014435447500563628	27	18	0	0	137	0.12227936393324253	9	0	0	0	120	0	43	0	0	0	180	0	36	1	0	0	117	0.025396074143815128	15	0	0	0	121	0	49	1	0	0	177	0.019077272284331735	24	0	0	0	130	0	50
	66	1	0	0	194	0.014435447500563628	27	18	0	0	137	0.12227936393324253	9	0	0	0	120	0	46	0	0	0	180	0	36	1	0	0	117	0.025396074143815128	15	0	0	0	121	0	49	1	0	0	177	0.019077272284331735	24	0	0	0	130	0	50
	66	1	0	0	194	0.014435447500563628	29	18	0	0	137	0.12543386689249983	9	0	0	0	120	0	46	0	0	0	180	0	35	2	0	0	117	0.047630297264905794	15	0	0	0	121	0	48	1	0	0	178	0.019446314195971533	25	0	0	0	130	0	49
	65	1	0	0	195	0.014646632928542435	29	19	0	0	137	0.12322796371129163	9	0	0	0	120	0	47	0	0	0	180	0	36	2	0	0	117	0.04654147849675194	15	0	0	0	121	0	50	1	0	0	178	0.01872189246611482	25	0	0	0	130	0	50
	65	1	0	0	195	0.014646632928542435	29	19	0	0	137	0.12322796371129163	9	0	0	0	120	0	46	0	0	0	181	0	36	2	0	0	117	0.04654147849675194	14	0	0	0	122	0	51	1	0	0	178	0.018379435342460147	25	0	0	0	130	0	52
	64	1	0	0	196	0.014864081058101157	29	20	0	0	137	0.12087679434539386	9	0	0	0	120	0	45	0	0	0	182	0	37	1	0	0	117	0.02477020868500142	14	0	0	0	122	0	52	1	0	0	178	0.01804921345471656	25	0	0	0	130	0	52
	64	1	0	0	196	0.014864081058101157	29	20	0	0	137	0.12087679434539386	9	0	0	0	120	0	45	0	0	0	182	0	39	1	0	0	117	0.023606209571846625	14	0	0	0	122	0	52	1	0	0	179	0.01804921345471656	25	0	0	0	130	0	53
	64	1	0	0	196	0.014864081058101157	30	19	0	0	138	0.1247231302441597	9	0	0	0	120	0	45	0	0	0	182	0	40	1	0	0	117	0.02306409391807374	14	0	0	0	122	0	51	1	0	0	180	0.018379435342460147	25	0	0	0	130	0	53
	64	1	0	0	196	0.014864081058101157	30	19	0	0	138	0.1247231302441597	9	0	0	0	120	0	47	0	0	0	182	0	40	1	0	0	117	0.02306409391807374	14	0	0	0	122	0	51	1	0	0	180	0.018379435342460147	25	0	0	0	130	0	52
	62	1	0	0	198	0.015318912081392458	30	18	0	0	139	0.12674719956765257	9	0	0	0	120	0	45	0	0	0	185	0	40	1	0	0	117	0.02306409391807374	15	0	0	0	122	0	51	1	0	0	180	0.018379435342460147	25	0	0	0	130	0	50
	56	0	0	0	205	0	31	17	0	0	140	0.1295312536961522	9	0	0	0	120	0	42	0	0	0	188	0	40	1	0	0	117	0.02306409391807374	15	0	0	0	122	0	48	1	0	0	185	0.019446314195971533	25	0	0	0	130	0	50
	48	0	0	0	213	0	31	18	0	0	140	0.12790294777659925	9	0	0	0	120	0	42	0	0	0	189	0	40	1	0	0	117	0.02306409391807374	15	0	0	0	122	0	45	1	0	0	189	0.02064369307891903	26	0	0	0	130	0	48
	43	0	0	0	218	0	31	17	0	0	141	0.1295312536961522	9	0	0	0	120	0	41	0	0	0	190	0	41	1	0	0	117	0.022546205427867394	15	0	0	0	122	0	44	1	0	0	191	0.021076000949753357	27	0	0	0	130	0	48
	40	0	0	0	221	0	31	18	0	0	141	0.12790294777659925	9	0	0	0	120	0	39	0	0	0	192	0	41	1	0	0	117	0.022546205427867394	16	0	0	0	122	0	41	1	0	0	194	0.022487725139364468	27	0	0	0	130	0	43
	30	0	0	0	231	0	30	20	0	0	141	0.12253884881495655	9	0	0	0	120	0	38	0	0	0	193	0	41	1	0	0	117	0.022546205427867394	16	0	0	0	122	0	38	1	0	0	197	0.024099790991883793	28	0	0	0	130	0	40
	25	0	0	0	236	0	29	20	0	0	142	0.12087679434539386	9	0	0	0	120	0	38	0	0	0	193	0	41	1	0	0	117	0.022546205427867394	16	0	0	0	122	0	37	0	0	0	199	0	29	0	0	0	130	0	36
	23	0	0	0	238	0	29	20	0	0	142	0.12087679434539386	8	0	0	0	121	0	38	0	0	0	193	0	41	1	0	0	117	0.022546205427867394	16	0	0	0	122	0	36	0	0	0	200	0	29	0	0	0	130	0	34
	15	0	0	0	246	0	29	21	0	0	142	0.11841577812453996	8	0	0	0	121	0	38	0	0	0	193	0	42	1	0	0	117	0.022050963770594383	16	0	0	0	122	0	36	0	0	0	200	0	29	0	0	0	130	0	28
	14	0	0	0	247	0	29	16	0	0	148	0.1292320527938263	8	0	0	0	121	0	37	0	0	0	194	0	40	2	0	0	118	0.042633717990726315	16	0	0	0	122	0	36	0	0	0	200	0	29	0	0	0	130	0	25
	10	0	0	0	251	0	28	16	0	0	149	0.1281669254452484	8	0	0	0	121	0	32	0	0	0	199	0	40	2	0	0	118	0.042633717990726315	16	0	0	0	122	0	34	0	0	0	202	0	29	0	0	0	130	0	21
	10	0	0	0	251	0	28	14	0	0	151	0.13124457739376003	8	0	0	0	121	0	28	0	0	0	203	0	40	2	0	0	118	0.042633717990726315	16	0	0	0	122	0	29	0	0	0	207	0	29	0	0	0	130	0	19
	8	0	0	0	253	0	28	9	0	0	156	0.1289056256752077	8	0	0	0	121	0	26	0	0	0	205	0	40	2	0	0	118	0.042633717990726315	15	0	0	0	123	0	25	0	0	0	211	0	29	0	0	0	130	0	15
	8	0	0	0	253	0	29	6	0	0	159	0.11199119493910681	8	0	0	0	121	0	22	0	0	0	209	0	39	2	0	0	119	0.04354901446609134	15	0	0	0	123	0	21	0	0	0	215	0	29	0	0	0	130	0	15
	7	0	0	0	254	0	28	4	0	0	163	0.09245711632737072	8	0	0	0	121	0	21	0	0	0	210	0	36	2	0	0	122	0.04654147849675194	15	0	0	0	123	0	17	0	0	0	219	0	29	0	0	0	130	0	14
	6	0	0	0	255	0	29	4	0	0	163	0.09055808902084779	8	0	0	0	121	0	17	0	0	0	214	0	35	2	0	0	123	0.047630297264905794	15	0	0	0	123	0	15	0	0	0	221	0	29	0	0	0	130	0	14
	5	0	0	0	256	0	29	4	0	0	163	0.09055808902084779	8	0	0	0	121	0	14	0	0	0	217	0	36	1	0	0	123	0.025396074143815128	15	0	0	0	123	0	12	0	0	0	224	0	29	0	0	0	130	0	13
	3	0	0	0	258	0	29	3	0	0	164	0.07510475973536551	8	0	0	0	121	0	12	0	0	0	219	0	36	1	0	0	123	0.025396074143815128	15	0	0	0	123	0	11	0	0	0	225	0	30	0	0	0	130	0	12
	3	0	0	0	258	0	30	3	0	0	164	0.07335659675675227	8	0	0	0	121	0	7	0	0	0	224	0	36	1	0	0	123	0.025396074143815128	15	0	0	0	123	0	9	0	0	0	227	0	30	0	0	0	130	0	11
	3	0	0	0	258	0	30	2	0	0	166	0.05406217401626001	8	0	0	0	121	0	7	0	0	0	224	0	36	1	0	0	123	0.025396074143815128	15	0	0	0	123	0	7	0	0	0	229	0	30	0	0	0	130	0	10
	3	0	0	0	258	0	31	2	0	0	166	0.052667351629577884	8	0	0	0	121	0	6	0	0	0	225	0	36	1	0	0	123	0.025396074143815128	15	0	0	0	123	0	7	0	0	0	229	0	31	0	0	0	130	0	9
	3	0	0	0	258	0	31	2	0	0	166	0.052667351629577884	8	0	0	0	121	0	6	0	0	0	225	0	36	1	0	0	123	0.025396074143815128	15	0	0	0	123	0	5	0	0	0	231	0	28	0	0	0	133	0	7
	2	0	0	0	259	0	31	2	0	0	166	0.052667351629577884	8	0	0	0	121	0	5	0	0	0	226	0	35	0	0	0	125	0	15	0	0	0	123	0	4	0	0	0	232	0	28	0	0	0	134	0	7
	2	0	0	0	259	0	30	1	0	0	168	0.02997010382342747	8	0	0	0	121	0	5	0	0	0	226	0	34	1	0	0	126	0.026747045753026968	15	0	0	0	123	0	3	0	0	0	233	0	28	0	0	0	134	0	5
	2	0	0	0	259	0	30	1	0	0	168	0.02997010382342747	8	0	0	0	121	0	2	0	0	0	229	0	33	1	0	0	127	0.027477491719406253	15	0	0	0	123	0	3	0	0	0	233	0	27	0	0	0	135	0	5
	2	0	0	0	259	0	30	0	0	0	169	0	8	0	0	0	121	0	2	0	0	0	229	0	33	1	0	0	127	0.027477491719406253	15	0	0	0	123	0	2	0	0	0	234	0	26	0	0	0	136	0	4
	2	0	0	0	259	0	30	0	0	0	169	0	6	0	0	0	123	0	2	0	0	0	229	0	33	1	0	0	127	0.027477491719406253	15	0	0	0	123	0	2	0	0	0	234	0	26	0	0	0	136	0	4
	2	0	0	0	259	0	31	0	0	0	169	0	6	0	0	0	123	0	2	0	0	0	229	0	33	1	0	0	127	0.027477491719406253	15	0	0	0	123	0	2	0	0	0	234	0	26	0	0	0	136	0	3
	2	0	0	0	259	0	31	0	0	0	170	0	6	0	0	0	123	0	2	0	0	0	229	0	33	1	0	0	127	0.027477491719406253	15	0	0	0	123	0	2	0	0	0	234	0	25	0	0	0	137	0	3
	2	0	0	0	259	0	32	0	0	0	170	0	6	0	0	0	123	0	1	0	0	0	230	0	33	1	0	0	127	0.027477491719406253	15	0	0	0	123	0	2	0	0	0	234	0	25	0	0	0	137	0	3
	1	0	0	0	260	0	32	0	0	0	171	0	6	0	0	0	123	0	1	0	0	0	230	0	32	1	0	0	128	0.028248623988090252	15	0	0	0	123	0	2	0	0	0	234	0	25	0	0	0	137	0	3
	1	0	0	0	260	0	33	0	0	0	171	0	6	0	0	0	123	0	1	0	0	0	230	0	31	1	0	0	129	0.02906390242840178	15	0	0	0	123	0	2	0	0	0	234	0	26	0	0	0	137	0	3
	1	0	0	0	260	0	33	0	0	0	171	0	6	0	0	0	123	0	1	0	0	0	230	0	30	1	0	0	130	0.029927184884813256	15	0	0	0	123	0	2	0	0	0	234	0	25	0	0	0	138	0	3
	1	0	0	0	260	0	35	0	0	0	171	0	6	0	0	0	123	0	1	0	0	0	230	0	27	1	0	0	133	0.032850889122945204	15	0	0	0	123	0	2	0	0	0	234	0	26	0	0	0	139	0	3
	1	0	0	0	260	0	36	0	0	0	171	0	6	0	0	0	123	0	1	0	0	0	230	0	27	1	0	0	133	0.032850889122945204	15	0	0	0	123	0	2	0	0	0	234	0	26	0	0	0	140	0	2
	1	0	0	0	260	0	36	0	0	0	171	0	6	0	0	0	123	0	1	0	0	0	230	0	25	2	0	0	134	0.06200893891479982	15	0	0	0	123	0	2	0	0	0	234	0	26	0	0	0	140	0	2
	1	0	0	0	260	0	35	0	0	0	172	0	6	0	0	0	123	0	1	0	0	0	230	0	24	2	0	0	135	0.06391146190846647	13	0	0	0	125	0	2	0	0	0	234	0	26	0	0	0	140	0	2
	1	0	0	0	260	0	35	0	0	0	174	0	6	0	0	0	123	0	1	0	0	0	230	0	24	2	0	0	135	0.06391146190846647	9	0	0	0	129	0	2	0	0	0	234	0	26	0	0	0	140	0	0
	1	0	0	0	260	0	35	0	0	0	175	0	6	0	0	0	123	0	1	0	0	0	230	0	23	2	0	0	136	0.06592591945745194	9	0	0	0	129	0	1	0	0	0	235	0	26	0	0	0	140	0
	1	0	0	0	260	0	36	0	0	0	175	0	5	0	0	0	124	0	1	0	0	0	230	0	22	2	0	0	137	0.06806102973745977	8	0	0	0	130	0	1	0	0	0	235	0	25	0	0	0	141	0
	1	0	0	0	260	0	37	0	0	0	175	0	5	0	0	0	124	0	1	0	0	0	230	0	22	2	0	0	138	0.06806102973745977	7	0	0	0	131	0	1	0	0	0	235	0	25	0	0	0	141	0
	1	0	0	0	260	0	36	0	0	0	176	0	5	0	0	0	124	0	1	0	0	0	230	0	22	2	0	0	138	0.06806102973745977	4	0	0	0	134	0	1	0	0	0	235	0	24	0	0	0	142	0
	1	0	0	0	260	0	35	0	0	0	177	0	5	0	0	0	124	0	1	0	0	0	230	0	21	2	0	0	139	0.07032606137131864	4	0	0	0	134	0	1	0	0	0	235	0	24	0	0	0	142	0
	1	0	0	0	260	0	35	0	0	0	177	0	5	0	0	0	124	0	1	0	0	0	230	0	20	2	0	0	140	0.07273072601586948	4	0	0	0	134	0	1	0	0	0	235	0	24	0	0	0	143	0
	1	0	0	0	260	0	32	0	0	0	180	0	5	0	0	0	124	0	1	0	0	0	230	0	20	2	0	0	140	0.07273072601586948	4	0	0	0	134	0	1	0	0	0	235	0	23	0	0	0	144	0
	1	0	0	0	260	0	33	0	0	0	180	0	5	0	0	0	124	0	1	0	0	0	230	0	22	0	0	0	140	0	3	0	0	0	135	0	1	0	0	0	235	0	22	0	0	0	145	0
	1	0	0	0	260	0	31	0	0	0	182	0	5	0	0	0	124	0	1	0	0	0	230	0	22	0	0	0	140	0	2	0	0	0	136	0	1	0	0	0	235	0	23	0	0	0	145	0
	1	0	0	0	260	0	28	0	0	0	185	0	4	0	0	0	125	0	1	0	0	0	230	0	22	0	0	0	141	0	2	0	0	0	136	0	1	0	0	0	235	0	23	0	0	0	145	0
	1	0	0	0	260	0	28	0	0	0	185	0	4	0	0	0	125	0	1	0	0	0	230	0	22	0	0	0	141	0	2	0	0	0	136	0	1	0	0	0	235	0	24	0	0	0	145	0
	1	0	0	0	260	0	28	0	0	0	185	0	4	0	0	0	125	0	1	0	0	0	230	0	22	0	0	0	141	0	2	0	0	0	136	0	1	0	0	0	235	0	25	0	0	0	145	0
	1	0	0	0	260	0	28	1	0	0	185	0.03186838969188469	4	0	0	0	125	0	0	0	0	0	231	<RuntimePrimitiveException>	22	0	0	0	141	0	1	0	0	0	137	0	1	0	0	0	235	0	26	0	0	0	145	0
	1	0	0	0	260	0	29	1	0	0	185	0.0308903252118428	4	0	0	0	125	0							22	0	0	0	141	0	0	0	0	0	138	<RuntimePrimitiveException>	1	0	0	0	235	0	27	0	0	0	145	0
	1	0	0	0	260	0	30	0	0	0	185	0	4	0	0	0	125	0							20	1	0	0	142	0.04248757100692264							1	0	0	0	235	0	26	0	0	0	146	0
	1	0	0	0	260	0	30	0	0	0	185	0	4	0	0	0	125	0							20	1	0	0	142	0.04248757100692264							1	0	0	0	235	0	26	0	0	0	147	0
	1	0	0	0	260	0	30	0	0	0	185	0	4	0	0	0	125	0							20	1	0	0	142	0.04248757100692264							1	0	0	0	235	0	27	0	0	0	148	0
	1	0	0	0	260	0	29	0	0	0	187	0	4	0	0	0	125	0							20	1	0	0	142	0.04248757100692264							1	0	0	0	235	0	25	0	0	0	150	0
	1	0	0	0	260	0	28	0	0	0	188	0	4	0	0	0	125	0							20	1	0	0	142	0.04248757100692264							1	0	0	0	235	0	25	0	0	0	151	0
	1	0	0	0	260	0	30	0	0	0	188	0	4	0	0	0	125	0							19	1	0	0	143	0.04433296345736698							1	0	0	0	235	0	26	0	0	0	151	0
	1	0	0	0	260	0	30	0	0	0	188	0	4	0	0	0	125	0							19	1	0	0	143	0.04433296345736698							1	0	0	0	235	0	25	1	0	0	151	0.034843751857060755
	1	0	0	0	260	0	30	0	0	0	189	0	4	0	0	0	125	0							19	1	0	0	143	0.04433296345736698							1	0	0	0	235	0	26	1	0	0	151	0.033699527428406685
	1	0	0	0	260	0	30	0	0	0	190	0	4	0	0	0	125	0							20	1	0	0	143	0.04248757100692264							1	0	0	0	235	0	27	1	0	0	151	0.03262540068367669
	1	0	0	0	260	0	30	0	0	0	190	0	4	0	0	0	125	0							20	1	0	0	143	0.04248757100692264							1	0	0	0	235	0	28	1	0	0	151	0.03161548292897239
	1	0	0	0	260	0	29	0	0	0	191	0	4	0	0	0	125	0							20	1	0	0	143	0.04248757100692264							1	0	0	0	235	0	29	1	0	0	151	0.030664461921086232
	1	0	0	0	260	0	30	0	0	0	191	0	4	0	0	0	125	0							20	1	0	0	143	0.04248757100692264							1	0	0	0	235	0	29	1	0	0	152	0.030664461921086232
	1	0	0	0	260	0	31	0	0	0	191	0	4	0	0	0	125	0							20	1	0	0	143	0.04248757100692264							1	0	0	0	235	0	27	1	0	0	154	0.03262540068367669
	1	0	0	0	260	0	30	0	0	0	192	0	4	0	0	0	125	0							20	1	0	0	143	0.04248757100692264							1	0	0	0	235	0	28	1	0	0	154	0.03161548292897239
	1	0	0	0	260	0	30	0	0	0	192	0	4	0	0	0	125	0							20	0	0	0	144	0							1	0	0	0	235	0	29	1	0	0	154	0.030664461921086232
	1	0	0	0	260	0	28	1	0	0	193	0.03186838969188469	4	0	0	0	125	0							19	0	0	0	145	0							1	0	0	0	235	0	29	1	0	0	154	0.030664461921086232
	1	0	0	0	260	0	28	1	0	0	194	0.03186838969188469	4	0	0	0	125	0							19	0	0	0	145	0							1	0	0	0	235	0	30	1	0	0	154	0.029767547987465254
	1	0	0	0	260	0	27	1	0	0	195	0.03290987083916069	4	0	0	0	125	0							18	0	0	0	146	0							1	0	0	0	235	0	31	1	0	0	154	0.028920421665319145
	1	0	0	0	260	0	27	1	0	0	195	0.03290987083916069	4	0	0	0	125	0							18	0	0	0	146	0							1	0	0	0	235	0	32	1	0	0	155	0.028119184681436222
	1	0	0	0	260	0	27	1	0	0	195	0.03290987083916069	4	0	0	0	125	0							17	0	0	0	147	0							1	0	0	0	235	0	33	1	0	0	155	0.027360315069712066
	1	0	0	0	260	0	27	1	0	0	195	0.03290987083916069	4	0	0	0	125	0							17	0	0	0	147	0							1	0	0	0	235	0	34	1	0	0	155	0.026640626643642057
	1	0	0	0	260	0	26	1	0	0	196	0.034021072021641896	4	0	0	0	125	0							17	0	0	0	147	0							1	0	0	0	235	0	34	1	0	0	155	0.026640626643642057
	1	0	0	0	260	0	26	1	0	0	196	0.034021072021641896	4	0	0	0	125	0							16	0	0	0	148	0							1	0	0	0	235	0	34	1	0	0	155	0.026640626643642057
	1	0	0	0	260	0	25	1	0	0	197	0.035209147565100636	4	0	0	0	125	0							16	0	0	0	148	0							1	0	0	0	235	0	34	1	0	0	156	0.026640626643642057
	1	0	0	0	260	0	25	1	0	0	197	0.035209147565100636	5	0	0	0	125	0							16	0	0	0	148	0							1	0	0	0	235	0	35	1	0	0	157	0.02595723272290172
	1	0	0	0	260	0	25	1	0	0	197	0.035209147565100636	5	0	0	0	125	0							16	0	0	0	148	0							1	0	0	0	235	0	36	1	0	0	157	0.02530751384886937
	1	0	0	0	260	0	26	0	0	0	197	0	4	0	0	0	126	0							16	0	0	0	148	0							1	0	0	0	235	0	36	1	0	0	158	0.02530751384886937
	1	0	0	0	260	0	26	0	0	0	197	0	4	0	0	0	126	0							16	0	0	0	148	0							1	0	0	0	235	0	36	1	0	0	158	0.02530751384886937
	1	0	0	0	260	0	26	0	0	0	197	0	4	0	0	0	126	0							16	0	0	0	148	0							1	0	0	0	235	0	36	1	0	0	158	0.02530751384886937
	1	0	0	0	260	0	24	0	0	0	199	0	4	0	0	0	126	0							16	0	0	0	148	0							1	0	0	0	235	0	37	1	0	0	158	0.024689089149575592
	1	0	0	0	260	0	25	0	0	0	199	0	5	0	0	0	126	0							16	0	0	0	148	0							1	0	0	0	235	0	36	1	0	0	159	0.02530751384886937
	1	0	0	0	260	0	25	0	0	0	199	0	5	0	0	0	126	0							15	0	0	0	149	0							1	0	0	0	235	0	36	1	0	0	159	0.02530751384886937
	1	0	0	0	260	0	25	0	0	0	199	0	6	0	0	0	126	0							15	0	0	0	149	0							1	0	0	0	235	0	37	1	0	0	159	0.024689089149575592
	1	0	0	0	260	0	25	0	0	0	199	0	7	0	0	0	126	0							14	0	0	0	150	0							0	0	0	0	236	<RuntimePrimitiveException>	38	2	0	0	159	0.04423645307330667
	1	0	0	0	260	0	25	0	0	0	199	0	7	0	0	0	126	0							14	0	0	0	150	0													38	2	0	0	159	0.04423645307330667
	1	0	0	0	260	0	25	0	0	0	199	0	6	0	0	0	127	0							12	0	0	0	152	0													38	3	0	0	159	0.061023613952346886
	1	0	0	0	260	0	26	0	0	0	199	0	6	0	0	0	128	0							12	0	0	0	152	0													39	3	0	0	159	0.05986380521250822
	0	0	0	0	261	<RuntimePrimitiveException>	25	0	0	0	200	0	6	0	0	0	128	0							12	0	0	0	152	0													40	3	0	0	159	0.05874401751494628
							25	0	0	0	200	0	6	0	0	0	128	0							12	0	0	0	152	0													41	3	0	0	159	0.05766249905696428
							26	0	0	0	200	0	6	0	0	0	128	0							12	0	0	0	152	0													40	3	0	0	160	0.05874401751494628
							27	0	0	0	201	0	6	0	0	0	128	0							13	0	0	0	152	0													40	3	0	0	160	0.05874401751494628
							27	0	0	0	201	0	6	0	0	0	128	0							13	0	0	0	152	0													40	2	0	0	161	0.042405502230714896
							28	0	0	0	201	0	6	0	0	0	128	0							13	0	0	0	152	0													41	2	0	0	161	0.04154392899339317
							29	0	0	0	201	0	6	0	0	0	128	0							13	0	0	0	152	0													41	2	0	0	161	0.04154392899339317
							29	0	0	0	201	0	6	0	0	0	128	0							13	0	0	0	152	0													42	2	0	0	161	0.040715655016461016
							29	0	0	0	201	0	6	0	0	0	128	0							13	0	0	0	152	0													43	2	0	0	161	0.03991886791020293
							30	0	0	0	201	0	6	0	0	0	128	0							12	0	0	0	153	0													43	2	0	0	161	0.03991886791020293
							30	0	0	0	201	0	6	0	0	0	128	0							12	0	0	0	153	0													44	1	0	0	161	0.021076000949753357
							30	0	0	0	201	0	6	0	0	0	128	0							12	0	0	0	153	0													45	0	0	0	161	0
							31	0	0	0	201	0	6	0	0	0	128	0							13	0	0	0	153	0													46	0	0	0	162	0
							31	0	0	0	201	0	6	0	0	0	128	0							13	0	0	0	153	0													44	0	0	0	164	0
							32	0	0	0	201	0	6	0	0	0	128	0							14	0	0	0	153	0													45	0	0	0	164	0
							32	0	0	0	201	0	6	0	0	0	128	0							14	0	0	0	153	0													45	0	0	0	165	0
							32	0	0	0	201	0	6	0	0	0	128	0							15	0	0	0	153	0													45	0	0	0	165	0
							32	0	0	0	201	0	6	0	0	0	128	0							16	0	0	0	153	0													44	0	0	0	166	0
							32	0	0	0	201	0	6	0	0	0	128	0							17	0	0	0	153	0													42	0	0	0	169	0
							32	0	0	0	201	0	6	0	0	0	128	0							19	0	0	0	153	0													43	0	0	0	169	0
							33	0	0	0	201	0	6	0	0	0	128	0							20	0	0	0	153	0													41	0	0	0	172	0
							33	0	0	0	201	0	7	0	0	0	128	0							22	0	0	0	153	0													41	0	0	0	172	0
							33	0	0	0	201	0	7	0	0	0	128	0							24	0	0	0	153	0													41	0	0	0	172	0
							34	0	0	0	201	0	7	0	0	0	128	0							25	0	0	0	153	0													42	0	0	0	172	0
							33	0	0	0	202	0	7	0	0	0	128	0							25	0	0	0	153	0													41	0	0	0	173	0
							33	0	0	0	202	0	7	0	0	0	128	0							25	0	0	0	153	0													41	0	0	0	173	0
							33	0	0	0	202	0	8	0	0	0	128	0							26	0	0	0	153	0													41	0	0	0	174	0
							33	0	0	0	202	0	8	0	0	0	128	0							26	0	0	0	153	0													40	0	0	0	175	0
							32	0	0	0	203	0	8	0	0	0	128	0							26	0	0	0	153	0													39	1	0	0	175	0.023537642564861586
							34	0	0	0	203	0	9	0	0	0	128	0							26	0	0	0	153	0													39	1	0	0	175	0.023537642564861586
							34	0	0	0	203	0	9	0	0	0	128	0							26	0	0	0	153	0													39	1	0	0	175	0.023537642564861586
							34	0	0	0	203	0	9	0	0	0	128	0							27	0	0	0	153	0													38	1	0	0	176	0.024099790991883793
							33	1	0	0	203	0.027509691006527438	9	0	0	0	128	0							28	0	0	0	153	0													39	1	0	0	176	0.023537642564861586
							33	1	0	0	203	0.027509691006527438	9	0	0	0	128	0							29	0	0	0	153	0													39	1	0	0	176	0.023537642564861586
							32	1	0	0	204	0.028283952942826568	10	0	0	0	128	0							30	0	0	0	153	0													40	1	0	0	176	0.02300083805962724
							32	1	0	0	204	0.028283952942826568	10	0	0	0	128	0							33	0	0	0	153	0													40	1	0	0	176	0.02300083805962724
							32	1	0	0	204	0.028283952942826568	10	0	0	0	128	0							35	0	0	0	153	0													40	1	0	0	176	0.02300083805962724
							32	1	0	0	204	0.028283952942826568	10	0	0	0	128	0							35	0	0	0	153	0													40	1	0	0	176	0.02300083805962724
							32	1	0	0	204	0.028283952942826568	10	0	0	0	128	0							35	0	0	0	153	0													40	1	0	0	176	0.02300083805962724
							33	1	0	0	204	0.027509691006527438	10	0	0	0	128	0							38	0	0	0	153	0													40	1	0	0	176	0.02300083805962724
							34	1	0	0	204	0.02677647452436767	10	0	0	0	128	0							38	0	0	0	153	0													40	1	0	0	176	0.02300083805962724
							34	1	0	0	204	0.02677647452436767	10	0	0	0	128	0							38	1	0	0	153	0.02417428213570991													40	1	0	0	176	0.02300083805962724
							35	1	0	0	204	0.026081142170673585	10	0	0	0	128	0							39	1	0	0	153	0.023606209571846625													40	1	0	0	176	0.02300083805962724
							36	1	0	0	204	0.02542084711989235	10	0	0	0	128	0							39	1	0	0	153	0.023606209571846625													40	1	0	0	176	0.02300083805962724
							37	1	0	0	204	0.024793019159759767	10	0	0	0	128	0							40	1	0	0	153	0.02306409391807374													40	1	0	0	176	0.02300083805962724
							37	1	0	0	204	0.024793019159759767	10	0	0	0	128	0							40	1	0	0	153	0.02306409391807374													40	1	0	0	176	0.02300083805962724
							37	1	0	0	204	0.024793019159759767	10	0	0	0	128	0							41	1	0	0	153	0.022546205427867394													40	1	0	0	176	0.02300083805962724
							37	1	0	0	204	0.024793019159759767	10	0	0	0	128	0							41	2	0	0	153	0.041755466918282025													39	2	0	0	176	0.04330231661814998
							37	1	0	0	204	0.024793019159759767	10	0	0	0	128	0							42	2	0	0	153	0.04091210408643777													39	2	0	0	176	0.04330231661814998
							38	1	0	0	204	0.02419533210899138	11	0	0	0	128	0							43	2	0	0	153	0.04010163198372777													39	2	0	0	177	0.04330231661814998
							39	1	0	0	204	0.023625675700726698	11	0	0	0	128	0							44	2	0	0	153	0.03932219881705542													40	1	0	0	177	0.02300083805962724
							39	1	0	0	204	0.023625675700726698	11	0	0	0	128	0							44	3	0	0	153	0.05498081629630983													39	2	0	0	177	0.04330231661814998
							39	1	0	0	204	0.023625675700726698	11	0	0	0	128	0							46	3	0	0	153	0.05307882310382808													39	2	0	0	177	0.04330231661814998
							39	1	0	0	204	0.023625675700726698	11	0	0	0	128	0							46	3	0	0	153	0.05307882310382808													38	3	0	0	177	0.061023613952346886
							40	1	0	0	204	0.02308213123955899	11	0	0	0	128	0							48	3	0	0	153	0.05130053948769697													39	3	0	0	177	0.05986380521250822
							40	1	0	0	204	0.02308213123955899	11	0	0	0	128	0							51	1	0	0	153	0.01840880600188177													39	3	0	0	177	0.05986380521250822
							41	1	0	0	204	0.022562950458744305	11	0	0	0	128	0							53	1	0	0	153	0.017756622346867233													40	3	0	0	177	0.05874401751494628
							42	1	0	0	204	0.022066537100766094	11	0	0	0	128	0							54	1	0	0	153	0.01744751541546046													40	3	0	0	177	0.05874401751494628
							42	1	0	0	204	0.022066537100766094	11	0	0	0	128	0							54	1	0	0	153	0.01744751541546046													41	3	0	0	177	0.05766249905696428
							43	1	0	0	204	0.021591430823277483	11	0	0	0	128	0							56	2	0	0	153	0.03186838969188469													41	3	0	0	177	0.05766249905696428
							44	1	0	0	204	0.021136293097057952	11	0	0	0	128	0							57	2	0	0	153	0.03137179454646374													41	3	0	0	177	0.05766249905696428
							44	1	0	0	204	0.021136293097057952	11	0	0	0	128	0							57	2	0	0	153	0.03137179454646374													41	3	0	0	177	0.05766249905696428
							44	1	0	0	205	0.021136293097057952	11	0	0	0	128	0							57	2	0	0	153	0.03137179454646374													42	3	0	0	177	0.05661756371480004
							44	1	0	0	205	0.021136293097057952	11	0	0	0	128	0							57	2	0	0	153	0.03137179454646374													42	2	0	0	178	0.040715655016461016
							44	1	0	0	205	0.021136293097057952	11	0	0	0	128	0							58	2	0	0	153	0.0308903252118428													42	2	0	0	178	0.040715655016461016
							44	1	0	0	205	0.021136293097057952	11	0	0	0	128	0							61	2	0	0	153	0.029530116805960557													44	2	0	0	178	0.03915187567400453
							45	1	0	0	205	0.020699894815766874	11	0	0	0	128	0							60	3	0	0	153	0.04267780023206807													44	3	0	0	178	0.054631043011966814
							45	1	0	0	205	0.020699894815766874	11	0	0	0	128	0							60	3	0	0	153	0.04267780023206807													43	3	0	0	179	0.05560759412709692
							45	1	0	0	205	0.020699894815766874	11	0	0	0	128	0							61	4	0	0	153	0.05335589826394516													43	3	0	0	179	0.05560759412709692
							45	1	0	0	205	0.020699894815766874	11	0	0	0	128	0							61	4	0	0	153	0.05335589826394516													44	3	0	0	179	0.054631043011966814
							45	1	0	0	205	0.020699894815766874	12	0	0	0	128	0							62	4	0	0	153	0.052667351629577884													44	3	0	0	179	0.054631043011966814
							45	1	0	0	205	0.020699894815766874	13	0	0	0	128	0							63	4	0	0	153	0.05199589916022836													45	3	0	0	179	0.053686433187240964
							47	1	0	0	205	0.01987888306375309	13	0	0	0	128	0							65	4	0	0	153	0.050701877099323084													45	3	0	0	180	0.053686433187240964
							47	1	0	0	205	0.01987888306375309	13	0	0	0	128	0							66	4	0	0	153	0.05007817360360747													45	3	0	0	181	0.053686433187240964
							48	1	0	0	205	0.019492266469241213	13	0	0	0	128	0							67	4	0	0	153	0.049469293829741495													45	3	0	0	181	0.053686433187240964
							49	1	0	0	205	0.019120366965994423	13	0	0	0	128	0							68	4	0	0	153	0.048874730917862486													45	3	0	0	181	0.053686433187240964
							49	1	0	0	205	0.019120366965994423	13	0	0	0	128	0							69	3	0	0	153	0.03787896967932322													45	3	0	0	181	0.053686433187240964
							49	1	0	0	205	0.019120366965994423	13	0	0	0	128	0							69	3	0	0	153	0.03787896967932322													45	3	0	0	181	0.053686433187240964
							49	1	0	0	205	0.019120366965994423	13	0	0	0	128	0							70	2	0	0	153	0.026081142170673585													45	3	0	0	181	0.053686433187240964
							52	1	0	0	205	0.01808503973034975	13	0	0	0	128	0							70	2	0	0	153	0.026081142170673585													44	3	0	0	182	0.054631043011966814
							52	2	0	0	205	0.03405142516055331	13	0	0	0	128	0							70	2	0	0	153	0.026081142170673585													44	3	0	0	182	0.054631043011966814
							52	2	0	0	205	0.03405142516055331	13	0	0	0	128	0							70	2	0	0	153	0.026081142170673585													44	3	0	0	182	0.054631043011966814
							52	2	0	0	205	0.03405142516055331	13	0	0	0	128	0							71	2	0	0	153	0.025746781698305566													42	5	0	0	182	0.08147794458174605
							53	2	0	0	205	0.0334850349228564	13	0	0	0	128	0							71	2	0	0	153	0.025746781698305566													43	5	0	0	182	0.08029037821304696
							53	2	0	0	205	0.0334850349228564	13	0	0	0	128	0							71	2	0	0	153	0.025746781698305566													44	4	0	0	182	0.06785863941683368
							53	2	0	0	205	0.0334850349228564	13	0	0	0	128	0							71	2	0	0	153	0.025746781698305566													45	4	0	0	182	0.06678842389334193
							52	3	0	0	205	0.048134670108042725	13	0	0	0	128	0							71	2	0	0	153	0.025746781698305566													45	4	0	0	182	0.06678842389334193
							53	3	0	0	205	0.04738520527536908	13	0	0	0	128	0							72	2	0	0	153	0.02542084711989235													45	4	0	0	182	0.06678842389334193
							55	3	0	0	205	0.045953041006973075	13	0	0	0	128	0							72	2	0	0	153	0.02542084711989235													46	4	0	0	183	0.06574841635241112
							56	2	0	0	205	0.03189281081218271	13	0	0	0	128	0							73	2	0	0	153	0.02510302550983508													46	4	0	0	183	0.06574841635241112
							57	1	0	0	206	0.016587638397653787	13	0	0	0	128	0							74	2	0	0	153	0.024793019159759767													47	3	0	0	183	0.0518874729851494
							58	1	0	0	206	0.01631738130037959	14	0	0	0	128	0							74	2	0	0	153	0.024793019159759767													49	3	0	0	183	0.05020024789862046
							59	1	0	0	206	0.01605577592583555	14	0	0	0	128	0							77	2	0	0	153	0.02390712422082885													49	3	0	0	183	0.05020024789862046
							59	1	0	0	206	0.01605577592583555	14	0	0	0	128	0							81	1	0	0	153	0.011865864945920573													51	3	0	0	183	0.04861530132181928
							61	1	0	0	206	0.015556912646891565	14	0	0	0	128	0							82	1	0	0	153	0.011726847400353176													51	3	0	0	183	0.04861530132181928
							62	1	0	0	206	0.015318912081392458	14	0	0	0	128	0							83	1	0	0	153	0.011591046372168375													52	3	0	0	183	0.04785848299389526
							62	2	0	0	206	0.02912088654248524	14	0	0	0	128	0							83	1	0	0	153	0.011591046372168375													53	3	0	0	183	0.04712410319735996
							62	2	0	0	206	0.02912088654248524	14	0	0	0	128	0							84	1	0	0	153	0.011458351618153215													54	3	0	0	183	0.046411226337628696
							63	2	0	0	206	0.028704833959172903	14	0	0	0	128	0							85	1	0	0	153	0.011328657870795525													56	3	0	0	183	0.045046472867256666
							63	2	0	0	206	0.028704833959172903	14	0	0	0	128	0							85	2	0	0	153	0.021826406937094877													56	3	0	0	183	0.045046472867256666
							65	2	0	0	206	0.027907235180298574	14	0	0	0	128	0							85	2	0	0	153	0.021826406937094877													56	3	0	0	183	0.045046472867256666
							66	1	0	0	206	0.014435447500563628	14	0	0	0	128	0							85	2	0	0	153	0.021826406937094877													57	3	0	0	183	0.0443929514584123
							66	1	0	0	206	0.014435447500563628	14	0	0	0	128	0							84	3	0	0	153	0.03188480878847722													57	3	0	0	183	0.0443929514584123
							68	1	0	0	206	0.014030814128898828	14	0	0	0	128	0							86	3	0	0	153	0.03122497790135104													59	3	0	0	183	0.04313981116199956
							68	1	0	0	206	0.014030814128898828	14	0	0	0	128	0							87	3	0	0	153	0.030905131772401243													60	3	0	0	183	0.04253878133154576
							69	1	0	0	206	0.013836877040355713	14	0	0	0	128	0							90	2	0	0	153	0.020699894815766874													61	3	0	0	183	0.0419538953517598
							69	1	0	0	206	0.013836877040355713	15	0	0	0	128	0							89	3	0	0	153	0.03028458165506245													61	3	0	0	183	0.0419538953517598
							71	1	0	0	206	0.013464637528287533	15	0	0	0	128	0							91	3	0	0	153	0.029688315221736535													61	3	0	0	183	0.0419538953517598
							72	1	0	0	206	0.013285920989456058	15	0	0	0	128	0							91	3	0	0	153	0.029688315221736535													62	3	0	0	183	0.0413845312855708
							72	1	0	0	206	0.013285920989456058	15	0	0	0	128	0							92	3	0	0	153	0.02939885028936113													63	2	0	0	183	0.028630616724882728
							72	1	0	0	206	0.013285920989456058	15	0	0	0	128	0							94	3	0	0	153	0.02883643824473925													65	2	0	0	183	0.027839698312439837
							74	1	0	0	206	0.012942339110887918	15	0	0	0	128	0							95	3	0	0	153	0.0285631818802866													65	2	0	0	183	0.027839698312439837
							76	1	0	0	206	0.012616063875702948	16	0	0	0	128	0							95	3	0	0	153	0.0285631818802866													65	1	0	0	185	0.014628663480206014
							81	1	0	0	206	0.01186802624260233	16	0	0	0	128	0							95	3	0	0	153	0.0285631818802866													64	1	0	0	186	0.014845232236694124
							84	1	0	0	206	0.011460289212306239	16	0	0	0	128	0							94	4	0	0	153	0.037194356318702694													65	1	0	0	186	0.014628663480206014
							86	1	0	0	206	0.011203669915076027	16	0	0	0	128	0							96	4	0	0	153	0.03652062158103934													66	1	0	0	186	0.01441830352641487
							86	1	0	0	206	0.011203669915076027	16	0	0	0	128	0							97	4	0	0	153	0.036192740959621876													66	1	0	0	186	0.01441830352641487
							86	1	0	0	206	0.011203669915076027	16	0	0	0	128	0							100	4	0	0	153	0.035243197924398326													67	1	0	0	186	0.014213890071160081
							88	1	0	0	206	0.010958283813022603	16	0	0	0	128	0							101	4	0	0	153	0.034937566612863354													68	2	0	0	186	0.026731326995282922
							91	1	0	0	206	0.010609705771057744	16	0	0	0	128	0							101	4	0	0	153	0.034937566612863354													69	2	0	0	186	0.026381068260633623
							93	1	0	0	206	0.01038937745586271	16	0	0	0	128	0							102	4	0	0	153	0.0346371472664834													69	3	0	0	186	0.037787276922365734
							98	1	0	0	206	0.009876595726802185	16	0	0	0	128	0							104	4	0	0	153	0.03405142516055331													69	4	0	0	186	0.04814006057268247
							102	1	0	0	206	0.009501413578755375	16	0	0	0	128	0							109	4	0	0	153	0.03266967141284611													74	3	0	0	186	0.0355730283620275
							104	1	0	0	206	0.009324307309532383	16	0	0	0	128	0							109	4	0	0	153	0.03266967141284611													75	4	0	0	186	0.04495479573802362
							106	1	0	0	206	0.009153679780365817	16	0	0	0	128	0							112	3	0	0	153	0.024597572901635098													77	3	0	0	186	0.034363256467886294
							108	1	0	0	206	0.00898918203825078	16	0	0	0	128	0							112	3	0	0	153	0.024597572901635098													78	3	0	0	186	0.03397785835546295
							110	1	0	0	206	0.008830489736841654	16	0	0	0	128	0							115	3	0	0	153	0.024008925582071964													79	3	0	0	186	0.033600908416771304
							111	1	0	0	206	0.008753225467703886	16	0	0	0	128	0							115	3	0	0	153	0.024008925582071964													84	4	0	0	186	0.040882258085760674
							113	1	0	0	206	0.008602681816357738	16	0	0	0	128	0							117	2	0	0	153	0.016185523277808946													85	4	0	0	186	0.04047406020176838
							113	2	0	0	206	0.01672921638005632	16	0	0	0	128	0							117	2	0	0	153	0.016185523277808946													89	4	0	0	186	0.03891844274883106
							115	2	0	0	206	0.016454316095442005	16	0	0	0	128	0							117	3	0	0	153	0.023631847563357608													90	4	0	0	186	0.03854776942382035
							115	2	0	0	206	0.016454316095442005	16	0	0	0	128	0							117	3	0	0	153	0.023631847563357608													91	4	0	0	186	0.038183989857246865
							118	2	0	0	206	0.01605847569070354	16	0	0	0	128	0							119	3	0	0	153	0.023266392438328152													95	3	0	0	186	0.028527833164113087
							117	2	0	0	207	0.016188292131865428	16	0	0	0	128	0							120	4	0	0	153	0.029990043378295715													97	3	0	0	186	0.027998619005082423
							120	2	0	0	207	0.01580498237112013	16	0	0	0	128	0							118	6	0	0	153	0.043330078154500094													99	3	0	0	186	0.02748854844913264
							123	2	0	0	207	0.015439383092955315	16	0	0	0	128	0							119	6	0	0	153	0.04302282211901071													103	3	0	0	186	0.026521859209129105
							125	2	0	0	207	0.015204893209538084	16	0	0	0	128	0							122	6	0	0	153	0.04212632116663062													104	4	0	0	186	0.034005249864157545
							124	3	0	0	207	0.022405298579642893	16	0	0	0	128	0							123	5	0	0	153	0.03575028329417445													105	4	0	0	186	0.03372098183404536
							124	3	0	0	207	0.022405298579642893	16	0	0	0	128	0							125	5	0	0	153	0.035249778208322126													105	4	0	0	186	0.03372098183404536
							126	4	0	0	207	0.028713182459057768	17	0	0	0	128	0							127	5	0	0	153	0.034762982708033366													107	3	0	0	186	0.025620467861358454
							129	4	0	0	207	0.028110266700684835	18	0	0	0	128	0							128	5	0	0	153	0.034524552886639276													108	3	0	0	186	0.02540455921636505
							131	6	0	0	207	0.0396612228086807	18	0	0	0	128	0							128	5	0	0	153	0.034524552886639276													110	2	0	0	186	0.017145359875655953
							133	6	0	0	207	0.03914798937216254	18	0	0	0	128	0							129	5	0	0	153	0.03428934632799646													110	3	0	0	186	0.024983419881093982
							134	6	0	0	207	0.03889627339526637	20	0	0	0	128	0							130	5	0	0	153	0.034057298701762315													112	2	0	0	186	0.016857020240245896
							137	6	0	0	207	0.038160002152477016	20	0	0	0	128	0							130	5	0	0	153	0.034057298701762315													115	2	0	0	186	0.016442203773175196
							137	7	0	0	207	0.04353222722257884	20	0	0	0	128	0							131	6	0	0	153	0.03964541625332324													120	2	0	0	186	0.015794325301624647
							139	7	0	0	207	0.04300290979374558	22	0	0	0	128	0							133	6	0	0	153	0.03913285231224308													125	2	0	0	186	0.015195467259993342
							141	7	0	0	207	0.042486154017155234	23	0	0	0	128	0							135	6	0	0	153	0.038633238046114425													126	1	0	0	186	0.007735265561533939
							142	8	0	0	207	0.04723686567599412	24	0	0	0	128	0							136	6	0	0	153	0.03838813655239798													127	1	0	0	186	0.007675928547624345
							145	7	0	0	207	0.04148860575854563	23	1	0	0	128	0.03784969643061631							138	6	0	0	153	0.03790705656588306													130	2	0	0	186	0.014640280293580407
							148	7	0	0	207	0.04077032045986261	24	1	0	0	128	0.03648224820263919							140	6	0	0	153	0.03743777225316138													130	2	0	0	186	0.014640280293580407
							149	8	0	0	207	0.04538385840956591	25	0	0	0	128	0							141	6	0	0	153	0.037207420268430234													131	2	0	0	186	0.014534066957884867
							149	10	0	0	207	0.054462513533589156	26	0	0	0	128	0							143	6	0	0	153	0.036755041174135535													133	3	0	0	186	0.020980077519301827
							152	9	0	0	207	0.04921435481833989	26	0	0	0	128	0							145	6	0	0	153	0.03631343513271173													135	3	0	0	186	0.020691551532641142
							154	9	0	0	207	0.04868926249323731	26	0	0	0	128	0							147	6	0	0	153	0.03588222577563771													137	3	0	0	186	0.020410827915280892
							157	8	0	0	207	0.04343425989797126	27	0	0	0	128	0							148	6	0	0	153	0.03567040694463981													139	4	0	0	186	0.02624491282462775
							161	8	0	0	207	0.04252019388897214	27	0	0	0	128	0							149	5	0	0	153	0.030174053639235917													141	4	0	0	186	0.02590649508709165
							166	8	0	0	207	0.04142972229672079	28	0	0	0	128	0							152	4	0	0	153	0.024205267409871573													145	4	0	0	186	0.025255059119021036
							174	6	0	0	207	0.03092645232320104	29	0	0	0	128	0							152	4	0	0	153	0.024205267409871573													150	3	0	0	186	0.018756278348378917
							178	5	0	0	207	0.025699974936769895	29	0	0	0	128	0							84	1	0	0	225	0.011458351618153215													151	3	0	0	186	0.018640017565276477
							179	6	0	0	207	0.030152929341327624	30	0	0	0	128	0							84	1	0	0	225	0.011458351618153215													154	4	0	0	186	0.023902208753175003
							184	6	0	0	207	0.029416972452991772	30	0	0	0	128	0							83	2	0	0	225	0.02231199213455961													156	6	0	0	186	0.03403137660377199
							186	6	0	0	207	0.029132504439208243	30	0	0	0	128	0							82	2	0	0	226	0.022562950458744305													155	6	0	0	187	0.03422404112480787
							186	6	0	0	207	0.029132504439208243	31	0	0	0	128	0							81	2	0	0	227	0.02281959851883808													156	6	0	0	187	0.03403137660377199
							190	6	0	0	207	0.028579687151578274	33	0	0	0	128	0							80	2	0	0	228	0.02308213123955899													156	5	0	0	188	0.02893526735276681
							191	6	0	0	207	0.02844473099355648	33	0	0	0	128	0							79	2	0	0	229	0.02335075250974609													159	5	0	0	188	0.028444033679733718
							193	6	0	0	207	0.028178590052395504	34	0	0	0	128	0							79	2	0	0	229	0.02335075250974609													159	7	0	0	188	0.03828529134145434
							195	6	0	0	207	0.027917362156014917	34	0	0	0	128	0							76	2	0	0	232	0.02419533210899138													163	6	0	0	188	0.03274068160785414
							197	6	0	0	207	0.027660913146946985	36	0	0	0	128	0							73	2	0	0	235	0.02510302550983508													167	6	0	0	188	0.03204583254343084
							198	6	0	0	207	0.027534440123275758	36	0	0	0	128	0							72	2	0	0	236	0.02542084711989235													169	6	0	0	188	0.031709270008674115
							198	7	0	0	207	0.03162264943650771	36	0	0	0	128	0							71	2	0	0	237	0.025746781698305566													170	7	0	0	188	0.036130758109420624
							202	7	0	0	207	0.03106404076025382	37	0	0	0	128	0							71	2	0	0	237	0.025746781698305566													171	7	0	0	188	0.0359467355359294
							208	7	0	0	207	0.030261990105052167	39	0	0	0	128	0							71	2	0	0	237	0.025746781698305566													175	7	0	0	188	0.03522884360961199
							211	8	0	0	207	0.03364569660767055	40	0	0	0	128	0							70	2	0	0	238	0.026081142170673585													180	6	0	0	188	0.02997685662666001
							212	9	0	0	208	0.03714816511331666	42	0	0	0	128	0							69	2	0	0	239	0.02642425765699258													182	6	0	0	189	0.02968188202035161
							212	11	0	0	208	0.044106424952748066	42	0	0	0	128	0							69	1	0	0	240	0.013833377878667947													183	6	0	0	189	0.02953654750958935
							214	10	0	0	208	0.040355271304967494	43	0	0	0	128	0							69	1	0	0	240	0.013833377878667947													187	7	0	0	189	0.033236150119586486
							214	10	0	0	210	0.040355271304967494	43	0	0	0	128	0							69	1	0	0	240	0.013833377878667947													189	7	0	0	189	0.03292557430999056
							216	11	0	0	210	0.04341734162466764	45	0	0	0	128	0							69	1	0	0	240	0.013833377878667947													192	6	0	0	189	0.028289532270228207
							219	11	0	0	210	0.04291432329601498	49	0	0	0	128	0							67	1	0	0	242	0.014226435815237849													194	6	0	0	189	0.028026506480794924
							111	5	0	0	326	0.039094399080813705	51	0	0	0	128	0							66	1	0	0	243	0.014431448175743019													197	6	0	0	190	0.02764096449061989
							112	4	0	0	326	0.03190456415529344	53	0	0	0	128	0							64	1	0	0	245	0.014859694172706026													198	5	0	0	190	0.02329653107083561
							109	4	0	0	329	0.03268238662362997	54	0	0	0	128	0							64	1	0	0	245	0.014859694172706026													200	5	0	0	190	0.023082131239558996
							107	3	0	0	332	0.02565308255240959	54	0	0	0	128	0							64	1	0	0	245	0.014859694172706026													204	5	0	0	190	0.0226649161936868
							105	3	0	0	334	0.026097914183107824	54	0	0	0	128	0							61	2	0	0	247	0.029530116805960557													203	6	0	0	191	0.026900696272153222
							105	3	0	0	334	0.026097914183107824	55	0	0	0	128	0							61	2	0	0	247	0.029530116805960557													202	7	0	0	191	0.031039292310113563
							101	4	0	0	337	0.034953417712849565	56	0	0	0	128	0							61	2	0	0	247	0.029530116805960557													202	7	0	0	192	0.031039292310113563
							99	3	0	0	340	0.027529631062669833	56	0	0	0	128	0							56	4	0	0	250	0.05707834411317068													203	7	0	0	193	0.03090304637220951
							95	3	0	0	344	0.028574266864095147	57	0	0	0	128	0							55	4	0	0	251	0.05788388948312316													208	6	0	0	193	0.02631329420234544
							92	4	0	0	346	0.03791390132738523	58	0	0	0	128	0							57	2	0	0	251	0.03137179454646374													211	6	0	0	193	0.025972951829006285
							90	2	0	0	350	0.02070592174827535	57	1	0	0	128	0.016587638397653787							57	2	0	0	251	0.03137179454646374													212	6	0	0	193	0.025861443708472816
							89	2	0	0	351	0.020922053948260994	58	1	0	0	128	0.01631738130037959							57	2	0	0	251	0.03137179454646374													214	6	0	0	193	0.02564126288766648
							87	2	0	0	353	0.02136810807414592	61	1	0	0	128	0.015556912646891565							58	1	0	0	251	0.016311483611966084													220	6	0	0	194	0.025002564088950248
							85	2	0	0	355	0.021833544383380765	63	1	0	0	128	0.015088074252728102							55	2	0	0	253	0.03238082763949593													221	7	0	0	195	0.028639102968419112
							83	2	0	0	357	0.02231965024478346	64	1	0	0	128	0.014864081058101157							55	2	0	0	253	0.03238082763949593													140	2	0	0	286	0.01364314249019573
							80	3	0	0	359	0.03330943543599374	65	1	0	0	128	0.014646632928542435							54	2	0	0	254	0.03290987083916069													134	2	0	0	292	0.01422446088707903
							80	3	0	0	359	0.03330943543599374	68	1	0	0	128	0.014030814128898828							51	2	0	0	257	0.034605016324144526													114	1	0	0	313	0.008526114123980941
							77	3	0	0	362	0.03444982368411472	69	1	0	0	128	0.013836877040355713							50	2	0	0	258	0.035209147565100636													114	1	0	0	313	0.008526114123980941
							75	3	0	0	364	0.03525412410037949	70	1	0	0	128	0.013648222401550619							50	2	0	0	258	0.035209147565100636													113	1	0	0	314	0.008599373873240652
							74	4	0	0	364	0.045620944255880265	71	1	0	0	128	0.013464637528287533							49	2	0	0	259	0.035834516842409195													109	1	0	0	318	0.008905437987551397
							72	4	0	0	366	0.04667208871518105	72	2	0	0	128	0.02543250137577069							49	2	0	0	259	0.035834516842409195													108	1	0	0	319	0.008985385349076282
							72	4	0	0	366	0.04667208871518105	72	2	0	0	128	0.02543250137577069							47	2	0	0	261	0.03715354492310049													106	0	0	0	322	0
							70	4	0	0	368	0.04777195872251074	72	2	0	0	128	0.02543250137577069							47	2	0	0	261	0.03715354492310049													104	0	0	0	324	0
							70	4	0	0	368	0.04777195872251074	74	2	0	0	128	0.024803768255014454							43	1	0	0	266	0.021576922351521814													98	1	0	0	329	0.009871490127692492
							69	3	0	0	370	0.03790705656588306	75	2	0	0	128	0.024500876192206086							43	1	0	0	266	0.021576922351521814													96	1	0	0	331	0.010070078192521792
							67	3	0	0	372	0.0388814569391871	77	2	0	0	128	0.023916683306481896							43	1	0	0	266	0.021576922351521814													92	1	0	0	335	0.010492194674936992
							62	4	0	0	376	0.052731253699360874	77	3	0	0	128	0.03444982368411472							43	1	0	0	266	0.021576922351521814													88	1	0	0	339	0.010951191055377972
							63	3	0	0	376	0.040986846195614914	78	3	0	0	128	0.03406117921022665							43	1	0	0	266	0.021576922351521814													87	1	0	0	340	0.011072274269903587
							58	3	0	0	381	0.043957755699630785	79	3	0	0	128	0.03368114330037319							42	0	0	0	268	0													87	1	0	0	340	0.011072274269903587
							57	4	0	0	381	0.05637514004598177	80	3	0	0	128	0.03330943543599374							42	0	0	0	268	0													82	1	0	0	345	0.011720126916928041
							57	4	0	0	381	0.05637514004598177	81	3	0	0	128	0.032945787036390915							39	0	0	0	271	0													82	1	0	0	345	0.011720126916928041
							50	5	0	0	387	0.07346840527374197	83	3	0	0	128	0.03224165031042054							39	0	0	0	271	0													78	1	0	0	349	0.012295559559856607
							50	5	0	0	387	0.07346840527374197	83	3	0	0	128	0.03224165031042054							39	0	0	0	271	0													77	2	0	0	349	0.02387616395635178
							47	5	0	0	390	0.07669136177033736	85	3	0	0	128	0.03156680056406292							39	0	0	0	271	0													77	2	0	0	349	0.02387616395635178
							48	4	0	0	390	0.06432796286992631	85	3	0	0	128	0.03156680056406292							39	0	0	0	271	0													75	2	0	0	351	0.024457011965804142
							48	4	0	0	390	0.06432796286992631	86	3	0	0	128	0.031239797184992542							37	0	0	0	273	0													75	2	0	0	351	0.024457011965804142
							46	4	0	0	392	0.06639571606065066	87	4	0	0	128	0.03978367157450051							35	0	0	0	275	0													75	2	0	0	351	0.024457011965804142
							47	3	0	0	392	0.05225949442072727	88	4	0	0	128	0.03939525891415371							33	1	0	0	276	0.027477491719406253													74	2	0	0	352	0.02475809279370262
							47	3	0	0	392	0.05225949442072727	88	4	0	0	128	0.03939525891415371							29	1	0	0	280	0.03084278491041755													71	2	0	0	355	0.02570718136353965
							47	3	0	0	392	0.05225949442072727	88	4	0	0	128	0.03939525891415371							29	1	0	0	280	0.03084278491041755													70	2	0	0	356	0.026039799220676653
							42	3	0	0	397	0.05713552807118948	89	4	0	0	128	0.03901428060086784							30	0	0	0	280	0													65	3	0	0	360	0.039763793052764874
							42	3	0	0	397	0.05713552807118948	92	3	0	0	128	0.02941102405026078							30	0	0	0	280	0													65	3	0	0	360	0.039763793052764874
							42	3	0	0	397	0.05713552807118948	94	3	0	0	128	0.02884787117601631							27	0	0	0	283	0													62	3	0	0	363	0.0413845312855708
							39	4	0	0	399	0.07473590499334845	98	3	0	0	128	0.027783595604590837							27	0	0	0	283	0													61	3	0	0	364	0.0419538953517598
							39	4	0	0	399	0.07473590499334845	100	3	0	0	128	0.02728024761746338							27	0	0	0	283	0													57	3	0	0	368	0.0443929514584123
							39	4	0	0	399	0.07473590499334845	100	3	0	0	128	0.02728024761746338							26	0	0	0	284	0													55	3	0	0	370	0.04571896408503815
							39	4	0	0	399	0.07473590499334845	100	4	0	0	128	0.035259511023567995							25	0	0	0	285	0													54	3	0	0	371	0.046411226337628696
							39	4	0	0	399	0.07473590499334845	98	4	0	0	130	0.03588793500289691							25	0	0	0	285	0													53	3	0	0	372	0.04712410319735996
							39	4	0	0	399	0.07473590499334845	100	4	0	0	130	0.035259511023567995							25	0	0	0	285	0													51	3	0	0	374	0.04861530132181928
							37	4	0	0	401	0.07748704740198677	100	4	0	0	130	0.035259511023567995							24	1	0	0	285	0.036398065945422275													51	3	0	0	374	0.04861530132181928
							38	3	0	0	401	0.061718670640763404	101	4	0	0	130	0.034953417712849565							23	1	0	0	286	0.037753956004613815													50	2	0	0	376	0.03509396850854526
							38	3	0	0	401	0.061718670640763404	99	4	0	0	132	0.035570969806169986							23	1	0	0	286	0.037753956004613815													50	2	0	0	376	0.03509396850854526
							36	2	0	0	404	0.04663025439851417	99	4	0	0	132	0.035570969806169986							23	1	0	0	286	0.037753956004613815													49	2	0	0	377	0.03571200224264088
							36	2	0	0	404	0.04663025439851417	98	4	0	0	134	0.03588793500289691							22	1	0	0	287	0.03921268120981647													44	2	0	0	382	0.03915187567400453
							36	2	0	0	404	0.04663025439851417	97	4	0	0	135	0.03621055247565799							22	1	0	0	287	0.03921268120981647													44	2	0	0	382	0.03915187567400453
							34	2	0	0	406	0.048874730917862486	95	4	0	0	137	0.036873353585276346							21	1	0	0	288	0.04078603045519876													44	2	0	0	382	0.03915187567400453
							34	2	0	0	406	0.048874730917862486	95	4	0	0	139	0.036873353585276346							20	1	0	0	289	0.04248757100692264													40	2	0	0	386	0.042405502230714896
							32	2	0	0	408	0.05134093422601056	95	3	0	0	141	0.028574266864095147							19	2	0	0	289	0.0752849693727911													39	2	0	0	387	0.04330231661814998
							31	2	0	0	409	0.052667351629577884	95	3	0	0	142	0.028574266864095147							19	2	0	0	289	0.0752849693727911													37	2	0	0	389	0.045210141364769946
							31	2	0	0	409	0.052667351629577884	95	3	0	0	144	0.028574266864095147							19	2	0	0	289	0.0752849693727911													38	1	0	0	389	0.024099790991883793
							29	2	0	0	411	0.05553060332363527	95	2	0	0	145	0.019688816572452326							19	2	0	0	289	0.0752849693727911													38	1	0	0	389	0.024099790991883793
							29	2	0	0	411	0.05553060332363527	93	2	0	0	147	0.02008345458053183							18	2	0	0	290	0.07799859836475886													38	1	0	0	389	0.024099790991883793
							29	1	0	0	412	0.0308903252118428	92	2	0	0	151	0.020286752660914564							17	2	0	0	291	0.08088064376968307													38	1	0	0	389	0.024099790991883793
							29	1	0	0	412	0.0308903252118428	95	2	0	0	152	0.019688816572452326							18	1	0	0	291	0.04634033009676558													36	1	0	0	391	0.02530751384886937
							29	1	0	0	412	0.0308903252118428	93	2	0	0	154	0.02008345458053183							18	1	0	0	291	0.04634033009676558													36	1	0	0	391	0.02530751384886937
							28	0	0	0	414	0	93	2	0	0	154	0.02008345458053183							18	1	0	0	291	0.04634033009676558													36	1	0	0	391	0.02530751384886937
							28	0	0	0	414	0	92	2	0	0	155	0.020286752660914564							18	1	0	0	291	0.04634033009676558													36	1	0	0	391	0.02530751384886937
							28	0	0	0	414	0	92	2	0	0	155	0.020286752660914564							17	1	0	0	292	0.0485306770298924													33	1	0	0	394	0.027360315069712066
							27	0	0	0	415	0	90	2	0	0	157	0.02070592174827535							17	1	0	0	292	0.0485306770298924													33	1	0	0	394	0.027360315069712066
							26	0	0	0	416	0	91	2	0	0	158	0.020494199068099846							17	1	0	0	292	0.0485306770298924													32	1	0	0	395	0.028119184681436222
							25	0	0	0	417	0	86	3	0	0	163	0.031239797184992542							16	1	0	0	293	0.05092835933629167													32	1	0	0	395	0.028119184681436222
							25	0	0	0	417	0	84	2	0	0	166	0.022073928769669047							16	1	0	0	293	0.05092835933629167													32	1	0	0	395	0.028119184681436222
							21	0	0	0	421	0	85	2	0	0	167	0.021833544383380765							16	1	0	0	293	0.05092835933629167													29	1	0	0	398	0.030664461921086232
							20	0	0	0	422	0	83	2	0	0	169	0.02231965024478346							16	1	0	0	293	0.05092835933629167													28	1	0	0	399	0.03161548292897239
							20	0	0	0	422	0	82	2	0	0	170	0.02257088797202978							16	1	0	0	293	0.05092835933629167													28	1	0	0	399	0.03161548292897239
							20	0	0	0	422	0	81	1	0	0	172	0.01186802624260233							16	1	0	0	293	0.05092835933629167													28	1	0	0	399	0.03161548292897239
							20	0	0	0	422	0	83	1	0	0	172	0.01159305495022537							16	1	0	0	293	0.05092835933629167													28	1	0	0	399	0.03161548292897239
							19	0	0	0	423	0	84	1	0	0	172	0.011460289212306239							16	1	0	0	293	0.05092835933629167													27	1	0	0	400	0.03262540068367669
							18	0	0	0	424	0	85	1	0	0	173	0.011330527787035853							16	1	0	0	293	0.05092835933629167													26	1	0	0	401	0.033699527428406685
							18	0	0	0	424	0	84	1	0	0	174	0.011460289212306239							16	1	0	0	293	0.05092835933629167													26	1	0	0	401	0.033699527428406685
							17	0	0	0	425	0	75	1	0	0	183	0.01277712084959685							16	1	0	0	293	0.05092835933629167													26	1	0	0	401	0.033699527428406685
							17	0	0	0	425	0	71	1	0	0	187	0.013464637528287533							16	1	0	0	293	0.05092835933629167													26	1	0	0	401	0.033699527428406685
							16	0	0	0	426	0	68	1	0	0	190	0.014030814128898828							16	1	0	0	293	0.05092835933629167													26	1	0	0	401	0.033699527428406685
							16	0	0	0	426	0	63	1	0	0	195	0.015088074252728102							15	0	0	0	295	0													26	1	0	0	401	0.033699527428406685
							16	0	0	0	426	0	60	1	0	0	198	0.01580241403893795							15	0	0	0	295	0													26	1	0	0	401	0.033699527428406685
							16	0	0	0	426	0	59	1	0	0	199	0.01605577592583555							15	0	0	0	295	0													26	1	0	0	401	0.033699527428406685
							16	0	0	0	426	0	57	1	0	0	201	0.016587638397653787							15	0	0	0	295	0													25	1	0	0	402	0.034843751857060755
							16	0	0	0	426	0	54	1	0	0	204	0.017454826843362848							15	0	0	0	295	0													25	1	0	0	402	0.034843751857060755
							16	0	0	0	426	0	53	1	0	0	205	0.017764356560147545							15	0	0	0	295	0													22	1	0	0	405	0.038765558995839916
							16	0	0	0	426	0	52	1	0	0	206	0.01808503973034975							14	0	0	0	296	0													22	1	0	0	405	0.038765558995839916
							16	0	0	0	426	0	52	1	0	0	206	0.01808503973034975							14	0	0	0	296	0													22	1	0	0	405	0.038765558995839916
							16	0	0	0	426	0	50	2	0	0	207	0.035243197924398326							14	0	0	0	296	0													22	1	0	0	405	0.038765558995839916
							16	0	0	0	426	0	49	1	0	0	209	0.019120366965994423							13	0	0	0	297	0													22	1	0	0	405	0.038765558995839916
							15	0	0	0	427	0	49	1	0	0	209	0.019120366965994423							13	0	0	0	297	0													23	0	0	0	405	0
							15	0	0	0	427	0	46	1	0	0	212	0.020281105381156534							13	0	0	0	297	0													23	0	0	0	405	0
							15	0	0	0	427	0	44	1	0	0	214	0.021136293097057952							13	0	0	0	297	0													23	0	0	0	405	0
							15	0	0	0	427	0	43	1	0	0	215	0.021591430823277483							13	0	0	0	297	0													23	0	0	0	405	0
							15	0	0	0	427	0	42	1	0	0	216	0.022066537100766094							13	0	0	0	297	0													23	0	0	0	405	0
							14	0	0	0	428	0	40	1	0	0	218	0.02308213123955899							12	0	0	0	298	0													23	0	0	0	405	0
							13	0	0	0	429	0	40	1	0	0	218	0.02308213123955899							12	0	0	0	298	0													23	0	0	0	405	0
							13	0	0	0	429	0	39	1	0	0	219	0.023625675700726698							12	0	0	0	298	0													23	0	0	0	405	0
							13	0	0	0	429	0	39	1	0	0	219	0.023625675700726698							12	0	0	0	298	0													23	0	0	0	405	0
							11	0	0	0	431	0	39	0	0	0	220	0							12	0	0	0	298	0													21	0	0	0	407	0
							11	0	0	0	431	0	38	0	0	0	221	0							12	0	0	0	298	0													21	0	0	0	407	0
							11	0	0	0	431	0	38	0	0	0	221	0							12	0	0	0	298	0													21	0	0	0	407	0
							11	0	0	0	431	0	37	1	0	0	221	0.024793019159759767							12	0	0	0	298	0													21	0	0	0	407	0
							9	0	0	0	433	0	37	1	0	0	221	0.024793019159759767							12	0	0	0	298	0													21	0	0	0	407	0
							9	0	0	0	433	0	37	1	0	0	221	0.024793019159759767							12	0	0	0	298	0													21	0	0	0	407	0
							9	0	0	0	433	0	35	1	0	0	223	0.026081142170673585							12	0	0	0	298	0													21	0	0	0	407	0
							9	0	0	0	433	0	35	1	0	0	223	0.026081142170673585							12	0	0	0	298	0													21	0	0	0	407	0
							8	0	0	0	434	0	36	0	0	0	223	0							12	0	0	0	298	0													18	0	0	0	410	0
							7	0	0	0	435	0	34	2	0	0	223	0.048874730917862486							12	0	0	0	298	0													18	0	0	0	410	0
							7	0	0	0	435	0	32	2	0	0	225	0.05134093422601056							12	0	0	0	298	0													18	0	0	0	410	0
							7	0	0	0	435	0	33	1	0	0	225	0.027509691006527438							13	0	0	0	298	0													18	0	0	0	410	0
							7	0	0	0	435	0	33	1	0	0	225	0.027509691006527438							12	0	0	0	299	0													18	0	0	0	410	0
							7	0	0	0	435	0	33	1	0	0	225	0.027509691006527438							13	0	0	0	299	0													18	0	0	0	410	0
							7	0	0	0	435	0	32	1	0	0	226	0.028283952942826568							13	0	0	0	299	0													18	0	0	0	410	0
							7	0	0	0	435	0	31	1	0	0	227	0.029102780370867172							14	0	0	0	299	0													18	0	0	0	410	0
							7	0	0	0	435	0	31	1	0	0	227	0.029102780370867172							15	0	0	0	299	0													18	0	0	0	410	0
							7	0	0	0	435	0	30	1	0	0	228	0.02997010382342747							16	0	0	0	299	0													18	0	0	0	410	0
							7	0	0	0	435	0	30	1	0	0	228	0.02997010382342747							16	0	0	0	299	0													18	0	0	0	410	0
							7	0	0	0	435	0	30	1	0	0	228	0.02997010382342747							17	0	0	0	299	0													17	0	0	0	411	0
							7	0	0	0	435	0	30	1	0	0	228	0.02997010382342747							18	0	0	0	299	0													17	0	0	0	411	0
							7	0	0	0	435	0	30	1	0	0	228	0.02997010382342747							19	0	0	0	299	0													17	0	0	0	411	0
							7	0	0	0	435	0	30	1	0	0	228	0.02997010382342747							20	0	0	0	299	0													17	0	0	0	411	0
							7	0	0	0	435	0	30	0	0	0	229	0							22	0	0	0	299	0													17	0	0	0	411	0
							7	0	0	0	435	0	30	0	0	0	229	0							23	0	0	0	299	0													17	0	0	0	411	0
							7	0	0	0	435	0	29	0	0	0	230	0							25	0	0	0	299	0													17	0	0	0	411	0
							7	0	0	0	435	0	28	0	0	0	231	0							25	0	0	0	299	0													17	0	0	0	411	0
							7	0	0	0	435	0	28	0	0	0	231	0							26	0	0	0	299	0													17	0	0	0	411	0
							7	0	0	0	435	0	27	1	0	0	231	0.03290987083916069							26	0	0	0	300	0													17	0	0	0	411	0
[truncated: 113 more columns]
