# Supplementary material for: The Impact of Cooperation Under Climate Constraints: An Agent-Based Model for Exploring Paleolithic Behavioral Adaptations in the Inner Asian Mountain Corridor
Source: J Archaeol Method Theory. 2025 Sep 20;33(1):8. doi: 10.1007/s10816-025-09739-z (PMC12450231; doi:10.1007/s10816-025-09739-z)
Supplement: Supplementary file 3 — (ZIP 18.1 MB) [file 10816_2025_9739_MOESM3_ESM.zip › simulations/simulations/Altai/Scenario_1_Altai/old/PaleoCOOP_model Scenario1_alpha_Altai-table.csv]

BehaviorSpace results (NetLogo 6.2.2)
PaleoCOOP_model.nlogo
Scenario1_alpha_Altai
07/22/2024 09:45:10:686 +0200
min-pxcor	max-pxcor	min-pycor	max-pycor
0	533	0	327
[run number]	prob-nocoop	alpha	cost-cooperation	seed	human-risk	maxTimeSteps	nHominins	hominin-speed	punishment-cooperation	max-energy	prob-cooperation	scenario	learning-rate	[step]	count heminins with [cooperate? = true]	count heminins with [cooperate? = false]	death-hypothermia	death-old	death-starvation	get-deltap-altai
1	0.001	0.2	10	1000	5	1200	10	0.75	7	100	0.2	Scenario1	1	0	2	8	0	0	0	-0.010686601034540296
1	0.001	0.2	10	1000	5	1200	10	0.75	7	100	0.2	Scenario1	1	1	2	8	0	0	0	-0.010686601034540296
4	0.001	0.2	20	1000	5	1200	10	0.75	7	100	0.2	Scenario1	1	0	2	8	0	0	0	-0.034617424394151816
3	0.001	0.2	10	1000	5	1200	10	0.75	7	100	0.8	Scenario1	1	0	8	2	0	0	0	0.11732834974136491
2	0.001	0.2	10	1000	5	1200	10	0.75	7	100	0.5	Scenario1	1	0	5	5	0	0	0	0.08331386617720674
1	0.001	0.2	10	1000	5	1200	10	0.75	7	100	0.2	Scenario1	1	2	3	8	0	0	0	0.008000187438577399
4	0.001	0.2	20	1000	5	1200	10	0.75	7	100	0.2	Scenario1	1	1	2	8	0	0	0	-0.034617424394151816
2	0.001	0.2	10	1000	5	1200	10	0.75	7	100	0.5	Scenario1	1	1	5	5	0	0	0	0.08331386617720674
3	0.001	0.2	10	1000	5	1200	10	0.75	7	100	0.8	Scenario1	1	1	8	2	0	0	0	0.11732834974136491
1	0.001	0.2	10	1000	5	1200	10	0.75	7	100	0.2	Scenario1	1	3	4	11	0	0	0	0.011376891027705088
4	0.001	0.2	20	1000	5	1200	10	0.75	7	100	0.2	Scenario1	1	2	3	8	0	0	0	-0.015302509764696834
2	0.001	0.2	10	1000	5	1200	10	0.75	7	100	0.5	Scenario1	1	2	7	4	0	0	0	0.1203692553446798
4	0.001	0.2	20	1000	5	1200	10	0.75	7	100	0.2	Scenario1	1	3	4	11	0	0	0	-0.003561056032179181
1	0.001	0.2	10	1000	5	1200	10	0.75	7	100	0.2	Scenario1	1	4	4	11	0	0	0	0.011376891027705088
3	0.001	0.2	10	1000	5	1200	10	0.75	7	100	0.8	Scenario1	1	2	9	2	0	0	0	0.11307028307861755
2	0.001	0.2	10	1000	5	1200	10	0.75	7	100	0.5	Scenario1	1	3	7	4	0	0	0	0.1203692553446798
4	0.001	0.2	20	1000	5	1200	10	0.75	7	100	0.2	Scenario1	1	4	4	11	0	0	0	-0.003561056032179181
1	0.001	0.2	10	1000	5	1200	10	0.75	7	100	0.2	Scenario1	1	5	4	13	0	0	0	0.004708140731955314
3	0.001	0.2	10	1000	5	1200	10	0.75	7	100	0.8	Scenario1	1	3	13	2	0	0	0	0.0957677651517369
4	0.001	0.2	20	1000	5	1200	10	0.75	7	100	0.2	Scenario1	1	5	4	13	0	0	0	-0.007446368214688328
2	0.001	0.2	10	1000	5	1200	10	0.75	7	100	0.5	Scenario1	1	4	8	3	0	0	0	0.12696701243822686
1	0.001	0.2	10	1000	5	1200	10	0.75	7	100	0.2	Scenario1	1	6	4	15	0	0	0	2.0411874341268857E-4
4	0.001	0.2	20	1000	5	1200	10	0.75	7	100	0.2	Scenario1	1	6	4	15	0	0	0	-0.009853301255905358
2	0.001	0.2	10	1000	5	1200	10	0.75	7	100	0.5	Scenario1	1	5	8	3	0	0	0	0.12696701243822686
1	0.001	0.2	10	1000	5	1200	10	0.75	7	100	0.2	Scenario1	1	7	4	15	0	0	0	2.0411874341268857E-4
3	0.001	0.2	10	1000	5	1200	10	0.75	7	100	0.8	Scenario1	1	4	13	2	0	0	0	0.0957677651517369
4	0.001	0.2	20	1000	5	1200	10	0.75	7	100	0.2	Scenario1	1	7	4	15	0	0	0	-0.009853301255905358
2	0.001	0.2	10	1000	5	1200	10	0.75	7	100	0.5	Scenario1	1	6	9	2	0	0	0	0.11307028307861755
1	0.001	0.2	10	1000	5	1200	10	0.75	7	100	0.2	Scenario1	1	8	4	17	0	0	0	-0.0028912815419176994
4	0.001	0.2	20	1000	5	1200	10	0.75	7	100	0.2	Scenario1	1	8	4	17	0	0	0	-0.011338577205770101
3	0.001	0.2	10	1000	5	1200	10	0.75	7	100	0.8	Scenario1	1	5	16	1	0	0	0	0.051216040021419315
2	0.001	0.2	10	1000	5	1200	10	0.75	7	100	0.5	Scenario1	1	7	10	2	0	0	0	0.10860576470187379
1	0.001	0.2	10	1000	5	1200	10	0.75	7	100	0.2	Scenario1	1	9	5	17	0	0	0	0.005225044861556958
4	0.001	0.2	20	1000	5	1200	10	0.75	7	100	0.2	Scenario1	1	9	5	17	0	0	0	-0.0034500216689368765
2	0.001	0.2	10	1000	5	1200	10	0.75	7	100	0.5	Scenario1	1	8	12	1	0	0	0	0.06391146190846647
1	0.001	0.2	10	1000	5	1200	10	0.75	7	100	0.2	Scenario1	1	10	5	17	0	0	0	0.005225044861556958
4	0.001	0.2	20	1000	5	1200	10	0.75	7	100	0.2	Scenario1	1	10	5	17	0	0	0	-0.0034500216689368765
3	0.001	0.2	10	1000	5	1200	10	0.75	7	100	0.8	Scenario1	1	6	18	1	0	0	0	0.04654147849675194
1	0.001	0.2	10	1000	5	1200	10	0.75	7	100	0.2	Scenario1	1	11	5	18	0	0	0	0.003294203663874499
4	0.001	0.2	20	1000	5	1200	10	0.75	7	100	0.2	Scenario1	1	11	5	18	0	0	0	-0.004770274687357146
2	0.001	0.2	10	1000	5	1200	10	0.75	7	100	0.5	Scenario1	1	9	14	1	0	0	0	0.05689474019042488
4	0.001	0.2	20	1000	5	1200	10	0.75	7	100	0.2	Scenario1	1	12	5	19	0	0	0	-0.005885191811826432
1	0.001	0.2	10	1000	5	1200	10	0.75	7	100	0.2	Scenario1	1	12	5	19	0	0	0	0.0016283503157600385
3	0.001	0.2	10	1000	5	1200	10	0.75	7	100	0.8	Scenario1	1	7	17	2	0	0	0	0.0816405377251871
2	0.001	0.2	10	1000	5	1200	10	0.75	7	100	0.5	Scenario1	1	10	15	1	0	0	0	0.053911678755103644
4	0.001	0.2	20	1000	5	1200	10	0.75	7	100	0.2	Scenario1	1	13	6	21	0	0	0	-0.0012187849563727092
1	0.001	0.2	10	1000	5	1200	10	0.75	7	100	0.2	Scenario1	1	13	6	21	0	0	0	0.005508206130298937
3	0.001	0.2	10	1000	5	1200	10	0.75	7	100	0.8	Scenario1	1	8	18	2	0	0	0	0.07864555675342674
4	0.001	0.2	20	1000	5	1200	10	0.75	7	100	0.2	Scenario1	1	14	5	22	0	0	0	-0.008300001992983483
2	0.001	0.2	10	1000	5	1200	10	0.75	7	100	0.5	Scenario1	1	11	17	1	0	0	0	0.048769943645092226
1	0.001	0.2	10	1000	5	1200	10	0.75	7	100	0.2	Scenario1	1	14	5	22	0	0	0	-0.0021475762825732864
4	0.001	0.2	20	1000	5	1200	10	0.75	7	100	0.2	Scenario1	1	15	5	22	0	0	0	-0.008300001992983483
1	0.001	0.2	10	1000	5	1200	10	0.75	7	100	0.2	Scenario1	1	15	5	22	0	0	0	-0.0021475762825732864
2	0.001	0.2	10	1000	5	1200	10	0.75	7	100	0.5	Scenario1	1	12	17	1	0	0	0	0.048769943645092226
3	0.001	0.2	10	1000	5	1200	10	0.75	7	100	0.8	Scenario1	1	9	19	1	0	0	0	0.04450368858770989
4	0.001	0.2	20	1000	5	1200	10	0.75	7	100	0.2	Scenario1	1	16	5	22	0	0	0	-0.008300001992983483
1	0.001	0.2	10	1000	5	1200	10	0.75	7	100	0.2	Scenario1	1	16	5	22	0	0	0	-0.0021475762825732864
4	0.001	0.2	20	1000	5	1200	10	0.75	7	100	0.2	Scenario1	1	17	5	22	0	0	0	-0.008300001992983483
2	0.001	0.2	10	1000	5	1200	10	0.75	7	100	0.5	Scenario1	1	13	19	1	0	0	0	0.04450368858770989
1	0.001	0.2	10	1000	5	1200	10	0.75	7	100	0.2	Scenario1	1	17	5	22	0	0	0	-0.0021475762825732864
3	0.001	0.2	10	1000	5	1200	10	0.75	7	100	0.8	Scenario1	1	10	22	0	0	0	0	0
4	0.001	0.2	20	1000	5	1200	10	0.75	7	100	0.2	Scenario1	1	18	5	26	0	0	0	-0.010097696872952063
1	0.001	0.2	10	1000	5	1200	10	0.75	7	100	0.2	Scenario1	1	18	5	26	0	0	0	-0.005262163122416742
2	0.001	0.2	10	1000	5	1200	10	0.75	7	100	0.5	Scenario1	1	14	19	2	0	0	0	0.07584032791124505
4	0.001	0.2	20	1000	5	1200	10	0.75	7	100	0.2	Scenario1	1	19	5	27	0	0	0	-0.010381976563726837
3	0.001	0.2	10	1000	5	1200	10	0.75	7	100	0.8	Scenario1	1	11	22	0	0	0	0	0
1	0.001	0.2	10	1000	5	1200	10	0.75	7	100	0.2	Scenario1	1	19	5	27	0	0	0	-0.005810683006102182
4	0.001	0.2	20	1000	5	1200	10	0.75	7	100	0.2	Scenario1	1	20	6	29	0	0	0	-0.007566596267150114
2	0.001	0.2	10	1000	5	1200	10	0.75	7	100	0.5	Scenario1	1	15	19	2	0	0	0	0.07584032791124505
1	0.001	0.2	10	1000	5	1200	10	0.75	7	100	0.2	Scenario1	1	20	6	29	0	0	0	-0.0031990203793508935
4	0.001	0.2	20	1000	5	1200	10	0.75	7	100	0.2	Scenario1	1	21	5	32	0	0	0	-0.011196441547747338
3	0.001	0.2	10	1000	5	1200	10	0.75	7	100	0.8	Scenario1	1	12	23	0	0	0	0	0
2	0.001	0.2	10	1000	5	1200	10	0.75	7	100	0.5	Scenario1	1	16	21	2	0	0	0	0.07074421950804914
1	0.001	0.2	10	1000	5	1200	10	0.75	7	100	0.2	Scenario1	1	21	5	32	0	0	0	-0.007673173838987066
4	0.001	0.2	20	1000	5	1200	10	0.75	7	100	0.2	Scenario1	1	22	5	32	0	0	0	-0.011196441547747338
3	0.001	0.2	10	1000	5	1200	10	0.75	7	100	0.8	Scenario1	1	13	23	0	0	0	0	0
1	0.001	0.2	10	1000	5	1200	10	0.75	7	100	0.2	Scenario1	1	22	5	32	0	0	0	-0.007673173838987066
4	0.001	0.2	20	1000	5	1200	10	0.75	7	100	0.2	Scenario1	1	23	5	33	0	0	0	-0.011272227998078085
2	0.001	0.2	10	1000	5	1200	10	0.75	7	100	0.5	Scenario1	1	17	22	2	0	0	0	0.06842734093259972
4	0.001	0.2	20	1000	5	1200	10	0.75	7	100	0.2	Scenario1	1	24	4	21	0	0	15	-0.012742153011464552
1	0.001	0.2	10	1000	5	1200	10	0.75	7	100	0.2	Scenario1	1	23	5	33	0	0	0	-0.00791538921269399
4	0.001	0.2	20	1000	5	1200	10	0.75	7	100	0.2	Scenario1	1	25	3	22	0	0	15	-0.015517010301953823
3	0.001	0.2	10	1000	5	1200	10	0.75	7	100	0.8	Scenario1	1	14	25	0	0	0	0	0
2	0.001	0.2	10	1000	5	1200	10	0.75	7	100	0.5	Scenario1	1	18	22	2	0	0	0	0.06842734093259972
1	0.001	0.2	10	1000	5	1200	10	0.75	7	100	0.2	Scenario1	1	24	4	21	0	0	15	-0.006554757106021534
4	0.001	0.2	20	1000	5	1200	10	0.75	7	100	0.2	Scenario1	1	26	3	18	0	0	19	-0.016736702124786715
4	0.001	0.2	20	1000	5	1200	10	0.75	7	100	0.2	Scenario1	1	27	3	18	0	0	19	-0.016736702124786715
1	0.001	0.2	10	1000	5	1200	10	0.75	7	100	0.2	Scenario1	1	25	3	22	0	0	15	-0.010423983740330657
2	0.001	0.2	10	1000	5	1200	10	0.75	7	100	0.5	Scenario1	1	19	22	2	0	0	0	0.06842734093259972
4	0.001	0.2	20	1000	5	1200	10	0.75	7	100	0.2	Scenario1	1	28	3	16	0	0	21	-0.017272416333017074
3	0.001	0.2	10	1000	5	1200	10	0.75	7	100	0.8	Scenario1	1	15	25	0	0	0	0	0
1	0.001	0.2	10	1000	5	1200	10	0.75	7	100	0.2	Scenario1	1	26	3	18	0	0	19	-0.009633958711928119
4	0.001	0.2	20	1000	5	1200	10	0.75	7	100	0.2	Scenario1	1	29	3	15	0	0	22	-0.017491091786952913
1	0.001	0.2	10	1000	5	1200	10	0.75	7	100	0.2	Scenario1	1	27	3	18	0	0	19	-0.009633958711928119
4	0.001	0.2	20	1000	5	1200	10	0.75	7	100	0.2	Scenario1	1	30	3	15	0	0	22	-0.017491091786952913
2	0.001	0.2	10	1000	5	1200	10	0.75	7	100	0.5	Scenario1	1	20	23	2	0	0	0	0.06624861811011677
1	0.001	0.2	10	1000	5	1200	10	0.75	7	100	0.2	Scenario1	1	28	3	16	0	0	21	-0.008690084600265676
4	0.001	0.2	20	1000	5	1200	10	0.75	7	100	0.2	Scenario1	1	31	3	15	0	0	22	-0.017491091786952913
3	0.001	0.2	10	1000	5	1200	10	0.75	7	100	0.8	Scenario1	1	16	25	0	0	0	0	0
1	0.001	0.2	10	1000	5	1200	10	0.75	7	100	0.2	Scenario1	1	29	3	15	0	0	22	-0.007990799712842625
4	0.001	0.2	20	1000	5	1200	10	0.75	7	100	0.2	Scenario1	1	32	3	14	0	0	23	-0.017656150792666084
2	0.001	0.2	10	1000	5	1200	10	0.75	7	100	0.5	Scenario1	1	21	22	3	0	0	0	0.0897785476717731
1	0.001	0.2	10	1000	5	1200	10	0.75	7	100	0.2	Scenario1	1	30	3	15	0	0	22	-0.007990799712842625
4	0.001	0.2	20	1000	5	1200	10	0.75	7	100	0.2	Scenario1	1	33	3	13	0	0	24	-0.017744479012493472
1	0.001	0.2	10	1000	5	1200	10	0.75	7	100	0.2	Scenario1	1	31	3	15	0	0	22	-0.007990799712842625
4	0.001	0.2	20	1000	5	1200	10	0.75	7	100	0.2	Scenario1	1	34	3	13	0	0	24	-0.017744479012493472
3	0.001	0.2	10	1000	5	1200	10	0.75	7	100	0.8	Scenario1	1	17	27	0	0	0	0	0
1	0.001	0.2	10	1000	5	1200	10	0.75	7	100	0.2	Scenario1	1	32	3	14	0	0	23	-0.00708388561422457
4	0.001	0.2	20	1000	5	1200	10	0.75	7	100	0.2	Scenario1	1	35	3	10	0	0	27	-0.017156301537291224
2	0.001	0.2	10	1000	5	1200	10	0.75	7	100	0.5	Scenario1	1	22	22	3	0	0	0	0.0897785476717731
1	0.001	0.2	10	1000	5	1200	10	0.75	7	100	0.2	Scenario1	1	33	3	13	0	0	24	-0.005910258077496861
4	0.001	0.2	20	1000	5	1200	10	0.75	7	100	0.2	Scenario1	1	36	3	10	0	0	27	-0.017156301537291224
4	0.001	0.2	20	1000	5	1200	10	0.75	7	100	0.2	Scenario1	1	37	3	10	0	0	27	-0.017156301537291224
1	0.001	0.2	10	1000	5	1200	10	0.75	7	100	0.2	Scenario1	1	34	3	13	0	0	24	-0.005910258077496861
2	0.001	0.2	10	1000	5	1200	10	0.75	7	100	0.5	Scenario1	1	23	21	4	0	0	0	0.1075514748369483
4	0.001	0.2	20	1000	5	1200	10	0.75	7	100	0.2	Scenario1	1	38	3	10	0	0	27	-0.017156301537291224
3	0.001	0.2	10	1000	5	1200	10	0.75	7	100	0.8	Scenario1	1	18	28	0	0	0	0	0
1	0.001	0.2	10	1000	5	1200	10	0.75	7	100	0.2	Scenario1	1	35	3	10	0	0	27	1.5341161698808757E-4
4	0.001	0.2	20	1000	5	1200	10	0.75	7	100	0.2	Scenario1	1	39	3	10	0	0	27	-0.017156301537291224
1	0.001	0.2	10	1000	5	1200	10	0.75	7	100	0.2	Scenario1	1	36	3	10	0	0	27	1.5341161698808757E-4
4	0.001	0.2	20	1000	5	1200	10	0.75	7	100	0.2	Scenario1	1	40	3	10	0	0	27	-0.017156301537291224
1	0.001	0.2	10	1000	5	1200	10	0.75	7	100	0.2	Scenario1	1	37	3	10	0	0	27	1.5341161698808757E-4
2	0.001	0.2	10	1000	5	1200	10	0.75	7	100	0.5	Scenario1	1	24	22	4	0	0	0	0.105212253337919
4	0.001	0.2	20	1000	5	1200	10	0.75	7	100	0.2	Scenario1	1	41	3	10	0	0	27	-0.017156301537291224
1	0.001	0.2	10	1000	5	1200	10	0.75	7	100	0.2	Scenario1	1	38	3	10	0	0	27	1.5341161698808757E-4
4	0.001	0.2	20	1000	5	1200	10	0.75	7	100	0.2	Scenario1	1	42	3	10	0	0	27	-0.017156301537291224
3	0.001	0.2	10	1000	5	1200	10	0.75	7	100	0.8	Scenario1	1	19	30	0	0	0	0	0
1	0.001	0.2	10	1000	5	1200	10	0.75	7	100	0.2	Scenario1	1	39	3	10	0	0	27	1.5341161698808757E-4
4	0.001	0.2	20	1000	5	1200	10	0.75	7	100	0.2	Scenario1	1	43	3	10	0	0	27	-0.017156301537291224
2	0.001	0.2	10	1000	5	1200	10	0.75	7	100	0.5	Scenario1	1	25	24	3	0	0	0	0.0851057341361091
1	0.001	0.2	10	1000	5	1200	10	0.75	7	100	0.2	Scenario1	1	40	3	10	0	0	27	1.5341161698808757E-4
4	0.001	0.2	20	1000	5	1200	10	0.75	7	100	0.2	Scenario1	1	44	3	10	0	0	27	-0.017156301537291224
1	0.001	0.2	10	1000	5	1200	10	0.75	7	100	0.2	Scenario1	1	41	3	10	0	0	27	1.5341161698808757E-4
4	0.001	0.2	20	1000	5	1200	10	0.75	7	100	0.2	Scenario1	1	45	3	10	0	0	27	-0.017156301537291224
4	0.001	0.2	20	1000	5	1200	10	0.75	7	100	0.2	Scenario1	1	46	3	10	0	0	27	-0.017156301537291224
3	0.001	0.2	10	1000	5	1200	10	0.75	7	100	0.8	Scenario1	1	20	30	0	0	0	0	0
1	0.001	0.2	10	1000	5	1200	10	0.75	7	100	0.2	Scenario1	1	42	3	10	0	0	27	1.5341161698808757E-4
2	0.001	0.2	10	1000	5	1200	10	0.75	7	100	0.5	Scenario1	1	26	23	4	0	0	0	0.1029281963379709
4	0.001	0.2	20	1000	5	1200	10	0.75	7	100	0.2	Scenario1	1	47	3	10	0	0	27	-0.017156301537291224
1	0.001	0.2	10	1000	5	1200	10	0.75	7	100	0.2	Scenario1	1	43	3	10	0	0	27	1.5341161698808757E-4
4	0.001	0.2	20	1000	5	1200	10	0.75	7	100	0.2	Scenario1	1	48	3	10	0	0	27	-0.017156301537291224
1	0.001	0.2	10	1000	5	1200	10	0.75	7	100	0.2	Scenario1	1	44	3	10	0	0	27	1.5341161698808757E-4
4	0.001	0.2	20	1000	5	1200	10	0.75	7	100	0.2	Scenario1	1	49	3	10	0	0	27	-0.017156301537291224
1	0.001	0.2	10	1000	5	1200	10	0.75	7	100	0.2	Scenario1	1	45	3	10	0	0	27	1.5341161698808757E-4
2	0.001	0.2	10	1000	5	1200	10	0.75	7	100	0.5	Scenario1	1	27	24	4	0	0	0	0.1007045576036644
3	0.001	0.2	10	1000	5	1200	10	0.75	7	100	0.8	Scenario1	1	21	30	0	0	0	0	0
4	0.001	0.2	20	1000	5	1200	10	0.75	7	100	0.2	Scenario1	1	50	3	10	0	0	27	-0.017156301537291224
1	0.001	0.2	10	1000	5	1200	10	0.75	7	100	0.2	Scenario1	1	46	3	10	0	0	27	1.5341161698808757E-4
4	0.001	0.2	20	1000	5	1200	10	0.75	7	100	0.2	Scenario1	1	51	3	10	0	0	27	-0.017156301537291224
1	0.001	0.2	10	1000	5	1200	10	0.75	7	100	0.2	Scenario1	1	47	3	10	0	0	27	1.5341161698808757E-4
4	0.001	0.2	20	1000	5	1200	10	0.75	7	100	0.2	Scenario1	1	52	3	10	0	0	27	-0.017156301537291224
2	0.001	0.2	10	1000	5	1200	10	0.75	7	100	0.5	Scenario1	1	28	24	5	0	0	0	0.11214495662158276
1	0.001	0.2	10	1000	5	1200	10	0.75	7	100	0.2	Scenario1	1	48	3	10	0	0	27	1.5341161698808757E-4
4	0.001	0.2	20	1000	5	1200	10	0.75	7	100	0.2	Scenario1	1	53	3	10	0	0	27	-0.017156301537291224
3	0.001	0.2	10	1000	5	1200	10	0.75	7	100	0.8	Scenario1	1	22	31	0	0	0	0	0
1	0.001	0.2	10	1000	5	1200	10	0.75	7	100	0.2	Scenario1	1	49	3	10	0	0	27	1.5341161698808757E-4
4	0.001	0.2	20	1000	5	1200	10	0.75	7	100	0.2	Scenario1	1	54	3	6	0	0	31	-0.010761330769715152
2	0.001	0.2	10	1000	5	1200	10	0.75	7	100	0.5	Scenario1	1	29	14	5	0	0	10	0.1293499242943373
4	0.001	0.2	20	1000	5	1200	10	0.75	7	100	0.2	Scenario1	1	55	3	6	0	0	31	-0.010761330769715152
1	0.001	0.2	10	1000	5	1200	10	0.75	7	100	0.2	Scenario1	1	50	3	10	0	0	27	1.5341161698808757E-4
4	0.001	0.2	20	1000	5	1200	10	0.75	7	100	0.2	Scenario1	1	56	3	6	0	0	31	-0.010761330769715152
1	0.001	0.2	10	1000	5	1200	10	0.75	7	100	0.2	Scenario1	1	51	3	10	0	0	27	1.5341161698808757E-4
4	0.001	0.2	20	1000	5	1200	10	0.75	7	100	0.2	Scenario1	1	57	3	6	0	0	31	-0.010761330769715152
2	0.001	0.2	10	1000	5	1200	10	0.75	7	100	0.5	Scenario1	1	30	15	3	0	0	11	0.1095129511685426
1	0.001	0.2	10	1000	5	1200	10	0.75	7	100	0.2	Scenario1	1	52	3	10	0	0	27	1.5341161698808757E-4
4	0.001	0.2	20	1000	5	1200	10	0.75	7	100	0.2	Scenario1	1	58	3	6	0	0	31	-0.010761330769715152
3	0.001	0.2	10	1000	5	1200	10	0.75	7	100	0.8	Scenario1	1	23	30	1	0	0	0	0.02997010382342747
4	0.001	0.2	20	1000	5	1200	10	0.75	7	100	0.2	Scenario1	1	59	3	6	0	0	31	-0.010761330769715152
1	0.001	0.2	10	1000	5	1200	10	0.75	7	100	0.2	Scenario1	1	53	3	10	0	0	27	1.5341161698808757E-4
2	0.001	0.2	10	1000	5	1200	10	0.75	7	100	0.5	Scenario1	1	31	15	3	0	0	11	0.1095129511685426
4	0.001	0.2	20	1000	5	1200	10	0.75	7	100	0.2	Scenario1	1	60	3	6	0	0	31	-0.010761330769715152
1	0.001	0.2	10	1000	5	1200	10	0.75	7	100	0.2	Scenario1	1	54	3	6	0	0	31	0.022055846957144725
4	0.001	0.2	20	1000	5	1200	10	0.75	7	100	0.2	Scenario1	1	61	3	6	0	0	31	-0.010761330769715152
1	0.001	0.2	10	1000	5	1200	10	0.75	7	100	0.2	Scenario1	1	55	3	6	0	0	31	0.022055846957144725
2	0.001	0.2	10	1000	5	1200	10	0.75	7	100	0.5	Scenario1	1	32	15	3	0	0	11	0.1095129511685426
4	0.001	0.2	20	1000	5	1200	10	0.75	7	100	0.2	Scenario1	1	62	3	6	0	0	31	-0.010761330769715152
1	0.001	0.2	10	1000	5	1200	10	0.75	7	100	0.2	Scenario1	1	56	3	6	0	0	31	0.022055846957144725
3	0.001	0.2	10	1000	5	1200	10	0.75	7	100	0.8	Scenario1	1	24	31	1	0	0	0	0.029102780370867172
4	0.001	0.2	20	1000	5	1200	10	0.75	7	100	0.2	Scenario1	1	63	3	6	0	0	31	-0.010761330769715152
2	0.001	0.2	10	1000	5	1200	10	0.75	7	100	0.5	Scenario1	1	33	13	3	0	0	13	0.11582359428980843
1	0.001	0.2	10	1000	5	1200	10	0.75	7	100	0.2	Scenario1	1	57	3	6	0	0	31	0.022055846957144725
4	0.001	0.2	20	1000	5	1200	10	0.75	7	100	0.2	Scenario1	1	64	3	6	0	0	31	-0.010761330769715152
1	0.001	0.2	10	1000	5	1200	10	0.75	7	100	0.2	Scenario1	1	58	3	6	0	0	31	0.022055846957144725
4	0.001	0.2	20	1000	5	1200	10	0.75	7	100	0.2	Scenario1	1	65	3	6	0	0	31	-0.010761330769715152
2	0.001	0.2	10	1000	5	1200	10	0.75	7	100	0.5	Scenario1	1	34	12	2	0	0	15	0.0998657065285997
4	0.001	0.2	20	1000	5	1200	10	0.75	7	100	0.2	Scenario1	1	66	3	5	0	0	32	-0.006611847596260855
1	0.001	0.2	10	1000	5	1200	10	0.75	7	100	0.2	Scenario1	1	59	3	6	0	0	31	0.022055846957144725
3	0.001	0.2	10	1000	5	1200	10	0.75	7	100	0.8	Scenario1	1	25	21	1	0	0	10	0.04091210408643777
4	0.001	0.2	20	1000	5	1200	10	0.75	7	100	0.2	Scenario1	1	67	3	5	0	0	32	-0.006611847596260855
1	0.001	0.2	10	1000	5	1200	10	0.75	7	100	0.2	Scenario1	1	60	3	6	0	0	31	0.022055846957144725
2	0.001	0.2	10	1000	5	1200	10	0.75	7	100	0.5	Scenario1	1	35	11	2	0	0	16	0.1041645122048111
4	0.001	0.2	20	1000	5	1200	10	0.75	7	100	0.2	Scenario1	1	68	3	5	0	0	32	-0.006611847596260855
1	0.001	0.2	10	1000	5	1200	10	0.75	7	100	0.2	Scenario1	1	61	3	6	0	0	31	0.022055846957144725
4	0.001	0.2	20	1000	5	1200	10	0.75	7	100	0.2	Scenario1	1	69	3	5	0	0	32	-0.006611847596260855
3	0.001	0.2	10	1000	5	1200	10	0.75	7	100	0.8	Scenario1	1	26	17	0	0	0	15	0
2	0.001	0.2	10	1000	5	1200	10	0.75	7	100	0.5	Scenario1	1	36	10	3	0	0	16	0.12430637851468225
1	0.001	0.2	10	1000	5	1200	10	0.75	7	100	0.2	Scenario1	1	62	3	6	0	0	31	0.022055846957144725
4	0.001	0.2	20	1000	5	1200	10	0.75	7	100	0.2	Scenario1	1	70	3	5	0	0	32	-0.006611847596260855
1	0.001	0.2	10	1000	5	1200	10	0.75	7	100	0.2	Scenario1	1	63	4	5	0	0	31	0.06157434389036035
2	0.001	0.2	10	1000	5	1200	10	0.75	7	100	0.5	Scenario1	1	37	9	2	0	0	18	0.11307028307861755
4	0.001	0.2	20	1000	5	1200	10	0.75	7	100	0.2	Scenario1	1	71	3	5	0	0	32	-0.006611847596260855
3	0.001	0.2	10	1000	5	1200	10	0.75	7	100	0.8	Scenario1	1	27	17	0	0	0	15	0
1	0.001	0.2	10	1000	5	1200	10	0.75	7	100	0.2	Scenario1	1	64	4	5	0	0	31	0.06157434389036035
4	0.001	0.2	20	1000	5	1200	10	0.75	7	100	0.2	Scenario1	1	72	3	5	0	0	32	-0.006611847596260855
2	0.001	0.2	10	1000	5	1200	10	0.75	7	100	0.5	Scenario1	1	38	9	2	0	0	18	0.11307028307861755
4	0.001	0.2	20	1000	5	1200	10	0.75	7	100	0.2	Scenario1	1	73	3	5	0	0	32	-0.006611847596260855
1	0.001	0.2	10	1000	5	1200	10	0.75	7	100	0.2	Scenario1	1	65	4	5	0	0	31	0.06157434389036035
3	0.001	0.2	10	1000	5	1200	10	0.75	7	100	0.8	Scenario1	1	28	15	0	0	0	17	0
4	0.001	0.2	20	1000	5	1200	10	0.75	7	100	0.2	Scenario1	1	74	3	5	0	0	32	-0.006611847596260855
2	0.001	0.2	10	1000	5	1200	10	0.75	7	100	0.5	Scenario1	1	39	9	2	0	0	18	0.11307028307861755
1	0.001	0.2	10	1000	5	1200	10	0.75	7	100	0.2	Scenario1	1	66	4	4	0	0	32	0.07823437227929654
4	0.001	0.2	20	1000	5	1200	10	0.75	7	100	0.2	Scenario1	1	75	3	4	0	0	33	-3.7195651685723225E-4
1	0.001	0.2	10	1000	5	1200	10	0.75	7	100	0.2	Scenario1	1	67	4	4	0	0	32	0.07823437227929654
2	0.001	0.2	10	1000	5	1200	10	0.75	7	100	0.5	Scenario1	1	40	8	2	0	0	19	0.11732834974136491
4	0.001	0.2	20	1000	5	1200	10	0.75	7	100	0.2	Scenario1	1	76	2	3	0	0	35	-0.08675923822251917
3	0.001	0.2	10	1000	5	1200	10	0.75	7	100	0.8	Scenario1	1	29	13	0	0	0	19	0
4	0.001	0.2	20	1000	5	1200	10	0.75	7	100	0.2	Scenario1	1	77	2	3	0	0	35	-0.08675923822251917
1	0.001	0.2	10	1000	5	1200	10	0.75	7	100	0.2	Scenario1	1	68	4	4	0	0	32	0.07823437227929654
2	0.001	0.2	10	1000	5	1200	10	0.75	7	100	0.5	Scenario1	1	41	9	1	0	0	19	0.07799859836475886
4	0.001	0.2	20	1000	5	1200	10	0.75	7	100	0.2	Scenario1	1	78	2	3	0	0	35	-0.08675923822251917
3	0.001	0.2	10	1000	5	1200	10	0.75	7	100	0.8	Scenario1	1	30	12	1	0	0	19	0.06391146190846647
1	0.001	0.2	10	1000	5	1200	10	0.75	7	100	0.2	Scenario1	1	69	4	4	0	0	32	0.07823437227929654
4	0.001	0.2	20	1000	5	1200	10	0.75	7	100	0.2	Scenario1	1	79	2	3	0	0	35	-0.08675923822251917
2	0.001	0.2	10	1000	5	1200	10	0.75	7	100	0.5	Scenario1	1	42	9	0	0	0	20	0
4	0.001	0.2	20	1000	5	1200	10	0.75	7	100	0.2	Scenario1	1	80	2	3	0	0	35	-0.08675923822251917
1	0.001	0.2	10	1000	5	1200	10	0.75	7	100	0.2	Scenario1	1	70	4	4	0	0	32	0.07823437227929654
4	0.001	0.2	20	1000	5	1200	10	0.75	7	100	0.2	Scenario1	1	81	2	3	0	0	35	-0.08675923822251917
3	0.001	0.2	10	1000	5	1200	10	0.75	7	100	0.8	Scenario1	1	31	12	1	0	0	19	0.06391146190846647
1	0.001	0.2	10	1000	5	1200	10	0.75	7	100	0.2	Scenario1	1	71	4	4	0	0	32	0.07823437227929654
2	0.001	0.2	10	1000	5	1200	10	0.75	7	100	0.5	Scenario1	1	43	9	0	0	0	20	0
4	0.001	0.2	20	1000	5	1200	10	0.75	7	100	0.2	Scenario1	1	82	2	3	0	0	35	-0.08675923822251917
1	0.001	0.2	10	1000	5	1200	10	0.75	7	100	0.2	Scenario1	1	72	4	4	0	0	32	0.07823437227929654
4	0.001	0.2	20	1000	5	1200	10	0.75	7	100	0.2	Scenario1	1	83	2	3	0	0	35	-0.08675923822251917
3	0.001	0.2	10	1000	5	1200	10	0.75	7	100	0.8	Scenario1	1	32	11	1	0	0	20	0.06806102973745977
2	0.001	0.2	10	1000	5	1200	10	0.75	7	100	0.5	Scenario1	1	44	9	0	0	0	20	0
4	0.001	0.2	20	1000	5	1200	10	0.75	7	100	0.2	Scenario1	1	84	2	3	0	0	35	-0.08675923822251917
1	0.001	0.2	10	1000	5	1200	10	0.75	7	100	0.2	Scenario1	1	73	4	4	0	0	32	0.07823437227929654
4	0.001	0.2	20	1000	5	1200	10	0.75	7	100	0.2	Scenario1	1	85	2	3	0	0	35	-0.08675923822251917
2	0.001	0.2	10	1000	5	1200	10	0.75	7	100	0.5	Scenario1	1	45	9	0	0	0	20	0
1	0.001	0.2	10	1000	5	1200	10	0.75	7	100	0.2	Scenario1	1	74	4	4	0	0	32	0.07823437227929654
3	0.001	0.2	10	1000	5	1200	10	0.75	7	100	0.8	Scenario1	1	33	11	1	0	0	20	0.06806102973745977
4	0.001	0.2	20	1000	5	1200	10	0.75	7	100	0.2	Scenario1	1	86	2	3	0	0	35	-0.08675923822251917
1	0.001	0.2	10	1000	5	1200	10	0.75	7	100	0.2	Scenario1	1	75	4	4	0	0	32	0.07823437227929654
2	0.001	0.2	10	1000	5	1200	10	0.75	7	100	0.5	Scenario1	1	46	9	0	0	0	20	0
4	0.001	0.2	20	1000	5	1200	10	0.75	7	100	0.2	Scenario1	1	87	2	2	0	0	36	-0.15087807325639735
3	0.001	0.2	10	1000	5	1200	10	0.75	7	100	0.8	Scenario1	1	34	11	1	0	0	20	0.06806102973745977
1	0.001	0.2	10	1000	5	1200	10	0.75	7	100	0.2	Scenario1	1	76	4	4	0	0	32	0.07823437227929654
4	0.001	0.2	20	1000	5	1200	10	0.75	7	100	0.2	Scenario1	1	88	2	2	0	0	36	-0.15087807325639735
2	0.001	0.2	10	1000	5	1200	10	0.75	7	100	0.5	Scenario1	1	47	9	0	0	0	20	0
4	0.001	0.2	20	1000	5	1200	10	0.75	7	100	0.2	Scenario1	1	89	2	2	0	0	36	-0.15087807325639735
1	0.001	0.2	10	1000	5	1200	10	0.75	7	100	0.2	Scenario1	1	77	4	4	0	0	32	0.07823437227929654
3	0.001	0.2	10	1000	5	1200	10	0.75	7	100	0.8	Scenario1	1	35	9	1	0	0	22	0.07799859836475886
4	0.001	0.2	20	1000	5	1200	10	0.75	7	100	0.2	Scenario1	1	90	2	2	0	0	36	-0.15087807325639735
2	0.001	0.2	10	1000	5	1200	10	0.75	7	100	0.5	Scenario1	1	48	8	0	0	0	21	0
1	0.001	0.2	10	1000	5	1200	10	0.75	7	100	0.2	Scenario1	1	78	4	4	0	0	32	0.07823437227929654
4	0.001	0.2	20	1000	5	1200	10	0.75	7	100	0.2	Scenario1	1	91	2	2	0	0	36	-0.15087807325639735
3	0.001	0.2	10	1000	5	1200	10	0.75	7	100	0.8	Scenario1	1	36	8	2	0	0	22	0.11732834974136491
2	0.001	0.2	10	1000	5	1200	10	0.75	7	100	0.5	Scenario1	1	49	8	0	0	0	21	0
4	0.001	0.2	20	1000	5	1200	10	0.75	7	100	0.2	Scenario1	1	92	2	2	0	0	36	-0.15087807325639735
1	0.001	0.2	10	1000	5	1200	10	0.75	7	100	0.2	Scenario1	1	79	4	4	0	0	32	0.07823437227929654
4	0.001	0.2	20	1000	5	1200	10	0.75	7	100	0.2	Scenario1	1	93	2	2	0	0	36	-0.15087807325639735
1	0.001	0.2	10	1000	5	1200	10	0.75	7	100	0.2	Scenario1	1	80	2	3	0	0	35	0.02105539755657922
2	0.001	0.2	10	1000	5	1200	10	0.75	7	100	0.5	Scenario1	1	50	8	0	0	0	21	0
3	0.001	0.2	10	1000	5	1200	10	0.75	7	100	0.8	Scenario1	1	37	9	1	0	0	22	0.07799859836475886
4	0.001	0.2	20	1000	5	1200	10	0.75	7	100	0.2	Scenario1	1	94	2	2	0	0	36	-0.15087807325639735
1	0.001	0.2	10	1000	5	1200	10	0.75	7	100	0.2	Scenario1	1	81	2	3	0	0	35	0.02105539755657922
4	0.001	0.2	20	1000	5	1200	10	0.75	7	100	0.2	Scenario1	1	95	2	2	0	0	36	-0.15087807325639735
2	0.001	0.2	10	1000	5	1200	10	0.75	7	100	0.5	Scenario1	1	51	8	0	0	0	21	0
1	0.001	0.2	10	1000	5	1200	10	0.75	7	100	0.2	Scenario1	1	82	2	3	0	0	35	0.02105539755657922
4	0.001	0.2	20	1000	5	1200	10	0.75	7	100	0.2	Scenario1	1	96	2	2	0	0	36	-0.15087807325639735
3	0.001	0.2	10	1000	5	1200	10	0.75	7	100	0.8	Scenario1	1	38	9	1	0	0	22	0.07799859836475886
1	0.001	0.2	10	1000	5	1200	10	0.75	7	100	0.2	Scenario1	1	83	2	3	0	0	35	0.02105539755657922
4	0.001	0.2	20	1000	5	1200	10	0.75	7	100	0.2	Scenario1	1	97	2	2	0	0	36	-0.15087807325639735
2	0.001	0.2	10	1000	5	1200	10	0.75	7	100	0.5	Scenario1	1	52	8	0	0	0	21	0
4	0.001	0.2	20	1000	5	1200	10	0.75	7	100	0.2	Scenario1	1	98	2	2	0	0	36	-0.15087807325639735
1	0.001	0.2	10	1000	5	1200	10	0.75	7	100	0.2	Scenario1	1	84	2	3	0	0	35	0.02105539755657922
3	0.001	0.2	10	1000	5	1200	10	0.75	7	100	0.8	Scenario1	1	39	9	1	0	0	22	0.07799859836475886
4	0.001	0.2	20	1000	5	1200	10	0.75	7	100	0.2	Scenario1	1	99	2	2	0	0	36	-0.15087807325639735
1	0.001	0.2	10	1000	5	1200	10	0.75	7	100	0.2	Scenario1	1	85	2	3	0	0	35	0.02105539755657922
2	0.001	0.2	10	1000	5	1200	10	0.75	7	100	0.5	Scenario1	1	53	8	0	0	0	21	0
4	0.001	0.2	20	1000	5	1200	10	0.75	7	100	0.2	Scenario1	1	100	2	2	0	0	36	-0.15087807325639735
1	0.001	0.2	10	1000	5	1200	10	0.75	7	100	0.2	Scenario1	1	86	2	3	0	0	35	0.02105539755657922
3	0.001	0.2	10	1000	5	1200	10	0.75	7	100	0.8	Scenario1	1	40	9	1	0	0	22	0.07799859836475886
2	0.001	0.2	10	1000	5	1200	10	0.75	7	100	0.5	Scenario1	1	54	8	0	0	0	21	0
4	0.001	0.2	20	1000	5	1200	10	0.75	7	100	0.2	Scenario1	1	101	2	2	0	0	36	-0.15087807325639735
1	0.001	0.2	10	1000	5	1200	10	0.75	7	100	0.2	Scenario1	1	87	2	3	0	0	35	0.02105539755657922
4	0.001	0.2	20	1000	5	1200	10	0.75	7	100	0.2	Scenario1	1	102	2	2	0	0	36	-0.15087807325639735
3	0.001	0.2	10	1000	5	1200	10	0.75	7	100	0.8	Scenario1	1	41	9	1	0	0	22	0.07799859836475886
1	0.001	0.2	10	1000	5	1200	10	0.75	7	100	0.2	Scenario1	1	88	2	3	0	0	35	0.02105539755657922
2	0.001	0.2	10	1000	5	1200	10	0.75	7	100	0.5	Scenario1	1	55	8	0	0	0	21	0
4	0.001	0.2	20	1000	5	1200	10	0.75	7	100	0.2	Scenario1	1	103	2	2	0	0	36	-0.15087807325639735
1	0.001	0.2	10	1000	5	1200	10	0.75	7	100	0.2	Scenario1	1	89	2	3	0	0	35	0.02105539755657922
3	0.001	0.2	10	1000	5	1200	10	0.75	7	100	0.8	Scenario1	1	42	9	1	0	0	22	0.07799859836475886
4	0.001	0.2	20	1000	5	1200	10	0.75	7	100	0.2	Scenario1	1	104	2	2	0	0	36	-0.15087807325639735
2	0.001	0.2	10	1000	5	1200	10	0.75	7	100	0.5	Scenario1	1	56	8	0	0	0	21	0
1	0.001	0.2	10	1000	5	1200	10	0.75	7	100	0.2	Scenario1	1	90	2	3	0	0	35	0.02105539755657922
4	0.001	0.2	20	1000	5	1200	10	0.75	7	100	0.2	Scenario1	1	105	2	2	0	0	36	-0.15087807325639735
1	0.001	0.2	10	1000	5	1200	10	0.75	7	100	0.2	Scenario1	1	91	2	3	0	0	35	0.02105539755657922
3	0.001	0.2	10	1000	5	1200	10	0.75	7	100	0.8	Scenario1	1	43	9	1	0	0	22	0.07799859836475886
4	0.001	0.2	20	1000	5	1200	10	0.75	7	100	0.2	Scenario1	1	106	2	2	0	0	36	-0.15087807325639735
2	0.001	0.2	10	1000	5	1200	10	0.75	7	100	0.5	Scenario1	1	57	8	0	0	0	21	0
1	0.001	0.2	10	1000	5	1200	10	0.75	7	100	0.2	Scenario1	1	92	2	3	0	0	35	0.02105539755657922
4	0.001	0.2	20	1000	5	1200	10	0.75	7	100	0.2	Scenario1	1	107	2	2	0	0	36	-0.15087807325639735
2	0.001	0.2	10	1000	5	1200	10	0.75	7	100	0.5	Scenario1	1	58	8	0	0	0	21	0
1	0.001	0.2	10	1000	5	1200	10	0.75	7	100	0.2	Scenario1	1	93	2	3	0	0	35	0.02105539755657922
3	0.001	0.2	10	1000	5	1200	10	0.75	7	100	0.8	Scenario1	1	44	9	1	0	0	22	0.07799859836475886
4	0.001	0.2	20	1000	5	1200	10	0.75	7	100	0.2	Scenario1	1	108	2	2	0	0	36	-0.15087807325639735
1	0.001	0.2	10	1000	5	1200	10	0.75	7	100	0.2	Scenario1	1	94	2	3	0	0	35	0.02105539755657922
4	0.001	0.2	20	1000	5	1200	10	0.75	7	100	0.2	Scenario1	1	109	2	2	0	0	36	-0.15087807325639735
2	0.001	0.2	10	1000	5	1200	10	0.75	7	100	0.5	Scenario1	1	59	8	0	0	0	21	0
3	0.001	0.2	10	1000	5	1200	10	0.75	7	100	0.8	Scenario1	1	45	8	1	0	0	23	0.08393829319024122
1	0.001	0.2	10	1000	5	1200	10	0.75	7	100	0.2	Scenario1	1	95	2	3	0	0	35	0.02105539755657922
4	0.001	0.2	20	1000	5	1200	10	0.75	7	100	0.2	Scenario1	1	110	2	2	0	0	36	-0.15087807325639735
1	0.001	0.2	10	1000	5	1200	10	0.75	7	100	0.2	Scenario1	1	96	2	3	0	0	35	0.02105539755657922
4	0.001	0.2	20	1000	5	1200	10	0.75	7	100	0.2	Scenario1	1	111	2	2	0	0	36	-0.15087807325639735
2	0.001	0.2	10	1000	5	1200	10	0.75	7	100	0.5	Scenario1	1	60	8	0	0	0	21	0
3	0.001	0.2	10	1000	5	1200	10	0.75	7	100	0.8	Scenario1	1	46	9	0	0	0	23	0
1	0.001	0.2	10	1000	5	1200	10	0.75	7	100	0.2	Scenario1	1	97	2	3	0	0	35	0.02105539755657922
4	0.001	0.2	20	1000	5	1200	10	0.75	7	100	0.2	Scenario1	1	112	2	2	0	0	36	-0.15087807325639735
2	0.001	0.2	10	1000	5	1200	10	0.75	7	100	0.5	Scenario1	1	61	8	0	0	0	21	0
4	0.001	0.2	20	1000	5	1200	10	0.75	7	100	0.2	Scenario1	1	113	2	2	0	0	36	-0.15087807325639735
1	0.001	0.2	10	1000	5	1200	10	0.75	7	100	0.2	Scenario1	1	98	2	3	0	0	35	0.02105539755657922
3	0.001	0.2	10	1000	5	1200	10	0.75	7	100	0.8	Scenario1	1	47	8	1	0	0	23	0.08393829319024122
4	0.001	0.2	20	1000	5	1200	10	0.75	7	100	0.2	Scenario1	1	114	2	2	0	0	36	-0.15087807325639735
1	0.001	0.2	10	1000	5	1200	10	0.75	7	100	0.2	Scenario1	1	99	2	3	0	0	35	0.02105539755657922
2	0.001	0.2	10	1000	5	1200	10	0.75	7	100	0.5	Scenario1	1	62	8	0	0	0	21	0
4	0.001	0.2	20	1000	5	1200	10	0.75	7	100	0.2	Scenario1	1	115	2	2	0	0	36	-0.15087807325639735
3	0.001	0.2	10	1000	5	1200	10	0.75	7	100	0.8	Scenario1	1	48	8	1	0	0	23	0.08393829319024122
1	0.001	0.2	10	1000	5	1200	10	0.75	7	100	0.2	Scenario1	1	100	2	3	0	0	35	0.02105539755657922
4	0.001	0.2	20	1000	5	1200	10	0.75	7	100	0.2	Scenario1	1	116	2	2	0	0	36	-0.15087807325639735
2	0.001	0.2	10	1000	5	1200	10	0.75	7	100	0.5	Scenario1	1	63	8	0	0	0	21	0
1	0.001	0.2	10	1000	5	1200	10	0.75	7	100	0.2	Scenario1	1	101	2	3	0	0	35	0.02105539755657922
3	0.001	0.2	10	1000	5	1200	10	0.75	7	100	0.8	Scenario1	1	49	8	1	0	0	23	0.08393829319024122
4	0.001	0.2	20	1000	5	1200	10	0.75	7	100	0.2	Scenario1	1	117	2	2	0	0	36	-0.15087807325639735
1	0.001	0.2	10	1000	5	1200	10	0.75	7	100	0.2	Scenario1	1	102	2	3	0	0	35	0.02105539755657922
2	0.001	0.2	10	1000	5	1200	10	0.75	7	100	0.5	Scenario1	1	64	8	0	0	0	21	0
4	0.001	0.2	20	1000	5	1200	10	0.75	7	100	0.2	Scenario1	1	118	2	2	0	0	36	-0.15087807325639735
1	0.001	0.2	10	1000	5	1200	10	0.75	7	100	0.2	Scenario1	1	103	2	3	0	0	35	0.02105539755657922
3	0.001	0.2	10	1000	5	1200	10	0.75	7	100	0.8	Scenario1	1	50	8	1	0	0	23	0.08393829319024122
4	0.001	0.2	20	1000	5	1200	10	0.75	7	100	0.2	Scenario1	1	119	2	2	0	0	36	-0.15087807325639735
2	0.001	0.2	10	1000	5	1200	10	0.75	7	100	0.5	Scenario1	1	65	8	0	0	0	21	0
1	0.001	0.2	10	1000	5	1200	10	0.75	7	100	0.2	Scenario1	1	104	2	3	0	0	35	0.02105539755657922
4	0.001	0.2	20	1000	5	1200	10	0.75	7	100	0.2	Scenario1	1	120	2	2	0	0	36	-0.15087807325639735
3	0.001	0.2	10	1000	5	1200	10	0.75	7	100	0.8	Scenario1	1	51	8	1	0	0	23	0.08393829319024122
1	0.001	0.2	10	1000	5	1200	10	0.75	7	100	0.2	Scenario1	1	105	2	3	0	0	35	0.02105539755657922
4	0.001	0.2	20	1000	5	1200	10	0.75	7	100	0.2	Scenario1	1	121	2	2	0	0	36	-0.15087807325639735
2	0.001	0.2	10	1000	5	1200	10	0.75	7	100	0.5	Scenario1	1	66	8	0	0	0	21	0
1	0.001	0.2	10	1000	5	1200	10	0.75	7	100	0.2	Scenario1	1	106	2	3	0	0	35	0.02105539755657922
4	0.001	0.2	20	1000	5	1200	10	0.75	7	100	0.2	Scenario1	1	122	2	2	0	0	36	-0.15087807325639735
3	0.001	0.2	10	1000	5	1200	10	0.75	7	100	0.8	Scenario1	1	52	8	1	0	0	23	0.08393829319024122
4	0.001	0.2	20	1000	5	1200	10	0.75	7	100	0.2	Scenario1	1	123	2	2	0	0	36	-0.15087807325639735
1	0.001	0.2	10	1000	5	1200	10	0.75	7	100	0.2	Scenario1	1	107	2	3	0	0	35	0.02105539755657922
2	0.001	0.2	10	1000	5	1200	10	0.75	7	100	0.5	Scenario1	1	67	8	0	0	0	21	0
4	0.001	0.2	20	1000	5	1200	10	0.75	7	100	0.2	Scenario1	1	124	2	2	0	0	36	-0.15087807325639735
1	0.001	0.2	10	1000	5	1200	10	0.75	7	100	0.2	Scenario1	1	108	2	3	0	0	35	0.02105539755657922
3	0.001	0.2	10	1000	5	1200	10	0.75	7	100	0.8	Scenario1	1	53	9	0	0	0	23	0
2	0.001	0.2	10	1000	5	1200	10	0.75	7	100	0.5	Scenario1	1	68	8	0	0	0	21	0
4	0.001	0.2	20	1000	5	1200	10	0.75	7	100	0.2	Scenario1	1	125	2	2	0	0	36	-0.15087807325639735
1	0.001	0.2	10	1000	5	1200	10	0.75	7	100	0.2	Scenario1	1	109	2	3	0	0	35	0.02105539755657922
4	0.001	0.2	20	1000	5	1200	10	0.75	7	100	0.2	Scenario1	1	126	2	2	0	0	36	-0.15087807325639735
3	0.001	0.2	10	1000	5	1200	10	0.75	7	100	0.8	Scenario1	1	54	9	0	0	0	23	0
2	0.001	0.2	10	1000	5	1200	10	0.75	7	100	0.5	Scenario1	1	69	8	0	0	0	21	0
1	0.001	0.2	10	1000	5	1200	10	0.75	7	100	0.2	Scenario1	1	110	2	3	0	0	35	0.02105539755657922
4	0.001	0.2	20	1000	5	1200	10	0.75	7	100	0.2	Scenario1	1	127	2	2	0	0	36	-0.15087807325639735
1	0.001	0.2	10	1000	5	1200	10	0.75	7	100	0.2	Scenario1	1	111	2	3	0	0	35	0.02105539755657922
4	0.001	0.2	20	1000	5	1200	10	0.75	7	100	0.2	Scenario1	1	128	2	2	0	0	36	-0.15087807325639735
2	0.001	0.2	10	1000	5	1200	10	0.75	7	100	0.5	Scenario1	1	70	8	0	0	0	21	0
3	0.001	0.2	10	1000	5	1200	10	0.75	7	100	0.8	Scenario1	1	55	9	0	0	0	23	0
1	0.001	0.2	10	1000	5	1200	10	0.75	7	100	0.2	Scenario1	1	112	2	3	0	0	35	0.02105539755657922
4	0.001	0.2	20	1000	5	1200	10	0.75	7	100	0.2	Scenario1	1	129	2	2	0	0	36	-0.15087807325639735
1	0.001	0.2	10	1000	5	1200	10	0.75	7	100	0.2	Scenario1	1	113	2	3	0	0	35	0.02105539755657922
4	0.001	0.2	20	1000	5	1200	10	0.75	7	100	0.2	Scenario1	1	130	2	2	0	0	36	-0.15087807325639735
2	0.001	0.2	10	1000	5	1200	10	0.75	7	100	0.5	Scenario1	1	71	8	0	0	0	21	0
3	0.001	0.2	10	1000	5	1200	10	0.75	7	100	0.8	Scenario1	1	56	9	0	0	0	23	0
1	0.001	0.2	10	1000	5	1200	10	0.75	7	100	0.2	Scenario1	1	114	2	3	0	0	35	0.02105539755657922
4	0.001	0.2	20	1000	5	1200	10	0.75	7	100	0.2	Scenario1	1	131	2	2	0	0	36	-0.15087807325639735
2	0.001	0.2	10	1000	5	1200	10	0.75	7	100	0.5	Scenario1	1	72	8	0	0	0	21	0
1	0.001	0.2	10	1000	5	1200	10	0.75	7	100	0.2	Scenario1	1	115	2	3	0	0	35	0.02105539755657922
4	0.001	0.2	20	1000	5	1200	10	0.75	7	100	0.2	Scenario1	1	132	2	2	0	0	36	-0.15087807325639735
3	0.001	0.2	10	1000	5	1200	10	0.75	7	100	0.8	Scenario1	1	57	9	0	0	0	23	0
4	0.001	0.2	20	1000	5	1200	10	0.75	7	100	0.2	Scenario1	1	133	2	2	0	0	36	-0.15087807325639735
1	0.001	0.2	10	1000	5	1200	10	0.75	7	100	0.2	Scenario1	1	116	2	3	0	0	35	0.02105539755657922
2	0.001	0.2	10	1000	5	1200	10	0.75	7	100	0.5	Scenario1	1	73	8	0	0	0	21	0
4	0.001	0.2	20	1000	5	1200	10	0.75	7	100	0.2	Scenario1	1	134	2	2	0	0	36	-0.15087807325639735
1	0.001	0.2	10	1000	5	1200	10	0.75	7	100	0.2	Scenario1	1	117	2	3	0	0	35	0.02105539755657922
3	0.001	0.2	10	1000	5	1200	10	0.75	7	100	0.8	Scenario1	1	58	9	0	0	0	23	0
4	0.001	0.2	20	1000	5	1200	10	0.75	7	100	0.2	Scenario1	1	135	2	2	0	0	36	-0.15087807325639735
2	0.001	0.2	10	1000	5	1200	10	0.75	7	100	0.5	Scenario1	1	74	8	0	0	0	21	0
1	0.001	0.2	10	1000	5	1200	10	0.75	7	100	0.2	Scenario1	1	118	2	3	0	0	35	0.02105539755657922
4	0.001	0.2	20	1000	5	1200	10	0.75	7	100	0.2	Scenario1	1	136	2	2	0	0	36	-0.15087807325639735
3	0.001	0.2	10	1000	5	1200	10	0.75	7	100	0.8	Scenario1	1	59	9	0	0	0	23	0
1	0.001	0.2	10	1000	5	1200	10	0.75	7	100	0.2	Scenario1	1	119	2	3	0	0	35	0.02105539755657922
2	0.001	0.2	10	1000	5	1200	10	0.75	7	100	0.5	Scenario1	1	75	8	0	0	0	21	0
4	0.001	0.2	20	1000	5	1200	10	0.75	7	100	0.2	Scenario1	1	137	2	2	0	0	36	-0.15087807325639735
1	0.001	0.2	10	1000	5	1200	10	0.75	7	100	0.2	Scenario1	1	120	2	3	0	0	35	0.02105539755657922
4	0.001	0.2	20	1000	5	1200	10	0.75	7	100	0.2	Scenario1	1	138	2	2	0	0	36	-0.15087807325639735
3	0.001	0.2	10	1000	5	1200	10	0.75	7	100	0.8	Scenario1	1	60	9	0	0	0	23	0
2	0.001	0.2	10	1000	5	1200	10	0.75	7	100	0.5	Scenario1	1	76	8	0	0	0	21	0
1	0.001	0.2	10	1000	5	1200	10	0.75	7	100	0.2	Scenario1	1	121	2	3	0	0	35	0.02105539755657922
4	0.001	0.2	20	1000	5	1200	10	0.75	7	100	0.2	Scenario1	1	139	2	2	0	0	36	-0.15087807325639735
1	0.001	0.2	10	1000	5	1200	10	0.75	7	100	0.2	Scenario1	1	122	2	3	0	0	35	0.02105539755657922
4	0.001	0.2	20	1000	5	1200	10	0.75	7	100	0.2	Scenario1	1	140	2	2	0	0	36	-0.15087807325639735
2	0.001	0.2	10	1000	5	1200	10	0.75	7	100	0.5	Scenario1	1	77	8	0	0	0	21	0
3	0.001	0.2	10	1000	5	1200	10	0.75	7	100	0.8	Scenario1	1	61	9	0	0	0	23	0
4	0.001	0.2	20	1000	5	1200	10	0.75	7	100	0.2	Scenario1	1	141	2	2	0	0	36	-0.15087807325639735
1	0.001	0.2	10	1000	5	1200	10	0.75	7	100	0.2	Scenario1	1	123	2	3	0	0	35	0.02105539755657922
2	0.001	0.2	10	1000	5	1200	10	0.75	7	100	0.5	Scenario1	1	78	8	0	0	0	21	0
3	0.001	0.2	10	1000	5	1200	10	0.75	7	100	0.8	Scenario1	1	62	8	0	0	0	24	0
4	0.001	0.2	20	1000	5	1200	10	0.75	7	100	0.2	Scenario1	1	142	2	2	0	0	36	-0.15087807325639735
1	0.001	0.2	10	1000	5	1200	10	0.75	7	100	0.2	Scenario1	1	124	2	3	0	0	35	0.02105539755657922
4	0.001	0.2	20	1000	5	1200	10	0.75	7	100	0.2	Scenario1	1	143	2	2	0	0	36	-0.15087807325639735
1	0.001	0.2	10	1000	5	1200	10	0.75	7	100	0.2	Scenario1	1	125	2	3	0	0	35	0.02105539755657922
2	0.001	0.2	10	1000	5	1200	10	0.75	7	100	0.5	Scenario1	1	79	8	0	0	0	21	0
3	0.001	0.2	10	1000	5	1200	10	0.75	7	100	0.8	Scenario1	1	63	8	0	0	0	24	0
4	0.001	0.2	20	1000	5	1200	10	0.75	7	100	0.2	Scenario1	1	144	2	2	0	0	36	-0.15087807325639735
1	0.001	0.2	10	1000	5	1200	10	0.75	7	100	0.2	Scenario1	1	126	2	3	0	0	35	0.02105539755657922
4	0.001	0.2	20	1000	5	1200	10	0.75	7	100	0.2	Scenario1	1	145	2	2	0	0	36	-0.15087807325639735
2	0.001	0.2	10	1000	5	1200	10	0.75	7	100	0.5	Scenario1	1	80	8	0	0	0	21	0
1	0.001	0.2	10	1000	5	1200	10	0.75	7	100	0.2	Scenario1	1	127	2	3	0	0	35	0.02105539755657922
3	0.001	0.2	10	1000	5	1200	10	0.75	7	100	0.8	Scenario1	1	64	8	0	0	0	24	0
4	0.001	0.2	20	1000	5	1200	10	0.75	7	100	0.2	Scenario1	1	146	2	2	0	0	36	-0.15087807325639735
1	0.001	0.2	10	1000	5	1200	10	0.75	7	100	0.2	Scenario1	1	128	2	3	0	0	35	0.02105539755657922
2	0.001	0.2	10	1000	5	1200	10	0.75	7	100	0.5	Scenario1	1	81	8	0	0	0	21	0
4	0.001	0.2	20	1000	5	1200	10	0.75	7	100	0.2	Scenario1	1	147	2	2	0	0	36	-0.15087807325639735
3	0.001	0.2	10	1000	5	1200	10	0.75	7	100	0.8	Scenario1	1	65	8	0	0	0	24	0
1	0.001	0.2	10	1000	5	1200	10	0.75	7	100	0.2	Scenario1	1	129	2	3	0	0	35	0.02105539755657922
4	0.001	0.2	20	1000	5	1200	10	0.75	7	100	0.2	Scenario1	1	148	2	2	0	0	36	-0.15087807325639735
2	0.001	0.2	10	1000	5	1200	10	0.75	7	100	0.5	Scenario1	1	82	8	0	0	0	21	0
4	0.001	0.2	20	1000	5	1200	10	0.75	7	100	0.2	Scenario1	1	149	2	2	0	0	36	-0.15087807325639735
1	0.001	0.2	10	1000	5	1200	10	0.75	7	100	0.2	Scenario1	1	130	2	3	0	0	35	0.02105539755657922
3	0.001	0.2	10	1000	5	1200	10	0.75	7	100	0.8	Scenario1	1	66	8	0	0	0	24	0
4	0.001	0.2	20	1000	5	1200	10	0.75	7	100	0.2	Scenario1	1	150	2	2	0	0	36	-0.15087807325639735
1	0.001	0.2	10	1000	5	1200	10	0.75	7	100	0.2	Scenario1	1	131	2	3	0	0	35	0.02105539755657922
2	0.001	0.2	10	1000	5	1200	10	0.75	7	100	0.5	Scenario1	1	83	8	0	0	0	21	0
3	0.001	0.2	10	1000	5	1200	10	0.75	7	100	0.8	Scenario1	1	67	8	0	0	0	24	0
4	0.001	0.2	20	1000	5	1200	10	0.75	7	100	0.2	Scenario1	1	151	2	2	0	0	36	-0.15087807325639735
1	0.001	0.2	10	1000	5	1200	10	0.75	7	100	0.2	Scenario1	1	132	2	3	0	0	35	0.02105539755657922
4	0.001	0.2	20	1000	5	1200	10	0.75	7	100	0.2	Scenario1	1	152	2	2	0	0	36	-0.15087807325639735
2	0.001	0.2	10	1000	5	1200	10	0.75	7	100	0.5	Scenario1	1	84	8	0	0	0	21	0
1	0.001	0.2	10	1000	5	1200	10	0.75	7	100	0.2	Scenario1	1	133	2	3	0	0	35	0.02105539755657922
3	0.001	0.2	10	1000	5	1200	10	0.75	7	100	0.8	Scenario1	1	68	8	0	0	0	24	0
4	0.001	0.2	20	1000	5	1200	10	0.75	7	100	0.2	Scenario1	1	153	2	2	0	0	36	-0.15087807325639735
1	0.001	0.2	10	1000	5	1200	10	0.75	7	100	0.2	Scenario1	1	134	2	3	0	0	35	0.02105539755657922
2	0.001	0.2	10	1000	5	1200	10	0.75	7	100	0.5	Scenario1	1	85	8	0	0	0	21	0
4	0.001	0.2	20	1000	5	1200	10	0.75	7	100	0.2	Scenario1	1	154	2	2	0	0	36	-0.15087807325639735
3	0.001	0.2	10	1000	5	1200	10	0.75	7	100	0.8	Scenario1	1	69	8	0	0	0	24	0
1	0.001	0.2	10	1000	5	1200	10	0.75	7	100	0.2	Scenario1	1	135	2	3	0	0	35	0.02105539755657922
4	0.001	0.2	20	1000	5	1200	10	0.75	7	100	0.2	Scenario1	1	155	2	2	0	0	36	-0.15087807325639735
1	0.001	0.2	10	1000	5	1200	10	0.75	7	100	0.2	Scenario1	1	136	2	3	0	0	35	0.02105539755657922
2	0.001	0.2	10	1000	5	1200	10	0.75	7	100	0.5	Scenario1	1	86	8	0	0	0	21	0
4	0.001	0.2	20	1000	5	1200	10	0.75	7	100	0.2	Scenario1	1	156	2	2	0	0	36	-0.15087807325639735
3	0.001	0.2	10	1000	5	1200	10	0.75	7	100	0.8	Scenario1	1	70	7	0	0	0	25	0
1	0.001	0.2	10	1000	5	1200	10	0.75	7	100	0.2	Scenario1	1	137	2	3	0	0	35	0.02105539755657922
4	0.001	0.2	20	1000	5	1200	10	0.75	7	100	0.2	Scenario1	1	157	2	2	0	0	36	-0.15087807325639735
2	0.001	0.2	10	1000	5	1200	10	0.75	7	100	0.5	Scenario1	1	87	8	0	0	0	21	0
1	0.001	0.2	10	1000	5	1200	10	0.75	7	100	0.2	Scenario1	1	138	2	3	0	0	35	0.02105539755657922
3	0.001	0.2	10	1000	5	1200	10	0.75	7	100	0.8	Scenario1	1	71	7	0	0	0	25	0
4	0.001	0.2	20	1000	5	1200	10	0.75	7	100	0.2	Scenario1	1	158	2	2	0	0	36	-0.15087807325639735
1	0.001	0.2	10	1000	5	1200	10	0.75	7	100	0.2	Scenario1	1	139	2	3	0	0	35	0.02105539755657922
4	0.001	0.2	20	1000	5	1200	10	0.75	7	100	0.2	Scenario1	1	159	2	2	0	0	36	-0.15087807325639735
2	0.001	0.2	10	1000	5	1200	10	0.75	7	100	0.5	Scenario1	1	88	8	0	0	0	21	0
3	0.001	0.2	10	1000	5	1200	10	0.75	7	100	0.8	Scenario1	1	72	6	0	0	0	26	0
4	0.001	0.2	20	1000	5	1200	10	0.75	7	100	0.2	Scenario1	1	160	2	2	0	0	36	-0.15087807325639735
1	0.001	0.2	10	1000	5	1200	10	0.75	7	100	0.2	Scenario1	1	140	2	3	0	0	35	0.02105539755657922
2	0.001	0.2	10	1000	5	1200	10	0.75	7	100	0.5	Scenario1	1	89	8	0	0	0	21	0
4	0.001	0.2	20	1000	5	1200	10	0.75	7	100	0.2	Scenario1	1	161	2	2	0	0	36	-0.15087807325639735
3	0.001	0.2	10	1000	5	1200	10	0.75	7	100	0.8	Scenario1	1	73	6	0	0	0	26	0
1	0.001	0.2	10	1000	5	1200	10	0.75	7	100	0.2	Scenario1	1	141	2	3	0	0	35	0.02105539755657922
4	0.001	0.2	20	1000	5	1200	10	0.75	7	100	0.2	Scenario1	1	162	2	2	0	0	36	-0.15087807325639735
1	0.001	0.2	10	1000	5	1200	10	0.75	7	100	0.2	Scenario1	1	142	2	3	0	0	35	0.02105539755657922
2	0.001	0.2	10	1000	5	1200	10	0.75	7	100	0.5	Scenario1	1	90	8	0	0	0	21	0
3	0.001	0.2	10	1000	5	1200	10	0.75	7	100	0.8	Scenario1	1	74	6	0	0	0	26	0
4	0.001	0.2	20	1000	5	1200	10	0.75	7	100	0.2	Scenario1	1	163	2	2	0	0	36	-0.15087807325639735
1	0.001	0.2	10	1000	5	1200	10	0.75	7	100	0.2	Scenario1	1	143	2	3	0	0	35	0.02105539755657922
4	0.001	0.2	20	1000	5	1200	10	0.75	7	100	0.2	Scenario1	1	164	2	2	0	0	36	-0.15087807325639735
3	0.001	0.2	10	1000	5	1200	10	0.75	7	100	0.8	Scenario1	1	75	6	0	0	0	26	0
2	0.001	0.2	10	1000	5	1200	10	0.75	7	100	0.5	Scenario1	1	91	8	0	0	0	21	0
1	0.001	0.2	10	1000	5	1200	10	0.75	7	100	0.2	Scenario1	1	144	2	3	0	0	35	0.02105539755657922
4	0.001	0.2	20	1000	5	1200	10	0.75	7	100	0.2	Scenario1	1	165	2	2	0	0	36	-0.15087807325639735
1	0.001	0.2	10	1000	5	1200	10	0.75	7	100	0.2	Scenario1	1	145	2	3	0	0	35	0.02105539755657922
3	0.001	0.2	10	1000	5	1200	10	0.75	7	100	0.8	Scenario1	1	76	6	0	0	0	26	0
2	0.001	0.2	10	1000	5	1200	10	0.75	7	100	0.5	Scenario1	1	92	8	0	0	0	21	0
4	0.001	0.2	20	1000	5	1200	10	0.75	7	100	0.2	Scenario1	1	166	2	2	0	0	36	-0.15087807325639735
1	0.001	0.2	10	1000	5	1200	10	0.75	7	100	0.2	Scenario1	1	146	2	3	0	0	35	0.02105539755657922
4	0.001	0.2	20	1000	5	1200	10	0.75	7	100	0.2	Scenario1	1	167	2	3	0	0	36	-0.08675923822251917
3	0.001	0.2	10	1000	5	1200	10	0.75	7	100	0.8	Scenario1	1	77	6	0	0	0	26	0
2	0.001	0.2	10	1000	5	1200	10	0.75	7	100	0.5	Scenario1	1	93	8	0	0	0	21	0
1	0.001	0.2	10	1000	5	1200	10	0.75	7	100	0.2	Scenario1	1	147	2	3	0	0	35	0.02105539755657922
4	0.001	0.2	20	1000	5	1200	10	0.75	7	100	0.2	Scenario1	1	168	2	3	0	0	36	-0.08675923822251917
3	0.001	0.2	10	1000	5	1200	10	0.75	7	100	0.8	Scenario1	1	78	6	0	0	0	26	0
1	0.001	0.2	10	1000	5	1200	10	0.75	7	100	0.2	Scenario1	1	148	2	3	0	0	35	0.02105539755657922
4	0.001	0.2	20	1000	5	1200	10	0.75	7	100	0.2	Scenario1	1	169	2	3	0	0	36	-0.08675923822251917
2	0.001	0.2	10	1000	5	1200	10	0.75	7	100	0.5	Scenario1	1	94	8	0	0	0	21	0
1	0.001	0.2	10	1000	5	1200	10	0.75	7	100	0.2	Scenario1	1	149	2	3	0	0	35	0.02105539755657922
3	0.001	0.2	10	1000	5	1200	10	0.75	7	100	0.8	Scenario1	1	79	6	0	0	0	26	0
4	0.001	0.2	20	1000	5	1200	10	0.75	7	100	0.2	Scenario1	1	170	2	3	0	0	36	-0.08675923822251917
2	0.001	0.2	10	1000	5	1200	10	0.75	7	100	0.5	Scenario1	1	95	8	0	0	0	21	0
1	0.001	0.2	10	1000	5	1200	10	0.75	7	100	0.2	Scenario1	1	150	2	3	0	0	35	0.02105539755657922
4	0.001	0.2	20	1000	5	1200	10	0.75	7	100	0.2	Scenario1	1	171	2	3	0	0	36	-0.08675923822251917
3	0.001	0.2	10	1000	5	1200	10	0.75	7	100	0.8	Scenario1	1	80	6	0	0	0	26	0
1	0.001	0.2	10	1000	5	1200	10	0.75	7	100	0.2	Scenario1	1	151	2	3	0	0	35	0.02105539755657922
4	0.001	0.2	20	1000	5	1200	10	0.75	7	100	0.2	Scenario1	1	172	2	3	0	0	36	-0.08675923822251917
2	0.001	0.2	10	1000	5	1200	10	0.75	7	100	0.5	Scenario1	1	96	8	0	0	0	21	0
3	0.001	0.2	10	1000	5	1200	10	0.75	7	100	0.8	Scenario1	1	81	6	0	0	0	26	0
4	0.001	0.2	20	1000	5	1200	10	0.75	7	100	0.2	Scenario1	1	173	2	3	0	0	36	-0.08675923822251917
1	0.001	0.2	10	1000	5	1200	10	0.75	7	100	0.2	Scenario1	1	152	2	3	0	0	35	0.02105539755657922
4	0.001	0.2	20	1000	5	1200	10	0.75	7	100	0.2	Scenario1	1	174	2	3	0	0	36	-0.08675923822251917
2	0.001	0.2	10	1000	5	1200	10	0.75	7	100	0.5	Scenario1	1	97	8	0	0	0	21	0
1	0.001	0.2	10	1000	5	1200	10	0.75	7	100	0.2	Scenario1	1	153	2	3	0	0	35	0.02105539755657922
3	0.001	0.2	10	1000	5	1200	10	0.75	7	100	0.8	Scenario1	1	82	6	0	0	0	26	0
4	0.001	0.2	20	1000	5	1200	10	0.75	7	100	0.2	Scenario1	1	175	2	3	0	0	36	-0.08675923822251917
1	0.001	0.2	10	1000	5	1200	10	0.75	7	100	0.2	Scenario1	1	154	2	3	0	0	35	0.02105539755657922
2	0.001	0.2	10	1000	5	1200	10	0.75	7	100	0.5	Scenario1	1	98	8	0	0	0	21	0
4	0.001	0.2	20	1000	5	1200	10	0.75	7	100	0.2	Scenario1	1	176	2	3	0	0	36	-0.08675923822251917
3	0.001	0.2	10	1000	5	1200	10	0.75	7	100	0.8	Scenario1	1	83	6	0	0	0	26	0
1	0.001	0.2	10	1000	5	1200	10	0.75	7	100	0.2	Scenario1	1	155	2	3	0	0	35	0.02105539755657922
4	0.001	0.2	20	1000	5	1200	10	0.75	7	100	0.2	Scenario1	1	177	3	3	0	0	36	0.00891702340832498
1	0.001	0.2	10	1000	5	1200	10	0.75	7	100	0.2	Scenario1	1	156	2	3	0	0	35	0.02105539755657922
2	0.001	0.2	10	1000	5	1200	10	0.75	7	100	0.5	Scenario1	1	99	8	0	0	0	21	0
3	0.001	0.2	10	1000	5	1200	10	0.75	7	100	0.8	Scenario1	1	84	6	0	0	0	26	0
4	0.001	0.2	20	1000	5	1200	10	0.75	7	100	0.2	Scenario1	1	178	4	3	0	0	36	0.06094552240827545
1	0.001	0.2	10	1000	5	1200	10	0.75	7	100	0.2	Scenario1	1	157	2	3	0	0	35	0.02105539755657922
3	0.001	0.2	10	1000	5	1200	10	0.75	7	100	0.8	Scenario1	1	85	6	0	0	0	26	0
2	0.001	0.2	10	1000	5	1200	10	0.75	7	100	0.5	Scenario1	1	100	8	0	0	0	21	0
1	0.001	0.2	10	1000	5	1200	10	0.75	7	100	0.2	Scenario1	1	158	2	3	0	0	35	0.02105539755657922
4	0.001	0.2	20	1000	5	1200	10	0.75	7	100	0.2	Scenario1	1	179	4	3	0	0	36	0.06094552240827545
1	0.001	0.2	10	1000	5	1200	10	0.75	7	100	0.2	Scenario1	1	159	2	3	0	0	35	0.02105539755657922
3	0.001	0.2	10	1000	5	1200	10	0.75	7	100	0.8	Scenario1	1	86	6	0	0	0	26	0
4	0.001	0.2	20	1000	5	1200	10	0.75	7	100	0.2	Scenario1	1	180	4	3	0	0	36	0.06094552240827545
2	0.001	0.2	10	1000	5	1200	10	0.75	7	100	0.5	Scenario1	1	101	8	0	0	0	21	0
1	0.001	0.2	10	1000	5	1200	10	0.75	7	100	0.2	Scenario1	1	160	2	3	0	0	35	0.02105539755657922
4	0.001	0.2	20	1000	5	1200	10	0.75	7	100	0.2	Scenario1	1	181	4	3	0	0	36	0.06094552240827545
3	0.001	0.2	10	1000	5	1200	10	0.75	7	100	0.8	Scenario1	1	87	6	0	0	0	26	0
2	0.001	0.2	10	1000	5	1200	10	0.75	7	100	0.5	Scenario1	1	102	8	0	0	0	21	0
1	0.001	0.2	10	1000	5	1200	10	0.75	7	100	0.2	Scenario1	1	161	2	3	0	0	35	0.02105539755657922
4	0.001	0.2	20	1000	5	1200	10	0.75	7	100	0.2	Scenario1	1	182	4	3	0	0	36	0.06094552240827545
3	0.001	0.2	10	1000	5	1200	10	0.75	7	100	0.8	Scenario1	1	88	6	0	0	0	26	0
1	0.001	0.2	10	1000	5	1200	10	0.75	7	100	0.2	Scenario1	1	162	2	3	0	0	35	0.02105539755657922
2	0.001	0.2	10	1000	5	1200	10	0.75	7	100	0.5	Scenario1	1	103	8	0	0	0	21	0
4	0.001	0.2	20	1000	5	1200	10	0.75	7	100	0.2	Scenario1	1	183	4	4	0	0	36	0.04435789005119075
1	0.001	0.2	10	1000	5	1200	10	0.75	7	100	0.2	Scenario1	1	163	2	3	0	0	35	0.02105539755657922
3	0.001	0.2	10	1000	5	1200	10	0.75	7	100	0.8	Scenario1	1	89	5	0	0	0	27	0
4	0.001	0.2	20	1000	5	1200	10	0.75	7	100	0.2	Scenario1	1	184	4	4	0	0	36	0.04435789005119075
2	0.001	0.2	10	1000	5	1200	10	0.75	7	100	0.5	Scenario1	1	104	8	0	0	0	21	0
1	0.001	0.2	10	1000	5	1200	10	0.75	7	100	0.2	Scenario1	1	164	2	3	0	0	35	0.02105539755657922
3	0.001	0.2	10	1000	5	1200	10	0.75	7	100	0.8	Scenario1	1	90	5	0	0	0	27	0
4	0.001	0.2	20	1000	5	1200	10	0.75	7	100	0.2	Scenario1	1	185	4	5	0	0	36	0.03118806821734195
1	0.001	0.2	10	1000	5	1200	10	0.75	7	100	0.2	Scenario1	1	165	2	3	0	0	35	0.02105539755657922
2	0.001	0.2	10	1000	5	1200	10	0.75	7	100	0.5	Scenario1	1	105	8	0	0	0	21	0
3	0.001	0.2	10	1000	5	1200	10	0.75	7	100	0.8	Scenario1	1	91	5	0	0	0	27	0
1	0.001	0.2	10	1000	5	1200	10	0.75	7	100	0.2	Scenario1	1	166	2	3	0	0	35	0.02105539755657922
4	0.001	0.2	20	1000	5	1200	10	0.75	7	100	0.2	Scenario1	1	186	4	6	0	0	36	0.02105539755657922
1	0.001	0.2	10	1000	5	1200	10	0.75	7	100	0.2	Scenario1	1	167	2	3	0	0	35	0.02105539755657922
3	0.001	0.2	10	1000	5	1200	10	0.75	7	100	0.8	Scenario1	1	92	5	0	0	0	27	0
2	0.001	0.2	10	1000	5	1200	10	0.75	7	100	0.5	Scenario1	1	106	8	0	0	0	21	0
4	0.001	0.2	20	1000	5	1200	10	0.75	7	100	0.2	Scenario1	1	187	4	7	0	0	36	0.0133043077832494
1	0.001	0.2	10	1000	5	1200	10	0.75	7	100	0.2	Scenario1	1	168	2	5	0	0	35	-7.85168298092699E-4
3	0.001	0.2	10	1000	5	1200	10	0.75	7	100	0.8	Scenario1	1	93	5	0	0	0	27	0
4	0.001	0.2	20	1000	5	1200	10	0.75	7	100	0.2	Scenario1	1	188	4	7	0	0	36	0.0133043077832494
2	0.001	0.2	10	1000	5	1200	10	0.75	7	100	0.5	Scenario1	1	107	8	0	0	0	21	0
1	0.001	0.2	10	1000	5	1200	10	0.75	7	100	0.2	Scenario1	1	169	3	6	0	0	35	0.022055846957144725
3	0.001	0.2	10	1000	5	1200	10	0.75	7	100	0.8	Scenario1	1	94	5	0	0	0	27	0
4	0.001	0.2	20	1000	5	1200	10	0.75	7	100	0.2	Scenario1	1	189	4	8	0	0	36	0.00735873241036268
2	0.001	0.2	10	1000	5	1200	10	0.75	7	100	0.5	Scenario1	1	108	8	0	0	0	21	0
1	0.001	0.2	10	1000	5	1200	10	0.75	7	100	0.2	Scenario1	1	170	3	6	0	0	35	0.022055846957144725
3	0.001	0.2	10	1000	5	1200	10	0.75	7	100	0.8	Scenario1	1	95	5	0	0	0	27	0
4	0.001	0.2	20	1000	5	1200	10	0.75	7	100	0.2	Scenario1	1	190	4	8	0	0	36	0.00735873241036268
1	0.001	0.2	10	1000	5	1200	10	0.75	7	100	0.2	Scenario1	1	171	3	6	0	0	35	0.022055846957144725
2	0.001	0.2	10	1000	5	1200	10	0.75	7	100	0.5	Scenario1	1	109	8	0	0	0	21	0
3	0.001	0.2	10	1000	5	1200	10	0.75	7	100	0.8	Scenario1	1	96	4	0	0	0	28	0
4	0.001	0.2	20	1000	5	1200	10	0.75	7	100	0.2	Scenario1	1	191	4	8	0	0	36	0.00735873241036268
1	0.001	0.2	10	1000	5	1200	10	0.75	7	100	0.2	Scenario1	1	172	3	7	0	0	35	0.01397710662439512
3	0.001	0.2	10	1000	5	1200	10	0.75	7	100	0.8	Scenario1	1	97	4	0	0	0	28	0
2	0.001	0.2	10	1000	5	1200	10	0.75	7	100	0.5	Scenario1	1	110	8	0	0	0	21	0
4	0.001	0.2	20	1000	5	1200	10	0.75	7	100	0.2	Scenario1	1	192	4	8	0	0	36	0.00735873241036268
1	0.001	0.2	10	1000	5	1200	10	0.75	7	100	0.2	Scenario1	1	173	3	7	0	0	35	0.01397710662439512
3	0.001	0.2	10	1000	5	1200	10	0.75	7	100	0.8	Scenario1	1	98	4	0	0	0	28	0
2	0.001	0.2	10	1000	5	1200	10	0.75	7	100	0.5	Scenario1	1	111	8	0	0	0	21	0
4	0.001	0.2	20	1000	5	1200	10	0.75	7	100	0.2	Scenario1	1	193	4	8	0	0	36	0.00735873241036268
1	0.001	0.2	10	1000	5	1200	10	0.75	7	100	0.2	Scenario1	1	174	3	8	0	0	35	0.008000187438577399
3	0.001	0.2	10	1000	5	1200	10	0.75	7	100	0.8	Scenario1	1	99	4	0	0	0	28	0
4	0.001	0.2	20	1000	5	1200	10	0.75	7	100	0.2	Scenario1	1	194	4	8	0	0	36	0.00735873241036268
2	0.001	0.2	10	1000	5	1200	10	0.75	7	100	0.5	Scenario1	1	112	8	0	0	0	21	0
1	0.001	0.2	10	1000	5	1200	10	0.75	7	100	0.2	Scenario1	1	175	3	8	0	0	35	0.008000187438577399
3	0.001	0.2	10	1000	5	1200	10	0.75	7	100	0.8	Scenario1	1	100	4	0	0	0	28	0
4	0.001	0.2	20	1000	5	1200	10	0.75	7	100	0.2	Scenario1	1	195	4	8	0	0	36	0.00735873241036268
2	0.001	0.2	10	1000	5	1200	10	0.75	7	100	0.5	Scenario1	1	113	8	0	0	0	21	0
3	0.001	0.2	10	1000	5	1200	10	0.75	7	100	0.8	Scenario1	1	101	4	0	0	0	28	0
1	0.001	0.2	10	1000	5	1200	10	0.75	7	100	0.2	Scenario1	1	176	3	9	0	0	35	0.0035300205638833237
4	0.001	0.2	20	1000	5	1200	10	0.75	7	100	0.2	Scenario1	1	196	4	8	0	0	36	0.00735873241036268
3	0.001	0.2	10	1000	5	1200	10	0.75	7	100	0.8	Scenario1	1	102	4	0	0	0	28	0
2	0.001	0.2	10	1000	5	1200	10	0.75	7	100	0.5	Scenario1	1	114	8	0	0	0	21	0
1	0.001	0.2	10	1000	5	1200	10	0.75	7	100	0.2	Scenario1	1	177	4	9	0	0	35	0.021467459694276134
4	0.001	0.2	20	1000	5	1200	10	0.75	7	100	0.2	Scenario1	1	197	4	8	0	0	36	0.00735873241036268
3	0.001	0.2	10	1000	5	1200	10	0.75	7	100	0.8	Scenario1	1	103	4	0	0	0	28	0
1	0.001	0.2	10	1000	5	1200	10	0.75	7	100	0.2	Scenario1	1	178	4	9	0	0	35	0.021467459694276134
2	0.001	0.2	10	1000	5	1200	10	0.75	7	100	0.5	Scenario1	1	115	8	0	0	0	21	0
4	0.001	0.2	20	1000	5	1200	10	0.75	7	100	0.2	Scenario1	1	198	4	8	0	0	36	0.00735873241036268
3	0.001	0.2	10	1000	5	1200	10	0.75	7	100	0.8	Scenario1	1	104	4	0	0	0	28	0
1	0.001	0.2	10	1000	5	1200	10	0.75	7	100	0.2	Scenario1	1	179	5	9	0	0	35	0.039045470263631116
2	0.001	0.2	10	1000	5	1200	10	0.75	7	100	0.5	Scenario1	1	116	8	0	0	0	21	0
4	0.001	0.2	20	1000	5	1200	10	0.75	7	100	0.2	Scenario1	1	199	5	8	0	0	36	0.029037223133398245
3	0.001	0.2	10	1000	5	1200	10	0.75	7	100	0.8	Scenario1	1	105	4	0	0	0	28	0
1	0.001	0.2	10	1000	5	1200	10	0.75	7	100	0.2	Scenario1	1	180	5	9	0	0	35	0.039045470263631116
3	0.001	0.2	10	1000	5	1200	10	0.75	7	100	0.8	Scenario1	1	106	4	0	0	0	28	0
2	0.001	0.2	10	1000	5	1200	10	0.75	7	100	0.5	Scenario1	1	117	8	0	0	0	21	0
4	0.001	0.2	20	1000	5	1200	10	0.75	7	100	0.2	Scenario1	1	200	5	9	0	0	36	0.022164200771650534
3	0.001	0.2	10	1000	5	1200	10	0.75	7	100	0.8	Scenario1	1	107	4	0	0	0	28	0
1	0.001	0.2	10	1000	5	1200	10	0.75	7	100	0.2	Scenario1	1	181	5	9	0	0	35	0.039045470263631116
4	0.001	0.2	20	1000	5	1200	10	0.75	7	100	0.2	Scenario1	1	201	5	10	0	0	36	0.016523243309273117
2	0.001	0.2	10	1000	5	1200	10	0.75	7	100	0.5	Scenario1	1	118	8	0	0	0	21	0
3	0.001	0.2	10	1000	5	1200	10	0.75	7	100	0.8	Scenario1	1	108	4	0	0	0	28	0
4	0.001	0.2	20	1000	5	1200	10	0.75	7	100	0.2	Scenario1	1	202	5	10	0	0	36	0.016523243309273117
1	0.001	0.2	10	1000	5	1200	10	0.75	7	100	0.2	Scenario1	1	182	5	10	0	0	35	0.03195500680088909
2	0.001	0.2	10	1000	5	1200	10	0.75	7	100	0.5	Scenario1	1	119	8	0	0	0	21	0
3	0.001	0.2	10	1000	5	1200	10	0.75	7	100	0.8	Scenario1	1	109	4	0	0	0	28	0
4	0.001	0.2	20	1000	5	1200	10	0.75	7	100	0.2	Scenario1	1	203	5	10	0	0	36	0.016523243309273117
1	0.001	0.2	10	1000	5	1200	10	0.75	7	100	0.2	Scenario1	1	183	5	10	0	0	35	0.03195500680088909
3	0.001	0.2	10	1000	5	1200	10	0.75	7	100	0.8	Scenario1	1	110	4	0	0	0	28	0
2	0.001	0.2	10	1000	5	1200	10	0.75	7	100	0.5	Scenario1	1	120	8	0	0	0	21	0
4	0.001	0.2	20	1000	5	1200	10	0.75	7	100	0.2	Scenario1	1	204	5	10	0	0	36	0.016523243309273117
3	0.001	0.2	10	1000	5	1200	10	0.75	7	100	0.8	Scenario1	1	111	4	0	0	0	28	0
1	0.001	0.2	10	1000	5	1200	10	0.75	7	100	0.2	Scenario1	1	184	5	10	0	0	35	0.03195500680088909
2	0.001	0.2	10	1000	5	1200	10	0.75	7	100	0.5	Scenario1	1	121	8	0	0	0	21	0
3	0.001	0.2	10	1000	5	1200	10	0.75	7	100	0.8	Scenario1	1	112	4	0	0	0	28	0
4	0.001	0.2	20	1000	5	1200	10	0.75	7	100	0.2	Scenario1	1	205	5	10	0	0	36	0.016523243309273117
1	0.001	0.2	10	1000	5	1200	10	0.75	7	100	0.2	Scenario1	1	185	5	10	0	0	35	0.03195500680088909
2	0.001	0.2	10	1000	5	1200	10	0.75	7	100	0.5	Scenario1	1	122	8	0	0	0	21	0
3	0.001	0.2	10	1000	5	1200	10	0.75	7	100	0.8	Scenario1	1	113	4	0	0	0	28	0
4	0.001	0.2	20	1000	5	1200	10	0.75	7	100	0.2	Scenario1	1	206	5	10	0	0	36	0.016523243309273117
1	0.001	0.2	10	1000	5	1200	10	0.75	7	100	0.2	Scenario1	1	186	5	11	0	0	35	0.026000209789180277
3	0.001	0.2	10	1000	5	1200	10	0.75	7	100	0.8	Scenario1	1	114	4	0	0	0	28	0
2	0.001	0.2	10	1000	5	1200	10	0.75	7	100	0.5	Scenario1	1	123	8	0	0	0	21	0
4	0.001	0.2	20	1000	5	1200	10	0.75	7	100	0.2	Scenario1	1	207	5	11	0	0	36	0.011878506306590635
1	0.001	0.2	10	1000	5	1200	10	0.75	7	100	0.2	Scenario1	1	187	5	11	0	0	35	0.026000209789180277
3	0.001	0.2	10	1000	5	1200	10	0.75	7	100	0.8	Scenario1	1	115	4	0	0	0	28	0
2	0.001	0.2	10	1000	5	1200	10	0.75	7	100	0.5	Scenario1	1	124	8	0	0	0	21	0
4	0.001	0.2	20	1000	5	1200	10	0.75	7	100	0.2	Scenario1	1	208	6	11	0	0	36	0.027137280662780153
3	0.001	0.2	10	1000	5	1200	10	0.75	7	100	0.8	Scenario1	1	116	4	0	0	0	28	0
1	0.001	0.2	10	1000	5	1200	10	0.75	7	100	0.2	Scenario1	1	188	5	11	0	0	35	0.026000209789180277
2	0.001	0.2	10	1000	5	1200	10	0.75	7	100	0.5	Scenario1	1	125	8	0	0	0	21	0
4	0.001	0.2	20	1000	5	1200	10	0.75	7	100	0.2	Scenario1	1	209	6	11	0	0	36	0.027137280662780153
3	0.001	0.2	10	1000	5	1200	10	0.75	7	100	0.8	Scenario1	1	117	4	0	0	0	28	0
1	0.001	0.2	10	1000	5	1200	10	0.75	7	100	0.2	Scenario1	1	189	6	10	0	0	35	0.04709215020414573
3	0.001	0.2	10	1000	5	1200	10	0.75	7	100	0.8	Scenario1	1	118	4	0	0	0	28	0
2	0.001	0.2	10	1000	5	1200	10	0.75	7	100	0.5	Scenario1	1	126	8	0	0	0	21	0
4	0.001	0.2	20	1000	5	1200	10	0.75	7	100	0.2	Scenario1	1	210	7	10	0	0	36	0.04818492511500866
1	0.001	0.2	10	1000	5	1200	10	0.75	7	100	0.2	Scenario1	1	190	6	10	0	0	35	0.04709215020414573
3	0.001	0.2	10	1000	5	1200	10	0.75	7	100	0.8	Scenario1	1	119	4	0	0	0	28	0
2	0.001	0.2	10	1000	5	1200	10	0.75	7	100	0.5	Scenario1	1	127	8	0	0	0	21	0
4	0.001	0.2	20	1000	5	1200	10	0.75	7	100	0.2	Scenario1	1	211	7	10	0	0	36	0.04818492511500866
3	0.001	0.2	10	1000	5	1200	10	0.75	7	100	0.8	Scenario1	1	120	4	0	0	0	28	0
1	0.001	0.2	10	1000	5	1200	10	0.75	7	100	0.2	Scenario1	1	191	7	9	0	0	35	0.06911145694291772
2	0.001	0.2	10	1000	5	1200	10	0.75	7	100	0.5	Scenario1	1	128	8	0	0	0	21	0
3	0.001	0.2	10	1000	5	1200	10	0.75	7	100	0.8	Scenario1	1	121	4	0	0	0	28	0
4	0.001	0.2	20	1000	5	1200	10	0.75	7	100	0.2	Scenario1	1	212	8	10	0	0	36	0.06157434389036035
1	0.001	0.2	10	1000	5	1200	10	0.75	7	100	0.2	Scenario1	1	192	8	8	0	0	35	0.0901853015075377
3	0.001	0.2	10	1000	5	1200	10	0.75	7	100	0.8	Scenario1	1	122	4	0	0	0	28	0
2	0.001	0.2	10	1000	5	1200	10	0.75	7	100	0.5	Scenario1	1	129	8	0	0	0	21	0
4	0.001	0.2	20	1000	5	1200	10	0.75	7	100	0.2	Scenario1	1	213	8	10	0	0	36	0.06157434389036035
3	0.001	0.2	10	1000	5	1200	10	0.75	7	100	0.8	Scenario1	1	123	4	0	0	0	28	0
1	0.001	0.2	10	1000	5	1200	10	0.75	7	100	0.2	Scenario1	1	193	8	8	0	0	35	0.0901853015075377
2	0.001	0.2	10	1000	5	1200	10	0.75	7	100	0.5	Scenario1	1	130	8	0	0	0	21	0
3	0.001	0.2	10	1000	5	1200	10	0.75	7	100	0.8	Scenario1	1	124	4	0	0	0	28	0
4	0.001	0.2	20	1000	5	1200	10	0.75	7	100	0.2	Scenario1	1	214	9	9	0	0	36	0.08110962087009085
2	0.001	0.2	10	1000	5	1200	10	0.75	7	100	0.5	Scenario1	1	131	8	0	0	0	21	0
3	0.001	0.2	10	1000	5	1200	10	0.75	7	100	0.8	Scenario1	1	125	4	0	0	0	28	0
1	0.001	0.2	10	1000	5	1200	10	0.75	7	100	0.2	Scenario1	1	194	8	8	0	0	35	0.0901853015075377
4	0.001	0.2	20	1000	5	1200	10	0.75	7	100	0.2	Scenario1	1	215	9	9	0	0	36	0.08110962087009085
3	0.001	0.2	10	1000	5	1200	10	0.75	7	100	0.8	Scenario1	1	126	4	0	0	0	28	0
2	0.001	0.2	10	1000	5	1200	10	0.75	7	100	0.5	Scenario1	1	132	8	0	0	0	21	0
1	0.001	0.2	10	1000	5	1200	10	0.75	7	100	0.2	Scenario1	1	195	9	8	0	0	35	0.09983280409289434
3	0.001	0.2	10	1000	5	1200	10	0.75	7	100	0.8	Scenario1	1	127	4	0	0	0	28	0
4	0.001	0.2	20	1000	5	1200	10	0.75	7	100	0.2	Scenario1	1	216	10	9	0	0	36	0.09085502055943587
2	0.001	0.2	10	1000	5	1200	10	0.75	7	100	0.5	Scenario1	1	133	8	0	0	0	21	0
3	0.001	0.2	10	1000	5	1200	10	0.75	7	100	0.8	Scenario1	1	128	4	0	0	0	28	0
1	0.001	0.2	10	1000	5	1200	10	0.75	7	100	0.2	Scenario1	1	196	10	7	0	0	35	0.11520402842413235
4	0.001	0.2	20	1000	5	1200	10	0.75	7	100	0.2	Scenario1	1	217	10	9	0	0	36	0.09085502055943587
2	0.001	0.2	10	1000	5	1200	10	0.75	7	100	0.5	Scenario1	1	134	8	0	0	0	21	0
3	0.001	0.2	10	1000	5	1200	10	0.75	7	100	0.8	Scenario1	1	129	4	0	0	0	28	0
3	0.001	0.2	10	1000	5	1200	10	0.75	7	100	0.8	Scenario1	1	130	4	0	0	0	28	0
1	0.001	0.2	10	1000	5	1200	10	0.75	7	100	0.2	Scenario1	1	197	11	6	0	0	35	0.12572847841940119
2	0.001	0.2	10	1000	5	1200	10	0.75	7	100	0.5	Scenario1	1	135	8	0	0	0	21	0
4	0.001	0.2	20	1000	5	1200	10	0.75	7	100	0.2	Scenario1	1	218	11	9	0	0	36	0.0989826547638912
3	0.001	0.2	10	1000	5	1200	10	0.75	7	100	0.8	Scenario1	1	131	4	0	0	0	28	0
2	0.001	0.2	10	1000	5	1200	10	0.75	7	100	0.5	Scenario1	1	136	8	0	0	0	21	0
3	0.001	0.2	10	1000	5	1200	10	0.75	7	100	0.8	Scenario1	1	132	4	0	0	0	28	0
1	0.001	0.2	10	1000	5	1200	10	0.75	7	100	0.2	Scenario1	1	198	13	4	0	0	35	0.1260161327351984
4	0.001	0.2	20	1000	5	1200	10	0.75	7	100	0.2	Scenario1	1	219	11	9	0	0	36	0.0989826547638912
3	0.001	0.2	10	1000	5	1200	10	0.75	7	100	0.8	Scenario1	1	133	4	0	0	0	28	0
2	0.001	0.2	10	1000	5	1200	10	0.75	7	100	0.5	Scenario1	1	137	8	0	0	0	21	0
3	0.001	0.2	10	1000	5	1200	10	0.75	7	100	0.8	Scenario1	1	134	4	0	0	0	28	0
4	0.001	0.2	20	1000	5	1200	10	0.75	7	100	0.2	Scenario1	1	220	11	9	0	0	36	0.0989826547638912
1	0.001	0.2	10	1000	5	1200	10	0.75	7	100	0.2	Scenario1	1	199	14	4	0	0	35	0.12409720951093159
2	0.001	0.2	10	1000	5	1200	10	0.75	7	100	0.5	Scenario1	1	138	8	0	0	0	21	0
3	0.001	0.2	10	1000	5	1200	10	0.75	7	100	0.8	Scenario1	1	135	4	0	0	0	28	0
2	0.001	0.2	10	1000	5	1200	10	0.75	7	100	0.5	Scenario1	1	139	8	0	0	0	21	0
4	0.001	0.2	20	1000	5	1200	10	0.75	7	100	0.2	Scenario1	1	221	11	10	0	0	36	0.09191844619706888
3	0.001	0.2	10	1000	5	1200	10	0.75	7	100	0.8	Scenario1	1	136	4	0	0	0	28	0
1	0.001	0.2	10	1000	5	1200	10	0.75	7	100	0.2	Scenario1	1	200	15	4	0	0	35	0.12193808817460533
3	0.001	0.2	10	1000	5	1200	10	0.75	7	100	0.8	Scenario1	1	137	4	0	0	0	28	0
2	0.001	0.2	10	1000	5	1200	10	0.75	7	100	0.5	Scenario1	1	140	8	0	0	0	21	0
4	0.001	0.2	20	1000	5	1200	10	0.75	7	100	0.2	Scenario1	1	222	11	10	0	0	36	0.09191844619706888
3	0.001	0.2	10	1000	5	1200	10	0.75	7	100	0.8	Scenario1	1	138	4	0	0	0	28	0
2	0.001	0.2	10	1000	5	1200	10	0.75	7	100	0.5	Scenario1	1	141	8	0	0	0	21	0
1	0.001	0.2	10	1000	5	1200	10	0.75	7	100	0.2	Scenario1	1	201	16	3	0	0	35	0.10640385013468012
3	0.001	0.2	10	1000	5	1200	10	0.75	7	100	0.8	Scenario1	1	139	4	0	0	0	28	0
4	0.001	0.2	20	1000	5	1200	10	0.75	7	100	0.2	Scenario1	1	223	11	10	0	0	36	0.09191844619706888
2	0.001	0.2	10	1000	5	1200	10	0.75	7	100	0.5	Scenario1	1	142	7	1	0	0	21	0.09058813446804806
3	0.001	0.2	10	1000	5	1200	10	0.75	7	100	0.8	Scenario1	1	140	4	0	0	0	28	0
3	0.001	0.2	10	1000	5	1200	10	0.75	7	100	0.8	Scenario1	1	141	4	0	0	0	28	0
4	0.001	0.2	20	1000	5	1200	10	0.75	7	100	0.2	Scenario1	1	224	11	11	0	0	36	0.08505745408902769
2	0.001	0.2	10	1000	5	1200	10	0.75	7	100	0.5	Scenario1	1	143	7	1	0	0	21	0.09058813446804806
1	0.001	0.2	10	1000	5	1200	10	0.75	7	100	0.2	Scenario1	1	202	16	3	0	0	35	0.10640385013468012
3	0.001	0.2	10	1000	5	1200	10	0.75	7	100	0.8	Scenario1	1	142	4	0	0	0	28	0
2	0.001	0.2	10	1000	5	1200	10	0.75	7	100	0.5	Scenario1	1	144	7	1	0	0	21	0.09058813446804806
4	0.001	0.2	20	1000	5	1200	10	0.75	7	100	0.2	Scenario1	1	225	11	12	0	0	36	0.07851153481945285
3	0.001	0.2	10	1000	5	1200	10	0.75	7	100	0.8	Scenario1	1	143	4	0	0	0	28	0
1	0.001	0.2	10	1000	5	1200	10	0.75	7	100	0.2	Scenario1	1	203	16	3	0	0	35	0.10640385013468012
2	0.001	0.2	10	1000	5	1200	10	0.75	7	100	0.5	Scenario1	1	145	7	1	0	0	21	0.09058813446804806
3	0.001	0.2	10	1000	5	1200	10	0.75	7	100	0.8	Scenario1	1	144	4	0	0	0	28	0
4	0.001	0.2	20	1000	5	1200	10	0.75	7	100	0.2	Scenario1	1	226	11	12	0	0	36	0.07851153481945285
2	0.001	0.2	10	1000	5	1200	10	0.75	7	100	0.5	Scenario1	1	146	7	1	0	0	21	0.09058813446804806
3	0.001	0.2	10	1000	5	1200	10	0.75	7	100	0.8	Scenario1	1	145	4	0	0	0	28	0
1	0.001	0.2	10	1000	5	1200	10	0.75	7	100	0.2	Scenario1	1	204	16	3	0	0	35	0.10640385013468012
2	0.001	0.2	10	1000	5	1200	10	0.75	7	100	0.5	Scenario1	1	147	7	1	0	0	21	0.09058813446804806
3	0.001	0.2	10	1000	5	1200	10	0.75	7	100	0.8	Scenario1	1	146	4	0	0	0	28	0
4	0.001	0.2	20	1000	5	1200	10	0.75	7	100	0.2	Scenario1	1	227	11	12	0	0	36	0.07851153481945285
3	0.001	0.2	10	1000	5	1200	10	0.75	7	100	0.8	Scenario1	1	147	4	0	0	0	28	0
2	0.001	0.2	10	1000	5	1200	10	0.75	7	100	0.5	Scenario1	1	148	7	1	0	0	21	0.09058813446804806
4	0.001	0.2	20	1000	5	1200	10	0.75	7	100	0.2	Scenario1	1	228	12	11	0	0	36	0.0927628577684934
1	0.001	0.2	10	1000	5	1200	10	0.75	7	100	0.2	Scenario1	1	205	18	2	0	0	35	0.07864555675342674
3	0.001	0.2	10	1000	5	1200	10	0.75	7	100	0.8	Scenario1	1	148	4	0	0	0	28	0
2	0.001	0.2	10	1000	5	1200	10	0.75	7	100	0.5	Scenario1	1	149	7	1	0	0	21	0.09058813446804806
3	0.001	0.2	10	1000	5	1200	10	0.75	7	100	0.8	Scenario1	1	149	4	0	0	0	28	0
4	0.001	0.2	20	1000	5	1200	10	0.75	7	100	0.2	Scenario1	1	229	12	11	0	0	36	0.0927628577684934
2	0.001	0.2	10	1000	5	1200	10	0.75	7	100	0.5	Scenario1	1	150	8	0	0	0	21	0
3	0.001	0.2	10	1000	5	1200	10	0.75	7	100	0.8	Scenario1	1	150	4	0	0	0	28	0
1	0.001	0.2	10	1000	5	1200	10	0.75	7	100	0.2	Scenario1	1	206	18	2	0	0	35	0.07864555675342674
3	0.001	0.2	10	1000	5	1200	10	0.75	7	100	0.8	Scenario1	1	151	4	0	0	0	28	0
2	0.001	0.2	10	1000	5	1200	10	0.75	7	100	0.5	Scenario1	1	151	8	0	0	0	21	0
4	0.001	0.2	20	1000	5	1200	10	0.75	7	100	0.2	Scenario1	1	230	13	10	0	0	36	0.10539275373696527
3	0.001	0.2	10	1000	5	1200	10	0.75	7	100	0.8	Scenario1	1	152	4	0	0	0	28	0
2	0.001	0.2	10	1000	5	1200	10	0.75	7	100	0.5	Scenario1	1	152	8	0	0	0	21	0
1	0.001	0.2	10	1000	5	1200	10	0.75	7	100	0.2	Scenario1	1	207	17	3	0	0	35	0.10337180810103189
3	0.001	0.2	10	1000	5	1200	10	0.75	7	100	0.8	Scenario1	1	153	4	0	0	0	28	0
4	0.001	0.2	20	1000	5	1200	10	0.75	7	100	0.2	Scenario1	1	231	15	9	0	0	36	0.11939376285242707
3	0.001	0.2	10	1000	5	1200	10	0.75	7	100	0.8	Scenario1	1	154	4	0	0	0	28	0
2	0.001	0.2	10	1000	5	1200	10	0.75	7	100	0.5	Scenario1	1	153	8	0	0	0	21	0
3	0.001	0.2	10	1000	5	1200	10	0.75	7	100	0.8	Scenario1	1	155	4	0	0	0	28	0
1	0.001	0.2	10	1000	5	1200	10	0.75	7	100	0.2	Scenario1	1	208	18	2	0	0	35	0.07864555675342674
2	0.001	0.2	10	1000	5	1200	10	0.75	7	100	0.5	Scenario1	1	154	8	0	0	0	21	0
4	0.001	0.2	20	1000	5	1200	10	0.75	7	100	0.2	Scenario1	1	232	16	9	0	0	36	0.12229556105280155
3	0.001	0.2	10	1000	5	1200	10	0.75	7	100	0.8	Scenario1	1	156	4	0	0	0	28	0
2	0.001	0.2	10	1000	5	1200	10	0.75	7	100	0.5	Scenario1	1	155	8	0	0	0	21	0
3	0.001	0.2	10	1000	5	1200	10	0.75	7	100	0.8	Scenario1	1	157	4	0	0	0	28	0
1	0.001	0.2	10	1000	5	1200	10	0.75	7	100	0.2	Scenario1	1	209	19	2	0	0	35	0.07584032791124505
2	0.001	0.2	10	1000	5	1200	10	0.75	7	100	0.5	Scenario1	1	156	8	0	0	0	21	0
4	0.001	0.2	20	1000	5	1200	10	0.75	7	100	0.2	Scenario1	1	233	16	9	0	0	36	0.12229556105280155
3	0.001	0.2	10	1000	5	1200	10	0.75	7	100	0.8	Scenario1	1	158	4	0	0	0	28	0
3	0.001	0.2	10	1000	5	1200	10	0.75	7	100	0.8	Scenario1	1	159	4	0	0	0	28	0
2	0.001	0.2	10	1000	5	1200	10	0.75	7	100	0.5	Scenario1	1	157	8	0	0	0	21	0
3	0.001	0.2	10	1000	5	1200	10	0.75	7	100	0.8	Scenario1	1	160	4	0	0	0	28	0
4	0.001	0.2	20	1000	5	1200	10	0.75	7	100	0.2	Scenario1	1	234	16	9	0	0	36	0.12229556105280155
1	0.001	0.2	10	1000	5	1200	10	0.75	7	100	0.2	Scenario1	1	210	19	2	0	0	35	0.07584032791124505
2	0.001	0.2	10	1000	5	1200	10	0.75	7	100	0.5	Scenario1	1	158	8	0	0	0	21	0
3	0.001	0.2	10	1000	5	1200	10	0.75	7	100	0.8	Scenario1	1	161	4	0	0	0	28	0
2	0.001	0.2	10	1000	5	1200	10	0.75	7	100	0.5	Scenario1	1	159	8	0	0	0	21	0
3	0.001	0.2	10	1000	5	1200	10	0.75	7	100	0.8	Scenario1	1	162	4	0	0	0	28	0
4	0.001	0.2	20	1000	5	1200	10	0.75	7	100	0.2	Scenario1	1	235	17	9	0	0	36	0.12457026843595696
1	0.001	0.2	10	1000	5	1200	10	0.75	7	100	0.2	Scenario1	1	211	19	2	0	0	35	0.07584032791124505
3	0.001	0.2	10	1000	5	1200	10	0.75	7	100	0.8	Scenario1	1	163	4	0	0	0	28	0
2	0.001	0.2	10	1000	5	1200	10	0.75	7	100	0.5	Scenario1	1	160	8	0	0	0	21	0
3	0.001	0.2	10	1000	5	1200	10	0.75	7	100	0.8	Scenario1	1	164	4	0	0	0	28	0
2	0.001	0.2	10	1000	5	1200	10	0.75	7	100	0.5	Scenario1	1	161	8	0	0	0	21	0
4	0.001	0.2	20	1000	5	1200	10	0.75	7	100	0.2	Scenario1	1	236	17	9	0	0	36	0.12457026843595696
3	0.001	0.2	10	1000	5	1200	10	0.75	7	100	0.8	Scenario1	1	165	4	0	0	0	28	0
1	0.001	0.2	10	1000	5	1200	10	0.75	7	100	0.2	Scenario1	1	212	19	3	0	0	35	0.09760422890692029
2	0.001	0.2	10	1000	5	1200	10	0.75	7	100	0.5	Scenario1	1	162	8	0	0	0	21	0
3	0.001	0.2	10	1000	5	1200	10	0.75	7	100	0.8	Scenario1	1	166	4	0	0	0	28	0
4	0.001	0.2	20	1000	5	1200	10	0.75	7	100	0.2	Scenario1	1	237	17	9	0	0	36	0.12457026843595696
3	0.001	0.2	10	1000	5	1200	10	0.75	7	100	0.8	Scenario1	1	167	4	0	0	0	28	0
2	0.001	0.2	10	1000	5	1200	10	0.75	7	100	0.5	Scenario1	1	163	8	0	0	0	21	0
1	0.001	0.2	10	1000	5	1200	10	0.75	7	100	0.2	Scenario1	1	213	19	3	0	0	35	0.09760422890692029
3	0.001	0.2	10	1000	5	1200	10	0.75	7	100	0.8	Scenario1	1	168	4	0	0	0	28	0
2	0.001	0.2	10	1000	5	1200	10	0.75	7	100	0.5	Scenario1	1	164	8	0	0	0	21	0
4	0.001	0.2	20	1000	5	1200	10	0.75	7	100	0.2	Scenario1	1	238	17	8	0	0	37	0.12684565619247537
3	0.001	0.2	10	1000	5	1200	10	0.75	7	100	0.8	Scenario1	1	169	4	0	0	0	28	0
2	0.001	0.2	10	1000	5	1200	10	0.75	7	100	0.5	Scenario1	1	165	8	0	0	0	21	0
3	0.001	0.2	10	1000	5	1200	10	0.75	7	100	0.8	Scenario1	1	170	6	0	0	0	28	0
1	0.001	0.2	10	1000	5	1200	10	0.75	7	100	0.2	Scenario1	1	214	20	3	0	0	35	0.09488398104141771
4	0.001	0.2	20	1000	5	1200	10	0.75	7	100	0.2	Scenario1	1	239	17	8	0	0	37	0.12684565619247537
2	0.001	0.2	10	1000	5	1200	10	0.75	7	100	0.5	Scenario1	1	166	8	0	0	0	21	0
3	0.001	0.2	10	1000	5	1200	10	0.75	7	100	0.8	Scenario1	1	171	6	0	0	0	28	0
3	0.001	0.2	10	1000	5	1200	10	0.75	7	100	0.8	Scenario1	1	172	6	0	0	0	28	0
2	0.001	0.2	10	1000	5	1200	10	0.75	7	100	0.5	Scenario1	1	167	10	0	0	0	21	0
1	0.001	0.2	10	1000	5	1200	10	0.75	7	100	0.2	Scenario1	1	215	20	3	0	0	35	0.09488398104141771
4	0.001	0.2	20	1000	5	1200	10	0.75	7	100	0.2	Scenario1	1	240	17	8	0	0	37	0.12684565619247537
3	0.001	0.2	10	1000	5	1200	10	0.75	7	100	0.8	Scenario1	1	173	6	0	0	0	28	0
2	0.001	0.2	10	1000	5	1200	10	0.75	7	100	0.5	Scenario1	1	168	11	0	0	0	21	0
3	0.001	0.2	10	1000	5	1200	10	0.75	7	100	0.8	Scenario1	1	174	8	0	0	0	28	0
4	0.001	0.2	20	1000	5	1200	10	0.75	7	100	0.2	Scenario1	1	241	17	8	0	0	37	0.12684565619247537
2	0.001	0.2	10	1000	5	1200	10	0.75	7	100	0.5	Scenario1	1	169	11	0	0	0	21	0
1	0.001	0.2	10	1000	5	1200	10	0.75	7	100	0.2	Scenario1	1	216	21	3	0	0	35	0.09227576632115161
3	0.001	0.2	10	1000	5	1200	10	0.75	7	100	0.8	Scenario1	1	175	8	0	0	0	28	0
2	0.001	0.2	10	1000	5	1200	10	0.75	7	100	0.5	Scenario1	1	170	12	0	0	0	21	0
4	0.001	0.2	20	1000	5	1200	10	0.75	7	100	0.2	Scenario1	1	242	17	8	0	0	37	0.12684565619247537
3	0.001	0.2	10	1000	5	1200	10	0.75	7	100	0.8	Scenario1	1	176	9	0	0	0	28	0
1	0.001	0.2	10	1000	5	1200	10	0.75	7	100	0.2	Scenario1	1	217	21	3	0	0	35	0.09227576632115161
2	0.001	0.2	10	1000	5	1200	10	0.75	7	100	0.5	Scenario1	1	171	12	0	0	0	21	0
3	0.001	0.2	10	1000	5	1200	10	0.75	7	100	0.8	Scenario1	1	177	9	0	0	0	28	0
4	0.001	0.2	20	1000	5	1200	10	0.75	7	100	0.2	Scenario1	1	243	17	8	0	0	37	0.12684565619247537
2	0.001	0.2	10	1000	5	1200	10	0.75	7	100	0.5	Scenario1	1	172	13	0	0	0	21	0
3	0.001	0.2	10	1000	5	1200	10	0.75	7	100	0.8	Scenario1	1	178	10	0	0	0	28	0
1	0.001	0.2	10	1000	5	1200	10	0.75	7	100	0.2	Scenario1	1	218	22	3	0	0	35	0.0897785476717731
4	0.001	0.2	20	1000	5	1200	10	0.75	7	100	0.2	Scenario1	1	244	17	8	0	0	37	0.12684565619247537
2	0.001	0.2	10	1000	5	1200	10	0.75	7	100	0.5	Scenario1	1	173	13	0	0	0	21	0
3	0.001	0.2	10	1000	5	1200	10	0.75	7	100	0.8	Scenario1	1	179	11	0	0	0	28	0
2	0.001	0.2	10	1000	5	1200	10	0.75	7	100	0.5	Scenario1	1	174	15	0	0	0	21	0
4	0.001	0.2	20	1000	5	1200	10	0.75	7	100	0.2	Scenario1	1	245	17	8	0	0	37	0.12684565619247537
1	0.001	0.2	10	1000	5	1200	10	0.75	7	100	0.2	Scenario1	1	219	22	3	0	0	35	0.0897785476717731
3	0.001	0.2	10	1000	5	1200	10	0.75	7	100	0.8	Scenario1	1	180	12	0	0	0	28	0
2	0.001	0.2	10	1000	5	1200	10	0.75	7	100	0.5	Scenario1	1	175	16	0	0	0	21	0
3	0.001	0.2	10	1000	5	1200	10	0.75	7	100	0.8	Scenario1	1	181	12	0	0	0	28	0
4	0.001	0.2	20	1000	5	1200	10	0.75	7	100	0.2	Scenario1	1	246	17	8	0	0	37	0.12684565619247537
1	0.001	0.2	10	1000	5	1200	10	0.75	7	100	0.2	Scenario1	1	220	22	3	0	0	35	0.0897785476717731
2	0.001	0.2	10	1000	5	1200	10	0.75	7	100	0.5	Scenario1	1	176	16	0	0	0	21	0
3	0.001	0.2	10	1000	5	1200	10	0.75	7	100	0.8	Scenario1	1	182	12	1	0	0	28	0.06391146190846647
4	0.001	0.2	20	1000	5	1200	10	0.75	7	100	0.2	Scenario1	1	247	19	8	0	0	37	0.1285142939117845
2	0.001	0.2	10	1000	5	1200	10	0.75	7	100	0.5	Scenario1	1	177	16	0	0	0	21	0
3	0.001	0.2	10	1000	5	1200	10	0.75	7	100	0.8	Scenario1	1	183	12	1	0	0	28	0.06391146190846647
1	0.001	0.2	10	1000	5	1200	10	0.75	7	100	0.2	Scenario1	1	221	22	4	0	0	35	0.105212253337919
4	0.001	0.2	20	1000	5	1200	10	0.75	7	100	0.2	Scenario1	1	248	19	8	0	0	37	0.1285142939117845
3	0.001	0.2	10	1000	5	1200	10	0.75	7	100	0.8	Scenario1	1	184	12	1	0	0	28	0.06391146190846647
2	0.001	0.2	10	1000	5	1200	10	0.75	7	100	0.5	Scenario1	1	178	17	0	0	0	21	0
4	0.001	0.2	20	1000	5	1200	10	0.75	7	100	0.2	Scenario1	1	249	19	8	0	0	37	0.1285142939117845
1	0.001	0.2	10	1000	5	1200	10	0.75	7	100	0.2	Scenario1	1	222	23	4	0	0	35	0.1029281963379709
3	0.001	0.2	10	1000	5	1200	10	0.75	7	100	0.8	Scenario1	1	185	13	1	0	0	28	0.06021022749095151
2	0.001	0.2	10	1000	5	1200	10	0.75	7	100	0.5	Scenario1	1	179	17	0	0	0	21	0
3	0.001	0.2	10	1000	5	1200	10	0.75	7	100	0.8	Scenario1	1	186	13	1	0	0	28	0.06021022749095151
4	0.001	0.2	20	1000	5	1200	10	0.75	7	100	0.2	Scenario1	1	250	19	7	0	0	38	0.1279441263077054
2	0.001	0.2	10	1000	5	1200	10	0.75	7	100	0.5	Scenario1	1	180	17	0	0	0	21	0
1	0.001	0.2	10	1000	5	1200	10	0.75	7	100	0.2	Scenario1	1	223	22	5	0	0	35	0.1161099940422759
3	0.001	0.2	10	1000	5	1200	10	0.75	7	100	0.8	Scenario1	1	187	13	1	0	0	28	0.06021022749095151
2	0.001	0.2	10	1000	5	1200	10	0.75	7	100	0.5	Scenario1	1	181	19	0	0	0	21	0
4	0.001	0.2	20	1000	5	1200	10	0.75	7	100	0.2	Scenario1	1	251	21	7	0	0	38	0.12698388546335693
3	0.001	0.2	10	1000	5	1200	10	0.75	7	100	0.8	Scenario1	1	188	12	2	0	0	28	0.0998657065285997
1	0.001	0.2	10	1000	5	1200	10	0.75	7	100	0.2	Scenario1	1	224	22	5	0	0	35	0.1161099940422759
2	0.001	0.2	10	1000	5	1200	10	0.75	7	100	0.5	Scenario1	1	182	19	1	0	0	21	0.04450368858770989
4	0.001	0.2	20	1000	5	1200	10	0.75	7	100	0.2	Scenario1	1	252	21	7	0	0	38	0.12698388546335693
3	0.001	0.2	10	1000	5	1200	10	0.75	7	100	0.8	Scenario1	1	189	12	2	0	0	28	0.0998657065285997
2	0.001	0.2	10	1000	5	1200	10	0.75	7	100	0.5	Scenario1	1	183	20	1	0	0	21	0.042633717990726315
1	0.001	0.2	10	1000	5	1200	10	0.75	7	100	0.2	Scenario1	1	225	23	4	0	0	35	0.1029281963379709
3	0.001	0.2	10	1000	5	1200	10	0.75	7	100	0.8	Scenario1	1	190	13	2	0	0	28	0.0957677651517369
4	0.001	0.2	20	1000	5	1200	10	0.75	7	100	0.2	Scenario1	1	253	22	7	0	0	38	0.1262062391123292
2	0.001	0.2	10	1000	5	1200	10	0.75	7	100	0.5	Scenario1	1	184	20	2	0	0	21	0.0732110065158276
3	0.001	0.2	10	1000	5	1200	10	0.75	7	100	0.8	Scenario1	1	191	13	2	0	0	28	0.0957677651517369
1	0.001	0.2	10	1000	5	1200	10	0.75	7	100	0.2	Scenario1	1	226	23	4	0	0	35	0.1029281963379709
4	0.001	0.2	20	1000	5	1200	10	0.75	7	100	0.2	Scenario1	1	254	22	7	0	0	38	0.1262062391123292
2	0.001	0.2	10	1000	5	1200	10	0.75	7	100	0.5	Scenario1	1	185	20	2	0	0	21	0.0732110065158276
3	0.001	0.2	10	1000	5	1200	10	0.75	7	100	0.8	Scenario1	1	192	13	2	0	0	28	0.0957677651517369
4	0.001	0.2	20	1000	5	1200	10	0.75	7	100	0.2	Scenario1	1	255	21	7	0	0	39	0.12698388546335693
1	0.001	0.2	10	1000	5	1200	10	0.75	7	100	0.2	Scenario1	1	227	23	4	0	0	35	0.1029281963379709
3	0.001	0.2	10	1000	5	1200	10	0.75	7	100	0.8	Scenario1	1	193	13	2	0	0	28	0.0957677651517369
2	0.001	0.2	10	1000	5	1200	10	0.75	7	100	0.5	Scenario1	1	186	19	4	0	0	21	0.11235940238559786
4	0.001	0.2	20	1000	5	1200	10	0.75	7	100	0.2	Scenario1	1	256	22	7	0	0	39	0.1262062391123292
3	0.001	0.2	10	1000	5	1200	10	0.75	7	100	0.8	Scenario1	1	194	14	2	0	0	28	0.09189526735238694
2	0.001	0.2	10	1000	5	1200	10	0.75	7	100	0.5	Scenario1	1	187	20	3	0	0	21	0.09488398104141771
1	0.001	0.2	10	1000	5	1200	10	0.75	7	100	0.2	Scenario1	1	228	26	2	0	0	35	0.06043741632378153
3	0.001	0.2	10	1000	5	1200	10	0.75	7	100	0.8	Scenario1	1	195	14	2	0	0	28	0.09189526735238694
4	0.001	0.2	20	1000	5	1200	10	0.75	7	100	0.2	Scenario1	1	257	23	7	0	0	39	0.12528110094392828
2	0.001	0.2	10	1000	5	1200	10	0.75	7	100	0.5	Scenario1	1	188	21	3	0	0	21	0.09227576632115161
1	0.001	0.2	10	1000	5	1200	10	0.75	7	100	0.2	Scenario1	1	229	27	2	0	0	35	0.058711656995689906
3	0.001	0.2	10	1000	5	1200	10	0.75	7	100	0.8	Scenario1	1	196	14	2	0	0	28	0.09189526735238694
2	0.001	0.2	10	1000	5	1200	10	0.75	7	100	0.5	Scenario1	1	189	21	4	0	0	21	0.1075514748369483
4	0.001	0.2	20	1000	5	1200	10	0.75	7	100	0.2	Scenario1	1	258	23	7	0	0	39	0.12528110094392828
3	0.001	0.2	10	1000	5	1200	10	0.75	7	100	0.8	Scenario1	1	197	15	2	0	0	28	0.08825392170662
1	0.001	0.2	10	1000	5	1200	10	0.75	7	100	0.2	Scenario1	1	230	26	3	0	0	35	0.08083522511571098
2	0.001	0.2	10	1000	5	1200	10	0.75	7	100	0.5	Scenario1	1	190	21	5	0	0	21	0.11809032371918475
4	0.001	0.2	20	1000	5	1200	10	0.75	7	100	0.2	Scenario1	1	259	24	8	0	0	39	0.12756948806532664
3	0.001	0.2	10	1000	5	1200	10	0.75	7	100	0.8	Scenario1	1	198	15	3	0	0	28	0.1095129511685426
2	0.001	0.2	10	1000	5	1200	10	0.75	7	100	0.5	Scenario1	1	191	22	4	0	0	21	0.105212253337919
3	0.001	0.2	10	1000	5	1200	10	0.75	7	100	0.8	Scenario1	1	199	14	4	0	0	28	0.12409720951093159
1	0.001	0.2	10	1000	5	1200	10	0.75	7	100	0.2	Scenario1	1	231	25	4	0	0	35	0.09854451725624348
4	0.001	0.2	20	1000	5	1200	10	0.75	7	100	0.2	Scenario1	1	260	24	8	0	0	40	0.12756948806532664
2	0.001	0.2	10	1000	5	1200	10	0.75	7	100	0.5	Scenario1	1	192	22	4	0	0	21	0.105212253337919
3	0.001	0.2	10	1000	5	1200	10	0.75	7	100	0.8	Scenario1	1	200	15	3	0	0	28	0.1095129511685426
4	0.001	0.2	20	1000	5	1200	10	0.75	7	100	0.2	Scenario1	1	261	25	8	0	0	40	0.12684809563959193
1	0.001	0.2	10	1000	5	1200	10	0.75	7	100	0.2	Scenario1	1	232	26	4	0	0	35	0.09644972257907841
3	0.001	0.2	10	1000	5	1200	10	0.75	7	100	0.8	Scenario1	1	201	15	3	0	0	28	0.1095129511685426
2	0.001	0.2	10	1000	5	1200	10	0.75	7	100	0.5	Scenario1	1	193	20	6	0	0	21	0.12644948537785744
4	0.001	0.2	20	1000	5	1200	10	0.75	7	100	0.2	Scenario1	1	262	25	8	0	0	40	0.12684809563959193
3	0.001	0.2	10	1000	5	1200	10	0.75	7	100	0.8	Scenario1	1	202	15	3	0	0	28	0.1095129511685426
1	0.001	0.2	10	1000	5	1200	10	0.75	7	100	0.2	Scenario1	1	233	26	5	0	0	35	0.1082492318176894
2	0.001	0.2	10	1000	5	1200	10	0.75	7	100	0.5	Scenario1	1	194	19	8	0	0	21	0.1316057607150319
3	0.001	0.2	10	1000	5	1200	10	0.75	7	100	0.8	Scenario1	1	203	16	3	0	0	28	0.10640385013468012
4	0.001	0.2	20	1000	5	1200	10	0.75	7	100	0.2	Scenario1	1	263	25	8	0	0	40	0.12684809563959193
2	0.001	0.2	10	1000	5	1200	10	0.75	7	100	0.5	Scenario1	1	195	23	5	0	0	21	0.11412366658605673
1	0.001	0.2	10	1000	5	1200	10	0.75	7	100	0.2	Scenario1	1	234	27	4	0	0	35	0.09442069172749123
3	0.001	0.2	10	1000	5	1200	10	0.75	7	100	0.8	Scenario1	1	204	17	2	0	0	28	0.0816405377251871
4	0.001	0.2	20	1000	5	1200	10	0.75	7	100	0.2	Scenario1	1	264	26	7	0	0	40	0.12189352158920504
2	0.001	0.2	10	1000	5	1200	10	0.75	7	100	0.5	Scenario1	1	196	23	5	0	0	21	0.11412366658605673
3	0.001	0.2	10	1000	5	1200	10	0.75	7	100	0.8	Scenario1	1	205	17	2	0	0	28	0.0816405377251871
1	0.001	0.2	10	1000	5	1200	10	0.75	7	100	0.2	Scenario1	1	235	29	4	0	0	35	0.09055808902084779
4	0.001	0.2	20	1000	5	1200	10	0.75	7	100	0.2	Scenario1	1	265	25	6	0	0	42	0.11737850179934113
2	0.001	0.2	10	1000	5	1200	10	0.75	7	100	0.5	Scenario1	1	197	26	5	0	0	21	0.1082492318176894
3	0.001	0.2	10	1000	5	1200	10	0.75	7	100	0.8	Scenario1	1	206	18	2	0	0	28	0.07864555675342674
1	0.001	0.2	10	1000	5	1200	10	0.75	7	100	0.2	Scenario1	1	236	29	4	0	0	35	0.09055808902084779
4	0.001	0.2	20	1000	5	1200	10	0.75	7	100	0.2	Scenario1	1	266	25	6	0	0	42	0.11737850179934113
3	0.001	0.2	10	1000	5	1200	10	0.75	7	100	0.8	Scenario1	1	207	18	2	0	0	28	0.07864555675342674
2	0.001	0.2	10	1000	5	1200	10	0.75	7	100	0.5	Scenario1	1	198	28	5	0	0	21	0.10447822911836287
3	0.001	0.2	10	1000	5	1200	10	0.75	7	100	0.8	Scenario1	1	208	18	3	0	0	28	0.10043515654120928
4	0.001	0.2	20	1000	5	1200	10	0.75	7	100	0.2	Scenario1	1	267	25	6	0	0	42	0.11737850179934113
1	0.001	0.2	10	1000	5	1200	10	0.75	7	100	0.2	Scenario1	1	237	30	4	0	0	35	0.08872227497383713
2	0.001	0.2	10	1000	5	1200	10	0.75	7	100	0.5	Scenario1	1	199	29	4	0	0	21	0.09055808902084779
3	0.001	0.2	10	1000	5	1200	10	0.75	7	100	0.8	Scenario1	1	209	19	2	0	0	28	0.07584032791124505
4	0.001	0.2	20	1000	5	1200	10	0.75	7	100	0.2	Scenario1	1	268	24	7	0	0	42	0.12423825934732358
2	0.001	0.2	10	1000	5	1200	10	0.75	7	100	0.5	Scenario1	1	200	27	6	0	0	21	0.11532341774579563
1	0.001	0.2	10	1000	5	1200	10	0.75	7	100	0.2	Scenario1	1	238	31	4	0	0	35	0.08694804132066727
3	0.001	0.2	10	1000	5	1200	10	0.75	7	100	0.8	Scenario1	1	210	19	2	0	0	28	0.07584032791124505
4	0.001	0.2	20	1000	5	1200	10	0.75	7	100	0.2	Scenario1	1	269	24	7	0	0	42	0.12423825934732358
2	0.001	0.2	10	1000	5	1200	10	0.75	7	100	0.5	Scenario1	1	201	27	6	0	0	21	0.11532341774579563
3	0.001	0.2	10	1000	5	1200	10	0.75	7	100	0.8	Scenario1	1	211	19	2	0	0	28	0.07584032791124505
4	0.001	0.2	20	1000	5	1200	10	0.75	7	100	0.2	Scenario1	1	270	24	7	0	0	42	0.12423825934732358
1	0.001	0.2	10	1000	5	1200	10	0.75	7	100	0.2	Scenario1	1	239	33	4	0	0	35	0.08357685588357398
2	0.001	0.2	10	1000	5	1200	10	0.75	7	100	0.5	Scenario1	1	202	27	6	0	0	21	0.11532341774579563
3	0.001	0.2	10	1000	5	1200	10	0.75	7	100	0.8	Scenario1	1	212	19	2	0	0	28	0.07584032791124505
4	0.001	0.2	20	1000	5	1200	10	0.75	7	100	0.2	Scenario1	1	271	23	8	0	0	42	0.1281566535059932
3	0.001	0.2	10	1000	5	1200	10	0.75	7	100	0.8	Scenario1	1	213	19	2	0	0	28	0.07584032791124505
1	0.001	0.2	10	1000	5	1200	10	0.75	7	100	0.2	Scenario1	1	240	34	4	0	0	35	0.0819759133540666
2	0.001	0.2	10	1000	5	1200	10	0.75	7	100	0.5	Scenario1	1	203	29	6	0	0	21	0.11199119493910681
4	0.001	0.2	20	1000	5	1200	10	0.75	7	100	0.2	Scenario1	1	272	22	9	0	0	42	0.1293917436563478
3	0.001	0.2	10	1000	5	1200	10	0.75	7	100	0.8	Scenario1	1	214	19	2	0	0	28	0.07584032791124505
2	0.001	0.2	10	1000	5	1200	10	0.75	7	100	0.5	Scenario1	1	204	29	6	0	0	21	0.11199119493910681
4	0.001	0.2	20	1000	5	1200	10	0.75	7	100	0.2	Scenario1	1	273	23	8	0	0	42	0.1281566535059932
1	0.001	0.2	10	1000	5	1200	10	0.75	7	100	0.2	Scenario1	1	241	34	4	0	0	35	0.0819759133540666
3	0.001	0.2	10	1000	5	1200	10	0.75	7	100	0.8	Scenario1	1	215	19	2	0	0	28	0.07584032791124505
4	0.001	0.2	20	1000	5	1200	10	0.75	7	100	0.2	Scenario1	1	274	23	8	0	0	42	0.1281566535059932
2	0.001	0.2	10	1000	5	1200	10	0.75	7	100	0.5	Scenario1	1	205	30	6	0	0	21	0.11034508539348288
3	0.001	0.2	10	1000	5	1200	10	0.75	7	100	0.8	Scenario1	1	216	19	2	0	0	28	0.07584032791124505
1	0.001	0.2	10	1000	5	1200	10	0.75	7	100	0.2	Scenario1	1	242	36	3	0	0	36	0.06428520787292595
4	0.001	0.2	20	1000	5	1200	10	0.75	7	100	0.2	Scenario1	1	275	23	8	0	0	42	0.1281566535059932
2	0.001	0.2	10	1000	5	1200	10	0.75	7	100	0.5	Scenario1	1	206	29	6	0	0	22	0.11199119493910681
3	0.001	0.2	10	1000	5	1200	10	0.75	7	100	0.8	Scenario1	1	217	20	2	0	0	28	0.0732110065158276
4	0.001	0.2	20	1000	5	1200	10	0.75	7	100	0.2	Scenario1	1	276	23	8	0	0	42	0.1281566535059932
1	0.001	0.2	10	1000	5	1200	10	0.75	7	100	0.2	Scenario1	1	243	36	3	0	0	36	0.06428520787292595
3	0.001	0.2	10	1000	5	1200	10	0.75	7	100	0.8	Scenario1	1	218	21	2	0	0	28	0.07074421950804914
2	0.001	0.2	10	1000	5	1200	10	0.75	7	100	0.5	Scenario1	1	207	30	5	0	0	22	0.10086160790546911
4	0.001	0.2	20	1000	5	1200	10	0.75	7	100	0.2	Scenario1	1	277	23	8	0	0	42	0.1281566535059932
3	0.001	0.2	10	1000	5	1200	10	0.75	7	100	0.8	Scenario1	1	219	21	1	0	0	29	0.04091210408643777
2	0.001	0.2	10	1000	5	1200	10	0.75	7	100	0.5	Scenario1	1	208	32	4	0	0	22	0.08523355488612856
4	0.001	0.2	20	1000	5	1200	10	0.75	7	100	0.2	Scenario1	1	278	24	8	0	0	42	0.12756948806532664
1	0.001	0.2	10	1000	5	1200	10	0.75	7	100	0.2	Scenario1	1	244	36	3	0	0	36	0.06428520787292595
3	0.001	0.2	10	1000	5	1200	10	0.75	7	100	0.8	Scenario1	1	220	21	1	0	0	29	0.04091210408643777
2	0.001	0.2	10	1000	5	1200	10	0.75	7	100	0.5	Scenario1	1	209	31	6	0	0	22	0.10871828409139031
4	0.001	0.2	20	1000	5	1200	10	0.75	7	100	0.2	Scenario1	1	279	24	8	0	0	42	0.12756948806532664
3	0.001	0.2	10	1000	5	1200	10	0.75	7	100	0.8	Scenario1	1	221	21	1	0	0	29	0.04091210408643777
1	0.001	0.2	10	1000	5	1200	10	0.75	7	100	0.2	Scenario1	1	245	37	2	0	0	36	0.04558224887350476
4	0.001	0.2	20	1000	5	1200	10	0.75	7	100	0.2	Scenario1	1	280	25	7	0	0	42	0.12310229354168306
2	0.001	0.2	10	1000	5	1200	10	0.75	7	100	0.5	Scenario1	1	210	32	6	0	0	22	0.10711405734877791
3	0.001	0.2	10	1000	5	1200	10	0.75	7	100	0.8	Scenario1	1	222	21	1	0	0	29	0.04091210408643777
4	0.001	0.2	20	1000	5	1200	10	0.75	7	100	0.2	Scenario1	1	281	25	7	0	0	42	0.12310229354168306
1	0.001	0.2	10	1000	5	1200	10	0.75	7	100	0.2	Scenario1	1	246	37	2	0	0	36	0.04558224887350476
3	0.001	0.2	10	1000	5	1200	10	0.75	7	100	0.8	Scenario1	1	223	21	1	0	0	29	0.04091210408643777
2	0.001	0.2	10	1000	5	1200	10	0.75	7	100	0.5	Scenario1	1	211	33	6	0	0	22	0.10553491407449586
4	0.001	0.2	20	1000	5	1200	10	0.75	7	100	0.2	Scenario1	1	282	25	7	0	0	42	0.12310229354168306
3	0.001	0.2	10	1000	5	1200	10	0.75	7	100	0.8	Scenario1	1	224	21	1	0	0	29	0.04091210408643777
2	0.001	0.2	10	1000	5	1200	10	0.75	7	100	0.5	Scenario1	1	212	34	5	0	0	22	0.09413708289403566
1	0.001	0.2	10	1000	5	1200	10	0.75	7	100	0.2	Scenario1	1	247	38	3	0	0	36	0.061718670640763404
4	0.001	0.2	20	1000	5	1200	10	0.75	7	100	0.2	Scenario1	1	283	25	7	0	0	42	0.12310229354168306
3	0.001	0.2	10	1000	5	1200	10	0.75	7	100	0.8	Scenario1	1	225	21	1	0	0	29	0.04091210408643777
2	0.001	0.2	10	1000	5	1200	10	0.75	7	100	0.5	Scenario1	1	213	34	5	0	0	22	0.09413708289403566
4	0.001	0.2	20	1000	5	1200	10	0.75	7	100	0.2	Scenario1	1	284	27	5	0	0	42	0.10549928674745798
3	0.001	0.2	10	1000	5	1200	10	0.75	7	100	0.8	Scenario1	1	226	21	1	0	0	29	0.04091210408643777
1	0.001	0.2	10	1000	5	1200	10	0.75	7	100	0.2	Scenario1	1	248	38	3	0	0	36	0.061718670640763404
4	0.001	0.2	20	1000	5	1200	10	0.75	7	100	0.2	Scenario1	1	285	27	5	0	0	42	0.10549928674745798
3	0.001	0.2	10	1000	5	1200	10	0.75	7	100	0.8	Scenario1	1	227	22	1	0	0	29	0.03932219881705542
2	0.001	0.2	10	1000	5	1200	10	0.75	7	100	0.5	Scenario1	1	214	37	3	0	0	22	0.06297692329082008
1	0.001	0.2	10	1000	5	1200	10	0.75	7	100	0.2	Scenario1	1	249	37	4	0	0	36	0.07748704740198677
4	0.001	0.2	20	1000	5	1200	10	0.75	7	100	0.2	Scenario1	1	286	29	3	0	0	42	0.07477743254235042
3	0.001	0.2	10	1000	5	1200	10	0.75	7	100	0.8	Scenario1	1	228	23	1	0	0	29	0.03784969643061631
2	0.001	0.2	10	1000	5	1200	10	0.75	7	100	0.5	Scenario1	1	215	35	5	0	0	22	0.09256323687527808
4	0.001	0.2	20	1000	5	1200	10	0.75	7	100	0.2	Scenario1	1	287	29	3	0	0	42	0.07477743254235042
3	0.001	0.2	10	1000	5	1200	10	0.75	7	100	0.8	Scenario1	1	229	23	1	0	0	29	0.03784969643061631
1	0.001	0.2	10	1000	5	1200	10	0.75	7	100	0.2	Scenario1	1	250	36	5	0	0	36	0.09103147460334281
2	0.001	0.2	10	1000	5	1200	10	0.75	7	100	0.5	Scenario1	1	216	37	5	0	0	22	0.08954104119701677
4	0.001	0.2	20	1000	5	1200	10	0.75	7	100	0.2	Scenario1	1	288	30	1	0	0	43	0.029927184884813256
3	0.001	0.2	10	1000	5	1200	10	0.75	7	100	0.8	Scenario1	1	230	24	1	0	0	29	0.03648224820263919
1	0.001	0.2	10	1000	5	1200	10	0.75	7	100	0.2	Scenario1	1	251	35	6	0	0	36	0.10245893654462047
2	0.001	0.2	10	1000	5	1200	10	0.75	7	100	0.5	Scenario1	1	217	38	5	0	0	22	0.08809106266386729
3	0.001	0.2	10	1000	5	1200	10	0.75	7	100	0.8	Scenario1	1	231	25	1	0	0	29	0.035209147565100636
4	0.001	0.2	20	1000	5	1200	10	0.75	7	100	0.2	Scenario1	1	289	31	1	0	0	43	0.02906390242840178
1	0.001	0.2	10	1000	5	1200	10	0.75	7	100	0.2	Scenario1	1	252	35	6	0	0	36	0.10245893654462047
3	0.001	0.2	10	1000	5	1200	10	0.75	7	100	0.8	Scenario1	1	232	25	1	0	0	29	0.035209147565100636
4	0.001	0.2	20	1000	5	1200	10	0.75	7	100	0.2	Scenario1	1	290	31	1	0	0	43	0.02906390242840178
2	0.001	0.2	10	1000	5	1200	10	0.75	7	100	0.5	Scenario1	1	218	38	5	0	0	22	0.08809106266386729
3	0.001	0.2	10	1000	5	1200	10	0.75	7	100	0.8	Scenario1	1	233	26	1	0	0	29	0.034021072021641896
4	0.001	0.2	20	1000	5	1200	10	0.75	7	100	0.2	Scenario1	1	291	31	1	0	0	43	0.02906390242840178
1	0.001	0.2	10	1000	5	1200	10	0.75	7	100	0.2	Scenario1	1	253	35	6	0	0	36	0.10245893654462047
2	0.001	0.2	10	1000	5	1200	10	0.75	7	100	0.5	Scenario1	1	219	39	5	0	0	22	0.08668057877689085
3	0.001	0.2	10	1000	5	1200	10	0.75	7	100	0.8	Scenario1	1	234	25	2	0	0	29	0.06226317138217214
4	0.001	0.2	20	1000	5	1200	10	0.75	7	100	0.2	Scenario1	1	292	31	1	0	0	43	0.02906390242840178
1	0.001	0.2	10	1000	5	1200	10	0.75	7	100	0.2	Scenario1	1	254	34	7	0	0	37	0.11187641752560865
2	0.001	0.2	10	1000	5	1200	10	0.75	7	100	0.5	Scenario1	1	220	38	6	0	0	22	0.0980658007525424
3	0.001	0.2	10	1000	5	1200	10	0.75	7	100	0.8	Scenario1	1	235	25	2	0	0	29	0.06226317138217214
4	0.001	0.2	20	1000	5	1200	10	0.75	7	100	0.2	Scenario1	1	293	31	1	0	0	43	0.02906390242840178
1	0.001	0.2	10	1000	5	1200	10	0.75	7	100	0.2	Scenario1	1	255	35	7	0	0	37	0.11045837487999445
2	0.001	0.2	10	1000	5	1200	10	0.75	7	100	0.5	Scenario1	1	221	39	6	0	0	22	0.09666212013743399
3	0.001	0.2	10	1000	5	1200	10	0.75	7	100	0.8	Scenario1	1	236	25	2	0	0	29	0.06226317138217214
4	0.001	0.2	20	1000	5	1200	10	0.75	7	100	0.2	Scenario1	1	294	31	1	0	0	43	0.02906390242840178
3	0.001	0.2	10	1000	5	1200	10	0.75	7	100	0.8	Scenario1	1	237	26	2	0	0	29	0.06043741632378153
4	0.001	0.2	20	1000	5	1200	10	0.75	7	100	0.2	Scenario1	1	295	31	1	0	0	43	0.02906390242840178
2	0.001	0.2	10	1000	5	1200	10	0.75	7	100	0.5	Scenario1	1	222	39	6	0	0	22	0.09666212013743399
1	0.001	0.2	10	1000	5	1200	10	0.75	7	100	0.2	Scenario1	1	256	34	7	0	0	38	0.11187641752560865
3	0.001	0.2	10	1000	5	1200	10	0.75	7	100	0.8	Scenario1	1	238	26	2	0	0	29	0.06043741632378153
4	0.001	0.2	20	1000	5	1200	10	0.75	7	100	0.2	Scenario1	1	296	31	1	0	0	43	0.02906390242840178
2	0.001	0.2	10	1000	5	1200	10	0.75	7	100	0.5	Scenario1	1	223	39	6	0	0	22	0.09666212013743399
1	0.001	0.2	10	1000	5	1200	10	0.75	7	100	0.2	Scenario1	1	257	35	6	0	0	38	0.10245893654462047
3	0.001	0.2	10	1000	5	1200	10	0.75	7	100	0.8	Scenario1	1	239	27	1	0	0	29	0.03290987083916069
4	0.001	0.2	20	1000	5	1200	10	0.75	7	100	0.2	Scenario1	1	297	32	1	0	0	43	0.028248623988090252
2	0.001	0.2	10	1000	5	1200	10	0.75	7	100	0.5	Scenario1	1	224	40	6	0	0	22	0.09528888363195065
1	0.001	0.2	10	1000	5	1200	10	0.75	7	100	0.2	Scenario1	1	258	36	6	0	0	38	0.10096446288307453
3	0.001	0.2	10	1000	5	1200	10	0.75	7	100	0.8	Scenario1	1	240	27	1	0	0	29	0.03290987083916069
4	0.001	0.2	20	1000	5	1200	10	0.75	7	100	0.2	Scenario1	1	298	32	1	0	0	43	0.028248623988090252
3	0.001	0.2	10	1000	5	1200	10	0.75	7	100	0.8	Scenario1	1	241	27	1	0	0	29	0.03290987083916069
4	0.001	0.2	20	1000	5	1200	10	0.75	7	100	0.2	Scenario1	1	299	32	1	0	0	43	0.028248623988090252
2	0.001	0.2	10	1000	5	1200	10	0.75	7	100	0.5	Scenario1	1	225	41	5	0	0	22	0.08397397464730946
1	0.001	0.2	10	1000	5	1200	10	0.75	7	100	0.2	Scenario1	1	259	35	7	0	0	38	0.11045837487999445
3	0.001	0.2	10	1000	5	1200	10	0.75	7	100	0.8	Scenario1	1	242	27	1	0	0	29	0.03290987083916069
4	0.001	0.2	20	1000	5	1200	10	0.75	7	100	0.2	Scenario1	1	300	32	1	0	0	43	0.028248623988090252
2	0.001	0.2	10	1000	5	1200	10	0.75	7	100	0.5	Scenario1	1	226	43	5	0	0	22	0.08141269182461176
1	0.001	0.2	10	1000	5	1200	10	0.75	7	100	0.2	Scenario1	1	260	34	7	0	0	39	0.11187641752560865
4	0.001	0.2	20	1000	5	1200	10	0.75	7	100	0.2	Scenario1	1	301	32	1	0	0	43	0.028248623988090252
3	0.001	0.2	10	1000	5	1200	10	0.75	7	100	0.8	Scenario1	1	243	26	2	0	0	29	0.06043741632378153
2	0.001	0.2	10	1000	5	1200	10	0.75	7	100	0.5	Scenario1	1	227	43	5	0	0	22	0.08141269182461176
1	0.001	0.2	10	1000	5	1200	10	0.75	7	100	0.2	Scenario1	1	261	35	6	0	0	39	0.10245893654462047
4	0.001	0.2	20	1000	5	1200	10	0.75	7	100	0.2	Scenario1	1	302	32	1	0	0	43	0.028248623988090252
3	0.001	0.2	10	1000	5	1200	10	0.75	7	100	0.8	Scenario1	1	244	27	1	0	0	29	0.03290987083916069
2	0.001	0.2	10	1000	5	1200	10	0.75	7	100	0.5	Scenario1	1	228	40	7	0	0	23	0.10362632218464435
4	0.001	0.2	20	1000	5	1200	10	0.75	7	100	0.2	Scenario1	1	303	32	1	0	0	43	0.028248623988090252
3	0.001	0.2	10	1000	5	1200	10	0.75	7	100	0.8	Scenario1	1	245	28	1	0	0	29	0.03186838969188469
1	0.001	0.2	10	1000	5	1200	10	0.75	7	100	0.2	Scenario1	1	262	36	5	0	0	39	0.09103147460334281
4	0.001	0.2	20	1000	5	1200	10	0.75	7	100	0.2	Scenario1	1	304	32	1	0	0	43	0.028248623988090252
3	0.001	0.2	10	1000	5	1200	10	0.75	7	100	0.8	Scenario1	1	246	28	1	0	0	29	0.03186838969188469
2	0.001	0.2	10	1000	5	1200	10	0.75	7	100	0.5	Scenario1	1	229	41	7	0	0	23	0.10232067890240891
1	0.001	0.2	10	1000	5	1200	10	0.75	7	100	0.2	Scenario1	1	263	36	5	0	0	39	0.09103147460334281
4	0.001	0.2	20	1000	5	1200	10	0.75	7	100	0.2	Scenario1	1	305	32	1	0	0	43	0.028248623988090252
3	0.001	0.2	10	1000	5	1200	10	0.75	7	100	0.8	Scenario1	1	247	28	1	0	0	29	0.03186838969188469
2	0.001	0.2	10	1000	5	1200	10	0.75	7	100	0.5	Scenario1	1	230	41	7	0	0	23	0.10232067890240891
1	0.001	0.2	10	1000	5	1200	10	0.75	7	100	0.2	Scenario1	1	264	38	5	0	0	39	0.08809106266386729
4	0.001	0.2	20	1000	5	1200	10	0.75	7	100	0.2	Scenario1	1	306	32	1	0	0	43	0.028248623988090252
3	0.001	0.2	10	1000	5	1200	10	0.75	7	100	0.8	Scenario1	1	248	29	0	0	0	29	0
2	0.001	0.2	10	1000	5	1200	10	0.75	7	100	0.5	Scenario1	1	231	43	6	0	0	23	0.091349458689255
4	0.001	0.2	20	1000	5	1200	10	0.75	7	100	0.2	Scenario1	1	307	32	0	0	0	44	0
1	0.001	0.2	10	1000	5	1200	10	0.75	7	100	0.2	Scenario1	1	265	39	5	0	0	39	0.08668057877689085
3	0.001	0.2	10	1000	5	1200	10	0.75	7	100	0.8	Scenario1	1	249	30	0	0	0	29	0
4	0.001	0.2	20	1000	5	1200	10	0.75	7	100	0.2	Scenario1	1	308	32	0	0	0	44	0
2	0.001	0.2	10	1000	5	1200	10	0.75	7	100	0.5	Scenario1	1	232	41	7	0	0	24	0.10232067890240891
3	0.001	0.2	10	1000	5	1200	10	0.75	7	100	0.8	Scenario1	1	250	29	0	0	0	30	0
1	0.001	0.2	10	1000	5	1200	10	0.75	7	100	0.2	Scenario1	1	266	39	5	0	0	39	0.08668057877689085
4	0.001	0.2	20	1000	5	1200	10	0.75	7	100	0.2	Scenario1	1	309	32	0	0	0	44	0
2	0.001	0.2	10	1000	5	1200	10	0.75	7	100	0.5	Scenario1	1	233	42	6	0	0	24	0.09263289771052376
3	0.001	0.2	10	1000	5	1200	10	0.75	7	100	0.8	Scenario1	1	251	29	0	0	0	30	0
4	0.001	0.2	20	1000	5	1200	10	0.75	7	100	0.2	Scenario1	1	310	31	0	0	0	45	0
1	0.001	0.2	10	1000	5	1200	10	0.75	7	100	0.2	Scenario1	1	267	39	5	0	0	39	0.08668057877689085
3	0.001	0.2	10	1000	5	1200	10	0.75	7	100	0.8	Scenario1	1	252	29	0	0	0	30	0
2	0.001	0.2	10	1000	5	1200	10	0.75	7	100	0.5	Scenario1	1	234	43	5	0	0	24	0.08141269182461176
4	0.001	0.2	20	1000	5	1200	10	0.75	7	100	0.2	Scenario1	1	311	31	0	0	0	45	0
1	0.001	0.2	10	1000	5	1200	10	0.75	7	100	0.2	Scenario1	1	268	40	5	0	0	39	0.08530856926534555
3	0.001	0.2	10	1000	5	1200	10	0.75	7	100	0.8	Scenario1	1	253	29	0	0	0	30	0
4	0.001	0.2	20	1000	5	1200	10	0.75	7	100	0.2	Scenario1	1	312	31	0	0	0	45	0
2	0.001	0.2	10	1000	5	1200	10	0.75	7	100	0.5	Scenario1	1	235	43	5	0	0	24	0.08141269182461176
3	0.001	0.2	10	1000	5	1200	10	0.75	7	100	0.8	Scenario1	1	254	30	0	0	0	30	0
4	0.001	0.2	20	1000	5	1200	10	0.75	7	100	0.2	Scenario1	1	313	30	0	0	0	47	0
1	0.001	0.2	10	1000	5	1200	10	0.75	7	100	0.2	Scenario1	1	269	40	5	0	0	39	0.08530856926534555
2	0.001	0.2	10	1000	5	1200	10	0.75	7	100	0.5	Scenario1	1	236	43	6	0	0	24	0.091349458689255
4	0.001	0.2	20	1000	5	1200	10	0.75	7	100	0.2	Scenario1	1	314	26	0	0	0	51	0
3	0.001	0.2	10	1000	5	1200	10	0.75	7	100	0.8	Scenario1	1	255	30	0	0	0	30	0
1	0.001	0.2	10	1000	5	1200	10	0.75	7	100	0.2	Scenario1	1	270	40	5	0	0	39	0.08530856926534555
4	0.001	0.2	20	1000	5	1200	10	0.75	7	100	0.2	Scenario1	1	315	24	0	0	0	53	0
2	0.001	0.2	10	1000	5	1200	10	0.75	7	100	0.5	Scenario1	1	237	44	6	0	0	24	0.09009512804357428
3	0.001	0.2	10	1000	5	1200	10	0.75	7	100	0.8	Scenario1	1	256	30	0	0	0	30	0
4	0.001	0.2	20	1000	5	1200	10	0.75	7	100	0.2	Scenario1	1	316	24	0	0	0	53	0
1	0.001	0.2	10	1000	5	1200	10	0.75	7	100	0.2	Scenario1	1	271	40	5	0	0	39	0.08530856926534555
4	0.001	0.2	20	1000	5	1200	10	0.75	7	100	0.2	Scenario1	1	317	23	0	0	0	54	0
3	0.001	0.2	10	1000	5	1200	10	0.75	7	100	0.8	Scenario1	1	257	29	1	0	0	30	0.0308903252118428
2	0.001	0.2	10	1000	5	1200	10	0.75	7	100	0.5	Scenario1	1	238	45	5	0	0	24	0.07898801707640217
4	0.001	0.2	20	1000	5	1200	10	0.75	7	100	0.2	Scenario1	1	318	21	0	0	0	57	0
3	0.001	0.2	10	1000	5	1200	10	0.75	7	100	0.8	Scenario1	1	258	28	1	0	0	31	0.03186838969188469
4	0.001	0.2	20	1000	5	1200	10	0.75	7	100	0.2	Scenario1	1	319	21	1	0	0	57	0.04078603045519876
1	0.001	0.2	10	1000	5	1200	10	0.75	7	100	0.2	Scenario1	1	272	40	5	0	0	39	0.08530856926534555
2	0.001	0.2	10	1000	5	1200	10	0.75	7	100	0.5	Scenario1	1	239	45	5	0	0	24	0.07898801707640217
4	0.001	0.2	20	1000	5	1200	10	0.75	7	100	0.2	Scenario1	1	320	20	1	0	0	58	0.04248757100692264
3	0.001	0.2	10	1000	5	1200	10	0.75	7	100	0.8	Scenario1	1	259	29	1	0	0	31	0.0308903252118428
4	0.001	0.2	20	1000	5	1200	10	0.75	7	100	0.2	Scenario1	1	321	21	1	0	0	58	0.04078603045519876
1	0.001	0.2	10	1000	5	1200	10	0.75	7	100	0.2	Scenario1	1	273	41	5	0	0	39	0.08397397464730946
2	0.001	0.2	10	1000	5	1200	10	0.75	7	100	0.5	Scenario1	1	240	46	4	0	0	24	0.06639571606065066
3	0.001	0.2	10	1000	5	1200	10	0.75	7	100	0.8	Scenario1	1	260	29	1	0	0	32	0.0308903252118428
4	0.001	0.2	20	1000	5	1200	10	0.75	7	100	0.2	Scenario1	1	322	21	1	0	0	58	0.04078603045519876
4	0.001	0.2	20	1000	5	1200	10	0.75	7	100	0.2	Scenario1	1	323	20	1	0	0	59	0.04248757100692264
3	0.001	0.2	10	1000	5	1200	10	0.75	7	100	0.8	Scenario1	1	261	29	1	0	0	32	0.0308903252118428
2	0.001	0.2	10	1000	5	1200	10	0.75	7	100	0.5	Scenario1	1	241	47	3	0	0	25	0.05225949442072727
1	0.001	0.2	10	1000	5	1200	10	0.75	7	100	0.2	Scenario1	1	274	42	4	0	0	39	0.07093317405029785
4	0.001	0.2	20	1000	5	1200	10	0.75	7	100	0.2	Scenario1	1	324	19	1	0	0	60	0.04433296345736698
3	0.001	0.2	10	1000	5	1200	10	0.75	7	100	0.8	Scenario1	1	262	30	1	0	0	32	0.02997010382342747
4	0.001	0.2	20	1000	5	1200	10	0.75	7	100	0.2	Scenario1	1	325	19	1	0	0	60	0.04433296345736698
2	0.001	0.2	10	1000	5	1200	10	0.75	7	100	0.5	Scenario1	1	242	47	3	0	0	25	0.05225949442072727
1	0.001	0.2	10	1000	5	1200	10	0.75	7	100	0.2	Scenario1	1	275	42	4	0	0	39	0.07093317405029785
4	0.001	0.2	20	1000	5	1200	10	0.75	7	100	0.2	Scenario1	1	326	19	1	0	0	60	0.04433296345736698
3	0.001	0.2	10	1000	5	1200	10	0.75	7	100	0.8	Scenario1	1	263	30	1	0	0	32	0.02997010382342747
4	0.001	0.2	20	1000	5	1200	10	0.75	7	100	0.2	Scenario1	1	327	19	1	0	0	60	0.04433296345736698
2	0.001	0.2	10	1000	5	1200	10	0.75	7	100	0.5	Scenario1	1	243	47	3	0	0	25	0.05225949442072727
4	0.001	0.2	20	1000	5	1200	10	0.75	7	100	0.2	Scenario1	1	328	19	1	0	0	60	0.04433296345736698
1	0.001	0.2	10	1000	5	1200	10	0.75	7	100	0.2	Scenario1	1	276	43	4	0	0	39	0.06974493386185572
3	0.001	0.2	10	1000	5	1200	10	0.75	7	100	0.8	Scenario1	1	264	30	1	0	0	32	0.02997010382342747
4	0.001	0.2	20	1000	5	1200	10	0.75	7	100	0.2	Scenario1	1	329	19	1	0	0	60	0.04433296345736698
4	0.001	0.2	20	1000	5	1200	10	0.75	7	100	0.2	Scenario1	1	330	19	1	0	0	60	0.04433296345736698
3	0.001	0.2	10	1000	5	1200	10	0.75	7	100	0.8	Scenario1	1	265	30	1	0	0	32	0.02997010382342747
2	0.001	0.2	10	1000	5	1200	10	0.75	7	100	0.5	Scenario1	1	244	47	3	0	0	25	0.05225949442072727
1	0.001	0.2	10	1000	5	1200	10	0.75	7	100	0.2	Scenario1	1	277	43	4	0	0	39	0.06974493386185572
4	0.001	0.2	20	1000	5	1200	10	0.75	7	100	0.2	Scenario1	1	331	19	1	0	0	60	0.04433296345736698
3	0.001	0.2	10	1000	5	1200	10	0.75	7	100	0.8	Scenario1	1	266	30	1	0	0	32	0.02997010382342747
4	0.001	0.2	20	1000	5	1200	10	0.75	7	100	0.2	Scenario1	1	332	19	1	0	0	60	0.04433296345736698
2	0.001	0.2	10	1000	5	1200	10	0.75	7	100	0.5	Scenario1	1	245	47	2	0	0	27	0.037194356318702694
4	0.001	0.2	20	1000	5	1200	10	0.75	7	100	0.2	Scenario1	1	333	19	1	0	0	60	0.04433296345736698
1	0.001	0.2	10	1000	5	1200	10	0.75	7	100	0.2	Scenario1	1	278	44	3	0	0	39	0.05508277272464413
3	0.001	0.2	10	1000	5	1200	10	0.75	7	100	0.8	Scenario1	1	267	30	1	0	0	32	0.02997010382342747
4	0.001	0.2	20	1000	5	1200	10	0.75	7	100	0.2	Scenario1	1	334	19	1	0	0	60	0.04433296345736698
2	0.001	0.2	10	1000	5	1200	10	0.75	7	100	0.5	Scenario1	1	246	47	2	0	0	28	0.037194356318702694
4	0.001	0.2	20	1000	5	1200	10	0.75	7	100	0.2	Scenario1	1	335	19	1	0	0	60	0.04433296345736698
3	0.001	0.2	10	1000	5	1200	10	0.75	7	100	0.8	Scenario1	1	268	30	1	0	0	32	0.02997010382342747
1	0.001	0.2	10	1000	5	1200	10	0.75	7	100	0.2	Scenario1	1	279	44	3	0	0	39	0.05508277272464413
4	0.001	0.2	20	1000	5	1200	10	0.75	7	100	0.2	Scenario1	1	336	19	1	0	0	60	0.04433296345736698
2	0.001	0.2	10	1000	5	1200	10	0.75	7	100	0.5	Scenario1	1	247	47	2	0	0	28	0.037194356318702694
3	0.001	0.2	10	1000	5	1200	10	0.75	7	100	0.8	Scenario1	1	269	30	1	0	0	32	0.02997010382342747
4	0.001	0.2	20	1000	5	1200	10	0.75	7	100	0.2	Scenario1	1	337	18	1	0	0	61	0.04634033009676558
1	0.001	0.2	10	1000	5	1200	10	0.75	7	100	0.2	Scenario1	1	280	44	3	0	0	39	0.05508277272464413
4	0.001	0.2	20	1000	5	1200	10	0.75	7	100	0.2	Scenario1	1	338	18	1	0	0	61	0.04634033009676558
3	0.001	0.2	10	1000	5	1200	10	0.75	7	100	0.8	Scenario1	1	270	30	1	0	0	32	0.02997010382342747
4	0.001	0.2	20	1000	5	1200	10	0.75	7	100	0.2	Scenario1	1	339	18	1	0	0	61	0.04634033009676558
2	0.001	0.2	10	1000	5	1200	10	0.75	7	100	0.5	Scenario1	1	248	46	3	0	0	28	0.05316869500690953
4	0.001	0.2	20	1000	5	1200	10	0.75	7	100	0.2	Scenario1	1	340	18	1	0	0	61	0.04634033009676558
3	0.001	0.2	10	1000	5	1200	10	0.75	7	100	0.8	Scenario1	1	271	30	1	0	0	32	0.02997010382342747
1	0.001	0.2	10	1000	5	1200	10	0.75	7	100	0.2	Scenario1	1	281	45	2	0	0	39	0.03861842976022443
4	0.001	0.2	20	1000	5	1200	10	0.75	7	100	0.2	Scenario1	1	341	18	1	0	0	61	0.04634033009676558
2	0.001	0.2	10	1000	5	1200	10	0.75	7	100	0.5	Scenario1	1	249	46	3	0	0	28	0.05316869500690953
4	0.001	0.2	20	1000	5	1200	10	0.75	7	100	0.2	Scenario1	1	342	18	1	0	0	61	0.04634033009676558
3	0.001	0.2	10	1000	5	1200	10	0.75	7	100	0.8	Scenario1	1	272	29	2	0	0	32	0.05553060332363527
4	0.001	0.2	20	1000	5	1200	10	0.75	7	100	0.2	Scenario1	1	343	18	1	0	0	61	0.04634033009676558
1	0.001	0.2	10	1000	5	1200	10	0.75	7	100	0.2	Scenario1	1	282	45	2	0	0	39	0.03861842976022443
2	0.001	0.2	10	1000	5	1200	10	0.75	7	100	0.5	Scenario1	1	250	47	3	0	0	28	0.05225949442072727
4	0.001	0.2	20	1000	5	1200	10	0.75	7	100	0.2	Scenario1	1	344	19	1	0	0	61	0.04433296345736698
3	0.001	0.2	10	1000	5	1200	10	0.75	7	100	0.8	Scenario1	1	273	29	2	0	0	32	0.05553060332363527
4	0.001	0.2	20	1000	5	1200	10	0.75	7	100	0.2	Scenario1	1	345	19	1	0	0	61	0.04433296345736698
1	0.001	0.2	10	1000	5	1200	10	0.75	7	100	0.2	Scenario1	1	283	45	2	0	0	39	0.03861842976022443
3	0.001	0.2	10	1000	5	1200	10	0.75	7	100	0.8	Scenario1	1	274	28	3	0	0	32	0.07693097409389817
4	0.001	0.2	20	1000	5	1200	10	0.75	7	100	0.2	Scenario1	1	346	19	1	0	0	61	0.04433296345736698
2	0.001	0.2	10	1000	5	1200	10	0.75	7	100	0.5	Scenario1	1	251	47	3	0	0	28	0.05225949442072727
4	0.001	0.2	20	1000	5	1200	10	0.75	7	100	0.2	Scenario1	1	347	19	1	0	0	61	0.04433296345736698
3	0.001	0.2	10	1000	5	1200	10	0.75	7	100	0.8	Scenario1	1	275	29	2	0	0	32	0.05553060332363527
4	0.001	0.2	20	1000	5	1200	10	0.75	7	100	0.2	Scenario1	1	348	19	1	0	0	61	0.04433296345736698
1	0.001	0.2	10	1000	5	1200	10	0.75	7	100	0.2	Scenario1	1	284	45	2	0	0	39	0.03861842976022443
2	0.001	0.2	10	1000	5	1200	10	0.75	7	100	0.5	Scenario1	1	252	47	3	0	0	28	0.05225949442072727
4	0.001	0.2	20	1000	5	1200	10	0.75	7	100	0.2	Scenario1	1	349	19	1	0	0	61	0.04433296345736698
3	0.001	0.2	10	1000	5	1200	10	0.75	7	100	0.8	Scenario1	1	276	29	2	0	0	32	0.05553060332363527
4	0.001	0.2	20	1000	5	1200	10	0.75	7	100	0.2	Scenario1	1	350	18	1	0	0	62	0.04634033009676558
2	0.001	0.2	10	1000	5	1200	10	0.75	7	100	0.5	Scenario1	1	253	46	4	0	0	28	0.06639571606065066
1	0.001	0.2	10	1000	5	1200	10	0.75	7	100	0.2	Scenario1	1	285	44	2	0	0	40	0.03937168691145389
4	0.001	0.2	20	1000	5	1200	10	0.75	7	100	0.2	Scenario1	1	351	18	1	0	0	62	0.04634033009676558
3	0.001	0.2	10	1000	5	1200	10	0.75	7	100	0.8	Scenario1	1	277	29	2	0	0	32	0.05553060332363527
4	0.001	0.2	20	1000	5	1200	10	0.75	7	100	0.2	Scenario1	1	352	18	1	0	0	62	0.04634033009676558
3	0.001	0.2	10	1000	5	1200	10	0.75	7	100	0.8	Scenario1	1	278	29	2	0	0	32	0.05553060332363527
2	0.001	0.2	10	1000	5	1200	10	0.75	7	100	0.5	Scenario1	1	254	46	4	0	0	28	0.06639571606065066
4	0.001	0.2	20	1000	5	1200	10	0.75	7	100	0.2	Scenario1	1	353	19	1	0	0	62	0.04433296345736698
1	0.001	0.2	10	1000	5	1200	10	0.75	7	100	0.2	Scenario1	1	286	45	2	0	0	40	0.03861842976022443
4	0.001	0.2	20	1000	5	1200	10	0.75	7	100	0.2	Scenario1	1	354	19	1	0	0	62	0.04433296345736698
3	0.001	0.2	10	1000	5	1200	10	0.75	7	100	0.8	Scenario1	1	279	29	2	0	0	32	0.05553060332363527
4	0.001	0.2	20	1000	5	1200	10	0.75	7	100	0.2	Scenario1	1	355	19	1	0	0	62	0.04433296345736698
2	0.001	0.2	10	1000	5	1200	10	0.75	7	100	0.5	Scenario1	1	255	46	4	0	0	28	0.06639571606065066
1	0.001	0.2	10	1000	5	1200	10	0.75	7	100	0.2	Scenario1	1	287	45	2	0	0	40	0.03861842976022443
4	0.001	0.2	20	1000	5	1200	10	0.75	7	100	0.2	Scenario1	1	356	20	1	0	0	62	0.04248757100692264
3	0.001	0.2	10	1000	5	1200	10	0.75	7	100	0.8	Scenario1	1	280	29	2	0	0	32	0.05553060332363527
4	0.001	0.2	20	1000	5	1200	10	0.75	7	100	0.2	Scenario1	1	357	21	1	0	0	62	0.04078603045519876
2	0.001	0.2	10	1000	5	1200	10	0.75	7	100	0.5	Scenario1	1	256	48	3	0	0	28	0.05138016365193319
3	0.001	0.2	10	1000	5	1200	10	0.75	7	100	0.8	Scenario1	1	281	30	1	0	0	32	0.02997010382342747
4	0.001	0.2	20	1000	5	1200	10	0.75	7	100	0.2	Scenario1	1	358	21	1	0	0	62	0.04078603045519876
1	0.001	0.2	10	1000	5	1200	10	0.75	7	100	0.2	Scenario1	1	288	46	2	0	0	40	0.03789315686424361
3	0.001	0.2	10	1000	5	1200	10	0.75	7	100	0.8	Scenario1	1	282	30	1	0	0	32	0.02997010382342747
4	0.001	0.2	20	1000	5	1200	10	0.75	7	100	0.2	Scenario1	1	359	20	2	0	0	62	0.07273072601586948
2	0.001	0.2	10	1000	5	1200	10	0.75	7	100	0.5	Scenario1	1	257	49	3	0	0	28	0.050529298760576484
4	0.001	0.2	20	1000	5	1200	10	0.75	7	100	0.2	Scenario1	1	360	20	2	0	0	62	0.07273072601586948
1	0.001	0.2	10	1000	5	1200	10	0.75	7	100	0.2	Scenario1	1	289	46	2	0	0	40	0.03789315686424361
3	0.001	0.2	10	1000	5	1200	10	0.75	7	100	0.8	Scenario1	1	283	30	1	0	0	32	0.02997010382342747
4	0.001	0.2	20	1000	5	1200	10	0.75	7	100	0.2	Scenario1	1	361	20	2	0	0	62	0.07273072601586948
2	0.001	0.2	10	1000	5	1200	10	0.75	7	100	0.5	Scenario1	1	258	49	3	0	0	28	0.050529298760576484
4	0.001	0.2	20	1000	5	1200	10	0.75	7	100	0.2	Scenario1	1	362	20	2	0	0	62	0.07273072601586948
3	0.001	0.2	10	1000	5	1200	10	0.75	7	100	0.8	Scenario1	1	284	30	1	0	0	32	0.02997010382342747
1	0.001	0.2	10	1000	5	1200	10	0.75	7	100	0.2	Scenario1	1	290	44	2	0	0	42	0.03937168691145389
4	0.001	0.2	20	1000	5	1200	10	0.75	7	100	0.2	Scenario1	1	363	21	2	0	0	62	0.07032606137131864
3	0.001	0.2	10	1000	5	1200	10	0.75	7	100	0.8	Scenario1	1	285	30	1	0	0	32	0.02997010382342747
2	0.001	0.2	10	1000	5	1200	10	0.75	7	100	0.5	Scenario1	1	259	49	2	0	0	29	0.03587064262062749
4	0.001	0.2	20	1000	5	1200	10	0.75	7	100	0.2	Scenario1	1	364	22	2	0	0	62	0.06806102973745977
1	0.001	0.2	10	1000	5	1200	10	0.75	7	100	0.2	Scenario1	1	291	45	2	0	0	42	0.03861842976022443
4	0.001	0.2	20	1000	5	1200	10	0.75	7	100	0.2	Scenario1	1	365	22	2	0	0	62	0.06806102973745977
3	0.001	0.2	10	1000	5	1200	10	0.75	7	100	0.8	Scenario1	1	286	30	1	0	0	32	0.02997010382342747
4	0.001	0.2	20	1000	5	1200	10	0.75	7	100	0.2	Scenario1	1	366	22	2	0	0	62	0.06806102973745977
2	0.001	0.2	10	1000	5	1200	10	0.75	7	100	0.5	Scenario1	1	260	49	2	0	0	29	0.03587064262062749
3	0.001	0.2	10	1000	5	1200	10	0.75	7	100	0.8	Scenario1	1	287	30	1	0	0	32	0.02997010382342747
1	0.001	0.2	10	1000	5	1200	10	0.75	7	100	0.2	Scenario1	1	292	46	2	0	0	42	0.03789315686424361
4	0.001	0.2	20	1000	5	1200	10	0.75	7	100	0.2	Scenario1	1	367	23	1	0	0	63	0.037753956004613815
3	0.001	0.2	10	1000	5	1200	10	0.75	7	100	0.8	Scenario1	1	288	30	1	0	0	32	0.02997010382342747
2	0.001	0.2	10	1000	5	1200	10	0.75	7	100	0.5	Scenario1	1	261	49	2	0	0	30	0.03587064262062749
4	0.001	0.2	20	1000	5	1200	10	0.75	7	100	0.2	Scenario1	1	368	24	1	0	0	63	0.036398065945422275
4	0.001	0.2	20	1000	5	1200	10	0.75	7	100	0.2	Scenario1	1	369	24	1	0	0	63	0.036398065945422275
1	0.001	0.2	10	1000	5	1200	10	0.75	7	100	0.2	Scenario1	1	293	47	2	0	0	42	0.037194356318702694
3	0.001	0.2	10	1000	5	1200	10	0.75	7	100	0.8	Scenario1	1	289	30	1	0	0	32	0.02997010382342747
4	0.001	0.2	20	1000	5	1200	10	0.75	7	100	0.2	Scenario1	1	370	25	1	0	0	64	0.0351347341323515
2	0.001	0.2	10	1000	5	1200	10	0.75	7	100	0.5	Scenario1	1	262	49	2	0	0	30	0.03587064262062749
3	0.001	0.2	10	1000	5	1200	10	0.75	7	100	0.8	Scenario1	1	290	29	1	0	0	33	0.0308903252118428
4	0.001	0.2	20	1000	5	1200	10	0.75	7	100	0.2	Scenario1	1	371	25	1	0	0	64	0.0351347341323515
1	0.001	0.2	10	1000	5	1200	10	0.75	7	100	0.2	Scenario1	1	294	47	2	0	0	42	0.037194356318702694
3	0.001	0.2	10	1000	5	1200	10	0.75	7	100	0.8	Scenario1	1	291	29	1	0	0	33	0.0308903252118428
2	0.001	0.2	10	1000	5	1200	10	0.75	7	100	0.5	Scenario1	1	263	50	2	0	0	30	0.035243197924398326
4	0.001	0.2	20	1000	5	1200	10	0.75	7	100	0.2	Scenario1	1	372	27	1	0	0	64	0.032850889122945204
3	0.001	0.2	10	1000	5	1200	10	0.75	7	100	0.8	Scenario1	1	292	30	1	0	0	33	0.02997010382342747
4	0.001	0.2	20	1000	5	1200	10	0.75	7	100	0.2	Scenario1	1	373	28	1	0	0	64	0.03181553954301365
1	0.001	0.2	10	1000	5	1200	10	0.75	7	100	0.2	Scenario1	1	295	46	2	0	0	43	0.03789315686424361
2	0.001	0.2	10	1000	5	1200	10	0.75	7	100	0.5	Scenario1	1	264	51	2	0	0	30	0.0346371472664834
4	0.001	0.2	20	1000	5	1200	10	0.75	7	100	0.2	Scenario1	1	374	29	1	0	0	64	0.03084278491041755
3	0.001	0.2	10	1000	5	1200	10	0.75	7	100	0.8	Scenario1	1	293	30	1	0	0	33	0.02997010382342747
1	0.001	0.2	10	1000	5	1200	10	0.75	7	100	0.2	Scenario1	1	296	46	2	0	0	43	0.03789315686424361
4	0.001	0.2	20	1000	5	1200	10	0.75	7	100	0.2	Scenario1	1	375	29	1	0	0	64	0.03084278491041755
3	0.001	0.2	10	1000	5	1200	10	0.75	7	100	0.8	Scenario1	1	294	29	1	0	0	34	0.0308903252118428
2	0.001	0.2	10	1000	5	1200	10	0.75	7	100	0.5	Scenario1	1	265	52	2	0	0	30	0.03405142516055331
4	0.001	0.2	20	1000	5	1200	10	0.75	7	100	0.2	Scenario1	1	376	30	1	0	0	64	0.029927184884813256
3	0.001	0.2	10	1000	5	1200	10	0.75	7	100	0.8	Scenario1	1	295	29	1	0	0	34	0.0308903252118428
1	0.001	0.2	10	1000	5	1200	10	0.75	7	100	0.2	Scenario1	1	297	47	2	0	0	44	0.037194356318702694
4	0.001	0.2	20	1000	5	1200	10	0.75	7	100	0.2	Scenario1	1	377	30	1	0	0	64	0.029927184884813256
2	0.001	0.2	10	1000	5	1200	10	0.75	7	100	0.5	Scenario1	1	266	53	2	0	0	30	0.0334850349228564
3	0.001	0.2	10	1000	5	1200	10	0.75	7	100	0.8	Scenario1	1	296	28	1	0	0	35	0.03186838969188469
4	0.001	0.2	20	1000	5	1200	10	0.75	7	100	0.2	Scenario1	1	378	30	1	0	0	64	0.029927184884813256
1	0.001	0.2	10	1000	5	1200	10	0.75	7	100	0.2	Scenario1	1	298	46	3	0	0	44	0.05316869500690953
3	0.001	0.2	10	1000	5	1200	10	0.75	7	100	0.8	Scenario1	1	297	29	0	0	0	35	0
2	0.001	0.2	10	1000	5	1200	10	0.75	7	100	0.5	Scenario1	1	267	52	2	0	0	31	0.03405142516055331
4	0.001	0.2	20	1000	5	1200	10	0.75	7	100	0.2	Scenario1	1	379	30	1	0	0	64	0.029927184884813256
3	0.001	0.2	10	1000	5	1200	10	0.75	7	100	0.8	Scenario1	1	298	29	0	0	0	35	0
1	0.001	0.2	10	1000	5	1200	10	0.75	7	100	0.2	Scenario1	1	299	46	3	0	0	44	0.05316869500690953
4	0.001	0.2	20	1000	5	1200	10	0.75	7	100	0.2	Scenario1	1	380	30	1	0	0	64	0.029927184884813256
2	0.001	0.2	10	1000	5	1200	10	0.75	7	100	0.5	Scenario1	1	268	51	3	0	0	31	0.04890775973671712
3	0.001	0.2	10	1000	5	1200	10	0.75	7	100	0.8	Scenario1	1	299	29	0	0	0	35	0
4	0.001	0.2	20	1000	5	1200	10	0.75	7	100	0.2	Scenario1	1	381	30	1	0	0	64	0.029927184884813256
1	0.001	0.2	10	1000	5	1200	10	0.75	7	100	0.2	Scenario1	1	300	44	5	0	0	44	0.08018382073366054
3	0.001	0.2	10	1000	5	1200	10	0.75	7	100	0.8	Scenario1	1	300	29	0	0	0	35	0
4	0.001	0.2	20	1000	5	1200	10	0.75	7	100	0.2	Scenario1	1	382	30	1	0	0	64	0.029927184884813256
2	0.001	0.2	10	1000	5	1200	10	0.75	7	100	0.5	Scenario1	1	269	50	4	0	0	31	0.06237991422413912
3	0.001	0.2	10	1000	5	1200	10	0.75	7	100	0.8	Scenario1	1	301	29	0	0	0	35	0
4	0.001	0.2	20	1000	5	1200	10	0.75	7	100	0.2	Scenario1	1	383	30	1	0	0	64	0.029927184884813256
1	0.001	0.2	10	1000	5	1200	10	0.75	7	100	0.2	Scenario1	1	301	43	5	0	0	45	0.08141269182461176
3	0.001	0.2	10	1000	5	1200	10	0.75	7	100	0.8	Scenario1	1	302	29	0	0	0	35	0
4	0.001	0.2	20	1000	5	1200	10	0.75	7	100	0.2	Scenario1	1	384	30	1	0	0	64	0.029927184884813256
2	0.001	0.2	10	1000	5	1200	10	0.75	7	100	0.5	Scenario1	1	270	51	4	0	0	31	0.061447778268483876
1	0.001	0.2	10	1000	5	1200	10	0.75	7	100	0.2	Scenario1	1	302	42	4	0	0	47	0.07093317405029785
4	0.001	0.2	20	1000	5	1200	10	0.75	7	100	0.2	Scenario1	1	385	30	1	0	0	64	0.029927184884813256
3	0.001	0.2	10	1000	5	1200	10	0.75	7	100	0.8	Scenario1	1	303	29	0	0	0	35	0
2	0.001	0.2	10	1000	5	1200	10	0.75	7	100	0.5	Scenario1	1	271	51	4	0	0	31	0.061447778268483876
4	0.001	0.2	20	1000	5	1200	10	0.75	7	100	0.2	Scenario1	1	386	30	1	0	0	64	0.029927184884813256
3	0.001	0.2	10	1000	5	1200	10	0.75	7	100	0.8	Scenario1	1	304	29	0	0	0	35	0
1	0.001	0.2	10	1000	5	1200	10	0.75	7	100	0.2	Scenario1	1	303	42	4	0	0	47	0.07093317405029785
4	0.001	0.2	20	1000	5	1200	10	0.75	7	100	0.2	Scenario1	1	387	30	1	0	0	64	0.029927184884813256
3	0.001	0.2	10	1000	5	1200	10	0.75	7	100	0.8	Scenario1	1	305	29	0	0	0	35	0
2	0.001	0.2	10	1000	5	1200	10	0.75	7	100	0.5	Scenario1	1	272	51	4	0	0	31	0.061447778268483876
4	0.001	0.2	20	1000	5	1200	10	0.75	7	100	0.2	Scenario1	1	388	29	1	0	0	65	0.03084278491041755
1	0.001	0.2	10	1000	5	1200	10	0.75	7	100	0.2	Scenario1	1	304	42	3	0	0	48	0.05713552807118948
3	0.001	0.2	10	1000	5	1200	10	0.75	7	100	0.8	Scenario1	1	306	28	0	0	0	36	0
4	0.001	0.2	20	1000	5	1200	10	0.75	7	100	0.2	Scenario1	1	389	29	1	0	0	65	0.03084278491041755
2	0.001	0.2	10	1000	5	1200	10	0.75	7	100	0.5	Scenario1	1	273	51	4	0	0	31	0.061447778268483876
3	0.001	0.2	10	1000	5	1200	10	0.75	7	100	0.8	Scenario1	1	307	27	1	0	0	36	0.03290987083916069
1	0.001	0.2	10	1000	5	1200	10	0.75	7	100	0.2	Scenario1	1	305	40	2	0	0	51	0.04269906445268498
4	0.001	0.2	20	1000	5	1200	10	0.75	7	100	0.2	Scenario1	1	390	29	1	0	0	65	0.03084278491041755
3	0.001	0.2	10	1000	5	1200	10	0.75	7	100	0.8	Scenario1	1	308	27	1	0	0	36	0.03290987083916069
2	0.001	0.2	10	1000	5	1200	10	0.75	7	100	0.5	Scenario1	1	274	51	4	0	0	31	0.061447778268483876
4	0.001	0.2	20	1000	5	1200	10	0.75	7	100	0.2	Scenario1	1	391	29	1	0	0	65	0.03084278491041755
1	0.001	0.2	10	1000	5	1200	10	0.75	7	100	0.2	Scenario1	1	306	40	2	0	0	51	0.04269906445268498
3	0.001	0.2	10	1000	5	1200	10	0.75	7	100	0.8	Scenario1	1	309	27	1	0	0	36	0.03290987083916069
4	0.001	0.2	20	1000	5	1200	10	0.75	7	100	0.2	Scenario1	1	392	30	1	0	0	65	0.029927184884813256
3	0.001	0.2	10	1000	5	1200	10	0.75	7	100	0.8	Scenario1	1	310	27	1	0	0	36	0.03290987083916069
2	0.001	0.2	10	1000	5	1200	10	0.75	7	100	0.5	Scenario1	1	275	50	4	0	0	32	0.06237991422413912
1	0.001	0.2	10	1000	5	1200	10	0.75	7	100	0.2	Scenario1	1	307	37	2	0	0	54	0.04558224887350476
4	0.001	0.2	20	1000	5	1200	10	0.75	7	100	0.2	Scenario1	1	393	30	1	0	0	65	0.029927184884813256
3	0.001	0.2	10	1000	5	1200	10	0.75	7	100	0.8	Scenario1	1	311	27	1	0	0	36	0.03290987083916069
4	0.001	0.2	20	1000	5	1200	10	0.75	7	100	0.2	Scenario1	1	394	32	1	0	0	65	0.028248623988090252
1	0.001	0.2	10	1000	5	1200	10	0.75	7	100	0.2	Scenario1	1	308	32	2	0	0	59	0.05134093422601056
2	0.001	0.2	10	1000	5	1200	10	0.75	7	100	0.5	Scenario1	1	276	50	4	0	0	32	0.06237991422413912
3	0.001	0.2	10	1000	5	1200	10	0.75	7	100	0.8	Scenario1	1	312	27	1	0	0	36	0.03290987083916069
4	0.001	0.2	20	1000	5	1200	10	0.75	7	100	0.2	Scenario1	1	395	33	1	0	0	65	0.027477491719406253
1	0.001	0.2	10	1000	5	1200	10	0.75	7	100	0.2	Scenario1	1	309	30	2	0	0	61	0.05406217401626001
3	0.001	0.2	10	1000	5	1200	10	0.75	7	100	0.8	Scenario1	1	313	27	1	0	0	36	0.03290987083916069
2	0.001	0.2	10	1000	5	1200	10	0.75	7	100	0.5	Scenario1	1	277	50	4	0	0	32	0.06237991422413912
4	0.001	0.2	20	1000	5	1200	10	0.75	7	100	0.2	Scenario1	1	396	34	0	0	0	65	0
1	0.001	0.2	10	1000	5	1200	10	0.75	7	100	0.2	Scenario1	1	310	30	2	0	0	61	0.05406217401626001
3	0.001	0.2	10	1000	5	1200	10	0.75	7	100	0.8	Scenario1	1	314	27	1	0	0	36	0.03290987083916069
4	0.001	0.2	20	1000	5	1200	10	0.75	7	100	0.2	Scenario1	1	397	34	0	0	0	65	0
1	0.001	0.2	10	1000	5	1200	10	0.75	7	100	0.2	Scenario1	1	311	30	2	0	0	61	0.05406217401626001
2	0.001	0.2	10	1000	5	1200	10	0.75	7	100	0.5	Scenario1	1	278	50	4	0	0	32	0.06237991422413912
3	0.001	0.2	10	1000	5	1200	10	0.75	7	100	0.8	Scenario1	1	315	27	1	0	0	36	0.03290987083916069
1	0.001	0.2	10	1000	5	1200	10	0.75	7	100	0.2	Scenario1	1	312	28	2	0	0	63	0.05707834411317068
4	0.001	0.2	20	1000	5	1200	10	0.75	7	100	0.2	Scenario1	1	398	36	0	0	0	65	0
3	0.001	0.2	10	1000	5	1200	10	0.75	7	100	0.8	Scenario1	1	316	27	1	0	0	36	0.03290987083916069
2	0.001	0.2	10	1000	5	1200	10	0.75	7	100	0.5	Scenario1	1	279	51	4	0	0	33	0.061447778268483876
1	0.001	0.2	10	1000	5	1200	10	0.75	7	100	0.2	Scenario1	1	313	26	2	0	0	65	0.06043741632378153
4	0.001	0.2	20	1000	5	1200	10	0.75	7	100	0.2	Scenario1	1	399	37	0	0	0	65	0
3	0.001	0.2	10	1000	5	1200	10	0.75	7	100	0.8	Scenario1	1	317	28	1	0	0	36	0.03186838969188469
1	0.001	0.2	10	1000	5	1200	10	0.75	7	100	0.2	Scenario1	1	314	24	2	0	0	67	0.06419720949022317
3	0.001	0.2	10	1000	5	1200	10	0.75	7	100	0.8	Scenario1	1	318	27	1	0	0	37	0.03290987083916069
4	0.001	0.2	20	1000	5	1200	10	0.75	7	100	0.2	Scenario1	1	400	39	0	0	0	65	0
2	0.001	0.2	10	1000	5	1200	10	0.75	7	100	0.5	Scenario1	1	280	52	4	0	0	33	0.060542080548763325
1	0.001	0.2	10	1000	5	1200	10	0.75	7	100	0.2	Scenario1	1	315	23	2	0	0	68	0.06624861811011677
3	0.001	0.2	10	1000	5	1200	10	0.75	7	100	0.8	Scenario1	1	319	28	1	0	0	37	0.03186838969188469
1	0.001	0.2	10	1000	5	1200	10	0.75	7	100	0.2	Scenario1	1	316	23	2	0	0	68	0.06624861811011677
4	0.001	0.2	20	1000	5	1200	10	0.75	7	100	0.2	Scenario1	1	401	40	0	0	0	65	0
2	0.001	0.2	10	1000	5	1200	10	0.75	7	100	0.5	Scenario1	1	281	51	4	0	0	34	0.061447778268483876
3	0.001	0.2	10	1000	5	1200	10	0.75	7	100	0.8	Scenario1	1	320	28	1	0	0	37	0.03186838969188469
1	0.001	0.2	10	1000	5	1200	10	0.75	7	100	0.2	Scenario1	1	317	23	2	0	0	68	0.06624861811011677
4	0.001	0.2	20	1000	5	1200	10	0.75	7	100	0.2	Scenario1	1	402	40	0	0	0	65	0
3	0.001	0.2	10	1000	5	1200	10	0.75	7	100	0.8	Scenario1	1	321	28	1	0	0	37	0.03186838969188469
1	0.001	0.2	10	1000	5	1200	10	0.75	7	100	0.2	Scenario1	1	318	22	2	0	0	69	0.06842734093259972
2	0.001	0.2	10	1000	5	1200	10	0.75	7	100	0.5	Scenario1	1	282	50	5	0	0	34	0.07346840527374197
4	0.001	0.2	20	1000	5	1200	10	0.75	7	100	0.2	Scenario1	1	403	40	0	0	0	65	0
1	0.001	0.2	10	1000	5	1200	10	0.75	7	100	0.2	Scenario1	1	319	21	1	0	0	71	0.04091210408643777
3	0.001	0.2	10	1000	5	1200	10	0.75	7	100	0.8	Scenario1	1	322	29	1	0	0	37	0.0308903252118428
1	0.001	0.2	10	1000	5	1200	10	0.75	7	100	0.2	Scenario1	1	320	21	1	0	0	71	0.04091210408643777
2	0.001	0.2	10	1000	5	1200	10	0.75	7	100	0.5	Scenario1	1	283	49	5	0	0	35	0.07451444255831931
3	0.001	0.2	10	1000	5	1200	10	0.75	7	100	0.8	Scenario1	1	323	29	1	0	0	37	0.0308903252118428
4	0.001	0.2	20	1000	5	1200	10	0.75	7	100	0.2	Scenario1	1	404	42	0	0	0	66	0
1	0.001	0.2	10	1000	5	1200	10	0.75	7	100	0.2	Scenario1	1	321	20	1	0	0	72	0.042633717990726315
3	0.001	0.2	10	1000	5	1200	10	0.75	7	100	0.8	Scenario1	1	324	27	1	0	0	39	0.03290987083916069
1	0.001	0.2	10	1000	5	1200	10	0.75	7	100	0.2	Scenario1	1	322	19	1	0	0	73	0.04450368858770989
4	0.001	0.2	20	1000	5	1200	10	0.75	7	100	0.2	Scenario1	1	405	43	0	0	0	66	0
2	0.001	0.2	10	1000	5	1200	10	0.75	7	100	0.5	Scenario1	1	284	50	5	0	0	35	0.07346840527374197
1	0.001	0.2	10	1000	5	1200	10	0.75	7	100	0.2	Scenario1	1	323	19	1	0	0	73	0.04450368858770989
3	0.001	0.2	10	1000	5	1200	10	0.75	7	100	0.8	Scenario1	1	325	27	1	0	0	39	0.03290987083916069
1	0.001	0.2	10	1000	5	1200	10	0.75	7	100	0.2	Scenario1	1	324	19	1	0	0	73	0.04450368858770989
4	0.001	0.2	20	1000	5	1200	10	0.75	7	100	0.2	Scenario1	1	406	43	0	0	0	66	0
3	0.001	0.2	10	1000	5	1200	10	0.75	7	100	0.8	Scenario1	1	326	29	0	0	0	39	0
2	0.001	0.2	10	1000	5	1200	10	0.75	7	100	0.5	Scenario1	1	285	50	5	0	0	35	0.07346840527374197
1	0.001	0.2	10	1000	5	1200	10	0.75	7	100	0.2	Scenario1	1	325	19	1	0	0	73	0.04450368858770989
1	0.001	0.2	10	1000	5	1200	10	0.75	7	100	0.2	Scenario1	1	326	19	1	0	0	73	0.04450368858770989
4	0.001	0.2	20	1000	5	1200	10	0.75	7	100	0.2	Scenario1	1	407	45	0	0	0	66	0
3	0.001	0.2	10	1000	5	1200	10	0.75	7	100	0.8	Scenario1	1	327	29	0	0	0	39	0
1	0.001	0.2	10	1000	5	1200	10	0.75	7	100	0.2	Scenario1	1	327	19	1	0	0	73	0.04450368858770989
2	0.001	0.2	10	1000	5	1200	10	0.75	7	100	0.5	Scenario1	1	286	50	5	0	0	35	0.07346840527374197
3	0.001	0.2	10	1000	5	1200	10	0.75	7	100	0.8	Scenario1	1	328	30	0	0	0	39	0
1	0.001	0.2	10	1000	5	1200	10	0.75	7	100	0.2	Scenario1	1	328	19	1	0	0	73	0.04450368858770989
4	0.001	0.2	20	1000	5	1200	10	0.75	7	100	0.2	Scenario1	1	408	48	0	0	0	66	0
1	0.001	0.2	10	1000	5	1200	10	0.75	7	100	0.2	Scenario1	1	329	19	1	0	0	73	0.04450368858770989
3	0.001	0.2	10	1000	5	1200	10	0.75	7	100	0.8	Scenario1	1	329	31	0	0	0	39	0
2	0.001	0.2	10	1000	5	1200	10	0.75	7	100	0.5	Scenario1	1	287	49	5	0	0	36	0.07451444255831931
1	0.001	0.2	10	1000	5	1200	10	0.75	7	100	0.2	Scenario1	1	330	19	1	0	0	73	0.04450368858770989
4	0.001	0.2	20	1000	5	1200	10	0.75	7	100	0.2	Scenario1	1	409	47	0	0	0	67	0
3	0.001	0.2	10	1000	5	1200	10	0.75	7	100	0.8	Scenario1	1	330	31	0	0	0	39	0
1	0.001	0.2	10	1000	5	1200	10	0.75	7	100	0.2	Scenario1	1	331	19	1	0	0	73	0.04450368858770989
2	0.001	0.2	10	1000	5	1200	10	0.75	7	100	0.5	Scenario1	1	288	49	5	0	0	37	0.07451444255831931
1	0.001	0.2	10	1000	5	1200	10	0.75	7	100	0.2	Scenario1	1	332	19	1	0	0	73	0.04450368858770989
3	0.001	0.2	10	1000	5	1200	10	0.75	7	100	0.8	Scenario1	1	331	32	0	0	0	39	0
4	0.001	0.2	20	1000	5	1200	10	0.75	7	100	0.2	Scenario1	1	410	48	0	0	0	67	0
1	0.001	0.2	10	1000	5	1200	10	0.75	7	100	0.2	Scenario1	1	333	19	1	0	0	73	0.04450368858770989
2	0.001	0.2	10	1000	5	1200	10	0.75	7	100	0.5	Scenario1	1	289	50	4	0	0	37	0.06237991422413912
3	0.001	0.2	10	1000	5	1200	10	0.75	7	100	0.8	Scenario1	1	332	33	0	0	0	40	0
1	0.001	0.2	10	1000	5	1200	10	0.75	7	100	0.2	Scenario1	1	334	18	1	0	0	74	0.04654147849675194
4	0.001	0.2	20	1000	5	1200	10	0.75	7	100	0.2	Scenario1	1	411	49	0	0	0	67	0
1	0.001	0.2	10	1000	5	1200	10	0.75	7	100	0.2	Scenario1	1	335	18	1	0	0	74	0.04654147849675194
3	0.001	0.2	10	1000	5	1200	10	0.75	7	100	0.8	Scenario1	1	333	34	0	0	0	41	0
2	0.001	0.2	10	1000	5	1200	10	0.75	7	100	0.5	Scenario1	1	290	51	3	0	0	37	0.04890775973671712
1	0.001	0.2	10	1000	5	1200	10	0.75	7	100	0.2	Scenario1	1	336	18	1	0	0	74	0.04654147849675194
4	0.001	0.2	20	1000	5	1200	10	0.75	7	100	0.2	Scenario1	1	412	50	0	0	0	67	0
1	0.001	0.2	10	1000	5	1200	10	0.75	7	100	0.2	Scenario1	1	337	18	1	0	0	74	0.04654147849675194
3	0.001	0.2	10	1000	5	1200	10	0.75	7	100	0.8	Scenario1	1	334	33	0	0	0	42	0
2	0.001	0.2	10	1000	5	1200	10	0.75	7	100	0.5	Scenario1	1	291	51	3	0	0	37	0.04890775973671712
1	0.001	0.2	10	1000	5	1200	10	0.75	7	100	0.2	Scenario1	1	338	18	1	0	0	74	0.04654147849675194
4	0.001	0.2	20	1000	5	1200	10	0.75	7	100	0.2	Scenario1	1	413	51	0	0	0	67	0
3	0.001	0.2	10	1000	5	1200	10	0.75	7	100	0.8	Scenario1	1	335	36	0	0	0	42	0
1	0.001	0.2	10	1000	5	1200	10	0.75	7	100	0.2	Scenario1	1	339	18	1	0	0	74	0.04654147849675194
2	0.001	0.2	10	1000	5	1200	10	0.75	7	100	0.5	Scenario1	1	292	51	3	0	0	37	0.04890775973671712
1	0.001	0.2	10	1000	5	1200	10	0.75	7	100	0.2	Scenario1	1	340	18	1	0	0	74	0.04654147849675194
4	0.001	0.2	20	1000	5	1200	10	0.75	7	100	0.2	Scenario1	1	414	52	0	0	0	68	0
3	0.001	0.2	10	1000	5	1200	10	0.75	7	100	0.8	Scenario1	1	336	36	0	0	0	42	0
1	0.001	0.2	10	1000	5	1200	10	0.75	7	100	0.2	Scenario1	1	341	18	1	0	0	74	0.04654147849675194
1	0.001	0.2	10	1000	5	1200	10	0.75	7	100	0.2	Scenario1	1	342	18	0	0	0	75	0
2	0.001	0.2	10	1000	5	1200	10	0.75	7	100	0.5	Scenario1	1	293	51	3	0	0	37	0.04890775973671712
3	0.001	0.2	10	1000	5	1200	10	0.75	7	100	0.8	Scenario1	1	337	37	0	0	0	42	0
4	0.001	0.2	20	1000	5	1200	10	0.75	7	100	0.2	Scenario1	1	415	52	0	0	0	69	0
1	0.001	0.2	10	1000	5	1200	10	0.75	7	100	0.2	Scenario1	1	343	18	0	0	0	75	0
1	0.001	0.2	10	1000	5	1200	10	0.75	7	100	0.2	Scenario1	1	344	18	0	0	0	75	0
3	0.001	0.2	10	1000	5	1200	10	0.75	7	100	0.8	Scenario1	1	338	36	1	0	0	42	0.02542084711989235
2	0.001	0.2	10	1000	5	1200	10	0.75	7	100	0.5	Scenario1	1	294	51	3	0	0	37	0.04890775973671712
4	0.001	0.2	20	1000	5	1200	10	0.75	7	100	0.2	Scenario1	1	416	52	0	0	0	69	0
1	0.001	0.2	10	1000	5	1200	10	0.75	7	100	0.2	Scenario1	1	345	18	0	0	0	75	0
1	0.001	0.2	10	1000	5	1200	10	0.75	7	100	0.2	Scenario1	1	346	18	0	0	0	75	0
3	0.001	0.2	10	1000	5	1200	10	0.75	7	100	0.8	Scenario1	1	339	38	1	0	0	42	0.02419533210899138
2	0.001	0.2	10	1000	5	1200	10	0.75	7	100	0.5	Scenario1	1	295	51	3	0	0	37	0.04890775973671712
4	0.001	0.2	20	1000	5	1200	10	0.75	7	100	0.2	Scenario1	1	417	54	0	0	0	69	0
1	0.001	0.2	10	1000	5	1200	10	0.75	7	100	0.2	Scenario1	1	347	18	0	0	0	75	0
1	0.001	0.2	10	1000	5	1200	10	0.75	7	100	0.2	Scenario1	1	348	18	0	0	0	75	0
3	0.001	0.2	10	1000	5	1200	10	0.75	7	100	0.8	Scenario1	1	340	39	1	0	0	42	0.023625675700726698
2	0.001	0.2	10	1000	5	1200	10	0.75	7	100	0.5	Scenario1	1	296	49	5	0	0	37	0.07451444255831931
1	0.001	0.2	10	1000	5	1200	10	0.75	7	100	0.2	Scenario1	1	349	18	0	0	0	75	0
4	0.001	0.2	20	1000	5	1200	10	0.75	7	100	0.2	Scenario1	1	418	55	0	0	0	69	0
1	0.001	0.2	10	1000	5	1200	10	0.75	7	100	0.2	Scenario1	1	350	18	0	0	0	75	0
3	0.001	0.2	10	1000	5	1200	10	0.75	7	100	0.8	Scenario1	1	341	37	3	0	0	42	0.06297692329082008
1	0.001	0.2	10	1000	5	1200	10	0.75	7	100	0.2	Scenario1	1	351	18	0	0	0	75	0
2	0.001	0.2	10	1000	5	1200	10	0.75	7	100	0.5	Scenario1	1	297	51	3	0	0	37	0.04890775973671712
4	0.001	0.2	20	1000	5	1200	10	0.75	7	100	0.2	Scenario1	1	419	55	0	0	0	69	0
1	0.001	0.2	10	1000	5	1200	10	0.75	7	100	0.2	Scenario1	1	352	18	0	0	0	75	0
3	0.001	0.2	10	1000	5	1200	10	0.75	7	100	0.8	Scenario1	1	342	38	3	0	0	42	0.061718670640763404
1	0.001	0.2	10	1000	5	1200	10	0.75	7	100	0.2	Scenario1	1	353	18	0	0	0	75	0
2	0.001	0.2	10	1000	5	1200	10	0.75	7	100	0.5	Scenario1	1	298	49	3	0	0	39	0.050529298760576484
1	0.001	0.2	10	1000	5	1200	10	0.75	7	100	0.2	Scenario1	1	354	18	0	0	0	75	0
4	0.001	0.2	20	1000	5	1200	10	0.75	7	100	0.2	Scenario1	1	420	55	0	0	0	69	0
3	0.001	0.2	10	1000	5	1200	10	0.75	7	100	0.8	Scenario1	1	343	40	3	0	0	42	0.05934185474457127
1	0.001	0.2	10	1000	5	1200	10	0.75	7	100	0.2	Scenario1	1	355	18	0	0	0	75	0
2	0.001	0.2	10	1000	5	1200	10	0.75	7	100	0.5	Scenario1	1	299	49	3	0	0	39	0.050529298760576484
1	0.001	0.2	10	1000	5	1200	10	0.75	7	100	0.2	Scenario1	1	356	17	0	0	0	76	0
4	0.001	0.2	20	1000	5	1200	10	0.75	7	100	0.2	Scenario1	1	421	55	0	0	0	69	0
3	0.001	0.2	10	1000	5	1200	10	0.75	7	100	0.8	Scenario1	1	344	40	3	0	0	43	0.05934185474457127
1	0.001	0.2	10	1000	5	1200	10	0.75	7	100	0.2	Scenario1	1	357	17	0	0	0	76	0
2	0.001	0.2	10	1000	5	1200	10	0.75	7	100	0.5	Scenario1	1	300	48	4	0	0	39	0.06432796286992631
1	0.001	0.2	10	1000	5	1200	10	0.75	7	100	0.2	Scenario1	1	358	17	0	0	0	76	0
4	0.001	0.2	20	1000	5	1200	10	0.75	7	100	0.2	Scenario1	1	422	56	0	0	0	69	0
1	0.001	0.2	10	1000	5	1200	10	0.75	7	100	0.2	Scenario1	1	359	17	0	0	0	76	0
3	0.001	0.2	10	1000	5	1200	10	0.75	7	100	0.8	Scenario1	1	345	42	4	0	0	43	0.07093317405029785
2	0.001	0.2	10	1000	5	1200	10	0.75	7	100	0.5	Scenario1	1	301	47	4	0	0	40	0.06534624668514785
1	0.001	0.2	10	1000	5	1200	10	0.75	7	100	0.2	Scenario1	1	360	17	0	0	0	76	0
1	0.001	0.2	10	1000	5	1200	10	0.75	7	100	0.2	Scenario1	1	361	18	0	0	0	76	0
3	0.001	0.2	10	1000	5	1200	10	0.75	7	100	0.8	Scenario1	1	346	42	3	0	0	46	0.05713552807118948
4	0.001	0.2	20	1000	5	1200	10	0.75	7	100	0.2	Scenario1	1	423	57	0	0	0	69	0
2	0.001	0.2	10	1000	5	1200	10	0.75	7	100	0.5	Scenario1	1	302	49	2	0	0	40	0.03587064262062749
1	0.001	0.2	10	1000	5	1200	10	0.75	7	100	0.2	Scenario1	1	362	18	0	0	0	76	0
1	0.001	0.2	10	1000	5	1200	10	0.75	7	100	0.2	Scenario1	1	363	19	0	0	0	76	0
3	0.001	0.2	10	1000	5	1200	10	0.75	7	100	0.8	Scenario1	1	347	41	3	0	0	47	0.0582184883391346
4	0.001	0.2	20	1000	5	1200	10	0.75	7	100	0.2	Scenario1	1	424	58	0	0	0	69	0
2	0.001	0.2	10	1000	5	1200	10	0.75	7	100	0.5	Scenario1	1	303	49	2	0	0	40	0.03587064262062749
1	0.001	0.2	10	1000	5	1200	10	0.75	7	100	0.2	Scenario1	1	364	20	0	0	0	76	0
1	0.001	0.2	10	1000	5	1200	10	0.75	7	100	0.2	Scenario1	1	365	21	0	0	0	76	0
3	0.001	0.2	10	1000	5	1200	10	0.75	7	100	0.8	Scenario1	1	348	42	3	0	0	47	0.05713552807118948
2	0.001	0.2	10	1000	5	1200	10	0.75	7	100	0.5	Scenario1	1	304	48	2	0	0	41	0.03652062158103934
1	0.001	0.2	10	1000	5	1200	10	0.75	7	100	0.2	Scenario1	1	366	21	0	0	0	76	0
4	0.001	0.2	20	1000	5	1200	10	0.75	7	100	0.2	Scenario1	1	425	58	0	0	0	70	0
1	0.001	0.2	10	1000	5	1200	10	0.75	7	100	0.2	Scenario1	1	367	21	0	0	0	76	0
3	0.001	0.2	10	1000	5	1200	10	0.75	7	100	0.8	Scenario1	1	349	42	3	0	0	47	0.05713552807118948
2	0.001	0.2	10	1000	5	1200	10	0.75	7	100	0.5	Scenario1	1	305	48	2	0	0	41	0.03652062158103934
1	0.001	0.2	10	1000	5	1200	10	0.75	7	100	0.2	Scenario1	1	368	20	0	0	0	77	0
4	0.001	0.2	20	1000	5	1200	10	0.75	7	100	0.2	Scenario1	1	426	59	0	0	0	70	0
1	0.001	0.2	10	1000	5	1200	10	0.75	7	100	0.2	Scenario1	1	369	20	1	0	0	77	0.042633717990726315
3	0.001	0.2	10	1000	5	1200	10	0.75	7	100	0.8	Scenario1	1	350	44	3	0	0	47	0.05508277272464413
2	0.001	0.2	10	1000	5	1200	10	0.75	7	100	0.5	Scenario1	1	306	46	2	0	0	43	0.03789315686424361
1	0.001	0.2	10	1000	5	1200	10	0.75	7	100	0.2	Scenario1	1	370	20	1	0	0	77	0.042633717990726315
4	0.001	0.2	20	1000	5	1200	10	0.75	7	100	0.2	Scenario1	1	427	58	0	0	0	71	0
1	0.001	0.2	10	1000	5	1200	10	0.75	7	100	0.2	Scenario1	1	371	19	1	0	0	78	0.04450368858770989
2	0.001	0.2	10	1000	5	1200	10	0.75	7	100	0.5	Scenario1	1	307	44	2	0	0	45	0.03937168691145389
3	0.001	0.2	10	1000	5	1200	10	0.75	7	100	0.8	Scenario1	1	351	44	4	0	0	47	0.0685936243308259
1	0.001	0.2	10	1000	5	1200	10	0.75	7	100	0.2	Scenario1	1	372	20	0	0	0	78	0
4	0.001	0.2	20	1000	5	1200	10	0.75	7	100	0.2	Scenario1	1	428	59	0	0	0	71	0
2	0.001	0.2	10	1000	5	1200	10	0.75	7	100	0.5	Scenario1	1	308	44	2	0	0	45	0.03937168691145389
1	0.001	0.2	10	1000	5	1200	10	0.75	7	100	0.2	Scenario1	1	373	20	0	0	0	78	0
3	0.001	0.2	10	1000	5	1200	10	0.75	7	100	0.8	Scenario1	1	352	44	3	0	0	48	0.05508277272464413
1	0.001	0.2	10	1000	5	1200	10	0.75	7	100	0.2	Scenario1	1	374	20	0	0	0	78	0
2	0.001	0.2	10	1000	5	1200	10	0.75	7	100	0.5	Scenario1	1	309	44	2	0	0	45	0.03937168691145389
1	0.001	0.2	10	1000	5	1200	10	0.75	7	100	0.2	Scenario1	1	375	21	0	0	0	79	0
4	0.001	0.2	20	1000	5	1200	10	0.75	7	100	0.2	Scenario1	1	429	59	0	0	0	71	0
3	0.001	0.2	10	1000	5	1200	10	0.75	7	100	0.8	Scenario1	1	353	45	3	0	0	48	0.05410925831531886
1	0.001	0.2	10	1000	5	1200	10	0.75	7	100	0.2	Scenario1	1	376	21	0	0	0	79	0
2	0.001	0.2	10	1000	5	1200	10	0.75	7	100	0.5	Scenario1	1	310	43	2	0	0	46	0.040154555395120875
1	0.001	0.2	10	1000	5	1200	10	0.75	7	100	0.2	Scenario1	1	377	21	0	0	0	79	0
4	0.001	0.2	20	1000	5	1200	10	0.75	7	100	0.2	Scenario1	1	430	58	0	0	0	72	0
3	0.001	0.2	10	1000	5	1200	10	0.75	7	100	0.8	Scenario1	1	354	45	3	0	0	49	0.05410925831531886
1	0.001	0.2	10	1000	5	1200	10	0.75	7	100	0.2	Scenario1	1	378	21	0	0	0	79	0
2	0.001	0.2	10	1000	5	1200	10	0.75	7	100	0.5	Scenario1	1	311	43	2	0	0	46	0.040154555395120875
1	0.001	0.2	10	1000	5	1200	10	0.75	7	100	0.2	Scenario1	1	379	20	0	0	0	80	0
3	0.001	0.2	10	1000	5	1200	10	0.75	7	100	0.8	Scenario1	1	355	45	4	0	0	49	0.06747770799238711
4	0.001	0.2	20	1000	5	1200	10	0.75	7	100	0.2	Scenario1	1	431	58	1	0	0	73	0.016311483611966084
2	0.001	0.2	10	1000	5	1200	10	0.75	7	100	0.5	Scenario1	1	312	42	2	0	0	47	0.04096878834818084
1	0.001	0.2	10	1000	5	1200	10	0.75	7	100	0.2	Scenario1	1	380	20	0	0	0	80	0
1	0.001	0.2	10	1000	5	1200	10	0.75	7	100	0.2	Scenario1	1	381	20	0	0	0	80	0
2	0.001	0.2	10	1000	5	1200	10	0.75	7	100	0.5	Scenario1	1	313	42	1	0	0	48	0.022066537100766094
3	0.001	0.2	10	1000	5	1200	10	0.75	7	100	0.8	Scenario1	1	356	44	5	0	0	50	0.08018382073366054
4	0.001	0.2	20	1000	5	1200	10	0.75	7	100	0.2	Scenario1	1	432	59	1	0	0	73	0.01605017370090452
1	0.001	0.2	10	1000	5	1200	10	0.75	7	100	0.2	Scenario1	1	382	21	0	0	0	80	0
1	0.001	0.2	10	1000	5	1200	10	0.75	7	100	0.2	Scenario1	1	383	22	0	0	0	80	0
2	0.001	0.2	10	1000	5	1200	10	0.75	7	100	0.5	Scenario1	1	314	42	1	0	0	48	0.022066537100766094
3	0.001	0.2	10	1000	5	1200	10	0.75	7	100	0.8	Scenario1	1	357	43	6	0	0	50	0.091349458689255
1	0.001	0.2	10	1000	5	1200	10	0.75	7	100	0.2	Scenario1	1	384	20	0	0	0	82	0
4	0.001	0.2	20	1000	5	1200	10	0.75	7	100	0.2	Scenario1	1	433	59	1	0	0	74	0.01605017370090452
2	0.001	0.2	10	1000	5	1200	10	0.75	7	100	0.5	Scenario1	1	315	42	1	0	0	48	0.022066537100766094
1	0.001	0.2	10	1000	5	1200	10	0.75	7	100	0.2	Scenario1	1	385	20	0	0	0	82	0
1	0.001	0.2	10	1000	5	1200	10	0.75	7	100	0.2	Scenario1	1	386	20	0	0	0	82	0
3	0.001	0.2	10	1000	5	1200	10	0.75	7	100	0.8	Scenario1	1	358	43	6	0	0	51	0.091349458689255
2	0.001	0.2	10	1000	5	1200	10	0.75	7	100	0.5	Scenario1	1	316	41	1	0	0	49	0.022562950458744305
4	0.001	0.2	20	1000	5	1200	10	0.75	7	100	0.2	Scenario1	1	434	59	1	0	0	75	0.01605017370090452
1	0.001	0.2	10	1000	5	1200	10	0.75	7	100	0.2	Scenario1	1	387	20	1	0	0	82	0.042633717990726315
2	0.001	0.2	10	1000	5	1200	10	0.75	7	100	0.5	Scenario1	1	317	41	1	0	0	49	0.022562950458744305
1	0.001	0.2	10	1000	5	1200	10	0.75	7	100	0.2	Scenario1	1	388	20	1	0	0	82	0.042633717990726315
3	0.001	0.2	10	1000	5	1200	10	0.75	7	100	0.8	Scenario1	1	359	44	5	0	0	51	0.08018382073366054
4	0.001	0.2	20	1000	5	1200	10	0.75	7	100	0.2	Scenario1	1	435	61	1	0	0	75	0.015551844676695889
1	0.001	0.2	10	1000	5	1200	10	0.75	7	100	0.2	Scenario1	1	389	22	1	0	0	82	0.03932219881705542
2	0.001	0.2	10	1000	5	1200	10	0.75	7	100	0.5	Scenario1	1	318	40	1	0	0	51	0.02308213123955899
1	0.001	0.2	10	1000	5	1200	10	0.75	7	100	0.2	Scenario1	1	390	23	1	0	0	82	0.03784969643061631
3	0.001	0.2	10	1000	5	1200	10	0.75	7	100	0.8	Scenario1	1	360	43	6	0	0	51	0.091349458689255
2	0.001	0.2	10	1000	5	1200	10	0.75	7	100	0.5	Scenario1	1	319	41	0	0	0	51	0
4	0.001	0.2	20	1000	5	1200	10	0.75	7	100	0.2	Scenario1	1	436	60	1	0	0	76	0.01579708786379578
1	0.001	0.2	10	1000	5	1200	10	0.75	7	100	0.2	Scenario1	1	391	24	1	0	0	82	0.03648224820263919
3	0.001	0.2	10	1000	5	1200	10	0.75	7	100	0.8	Scenario1	1	361	44	6	0	0	52	0.09009512804357428
1	0.001	0.2	10	1000	5	1200	10	0.75	7	100	0.2	Scenario1	1	392	24	1	0	0	82	0.03648224820263919
2	0.001	0.2	10	1000	5	1200	10	0.75	7	100	0.5	Scenario1	1	320	41	0	0	0	51	0
4	0.001	0.2	20	1000	5	1200	10	0.75	7	100	0.2	Scenario1	1	437	60	1	0	0	76	0.01579708786379578
1	0.001	0.2	10	1000	5	1200	10	0.75	7	100	0.2	Scenario1	1	393	24	1	0	0	82	0.03648224820263919
2	0.001	0.2	10	1000	5	1200	10	0.75	7	100	0.5	Scenario1	1	321	41	0	0	0	52	0
3	0.001	0.2	10	1000	5	1200	10	0.75	7	100	0.8	Scenario1	1	362	45	6	0	0	52	0.08886938532104699
1	0.001	0.2	10	1000	5	1200	10	0.75	7	100	0.2	Scenario1	1	394	23	2	0	0	82	0.06624861811011677
2	0.001	0.2	10	1000	5	1200	10	0.75	7	100	0.5	Scenario1	1	322	42	0	0	0	52	0
1	0.001	0.2	10	1000	5	1200	10	0.75	7	100	0.2	Scenario1	1	395	22	3	0	0	82	0.0897785476717731
4	0.001	0.2	20	1000	5	1200	10	0.75	7	100	0.2	Scenario1	1	438	59	1	0	0	77	0.01605017370090452
3	0.001	0.2	10	1000	5	1200	10	0.75	7	100	0.8	Scenario1	1	363	46	4	0	0	53	0.06639571606065066
1	0.001	0.2	10	1000	5	1200	10	0.75	7	100	0.2	Scenario1	1	396	22	3	0	0	82	0.0897785476717731
2	0.001	0.2	10	1000	5	1200	10	0.75	7	100	0.5	Scenario1	1	323	42	0	0	0	52	0
1	0.001	0.2	10	1000	5	1200	10	0.75	7	100	0.2	Scenario1	1	397	22	3	0	0	82	0.0897785476717731
4	0.001	0.2	20	1000	5	1200	10	0.75	7	100	0.2	Scenario1	1	439	59	1	0	0	77	0.01605017370090452
3	0.001	0.2	10	1000	5	1200	10	0.75	7	100	0.8	Scenario1	1	364	47	4	0	0	53	0.06534624668514785
2	0.001	0.2	10	1000	5	1200	10	0.75	7	100	0.5	Scenario1	1	324	44	0	0	0	52	0
1	0.001	0.2	10	1000	5	1200	10	0.75	7	100	0.2	Scenario1	1	398	22	3	0	0	82	0.0897785476717731
1	0.001	0.2	10	1000	5	1200	10	0.75	7	100	0.2	Scenario1	1	399	22	3	0	0	82	0.0897785476717731
4	0.001	0.2	20	1000	5	1200	10	0.75	7	100	0.2	Scenario1	1	440	60	1	0	0	77	0.01579708786379578
2	0.001	0.2	10	1000	5	1200	10	0.75	7	100	0.5	Scenario1	1	325	44	0	0	0	52	0
3	0.001	0.2	10	1000	5	1200	10	0.75	7	100	0.8	Scenario1	1	365	49	4	0	0	53	0.0633395901662316
1	0.001	0.2	10	1000	5	1200	10	0.75	7	100	0.2	Scenario1	1	400	23	3	0	0	82	0.08738973000471392
1	0.001	0.2	10	1000	5	1200	10	0.75	7	100	0.2	Scenario1	1	401	23	3	0	0	82	0.08738973000471392
2	0.001	0.2	10	1000	5	1200	10	0.75	7	100	0.5	Scenario1	1	326	48	0	0	0	52	0
4	0.001	0.2	20	1000	5	1200	10	0.75	7	100	0.2	Scenario1	1	441	61	1	0	0	77	0.015551844676695889
3	0.001	0.2	10	1000	5	1200	10	0.75	7	100	0.8	Scenario1	1	366	46	4	0	0	56	0.06639571606065066
1	0.001	0.2	10	1000	5	1200	10	0.75	7	100	0.2	Scenario1	1	402	23	3	0	0	82	0.08738973000471392
2	0.001	0.2	10	1000	5	1200	10	0.75	7	100	0.5	Scenario1	1	327	48	0	0	0	52	0
1	0.001	0.2	10	1000	5	1200	10	0.75	7	100	0.2	Scenario1	1	403	23	3	0	0	82	0.08738973000471392
4	0.001	0.2	20	1000	5	1200	10	0.75	7	100	0.2	Scenario1	1	442	61	1	0	0	77	0.015551844676695889
3	0.001	0.2	10	1000	5	1200	10	0.75	7	100	0.8	Scenario1	1	367	48	3	0	0	56	0.05138016365193319
1	0.001	0.2	10	1000	5	1200	10	0.75	7	100	0.2	Scenario1	1	404	23	3	0	0	82	0.08738973000471392
2	0.001	0.2	10	1000	5	1200	10	0.75	7	100	0.5	Scenario1	1	328	47	1	0	0	53	0.01987888306375309
1	0.001	0.2	10	1000	5	1200	10	0.75	7	100	0.2	Scenario1	1	405	23	3	0	0	82	0.08738973000471392
4	0.001	0.2	20	1000	5	1200	10	0.75	7	100	0.2	Scenario1	1	443	61	1	0	0	77	0.015551844676695889
3	0.001	0.2	10	1000	5	1200	10	0.75	7	100	0.8	Scenario1	1	368	46	4	0	0	57	0.06639571606065066
2	0.001	0.2	10	1000	5	1200	10	0.75	7	100	0.5	Scenario1	1	329	40	1	0	0	60	0.02308213123955899
1	0.001	0.2	10	1000	5	1200	10	0.75	7	100	0.2	Scenario1	1	406	24	1	0	0	83	0.03648224820263919
2	0.001	0.2	10	1000	5	1200	10	0.75	7	100	0.5	Scenario1	1	330	36	2	0	0	63	0.04663025439851417
1	0.001	0.2	10	1000	5	1200	10	0.75	7	100	0.2	Scenario1	1	407	26	1	0	0	83	0.034021072021641896
3	0.001	0.2	10	1000	5	1200	10	0.75	7	100	0.8	Scenario1	1	369	46	4	0	0	58	0.06639571606065066
4	0.001	0.2	20	1000	5	1200	10	0.75	7	100	0.2	Scenario1	1	444	62	1	0	0	77	0.015314085890422512
1	0.001	0.2	10	1000	5	1200	10	0.75	7	100	0.2	Scenario1	1	408	26	1	0	0	83	0.034021072021641896
2	0.001	0.2	10	1000	5	1200	10	0.75	7	100	0.5	Scenario1	1	331	36	1	0	0	65	0.02542084711989235
1	0.001	0.2	10	1000	5	1200	10	0.75	7	100	0.2	Scenario1	1	409	28	1	0	0	83	0.03186838969188469
3	0.001	0.2	10	1000	5	1200	10	0.75	7	100	0.8	Scenario1	1	370	47	3	0	0	58	0.05225949442072727
2	0.001	0.2	10	1000	5	1200	10	0.75	7	100	0.5	Scenario1	1	332	36	1	0	0	65	0.02542084711989235
4	0.001	0.2	20	1000	5	1200	10	0.75	7	100	0.2	Scenario1	1	445	63	1	0	0	77	0.015083474701067063
1	0.001	0.2	10	1000	5	1200	10	0.75	7	100	0.2	Scenario1	1	410	29	1	0	0	83	0.0308903252118428
2	0.001	0.2	10	1000	5	1200	10	0.75	7	100	0.5	Scenario1	1	333	34	1	0	0	67	0.02677647452436767
3	0.001	0.2	10	1000	5	1200	10	0.75	7	100	0.8	Scenario1	1	371	48	3	0	0	58	0.05138016365193319
1	0.001	0.2	10	1000	5	1200	10	0.75	7	100	0.2	Scenario1	1	411	29	1	0	0	83	0.0308903252118428
4	0.001	0.2	20	1000	5	1200	10	0.75	7	100	0.2	Scenario1	1	446	64	1	0	0	77	0.014859694172706026
2	0.001	0.2	10	1000	5	1200	10	0.75	7	100	0.5	Scenario1	1	334	33	1	0	0	68	0.027509691006527438
2	0.001	0.2	10	1000	5	1200	10	0.75	7	100	0.5	Scenario1	1	335	33	1	0	0	68	0.027509691006527438
1	0.001	0.2	10	1000	5	1200	10	0.75	7	100	0.2	Scenario1	1	412	29	1	0	0	83	0.0308903252118428
3	0.001	0.2	10	1000	5	1200	10	0.75	7	100	0.8	Scenario1	1	372	48	3	0	0	59	0.05138016365193319
4	0.001	0.2	20	1000	5	1200	10	0.75	7	100	0.2	Scenario1	1	447	64	1	0	0	78	0.014859694172706026
2	0.001	0.2	10	1000	5	1200	10	0.75	7	100	0.5	Scenario1	1	336	32	1	0	0	69	0.028283952942826568
1	0.001	0.2	10	1000	5	1200	10	0.75	7	100	0.2	Scenario1	1	413	29	1	0	0	83	0.0308903252118428
2	0.001	0.2	10	1000	5	1200	10	0.75	7	100	0.5	Scenario1	1	337	32	1	0	0	69	0.028283952942826568
1	0.001	0.2	10	1000	5	1200	10	0.75	7	100	0.2	Scenario1	1	414	29	1	0	0	83	0.0308903252118428
3	0.001	0.2	10	1000	5	1200	10	0.75	7	100	0.8	Scenario1	1	373	47	3	0	0	61	0.05225949442072727
4	0.001	0.2	20	1000	5	1200	10	0.75	7	100	0.2	Scenario1	1	448	64	1	0	0	78	0.014859694172706026
2	0.001	0.2	10	1000	5	1200	10	0.75	7	100	0.5	Scenario1	1	338	29	4	0	0	69	0.09055808902084779
1	0.001	0.2	10	1000	5	1200	10	0.75	7	100	0.2	Scenario1	1	415	30	1	0	0	83	0.02997010382342747
2	0.001	0.2	10	1000	5	1200	10	0.75	7	100	0.5	Scenario1	1	339	28	4	0	0	70	0.09245711632737072
3	0.001	0.2	10	1000	5	1200	10	0.75	7	100	0.8	Scenario1	1	374	47	3	0	0	61	0.05225949442072727
1	0.001	0.2	10	1000	5	1200	10	0.75	7	100	0.2	Scenario1	1	416	30	1	0	0	83	0.02997010382342747
2	0.001	0.2	10	1000	5	1200	10	0.75	7	100	0.5	Scenario1	1	340	27	5	0	0	70	0.10634582259146255
4	0.001	0.2	20	1000	5	1200	10	0.75	7	100	0.2	Scenario1	1	449	64	1	0	0	78	0.014859694172706026
1	0.001	0.2	10	1000	5	1200	10	0.75	7	100	0.2	Scenario1	1	417	31	1	0	0	83	0.029102780370867172
2	0.001	0.2	10	1000	5	1200	10	0.75	7	100	0.5	Scenario1	1	341	27	5	0	0	70	0.10634582259146255
3	0.001	0.2	10	1000	5	1200	10	0.75	7	100	0.8	Scenario1	1	375	47	2	0	0	62	0.037194356318702694
2	0.001	0.2	10	1000	5	1200	10	0.75	7	100	0.5	Scenario1	1	342	27	5	0	0	70	0.10634582259146255
1	0.001	0.2	10	1000	5	1200	10	0.75	7	100	0.2	Scenario1	1	418	31	1	0	0	83	0.029102780370867172
4	0.001	0.2	20	1000	5	1200	10	0.75	7	100	0.2	Scenario1	1	450	63	1	0	0	79	0.015083474701067063
3	0.001	0.2	10	1000	5	1200	10	0.75	7	100	0.8	Scenario1	1	376	45	2	0	0	65	0.03861842976022443
2	0.001	0.2	10	1000	5	1200	10	0.75	7	100	0.5	Scenario1	1	343	27	5	0	0	70	0.10634582259146255
1	0.001	0.2	10	1000	5	1200	10	0.75	7	100	0.2	Scenario1	1	419	31	1	0	0	83	0.029102780370867172
2	0.001	0.2	10	1000	5	1200	10	0.75	7	100	0.5	Scenario1	1	344	28	4	0	0	70	0.09245711632737072
4	0.001	0.2	20	1000	5	1200	10	0.75	7	100	0.2	Scenario1	1	451	62	1	0	0	80	0.015314085890422512
1	0.001	0.2	10	1000	5	1200	10	0.75	7	100	0.2	Scenario1	1	420	32	1	0	0	83	0.028283952942826568
3	0.001	0.2	10	1000	5	1200	10	0.75	7	100	0.8	Scenario1	1	377	43	3	0	0	66	0.056090929063988396
2	0.001	0.2	10	1000	5	1200	10	0.75	7	100	0.5	Scenario1	1	345	27	4	0	0	71	0.09442069172749123
1	0.001	0.2	10	1000	5	1200	10	0.75	7	100	0.2	Scenario1	1	421	33	1	0	0	83	0.027509691006527438
2	0.001	0.2	10	1000	5	1200	10	0.75	7	100	0.5	Scenario1	1	346	27	4	0	0	71	0.09442069172749123
4	0.001	0.2	20	1000	5	1200	10	0.75	7	100	0.2	Scenario1	1	452	62	1	0	0	80	0.015314085890422512
3	0.001	0.2	10	1000	5	1200	10	0.75	7	100	0.8	Scenario1	1	378	42	3	0	0	67	0.05713552807118948
2	0.001	0.2	10	1000	5	1200	10	0.75	7	100	0.5	Scenario1	1	347	26	4	0	0	72	0.09644972257907841
1	0.001	0.2	10	1000	5	1200	10	0.75	7	100	0.2	Scenario1	1	422	34	1	0	0	83	0.02677647452436767
2	0.001	0.2	10	1000	5	1200	10	0.75	7	100	0.5	Scenario1	1	348	26	4	0	0	72	0.09644972257907841
3	0.001	0.2	10	1000	5	1200	10	0.75	7	100	0.8	Scenario1	1	379	39	3	0	0	71	0.06050780733695511
4	0.001	0.2	20	1000	5	1200	10	0.75	7	100	0.2	Scenario1	1	453	62	1	0	0	80	0.015314085890422512
1	0.001	0.2	10	1000	5	1200	10	0.75	7	100	0.2	Scenario1	1	423	34	1	0	0	83	0.02677647452436767
2	0.001	0.2	10	1000	5	1200	10	0.75	7	100	0.5	Scenario1	1	349	26	4	0	0	72	0.09644972257907841
3	0.001	0.2	10	1000	5	1200	10	0.75	7	100	0.8	Scenario1	1	380	37	2	0	0	74	0.04558224887350476
2	0.001	0.2	10	1000	5	1200	10	0.75	7	100	0.5	Scenario1	1	350	27	3	0	0	72	0.0788396216026828
1	0.001	0.2	10	1000	5	1200	10	0.75	7	100	0.2	Scenario1	1	424	35	1	0	0	83	0.026081142170673585
4	0.001	0.2	20	1000	5	1200	10	0.75	7	100	0.2	Scenario1	1	454	63	1	0	0	80	0.015083474701067063
2	0.001	0.2	10	1000	5	1200	10	0.75	7	100	0.5	Scenario1	1	351	26	3	0	0	73	0.08083522511571098
3	0.001	0.2	10	1000	5	1200	10	0.75	7	100	0.8	Scenario1	1	381	36	2	0	0	75	0.04663025439851417
1	0.001	0.2	10	1000	5	1200	10	0.75	7	100	0.2	Scenario1	1	425	34	2	0	0	83	0.048874730917862486
2	0.001	0.2	10	1000	5	1200	10	0.75	7	100	0.5	Scenario1	1	352	25	3	0	0	74	0.08292239304742768
3	0.001	0.2	10	1000	5	1200	10	0.75	7	100	0.8	Scenario1	1	382	34	2	0	0	77	0.048874730917862486
4	0.001	0.2	20	1000	5	1200	10	0.75	7	100	0.2	Scenario1	1	455	61	1	0	0	82	0.015551844676695889
2	0.001	0.2	10	1000	5	1200	10	0.75	7	100	0.5	Scenario1	1	353	25	3	0	0	74	0.08292239304742768
1	0.001	0.2	10	1000	5	1200	10	0.75	7	100	0.2	Scenario1	1	426	34	2	0	0	84	0.048874730917862486
2	0.001	0.2	10	1000	5	1200	10	0.75	7	100	0.5	Scenario1	1	354	25	3	0	0	74	0.08292239304742768
3	0.001	0.2	10	1000	5	1200	10	0.75	7	100	0.8	Scenario1	1	383	33	2	0	0	78	0.05007817360360747
1	0.001	0.2	10	1000	5	1200	10	0.75	7	100	0.2	Scenario1	1	427	35	2	0	0	84	0.047726636616317195
2	0.001	0.2	10	1000	5	1200	10	0.75	7	100	0.5	Scenario1	1	355	24	3	0	0	75	0.0851057341361091
4	0.001	0.2	20	1000	5	1200	10	0.75	7	100	0.2	Scenario1	1	456	61	1	0	0	82	0.015551844676695889
3	0.001	0.2	10	1000	5	1200	10	0.75	7	100	0.8	Scenario1	1	384	30	2	0	0	81	0.05406217401626001
2	0.001	0.2	10	1000	5	1200	10	0.75	7	100	0.5	Scenario1	1	356	25	2	0	0	75	0.06226317138217214
1	0.001	0.2	10	1000	5	1200	10	0.75	7	100	0.2	Scenario1	1	428	37	2	0	0	84	0.04558224887350476
2	0.001	0.2	10	1000	5	1200	10	0.75	7	100	0.5	Scenario1	1	357	25	2	0	0	75	0.06226317138217214
3	0.001	0.2	10	1000	5	1200	10	0.75	7	100	0.8	Scenario1	1	385	28	3	0	0	82	0.07693097409389817
4	0.001	0.2	20	1000	5	1200	10	0.75	7	100	0.2	Scenario1	1	457	61	1	0	0	82	0.015551844676695889
2	0.001	0.2	10	1000	5	1200	10	0.75	7	100	0.5	Scenario1	1	358	26	1	0	0	75	0.034021072021641896
1	0.001	0.2	10	1000	5	1200	10	0.75	7	100	0.2	Scenario1	1	429	37	2	0	0	84	0.04558224887350476
3	0.001	0.2	10	1000	5	1200	10	0.75	7	100	0.8	Scenario1	1	386	28	3	0	0	82	0.07693097409389817
2	0.001	0.2	10	1000	5	1200	10	0.75	7	100	0.5	Scenario1	1	359	26	1	0	0	75	0.034021072021641896
1	0.001	0.2	10	1000	5	1200	10	0.75	7	100	0.2	Scenario1	1	430	38	2	0	0	84	0.044579556577191204
3	0.001	0.2	10	1000	5	1200	10	0.75	7	100	0.8	Scenario1	1	387	26	2	0	0	85	0.06043741632378153
4	0.001	0.2	20	1000	5	1200	10	0.75	7	100	0.2	Scenario1	1	458	61	1	0	0	82	0.015551844676695889
2	0.001	0.2	10	1000	5	1200	10	0.75	7	100	0.5	Scenario1	1	360	26	1	0	0	75	0.034021072021641896
3	0.001	0.2	10	1000	5	1200	10	0.75	7	100	0.8	Scenario1	1	388	25	2	0	0	86	0.06226317138217214
2	0.001	0.2	10	1000	5	1200	10	0.75	7	100	0.5	Scenario1	1	361	26	1	0	0	75	0.034021072021641896
1	0.001	0.2	10	1000	5	1200	10	0.75	7	100	0.2	Scenario1	1	431	37	2	0	0	85	0.04558224887350476
2	0.001	0.2	10	1000	5	1200	10	0.75	7	100	0.5	Scenario1	1	362	25	1	0	0	76	0.035209147565100636
3	0.001	0.2	10	1000	5	1200	10	0.75	7	100	0.8	Scenario1	1	389	24	2	0	0	87	0.06419720949022317
4	0.001	0.2	20	1000	5	1200	10	0.75	7	100	0.2	Scenario1	1	459	62	1	0	0	82	0.015314085890422512
1	0.001	0.2	10	1000	5	1200	10	0.75	7	100	0.2	Scenario1	1	432	37	2	0	0	86	0.04558224887350476
2	0.001	0.2	10	1000	5	1200	10	0.75	7	100	0.5	Scenario1	1	363	24	1	0	0	77	0.03648224820263919
3	0.001	0.2	10	1000	5	1200	10	0.75	7	100	0.8	Scenario1	1	390	24	1	0	0	88	0.03648224820263919
2	0.001	0.2	10	1000	5	1200	10	0.75	7	100	0.5	Scenario1	1	364	24	1	0	0	77	0.03648224820263919
3	0.001	0.2	10	1000	5	1200	10	0.75	7	100	0.8	Scenario1	1	391	22	1	0	0	90	0.03932219881705542
4	0.001	0.2	20	1000	5	1200	10	0.75	7	100	0.2	Scenario1	1	460	61	1	0	0	83	0.015551844676695889
1	0.001	0.2	10	1000	5	1200	10	0.75	7	100	0.2	Scenario1	1	433	37	2	0	0	86	0.04558224887350476
2	0.001	0.2	10	1000	5	1200	10	0.75	7	100	0.5	Scenario1	1	365	24	1	0	0	77	0.03648224820263919
3	0.001	0.2	10	1000	5	1200	10	0.75	7	100	0.8	Scenario1	1	392	20	1	0	0	92	0.042633717990726315
2	0.001	0.2	10	1000	5	1200	10	0.75	7	100	0.5	Scenario1	1	366	24	1	0	0	77	0.03648224820263919
3	0.001	0.2	10	1000	5	1200	10	0.75	7	100	0.8	Scenario1	1	393	19	1	0	0	93	0.04450368858770989
1	0.001	0.2	10	1000	5	1200	10	0.75	7	100	0.2	Scenario1	1	434	37	2	0	0	86	0.04558224887350476
4	0.001	0.2	20	1000	5	1200	10	0.75	7	100	0.2	Scenario1	1	461	61	1	0	0	83	0.015551844676695889
2	0.001	0.2	10	1000	5	1200	10	0.75	7	100	0.5	Scenario1	1	367	24	1	0	0	77	0.03648224820263919
3	0.001	0.2	10	1000	5	1200	10	0.75	7	100	0.8	Scenario1	1	394	17	1	0	0	95	0.048769943645092226
1	0.001	0.2	10	1000	5	1200	10	0.75	7	100	0.2	Scenario1	1	435	37	2	0	0	86	0.04558224887350476
2	0.001	0.2	10	1000	5	1200	10	0.75	7	100	0.5	Scenario1	1	368	25	1	0	0	77	0.035209147565100636
3	0.001	0.2	10	1000	5	1200	10	0.75	7	100	0.8	Scenario1	1	395	17	1	0	0	95	0.048769943645092226
3	0.001	0.2	10	1000	5	1200	10	0.75	7	100	0.8	Scenario1	1	396	18	0	0	0	95	0
2	0.001	0.2	10	1000	5	1200	10	0.75	7	100	0.5	Scenario1	1	369	25	1	0	0	77	0.035209147565100636
4	0.001	0.2	20	1000	5	1200	10	0.75	7	100	0.2	Scenario1	1	462	61	1	0	0	84	0.015551844676695889
1	0.001	0.2	10	1000	5	1200	10	0.75	7	100	0.2	Scenario1	1	436	36	2	0	0	87	0.04663025439851417
3	0.001	0.2	10	1000	5	1200	10	0.75	7	100	0.8	Scenario1	1	397	16	0	0	0	97	0
2	0.001	0.2	10	1000	5	1200	10	0.75	7	100	0.5	Scenario1	1	370	25	1	0	0	77	0.035209147565100636
3	0.001	0.2	10	1000	5	1200	10	0.75	7	100	0.8	Scenario1	1	398	15	0	0	0	98	0
2	0.001	0.2	10	1000	5	1200	10	0.75	7	100	0.5	Scenario1	1	371	26	1	0	0	77	0.034021072021641896
1	0.001	0.2	10	1000	5	1200	10	0.75	7	100	0.2	Scenario1	1	437	37	2	0	0	87	0.04558224887350476
3	0.001	0.2	10	1000	5	1200	10	0.75	7	100	0.8	Scenario1	1	399	15	0	0	0	98	0
4	0.001	0.2	20	1000	5	1200	10	0.75	7	100	0.2	Scenario1	1	463	61	1	0	0	84	0.015551844676695889
3	0.001	0.2	10	1000	5	1200	10	0.75	7	100	0.8	Scenario1	1	400	15	0	0	0	98	0
2	0.001	0.2	10	1000	5	1200	10	0.75	7	100	0.5	Scenario1	1	372	26	1	0	0	77	0.034021072021641896
3	0.001	0.2	10	1000	5	1200	10	0.75	7	100	0.8	Scenario1	1	401	14	0	0	0	99	0
1	0.001	0.2	10	1000	5	1200	10	0.75	7	100	0.2	Scenario1	1	438	37	2	0	0	87	0.04558224887350476
2	0.001	0.2	10	1000	5	1200	10	0.75	7	100	0.5	Scenario1	1	373	26	1	0	0	77	0.034021072021641896
3	0.001	0.2	10	1000	5	1200	10	0.75	7	100	0.8	Scenario1	1	402	12	0	0	0	101	0
3	0.001	0.2	10	1000	5	1200	10	0.75	7	100	0.8	Scenario1	1	403	12	0	0	0	101	0
4	0.001	0.2	20	1000	5	1200	10	0.75	7	100	0.2	Scenario1	1	464	60	0	0	0	86	0
2	0.001	0.2	10	1000	5	1200	10	0.75	7	100	0.5	Scenario1	1	374	23	1	0	0	80	0.03784969643061631
3	0.001	0.2	10	1000	5	1200	10	0.75	7	100	0.8	Scenario1	1	404	12	0	0	0	101	0
1	0.001	0.2	10	1000	5	1200	10	0.75	7	100	0.2	Scenario1	1	439	39	2	0	0	87	0.043619360019883834
3	0.001	0.2	10	1000	5	1200	10	0.75	7	100	0.8	Scenario1	1	405	11	0	0	0	102	0
2	0.001	0.2	10	1000	5	1200	10	0.75	7	100	0.5	Scenario1	1	375	23	1	0	0	81	0.03784969643061631
3	0.001	0.2	10	1000	5	1200	10	0.75	7	100	0.8	Scenario1	1	406	10	0	0	0	103	0
2	0.001	0.2	10	1000	5	1200	10	0.75	7	100	0.5	Scenario1	1	376	23	1	0	0	81	0.03784969643061631
3	0.001	0.2	10	1000	5	1200	10	0.75	7	100	0.8	Scenario1	1	407	10	0	0	0	103	0
1	0.001	0.2	10	1000	5	1200	10	0.75	7	100	0.2	Scenario1	1	440	38	2	0	0	88	0.044579556577191204
4	0.001	0.2	20	1000	5	1200	10	0.75	7	100	0.2	Scenario1	1	465	59	0	0	0	87	0
3	0.001	0.2	10	1000	5	1200	10	0.75	7	100	0.8	Scenario1	1	408	9	0	0	0	104	0
2	0.001	0.2	10	1000	5	1200	10	0.75	7	100	0.5	Scenario1	1	377	23	1	0	0	82	0.03784969643061631
3	0.001	0.2	10	1000	5	1200	10	0.75	7	100	0.8	Scenario1	1	409	8	0	0	0	105	0
3	0.001	0.2	10	1000	5	1200	10	0.75	7	100	0.8	Scenario1	1	410	8	0	0	0	105	0
2	0.001	0.2	10	1000	5	1200	10	0.75	7	100	0.5	Scenario1	1	378	23	1	0	0	82	0.03784969643061631
1	0.001	0.2	10	1000	5	1200	10	0.75	7	100	0.2	Scenario1	1	441	38	2	0	0	88	0.044579556577191204
3	0.001	0.2	10	1000	5	1200	10	0.75	7	100	0.8	Scenario1	1	411	7	0	0	0	106	0
4	0.001	0.2	20	1000	5	1200	10	0.75	7	100	0.2	Scenario1	1	466	59	0	0	0	87	0
3	0.001	0.2	10	1000	5	1200	10	0.75	7	100	0.8	Scenario1	1	412	7	0	0	0	106	0
2	0.001	0.2	10	1000	5	1200	10	0.75	7	100	0.5	Scenario1	1	379	22	1	0	0	83	0.03932219881705542
3	0.001	0.2	10	1000	5	1200	10	0.75	7	100	0.8	Scenario1	1	413	7	0	0	0	106	0
3	0.001	0.2	10	1000	5	1200	10	0.75	7	100	0.8	Scenario1	1	414	7	0	0	0	106	0
1	0.001	0.2	10	1000	5	1200	10	0.75	7	100	0.2	Scenario1	1	442	37	3	0	0	88	0.06297692329082008
2	0.001	0.2	10	1000	5	1200	10	0.75	7	100	0.5	Scenario1	1	380	22	1	0	0	83	0.03932219881705542
3	0.001	0.2	10	1000	5	1200	10	0.75	7	100	0.8	Scenario1	1	415	7	0	0	0	106	0
3	0.001	0.2	10	1000	5	1200	10	0.75	7	100	0.8	Scenario1	1	416	7	0	0	0	106	0
2	0.001	0.2	10	1000	5	1200	10	0.75	7	100	0.5	Scenario1	1	381	21	1	0	0	84	0.04091210408643777
4	0.001	0.2	20	1000	5	1200	10	0.75	7	100	0.2	Scenario1	1	467	59	0	0	0	87	0
3	0.001	0.2	10	1000	5	1200	10	0.75	7	100	0.8	Scenario1	1	417	7	0	0	0	106	0
1	0.001	0.2	10	1000	5	1200	10	0.75	7	100	0.2	Scenario1	1	443	38	3	0	0	88	0.061718670640763404
3	0.001	0.2	10	1000	5	1200	10	0.75	7	100	0.8	Scenario1	1	418	6	0	0	0	107	0
2	0.001	0.2	10	1000	5	1200	10	0.75	7	100	0.5	Scenario1	1	382	21	1	0	0	84	0.04091210408643777
3	0.001	0.2	10	1000	5	1200	10	0.75	7	100	0.8	Scenario1	1	419	5	1	0	0	107	0.10531646860578585
3	0.001	0.2	10	1000	5	1200	10	0.75	7	100	0.8	Scenario1	1	420	5	1	0	0	107	0.10531646860578585
2	0.001	0.2	10	1000	5	1200	10	0.75	7	100	0.5	Scenario1	1	383	20	1	0	0	85	0.042633717990726315
3	0.001	0.2	10	1000	5	1200	10	0.75	7	100	0.8	Scenario1	1	421	5	1	0	0	107	0.10531646860578585
3	0.001	0.2	10	1000	5	1200	10	0.75	7	100	0.8	Scenario1	1	422	5	1	0	0	107	0.10531646860578585
1	0.001	0.2	10	1000	5	1200	10	0.75	7	100	0.2	Scenario1	1	444	38	3	0	0	88	0.061718670640763404
4	0.001	0.2	20	1000	5	1200	10	0.75	7	100	0.2	Scenario1	1	468	59	0	0	0	87	0
2	0.001	0.2	10	1000	5	1200	10	0.75	7	100	0.5	Scenario1	1	384	19	1	0	0	86	0.04450368858770989
3	0.001	0.2	10	1000	5	1200	10	0.75	7	100	0.8	Scenario1	1	423	5	1	0	0	107	0.10531646860578585
3	0.001	0.2	10	1000	5	1200	10	0.75	7	100	0.8	Scenario1	1	424	5	1	0	0	107	0.10531646860578585
2	0.001	0.2	10	1000	5	1200	10	0.75	7	100	0.5	Scenario1	1	385	18	1	0	0	87	0.04654147849675194
3	0.001	0.2	10	1000	5	1200	10	0.75	7	100	0.8	Scenario1	1	425	5	1	0	0	107	0.10531646860578585
3	0.001	0.2	10	1000	5	1200	10	0.75	7	100	0.8	Scenario1	1	426	5	1	0	0	107	0.10531646860578585
2	0.001	0.2	10	1000	5	1200	10	0.75	7	100	0.5	Scenario1	1	386	18	1	0	0	88	0.04654147849675194
1	0.001	0.2	10	1000	5	1200	10	0.75	7	100	0.2	Scenario1	1	445	38	3	0	0	88	0.061718670640763404
3	0.001	0.2	10	1000	5	1200	10	0.75	7	100	0.8	Scenario1	1	427	5	1	0	0	107	0.10531646860578585
3	0.001	0.2	10	1000	5	1200	10	0.75	7	100	0.8	Scenario1	1	428	5	1	0	0	107	0.10531646860578585
4	0.001	0.2	20	1000	5	1200	10	0.75	7	100	0.2	Scenario1	1	469	59	0	0	0	87	0
2	0.001	0.2	10	1000	5	1200	10	0.75	7	100	0.5	Scenario1	1	387	17	1	0	0	89	0.048769943645092226
3	0.001	0.2	10	1000	5	1200	10	0.75	7	100	0.8	Scenario1	1	429	5	1	0	0	107	0.10531646860578585
3	0.001	0.2	10	1000	5	1200	10	0.75	7	100	0.8	Scenario1	1	430	5	1	0	0	107	0.10531646860578585
2	0.001	0.2	10	1000	5	1200	10	0.75	7	100	0.5	Scenario1	1	388	17	1	0	0	89	0.048769943645092226
3	0.001	0.2	10	1000	5	1200	10	0.75	7	100	0.8	Scenario1	1	431	5	1	0	0	107	0.10531646860578585
1	0.001	0.2	10	1000	5	1200	10	0.75	7	100	0.2	Scenario1	1	446	38	3	0	0	88	0.061718670640763404
3	0.001	0.2	10	1000	5	1200	10	0.75	7	100	0.8	Scenario1	1	432	5	1	0	0	107	0.10531646860578585
2	0.001	0.2	10	1000	5	1200	10	0.75	7	100	0.5	Scenario1	1	389	14	2	0	0	91	0.09189526735238694
3	0.001	0.2	10	1000	5	1200	10	0.75	7	100	0.8	Scenario1	1	433	5	1	0	0	107	0.10531646860578585
2	0.001	0.2	10	1000	5	1200	10	0.75	7	100	0.5	Scenario1	1	390	14	2	0	0	91	0.09189526735238694
3	0.001	0.2	10	1000	5	1200	10	0.75	7	100	0.8	Scenario1	1	434	5	1	0	0	107	0.10531646860578585
4	0.001	0.2	20	1000	5	1200	10	0.75	7	100	0.2	Scenario1	1	470	59	0	0	0	88	0
3	0.001	0.2	10	1000	5	1200	10	0.75	7	100	0.8	Scenario1	1	435	5	1	0	0	107	0.10531646860578585
2	0.001	0.2	10	1000	5	1200	10	0.75	7	100	0.5	Scenario1	1	391	14	2	0	0	91	0.09189526735238694
1	0.001	0.2	10	1000	5	1200	10	0.75	7	100	0.2	Scenario1	1	447	40	3	0	0	88	0.05934185474457127
3	0.001	0.2	10	1000	5	1200	10	0.75	7	100	0.8	Scenario1	1	436	5	1	0	0	107	0.10531646860578585
3	0.001	0.2	10	1000	5	1200	10	0.75	7	100	0.8	Scenario1	1	437	4	1	0	0	108	0.11134564390146202
2	0.001	0.2	10	1000	5	1200	10	0.75	7	100	0.5	Scenario1	1	392	14	2	0	0	91	0.09189526735238694
3	0.001	0.2	10	1000	5	1200	10	0.75	7	100	0.8	Scenario1	1	438	4	0	0	0	109	0
3	0.001	0.2	10	1000	5	1200	10	0.75	7	100	0.8	Scenario1	1	439	4	0	0	0	109	0
2	0.001	0.2	10	1000	5	1200	10	0.75	7	100	0.5	Scenario1	1	393	14	2	0	0	91	0.09189526735238694
3	0.001	0.2	10	1000	5	1200	10	0.75	7	100	0.8	Scenario1	1	440	4	0	0	0	109	0
4	0.001	0.2	20	1000	5	1200	10	0.75	7	100	0.2	Scenario1	1	471	59	0	0	0	88	0
3	0.001	0.2	10	1000	5	1200	10	0.75	7	100	0.8	Scenario1	1	441	4	0	0	0	109	0
1	0.001	0.2	10	1000	5	1200	10	0.75	7	100	0.2	Scenario1	1	448	40	3	0	0	88	0.05934185474457127
2	0.001	0.2	10	1000	5	1200	10	0.75	7	100	0.5	Scenario1	1	394	14	2	0	0	91	0.09189526735238694
3	0.001	0.2	10	1000	5	1200	10	0.75	7	100	0.8	Scenario1	1	442	4	0	0	0	109	0
2	0.001	0.2	10	1000	5	1200	10	0.75	7	100	0.5	Scenario1	1	395	13	2	0	0	92	0.0957677651517369
3	0.001	0.2	10	1000	5	1200	10	0.75	7	100	0.8	Scenario1	1	443	4	0	0	0	109	0
3	0.001	0.2	10	1000	5	1200	10	0.75	7	100	0.8	Scenario1	1	444	4	0	0	0	109	0
2	0.001	0.2	10	1000	5	1200	10	0.75	7	100	0.5	Scenario1	1	396	13	2	0	0	92	0.0957677651517369
3	0.001	0.2	10	1000	5	1200	10	0.75	7	100	0.8	Scenario1	1	445	4	0	0	0	109	0
3	0.001	0.2	10	1000	5	1200	10	0.75	7	100	0.8	Scenario1	1	446	4	0	0	0	109	0
1	0.001	0.2	10	1000	5	1200	10	0.75	7	100	0.2	Scenario1	1	449	41	3	0	0	88	0.0582184883391346
2	0.001	0.2	10	1000	5	1200	10	0.75	7	100	0.5	Scenario1	1	397	12	2	0	0	93	0.0998657065285997
3	0.001	0.2	10	1000	5	1200	10	0.75	7	100	0.8	Scenario1	1	447	4	0	0	0	109	0
4	0.001	0.2	20	1000	5	1200	10	0.75	7	100	0.2	Scenario1	1	472	58	0	0	0	89	0
3	0.001	0.2	10	1000	5	1200	10	0.75	7	100	0.8	Scenario1	1	448	4	0	0	0	109	0
2	0.001	0.2	10	1000	5	1200	10	0.75	7	100	0.5	Scenario1	1	398	12	2	0	0	93	0.0998657065285997
3	0.001	0.2	10	1000	5	1200	10	0.75	7	100	0.8	Scenario1	1	449	4	0	0	0	109	0
2	0.001	0.2	10	1000	5	1200	10	0.75	7	100	0.5	Scenario1	1	399	12	2	0	0	93	0.0998657065285997
3	0.001	0.2	10	1000	5	1200	10	0.75	7	100	0.8	Scenario1	1	450	4	0	0	0	109	0
3	0.001	0.2	10	1000	5	1200	10	0.75	7	100	0.8	Scenario1	1	451	4	0	0	0	109	0
2	0.001	0.2	10	1000	5	1200	10	0.75	7	100	0.5	Scenario1	1	400	12	2	0	0	93	0.0998657065285997
1	0.001	0.2	10	1000	5	1200	10	0.75	7	100	0.2	Scenario1	1	450	43	3	0	0	88	0.056090929063988396
3	0.001	0.2	10	1000	5	1200	10	0.75	7	100	0.8	Scenario1	1	452	4	0	0	0	109	0
2	0.001	0.2	10	1000	5	1200	10	0.75	7	100	0.5	Scenario1	1	401	12	2	0	0	93	0.0998657065285997
3	0.001	0.2	10	1000	5	1200	10	0.75	7	100	0.8	Scenario1	1	453	4	0	0	0	109	0
4	0.001	0.2	20	1000	5	1200	10	0.75	7	100	0.2	Scenario1	1	473	59	0	0	0	89	0
3	0.001	0.2	10	1000	5	1200	10	0.75	7	100	0.8	Scenario1	1	454	4	0	0	0	109	0
2	0.001	0.2	10	1000	5	1200	10	0.75	7	100	0.5	Scenario1	1	402	11	2	0	0	94	0.1041645122048111
3	0.001	0.2	10	1000	5	1200	10	0.75	7	100	0.8	Scenario1	1	455	4	0	0	0	109	0
3	0.001	0.2	10	1000	5	1200	10	0.75	7	100	0.8	Scenario1	1	456	4	0	0	0	109	0
2	0.001	0.2	10	1000	5	1200	10	0.75	7	100	0.5	Scenario1	1	403	11	2	0	0	94	0.1041645122048111
3	0.001	0.2	10	1000	5	1200	10	0.75	7	100	0.8	Scenario1	1	457	3	0	0	0	110	0
1	0.001	0.2	10	1000	5	1200	10	0.75	7	100	0.2	Scenario1	1	451	42	3	0	0	89	0.05713552807118948
3	0.001	0.2	10	1000	5	1200	10	0.75	7	100	0.8	Scenario1	1	458	3	0	0	0	110	0
2	0.001	0.2	10	1000	5	1200	10	0.75	7	100	0.5	Scenario1	1	404	12	1	0	0	94	0.06391146190846647
3	0.001	0.2	10	1000	5	1200	10	0.75	7	100	0.8	Scenario1	1	459	3	0	0	0	110	0
2	0.001	0.2	10	1000	5	1200	10	0.75	7	100	0.5	Scenario1	1	405	12	1	0	0	94	0.06391146190846647
3	0.001	0.2	10	1000	5	1200	10	0.75	7	100	0.8	Scenario1	1	460	3	0	0	0	110	0
4	0.001	0.2	20	1000	5	1200	10	0.75	7	100	0.2	Scenario1	1	474	59	0	0	0	89	0
3	0.001	0.2	10	1000	5	1200	10	0.75	7	100	0.8	Scenario1	1	461	3	0	0	0	110	0
2	0.001	0.2	10	1000	5	1200	10	0.75	7	100	0.5	Scenario1	1	406	12	1	0	0	94	0.06391146190846647
3	0.001	0.2	10	1000	5	1200	10	0.75	7	100	0.8	Scenario1	1	462	2	0	0	0	111	0
3	0.001	0.2	10	1000	5	1200	10	0.75	7	100	0.8	Scenario1	1	463	2	0	0	0	111	0
1	0.001	0.2	10	1000	5	1200	10	0.75	7	100	0.2	Scenario1	1	452	42	3	0	0	89	0.05713552807118948
3	0.001	0.2	10	1000	5	1200	10	0.75	7	100	0.8	Scenario1	1	464	2	0	0	0	111	0
2	0.001	0.2	10	1000	5	1200	10	0.75	7	100	0.5	Scenario1	1	407	12	1	0	0	94	0.06391146190846647
3	0.001	0.2	10	1000	5	1200	10	0.75	7	100	0.8	Scenario1	1	465	2	0	0	0	111	0
3	0.001	0.2	10	1000	5	1200	10	0.75	7	100	0.8	Scenario1	1	466	2	0	0	0	111	0
2	0.001	0.2	10	1000	5	1200	10	0.75	7	100	0.5	Scenario1	1	408	11	2	0	0	94	0.1041645122048111
3	0.001	0.2	10	1000	5	1200	10	0.75	7	100	0.8	Scenario1	1	467	2	0	0	0	111	0
3	0.001	0.2	10	1000	5	1200	10	0.75	7	100	0.8	Scenario1	1	468	2	0	0	0	111	0
2	0.001	0.2	10	1000	5	1200	10	0.75	7	100	0.5	Scenario1	1	409	12	2	0	0	94	0.0998657065285997
4	0.001	0.2	20	1000	5	1200	10	0.75	7	100	0.2	Scenario1	1	475	58	0	0	0	90	0
3	0.001	0.2	10	1000	5	1200	10	0.75	7	100	0.8	Scenario1	1	469	2	0	0	0	111	0
3	0.001	0.2	10	1000	5	1200	10	0.75	7	100	0.8	Scenario1	1	470	2	0	0	0	111	0
1	0.001	0.2	10	1000	5	1200	10	0.75	7	100	0.2	Scenario1	1	453	42	3	0	0	89	0.05713552807118948
2	0.001	0.2	10	1000	5	1200	10	0.75	7	100	0.5	Scenario1	1	410	12	2	0	0	94	0.0998657065285997
3	0.001	0.2	10	1000	5	1200	10	0.75	7	100	0.8	Scenario1	1	471	2	0	0	0	111	0
3	0.001	0.2	10	1000	5	1200	10	0.75	7	100	0.8	Scenario1	1	472	2	0	0	0	111	0
2	0.001	0.2	10	1000	5	1200	10	0.75	7	100	0.5	Scenario1	1	411	12	2	0	0	94	0.0998657065285997
3	0.001	0.2	10	1000	5	1200	10	0.75	7	100	0.8	Scenario1	1	473	2	0	0	0	111	0
3	0.001	0.2	10	1000	5	1200	10	0.75	7	100	0.8	Scenario1	1	474	2	0	0	0	111	0
2	0.001	0.2	10	1000	5	1200	10	0.75	7	100	0.5	Scenario1	1	412	11	3	0	0	94	0.12178934624584907
3	0.001	0.2	10	1000	5	1200	10	0.75	7	100	0.8	Scenario1	1	475	2	0	0	0	111	0
3	0.001	0.2	10	1000	5	1200	10	0.75	7	100	0.8	Scenario1	1	476	2	0	0	0	111	0
2	0.001	0.2	10	1000	5	1200	10	0.75	7	100	0.5	Scenario1	1	413	10	3	0	0	95	0.12430637851468225
3	0.001	0.2	10	1000	5	1200	10	0.75	7	100	0.8	Scenario1	1	477	2	0	0	0	111	0
1	0.001	0.2	10	1000	5	1200	10	0.75	7	100	0.2	Scenario1	1	454	43	3	0	0	89	0.056090929063988396
4	0.001	0.2	20	1000	5	1200	10	0.75	7	100	0.2	Scenario1	1	476	58	0	0	0	91	0
3	0.001	0.2	10	1000	5	1200	10	0.75	7	100	0.8	Scenario1	1	478	2	0	0	0	111	0
2	0.001	0.2	10	1000	5	1200	10	0.75	7	100	0.5	Scenario1	1	414	10	3	0	0	95	0.12430637851468225
3	0.001	0.2	10	1000	5	1200	10	0.75	7	100	0.8	Scenario1	1	479	1	0	0	0	112	0
3	0.001	0.2	10	1000	5	1200	10	0.75	7	100	0.8	Scenario1	1	480	1	0	0	0	112	0
2	0.001	0.2	10	1000	5	1200	10	0.75	7	100	0.5	Scenario1	1	415	10	3	0	0	95	0.12430637851468225
3	0.001	0.2	10	1000	5	1200	10	0.75	7	100	0.8	Scenario1	1	481	1	0	0	0	112	0
3	0.001	0.2	10	1000	5	1200	10	0.75	7	100	0.8	Scenario1	1	482	1	0	0	0	112	0
2	0.001	0.2	10	1000	5	1200	10	0.75	7	100	0.5	Scenario1	1	416	10	3	0	0	95	0.12430637851468225
3	0.001	0.2	10	1000	5	1200	10	0.75	7	100	0.8	Scenario1	1	483	1	0	0	0	112	0
3	0.001	0.2	10	1000	5	1200	10	0.75	7	100	0.8	Scenario1	1	484	1	0	0	0	112	0
2	0.001	0.2	10	1000	5	1200	10	0.75	7	100	0.5	Scenario1	1	417	10	3	0	0	95	0.12430637851468225
3	0.001	0.2	10	1000	5	1200	10	0.75	7	100	0.8	Scenario1	1	485	1	0	0	0	112	0
1	0.001	0.2	10	1000	5	1200	10	0.75	7	100	0.2	Scenario1	1	455	44	2	0	0	89	0.03937168691145389
3	0.001	0.2	10	1000	5	1200	10	0.75	7	100	0.8	Scenario1	1	486	1	0	0	0	112	0
4	0.001	0.2	20	1000	5	1200	10	0.75	7	100	0.2	Scenario1	1	477	59	0	0	0	91	0
3	0.001	0.2	10	1000	5	1200	10	0.75	7	100	0.8	Scenario1	1	487	1	0	0	0	112	0
2	0.001	0.2	10	1000	5	1200	10	0.75	7	100	0.5	Scenario1	1	418	10	3	0	0	95	0.12430637851468225
3	0.001	0.2	10	1000	5	1200	10	0.75	7	100	0.8	Scenario1	1	488	1	0	0	0	112	0
3	0.001	0.2	10	1000	5	1200	10	0.75	7	100	0.8	Scenario1	1	489	1	0	0	0	112	0
2	0.001	0.2	10	1000	5	1200	10	0.75	7	100	0.5	Scenario1	1	419	10	3	0	0	95	0.12430637851468225
3	0.001	0.2	10	1000	5	1200	10	0.75	7	100	0.8	Scenario1	1	490	1	0	0	0	112	0
3	0.001	0.2	10	1000	5	1200	10	0.75	7	100	0.8	Scenario1	1	491	1	0	0	0	112	0
2	0.001	0.2	10	1000	5	1200	10	0.75	7	100	0.5	Scenario1	1	420	11	2	0	0	95	0.1041645122048111
3	0.001	0.2	10	1000	5	1200	10	0.75	7	100	0.8	Scenario1	1	492	1	0	0	0	112	0
3	0.001	0.2	10	1000	5	1200	10	0.75	7	100	0.8	Scenario1	1	493	1	0	0	0	112	0
1	0.001	0.2	10	1000	5	1200	10	0.75	7	100	0.2	Scenario1	1	456	44	2	0	0	89	0.03937168691145389
3	0.001	0.2	10	1000	5	1200	10	0.75	7	100	0.8	Scenario1	1	494	1	0	0	0	112	0
2	0.001	0.2	10	1000	5	1200	10	0.75	7	100	0.5	Scenario1	1	421	10	2	0	0	96	0.10860576470187379
3	0.001	0.2	10	1000	5	1200	10	0.75	7	100	0.8	Scenario1	1	495	1	0	0	0	112	0
3	0.001	0.2	10	1000	5	1200	10	0.75	7	100	0.8	Scenario1	1	496	1	0	0	0	112	0
4	0.001	0.2	20	1000	5	1200	10	0.75	7	100	0.2	Scenario1	1	478	57	0	0	0	94	0
2	0.001	0.2	10	1000	5	1200	10	0.75	7	100	0.5	Scenario1	1	422	9	2	0	0	97	0.11307028307861755
3	0.001	0.2	10	1000	5	1200	10	0.75	7	100	0.8	Scenario1	1	497	1	0	0	0	112	0
3	0.001	0.2	10	1000	5	1200	10	0.75	7	100	0.8	Scenario1	1	498	1	0	0	0	112	0
2	0.001	0.2	10	1000	5	1200	10	0.75	7	100	0.5	Scenario1	1	423	9	2	0	0	97	0.11307028307861755
3	0.001	0.2	10	1000	5	1200	10	0.75	7	100	0.8	Scenario1	1	499	1	0	0	0	112	0
3	0.001	0.2	10	1000	5	1200	10	0.75	7	100	0.8	Scenario1	1	500	1	0	0	0	112	0
2	0.001	0.2	10	1000	5	1200	10	0.75	7	100	0.5	Scenario1	1	424	9	2	0	0	97	0.11307028307861755
3	0.001	0.2	10	1000	5	1200	10	0.75	7	100	0.8	Scenario1	1	501	1	0	0	0	112	0
1	0.001	0.2	10	1000	5	1200	10	0.75	7	100	0.2	Scenario1	1	457	45	2	0	0	89	0.03861842976022443
3	0.001	0.2	10	1000	5	1200	10	0.75	7	100	0.8	Scenario1	1	502	1	0	0	0	112	0
2	0.001	0.2	10	1000	5	1200	10	0.75	7	100	0.5	Scenario1	1	425	9	2	0	0	97	0.11307028307861755
3	0.001	0.2	10	1000	5	1200	10	0.75	7	100	0.8	Scenario1	1	503	1	0	0	0	112	0
3	0.001	0.2	10	1000	5	1200	10	0.75	7	100	0.8	Scenario1	1	504	1	0	0	0	112	0
2	0.001	0.2	10	1000	5	1200	10	0.75	7	100	0.5	Scenario1	1	426	9	2	0	0	97	0.11307028307861755
4	0.001	0.2	20	1000	5	1200	10	0.75	7	100	0.2	Scenario1	1	479	57	0	0	0	94	0
3	0.001	0.2	10	1000	5	1200	10	0.75	7	100	0.8	Scenario1	1	505	1	0	0	0	112	0
3	0.001	0.2	10	1000	5	1200	10	0.75	7	100	0.8	Scenario1	1	506	1	0	0	0	112	0
2	0.001	0.2	10	1000	5	1200	10	0.75	7	100	0.5	Scenario1	1	427	9	2	0	0	97	0.11307028307861755
3	0.001	0.2	10	1000	5	1200	10	0.75	7	100	0.8	Scenario1	1	507	1	0	0	0	112	0
3	0.001	0.2	10	1000	5	1200	10	0.75	7	100	0.8	Scenario1	1	508	1	0	0	0	112	0
2	0.001	0.2	10	1000	5	1200	10	0.75	7	100	0.5	Scenario1	1	428	9	2	0	0	97	0.11307028307861755
3	0.001	0.2	10	1000	5	1200	10	0.75	7	100	0.8	Scenario1	1	509	1	0	0	0	112	0
3	0.001	0.2	10	1000	5	1200	10	0.75	7	100	0.8	Scenario1	1	510	1	0	0	0	112	0
2	0.001	0.2	10	1000	5	1200	10	0.75	7	100	0.5	Scenario1	1	429	9	2	0	0	97	0.11307028307861755
1	0.001	0.2	10	1000	5	1200	10	0.75	7	100	0.2	Scenario1	1	458	46	2	0	0	89	0.03789315686424361
3	0.001	0.2	10	1000	5	1200	10	0.75	7	100	0.8	Scenario1	1	511	1	0	0	0	112	0
2	0.001	0.2	10	1000	5	1200	10	0.75	7	100	0.5	Scenario1	1	430	8	2	0	0	98	0.11732834974136491
3	0.001	0.2	10	1000	5	1200	10	0.75	7	100	0.8	Scenario1	1	512	1	0	0	0	112	0
3	0.001	0.2	10	1000	5	1200	10	0.75	7	100	0.8	Scenario1	1	513	1	0	0	0	112	0
4	0.001	0.2	20	1000	5	1200	10	0.75	7	100	0.2	Scenario1	1	480	56	0	0	0	95	0
2	0.001	0.2	10	1000	5	1200	10	0.75	7	100	0.5	Scenario1	1	431	9	1	0	0	98	0.07799859836475886
3	0.001	0.2	10	1000	5	1200	10	0.75	7	100	0.8	Scenario1	1	514	1	0	0	0	112	0
3	0.001	0.2	10	1000	5	1200	10	0.75	7	100	0.8	Scenario1	1	515	1	0	0	0	112	0
2	0.001	0.2	10	1000	5	1200	10	0.75	7	100	0.5	Scenario1	1	432	8	1	0	0	99	0.08393829319024122
3	0.001	0.2	10	1000	5	1200	10	0.75	7	100	0.8	Scenario1	1	516	1	0	0	0	112	0
3	0.001	0.2	10	1000	5	1200	10	0.75	7	100	0.8	Scenario1	1	517	1	0	0	0	112	0
2	0.001	0.2	10	1000	5	1200	10	0.75	7	100	0.5	Scenario1	1	433	7	1	0	0	100	0.09058813446804806
3	0.001	0.2	10	1000	5	1200	10	0.75	7	100	0.8	Scenario1	1	518	1	0	0	0	112	0
1	0.001	0.2	10	1000	5	1200	10	0.75	7	100	0.2	Scenario1	1	459	46	2	0	0	89	0.03789315686424361
3	0.001	0.2	10	1000	5	1200	10	0.75	7	100	0.8	Scenario1	1	519	1	0	0	0	112	0
2	0.001	0.2	10	1000	5	1200	10	0.75	7	100	0.5	Scenario1	1	434	7	1	0	0	100	0.09058813446804806
3	0.001	0.2	10	1000	5	1200	10	0.75	7	100	0.8	Scenario1	1	520	1	0	0	0	112	0
3	0.001	0.2	10	1000	5	1200	10	0.75	7	100	0.8	Scenario1	1	521	1	0	0	0	112	0
2	0.001	0.2	10	1000	5	1200	10	0.75	7	100	0.5	Scenario1	1	435	7	1	0	0	100	0.09058813446804806
3	0.001	0.2	10	1000	5	1200	10	0.75	7	100	0.8	Scenario1	1	522	1	0	0	0	112	0
4	0.001	0.2	20	1000	5	1200	10	0.75	7	100	0.2	Scenario1	1	481	54	0	0	0	97	0
2	0.001	0.2	10	1000	5	1200	10	0.75	7	100	0.5	Scenario1	1	436	7	1	0	0	100	0.09058813446804806
3	0.001	0.2	10	1000	5	1200	10	0.75	7	100	0.8	Scenario1	1	523	1	0	0	0	112	0
3	0.001	0.2	10	1000	5	1200	10	0.75	7	100	0.8	Scenario1	1	524	1	0	0	0	112	0
2	0.001	0.2	10	1000	5	1200	10	0.75	7	100	0.5	Scenario1	1	437	7	1	0	0	100	0.09058813446804806
3	0.001	0.2	10	1000	5	1200	10	0.75	7	100	0.8	Scenario1	1	525	1	0	0	0	112	0
3	0.001	0.2	10	1000	5	1200	10	0.75	7	100	0.8	Scenario1	1	526	1	0	0	0	112	0
2	0.001	0.2	10	1000	5	1200	10	0.75	7	100	0.5	Scenario1	1	438	7	1	0	0	100	0.09058813446804806
3	0.001	0.2	10	1000	5	1200	10	0.75	7	100	0.8	Scenario1	1	527	1	0	0	0	112	0
1	0.001	0.2	10	1000	5	1200	10	0.75	7	100	0.2	Scenario1	1	460	46	2	0	0	89	0.03789315686424361
2	0.001	0.2	10	1000	5	1200	10	0.75	7	100	0.5	Scenario1	1	439	7	1	0	0	100	0.09058813446804806
3	0.001	0.2	10	1000	5	1200	10	0.75	7	100	0.8	Scenario1	1	528	1	0	0	0	112	0
3	0.001	0.2	10	1000	5	1200	10	0.75	7	100	0.8	Scenario1	1	529	1	0	0	0	112	0
2	0.001	0.2	10	1000	5	1200	10	0.75	7	100	0.5	Scenario1	1	440	6	1	0	0	101	0.09786496347769828
3	0.001	0.2	10	1000	5	1200	10	0.75	7	100	0.8	Scenario1	1	530	1	0	0	0	112	0
4	0.001	0.2	20	1000	5	1200	10	0.75	7	100	0.2	Scenario1	1	482	51	0	0	0	100	0
3	0.001	0.2	10	1000	5	1200	10	0.75	7	100	0.8	Scenario1	1	531	1	0	0	0	112	0
2	0.001	0.2	10	1000	5	1200	10	0.75	7	100	0.5	Scenario1	1	441	5	1	0	0	102	0.10531646860578585
3	0.001	0.2	10	1000	5	1200	10	0.75	7	100	0.8	Scenario1	1	532	1	0	0	0	112	0
2	0.001	0.2	10	1000	5	1200	10	0.75	7	100	0.5	Scenario1	1	442	5	1	0	0	102	0.10531646860578585
3	0.001	0.2	10	1000	5	1200	10	0.75	7	100	0.8	Scenario1	1	533	1	0	0	0	112	0
3	0.001	0.2	10	1000	5	1200	10	0.75	7	100	0.8	Scenario1	1	534	1	0	0	0	112	0
2	0.001	0.2	10	1000	5	1200	10	0.75	7	100	0.5	Scenario1	1	443	5	1	0	0	102	0.10531646860578585
3	0.001	0.2	10	1000	5	1200	10	0.75	7	100	0.8	Scenario1	1	535	1	0	0	0	112	0
1	0.001	0.2	10	1000	5	1200	10	0.75	7	100	0.2	Scenario1	1	461	46	2	0	0	89	0.03789315686424361
2	0.001	0.2	10	1000	5	1200	10	0.75	7	100	0.5	Scenario1	1	444	5	1	0	0	102	0.10531646860578585
3	0.001	0.2	10	1000	5	1200	10	0.75	7	100	0.8	Scenario1	1	536	1	0	0	0	112	0
3	0.001	0.2	10	1000	5	1200	10	0.75	7	100	0.8	Scenario1	1	537	1	0	0	0	112	0
2	0.001	0.2	10	1000	5	1200	10	0.75	7	100	0.5	Scenario1	1	445	5	1	0	0	102	0.10531646860578585
3	0.001	0.2	10	1000	5	1200	10	0.75	7	100	0.8	Scenario1	1	538	1	0	0	0	112	0
2	0.001	0.2	10	1000	5	1200	10	0.75	7	100	0.5	Scenario1	1	446	5	1	0	0	102	0.10531646860578585
4	0.001	0.2	20	1000	5	1200	10	0.75	7	100	0.2	Scenario1	1	483	50	1	0	0	100	0.01875314619054551
3	0.001	0.2	10	1000	5	1200	10	0.75	7	100	0.8	Scenario1	1	539	1	0	0	0	112	0
3	0.001	0.2	10	1000	5	1200	10	0.75	7	100	0.8	Scenario1	1	540	1	0	0	0	112	0
2	0.001	0.2	10	1000	5	1200	10	0.75	7	100	0.5	Scenario1	1	447	5	1	0	0	102	0.10531646860578585
3	0.001	0.2	10	1000	5	1200	10	0.75	7	100	0.8	Scenario1	1	541	1	0	0	0	112	0
2	0.001	0.2	10	1000	5	1200	10	0.75	7	100	0.5	Scenario1	1	448	5	1	0	0	102	0.10531646860578585
3	0.001	0.2	10	1000	5	1200	10	0.75	7	100	0.8	Scenario1	1	542	1	0	0	0	112	0
2	0.001	0.2	10	1000	5	1200	10	0.75	7	100	0.5	Scenario1	1	449	4	1	0	0	103	0.11134564390146202
3	0.001	0.2	10	1000	5	1200	10	0.75	7	100	0.8	Scenario1	1	543	1	0	0	0	112	0
1	0.001	0.2	10	1000	5	1200	10	0.75	7	100	0.2	Scenario1	1	462	45	2	0	0	90	0.03861842976022443
3	0.001	0.2	10	1000	5	1200	10	0.75	7	100	0.8	Scenario1	1	544	1	0	0	0	112	0
2	0.001	0.2	10	1000	5	1200	10	0.75	7	100	0.5	Scenario1	1	450	4	1	0	0	103	0.11134564390146202
3	0.001	0.2	10	1000	5	1200	10	0.75	7	100	0.8	Scenario1	1	545	1	0	0	0	112	0
2	0.001	0.2	10	1000	5	1200	10	0.75	7	100	0.5	Scenario1	1	451	4	1	0	0	103	0.11134564390146202
3	0.001	0.2	10	1000	5	1200	10	0.75	7	100	0.8	Scenario1	1	546	1	0	0	0	112	0
4	0.001	0.2	20	1000	5	1200	10	0.75	7	100	0.2	Scenario1	1	484	50	1	0	0	100	0.01875314619054551
3	0.001	0.2	10	1000	5	1200	10	0.75	7	100	0.8	Scenario1	1	547	1	0	0	0	112	0
2	0.001	0.2	10	1000	5	1200	10	0.75	7	100	0.5	Scenario1	1	452	4	1	0	0	103	0.11134564390146202
3	0.001	0.2	10	1000	5	1200	10	0.75	7	100	0.8	Scenario1	1	548	2	0	0	0	112	0
2	0.001	0.2	10	1000	5	1200	10	0.75	7	100	0.5	Scenario1	1	453	4	1	0	0	103	0.11134564390146202
3	0.001	0.2	10	1000	5	1200	10	0.75	7	100	0.8	Scenario1	1	549	3	0	0	0	112	0
2	0.001	0.2	10	1000	5	1200	10	0.75	7	100	0.5	Scenario1	1	454	4	1	0	0	103	0.11134564390146202
3	0.001	0.2	10	1000	5	1200	10	0.75	7	100	0.8	Scenario1	1	550	3	0	0	0	112	0
2	0.001	0.2	10	1000	5	1200	10	0.75	7	100	0.5	Scenario1	1	455	4	1	0	0	103	0.11134564390146202
1	0.001	0.2	10	1000	5	1200	10	0.75	7	100	0.2	Scenario1	1	463	46	2	0	0	90	0.03789315686424361
3	0.001	0.2	10	1000	5	1200	10	0.75	7	100	0.8	Scenario1	1	551	4	0	0	0	112	0
2	0.001	0.2	10	1000	5	1200	10	0.75	7	100	0.5	Scenario1	1	456	4	1	0	0	103	0.11134564390146202
3	0.001	0.2	10	1000	5	1200	10	0.75	7	100	0.8	Scenario1	1	552	4	0	0	0	112	0
2	0.001	0.2	10	1000	5	1200	10	0.75	7	100	0.5	Scenario1	1	457	4	1	0	0	103	0.11134564390146202
4	0.001	0.2	20	1000	5	1200	10	0.75	7	100	0.2	Scenario1	1	485	50	1	0	0	100	0.01875314619054551
2	0.001	0.2	10	1000	5	1200	10	0.75	7	100	0.5	Scenario1	1	458	4	1	0	0	103	0.11134564390146202
3	0.001	0.2	10	1000	5	1200	10	0.75	7	100	0.8	Scenario1	1	553	4	0	0	0	112	0
2	0.001	0.2	10	1000	5	1200	10	0.75	7	100	0.5	Scenario1	1	459	4	1	0	0	103	0.11134564390146202
3	0.001	0.2	10	1000	5	1200	10	0.75	7	100	0.8	Scenario1	1	554	4	0	0	0	112	0
2	0.001	0.2	10	1000	5	1200	10	0.75	7	100	0.5	Scenario1	1	460	4	1	0	0	103	0.11134564390146202
3	0.001	0.2	10	1000	5	1200	10	0.75	7	100	0.8	Scenario1	1	555	4	0	0	0	112	0
2	0.001	0.2	10	1000	5	1200	10	0.75	7	100	0.5	Scenario1	1	461	4	1	0	0	103	0.11134564390146202
3	0.001	0.2	10	1000	5	1200	10	0.75	7	100	0.8	Scenario1	1	556	4	0	0	0	112	0
1	0.001	0.2	10	1000	5	1200	10	0.75	7	100	0.2	Scenario1	1	464	48	1	0	0	90	0.019492266469241213
2	0.001	0.2	10	1000	5	1200	10	0.75	7	100	0.5	Scenario1	1	462	4	1	0	0	103	0.11134564390146202
3	0.001	0.2	10	1000	5	1200	10	0.75	7	100	0.8	Scenario1	1	557	4	0	0	0	112	0
2	0.001	0.2	10	1000	5	1200	10	0.75	7	100	0.5	Scenario1	1	463	4	1	0	0	103	0.11134564390146202
4	0.001	0.2	20	1000	5	1200	10	0.75	7	100	0.2	Scenario1	1	486	49	1	0	0	101	0.01911057376004855
3	0.001	0.2	10	1000	5	1200	10	0.75	7	100	0.8	Scenario1	1	558	4	0	0	0	112	0
2	0.001	0.2	10	1000	5	1200	10	0.75	7	100	0.5	Scenario1	1	464	4	1	0	0	103	0.11134564390146202
3	0.001	0.2	10	1000	5	1200	10	0.75	7	100	0.8	Scenario1	1	559	4	0	0	0	112	0
2	0.001	0.2	10	1000	5	1200	10	0.75	7	100	0.5	Scenario1	1	465	4	1	0	0	103	0.11134564390146202
3	0.001	0.2	10	1000	5	1200	10	0.75	7	100	0.8	Scenario1	1	560	5	0	0	0	112	0
2	0.001	0.2	10	1000	5	1200	10	0.75	7	100	0.5	Scenario1	1	466	4	1	0	0	103	0.11134564390146202
3	0.001	0.2	10	1000	5	1200	10	0.75	7	100	0.8	Scenario1	1	561	5	0	0	0	112	0
2	0.001	0.2	10	1000	5	1200	10	0.75	7	100	0.5	Scenario1	1	467	4	1	0	0	103	0.11134564390146202
1	0.001	0.2	10	1000	5	1200	10	0.75	7	100	0.2	Scenario1	1	465	47	1	0	0	92	0.01987888306375309
3	0.001	0.2	10	1000	5	1200	10	0.75	7	100	0.8	Scenario1	1	562	5	0	0	0	112	0
2	0.001	0.2	10	1000	5	1200	10	0.75	7	100	0.5	Scenario1	1	468	4	1	0	0	103	0.11134564390146202
3	0.001	0.2	10	1000	5	1200	10	0.75	7	100	0.8	Scenario1	1	563	5	0	0	0	112	0
4	0.001	0.2	20	1000	5	1200	10	0.75	7	100	0.2	Scenario1	1	487	49	1	0	0	101	0.01911057376004855
2	0.001	0.2	10	1000	5	1200	10	0.75	7	100	0.5	Scenario1	1	469	4	1	0	0	103	0.11134564390146202
3	0.001	0.2	10	1000	5	1200	10	0.75	7	100	0.8	Scenario1	1	564	5	0	0	0	112	0
2	0.001	0.2	10	1000	5	1200	10	0.75	7	100	0.5	Scenario1	1	470	5	1	0	0	103	0.10531646860578585
3	0.001	0.2	10	1000	5	1200	10	0.75	7	100	0.8	Scenario1	1	565	5	0	0	0	112	0
2	0.001	0.2	10	1000	5	1200	10	0.75	7	100	0.5	Scenario1	1	471	5	1	0	0	103	0.10531646860578585
2	0.001	0.2	10	1000	5	1200	10	0.75	7	100	0.5	Scenario1	1	472	5	1	0	0	103	0.10531646860578585
[truncated: 25,284 more rows]
