# Supplementary material for: The Impact of Cooperation Under Climate Constraints: An Agent-Based Model for Exploring Paleolithic Behavioral Adaptations in the Inner Asian Mountain Corridor
Source: J Archaeol Method Theory. 2025 Sep 20;33(1):8. doi: 10.1007/s10816-025-09739-z (PMC12450231; doi:10.1007/s10816-025-09739-z)
Supplement: Supplementary file 3 — (ZIP 18.1 MB) [file 10816_2025_9739_MOESM3_ESM.zip › simulations/simulations/Altai/Scenario_1_Altai/PaleoCOOP_model_Scenario1_Altai.csv]

run	alpha	cost-cooperation	population	prob-cooperation	scenario	months	cooperators	defectors	death-hypothermia	death-old	death-starvation	get-deltap-altai
1	0.2	10	10	0.2	Scenario1	0	2	8	0	0	0	-0.010686601
1	0.2	10	10	0.2	Scenario1	1	2	8	0	0	0	-0.010686601
1	0.2	10	10	0.2	Scenario1	2	3	8	0	0	0	0.008000187
1	0.2	10	10	0.2	Scenario1	3	4	11	0	0	0	0.011376891
1	0.2	10	10	0.2	Scenario1	4	4	11	0	0	0	0.011376891
1	0.2	10	10	0.2	Scenario1	5	4	13	0	0	0	0.004708141
1	0.2	10	10	0.2	Scenario1	6	4	15	0	0	0	2.04E-04
1	0.2	10	10	0.2	Scenario1	7	4	15	0	0	0	2.04E-04
1	0.2	10	10	0.2	Scenario1	8	4	17	0	0	0	-0.002891282
1	0.2	10	10	0.2	Scenario1	9	5	17	0	0	0	0.005225045
1	0.2	10	10	0.2	Scenario1	10	5	17	0	0	0	0.005225045
1	0.2	10	10	0.2	Scenario1	11	5	18	0	0	0	0.003294204
1	0.2	10	10	0.2	Scenario1	12	5	19	0	0	0	0.00162835
1	0.2	10	10	0.2	Scenario1	13	6	21	0	0	0	0.005508206
1	0.2	10	10	0.2	Scenario1	14	5	22	0	0	0	-0.002147576
1	0.2	10	10	0.2	Scenario1	15	5	22	0	0	0	-0.002147576
1	0.2	10	10	0.2	Scenario1	16	5	22	0	0	0	-0.002147576
1	0.2	10	10	0.2	Scenario1	17	5	22	0	0	0	-0.002147576
1	0.2	10	10	0.2	Scenario1	18	5	26	0	0	0	-0.005262163
1	0.2	10	10	0.2	Scenario1	19	5	27	0	0	0	-0.005810683
1	0.2	10	10	0.2	Scenario1	20	6	29	0	0	0	-0.00319902
1	0.2	10	10	0.2	Scenario1	21	5	32	0	0	0	-0.007673174
1	0.2	10	10	0.2	Scenario1	22	5	32	0	0	0	-0.007673174
1	0.2	10	10	0.2	Scenario1	23	5	33	0	0	0	-0.007915389
1	0.2	10	10	0.2	Scenario1	24	4	21	0	0	15	-0.006554757
1	0.2	10	10	0.2	Scenario1	25	3	22	0	0	15	-0.010423984
1	0.2	10	10	0.2	Scenario1	26	3	18	0	0	19	-0.009633959
1	0.2	10	10	0.2	Scenario1	27	3	18	0	0	19	-0.009633959
1	0.2	10	10	0.2	Scenario1	28	3	16	0	0	21	-0.008690085
1	0.2	10	10	0.2	Scenario1	29	3	15	0	0	22	-0.0079908
1	0.2	10	10	0.2	Scenario1	30	3	15	0	0	22	-0.0079908
1	0.2	10	10	0.2	Scenario1	31	3	15	0	0	22	-0.0079908
1	0.2	10	10	0.2	Scenario1	32	3	14	0	0	23	-0.007083886
1	0.2	10	10	0.2	Scenario1	33	3	13	0	0	24	-0.005910258
1	0.2	10	10	0.2	Scenario1	34	3	13	0	0	24	-0.005910258
1	0.2	10	10	0.2	Scenario1	35	3	10	0	0	27	1.53E-04
1	0.2	10	10	0.2	Scenario1	36	3	10	0	0	27	1.53E-04
1	0.2	10	10	0.2	Scenario1	37	3	10	0	0	27	1.53E-04
1	0.2	10	10	0.2	Scenario1	38	3	10	0	0	27	1.53E-04
1	0.2	10	10	0.2	Scenario1	39	3	10	0	0	27	1.53E-04
1	0.2	10	10	0.2	Scenario1	40	3	10	0	0	27	1.53E-04
1	0.2	10	10	0.2	Scenario1	41	3	10	0	0	27	1.53E-04
1	0.2	10	10	0.2	Scenario1	42	3	10	0	0	27	1.53E-04
1	0.2	10	10	0.2	Scenario1	43	3	10	0	0	27	1.53E-04
1	0.2	10	10	0.2	Scenario1	44	3	10	0	0	27	1.53E-04
1	0.2	10	10	0.2	Scenario1	45	3	10	0	0	27	1.53E-04
1	0.2	10	10	0.2	Scenario1	46	3	10	0	0	27	1.53E-04
1	0.2	10	10	0.2	Scenario1	47	3	10	0	0	27	1.53E-04
1	0.2	10	10	0.2	Scenario1	48	3	10	0	0	27	1.53E-04
1	0.2	10	10	0.2	Scenario1	49	3	10	0	0	27	1.53E-04
1	0.2	10	10	0.2	Scenario1	50	3	10	0	0	27	1.53E-04
1	0.2	10	10	0.2	Scenario1	51	3	10	0	0	27	1.53E-04
1	0.2	10	10	0.2	Scenario1	52	3	10	0	0	27	1.53E-04
1	0.2	10	10	0.2	Scenario1	53	3	10	0	0	27	1.53E-04
1	0.2	10	10	0.2	Scenario1	54	3	6	0	0	31	0.022055847
1	0.2	10	10	0.2	Scenario1	55	3	6	0	0	31	0.022055847
1	0.2	10	10	0.2	Scenario1	56	3	6	0	0	31	0.022055847
1	0.2	10	10	0.2	Scenario1	57	3	6	0	0	31	0.022055847
1	0.2	10	10	0.2	Scenario1	58	3	6	0	0	31	0.022055847
1	0.2	10	10	0.2	Scenario1	59	3	6	0	0	31	0.022055847
1	0.2	10	10	0.2	Scenario1	60	3	6	0	0	31	0.022055847
1	0.2	10	10	0.2	Scenario1	61	3	6	0	0	31	0.022055847
1	0.2	10	10	0.2	Scenario1	62	3	6	0	0	31	0.022055847
1	0.2	10	10	0.2	Scenario1	63	4	5	0	0	31	0.061574344
1	0.2	10	10	0.2	Scenario1	64	4	5	0	0	31	0.061574344
1	0.2	10	10	0.2	Scenario1	65	4	5	0	0	31	0.061574344
1	0.2	10	10	0.2	Scenario1	66	4	4	0	0	32	0.078234372
1	0.2	10	10	0.2	Scenario1	67	4	4	0	0	32	0.078234372
1	0.2	10	10	0.2	Scenario1	68	4	4	0	0	32	0.078234372
1	0.2	10	10	0.2	Scenario1	69	4	4	0	0	32	0.078234372
1	0.2	10	10	0.2	Scenario1	70	4	4	0	0	32	0.078234372
1	0.2	10	10	0.2	Scenario1	71	4	4	0	0	32	0.078234372
1	0.2	10	10	0.2	Scenario1	72	4	4	0	0	32	0.078234372
1	0.2	10	10	0.2	Scenario1	73	4	4	0	0	32	0.078234372
1	0.2	10	10	0.2	Scenario1	74	4	4	0	0	32	0.078234372
1	0.2	10	10	0.2	Scenario1	75	4	4	0	0	32	0.078234372
1	0.2	10	10	0.2	Scenario1	76	4	4	0	0	32	0.078234372
1	0.2	10	10	0.2	Scenario1	77	4	4	0	0	32	0.078234372
1	0.2	10	10	0.2	Scenario1	78	4	4	0	0	32	0.078234372
1	0.2	10	10	0.2	Scenario1	79	4	4	0	0	32	0.078234372
1	0.2	10	10	0.2	Scenario1	80	2	3	0	0	35	0.021055398
1	0.2	10	10	0.2	Scenario1	81	2	3	0	0	35	0.021055398
1	0.2	10	10	0.2	Scenario1	82	2	3	0	0	35	0.021055398
1	0.2	10	10	0.2	Scenario1	83	2	3	0	0	35	0.021055398
1	0.2	10	10	0.2	Scenario1	84	2	3	0	0	35	0.021055398
1	0.2	10	10	0.2	Scenario1	85	2	3	0	0	35	0.021055398
1	0.2	10	10	0.2	Scenario1	86	2	3	0	0	35	0.021055398
1	0.2	10	10	0.2	Scenario1	87	2	3	0	0	35	0.021055398
1	0.2	10	10	0.2	Scenario1	88	2	3	0	0	35	0.021055398
1	0.2	10	10	0.2	Scenario1	89	2	3	0	0	35	0.021055398
1	0.2	10	10	0.2	Scenario1	90	2	3	0	0	35	0.021055398
1	0.2	10	10	0.2	Scenario1	91	2	3	0	0	35	0.021055398
1	0.2	10	10	0.2	Scenario1	92	2	3	0	0	35	0.021055398
1	0.2	10	10	0.2	Scenario1	93	2	3	0	0	35	0.021055398
1	0.2	10	10	0.2	Scenario1	94	2	3	0	0	35	0.021055398
1	0.2	10	10	0.2	Scenario1	95	2	3	0	0	35	0.021055398
1	0.2	10	10	0.2	Scenario1	96	2	3	0	0	35	0.021055398
1	0.2	10	10	0.2	Scenario1	97	2	3	0	0	35	0.021055398
1	0.2	10	10	0.2	Scenario1	98	2	3	0	0	35	0.021055398
1	0.2	10	10	0.2	Scenario1	99	2	3	0	0	35	0.021055398
1	0.2	10	10	0.2	Scenario1	100	2	3	0	0	35	0.021055398
1	0.2	10	10	0.2	Scenario1	101	2	3	0	0	35	0.021055398
1	0.2	10	10	0.2	Scenario1	102	2	3	0	0	35	0.021055398
1	0.2	10	10	0.2	Scenario1	103	2	3	0	0	35	0.021055398
1	0.2	10	10	0.2	Scenario1	104	2	3	0	0	35	0.021055398
1	0.2	10	10	0.2	Scenario1	105	2	3	0	0	35	0.021055398
1	0.2	10	10	0.2	Scenario1	106	2	3	0	0	35	0.021055398
1	0.2	10	10	0.2	Scenario1	107	2	3	0	0	35	0.021055398
1	0.2	10	10	0.2	Scenario1	108	2	3	0	0	35	0.021055398
1	0.2	10	10	0.2	Scenario1	109	2	3	0	0	35	0.021055398
1	0.2	10	10	0.2	Scenario1	110	2	3	0	0	35	0.021055398
1	0.2	10	10	0.2	Scenario1	111	2	3	0	0	35	0.021055398
1	0.2	10	10	0.2	Scenario1	112	2	3	0	0	35	0.021055398
1	0.2	10	10	0.2	Scenario1	113	2	3	0	0	35	0.021055398
1	0.2	10	10	0.2	Scenario1	114	2	3	0	0	35	0.021055398
1	0.2	10	10	0.2	Scenario1	115	2	3	0	0	35	0.021055398
1	0.2	10	10	0.2	Scenario1	116	2	3	0	0	35	0.021055398
1	0.2	10	10	0.2	Scenario1	117	2	3	0	0	35	0.021055398
1	0.2	10	10	0.2	Scenario1	118	2	3	0	0	35	0.021055398
1	0.2	10	10	0.2	Scenario1	119	2	3	0	0	35	0.021055398
1	0.2	10	10	0.2	Scenario1	120	2	3	0	0	35	0.021055398
1	0.2	10	10	0.2	Scenario1	121	2	3	0	0	35	0.021055398
1	0.2	10	10	0.2	Scenario1	122	2	3	0	0	35	0.021055398
1	0.2	10	10	0.2	Scenario1	123	2	3	0	0	35	0.021055398
1	0.2	10	10	0.2	Scenario1	124	2	3	0	0	35	0.021055398
1	0.2	10	10	0.2	Scenario1	125	2	3	0	0	35	0.021055398
1	0.2	10	10	0.2	Scenario1	126	2	3	0	0	35	0.021055398
1	0.2	10	10	0.2	Scenario1	127	2	3	0	0	35	0.021055398
1	0.2	10	10	0.2	Scenario1	128	2	3	0	0	35	0.021055398
1	0.2	10	10	0.2	Scenario1	129	2	3	0	0	35	0.021055398
1	0.2	10	10	0.2	Scenario1	130	2	3	0	0	35	0.021055398
1	0.2	10	10	0.2	Scenario1	131	2	3	0	0	35	0.021055398
1	0.2	10	10	0.2	Scenario1	132	2	3	0	0	35	0.021055398
1	0.2	10	10	0.2	Scenario1	133	2	3	0	0	35	0.021055398
1	0.2	10	10	0.2	Scenario1	134	2	3	0	0	35	0.021055398
1	0.2	10	10	0.2	Scenario1	135	2	3	0	0	35	0.021055398
1	0.2	10	10	0.2	Scenario1	136	2	3	0	0	35	0.021055398
1	0.2	10	10	0.2	Scenario1	137	2	3	0	0	35	0.021055398
1	0.2	10	10	0.2	Scenario1	138	2	3	0	0	35	0.021055398
1	0.2	10	10	0.2	Scenario1	139	2	3	0	0	35	0.021055398
1	0.2	10	10	0.2	Scenario1	140	2	3	0	0	35	0.021055398
1	0.2	10	10	0.2	Scenario1	141	2	3	0	0	35	0.021055398
1	0.2	10	10	0.2	Scenario1	142	2	3	0	0	35	0.021055398
1	0.2	10	10	0.2	Scenario1	143	2	3	0	0	35	0.021055398
1	0.2	10	10	0.2	Scenario1	144	2	3	0	0	35	0.021055398
1	0.2	10	10	0.2	Scenario1	145	2	3	0	0	35	0.021055398
1	0.2	10	10	0.2	Scenario1	146	2	3	0	0	35	0.021055398
1	0.2	10	10	0.2	Scenario1	147	2	3	0	0	35	0.021055398
1	0.2	10	10	0.2	Scenario1	148	2	3	0	0	35	0.021055398
1	0.2	10	10	0.2	Scenario1	149	2	3	0	0	35	0.021055398
1	0.2	10	10	0.2	Scenario1	150	2	3	0	0	35	0.021055398
1	0.2	10	10	0.2	Scenario1	151	2	3	0	0	35	0.021055398
1	0.2	10	10	0.2	Scenario1	152	2	3	0	0	35	0.021055398
1	0.2	10	10	0.2	Scenario1	153	2	3	0	0	35	0.021055398
1	0.2	10	10	0.2	Scenario1	154	2	3	0	0	35	0.021055398
1	0.2	10	10	0.2	Scenario1	155	2	3	0	0	35	0.021055398
1	0.2	10	10	0.2	Scenario1	156	2	3	0	0	35	0.021055398
1	0.2	10	10	0.2	Scenario1	157	2	3	0	0	35	0.021055398
1	0.2	10	10	0.2	Scenario1	158	2	3	0	0	35	0.021055398
1	0.2	10	10	0.2	Scenario1	159	2	3	0	0	35	0.021055398
1	0.2	10	10	0.2	Scenario1	160	2	3	0	0	35	0.021055398
1	0.2	10	10	0.2	Scenario1	161	2	3	0	0	35	0.021055398
1	0.2	10	10	0.2	Scenario1	162	2	3	0	0	35	0.021055398
1	0.2	10	10	0.2	Scenario1	163	2	3	0	0	35	0.021055398
1	0.2	10	10	0.2	Scenario1	164	2	3	0	0	35	0.021055398
1	0.2	10	10	0.2	Scenario1	165	2	3	0	0	35	0.021055398
1	0.2	10	10	0.2	Scenario1	166	2	3	0	0	35	0.021055398
1	0.2	10	10	0.2	Scenario1	167	2	3	0	0	35	0.021055398
1	0.2	10	10	0.2	Scenario1	168	2	5	0	0	35	-7.85E-04
1	0.2	10	10	0.2	Scenario1	169	3	6	0	0	35	0.022055847
1	0.2	10	10	0.2	Scenario1	170	3	6	0	0	35	0.022055847
1	0.2	10	10	0.2	Scenario1	171	3	6	0	0	35	0.022055847
1	0.2	10	10	0.2	Scenario1	172	3	7	0	0	35	0.013977107
1	0.2	10	10	0.2	Scenario1	173	3	7	0	0	35	0.013977107
1	0.2	10	10	0.2	Scenario1	174	3	8	0	0	35	0.008000187
1	0.2	10	10	0.2	Scenario1	175	3	8	0	0	35	0.008000187
1	0.2	10	10	0.2	Scenario1	176	3	9	0	0	35	0.003530021
1	0.2	10	10	0.2	Scenario1	177	4	9	0	0	35	0.02146746
1	0.2	10	10	0.2	Scenario1	178	4	9	0	0	35	0.02146746
1	0.2	10	10	0.2	Scenario1	179	5	9	0	0	35	0.03904547
1	0.2	10	10	0.2	Scenario1	180	5	9	0	0	35	0.03904547
1	0.2	10	10	0.2	Scenario1	181	5	9	0	0	35	0.03904547
1	0.2	10	10	0.2	Scenario1	182	5	10	0	0	35	0.031955007
1	0.2	10	10	0.2	Scenario1	183	5	10	0	0	35	0.031955007
1	0.2	10	10	0.2	Scenario1	184	5	10	0	0	35	0.031955007
1	0.2	10	10	0.2	Scenario1	185	5	10	0	0	35	0.031955007
1	0.2	10	10	0.2	Scenario1	186	5	11	0	0	35	0.02600021
1	0.2	10	10	0.2	Scenario1	187	5	11	0	0	35	0.02600021
1	0.2	10	10	0.2	Scenario1	188	5	11	0	0	35	0.02600021
1	0.2	10	10	0.2	Scenario1	189	6	10	0	0	35	0.04709215
1	0.2	10	10	0.2	Scenario1	190	6	10	0	0	35	0.04709215
1	0.2	10	10	0.2	Scenario1	191	7	9	0	0	35	0.069111457
1	0.2	10	10	0.2	Scenario1	192	8	8	0	0	35	0.090185302
1	0.2	10	10	0.2	Scenario1	193	8	8	0	0	35	0.090185302
1	0.2	10	10	0.2	Scenario1	194	8	8	0	0	35	0.090185302
1	0.2	10	10	0.2	Scenario1	195	9	8	0	0	35	0.099832804
1	0.2	10	10	0.2	Scenario1	196	10	7	0	0	35	0.115204028
1	0.2	10	10	0.2	Scenario1	197	11	6	0	0	35	0.125728478
1	0.2	10	10	0.2	Scenario1	198	13	4	0	0	35	0.126016133
1	0.2	10	10	0.2	Scenario1	199	14	4	0	0	35	0.12409721
1	0.2	10	10	0.2	Scenario1	200	15	4	0	0	35	0.121938088
1	0.2	10	10	0.2	Scenario1	201	16	3	0	0	35	0.10640385
1	0.2	10	10	0.2	Scenario1	202	16	3	0	0	35	0.10640385
1	0.2	10	10	0.2	Scenario1	203	16	3	0	0	35	0.10640385
1	0.2	10	10	0.2	Scenario1	204	16	3	0	0	35	0.10640385
1	0.2	10	10	0.2	Scenario1	205	18	2	0	0	35	0.078645557
1	0.2	10	10	0.2	Scenario1	206	18	2	0	0	35	0.078645557
1	0.2	10	10	0.2	Scenario1	207	17	3	0	0	35	0.103371808
1	0.2	10	10	0.2	Scenario1	208	18	2	0	0	35	0.078645557
1	0.2	10	10	0.2	Scenario1	209	19	2	0	0	35	0.075840328
1	0.2	10	10	0.2	Scenario1	210	19	2	0	0	35	0.075840328
1	0.2	10	10	0.2	Scenario1	211	19	2	0	0	35	0.075840328
1	0.2	10	10	0.2	Scenario1	212	19	3	0	0	35	0.097604229
1	0.2	10	10	0.2	Scenario1	213	19	3	0	0	35	0.097604229
1	0.2	10	10	0.2	Scenario1	214	20	3	0	0	35	0.094883981
1	0.2	10	10	0.2	Scenario1	215	20	3	0	0	35	0.094883981
1	0.2	10	10	0.2	Scenario1	216	21	3	0	0	35	0.092275766
1	0.2	10	10	0.2	Scenario1	217	21	3	0	0	35	0.092275766
1	0.2	10	10	0.2	Scenario1	218	22	3	0	0	35	0.089778548
1	0.2	10	10	0.2	Scenario1	219	22	3	0	0	35	0.089778548
1	0.2	10	10	0.2	Scenario1	220	22	3	0	0	35	0.089778548
1	0.2	10	10	0.2	Scenario1	221	22	4	0	0	35	0.105212253
1	0.2	10	10	0.2	Scenario1	222	23	4	0	0	35	0.102928196
1	0.2	10	10	0.2	Scenario1	223	22	5	0	0	35	0.116109994
1	0.2	10	10	0.2	Scenario1	224	22	5	0	0	35	0.116109994
1	0.2	10	10	0.2	Scenario1	225	23	4	0	0	35	0.102928196
1	0.2	10	10	0.2	Scenario1	226	23	4	0	0	35	0.102928196
1	0.2	10	10	0.2	Scenario1	227	23	4	0	0	35	0.102928196
1	0.2	10	10	0.2	Scenario1	228	26	2	0	0	35	0.060437416
1	0.2	10	10	0.2	Scenario1	229	27	2	0	0	35	0.058711657
1	0.2	10	10	0.2	Scenario1	230	26	3	0	0	35	0.080835225
1	0.2	10	10	0.2	Scenario1	231	25	4	0	0	35	0.098544517
1	0.2	10	10	0.2	Scenario1	232	26	4	0	0	35	0.096449723
1	0.2	10	10	0.2	Scenario1	233	26	5	0	0	35	0.108249232
1	0.2	10	10	0.2	Scenario1	234	27	4	0	0	35	0.094420692
1	0.2	10	10	0.2	Scenario1	235	29	4	0	0	35	0.090558089
1	0.2	10	10	0.2	Scenario1	236	29	4	0	0	35	0.090558089
1	0.2	10	10	0.2	Scenario1	237	30	4	0	0	35	0.088722275
1	0.2	10	10	0.2	Scenario1	238	31	4	0	0	35	0.086948041
1	0.2	10	10	0.2	Scenario1	239	33	4	0	0	35	0.083576856
1	0.2	10	10	0.2	Scenario1	240	34	4	0	0	35	0.081975913
1	0.2	10	10	0.2	Scenario1	241	34	4	0	0	35	0.081975913
1	0.2	10	10	0.2	Scenario1	242	36	3	0	0	36	0.064285208
1	0.2	10	10	0.2	Scenario1	243	36	3	0	0	36	0.064285208
1	0.2	10	10	0.2	Scenario1	244	36	3	0	0	36	0.064285208
1	0.2	10	10	0.2	Scenario1	245	37	2	0	0	36	0.045582249
1	0.2	10	10	0.2	Scenario1	246	37	2	0	0	36	0.045582249
1	0.2	10	10	0.2	Scenario1	247	38	3	0	0	36	0.061718671
1	0.2	10	10	0.2	Scenario1	248	38	3	0	0	36	0.061718671
1	0.2	10	10	0.2	Scenario1	249	37	4	0	0	36	0.077487047
1	0.2	10	10	0.2	Scenario1	250	36	5	0	0	36	0.091031475
1	0.2	10	10	0.2	Scenario1	251	35	6	0	0	36	0.102458937
1	0.2	10	10	0.2	Scenario1	252	35	6	0	0	36	0.102458937
1	0.2	10	10	0.2	Scenario1	253	35	6	0	0	36	0.102458937
1	0.2	10	10	0.2	Scenario1	254	34	7	0	0	37	0.111876418
1	0.2	10	10	0.2	Scenario1	255	35	7	0	0	37	0.110458375
1	0.2	10	10	0.2	Scenario1	256	34	7	0	0	38	0.111876418
1	0.2	10	10	0.2	Scenario1	257	35	6	0	0	38	0.102458937
1	0.2	10	10	0.2	Scenario1	258	36	6	0	0	38	0.100964463
1	0.2	10	10	0.2	Scenario1	259	35	7	0	0	38	0.110458375
1	0.2	10	10	0.2	Scenario1	260	34	7	0	0	39	0.111876418
1	0.2	10	10	0.2	Scenario1	261	35	6	0	0	39	0.102458937
1	0.2	10	10	0.2	Scenario1	262	36	5	0	0	39	0.091031475
1	0.2	10	10	0.2	Scenario1	263	36	5	0	0	39	0.091031475
1	0.2	10	10	0.2	Scenario1	264	38	5	0	0	39	0.088091063
1	0.2	10	10	0.2	Scenario1	265	39	5	0	0	39	0.086680579
1	0.2	10	10	0.2	Scenario1	266	39	5	0	0	39	0.086680579
1	0.2	10	10	0.2	Scenario1	267	39	5	0	0	39	0.086680579
1	0.2	10	10	0.2	Scenario1	268	40	5	0	0	39	0.085308569
1	0.2	10	10	0.2	Scenario1	269	40	5	0	0	39	0.085308569
1	0.2	10	10	0.2	Scenario1	270	40	5	0	0	39	0.085308569
1	0.2	10	10	0.2	Scenario1	271	40	5	0	0	39	0.085308569
1	0.2	10	10	0.2	Scenario1	272	40	5	0	0	39	0.085308569
1	0.2	10	10	0.2	Scenario1	273	41	5	0	0	39	0.083973975
1	0.2	10	10	0.2	Scenario1	274	42	4	0	0	39	0.070933174
1	0.2	10	10	0.2	Scenario1	275	42	4	0	0	39	0.070933174
1	0.2	10	10	0.2	Scenario1	276	43	4	0	0	39	0.069744934
1	0.2	10	10	0.2	Scenario1	277	43	4	0	0	39	0.069744934
1	0.2	10	10	0.2	Scenario1	278	44	3	0	0	39	0.055082773
1	0.2	10	10	0.2	Scenario1	279	44	3	0	0	39	0.055082773
1	0.2	10	10	0.2	Scenario1	280	44	3	0	0	39	0.055082773
1	0.2	10	10	0.2	Scenario1	281	45	2	0	0	39	0.03861843
1	0.2	10	10	0.2	Scenario1	282	45	2	0	0	39	0.03861843
1	0.2	10	10	0.2	Scenario1	283	45	2	0	0	39	0.03861843
1	0.2	10	10	0.2	Scenario1	284	45	2	0	0	39	0.03861843
1	0.2	10	10	0.2	Scenario1	285	44	2	0	0	40	0.039371687
1	0.2	10	10	0.2	Scenario1	286	45	2	0	0	40	0.03861843
1	0.2	10	10	0.2	Scenario1	287	45	2	0	0	40	0.03861843
1	0.2	10	10	0.2	Scenario1	288	46	2	0	0	40	0.037893157
1	0.2	10	10	0.2	Scenario1	289	46	2	0	0	40	0.037893157
1	0.2	10	10	0.2	Scenario1	290	44	2	0	0	42	0.039371687
1	0.2	10	10	0.2	Scenario1	291	45	2	0	0	42	0.03861843
1	0.2	10	10	0.2	Scenario1	292	46	2	0	0	42	0.037893157
1	0.2	10	10	0.2	Scenario1	293	47	2	0	0	42	0.037194356
1	0.2	10	10	0.2	Scenario1	294	47	2	0	0	42	0.037194356
1	0.2	10	10	0.2	Scenario1	295	46	2	0	0	43	0.037893157
1	0.2	10	10	0.2	Scenario1	296	46	2	0	0	43	0.037893157
1	0.2	10	10	0.2	Scenario1	297	47	2	0	0	44	0.037194356
1	0.2	10	10	0.2	Scenario1	298	46	3	0	0	44	0.053168695
1	0.2	10	10	0.2	Scenario1	299	46	3	0	0	44	0.053168695
1	0.2	10	10	0.2	Scenario1	300	44	5	0	0	44	0.080183821
1	0.2	10	10	0.2	Scenario1	301	43	5	0	0	45	0.081412692
1	0.2	10	10	0.2	Scenario1	302	42	4	0	0	47	0.070933174
1	0.2	10	10	0.2	Scenario1	303	42	4	0	0	47	0.070933174
1	0.2	10	10	0.2	Scenario1	304	42	3	0	0	48	0.057135528
1	0.2	10	10	0.2	Scenario1	305	40	2	0	0	51	0.042699064
1	0.2	10	10	0.2	Scenario1	306	40	2	0	0	51	0.042699064
1	0.2	10	10	0.2	Scenario1	307	37	2	0	0	54	0.045582249
1	0.2	10	10	0.2	Scenario1	308	32	2	0	0	59	0.051340934
1	0.2	10	10	0.2	Scenario1	309	30	2	0	0	61	0.054062174
1	0.2	10	10	0.2	Scenario1	310	30	2	0	0	61	0.054062174
1	0.2	10	10	0.2	Scenario1	311	30	2	0	0	61	0.054062174
1	0.2	10	10	0.2	Scenario1	312	28	2	0	0	63	0.057078344
1	0.2	10	10	0.2	Scenario1	313	26	2	0	0	65	0.060437416
1	0.2	10	10	0.2	Scenario1	314	24	2	0	0	67	0.064197209
1	0.2	10	10	0.2	Scenario1	315	23	2	0	0	68	0.066248618
1	0.2	10	10	0.2	Scenario1	316	23	2	0	0	68	0.066248618
1	0.2	10	10	0.2	Scenario1	317	23	2	0	0	68	0.066248618
1	0.2	10	10	0.2	Scenario1	318	22	2	0	0	69	0.068427341
1	0.2	10	10	0.2	Scenario1	319	21	1	0	0	71	0.040912104
1	0.2	10	10	0.2	Scenario1	320	21	1	0	0	71	0.040912104
1	0.2	10	10	0.2	Scenario1	321	20	1	0	0	72	0.042633718
1	0.2	10	10	0.2	Scenario1	322	19	1	0	0	73	0.044503689
1	0.2	10	10	0.2	Scenario1	323	19	1	0	0	73	0.044503689
1	0.2	10	10	0.2	Scenario1	324	19	1	0	0	73	0.044503689
1	0.2	10	10	0.2	Scenario1	325	19	1	0	0	73	0.044503689
1	0.2	10	10	0.2	Scenario1	326	19	1	0	0	73	0.044503689
1	0.2	10	10	0.2	Scenario1	327	19	1	0	0	73	0.044503689
1	0.2	10	10	0.2	Scenario1	328	19	1	0	0	73	0.044503689
1	0.2	10	10	0.2	Scenario1	329	19	1	0	0	73	0.044503689
1	0.2	10	10	0.2	Scenario1	330	19	1	0	0	73	0.044503689
1	0.2	10	10	0.2	Scenario1	331	19	1	0	0	73	0.044503689
1	0.2	10	10	0.2	Scenario1	332	19	1	0	0	73	0.044503689
1	0.2	10	10	0.2	Scenario1	333	19	1	0	0	73	0.044503689
1	0.2	10	10	0.2	Scenario1	334	18	1	0	0	74	0.046541478
1	0.2	10	10	0.2	Scenario1	335	18	1	0	0	74	0.046541478
1	0.2	10	10	0.2	Scenario1	336	18	1	0	0	74	0.046541478
1	0.2	10	10	0.2	Scenario1	337	18	1	0	0	74	0.046541478
1	0.2	10	10	0.2	Scenario1	338	18	1	0	0	74	0.046541478
1	0.2	10	10	0.2	Scenario1	339	18	1	0	0	74	0.046541478
1	0.2	10	10	0.2	Scenario1	340	18	1	0	0	74	0.046541478
1	0.2	10	10	0.2	Scenario1	341	18	1	0	0	74	0.046541478
1	0.2	10	10	0.2	Scenario1	342	18	0	0	0	75	0
1	0.2	10	10	0.2	Scenario1	343	18	0	0	0	75	0
1	0.2	10	10	0.2	Scenario1	344	18	0	0	0	75	0
1	0.2	10	10	0.2	Scenario1	345	18	0	0	0	75	0
1	0.2	10	10	0.2	Scenario1	346	18	0	0	0	75	0
1	0.2	10	10	0.2	Scenario1	347	18	0	0	0	75	0
1	0.2	10	10	0.2	Scenario1	348	18	0	0	0	75	0
1	0.2	10	10	0.2	Scenario1	349	18	0	0	0	75	0
1	0.2	10	10	0.2	Scenario1	350	18	0	0	0	75	0
1	0.2	10	10	0.2	Scenario1	351	18	0	0	0	75	0
1	0.2	10	10	0.2	Scenario1	352	18	0	0	0	75	0
1	0.2	10	10	0.2	Scenario1	353	18	0	0	0	75	0
1	0.2	10	10	0.2	Scenario1	354	18	0	0	0	75	0
1	0.2	10	10	0.2	Scenario1	355	18	0	0	0	75	0
1	0.2	10	10	0.2	Scenario1	356	17	0	0	0	76	0
1	0.2	10	10	0.2	Scenario1	357	17	0	0	0	76	0
1	0.2	10	10	0.2	Scenario1	358	17	0	0	0	76	0
1	0.2	10	10	0.2	Scenario1	359	17	0	0	0	76	0
1	0.2	10	10	0.2	Scenario1	360	17	0	0	0	76	0
1	0.2	10	10	0.2	Scenario1	361	18	0	0	0	76	0
1	0.2	10	10	0.2	Scenario1	362	18	0	0	0	76	0
1	0.2	10	10	0.2	Scenario1	363	19	0	0	0	76	0
1	0.2	10	10	0.2	Scenario1	364	20	0	0	0	76	0
1	0.2	10	10	0.2	Scenario1	365	21	0	0	0	76	0
1	0.2	10	10	0.2	Scenario1	366	21	0	0	0	76	0
1	0.2	10	10	0.2	Scenario1	367	21	0	0	0	76	0
1	0.2	10	10	0.2	Scenario1	368	20	0	0	0	77	0
1	0.2	10	10	0.2	Scenario1	369	20	1	0	0	77	0.042633718
1	0.2	10	10	0.2	Scenario1	370	20	1	0	0	77	0.042633718
1	0.2	10	10	0.2	Scenario1	371	19	1	0	0	78	0.044503689
1	0.2	10	10	0.2	Scenario1	372	20	0	0	0	78	0
1	0.2	10	10	0.2	Scenario1	373	20	0	0	0	78	0
1	0.2	10	10	0.2	Scenario1	374	20	0	0	0	78	0
1	0.2	10	10	0.2	Scenario1	375	21	0	0	0	79	0
1	0.2	10	10	0.2	Scenario1	376	21	0	0	0	79	0
1	0.2	10	10	0.2	Scenario1	377	21	0	0	0	79	0
1	0.2	10	10	0.2	Scenario1	378	21	0	0	0	79	0
1	0.2	10	10	0.2	Scenario1	379	20	0	0	0	80	0
1	0.2	10	10	0.2	Scenario1	380	20	0	0	0	80	0
1	0.2	10	10	0.2	Scenario1	381	20	0	0	0	80	0
1	0.2	10	10	0.2	Scenario1	382	21	0	0	0	80	0
1	0.2	10	10	0.2	Scenario1	383	22	0	0	0	80	0
1	0.2	10	10	0.2	Scenario1	384	20	0	0	0	82	0
1	0.2	10	10	0.2	Scenario1	385	20	0	0	0	82	0
1	0.2	10	10	0.2	Scenario1	386	20	0	0	0	82	0
1	0.2	10	10	0.2	Scenario1	387	20	1	0	0	82	0.042633718
1	0.2	10	10	0.2	Scenario1	388	20	1	0	0	82	0.042633718
1	0.2	10	10	0.2	Scenario1	389	22	1	0	0	82	0.039322199
1	0.2	10	10	0.2	Scenario1	390	23	1	0	0	82	0.037849696
1	0.2	10	10	0.2	Scenario1	391	24	1	0	0	82	0.036482248
1	0.2	10	10	0.2	Scenario1	392	24	1	0	0	82	0.036482248
1	0.2	10	10	0.2	Scenario1	393	24	1	0	0	82	0.036482248
1	0.2	10	10	0.2	Scenario1	394	23	2	0	0	82	0.066248618
1	0.2	10	10	0.2	Scenario1	395	22	3	0	0	82	0.089778548
1	0.2	10	10	0.2	Scenario1	396	22	3	0	0	82	0.089778548
1	0.2	10	10	0.2	Scenario1	397	22	3	0	0	82	0.089778548
1	0.2	10	10	0.2	Scenario1	398	22	3	0	0	82	0.089778548
1	0.2	10	10	0.2	Scenario1	399	22	3	0	0	82	0.089778548
1	0.2	10	10	0.2	Scenario1	400	23	3	0	0	82	0.08738973
1	0.2	10	10	0.2	Scenario1	401	23	3	0	0	82	0.08738973
1	0.2	10	10	0.2	Scenario1	402	23	3	0	0	82	0.08738973
1	0.2	10	10	0.2	Scenario1	403	23	3	0	0	82	0.08738973
1	0.2	10	10	0.2	Scenario1	404	23	3	0	0	82	0.08738973
1	0.2	10	10	0.2	Scenario1	405	23	3	0	0	82	0.08738973
1	0.2	10	10	0.2	Scenario1	406	24	1	0	0	83	0.036482248
1	0.2	10	10	0.2	Scenario1	407	26	1	0	0	83	0.034021072
1	0.2	10	10	0.2	Scenario1	408	26	1	0	0	83	0.034021072
1	0.2	10	10	0.2	Scenario1	409	28	1	0	0	83	0.03186839
1	0.2	10	10	0.2	Scenario1	410	29	1	0	0	83	0.030890325
1	0.2	10	10	0.2	Scenario1	411	29	1	0	0	83	0.030890325
1	0.2	10	10	0.2	Scenario1	412	29	1	0	0	83	0.030890325
1	0.2	10	10	0.2	Scenario1	413	29	1	0	0	83	0.030890325
1	0.2	10	10	0.2	Scenario1	414	29	1	0	0	83	0.030890325
1	0.2	10	10	0.2	Scenario1	415	30	1	0	0	83	0.029970104
1	0.2	10	10	0.2	Scenario1	416	30	1	0	0	83	0.029970104
1	0.2	10	10	0.2	Scenario1	417	31	1	0	0	83	0.02910278
1	0.2	10	10	0.2	Scenario1	418	31	1	0	0	83	0.02910278
1	0.2	10	10	0.2	Scenario1	419	31	1	0	0	83	0.02910278
1	0.2	10	10	0.2	Scenario1	420	32	1	0	0	83	0.028283953
1	0.2	10	10	0.2	Scenario1	421	33	1	0	0	83	0.027509691
1	0.2	10	10	0.2	Scenario1	422	34	1	0	0	83	0.026776475
1	0.2	10	10	0.2	Scenario1	423	34	1	0	0	83	0.026776475
1	0.2	10	10	0.2	Scenario1	424	35	1	0	0	83	0.026081142
1	0.2	10	10	0.2	Scenario1	425	34	2	0	0	83	0.048874731
1	0.2	10	10	0.2	Scenario1	426	34	2	0	0	84	0.048874731
1	0.2	10	10	0.2	Scenario1	427	35	2	0	0	84	0.047726637
1	0.2	10	10	0.2	Scenario1	428	37	2	0	0	84	0.045582249
1	0.2	10	10	0.2	Scenario1	429	37	2	0	0	84	0.045582249
1	0.2	10	10	0.2	Scenario1	430	38	2	0	0	84	0.044579557
1	0.2	10	10	0.2	Scenario1	431	37	2	0	0	85	0.045582249
1	0.2	10	10	0.2	Scenario1	432	37	2	0	0	86	0.045582249
1	0.2	10	10	0.2	Scenario1	433	37	2	0	0	86	0.045582249
1	0.2	10	10	0.2	Scenario1	434	37	2	0	0	86	0.045582249
1	0.2	10	10	0.2	Scenario1	435	37	2	0	0	86	0.045582249
1	0.2	10	10	0.2	Scenario1	436	36	2	0	0	87	0.046630254
1	0.2	10	10	0.2	Scenario1	437	37	2	0	0	87	0.045582249
1	0.2	10	10	0.2	Scenario1	438	37	2	0	0	87	0.045582249
1	0.2	10	10	0.2	Scenario1	439	39	2	0	0	87	0.04361936
1	0.2	10	10	0.2	Scenario1	440	38	2	0	0	88	0.044579557
1	0.2	10	10	0.2	Scenario1	441	38	2	0	0	88	0.044579557
1	0.2	10	10	0.2	Scenario1	442	37	3	0	0	88	0.062976923
1	0.2	10	10	0.2	Scenario1	443	38	3	0	0	88	0.061718671
1	0.2	10	10	0.2	Scenario1	444	38	3	0	0	88	0.061718671
1	0.2	10	10	0.2	Scenario1	445	38	3	0	0	88	0.061718671
1	0.2	10	10	0.2	Scenario1	446	38	3	0	0	88	0.061718671
1	0.2	10	10	0.2	Scenario1	447	40	3	0	0	88	0.059341855
1	0.2	10	10	0.2	Scenario1	448	40	3	0	0	88	0.059341855
1	0.2	10	10	0.2	Scenario1	449	41	3	0	0	88	0.058218488
1	0.2	10	10	0.2	Scenario1	450	43	3	0	0	88	0.056090929
1	0.2	10	10	0.2	Scenario1	451	42	3	0	0	89	0.057135528
1	0.2	10	10	0.2	Scenario1	452	42	3	0	0	89	0.057135528
1	0.2	10	10	0.2	Scenario1	453	42	3	0	0	89	0.057135528
1	0.2	10	10	0.2	Scenario1	454	43	3	0	0	89	0.056090929
1	0.2	10	10	0.2	Scenario1	455	44	2	0	0	89	0.039371687
1	0.2	10	10	0.2	Scenario1	456	44	2	0	0	89	0.039371687
1	0.2	10	10	0.2	Scenario1	457	45	2	0	0	89	0.03861843
1	0.2	10	10	0.2	Scenario1	458	46	2	0	0	89	0.037893157
1	0.2	10	10	0.2	Scenario1	459	46	2	0	0	89	0.037893157
1	0.2	10	10	0.2	Scenario1	460	46	2	0	0	89	0.037893157
1	0.2	10	10	0.2	Scenario1	461	46	2	0	0	89	0.037893157
1	0.2	10	10	0.2	Scenario1	462	45	2	0	0	90	0.03861843
1	0.2	10	10	0.2	Scenario1	463	46	2	0	0	90	0.037893157
1	0.2	10	10	0.2	Scenario1	464	48	1	0	0	90	0.019492266
1	0.2	10	10	0.2	Scenario1	465	47	1	0	0	92	0.019878883
1	0.2	10	10	0.2	Scenario1	466	47	1	0	0	92	0.019878883
1	0.2	10	10	0.2	Scenario1	467	48	1	0	0	92	0.019492266
1	0.2	10	10	0.2	Scenario1	468	48	1	0	0	92	0.019492266
1	0.2	10	10	0.2	Scenario1	469	49	1	0	0	92	0.019120367
1	0.2	10	10	0.2	Scenario1	470	49	1	0	0	92	0.019120367
1	0.2	10	10	0.2	Scenario1	471	49	1	0	0	92	0.019120367
1	0.2	10	10	0.2	Scenario1	472	51	1	0	0	92	0.018417489
1	0.2	10	10	0.2	Scenario1	473	51	1	0	0	92	0.018417489
1	0.2	10	10	0.2	Scenario1	474	52	1	0	0	92	0.01808504
1	0.2	10	10	0.2	Scenario1	475	52	1	0	0	92	0.01808504
1	0.2	10	10	0.2	Scenario1	476	52	1	0	0	92	0.01808504
1	0.2	10	10	0.2	Scenario1	477	51	1	0	0	93	0.018417489
1	0.2	10	10	0.2	Scenario1	478	51	1	0	0	93	0.018417489
1	0.2	10	10	0.2	Scenario1	479	50	2	0	0	93	0.035243198
1	0.2	10	10	0.2	Scenario1	480	49	2	0	0	94	0.035870643
1	0.2	10	10	0.2	Scenario1	481	51	1	0	0	94	0.018417489
1	0.2	10	10	0.2	Scenario1	482	51	1	0	0	94	0.018417489
1	0.2	10	10	0.2	Scenario1	483	51	1	0	0	94	0.018417489
1	0.2	10	10	0.2	Scenario1	484	51	1	0	0	94	0.018417489
1	0.2	10	10	0.2	Scenario1	485	53	1	0	0	94	0.017764357
1	0.2	10	10	0.2	Scenario1	486	54	1	0	0	94	0.017454827
1	0.2	10	10	0.2	Scenario1	487	54	1	0	0	94	0.017454827
1	0.2	10	10	0.2	Scenario1	488	54	1	0	0	94	0.017454827
1	0.2	10	10	0.2	Scenario1	489	54	1	0	0	94	0.017454827
1	0.2	10	10	0.2	Scenario1	490	54	1	0	0	94	0.017454827
1	0.2	10	10	0.2	Scenario1	491	54	1	0	0	94	0.017454827
1	0.2	10	10	0.2	Scenario1	492	54	1	0	0	94	0.017454827
1	0.2	10	10	0.2	Scenario1	493	55	1	0	0	94	0.01715588
1	0.2	10	10	0.2	Scenario1	494	55	1	0	0	95	0.01715588
1	0.2	10	10	0.2	Scenario1	495	54	1	0	0	96	0.017454827
1	0.2	10	10	0.2	Scenario1	496	53	1	0	0	97	0.017764357
1	0.2	10	10	0.2	Scenario1	497	53	1	0	0	97	0.017764357
1	0.2	10	10	0.2	Scenario1	498	52	1	0	0	98	0.01808504
1	0.2	10	10	0.2	Scenario1	499	52	1	0	0	98	0.01808504
1	0.2	10	10	0.2	Scenario1	500	52	1	0	0	98	0.01808504
1	0.2	10	10	0.2	Scenario1	501	52	1	0	0	98	0.01808504
1	0.2	10	10	0.2	Scenario1	502	51	1	0	0	99	0.018417489
1	0.2	10	10	0.2	Scenario1	503	51	1	0	0	99	0.018417489
1	0.2	10	10	0.2	Scenario1	504	50	1	0	0	100	0.018762362
1	0.2	10	10	0.2	Scenario1	505	50	1	0	0	100	0.018762362
1	0.2	10	10	0.2	Scenario1	506	50	1	0	0	100	0.018762362
1	0.2	10	10	0.2	Scenario1	507	49	1	0	0	101	0.019120367
1	0.2	10	10	0.2	Scenario1	508	49	1	0	0	101	0.019120367
1	0.2	10	10	0.2	Scenario1	509	49	1	0	0	101	0.019120367
1	0.2	10	10	0.2	Scenario1	510	48	1	0	0	102	0.019492266
1	0.2	10	10	0.2	Scenario1	511	48	1	0	0	103	0.019492266
1	0.2	10	10	0.2	Scenario1	512	48	1	0	0	103	0.019492266
1	0.2	10	10	0.2	Scenario1	513	48	1	0	0	103	0.019492266
1	0.2	10	10	0.2	Scenario1	514	47	2	0	0	103	0.037194356
1	0.2	10	10	0.2	Scenario1	515	48	2	0	0	103	0.036520622
1	0.2	10	10	0.2	Scenario1	516	48	3	0	0	103	0.051380164
1	0.2	10	10	0.2	Scenario1	517	48	3	0	0	103	0.051380164
1	0.2	10	10	0.2	Scenario1	518	46	3	0	0	105	0.053168695
1	0.2	10	10	0.2	Scenario1	519	46	3	0	0	106	0.053168695
1	0.2	10	10	0.2	Scenario1	520	45	3	0	0	107	0.054109258
1	0.2	10	10	0.2	Scenario1	521	45	3	0	0	107	0.054109258
1	0.2	10	10	0.2	Scenario1	522	43	2	0	0	110	0.040154555
1	0.2	10	10	0.2	Scenario1	523	42	2	0	0	111	0.040968788
1	0.2	10	10	0.2	Scenario1	524	41	2	0	0	112	0.041816277
1	0.2	10	10	0.2	Scenario1	525	41	2	0	0	112	0.041816277
1	0.2	10	10	0.2	Scenario1	526	41	2	0	0	112	0.041816277
1	0.2	10	10	0.2	Scenario1	527	41	2	0	0	112	0.041816277
1	0.2	10	10	0.2	Scenario1	528	41	2	0	0	112	0.041816277
1	0.2	10	10	0.2	Scenario1	529	41	2	0	0	112	0.041816277
1	0.2	10	10	0.2	Scenario1	530	41	2	0	0	112	0.041816277
1	0.2	10	10	0.2	Scenario1	531	40	2	0	0	113	0.042699064
1	0.2	10	10	0.2	Scenario1	532	38	2	0	0	115	0.044579557
1	0.2	10	10	0.2	Scenario1	533	35	2	0	0	118	0.047726637
1	0.2	10	10	0.2	Scenario1	534	35	1	0	0	119	0.026081142
1	0.2	10	10	0.2	Scenario1	535	36	1	0	0	119	0.025420847
1	0.2	10	10	0.2	Scenario1	536	37	1	0	0	119	0.024793019
1	0.2	10	10	0.2	Scenario1	537	37	1	0	0	119	0.024793019
1	0.2	10	10	0.2	Scenario1	538	37	1	0	0	119	0.024793019
1	0.2	10	10	0.2	Scenario1	539	37	1	0	0	119	0.024793019
1	0.2	10	10	0.2	Scenario1	540	38	1	0	0	119	0.024195332
1	0.2	10	10	0.2	Scenario1	541	37	1	0	0	120	0.024793019
1	0.2	10	10	0.2	Scenario1	542	37	1	0	0	120	0.024793019
1	0.2	10	10	0.2	Scenario1	543	38	0	0	0	121	0
1	0.2	10	10	0.2	Scenario1	544	38	0	0	0	121	0
1	0.2	10	10	0.2	Scenario1	545	38	0	0	0	121	0
1	0.2	10	10	0.2	Scenario1	546	36	0	0	0	123	0
1	0.2	10	10	0.2	Scenario1	547	35	0	0	0	124	0
1	0.2	10	10	0.2	Scenario1	548	34	1	0	0	124	0.026776475
1	0.2	10	10	0.2	Scenario1	549	34	1	0	0	124	0.026776475
1	0.2	10	10	0.2	Scenario1	550	34	1	0	0	124	0.026776475
1	0.2	10	10	0.2	Scenario1	551	33	1	0	0	125	0.027509691
1	0.2	10	10	0.2	Scenario1	552	32	2	0	0	125	0.051340934
1	0.2	10	10	0.2	Scenario1	553	31	2	0	0	126	0.052667352
1	0.2	10	10	0.2	Scenario1	554	30	2	0	0	127	0.054062174
1	0.2	10	10	0.2	Scenario1	555	30	2	0	0	128	0.054062174
1	0.2	10	10	0.2	Scenario1	556	30	1	0	0	129	0.029970104
1	0.2	10	10	0.2	Scenario1	557	31	1	0	0	129	0.02910278
1	0.2	10	10	0.2	Scenario1	558	31	1	0	0	130	0.02910278
1	0.2	10	10	0.2	Scenario1	559	31	1	0	0	130	0.02910278
1	0.2	10	10	0.2	Scenario1	560	31	1	0	0	130	0.02910278
1	0.2	10	10	0.2	Scenario1	561	32	1	0	0	130	0.028283953
1	0.2	10	10	0.2	Scenario1	562	31	1	0	0	131	0.02910278
1	0.2	10	10	0.2	Scenario1	563	32	1	0	0	131	0.028283953
1	0.2	10	10	0.2	Scenario1	564	32	1	0	0	131	0.028283953
1	0.2	10	10	0.2	Scenario1	565	31	1	0	0	132	0.02910278
1	0.2	10	10	0.2	Scenario1	566	31	1	0	0	132	0.02910278
1	0.2	10	10	0.2	Scenario1	567	31	1	0	0	132	0.02910278
1	0.2	10	10	0.2	Scenario1	568	30	1	0	0	133	0.029970104
1	0.2	10	10	0.2	Scenario1	569	29	1	0	0	134	0.030890325
1	0.2	10	10	0.2	Scenario1	570	28	2	0	0	135	0.057078344
1	0.2	10	10	0.2	Scenario1	571	26	2	0	0	137	0.060437416
1	0.2	10	10	0.2	Scenario1	572	25	2	0	0	138	0.062263171
1	0.2	10	10	0.2	Scenario1	573	26	1	0	0	139	0.034021072
1	0.2	10	10	0.2	Scenario1	574	28	1	0	0	139	0.03186839
1	0.2	10	10	0.2	Scenario1	575	29	1	0	0	139	0.030890325
1	0.2	10	10	0.2	Scenario1	576	28	1	0	0	140	0.03186839
1	0.2	10	10	0.2	Scenario1	577	27	1	0	0	141	0.032909871
1	0.2	10	10	0.2	Scenario1	578	27	1	0	0	141	0.032909871
1	0.2	10	10	0.2	Scenario1	579	27	1	0	0	141	0.032909871
1	0.2	10	10	0.2	Scenario1	580	26	1	0	0	142	0.034021072
1	0.2	10	10	0.2	Scenario1	581	26	2	0	0	142	0.060437416
1	0.2	10	10	0.2	Scenario1	582	27	1	0	0	142	0.032909871
1	0.2	10	10	0.2	Scenario1	583	27	1	0	0	142	0.032909871
1	0.2	10	10	0.2	Scenario1	584	27	1	0	0	142	0.032909871
1	0.2	10	10	0.2	Scenario1	585	26	1	0	0	143	0.034021072
1	0.2	10	10	0.2	Scenario1	586	25	1	0	0	144	0.035209148
1	0.2	10	10	0.2	Scenario1	587	26	1	0	0	144	0.034021072
1	0.2	10	10	0.2	Scenario1	588	26	1	0	0	144	0.034021072
1	0.2	10	10	0.2	Scenario1	589	26	1	0	0	144	0.034021072
1	0.2	10	10	0.2	Scenario1	590	26	1	0	0	145	0.034021072
1	0.2	10	10	0.2	Scenario1	591	26	1	0	0	145	0.034021072
1	0.2	10	10	0.2	Scenario1	592	25	1	0	0	146	0.035209148
1	0.2	10	10	0.2	Scenario1	593	24	1	0	0	147	0.036482248
1	0.2	10	10	0.2	Scenario1	594	25	1	0	0	147	0.035209148
1	0.2	10	10	0.2	Scenario1	595	25	1	0	0	147	0.035209148
1	0.2	10	10	0.2	Scenario1	596	25	1	0	0	148	0.035209148
1	0.2	10	10	0.2	Scenario1	597	25	1	0	0	148	0.035209148
1	0.2	10	10	0.2	Scenario1	598	25	1	0	0	148	0.035209148
1	0.2	10	10	0.2	Scenario1	599	25	1	0	0	149	0.035209148
1	0.2	10	10	0.2	Scenario1	600	26	1	0	0	149	0.034021072
1	0.2	10	10	0.2	Scenario1	601	25	1	0	0	150	0.035209148
1	0.2	10	10	0.2	Scenario1	602	25	1	0	0	150	0.035209148
1	0.2	10	10	0.2	Scenario1	603	25	1	0	0	150	0.035209148
1	0.2	10	10	0.2	Scenario1	604	25	1	0	0	150	0.035209148
1	0.2	10	10	0.2	Scenario1	605	26	1	0	0	150	0.034021072
1	0.2	10	10	0.2	Scenario1	606	25	2	0	0	150	0.062263171
1	0.2	10	10	0.2	Scenario1	607	25	2	0	0	150	0.062263171
1	0.2	10	10	0.2	Scenario1	608	24	2	0	0	151	0.064197209
1	0.2	10	10	0.2	Scenario1	609	24	2	0	0	151	0.064197209
1	0.2	10	10	0.2	Scenario1	610	24	2	0	0	151	0.064197209
1	0.2	10	10	0.2	Scenario1	611	24	2	0	0	151	0.064197209
1	0.2	10	10	0.2	Scenario1	612	25	2	0	0	151	0.062263171
1	0.2	10	10	0.2	Scenario1	613	25	2	0	0	151	0.062263171
1	0.2	10	10	0.2	Scenario1	614	25	2	0	0	151	0.062263171
1	0.2	10	10	0.2	Scenario1	615	25	2	0	0	151	0.062263171
1	0.2	10	10	0.2	Scenario1	616	25	2	0	0	151	0.062263171
1	0.2	10	10	0.2	Scenario1	617	25	2	0	0	151	0.062263171
1	0.2	10	10	0.2	Scenario1	618	25	2	0	0	151	0.062263171
1	0.2	10	10	0.2	Scenario1	619	24	2	0	0	152	0.064197209
1	0.2	10	10	0.2	Scenario1	620	24	2	0	0	152	0.064197209
1	0.2	10	10	0.2	Scenario1	621	24	2	0	0	152	0.064197209
1	0.2	10	10	0.2	Scenario1	622	24	2	0	0	152	0.064197209
1	0.2	10	10	0.2	Scenario1	623	25	2	0	0	152	0.062263171
1	0.2	10	10	0.2	Scenario1	624	26	1	0	0	152	0.034021072
1	0.2	10	10	0.2	Scenario1	625	26	1	0	0	152	0.034021072
1	0.2	10	10	0.2	Scenario1	626	25	1	0	0	153	0.035209148
1	0.2	10	10	0.2	Scenario1	627	24	1	0	0	154	0.036482248
1	0.2	10	10	0.2	Scenario1	628	25	1	0	0	154	0.035209148
1	0.2	10	10	0.2	Scenario1	629	25	1	0	0	154	0.035209148
1	0.2	10	10	0.2	Scenario1	630	25	1	0	0	154	0.035209148
1	0.2	10	10	0.2	Scenario1	631	25	1	0	0	154	0.035209148
1	0.2	10	10	0.2	Scenario1	632	24	2	0	0	154	0.064197209
1	0.2	10	10	0.2	Scenario1	633	26	1	0	0	154	0.034021072
1	0.2	10	10	0.2	Scenario1	634	26	1	0	0	154	0.034021072
1	0.2	10	10	0.2	Scenario1	635	27	1	0	0	154	0.032909871
1	0.2	10	10	0.2	Scenario1	636	27	1	0	0	154	0.032909871
1	0.2	10	10	0.2	Scenario1	637	27	1	0	0	154	0.032909871
1	0.2	10	10	0.2	Scenario1	638	27	1	0	0	154	0.032909871
1	0.2	10	10	0.2	Scenario1	639	27	1	0	0	154	0.032909871
1	0.2	10	10	0.2	Scenario1	640	27	1	0	0	154	0.032909871
1	0.2	10	10	0.2	Scenario1	641	28	1	0	0	154	0.03186839
1	0.2	10	10	0.2	Scenario1	642	28	1	0	0	154	0.03186839
1	0.2	10	10	0.2	Scenario1	643	28	1	0	0	154	0.03186839
1	0.2	10	10	0.2	Scenario1	644	28	1	0	0	154	0.03186839
1	0.2	10	10	0.2	Scenario1	645	28	1	0	0	154	0.03186839
1	0.2	10	10	0.2	Scenario1	646	28	1	0	0	154	0.03186839
1	0.2	10	10	0.2	Scenario1	647	28	1	0	0	154	0.03186839
1	0.2	10	10	0.2	Scenario1	648	28	1	0	0	154	0.03186839
1	0.2	10	10	0.2	Scenario1	649	28	1	0	0	154	0.03186839
1	0.2	10	10	0.2	Scenario1	650	27	1	0	0	155	0.032909871
1	0.2	10	10	0.2	Scenario1	651	27	1	0	0	155	0.032909871
1	0.2	10	10	0.2	Scenario1	652	26	1	0	0	156	0.034021072
1	0.2	10	10	0.2	Scenario1	653	26	1	0	0	156	0.034021072
1	0.2	10	10	0.2	Scenario1	654	25	1	0	0	157	0.035209148
1	0.2	10	10	0.2	Scenario1	655	25	1	0	0	157	0.035209148
1	0.2	10	10	0.2	Scenario1	656	25	1	0	0	157	0.035209148
1	0.2	10	10	0.2	Scenario1	657	25	1	0	0	157	0.035209148
1	0.2	10	10	0.2	Scenario1	658	25	1	0	0	157	0.035209148
1	0.2	10	10	0.2	Scenario1	659	26	0	0	0	157	0
1	0.2	10	10	0.2	Scenario1	660	26	0	0	0	157	0
1	0.2	10	10	0.2	Scenario1	661	26	0	0	0	157	0
1	0.2	10	10	0.2	Scenario1	662	26	0	0	0	157	0
1	0.2	10	10	0.2	Scenario1	663	27	0	0	0	157	0
1	0.2	10	10	0.2	Scenario1	664	27	0	0	0	157	0
1	0.2	10	10	0.2	Scenario1	665	27	0	0	0	157	0
1	0.2	10	10	0.2	Scenario1	666	27	0	0	0	157	0
1	0.2	10	10	0.2	Scenario1	667	27	0	0	0	157	0
1	0.2	10	10	0.2	Scenario1	668	27	0	0	0	157	0
1	0.2	10	10	0.2	Scenario1	669	27	0	0	0	157	0
1	0.2	10	10	0.2	Scenario1	670	27	0	0	0	157	0
1	0.2	10	10	0.2	Scenario1	671	28	0	0	0	157	0
1	0.2	10	10	0.2	Scenario1	672	28	0	0	0	157	0
1	0.2	10	10	0.2	Scenario1	673	28	0	0	0	157	0
1	0.2	10	10	0.2	Scenario1	674	28	0	0	0	157	0
1	0.2	10	10	0.2	Scenario1	675	28	0	0	0	157	0
1	0.2	10	10	0.2	Scenario1	676	29	0	0	0	157	0
1	0.2	10	10	0.2	Scenario1	677	29	0	0	0	157	0
1	0.2	10	10	0.2	Scenario1	678	29	0	0	0	157	0
1	0.2	10	10	0.2	Scenario1	679	29	0	0	0	157	0
1	0.2	10	10	0.2	Scenario1	680	29	0	0	0	157	0
1	0.2	10	10	0.2	Scenario1	681	29	0	0	0	157	0
1	0.2	10	10	0.2	Scenario1	682	30	0	0	0	157	0
1	0.2	10	10	0.2	Scenario1	683	29	0	0	0	158	0
1	0.2	10	10	0.2	Scenario1	684	29	0	0	0	158	0
1	0.2	10	10	0.2	Scenario1	685	30	0	0	0	158	0
1	0.2	10	10	0.2	Scenario1	686	31	0	0	0	158	0
1	0.2	10	10	0.2	Scenario1	687	30	0	0	0	159	0
1	0.2	10	10	0.2	Scenario1	688	31	0	0	0	159	0
1	0.2	10	10	0.2	Scenario1	689	31	0	0	0	159	0
1	0.2	10	10	0.2	Scenario1	690	31	0	0	0	159	0
1	0.2	10	10	0.2	Scenario1	691	31	0	0	0	159	0
1	0.2	10	10	0.2	Scenario1	692	31	0	0	0	159	0
1	0.2	10	10	0.2	Scenario1	693	31	0	0	0	159	0
1	0.2	10	10	0.2	Scenario1	694	33	0	0	0	159	0
1	0.2	10	10	0.2	Scenario1	695	33	0	0	0	159	0
1	0.2	10	10	0.2	Scenario1	696	32	0	0	0	160	0
1	0.2	10	10	0.2	Scenario1	697	32	0	0	0	160	0
1	0.2	10	10	0.2	Scenario1	698	32	0	0	0	160	0
1	0.2	10	10	0.2	Scenario1	699	32	0	0	0	160	0
1	0.2	10	10	0.2	Scenario1	700	33	0	0	0	160	0
1	0.2	10	10	0.2	Scenario1	701	33	0	0	0	160	0
1	0.2	10	10	0.2	Scenario1	702	35	0	0	0	160	0
1	0.2	10	10	0.2	Scenario1	703	36	0	0	0	160	0
1	0.2	10	10	0.2	Scenario1	704	36	0	0	0	160	0
1	0.2	10	10	0.2	Scenario1	705	37	0	0	0	160	0
1	0.2	10	10	0.2	Scenario1	706	36	0	0	0	161	0
1	0.2	10	10	0.2	Scenario1	707	36	0	0	0	161	0
1	0.2	10	10	0.2	Scenario1	708	35	0	0	0	162	0
1	0.2	10	10	0.2	Scenario1	709	36	0	0	0	162	0
1	0.2	10	10	0.2	Scenario1	710	36	0	0	0	162	0
1	0.2	10	10	0.2	Scenario1	711	36	0	0	0	162	0
1	0.2	10	10	0.2	Scenario1	712	37	0	0	0	162	0
1	0.2	10	10	0.2	Scenario1	713	36	0	0	0	163	0
1	0.2	10	10	0.2	Scenario1	714	36	0	0	0	163	0
1	0.2	10	10	0.2	Scenario1	715	36	0	0	0	163	0
1	0.2	10	10	0.2	Scenario1	716	36	0	0	0	163	0
1	0.2	10	10	0.2	Scenario1	717	36	0	0	0	163	0
1	0.2	10	10	0.2	Scenario1	718	36	0	0	0	163	0
1	0.2	10	10	0.2	Scenario1	719	39	0	0	0	163	0
1	0.2	10	10	0.2	Scenario1	720	39	0	0	0	163	0
1	0.2	10	10	0.2	Scenario1	721	40	0	0	0	163	0
1	0.2	10	10	0.2	Scenario1	722	41	0	0	0	163	0
1	0.2	10	10	0.2	Scenario1	723	42	0	0	0	164	0
1	0.2	10	10	0.2	Scenario1	724	42	0	0	0	164	0
1	0.2	10	10	0.2	Scenario1	725	42	0	0	0	164	0
1	0.2	10	10	0.2	Scenario1	726	42	0	0	0	165	0
1	0.2	10	10	0.2	Scenario1	727	44	0	0	0	165	0
1	0.2	10	10	0.2	Scenario1	728	43	1	0	0	165	0.021591431
1	0.2	10	10	0.2	Scenario1	729	44	1	0	0	165	0.021136293
1	0.2	10	10	0.2	Scenario1	730	45	1	0	0	165	0.020699895
1	0.2	10	10	0.2	Scenario1	731	46	1	0	0	165	0.020281105
1	0.2	10	10	0.2	Scenario1	732	46	1	0	0	165	0.020281105
1	0.2	10	10	0.2	Scenario1	733	46	1	0	0	165	0.020281105
1	0.2	10	10	0.2	Scenario1	734	47	1	0	0	165	0.019878883
1	0.2	10	10	0.2	Scenario1	735	48	1	0	0	165	0.019492266
1	0.2	10	10	0.2	Scenario1	736	48	1	0	0	165	0.019492266
1	0.2	10	10	0.2	Scenario1	737	48	1	0	0	165	0.019492266
1	0.2	10	10	0.2	Scenario1	738	49	1	0	0	165	0.019120367
1	0.2	10	10	0.2	Scenario1	739	50	1	0	0	165	0.018762362
1	0.2	10	10	0.2	Scenario1	740	50	1	0	0	165	0.018762362
1	0.2	10	10	0.2	Scenario1	741	51	1	0	0	165	0.018417489
1	0.2	10	10	0.2	Scenario1	742	52	1	0	0	165	0.01808504
1	0.2	10	10	0.2	Scenario1	743	53	1	0	0	165	0.017764357
1	0.2	10	10	0.2	Scenario1	744	56	1	0	0	165	0.016866983
1	0.2	10	10	0.2	Scenario1	745	58	0	0	0	167	0
1	0.2	10	10	0.2	Scenario1	746	59	0	0	0	167	0
1	0.2	10	10	0.2	Scenario1	747	60	0	0	0	167	0
1	0.2	10	10	0.2	Scenario1	748	62	0	0	0	168	0
1	0.2	10	10	0.2	Scenario1	749	63	0	0	0	168	0
1	0.2	10	10	0.2	Scenario1	750	63	0	0	0	169	0
1	0.2	10	10	0.2	Scenario1	751	64	0	0	0	169	0
1	0.2	10	10	0.2	Scenario1	752	65	0	0	0	169	0
1	0.2	10	10	0.2	Scenario1	753	66	0	0	0	169	0
1	0.2	10	10	0.2	Scenario1	754	67	0	0	0	170	0
1	0.2	10	10	0.2	Scenario1	755	67	0	0	0	170	0
1	0.2	10	10	0.2	Scenario1	756	68	0	0	0	170	0
1	0.2	10	10	0.2	Scenario1	757	69	0	0	0	170	0
1	0.2	10	10	0.2	Scenario1	758	72	0	0	0	171	0
1	0.2	10	10	0.2	Scenario1	759	74	0	0	0	172	0
1	0.2	10	10	0.2	Scenario1	760	75	0	0	0	172	0
1	0.2	10	10	0.2	Scenario1	761	75	0	0	0	172	0
1	0.2	10	10	0.2	Scenario1	762	76	0	0	0	173	0
1	0.2	10	10	0.2	Scenario1	763	75	0	0	0	176	0
1	0.2	10	10	0.2	Scenario1	764	74	0	0	0	177	0
1	0.2	10	10	0.2	Scenario1	765	76	0	0	0	177	0
1	0.2	10	10	0.2	Scenario1	766	74	0	0	0	179	0
1	0.2	10	10	0.2	Scenario1	767	75	0	0	0	179	0
1	0.2	10	10	0.2	Scenario1	768	75	0	0	0	180	0
1	0.2	10	10	0.2	Scenario1	769	75	0	0	0	181	0
1	0.2	10	10	0.2	Scenario1	770	76	0	0	0	182	0
1	0.2	10	10	0.2	Scenario1	771	75	0	0	0	183	0
1	0.2	10	10	0.2	Scenario1	772	75	0	0	0	184	0
1	0.2	10	10	0.2	Scenario1	773	74	0	0	0	185	0
1	0.2	10	10	0.2	Scenario1	774	74	0	0	0	186	0
1	0.2	10	10	0.2	Scenario1	775	74	0	0	0	186	0
1	0.2	10	10	0.2	Scenario1	776	74	0	0	0	186	0
1	0.2	10	10	0.2	Scenario1	777	72	0	0	0	188	0
1	0.2	10	10	0.2	Scenario1	778	72	0	0	0	188	0
1	0.2	10	10	0.2	Scenario1	779	72	0	0	0	188	0
1	0.2	10	10	0.2	Scenario1	780	71	0	0	0	189	0
1	0.2	10	10	0.2	Scenario1	781	69	0	0	0	191	0
1	0.2	10	10	0.2	Scenario1	782	70	0	0	0	191	0
1	0.2	10	10	0.2	Scenario1	783	69	0	0	0	192	0
1	0.2	10	10	0.2	Scenario1	784	69	0	0	0	192	0
1	0.2	10	10	0.2	Scenario1	785	68	0	0	0	193	0
1	0.2	10	10	0.2	Scenario1	786	68	0	0	0	193	0
1	0.2	10	10	0.2	Scenario1	787	68	0	0	0	193	0
1	0.2	10	10	0.2	Scenario1	788	67	0	0	0	194	0
1	0.2	10	10	0.2	Scenario1	789	67	0	0	0	194	0
1	0.2	10	10	0.2	Scenario1	790	67	0	0	0	194	0
1	0.2	10	10	0.2	Scenario1	791	67	0	0	0	194	0
1	0.2	10	10	0.2	Scenario1	792	66	1	0	0	194	0.014435448
1	0.2	10	10	0.2	Scenario1	793	66	1	0	0	194	0.014435448
1	0.2	10	10	0.2	Scenario1	794	66	1	0	0	194	0.014435448
1	0.2	10	10	0.2	Scenario1	795	65	1	0	0	195	0.014646633
1	0.2	10	10	0.2	Scenario1	796	65	1	0	0	195	0.014646633
1	0.2	10	10	0.2	Scenario1	797	64	1	0	0	196	0.014864081
1	0.2	10	10	0.2	Scenario1	798	64	1	0	0	196	0.014864081
1	0.2	10	10	0.2	Scenario1	799	64	1	0	0	196	0.014864081
1	0.2	10	10	0.2	Scenario1	800	64	1	0	0	196	0.014864081
1	0.2	10	10	0.2	Scenario1	801	62	1	0	0	198	0.015318912
1	0.2	10	10	0.2	Scenario1	802	56	0	0	0	205	0
1	0.2	10	10	0.2	Scenario1	803	48	0	0	0	213	0
1	0.2	10	10	0.2	Scenario1	804	43	0	0	0	218	0
1	0.2	10	10	0.2	Scenario1	805	40	0	0	0	221	0
1	0.2	10	10	0.2	Scenario1	806	30	0	0	0	231	0
1	0.2	10	10	0.2	Scenario1	807	25	0	0	0	236	0
1	0.2	10	10	0.2	Scenario1	808	23	0	0	0	238	0
1	0.2	10	10	0.2	Scenario1	809	15	0	0	0	246	0
1	0.2	10	10	0.2	Scenario1	810	14	0	0	0	247	0
1	0.2	10	10	0.2	Scenario1	811	10	0	0	0	251	0
1	0.2	10	10	0.2	Scenario1	812	10	0	0	0	251	0
1	0.2	10	10	0.2	Scenario1	813	8	0	0	0	253	0
1	0.2	10	10	0.2	Scenario1	814	8	0	0	0	253	0
1	0.2	10	10	0.2	Scenario1	815	7	0	0	0	254	0
1	0.2	10	10	0.2	Scenario1	816	6	0	0	0	255	0
1	0.2	10	10	0.2	Scenario1	817	5	0	0	0	256	0
1	0.2	10	10	0.2	Scenario1	818	3	0	0	0	258	0
1	0.2	10	10	0.2	Scenario1	819	3	0	0	0	258	0
1	0.2	10	10	0.2	Scenario1	820	3	0	0	0	258	0
1	0.2	10	10	0.2	Scenario1	821	3	0	0	0	258	0
1	0.2	10	10	0.2	Scenario1	822	3	0	0	0	258	0
1	0.2	10	10	0.2	Scenario1	823	2	0	0	0	259	0
1	0.2	10	10	0.2	Scenario1	824	2	0	0	0	259	0
1	0.2	10	10	0.2	Scenario1	825	2	0	0	0	259	0
1	0.2	10	10	0.2	Scenario1	826	2	0	0	0	259	0
1	0.2	10	10	0.2	Scenario1	827	2	0	0	0	259	0
1	0.2	10	10	0.2	Scenario1	828	2	0	0	0	259	0
1	0.2	10	10	0.2	Scenario1	829	2	0	0	0	259	0
1	0.2	10	10	0.2	Scenario1	830	2	0	0	0	259	0
1	0.2	10	10	0.2	Scenario1	831	1	0	0	0	260	0
1	0.2	10	10	0.2	Scenario1	832	1	0	0	0	260	0
1	0.2	10	10	0.2	Scenario1	833	1	0	0	0	260	0
1	0.2	10	10	0.2	Scenario1	834	1	0	0	0	260	0
1	0.2	10	10	0.2	Scenario1	835	1	0	0	0	260	0
1	0.2	10	10	0.2	Scenario1	836	1	0	0	0	260	0
1	0.2	10	10	0.2	Scenario1	837	1	0	0	0	260	0
1	0.2	10	10	0.2	Scenario1	838	1	0	0	0	260	0
1	0.2	10	10	0.2	Scenario1	839	1	0	0	0	260	0
1	0.2	10	10	0.2	Scenario1	840	1	0	0	0	260	0
1	0.2	10	10	0.2	Scenario1	841	1	0	0	0	260	0
1	0.2	10	10	0.2	Scenario1	842	1	0	0	0	260	0
1	0.2	10	10	0.2	Scenario1	843	1	0	0	0	260	0
1	0.2	10	10	0.2	Scenario1	844	1	0	0	0	260	0
1	0.2	10	10	0.2	Scenario1	845	1	0	0	0	260	0
1	0.2	10	10	0.2	Scenario1	846	1	0	0	0	260	0
1	0.2	10	10	0.2	Scenario1	847	1	0	0	0	260	0
1	0.2	10	10	0.2	Scenario1	848	1	0	0	0	260	0
1	0.2	10	10	0.2	Scenario1	849	1	0	0	0	260	0
1	0.2	10	10	0.2	Scenario1	850	1	0	0	0	260	0
1	0.2	10	10	0.2	Scenario1	851	1	0	0	0	260	0
1	0.2	10	10	0.2	Scenario1	852	1	0	0	0	260	0
1	0.2	10	10	0.2	Scenario1	853	1	0	0	0	260	0
1	0.2	10	10	0.2	Scenario1	854	1	0	0	0	260	0
1	0.2	10	10	0.2	Scenario1	855	1	0	0	0	260	0
1	0.2	10	10	0.2	Scenario1	856	1	0	0	0	260	0
1	0.2	10	10	0.2	Scenario1	857	1	0	0	0	260	0
1	0.2	10	10	0.2	Scenario1	858	1	0	0	0	260	0
1	0.2	10	10	0.2	Scenario1	859	1	0	0	0	260	0
1	0.2	10	10	0.2	Scenario1	860	1	0	0	0	260	0
1	0.2	10	10	0.2	Scenario1	861	1	0	0	0	260	0
1	0.2	10	10	0.2	Scenario1	862	1	0	0	0	260	0
1	0.2	10	10	0.2	Scenario1	863	1	0	0	0	260	0
1	0.2	10	10	0.2	Scenario1	864	1	0	0	0	260	0
1	0.2	10	10	0.2	Scenario1	865	1	0	0	0	260	0
1	0.2	10	10	0.2	Scenario1	866	1	0	0	0	260	0
1	0.2	10	10	0.2	Scenario1	867	1	0	0	0	260	0
1	0.2	10	10	0.2	Scenario1	868	1	0	0	0	260	0
1	0.2	10	10	0.2	Scenario1	869	1	0	0	0	260	0
1	0.2	10	10	0.2	Scenario1	870	1	0	0	0	260	0
1	0.2	10	10	0.2	Scenario1	871	1	0	0	0	260	0
1	0.2	10	10	0.2	Scenario1	872	1	0	0	0	260	0
1	0.2	10	10	0.2	Scenario1	873	1	0	0	0	260	0
1	0.2	10	10	0.2	Scenario1	874	1	0	0	0	260	0
1	0.2	10	10	0.2	Scenario1	875	1	0	0	0	260	0
1	0.2	10	10	0.2	Scenario1	876	1	0	0	0	260	0
1	0.2	10	10	0.2	Scenario1	877	1	0	0	0	260	0
1	0.2	10	10	0.2	Scenario1	878	1	0	0	0	260	0
1	0.2	10	10	0.2	Scenario1	879	1	0	0	0	260	0
1	0.2	10	10	0.2	Scenario1	880	1	0	0	0	260	0
1	0.2	10	10	0.2	Scenario1	881	1	0	0	0	260	0
1	0.2	10	10	0.2	Scenario1	882	1	0	0	0	260	0
1	0.2	10	10	0.2	Scenario1	883	1	0	0	0	260	0
1	0.2	10	10	0.2	Scenario1	884	1	0	0	0	260	0
1	0.2	10	10	0.2	Scenario1	885	1	0	0	0	260	0
1	0.2	10	10	0.2	Scenario1	886	1	0	0	0	260	0
1	0.2	10	10	0.2	Scenario1	887	1	0	0	0	260	0
1	0.2	10	10	0.2	Scenario1	888	1	0	0	0	260	0
1	0.2	10	10	0.2	Scenario1	889	1	0	0	0	260	0
1	0.2	10	10	0.2	Scenario1	890	0	0	0	0	261	<RuntimePrimitiveException>
2	0.2	10	10	0.5	Scenario1	0	5	5	0	0	0	0.083313866
2	0.2	10	10	0.5	Scenario1	1	5	5	0	0	0	0.083313866
2	0.2	10	10	0.5	Scenario1	2	7	4	0	0	0	0.120369255
2	0.2	10	10	0.5	Scenario1	3	7	4	0	0	0	0.120369255
2	0.2	10	10	0.5	Scenario1	4	8	3	0	0	0	0.126967012
2	0.2	10	10	0.5	Scenario1	5	8	3	0	0	0	0.126967012
2	0.2	10	10	0.5	Scenario1	6	9	2	0	0	0	0.113070283
2	0.2	10	10	0.5	Scenario1	7	10	2	0	0	0	0.108605765
2	0.2	10	10	0.5	Scenario1	8	12	1	0	0	0	0.063911462
2	0.2	10	10	0.5	Scenario1	9	14	1	0	0	0	0.05689474
2	0.2	10	10	0.5	Scenario1	10	15	1	0	0	0	0.053911679
2	0.2	10	10	0.5	Scenario1	11	17	1	0	0	0	0.048769944
2	0.2	10	10	0.5	Scenario1	12	17	1	0	0	0	0.048769944
2	0.2	10	10	0.5	Scenario1	13	19	1	0	0	0	0.044503689
2	0.2	10	10	0.5	Scenario1	14	19	2	0	0	0	0.075840328
2	0.2	10	10	0.5	Scenario1	15	19	2	0	0	0	0.075840328
2	0.2	10	10	0.5	Scenario1	16	21	2	0	0	0	0.07074422
2	0.2	10	10	0.5	Scenario1	17	22	2	0	0	0	0.068427341
2	0.2	10	10	0.5	Scenario1	18	22	2	0	0	0	0.068427341
2	0.2	10	10	0.5	Scenario1	19	22	2	0	0	0	0.068427341
2	0.2	10	10	0.5	Scenario1	20	23	2	0	0	0	0.066248618
2	0.2	10	10	0.5	Scenario1	21	22	3	0	0	0	0.089778548
2	0.2	10	10	0.5	Scenario1	22	22	3	0	0	0	0.089778548
2	0.2	10	10	0.5	Scenario1	23	21	4	0	0	0	0.107551475
2	0.2	10	10	0.5	Scenario1	24	22	4	0	0	0	0.105212253
2	0.2	10	10	0.5	Scenario1	25	24	3	0	0	0	0.085105734
2	0.2	10	10	0.5	Scenario1	26	23	4	0	0	0	0.102928196
2	0.2	10	10	0.5	Scenario1	27	24	4	0	0	0	0.100704558
2	0.2	10	10	0.5	Scenario1	28	24	5	0	0	0	0.112144957
2	0.2	10	10	0.5	Scenario1	29	14	5	0	0	10	0.129349924
2	0.2	10	10	0.5	Scenario1	30	15	3	0	0	11	0.109512951
2	0.2	10	10	0.5	Scenario1	31	15	3	0	0	11	0.109512951
2	0.2	10	10	0.5	Scenario1	32	15	3	0	0	11	0.109512951
2	0.2	10	10	0.5	Scenario1	33	13	3	0	0	13	0.115823594
2	0.2	10	10	0.5	Scenario1	34	12	2	0	0	15	0.099865707
2	0.2	10	10	0.5	Scenario1	35	11	2	0	0	16	0.104164512
2	0.2	10	10	0.5	Scenario1	36	10	3	0	0	16	0.124306379
2	0.2	10	10	0.5	Scenario1	37	9	2	0	0	18	0.113070283
2	0.2	10	10	0.5	Scenario1	38	9	2	0	0	18	0.113070283
2	0.2	10	10	0.5	Scenario1	39	9	2	0	0	18	0.113070283
2	0.2	10	10	0.5	Scenario1	40	8	2	0	0	19	0.11732835
2	0.2	10	10	0.5	Scenario1	41	9	1	0	0	19	0.077998598
2	0.2	10	10	0.5	Scenario1	42	9	0	0	0	20	0
2	0.2	10	10	0.5	Scenario1	43	9	0	0	0	20	0
2	0.2	10	10	0.5	Scenario1	44	9	0	0	0	20	0
2	0.2	10	10	0.5	Scenario1	45	9	0	0	0	20	0
2	0.2	10	10	0.5	Scenario1	46	9	0	0	0	20	0
2	0.2	10	10	0.5	Scenario1	47	9	0	0	0	20	0
2	0.2	10	10	0.5	Scenario1	48	8	0	0	0	21	0
2	0.2	10	10	0.5	Scenario1	49	8	0	0	0	21	0
2	0.2	10	10	0.5	Scenario1	50	8	0	0	0	21	0
2	0.2	10	10	0.5	Scenario1	51	8	0	0	0	21	0
2	0.2	10	10	0.5	Scenario1	52	8	0	0	0	21	0
2	0.2	10	10	0.5	Scenario1	53	8	0	0	0	21	0
2	0.2	10	10	0.5	Scenario1	54	8	0	0	0	21	0
2	0.2	10	10	0.5	Scenario1	55	8	0	0	0	21	0
2	0.2	10	10	0.5	Scenario1	56	8	0	0	0	21	0
2	0.2	10	10	0.5	Scenario1	57	8	0	0	0	21	0
2	0.2	10	10	0.5	Scenario1	58	8	0	0	0	21	0
2	0.2	10	10	0.5	Scenario1	59	8	0	0	0	21	0
2	0.2	10	10	0.5	Scenario1	60	8	0	0	0	21	0
2	0.2	10	10	0.5	Scenario1	61	8	0	0	0	21	0
2	0.2	10	10	0.5	Scenario1	62	8	0	0	0	21	0
2	0.2	10	10	0.5	Scenario1	63	8	0	0	0	21	0
2	0.2	10	10	0.5	Scenario1	64	8	0	0	0	21	0
2	0.2	10	10	0.5	Scenario1	65	8	0	0	0	21	0
2	0.2	10	10	0.5	Scenario1	66	8	0	0	0	21	0
2	0.2	10	10	0.5	Scenario1	67	8	0	0	0	21	0
2	0.2	10	10	0.5	Scenario1	68	8	0	0	0	21	0
2	0.2	10	10	0.5	Scenario1	69	8	0	0	0	21	0
2	0.2	10	10	0.5	Scenario1	70	8	0	0	0	21	0
2	0.2	10	10	0.5	Scenario1	71	8	0	0	0	21	0
2	0.2	10	10	0.5	Scenario1	72	8	0	0	0	21	0
2	0.2	10	10	0.5	Scenario1	73	8	0	0	0	21	0
2	0.2	10	10	0.5	Scenario1	74	8	0	0	0	21	0
2	0.2	10	10	0.5	Scenario1	75	8	0	0	0	21	0
2	0.2	10	10	0.5	Scenario1	76	8	0	0	0	21	0
2	0.2	10	10	0.5	Scenario1	77	8	0	0	0	21	0
2	0.2	10	10	0.5	Scenario1	78	8	0	0	0	21	0
2	0.2	10	10	0.5	Scenario1	79	8	0	0	0	21	0
2	0.2	10	10	0.5	Scenario1	80	8	0	0	0	21	0
2	0.2	10	10	0.5	Scenario1	81	8	0	0	0	21	0
2	0.2	10	10	0.5	Scenario1	82	8	0	0	0	21	0
2	0.2	10	10	0.5	Scenario1	83	8	0	0	0	21	0
2	0.2	10	10	0.5	Scenario1	84	8	0	0	0	21	0
2	0.2	10	10	0.5	Scenario1	85	8	0	0	0	21	0
2	0.2	10	10	0.5	Scenario1	86	8	0	0	0	21	0
2	0.2	10	10	0.5	Scenario1	87	8	0	0	0	21	0
2	0.2	10	10	0.5	Scenario1	88	8	0	0	0	21	0
2	0.2	10	10	0.5	Scenario1	89	8	0	0	0	21	0
2	0.2	10	10	0.5	Scenario1	90	8	0	0	0	21	0
2	0.2	10	10	0.5	Scenario1	91	8	0	0	0	21	0
2	0.2	10	10	0.5	Scenario1	92	8	0	0	0	21	0
2	0.2	10	10	0.5	Scenario1	93	8	0	0	0	21	0
2	0.2	10	10	0.5	Scenario1	94	8	0	0	0	21	0
2	0.2	10	10	0.5	Scenario1	95	8	0	0	0	21	0
2	0.2	10	10	0.5	Scenario1	96	8	0	0	0	21	0
2	0.2	10	10	0.5	Scenario1	97	8	0	0	0	21	0
2	0.2	10	10	0.5	Scenario1	98	8	0	0	0	21	0
2	0.2	10	10	0.5	Scenario1	99	8	0	0	0	21	0
2	0.2	10	10	0.5	Scenario1	100	8	0	0	0	21	0
2	0.2	10	10	0.5	Scenario1	101	8	0	0	0	21	0
2	0.2	10	10	0.5	Scenario1	102	8	0	0	0	21	0
2	0.2	10	10	0.5	Scenario1	103	8	0	0	0	21	0
2	0.2	10	10	0.5	Scenario1	104	8	0	0	0	21	0
2	0.2	10	10	0.5	Scenario1	105	8	0	0	0	21	0
2	0.2	10	10	0.5	Scenario1	106	8	0	0	0	21	0
2	0.2	10	10	0.5	Scenario1	107	8	0	0	0	21	0
2	0.2	10	10	0.5	Scenario1	108	8	0	0	0	21	0
2	0.2	10	10	0.5	Scenario1	109	8	0	0	0	21	0
2	0.2	10	10	0.5	Scenario1	110	8	0	0	0	21	0
2	0.2	10	10	0.5	Scenario1	111	8	0	0	0	21	0
2	0.2	10	10	0.5	Scenario1	112	8	0	0	0	21	0
2	0.2	10	10	0.5	Scenario1	113	8	0	0	0	21	0
2	0.2	10	10	0.5	Scenario1	114	8	0	0	0	21	0
2	0.2	10	10	0.5	Scenario1	115	8	0	0	0	21	0
2	0.2	10	10	0.5	Scenario1	116	8	0	0	0	21	0
2	0.2	10	10	0.5	Scenario1	117	8	0	0	0	21	0
2	0.2	10	10	0.5	Scenario1	118	8	0	0	0	21	0
2	0.2	10	10	0.5	Scenario1	119	8	0	0	0	21	0
2	0.2	10	10	0.5	Scenario1	120	8	0	0	0	21	0
2	0.2	10	10	0.5	Scenario1	121	8	0	0	0	21	0
2	0.2	10	10	0.5	Scenario1	122	8	0	0	0	21	0
2	0.2	10	10	0.5	Scenario1	123	8	0	0	0	21	0
2	0.2	10	10	0.5	Scenario1	124	8	0	0	0	21	0
2	0.2	10	10	0.5	Scenario1	125	8	0	0	0	21	0
2	0.2	10	10	0.5	Scenario1	126	8	0	0	0	21	0
2	0.2	10	10	0.5	Scenario1	127	8	0	0	0	21	0
2	0.2	10	10	0.5	Scenario1	128	8	0	0	0	21	0
2	0.2	10	10	0.5	Scenario1	129	8	0	0	0	21	0
2	0.2	10	10	0.5	Scenario1	130	8	0	0	0	21	0
2	0.2	10	10	0.5	Scenario1	131	8	0	0	0	21	0
2	0.2	10	10	0.5	Scenario1	132	8	0	0	0	21	0
2	0.2	10	10	0.5	Scenario1	133	8	0	0	0	21	0
2	0.2	10	10	0.5	Scenario1	134	8	0	0	0	21	0
2	0.2	10	10	0.5	Scenario1	135	8	0	0	0	21	0
2	0.2	10	10	0.5	Scenario1	136	8	0	0	0	21	0
2	0.2	10	10	0.5	Scenario1	137	8	0	0	0	21	0
2	0.2	10	10	0.5	Scenario1	138	8	0	0	0	21	0
2	0.2	10	10	0.5	Scenario1	139	8	0	0	0	21	0
2	0.2	10	10	0.5	Scenario1	140	8	0	0	0	21	0
2	0.2	10	10	0.5	Scenario1	141	8	0	0	0	21	0
2	0.2	10	10	0.5	Scenario1	142	7	1	0	0	21	0.090588134
2	0.2	10	10	0.5	Scenario1	143	7	1	0	0	21	0.090588134
2	0.2	10	10	0.5	Scenario1	144	7	1	0	0	21	0.090588134
2	0.2	10	10	0.5	Scenario1	145	7	1	0	0	21	0.090588134
2	0.2	10	10	0.5	Scenario1	146	7	1	0	0	21	0.090588134
2	0.2	10	10	0.5	Scenario1	147	7	1	0	0	21	0.090588134
2	0.2	10	10	0.5	Scenario1	148	7	1	0	0	21	0.090588134
2	0.2	10	10	0.5	Scenario1	149	7	1	0	0	21	0.090588134
2	0.2	10	10	0.5	Scenario1	150	8	0	0	0	21	0
2	0.2	10	10	0.5	Scenario1	151	8	0	0	0	21	0
2	0.2	10	10	0.5	Scenario1	152	8	0	0	0	21	0
2	0.2	10	10	0.5	Scenario1	153	8	0	0	0	21	0
2	0.2	10	10	0.5	Scenario1	154	8	0	0	0	21	0
2	0.2	10	10	0.5	Scenario1	155	8	0	0	0	21	0
2	0.2	10	10	0.5	Scenario1	156	8	0	0	0	21	0
2	0.2	10	10	0.5	Scenario1	157	8	0	0	0	21	0
2	0.2	10	10	0.5	Scenario1	158	8	0	0	0	21	0
2	0.2	10	10	0.5	Scenario1	159	8	0	0	0	21	0
2	0.2	10	10	0.5	Scenario1	160	8	0	0	0	21	0
2	0.2	10	10	0.5	Scenario1	161	8	0	0	0	21	0
2	0.2	10	10	0.5	Scenario1	162	8	0	0	0	21	0
2	0.2	10	10	0.5	Scenario1	163	8	0	0	0	21	0
2	0.2	10	10	0.5	Scenario1	164	8	0	0	0	21	0
2	0.2	10	10	0.5	Scenario1	165	8	0	0	0	21	0
2	0.2	10	10	0.5	Scenario1	166	8	0	0	0	21	0
2	0.2	10	10	0.5	Scenario1	167	10	0	0	0	21	0
2	0.2	10	10	0.5	Scenario1	168	11	0	0	0	21	0
2	0.2	10	10	0.5	Scenario1	169	11	0	0	0	21	0
2	0.2	10	10	0.5	Scenario1	170	12	0	0	0	21	0
2	0.2	10	10	0.5	Scenario1	171	12	0	0	0	21	0
2	0.2	10	10	0.5	Scenario1	172	13	0	0	0	21	0
2	0.2	10	10	0.5	Scenario1	173	13	0	0	0	21	0
2	0.2	10	10	0.5	Scenario1	174	15	0	0	0	21	0
2	0.2	10	10	0.5	Scenario1	175	16	0	0	0	21	0
2	0.2	10	10	0.5	Scenario1	176	16	0	0	0	21	0
2	0.2	10	10	0.5	Scenario1	177	16	0	0	0	21	0
2	0.2	10	10	0.5	Scenario1	178	17	0	0	0	21	0
2	0.2	10	10	0.5	Scenario1	179	17	0	0	0	21	0
2	0.2	10	10	0.5	Scenario1	180	17	0	0	0	21	0
2	0.2	10	10	0.5	Scenario1	181	19	0	0	0	21	0
2	0.2	10	10	0.5	Scenario1	182	19	1	0	0	21	0.044503689
2	0.2	10	10	0.5	Scenario1	183	20	1	0	0	21	0.042633718
2	0.2	10	10	0.5	Scenario1	184	20	2	0	0	21	0.073211007
2	0.2	10	10	0.5	Scenario1	185	20	2	0	0	21	0.073211007
2	0.2	10	10	0.5	Scenario1	186	19	4	0	0	21	0.112359402
2	0.2	10	10	0.5	Scenario1	187	20	3	0	0	21	0.094883981
2	0.2	10	10	0.5	Scenario1	188	21	3	0	0	21	0.092275766
2	0.2	10	10	0.5	Scenario1	189	21	4	0	0	21	0.107551475
2	0.2	10	10	0.5	Scenario1	190	21	5	0	0	21	0.118090324
2	0.2	10	10	0.5	Scenario1	191	22	4	0	0	21	0.105212253
2	0.2	10	10	0.5	Scenario1	192	22	4	0	0	21	0.105212253
2	0.2	10	10	0.5	Scenario1	193	20	6	0	0	21	0.126449485
2	0.2	10	10	0.5	Scenario1	194	19	8	0	0	21	0.131605761
2	0.2	10	10	0.5	Scenario1	195	23	5	0	0	21	0.114123667
2	0.2	10	10	0.5	Scenario1	196	23	5	0	0	21	0.114123667
2	0.2	10	10	0.5	Scenario1	197	26	5	0	0	21	0.108249232
2	0.2	10	10	0.5	Scenario1	198	28	5	0	0	21	0.104478229
2	0.2	10	10	0.5	Scenario1	199	29	4	0	0	21	0.090558089
2	0.2	10	10	0.5	Scenario1	200	27	6	0	0	21	0.115323418
2	0.2	10	10	0.5	Scenario1	201	27	6	0	0	21	0.115323418
2	0.2	10	10	0.5	Scenario1	202	27	6	0	0	21	0.115323418
2	0.2	10	10	0.5	Scenario1	203	29	6	0	0	21	0.111991195
2	0.2	10	10	0.5	Scenario1	204	29	6	0	0	21	0.111991195
2	0.2	10	10	0.5	Scenario1	205	30	6	0	0	21	0.110345085
2	0.2	10	10	0.5	Scenario1	206	29	6	0	0	22	0.111991195
2	0.2	10	10	0.5	Scenario1	207	30	5	0	0	22	0.100861608
2	0.2	10	10	0.5	Scenario1	208	32	4	0	0	22	0.085233555
2	0.2	10	10	0.5	Scenario1	209	31	6	0	0	22	0.108718284
2	0.2	10	10	0.5	Scenario1	210	32	6	0	0	22	0.107114057
2	0.2	10	10	0.5	Scenario1	211	33	6	0	0	22	0.105534914
2	0.2	10	10	0.5	Scenario1	212	34	5	0	0	22	0.094137083
2	0.2	10	10	0.5	Scenario1	213	34	5	0	0	22	0.094137083
2	0.2	10	10	0.5	Scenario1	214	37	3	0	0	22	0.062976923
2	0.2	10	10	0.5	Scenario1	215	35	5	0	0	22	0.092563237
2	0.2	10	10	0.5	Scenario1	216	37	5	0	0	22	0.089541041
2	0.2	10	10	0.5	Scenario1	217	38	5	0	0	22	0.088091063
2	0.2	10	10	0.5	Scenario1	218	38	5	0	0	22	0.088091063
2	0.2	10	10	0.5	Scenario1	219	39	5	0	0	22	0.086680579
2	0.2	10	10	0.5	Scenario1	220	38	6	0	0	22	0.098065801
2	0.2	10	10	0.5	Scenario1	221	39	6	0	0	22	0.09666212
2	0.2	10	10	0.5	Scenario1	222	39	6	0	0	22	0.09666212
2	0.2	10	10	0.5	Scenario1	223	39	6	0	0	22	0.09666212
2	0.2	10	10	0.5	Scenario1	224	40	6	0	0	22	0.095288884
2	0.2	10	10	0.5	Scenario1	225	41	5	0	0	22	0.083973975
2	0.2	10	10	0.5	Scenario1	226	43	5	0	0	22	0.081412692
2	0.2	10	10	0.5	Scenario1	227	43	5	0	0	22	0.081412692
2	0.2	10	10	0.5	Scenario1	228	40	7	0	0	23	0.103626322
2	0.2	10	10	0.5	Scenario1	229	41	7	0	0	23	0.102320679
2	0.2	10	10	0.5	Scenario1	230	41	7	0	0	23	0.102320679
2	0.2	10	10	0.5	Scenario1	231	43	6	0	0	23	0.091349459
2	0.2	10	10	0.5	Scenario1	232	41	7	0	0	24	0.102320679
2	0.2	10	10	0.5	Scenario1	233	42	6	0	0	24	0.092632898
2	0.2	10	10	0.5	Scenario1	234	43	5	0	0	24	0.081412692
2	0.2	10	10	0.5	Scenario1	235	43	5	0	0	24	0.081412692
2	0.2	10	10	0.5	Scenario1	236	43	6	0	0	24	0.091349459
2	0.2	10	10	0.5	Scenario1	237	44	6	0	0	24	0.090095128
2	0.2	10	10	0.5	Scenario1	238	45	5	0	0	24	0.078988017
2	0.2	10	10	0.5	Scenario1	239	45	5	0	0	24	0.078988017
2	0.2	10	10	0.5	Scenario1	240	46	4	0	0	24	0.066395716
2	0.2	10	10	0.5	Scenario1	241	47	3	0	0	25	0.052259494
2	0.2	10	10	0.5	Scenario1	242	47	3	0	0	25	0.052259494
2	0.2	10	10	0.5	Scenario1	243	47	3	0	0	25	0.052259494
2	0.2	10	10	0.5	Scenario1	244	47	3	0	0	25	0.052259494
2	0.2	10	10	0.5	Scenario1	245	47	2	0	0	27	0.037194356
2	0.2	10	10	0.5	Scenario1	246	47	2	0	0	28	0.037194356
2	0.2	10	10	0.5	Scenario1	247	47	2	0	0	28	0.037194356
2	0.2	10	10	0.5	Scenario1	248	46	3	0	0	28	0.053168695
2	0.2	10	10	0.5	Scenario1	249	46	3	0	0	28	0.053168695
2	0.2	10	10	0.5	Scenario1	250	47	3	0	0	28	0.052259494
2	0.2	10	10	0.5	Scenario1	251	47	3	0	0	28	0.052259494
2	0.2	10	10	0.5	Scenario1	252	47	3	0	0	28	0.052259494
2	0.2	10	10	0.5	Scenario1	253	46	4	0	0	28	0.066395716
2	0.2	10	10	0.5	Scenario1	254	46	4	0	0	28	0.066395716
2	0.2	10	10	0.5	Scenario1	255	46	4	0	0	28	0.066395716
2	0.2	10	10	0.5	Scenario1	256	48	3	0	0	28	0.051380164
2	0.2	10	10	0.5	Scenario1	257	49	3	0	0	28	0.050529299
2	0.2	10	10	0.5	Scenario1	258	49	3	0	0	28	0.050529299
2	0.2	10	10	0.5	Scenario1	259	49	2	0	0	29	0.035870643
2	0.2	10	10	0.5	Scenario1	260	49	2	0	0	29	0.035870643
2	0.2	10	10	0.5	Scenario1	261	49	2	0	0	30	0.035870643
2	0.2	10	10	0.5	Scenario1	262	49	2	0	0	30	0.035870643
2	0.2	10	10	0.5	Scenario1	263	50	2	0	0	30	0.035243198
2	0.2	10	10	0.5	Scenario1	264	51	2	0	0	30	0.034637147
2	0.2	10	10	0.5	Scenario1	265	52	2	0	0	30	0.034051425
2	0.2	10	10	0.5	Scenario1	266	53	2	0	0	30	0.033485035
2	0.2	10	10	0.5	Scenario1	267	52	2	0	0	31	0.034051425
2	0.2	10	10	0.5	Scenario1	268	51	3	0	0	31	0.04890776
2	0.2	10	10	0.5	Scenario1	269	50	4	0	0	31	0.062379914
2	0.2	10	10	0.5	Scenario1	270	51	4	0	0	31	0.061447778
2	0.2	10	10	0.5	Scenario1	271	51	4	0	0	31	0.061447778
2	0.2	10	10	0.5	Scenario1	272	51	4	0	0	31	0.061447778
2	0.2	10	10	0.5	Scenario1	273	51	4	0	0	31	0.061447778
2	0.2	10	10	0.5	Scenario1	274	51	4	0	0	31	0.061447778
2	0.2	10	10	0.5	Scenario1	275	50	4	0	0	32	0.062379914
2	0.2	10	10	0.5	Scenario1	276	50	4	0	0	32	0.062379914
2	0.2	10	10	0.5	Scenario1	277	50	4	0	0	32	0.062379914
2	0.2	10	10	0.5	Scenario1	278	50	4	0	0	32	0.062379914
2	0.2	10	10	0.5	Scenario1	279	51	4	0	0	33	0.061447778
2	0.2	10	10	0.5	Scenario1	280	52	4	0	0	33	0.060542081
2	0.2	10	10	0.5	Scenario1	281	51	4	0	0	34	0.061447778
2	0.2	10	10	0.5	Scenario1	282	50	5	0	0	34	0.073468405
2	0.2	10	10	0.5	Scenario1	283	49	5	0	0	35	0.074514443
2	0.2	10	10	0.5	Scenario1	284	50	5	0	0	35	0.073468405
2	0.2	10	10	0.5	Scenario1	285	50	5	0	0	35	0.073468405
2	0.2	10	10	0.5	Scenario1	286	50	5	0	0	35	0.073468405
2	0.2	10	10	0.5	Scenario1	287	49	5	0	0	36	0.074514443
2	0.2	10	10	0.5	Scenario1	288	49	5	0	0	37	0.074514443
2	0.2	10	10	0.5	Scenario1	289	50	4	0	0	37	0.062379914
2	0.2	10	10	0.5	Scenario1	290	51	3	0	0	37	0.04890776
2	0.2	10	10	0.5	Scenario1	291	51	3	0	0	37	0.04890776
2	0.2	10	10	0.5	Scenario1	292	51	3	0	0	37	0.04890776
2	0.2	10	10	0.5	Scenario1	293	51	3	0	0	37	0.04890776
2	0.2	10	10	0.5	Scenario1	294	51	3	0	0	37	0.04890776
2	0.2	10	10	0.5	Scenario1	295	51	3	0	0	37	0.04890776
2	0.2	10	10	0.5	Scenario1	296	49	5	0	0	37	0.074514443
2	0.2	10	10	0.5	Scenario1	297	51	3	0	0	37	0.04890776
2	0.2	10	10	0.5	Scenario1	298	49	3	0	0	39	0.050529299
2	0.2	10	10	0.5	Scenario1	299	49	3	0	0	39	0.050529299
2	0.2	10	10	0.5	Scenario1	300	48	4	0	0	39	0.064327963
2	0.2	10	10	0.5	Scenario1	301	47	4	0	0	40	0.065346247
2	0.2	10	10	0.5	Scenario1	302	49	2	0	0	40	0.035870643
2	0.2	10	10	0.5	Scenario1	303	49	2	0	0	40	0.035870643
2	0.2	10	10	0.5	Scenario1	304	48	2	0	0	41	0.036520622
2	0.2	10	10	0.5	Scenario1	305	48	2	0	0	41	0.036520622
2	0.2	10	10	0.5	Scenario1	306	46	2	0	0	43	0.037893157
2	0.2	10	10	0.5	Scenario1	307	44	2	0	0	45	0.039371687
2	0.2	10	10	0.5	Scenario1	308	44	2	0	0	45	0.039371687
2	0.2	10	10	0.5	Scenario1	309	44	2	0	0	45	0.039371687
2	0.2	10	10	0.5	Scenario1	310	43	2	0	0	46	0.040154555
2	0.2	10	10	0.5	Scenario1	311	43	2	0	0	46	0.040154555
2	0.2	10	10	0.5	Scenario1	312	42	2	0	0	47	0.040968788
2	0.2	10	10	0.5	Scenario1	313	42	1	0	0	48	0.022066537
2	0.2	10	10	0.5	Scenario1	314	42	1	0	0	48	0.022066537
2	0.2	10	10	0.5	Scenario1	315	42	1	0	0	48	0.022066537
2	0.2	10	10	0.5	Scenario1	316	41	1	0	0	49	0.02256295
2	0.2	10	10	0.5	Scenario1	317	41	1	0	0	49	0.02256295
2	0.2	10	10	0.5	Scenario1	318	40	1	0	0	51	0.023082131
2	0.2	10	10	0.5	Scenario1	319	41	0	0	0	51	0
2	0.2	10	10	0.5	Scenario1	320	41	0	0	0	51	0
2	0.2	10	10	0.5	Scenario1	321	41	0	0	0	52	0
2	0.2	10	10	0.5	Scenario1	322	42	0	0	0	52	0
2	0.2	10	10	0.5	Scenario1	323	42	0	0	0	52	0
2	0.2	10	10	0.5	Scenario1	324	44	0	0	0	52	0
2	0.2	10	10	0.5	Scenario1	325	44	0	0	0	52	0
2	0.2	10	10	0.5	Scenario1	326	48	0	0	0	52	0
2	0.2	10	10	0.5	Scenario1	327	48	0	0	0	52	0
2	0.2	10	10	0.5	Scenario1	328	47	1	0	0	53	0.019878883
2	0.2	10	10	0.5	Scenario1	329	40	1	0	0	60	0.023082131
2	0.2	10	10	0.5	Scenario1	330	36	2	0	0	63	0.046630254
2	0.2	10	10	0.5	Scenario1	331	36	1	0	0	65	0.025420847
2	0.2	10	10	0.5	Scenario1	332	36	1	0	0	65	0.025420847
2	0.2	10	10	0.5	Scenario1	333	34	1	0	0	67	0.026776475
2	0.2	10	10	0.5	Scenario1	334	33	1	0	0	68	0.027509691
2	0.2	10	10	0.5	Scenario1	335	33	1	0	0	68	0.027509691
2	0.2	10	10	0.5	Scenario1	336	32	1	0	0	69	0.028283953
2	0.2	10	10	0.5	Scenario1	337	32	1	0	0	69	0.028283953
2	0.2	10	10	0.5	Scenario1	338	29	4	0	0	69	0.090558089
2	0.2	10	10	0.5	Scenario1	339	28	4	0	0	70	0.092457116
2	0.2	10	10	0.5	Scenario1	340	27	5	0	0	70	0.106345823
2	0.2	10	10	0.5	Scenario1	341	27	5	0	0	70	0.106345823
2	0.2	10	10	0.5	Scenario1	342	27	5	0	0	70	0.106345823
2	0.2	10	10	0.5	Scenario1	343	27	5	0	0	70	0.106345823
2	0.2	10	10	0.5	Scenario1	344	28	4	0	0	70	0.092457116
2	0.2	10	10	0.5	Scenario1	345	27	4	0	0	71	0.094420692
2	0.2	10	10	0.5	Scenario1	346	27	4	0	0	71	0.094420692
2	0.2	10	10	0.5	Scenario1	347	26	4	0	0	72	0.096449723
2	0.2	10	10	0.5	Scenario1	348	26	4	0	0	72	0.096449723
2	0.2	10	10	0.5	Scenario1	349	26	4	0	0	72	0.096449723
2	0.2	10	10	0.5	Scenario1	350	27	3	0	0	72	0.078839622
2	0.2	10	10	0.5	Scenario1	351	26	3	0	0	73	0.080835225
2	0.2	10	10	0.5	Scenario1	352	25	3	0	0	74	0.082922393
2	0.2	10	10	0.5	Scenario1	353	25	3	0	0	74	0.082922393
2	0.2	10	10	0.5	Scenario1	354	25	3	0	0	74	0.082922393
2	0.2	10	10	0.5	Scenario1	355	24	3	0	0	75	0.085105734
2	0.2	10	10	0.5	Scenario1	356	25	2	0	0	75	0.062263171
2	0.2	10	10	0.5	Scenario1	357	25	2	0	0	75	0.062263171
2	0.2	10	10	0.5	Scenario1	358	26	1	0	0	75	0.034021072
2	0.2	10	10	0.5	Scenario1	359	26	1	0	0	75	0.034021072
2	0.2	10	10	0.5	Scenario1	360	26	1	0	0	75	0.034021072
2	0.2	10	10	0.5	Scenario1	361	26	1	0	0	75	0.034021072
2	0.2	10	10	0.5	Scenario1	362	25	1	0	0	76	0.035209148
2	0.2	10	10	0.5	Scenario1	363	24	1	0	0	77	0.036482248
2	0.2	10	10	0.5	Scenario1	364	24	1	0	0	77	0.036482248
2	0.2	10	10	0.5	Scenario1	365	24	1	0	0	77	0.036482248
2	0.2	10	10	0.5	Scenario1	366	24	1	0	0	77	0.036482248
2	0.2	10	10	0.5	Scenario1	367	24	1	0	0	77	0.036482248
2	0.2	10	10	0.5	Scenario1	368	25	1	0	0	77	0.035209148
2	0.2	10	10	0.5	Scenario1	369	25	1	0	0	77	0.035209148
2	0.2	10	10	0.5	Scenario1	370	25	1	0	0	77	0.035209148
2	0.2	10	10	0.5	Scenario1	371	26	1	0	0	77	0.034021072
2	0.2	10	10	0.5	Scenario1	372	26	1	0	0	77	0.034021072
2	0.2	10	10	0.5	Scenario1	373	26	1	0	0	77	0.034021072
2	0.2	10	10	0.5	Scenario1	374	23	1	0	0	80	0.037849696
2	0.2	10	10	0.5	Scenario1	375	23	1	0	0	81	0.037849696
2	0.2	10	10	0.5	Scenario1	376	23	1	0	0	81	0.037849696
2	0.2	10	10	0.5	Scenario1	377	23	1	0	0	82	0.037849696
2	0.2	10	10	0.5	Scenario1	378	23	1	0	0	82	0.037849696
2	0.2	10	10	0.5	Scenario1	379	22	1	0	0	83	0.039322199
2	0.2	10	10	0.5	Scenario1	380	22	1	0	0	83	0.039322199
2	0.2	10	10	0.5	Scenario1	381	21	1	0	0	84	0.040912104
2	0.2	10	10	0.5	Scenario1	382	21	1	0	0	84	0.040912104
2	0.2	10	10	0.5	Scenario1	383	20	1	0	0	85	0.042633718
2	0.2	10	10	0.5	Scenario1	384	19	1	0	0	86	0.044503689
2	0.2	10	10	0.5	Scenario1	385	18	1	0	0	87	0.046541478
2	0.2	10	10	0.5	Scenario1	386	18	1	0	0	88	0.046541478
2	0.2	10	10	0.5	Scenario1	387	17	1	0	0	89	0.048769944
2	0.2	10	10	0.5	Scenario1	388	17	1	0	0	89	0.048769944
2	0.2	10	10	0.5	Scenario1	389	14	2	0	0	91	0.091895267
2	0.2	10	10	0.5	Scenario1	390	14	2	0	0	91	0.091895267
2	0.2	10	10	0.5	Scenario1	391	14	2	0	0	91	0.091895267
2	0.2	10	10	0.5	Scenario1	392	14	2	0	0	91	0.091895267
2	0.2	10	10	0.5	Scenario1	393	14	2	0	0	91	0.091895267
2	0.2	10	10	0.5	Scenario1	394	14	2	0	0	91	0.091895267
2	0.2	10	10	0.5	Scenario1	395	13	2	0	0	92	0.095767765
2	0.2	10	10	0.5	Scenario1	396	13	2	0	0	92	0.095767765
2	0.2	10	10	0.5	Scenario1	397	12	2	0	0	93	0.099865707
2	0.2	10	10	0.5	Scenario1	398	12	2	0	0	93	0.099865707
2	0.2	10	10	0.5	Scenario1	399	12	2	0	0	93	0.099865707
2	0.2	10	10	0.5	Scenario1	400	12	2	0	0	93	0.099865707
2	0.2	10	10	0.5	Scenario1	401	12	2	0	0	93	0.099865707
2	0.2	10	10	0.5	Scenario1	402	11	2	0	0	94	0.104164512
2	0.2	10	10	0.5	Scenario1	403	11	2	0	0	94	0.104164512
2	0.2	10	10	0.5	Scenario1	404	12	1	0	0	94	0.063911462
2	0.2	10	10	0.5	Scenario1	405	12	1	0	0	94	0.063911462
2	0.2	10	10	0.5	Scenario1	406	12	1	0	0	94	0.063911462
2	0.2	10	10	0.5	Scenario1	407	12	1	0	0	94	0.063911462
2	0.2	10	10	0.5	Scenario1	408	11	2	0	0	94	0.104164512
2	0.2	10	10	0.5	Scenario1	409	12	2	0	0	94	0.099865707
2	0.2	10	10	0.5	Scenario1	410	12	2	0	0	94	0.099865707
2	0.2	10	10	0.5	Scenario1	411	12	2	0	0	94	0.099865707
2	0.2	10	10	0.5	Scenario1	412	11	3	0	0	94	0.121789346
2	0.2	10	10	0.5	Scenario1	413	10	3	0	0	95	0.124306379
2	0.2	10	10	0.5	Scenario1	414	10	3	0	0	95	0.124306379
2	0.2	10	10	0.5	Scenario1	415	10	3	0	0	95	0.124306379
2	0.2	10	10	0.5	Scenario1	416	10	3	0	0	95	0.124306379
2	0.2	10	10	0.5	Scenario1	417	10	3	0	0	95	0.124306379
2	0.2	10	10	0.5	Scenario1	418	10	3	0	0	95	0.124306379
2	0.2	10	10	0.5	Scenario1	419	10	3	0	0	95	0.124306379
2	0.2	10	10	0.5	Scenario1	420	11	2	0	0	95	0.104164512
2	0.2	10	10	0.5	Scenario1	421	10	2	0	0	96	0.108605765
2	0.2	10	10	0.5	Scenario1	422	9	2	0	0	97	0.113070283
2	0.2	10	10	0.5	Scenario1	423	9	2	0	0	97	0.113070283
2	0.2	10	10	0.5	Scenario1	424	9	2	0	0	97	0.113070283
2	0.2	10	10	0.5	Scenario1	425	9	2	0	0	97	0.113070283
2	0.2	10	10	0.5	Scenario1	426	9	2	0	0	97	0.113070283
2	0.2	10	10	0.5	Scenario1	427	9	2	0	0	97	0.113070283
2	0.2	10	10	0.5	Scenario1	428	9	2	0	0	97	0.113070283
2	0.2	10	10	0.5	Scenario1	429	9	2	0	0	97	0.113070283
2	0.2	10	10	0.5	Scenario1	430	8	2	0	0	98	0.11732835
2	0.2	10	10	0.5	Scenario1	431	9	1	0	0	98	0.077998598
2	0.2	10	10	0.5	Scenario1	432	8	1	0	0	99	0.083938293
2	0.2	10	10	0.5	Scenario1	433	7	1	0	0	100	0.090588134
2	0.2	10	10	0.5	Scenario1	434	7	1	0	0	100	0.090588134
2	0.2	10	10	0.5	Scenario1	435	7	1	0	0	100	0.090588134
2	0.2	10	10	0.5	Scenario1	436	7	1	0	0	100	0.090588134
2	0.2	10	10	0.5	Scenario1	437	7	1	0	0	100	0.090588134
2	0.2	10	10	0.5	Scenario1	438	7	1	0	0	100	0.090588134
2	0.2	10	10	0.5	Scenario1	439	7	1	0	0	100	0.090588134
2	0.2	10	10	0.5	Scenario1	440	6	1	0	0	101	0.097864963
2	0.2	10	10	0.5	Scenario1	441	5	1	0	0	102	0.105316469
2	0.2	10	10	0.5	Scenario1	442	5	1	0	0	102	0.105316469
2	0.2	10	10	0.5	Scenario1	443	5	1	0	0	102	0.105316469
2	0.2	10	10	0.5	Scenario1	444	5	1	0	0	102	0.105316469
2	0.2	10	10	0.5	Scenario1	445	5	1	0	0	102	0.105316469
2	0.2	10	10	0.5	Scenario1	446	5	1	0	0	102	0.105316469
2	0.2	10	10	0.5	Scenario1	447	5	1	0	0	102	0.105316469
2	0.2	10	10	0.5	Scenario1	448	5	1	0	0	102	0.105316469
2	0.2	10	10	0.5	Scenario1	449	4	1	0	0	103	0.111345644
2	0.2	10	10	0.5	Scenario1	450	4	1	0	0	103	0.111345644
2	0.2	10	10	0.5	Scenario1	451	4	1	0	0	103	0.111345644
2	0.2	10	10	0.5	Scenario1	452	4	1	0	0	103	0.111345644
2	0.2	10	10	0.5	Scenario1	453	4	1	0	0	103	0.111345644
2	0.2	10	10	0.5	Scenario1	454	4	1	0	0	103	0.111345644
2	0.2	10	10	0.5	Scenario1	455	4	1	0	0	103	0.111345644
2	0.2	10	10	0.5	Scenario1	456	4	1	0	0	103	0.111345644
2	0.2	10	10	0.5	Scenario1	457	4	1	0	0	103	0.111345644
2	0.2	10	10	0.5	Scenario1	458	4	1	0	0	103	0.111345644
2	0.2	10	10	0.5	Scenario1	459	4	1	0	0	103	0.111345644
2	0.2	10	10	0.5	Scenario1	460	4	1	0	0	103	0.111345644
2	0.2	10	10	0.5	Scenario1	461	4	1	0	0	103	0.111345644
2	0.2	10	10	0.5	Scenario1	462	4	1	0	0	103	0.111345644
2	0.2	10	10	0.5	Scenario1	463	4	1	0	0	103	0.111345644
2	0.2	10	10	0.5	Scenario1	464	4	1	0	0	103	0.111345644
2	0.2	10	10	0.5	Scenario1	465	4	1	0	0	103	0.111345644
2	0.2	10	10	0.5	Scenario1	466	4	1	0	0	103	0.111345644
2	0.2	10	10	0.5	Scenario1	467	4	1	0	0	103	0.111345644
2	0.2	10	10	0.5	Scenario1	468	4	1	0	0	103	0.111345644
2	0.2	10	10	0.5	Scenario1	469	4	1	0	0	103	0.111345644
2	0.2	10	10	0.5	Scenario1	470	5	1	0	0	103	0.105316469
2	0.2	10	10	0.5	Scenario1	471	5	1	0	0	103	0.105316469
2	0.2	10	10	0.5	Scenario1	472	5	1	0	0	103	0.105316469
2	0.2	10	10	0.5	Scenario1	473	5	1	0	0	103	0.105316469
2	0.2	10	10	0.5	Scenario1	474	6	2	0	0	103	0.12308789
2	0.2	10	10	0.5	Scenario1	475	6	2	0	0	103	0.12308789
2	0.2	10	10	0.5	Scenario1	476	6	3	0	0	103	0.122139035
2	0.2	10	10	0.5	Scenario1	477	7	3	0	0	103	0.125990189
2	0.2	10	10	0.5	Scenario1	478	7	4	0	0	103	0.120369255
2	0.2	10	10	0.5	Scenario1	479	7	4	0	0	103	0.120369255
2	0.2	10	10	0.5	Scenario1	480	8	4	0	0	103	0.125316225
2	0.2	10	10	0.5	Scenario1	481	8	4	0	0	103	0.125316225
2	0.2	10	10	0.5	Scenario1	482	8	4	0	0	103	0.125316225
2	0.2	10	10	0.5	Scenario1	483	9	4	0	0	103	0.127884288
2	0.2	10	10	0.5	Scenario1	484	9	4	0	0	103	0.127884288
2	0.2	10	10	0.5	Scenario1	485	9	4	0	0	103	0.127884288
2	0.2	10	10	0.5	Scenario1	486	8	5	0	0	103	0.11844547
2	0.2	10	10	0.5	Scenario1	487	8	6	0	0	103	0.109398321
2	0.2	10	10	0.5	Scenario1	488	8	6	0	0	103	0.109398321
2	0.2	10	10	0.5	Scenario1	489	8	6	0	0	103	0.109398321
2	0.2	10	10	0.5	Scenario1	490	9	6	0	0	103	0.116706844
2	0.2	10	10	0.5	Scenario1	491	9	6	0	0	103	0.116706844
2	0.2	10	10	0.5	Scenario1	492	10	5	0	0	103	0.127088615
2	0.2	10	10	0.5	Scenario1	493	10	5	0	0	103	0.127088615
2	0.2	10	10	0.5	Scenario1	494	10	5	0	0	103	0.127088615
2	0.2	10	10	0.5	Scenario1	495	8	6	0	0	104	0.109398321
2	0.2	10	10	0.5	Scenario1	496	8	6	0	0	104	0.109398321
2	0.2	10	10	0.5	Scenario1	497	8	6	0	0	104	0.109398321
2	0.2	10	10	0.5	Scenario1	498	9	6	0	0	104	0.116706844
2	0.2	10	10	0.5	Scenario1	499	9	6	0	0	104	0.116706844
2	0.2	10	10	0.5	Scenario1	500	10	6	0	0	104	0.12200529
2	0.2	10	10	0.5	Scenario1	501	11	6	0	0	104	0.125728478
2	0.2	10	10	0.5	Scenario1	502	11	6	0	0	104	0.125728478
2	0.2	10	10	0.5	Scenario1	503	11	6	0	0	104	0.125728478
2	0.2	10	10	0.5	Scenario1	504	11	6	0	0	104	0.125728478
2	0.2	10	10	0.5	Scenario1	505	12	6	0	0	104	0.128219222
2	0.2	10	10	0.5	Scenario1	506	11	6	0	0	105	0.125728478
2	0.2	10	10	0.5	Scenario1	507	12	5	0	0	105	0.129850923
2	0.2	10	10	0.5	Scenario1	508	12	5	0	0	105	0.129850923
2	0.2	10	10	0.5	Scenario1	509	12	5	0	0	105	0.129850923
2	0.2	10	10	0.5	Scenario1	510	11	6	0	0	105	0.125728478
2	0.2	10	10	0.5	Scenario1	511	12	6	0	0	105	0.128219222
2	0.2	10	10	0.5	Scenario1	512	11	8	0	0	105	0.113917746
2	0.2	10	10	0.5	Scenario1	513	10	8	0	0	106	0.107649875
2	0.2	10	10	0.5	Scenario1	514	10	8	0	0	106	0.107649875
2	0.2	10	10	0.5	Scenario1	515	10	8	0	0	106	0.107649875
2	0.2	10	10	0.5	Scenario1	516	10	8	0	0	106	0.107649875
2	0.2	10	10	0.5	Scenario1	517	9	9	0	0	106	0.091369936
2	0.2	10	10	0.5	Scenario1	518	10	10	0	0	106	0.092299399
2	0.2	10	10	0.5	Scenario1	519	11	10	0	0	106	0.09995653
2	0.2	10	10	0.5	Scenario1	520	11	9	0	0	107	0.106988765
2	0.2	10	10	0.5	Scenario1	521	10	9	0	0	108	0.099906699
2	0.2	10	10	0.5	Scenario1	522	10	9	0	0	108	0.099906699
2	0.2	10	10	0.5	Scenario1	523	8	10	0	0	109	0.072833949
2	0.2	10	10	0.5	Scenario1	524	8	10	0	0	109	0.072833949
2	0.2	10	10	0.5	Scenario1	525	9	10	0	0	109	0.083306612
2	0.2	10	10	0.5	Scenario1	526	9	10	0	0	109	0.083306612
2	0.2	10	10	0.5	Scenario1	527	9	10	0	0	109	0.083306612
2	0.2	10	10	0.5	Scenario1	528	9	9	0	0	110	0.091369936
2	0.2	10	10	0.5	Scenario1	529	9	9	0	0	110	0.091369936
2	0.2	10	10	0.5	Scenario1	530	8	10	0	0	110	0.072833949
2	0.2	10	10	0.5	Scenario1	531	8	9	0	0	111	0.081170036
2	0.2	10	10	0.5	Scenario1	532	8	8	0	0	112	0.090185302
2	0.2	10	10	0.5	Scenario1	533	8	8	0	0	112	0.090185302
2	0.2	10	10	0.5	Scenario1	534	8	8	0	0	112	0.090185302
2	0.2	10	10	0.5	Scenario1	535	6	8	0	0	114	0.064231775
2	0.2	10	10	0.5	Scenario1	536	4	7	0	0	117	0.037092478
2	0.2	10	10	0.5	Scenario1	537	5	7	0	0	117	0.05757142
2	0.2	10	10	0.5	Scenario1	538	5	7	0	0	117	0.05757142
2	0.2	10	10	0.5	Scenario1	539	4	7	0	0	118	0.037092478
2	0.2	10	10	0.5	Scenario1	540	4	6	0	0	119	0.047977574
2	0.2	10	10	0.5	Scenario1	541	4	6	0	0	119	0.047977574
2	0.2	10	10	0.5	Scenario1	542	4	6	0	0	119	0.047977574
2	0.2	10	10	0.5	Scenario1	543	4	6	0	0	119	0.047977574
2	0.2	10	10	0.5	Scenario1	544	4	6	0	0	119	0.047977574
2	0.2	10	10	0.5	Scenario1	545	4	6	0	0	119	0.047977574
2	0.2	10	10	0.5	Scenario1	546	4	5	0	0	120	0.061574344
2	0.2	10	10	0.5	Scenario1	547	4	5	0	0	120	0.061574344
2	0.2	10	10	0.5	Scenario1	548	4	5	0	0	120	0.061574344
2	0.2	10	10	0.5	Scenario1	549	4	5	0	0	120	0.061574344
2	0.2	10	10	0.5	Scenario1	550	4	5	0	0	120	0.061574344
2	0.2	10	10	0.5	Scenario1	551	4	5	0	0	120	0.061574344
2	0.2	10	10	0.5	Scenario1	552	4	5	0	0	120	0.061574344
2	0.2	10	10	0.5	Scenario1	553	4	5	0	0	120	0.061574344
2	0.2	10	10	0.5	Scenario1	554	3	5	0	0	121	0.033087155
2	0.2	10	10	0.5	Scenario1	555	3	5	0	0	121	0.033087155
2	0.2	10	10	0.5	Scenario1	556	3	5	0	0	121	0.033087155
2	0.2	10	10	0.5	Scenario1	557	3	5	0	0	121	0.033087155
2	0.2	10	10	0.5	Scenario1	558	3	4	0	0	122	0.04822583
2	0.2	10	10	0.5	Scenario1	559	3	4	0	0	122	0.04822583
2	0.2	10	10	0.5	Scenario1	560	3	4	0	0	122	0.04822583
2	0.2	10	10	0.5	Scenario1	561	3	3	0	0	123	0.06870893
2	0.2	10	10	0.5	Scenario1	562	3	3	0	0	123	0.06870893
2	0.2	10	10	0.5	Scenario1	563	3	3	0	0	123	0.06870893
2	0.2	10	10	0.5	Scenario1	564	3	3	0	0	123	0.06870893
2	0.2	10	10	0.5	Scenario1	565	3	3	0	0	123	0.06870893
2	0.2	10	10	0.5	Scenario1	566	3	3	0	0	123	0.06870893
2	0.2	10	10	0.5	Scenario1	567	3	3	0	0	123	0.06870893
2	0.2	10	10	0.5	Scenario1	568	3	3	0	0	123	0.06870893
2	0.2	10	10	0.5	Scenario1	569	3	3	0	0	123	0.06870893
2	0.2	10	10	0.5	Scenario1	570	3	3	0	0	123	0.06870893
2	0.2	10	10	0.5	Scenario1	571	3	3	0	0	123	0.06870893
2	0.2	10	10	0.5	Scenario1	572	3	3	0	0	123	0.06870893
2	0.2	10	10	0.5	Scenario1	573	3	3	0	0	123	0.06870893
2	0.2	10	10	0.5	Scenario1	574	3	3	0	0	123	0.06870893
2	0.2	10	10	0.5	Scenario1	575	3	3	0	0	123	0.06870893
2	0.2	10	10	0.5	Scenario1	576	2	4	0	0	123	0.007358732
2	0.2	10	10	0.5	Scenario1	577	2	3	0	0	124	0.021055398
2	0.2	10	10	0.5	Scenario1	578	2	3	0	0	124	0.021055398
2	0.2	10	10	0.5	Scenario1	579	2	3	0	0	124	0.021055398
2	0.2	10	10	0.5	Scenario1	580	2	3	0	0	124	0.021055398
2	0.2	10	10	0.5	Scenario1	581	2	3	0	0	124	0.021055398
2	0.2	10	10	0.5	Scenario1	582	2	3	0	0	124	0.021055398
2	0.2	10	10	0.5	Scenario1	583	2	3	0	0	124	0.021055398
2	0.2	10	10	0.5	Scenario1	584	2	3	0	0	124	0.021055398
2	0.2	10	10	0.5	Scenario1	585	2	3	0	0	124	0.021055398
2	0.2	10	10	0.5	Scenario1	586	2	3	0	0	124	0.021055398
2	0.2	10	10	0.5	Scenario1	587	2	3	0	0	124	0.021055398
2	0.2	10	10	0.5	Scenario1	588	2	3	0	0	124	0.021055398
2	0.2	10	10	0.5	Scenario1	589	2	3	0	0	124	0.021055398
2	0.2	10	10	0.5	Scenario1	590	2	3	0	0	124	0.021055398
2	0.2	10	10	0.5	Scenario1	591	2	3	0	0	124	0.021055398
2	0.2	10	10	0.5	Scenario1	592	2	3	0	0	124	0.021055398
2	0.2	10	10	0.5	Scenario1	593	2	3	0	0	124	0.021055398
2	0.2	10	10	0.5	Scenario1	594	2	3	0	0	124	0.021055398
2	0.2	10	10	0.5	Scenario1	595	2	3	0	0	124	0.021055398
2	0.2	10	10	0.5	Scenario1	596	2	3	0	0	124	0.021055398
2	0.2	10	10	0.5	Scenario1	597	2	3	0	0	124	0.021055398
2	0.2	10	10	0.5	Scenario1	598	2	3	0	0	124	0.021055398
2	0.2	10	10	0.5	Scenario1	599	2	3	0	0	124	0.021055398
2	0.2	10	10	0.5	Scenario1	600	2	3	0	0	124	0.021055398
2	0.2	10	10	0.5	Scenario1	601	2	3	0	0	124	0.021055398
2	0.2	10	10	0.5	Scenario1	602	2	3	0	0	124	0.021055398
2	0.2	10	10	0.5	Scenario1	603	2	3	0	0	124	0.021055398
2	0.2	10	10	0.5	Scenario1	604	2	3	0	0	124	0.021055398
2	0.2	10	10	0.5	Scenario1	605	2	3	0	0	124	0.021055398
2	0.2	10	10	0.5	Scenario1	606	2	3	0	0	124	0.021055398
2	0.2	10	10	0.5	Scenario1	607	2	3	0	0	124	0.021055398
2	0.2	10	10	0.5	Scenario1	608	2	3	0	0	124	0.021055398
2	0.2	10	10	0.5	Scenario1	609	2	3	0	0	124	0.021055398
2	0.2	10	10	0.5	Scenario1	610	2	3	0	0	124	0.021055398
2	0.2	10	10	0.5	Scenario1	611	2	3	0	0	124	0.021055398
2	0.2	10	10	0.5	Scenario1	612	2	3	0	0	124	0.021055398
2	0.2	10	10	0.5	Scenario1	613	2	3	0	0	124	0.021055398
2	0.2	10	10	0.5	Scenario1	614	2	3	0	0	124	0.021055398
2	0.2	10	10	0.5	Scenario1	615	2	3	0	0	124	0.021055398
2	0.2	10	10	0.5	Scenario1	616	2	3	0	0	124	0.021055398
2	0.2	10	10	0.5	Scenario1	617	2	3	0	0	124	0.021055398
2	0.2	10	10	0.5	Scenario1	618	2	3	0	0	124	0.021055398
2	0.2	10	10	0.5	Scenario1	619	2	3	0	0	124	0.021055398
2	0.2	10	10	0.5	Scenario1	620	2	3	0	0	124	0.021055398
2	0.2	10	10	0.5	Scenario1	621	2	3	0	0	124	0.021055398
2	0.2	10	10	0.5	Scenario1	622	2	3	0	0	124	0.021055398
2	0.2	10	10	0.5	Scenario1	623	2	4	0	0	124	0.007358732
2	0.2	10	10	0.5	Scenario1	624	2	4	0	0	124	0.007358732
2	0.2	10	10	0.5	Scenario1	625	2	4	0	0	124	0.007358732
2	0.2	10	10	0.5	Scenario1	626	2	5	0	0	124	-7.85E-04
2	0.2	10	10	0.5	Scenario1	627	2	6	0	0	124	-0.005736331
2	0.2	10	10	0.5	Scenario1	628	2	8	0	0	124	-0.010686601
2	0.2	10	10	0.5	Scenario1	629	2	8	0	0	124	-0.010686601
2	0.2	10	10	0.5	Scenario1	630	2	8	0	0	124	-0.010686601
2	0.2	10	10	0.5	Scenario1	631	2	9	0	0	124	-0.011844883
2	0.2	10	10	0.5	Scenario1	632	2	9	0	0	124	-0.011844883
2	0.2	10	10	0.5	Scenario1	633	2	9	0	0	124	-0.011844883
2	0.2	10	10	0.5	Scenario1	634	2	9	0	0	124	-0.011844883
2	0.2	10	10	0.5	Scenario1	635	2	9	0	0	124	-0.011844883
2	0.2	10	10	0.5	Scenario1	636	2	9	0	0	124	-0.011844883
2	0.2	10	10	0.5	Scenario1	637	2	9	0	0	124	-0.011844883
2	0.2	10	10	0.5	Scenario1	638	2	9	0	0	124	-0.011844883
2	0.2	10	10	0.5	Scenario1	639	2	9	0	0	124	-0.011844883
2	0.2	10	10	0.5	Scenario1	640	2	8	0	0	125	-0.010686601
2	0.2	10	10	0.5	Scenario1	641	2	8	0	0	125	-0.010686601
2	0.2	10	10	0.5	Scenario1	642	2	9	0	0	125	-0.011844883
2	0.2	10	10	0.5	Scenario1	643	2	10	0	0	125	-0.012526732
2	0.2	10	10	0.5	Scenario1	644	2	10	0	0	125	-0.012526732
2	0.2	10	10	0.5	Scenario1	645	2	10	0	0	125	-0.012526732
2	0.2	10	10	0.5	Scenario1	646	2	10	0	0	125	-0.012526732
2	0.2	10	10	0.5	Scenario1	647	2	11	0	0	125	-0.012893999
2	0.2	10	10	0.5	Scenario1	648	2	11	0	0	125	-0.012893999
2	0.2	10	10	0.5	Scenario1	649	2	11	0	0	125	-0.012893999
2	0.2	10	10	0.5	Scenario1	650	2	11	0	0	125	-0.012893999
2	0.2	10	10	0.5	Scenario1	651	2	11	0	0	125	-0.012893999
2	0.2	10	10	0.5	Scenario1	652	2	11	0	0	125	-0.012893999
2	0.2	10	10	0.5	Scenario1	653	2	11	0	0	125	-0.012893999
2	0.2	10	10	0.5	Scenario1	654	2	11	0	0	125	-0.012893999
2	0.2	10	10	0.5	Scenario1	655	2	11	0	0	125	-0.012893999
2	0.2	10	10	0.5	Scenario1	656	2	12	0	0	125	-0.013050659
2	0.2	10	10	0.5	Scenario1	657	2	12	0	0	125	-0.013050659
2	0.2	10	10	0.5	Scenario1	658	2	12	0	0	125	-0.013050659
2	0.2	10	10	0.5	Scenario1	659	2	12	0	0	125	-0.013050659
2	0.2	10	10	0.5	Scenario1	660	2	12	0	0	125	-0.013050659
2	0.2	10	10	0.5	Scenario1	661	2	12	0	0	125	-0.013050659
2	0.2	10	10	0.5	Scenario1	662	2	12	0	0	125	-0.013050659
2	0.2	10	10	0.5	Scenario1	663	2	12	0	0	125	-0.013050659
2	0.2	10	10	0.5	Scenario1	664	2	12	0	0	125	-0.013050659
2	0.2	10	10	0.5	Scenario1	665	2	12	0	0	125	-0.013050659
2	0.2	10	10	0.5	Scenario1	666	2	12	0	0	125	-0.013050659
2	0.2	10	10	0.5	Scenario1	667	3	12	0	0	125	-0.004390874
2	0.2	10	10	0.5	Scenario1	668	3	12	0	0	125	-0.004390874
2	0.2	10	10	0.5	Scenario1	669	4	12	0	0	125	0.007708464
2	0.2	10	10	0.5	Scenario1	670	5	13	0	0	125	0.016745674
2	0.2	10	10	0.5	Scenario1	671	6	13	0	0	125	0.029038838
2	0.2	10	10	0.5	Scenario1	672	6	13	0	0	125	0.029038838
2	0.2	10	10	0.5	Scenario1	673	6	13	0	0	125	0.029038838
2	0.2	10	10	0.5	Scenario1	674	6	13	0	0	125	0.029038838
2	0.2	10	10	0.5	Scenario1	675	6	13	0	0	125	0.029038838
2	0.2	10	10	0.5	Scenario1	676	6	13	0	0	125	0.029038838
2	0.2	10	10	0.5	Scenario1	677	6	13	0	0	125	0.029038838
2	0.2	10	10	0.5	Scenario1	678	6	14	0	0	125	0.024544094
2	0.2	10	10	0.5	Scenario1	679	6	14	0	0	125	0.024544094
2	0.2	10	10	0.5	Scenario1	680	7	14	0	0	125	0.035784165
2	0.2	10	10	0.5	Scenario1	681	7	14	0	0	125	0.035784165
2	0.2	10	10	0.5	Scenario1	682	7	14	0	0	125	0.035784165
2	0.2	10	10	0.5	Scenario1	683	7	14	0	0	125	0.035784165
2	0.2	10	10	0.5	Scenario1	684	8	15	0	0	125	0.04146741
2	0.2	10	10	0.5	Scenario1	685	8	15	0	0	125	0.04146741
2	0.2	10	10	0.5	Scenario1	686	9	15	0	0	125	0.051168925
2	0.2	10	10	0.5	Scenario1	687	9	15	0	0	125	0.051168925
2	0.2	10	10	0.5	Scenario1	688	9	15	0	0	125	0.051168925
2	0.2	10	10	0.5	Scenario1	689	9	15	0	0	125	0.051168925
2	0.2	10	10	0.5	Scenario1	690	10	15	0	0	125	0.060210769
2	0.2	10	10	0.5	Scenario1	691	10	15	0	0	125	0.060210769
2	0.2	10	10	0.5	Scenario1	692	10	16	0	0	125	0.055120853
2	0.2	10	10	0.5	Scenario1	693	11	16	0	0	125	0.063344624
2	0.2	10	10	0.5	Scenario1	694	11	16	0	0	125	0.063344624
2	0.2	10	10	0.5	Scenario1	695	11	16	0	0	125	0.063344624
2	0.2	10	10	0.5	Scenario1	696	11	16	0	0	125	0.063344624
2	0.2	10	10	0.5	Scenario1	697	11	16	0	0	125	0.063344624
2	0.2	10	10	0.5	Scenario1	698	11	17	0	0	125	0.05850604
2	0.2	10	10	0.5	Scenario1	699	11	17	0	0	125	0.05850604
2	0.2	10	10	0.5	Scenario1	700	11	17	0	0	125	0.05850604
2	0.2	10	10	0.5	Scenario1	701	11	16	0	0	126	0.063344624
2	0.2	10	10	0.5	Scenario1	702	11	16	0	0	126	0.063344624
2	0.2	10	10	0.5	Scenario1	703	11	16	0	0	126	0.063344624
2	0.2	10	10	0.5	Scenario1	704	11	16	0	0	126	0.063344624
2	0.2	10	10	0.5	Scenario1	705	11	16	0	0	126	0.063344624
2	0.2	10	10	0.5	Scenario1	706	11	16	0	0	126	0.063344624
2	0.2	10	10	0.5	Scenario1	707	11	16	0	0	126	0.063344624
2	0.2	10	10	0.5	Scenario1	708	11	16	0	0	126	0.063344624
2	0.2	10	10	0.5	Scenario1	709	11	17	0	0	126	0.05850604
2	0.2	10	10	0.5	Scenario1	710	11	17	0	0	126	0.05850604
2	0.2	10	10	0.5	Scenario1	711	12	16	0	0	127	0.070942583
2	0.2	10	10	0.5	Scenario1	712	12	16	0	0	127	0.070942583
2	0.2	10	10	0.5	Scenario1	713	12	16	0	0	127	0.070942583
2	0.2	10	10	0.5	Scenario1	714	12	17	0	0	127	0.066033759
2	0.2	10	10	0.5	Scenario1	715	12	16	0	0	128	0.070942583
2	0.2	10	10	0.5	Scenario1	716	14	16	0	0	128	0.084284789
2	0.2	10	10	0.5	Scenario1	717	15	16	0	0	128	0.090075475
2	0.2	10	10	0.5	Scenario1	718	15	16	0	0	128	0.090075475
2	0.2	10	10	0.5	Scenario1	719	16	15	0	0	129	0.100054498
2	0.2	10	10	0.5	Scenario1	720	16	15	0	0	129	0.100054498
2	0.2	10	10	0.5	Scenario1	721	16	15	0	0	129	0.100054498
2	0.2	10	10	0.5	Scenario1	722	16	15	0	0	129	0.100054498
2	0.2	10	10	0.5	Scenario1	723	16	15	0	0	129	0.100054498
2	0.2	10	10	0.5	Scenario1	724	16	15	0	0	129	0.100054498
2	0.2	10	10	0.5	Scenario1	725	16	15	0	0	129	0.100054498
2	0.2	10	10	0.5	Scenario1	726	16	15	0	0	129	0.100054498
2	0.2	10	10	0.5	Scenario1	727	16	15	0	0	129	0.100054498
2	0.2	10	10	0.5	Scenario1	728	16	14	0	0	130	0.104860302
2	0.2	10	10	0.5	Scenario1	729	16	14	0	0	130	0.104860302
2	0.2	10	10	0.5	Scenario1	730	16	14	0	0	130	0.104860302
2	0.2	10	10	0.5	Scenario1	731	16	14	0	0	130	0.104860302
2	0.2	10	10	0.5	Scenario1	732	17	14	0	0	130	0.109116576
2	0.2	10	10	0.5	Scenario1	733	17	14	0	0	130	0.109116576
2	0.2	10	10	0.5	Scenario1	734	18	14	0	0	130	0.112865416
2	0.2	10	10	0.5	Scenario1	735	18	14	0	0	130	0.112865416
2	0.2	10	10	0.5	Scenario1	736	19	14	0	0	130	0.116154757
2	0.2	10	10	0.5	Scenario1	737	19	15	0	0	130	0.112198332
2	0.2	10	10	0.5	Scenario1	738	19	15	0	0	130	0.112198332
2	0.2	10	10	0.5	Scenario1	739	19	15	0	0	130	0.112198332
2	0.2	10	10	0.5	Scenario1	740	20	14	0	0	131	0.119028913
2	0.2	10	10	0.5	Scenario1	741	20	14	0	0	131	0.119028913
2	0.2	10	10	0.5	Scenario1	742	20	15	0	0	131	0.115373729
2	0.2	10	10	0.5	Scenario1	743	20	15	0	0	131	0.115373729
2	0.2	10	10	0.5	Scenario1	744	20	15	0	0	131	0.115373729
2	0.2	10	10	0.5	Scenario1	745	20	15	0	0	131	0.115373729
2	0.2	10	10	0.5	Scenario1	746	20	15	0	0	131	0.115373729
2	0.2	10	10	0.5	Scenario1	747	20	15	0	0	131	0.115373729
2	0.2	10	10	0.5	Scenario1	748	21	15	0	0	131	0.118176415
2	0.2	10	10	0.5	Scenario1	749	21	15	0	0	131	0.118176415
2	0.2	10	10	0.5	Scenario1	750	21	14	0	0	132	0.121528504
2	0.2	10	10	0.5	Scenario1	751	21	14	0	0	132	0.121528504
2	0.2	10	10	0.5	Scenario1	752	21	13	0	0	133	0.124632189
2	0.2	10	10	0.5	Scenario1	753	21	13	0	0	133	0.124632189
2	0.2	10	10	0.5	Scenario1	754	22	13	0	0	133	0.126453591
2	0.2	10	10	0.5	Scenario1	755	22	13	0	0	133	0.126453591
2	0.2	10	10	0.5	Scenario1	756	22	12	0	0	134	0.12881961
2	0.2	10	10	0.5	Scenario1	757	22	12	0	0	134	0.12881961
2	0.2	10	10	0.5	Scenario1	758	22	11	0	0	135	0.130649113
2	0.2	10	10	0.5	Scenario1	759	22	11	0	0	135	0.130649113
2	0.2	10	10	0.5	Scenario1	760	22	11	0	0	135	0.130649113
2	0.2	10	10	0.5	Scenario1	761	22	11	0	0	135	0.130649113
2	0.2	10	10	0.5	Scenario1	762	22	11	0	0	135	0.130649113
2	0.2	10	10	0.5	Scenario1	763	22	11	0	0	135	0.130649113
2	0.2	10	10	0.5	Scenario1	764	22	11	0	0	135	0.130649113
2	0.2	10	10	0.5	Scenario1	765	22	11	0	0	135	0.130649113
2	0.2	10	10	0.5	Scenario1	766	22	11	0	0	135	0.130649113
2	0.2	10	10	0.5	Scenario1	767	22	11	0	0	135	0.130649113
2	0.2	10	10	0.5	Scenario1	768	22	11	0	0	135	0.130649113
2	0.2	10	10	0.5	Scenario1	769	22	11	0	0	135	0.130649113
2	0.2	10	10	0.5	Scenario1	770	22	11	0	0	135	0.130649113
2	0.2	10	10	0.5	Scenario1	771	23	11	0	0	135	0.131402627
2	0.2	10	10	0.5	Scenario1	772	23	11	0	0	135	0.131402627
2	0.2	10	10	0.5	Scenario1	773	23	12	0	0	135	0.129976289
2	0.2	10	10	0.5	Scenario1	774	23	12	0	0	135	0.129976289
2	0.2	10	10	0.5	Scenario1	775	23	12	0	0	135	0.129976289
2	0.2	10	10	0.5	Scenario1	776	23	12	0	0	135	0.129976289
2	0.2	10	10	0.5	Scenario1	777	23	12	0	0	135	0.129976289
2	0.2	10	10	0.5	Scenario1	778	23	13	0	0	135	0.127978613
2	0.2	10	10	0.5	Scenario1	779	24	14	0	0	135	0.127133093
2	0.2	10	10	0.5	Scenario1	780	24	14	0	0	135	0.127133093
2	0.2	10	10	0.5	Scenario1	781	24	14	0	0	135	0.127133093
2	0.2	10	10	0.5	Scenario1	782	24	14	0	0	135	0.127133093
2	0.2	10	10	0.5	Scenario1	783	25	16	0	0	135	0.123837013
2	0.2	10	10	0.5	Scenario1	784	25	16	0	0	135	0.123837013
2	0.2	10	10	0.5	Scenario1	785	25	18	0	0	135	0.118317746
2	0.2	10	10	0.5	Scenario1	786	26	19	0	0	135	0.117644503
2	0.2	10	10	0.5	Scenario1	787	26	20	0	0	135	0.114788545
2	0.2	10	10	0.5	Scenario1	788	27	18	0	0	136	0.122279364
2	0.2	10	10	0.5	Scenario1	789	27	19	0	0	136	0.119703077
2	0.2	10	10	0.5	Scenario1	790	27	19	0	0	136	0.119703077
2	0.2	10	10	0.5	Scenario1	791	27	18	0	0	137	0.122279364
2	0.2	10	10	0.5	Scenario1	792	27	18	0	0	137	0.122279364
2	0.2	10	10	0.5	Scenario1	793	27	18	0	0	137	0.122279364
2	0.2	10	10	0.5	Scenario1	794	29	18	0	0	137	0.125433867
2	0.2	10	10	0.5	Scenario1	795	29	19	0	0	137	0.123227964
2	0.2	10	10	0.5	Scenario1	796	29	19	0	0	137	0.123227964
2	0.2	10	10	0.5	Scenario1	797	29	20	0	0	137	0.120876794
2	0.2	10	10	0.5	Scenario1	798	29	20	0	0	137	0.120876794
2	0.2	10	10	0.5	Scenario1	799	30	19	0	0	138	0.12472313
2	0.2	10	10	0.5	Scenario1	800	30	19	0	0	138	0.12472313
2	0.2	10	10	0.5	Scenario1	801	30	18	0	0	139	0.1267472
2	0.2	10	10	0.5	Scenario1	802	31	17	0	0	140	0.129531254
2	0.2	10	10	0.5	Scenario1	803	31	18	0	0	140	0.127902948
2	0.2	10	10	0.5	Scenario1	804	31	17	0	0	141	0.129531254
2	0.2	10	10	0.5	Scenario1	805	31	18	0	0	141	0.127902948
2	0.2	10	10	0.5	Scenario1	806	30	20	0	0	141	0.122538849
2	0.2	10	10	0.5	Scenario1	807	29	20	0	0	142	0.120876794
2	0.2	10	10	0.5	Scenario1	808	29	20	0	0	142	0.120876794
2	0.2	10	10	0.5	Scenario1	809	29	21	0	0	142	0.118415778
2	0.2	10	10	0.5	Scenario1	810	29	16	0	0	148	0.129232053
2	0.2	10	10	0.5	Scenario1	811	28	16	0	0	149	0.128166925
2	0.2	10	10	0.5	Scenario1	812	28	14	0	0	151	0.131244577
2	0.2	10	10	0.5	Scenario1	813	28	9	0	0	156	0.128905626
2	0.2	10	10	0.5	Scenario1	814	29	6	0	0	159	0.111991195
2	0.2	10	10	0.5	Scenario1	815	28	4	0	0	163	0.092457116
2	0.2	10	10	0.5	Scenario1	816	29	4	0	0	163	0.090558089
2	0.2	10	10	0.5	Scenario1	817	29	4	0	0	163	0.090558089
2	0.2	10	10	0.5	Scenario1	818	29	3	0	0	164	0.07510476
2	0.2	10	10	0.5	Scenario1	819	30	3	0	0	164	0.073356597
2	0.2	10	10	0.5	Scenario1	820	30	2	0	0	166	0.054062174
2	0.2	10	10	0.5	Scenario1	821	31	2	0	0	166	0.052667352
2	0.2	10	10	0.5	Scenario1	822	31	2	0	0	166	0.052667352
2	0.2	10	10	0.5	Scenario1	823	31	2	0	0	166	0.052667352
2	0.2	10	10	0.5	Scenario1	824	30	1	0	0	168	0.029970104
2	0.2	10	10	0.5	Scenario1	825	30	1	0	0	168	0.029970104
2	0.2	10	10	0.5	Scenario1	826	30	0	0	0	169	0
2	0.2	10	10	0.5	Scenario1	827	30	0	0	0	169	0
2	0.2	10	10	0.5	Scenario1	828	31	0	0	0	169	0
2	0.2	10	10	0.5	Scenario1	829	31	0	0	0	170	0
2	0.2	10	10	0.5	Scenario1	830	32	0	0	0	170	0
2	0.2	10	10	0.5	Scenario1	831	32	0	0	0	171	0
2	0.2	10	10	0.5	Scenario1	832	33	0	0	0	171	0
2	0.2	10	10	0.5	Scenario1	833	33	0	0	0	171	0
2	0.2	10	10	0.5	Scenario1	834	35	0	0	0	171	0
2	0.2	10	10	0.5	Scenario1	835	36	0	0	0	171	0
2	0.2	10	10	0.5	Scenario1	836	36	0	0	0	171	0
2	0.2	10	10	0.5	Scenario1	837	35	0	0	0	172	0
2	0.2	10	10	0.5	Scenario1	838	35	0	0	0	174	0
2	0.2	10	10	0.5	Scenario1	839	35	0	0	0	175	0
2	0.2	10	10	0.5	Scenario1	840	36	0	0	0	175	0
2	0.2	10	10	0.5	Scenario1	841	37	0	0	0	175	0
2	0.2	10	10	0.5	Scenario1	842	36	0	0	0	176	0
2	0.2	10	10	0.5	Scenario1	843	35	0	0	0	177	0
2	0.2	10	10	0.5	Scenario1	844	35	0	0	0	177	0
2	0.2	10	10	0.5	Scenario1	845	32	0	0	0	180	0
2	0.2	10	10	0.5	Scenario1	846	33	0	0	0	180	0
2	0.2	10	10	0.5	Scenario1	847	31	0	0	0	182	0
2	0.2	10	10	0.5	Scenario1	848	28	0	0	0	185	0
2	0.2	10	10	0.5	Scenario1	849	28	0	0	0	185	0
2	0.2	10	10	0.5	Scenario1	850	28	0	0	0	185	0
2	0.2	10	10	0.5	Scenario1	851	28	1	0	0	185	0.03186839
2	0.2	10	10	0.5	Scenario1	852	29	1	0	0	185	0.030890325
2	0.2	10	10	0.5	Scenario1	853	30	0	0	0	185	0
2	0.2	10	10	0.5	Scenario1	854	30	0	0	0	185	0
2	0.2	10	10	0.5	Scenario1	855	30	0	0	0	185	0
2	0.2	10	10	0.5	Scenario1	856	29	0	0	0	187	0
2	0.2	10	10	0.5	Scenario1	857	28	0	0	0	188	0
2	0.2	10	10	0.5	Scenario1	858	30	0	0	0	188	0
2	0.2	10	10	0.5	Scenario1	859	30	0	0	0	188	0
2	0.2	10	10	0.5	Scenario1	860	30	0	0	0	189	0
2	0.2	10	10	0.5	Scenario1	861	30	0	0	0	190	0
2	0.2	10	10	0.5	Scenario1	862	30	0	0	0	190	0
2	0.2	10	10	0.5	Scenario1	863	29	0	0	0	191	0
2	0.2	10	10	0.5	Scenario1	864	30	0	0	0	191	0
2	0.2	10	10	0.5	Scenario1	865	31	0	0	0	191	0
2	0.2	10	10	0.5	Scenario1	866	30	0	0	0	192	0
2	0.2	10	10	0.5	Scenario1	867	30	0	0	0	192	0
2	0.2	10	10	0.5	Scenario1	868	28	1	0	0	193	0.03186839
2	0.2	10	10	0.5	Scenario1	869	28	1	0	0	194	0.03186839
2	0.2	10	10	0.5	Scenario1	870	27	1	0	0	195	0.032909871
2	0.2	10	10	0.5	Scenario1	871	27	1	0	0	195	0.032909871
2	0.2	10	10	0.5	Scenario1	872	27	1	0	0	195	0.032909871
2	0.2	10	10	0.5	Scenario1	873	27	1	0	0	195	0.032909871
2	0.2	10	10	0.5	Scenario1	874	26	1	0	0	196	0.034021072
2	0.2	10	10	0.5	Scenario1	875	26	1	0	0	196	0.034021072
2	0.2	10	10	0.5	Scenario1	876	25	1	0	0	197	0.035209148
2	0.2	10	10	0.5	Scenario1	877	25	1	0	0	197	0.035209148
2	0.2	10	10	0.5	Scenario1	878	25	1	0	0	197	0.035209148
2	0.2	10	10	0.5	Scenario1	879	26	0	0	0	197	0
2	0.2	10	10	0.5	Scenario1	880	26	0	0	0	197	0
2	0.2	10	10	0.5	Scenario1	881	26	0	0	0	197	0
2	0.2	10	10	0.5	Scenario1	882	24	0	0	0	199	0
2	0.2	10	10	0.5	Scenario1	883	25	0	0	0	199	0
2	0.2	10	10	0.5	Scenario1	884	25	0	0	0	199	0
2	0.2	10	10	0.5	Scenario1	885	25	0	0	0	199	0
2	0.2	10	10	0.5	Scenario1	886	25	0	0	0	199	0
2	0.2	10	10	0.5	Scenario1	887	25	0	0	0	199	0
2	0.2	10	10	0.5	Scenario1	888	25	0	0	0	199	0
2	0.2	10	10	0.5	Scenario1	889	26	0	0	0	199	0
2	0.2	10	10	0.5	Scenario1	890	25	0	0	0	200	0
2	0.2	10	10	0.5	Scenario1	891	25	0	0	0	200	0
2	0.2	10	10	0.5	Scenario1	892	26	0	0	0	200	0
2	0.2	10	10	0.5	Scenario1	893	27	0	0	0	201	0
2	0.2	10	10	0.5	Scenario1	894	27	0	0	0	201	0
2	0.2	10	10	0.5	Scenario1	895	28	0	0	0	201	0
2	0.2	10	10	0.5	Scenario1	896	29	0	0	0	201	0
2	0.2	10	10	0.5	Scenario1	897	29	0	0	0	201	0
2	0.2	10	10	0.5	Scenario1	898	29	0	0	0	201	0
2	0.2	10	10	0.5	Scenario1	899	30	0	0	0	201	0
2	0.2	10	10	0.5	Scenario1	900	30	0	0	0	201	0
2	0.2	10	10	0.5	Scenario1	901	30	0	0	0	201	0
2	0.2	10	10	0.5	Scenario1	902	31	0	0	0	201	0
2	0.2	10	10	0.5	Scenario1	903	31	0	0	0	201	0
2	0.2	10	10	0.5	Scenario1	904	32	0	0	0	201	0
2	0.2	10	10	0.5	Scenario1	905	32	0	0	0	201	0
2	0.2	10	10	0.5	Scenario1	906	32	0	0	0	201	0
2	0.2	10	10	0.5	Scenario1	907	32	0	0	0	201	0
2	0.2	10	10	0.5	Scenario1	908	32	0	0	0	201	0
2	0.2	10	10	0.5	Scenario1	909	32	0	0	0	201	0
2	0.2	10	10	0.5	Scenario1	910	33	0	0	0	201	0
2	0.2	10	10	0.5	Scenario1	911	33	0	0	0	201	0
2	0.2	10	10	0.5	Scenario1	912	33	0	0	0	201	0
2	0.2	10	10	0.5	Scenario1	913	34	0	0	0	201	0
2	0.2	10	10	0.5	Scenario1	914	33	0	0	0	202	0
2	0.2	10	10	0.5	Scenario1	915	33	0	0	0	202	0
2	0.2	10	10	0.5	Scenario1	916	33	0	0	0	202	0
2	0.2	10	10	0.5	Scenario1	917	33	0	0	0	202	0
2	0.2	10	10	0.5	Scenario1	918	32	0	0	0	203	0
2	0.2	10	10	0.5	Scenario1	919	34	0	0	0	203	0
2	0.2	10	10	0.5	Scenario1	920	34	0	0	0	203	0
2	0.2	10	10	0.5	Scenario1	921	34	0	0	0	203	0
2	0.2	10	10	0.5	Scenario1	922	33	1	0	0	203	0.027509691
2	0.2	10	10	0.5	Scenario1	923	33	1	0	0	203	0.027509691
2	0.2	10	10	0.5	Scenario1	924	32	1	0	0	204	0.028283953
2	0.2	10	10	0.5	Scenario1	925	32	1	0	0	204	0.028283953
2	0.2	10	10	0.5	Scenario1	926	32	1	0	0	204	0.028283953
2	0.2	10	10	0.5	Scenario1	927	32	1	0	0	204	0.028283953
2	0.2	10	10	0.5	Scenario1	928	32	1	0	0	204	0.028283953
2	0.2	10	10	0.5	Scenario1	929	33	1	0	0	204	0.027509691
2	0.2	10	10	0.5	Scenario1	930	34	1	0	0	204	0.026776475
2	0.2	10	10	0.5	Scenario1	931	34	1	0	0	204	0.026776475
2	0.2	10	10	0.5	Scenario1	932	35	1	0	0	204	0.026081142
2	0.2	10	10	0.5	Scenario1	933	36	1	0	0	204	0.025420847
2	0.2	10	10	0.5	Scenario1	934	37	1	0	0	204	0.024793019
2	0.2	10	10	0.5	Scenario1	935	37	1	0	0	204	0.024793019
2	0.2	10	10	0.5	Scenario1	936	37	1	0	0	204	0.024793019
2	0.2	10	10	0.5	Scenario1	937	37	1	0	0	204	0.024793019
2	0.2	10	10	0.5	Scenario1	938	37	1	0	0	204	0.024793019
2	0.2	10	10	0.5	Scenario1	939	38	1	0	0	204	0.024195332
2	0.2	10	10	0.5	Scenario1	940	39	1	0	0	204	0.023625676
2	0.2	10	10	0.5	Scenario1	941	39	1	0	0	204	0.023625676
2	0.2	10	10	0.5	Scenario1	942	39	1	0	0	204	0.023625676
2	0.2	10	10	0.5	Scenario1	943	39	1	0	0	204	0.023625676
2	0.2	10	10	0.5	Scenario1	944	40	1	0	0	204	0.023082131
2	0.2	10	10	0.5	Scenario1	945	40	1	0	0	204	0.023082131
2	0.2	10	10	0.5	Scenario1	946	41	1	0	0	204	0.02256295
2	0.2	10	10	0.5	Scenario1	947	42	1	0	0	204	0.022066537
2	0.2	10	10	0.5	Scenario1	948	42	1	0	0	204	0.022066537
2	0.2	10	10	0.5	Scenario1	949	43	1	0	0	204	0.021591431
2	0.2	10	10	0.5	Scenario1	950	44	1	0	0	204	0.021136293
2	0.2	10	10	0.5	Scenario1	951	44	1	0	0	204	0.021136293
2	0.2	10	10	0.5	Scenario1	952	44	1	0	0	205	0.021136293
2	0.2	10	10	0.5	Scenario1	953	44	1	0	0	205	0.021136293
2	0.2	10	10	0.5	Scenario1	954	44	1	0	0	205	0.021136293
2	0.2	10	10	0.5	Scenario1	955	44	1	0	0	205	0.021136293
2	0.2	10	10	0.5	Scenario1	956	45	1	0	0	205	0.020699895
2	0.2	10	10	0.5	Scenario1	957	45	1	0	0	205	0.020699895
2	0.2	10	10	0.5	Scenario1	958	45	1	0	0	205	0.020699895
2	0.2	10	10	0.5	Scenario1	959	45	1	0	0	205	0.020699895
2	0.2	10	10	0.5	Scenario1	960	45	1	0	0	205	0.020699895
2	0.2	10	10	0.5	Scenario1	961	45	1	0	0	205	0.020699895
2	0.2	10	10	0.5	Scenario1	962	47	1	0	0	205	0.019878883
2	0.2	10	10	0.5	Scenario1	963	47	1	0	0	205	0.019878883
2	0.2	10	10	0.5	Scenario1	964	48	1	0	0	205	0.019492266
2	0.2	10	10	0.5	Scenario1	965	49	1	0	0	205	0.019120367
2	0.2	10	10	0.5	Scenario1	966	49	1	0	0	205	0.019120367
2	0.2	10	10	0.5	Scenario1	967	49	1	0	0	205	0.019120367
2	0.2	10	10	0.5	Scenario1	968	49	1	0	0	205	0.019120367
2	0.2	10	10	0.5	Scenario1	969	52	1	0	0	205	0.01808504
2	0.2	10	10	0.5	Scenario1	970	52	2	0	0	205	0.034051425
2	0.2	10	10	0.5	Scenario1	971	52	2	0	0	205	0.034051425
2	0.2	10	10	0.5	Scenario1	972	52	2	0	0	205	0.034051425
2	0.2	10	10	0.5	Scenario1	973	53	2	0	0	205	0.033485035
2	0.2	10	10	0.5	Scenario1	974	53	2	0	0	205	0.033485035
2	0.2	10	10	0.5	Scenario1	975	53	2	0	0	205	0.033485035
2	0.2	10	10	0.5	Scenario1	976	52	3	0	0	205	0.04813467
2	0.2	10	10	0.5	Scenario1	977	53	3	0	0	205	0.047385205
2	0.2	10	10	0.5	Scenario1	978	55	3	0	0	205	0.045953041
2	0.2	10	10	0.5	Scenario1	979	56	2	0	0	205	0.031892811
2	0.2	10	10	0.5	Scenario1	980	57	1	0	0	206	0.016587638
2	0.2	10	10	0.5	Scenario1	981	58	1	0	0	206	0.016317381
2	0.2	10	10	0.5	Scenario1	982	59	1	0	0	206	0.016055776
2	0.2	10	10	0.5	Scenario1	983	59	1	0	0	206	0.016055776
2	0.2	10	10	0.5	Scenario1	984	61	1	0	0	206	0.015556913
2	0.2	10	10	0.5	Scenario1	985	62	1	0	0	206	0.015318912
2	0.2	10	10	0.5	Scenario1	986	62	2	0	0	206	0.029120887
2	0.2	10	10	0.5	Scenario1	987	62	2	0	0	206	0.029120887
2	0.2	10	10	0.5	Scenario1	988	63	2	0	0	206	0.028704834
2	0.2	10	10	0.5	Scenario1	989	63	2	0	0	206	0.028704834
2	0.2	10	10	0.5	Scenario1	990	65	2	0	0	206	0.027907235
2	0.2	10	10	0.5	Scenario1	991	66	1	0	0	206	0.014435448
2	0.2	10	10	0.5	Scenario1	992	66	1	0	0	206	0.014435448
2	0.2	10	10	0.5	Scenario1	993	68	1	0	0	206	0.014030814
2	0.2	10	10	0.5	Scenario1	994	68	1	0	0	206	0.014030814
2	0.2	10	10	0.5	Scenario1	995	69	1	0	0	206	0.013836877
2	0.2	10	10	0.5	Scenario1	996	69	1	0	0	206	0.013836877
2	0.2	10	10	0.5	Scenario1	997	71	1	0	0	206	0.013464638
2	0.2	10	10	0.5	Scenario1	998	72	1	0	0	206	0.013285921
2	0.2	10	10	0.5	Scenario1	999	72	1	0	0	206	0.013285921
2	0.2	10	10	0.5	Scenario1	1000	72	1	0	0	206	0.013285921
2	0.2	10	10	0.5	Scenario1	1001	74	1	0	0	206	0.012942339
2	0.2	10	10	0.5	Scenario1	1002	76	1	0	0	206	0.012616064
2	0.2	10	10	0.5	Scenario1	1003	81	1	0	0	206	0.011868026
2	0.2	10	10	0.5	Scenario1	1004	84	1	0	0	206	0.011460289
2	0.2	10	10	0.5	Scenario1	1005	86	1	0	0	206	0.01120367
2	0.2	10	10	0.5	Scenario1	1006	86	1	0	0	206	0.01120367
2	0.2	10	10	0.5	Scenario1	1007	86	1	0	0	206	0.01120367
2	0.2	10	10	0.5	Scenario1	1008	88	1	0	0	206	0.010958284
2	0.2	10	10	0.5	Scenario1	1009	91	1	0	0	206	0.010609706
2	0.2	10	10	0.5	Scenario1	1010	93	1	0	0	206	0.010389377
2	0.2	10	10	0.5	Scenario1	1011	98	1	0	0	206	0.009876596
2	0.2	10	10	0.5	Scenario1	1012	102	1	0	0	206	0.009501414
2	0.2	10	10	0.5	Scenario1	1013	104	1	0	0	206	0.009324307
2	0.2	10	10	0.5	Scenario1	1014	106	1	0	0	206	0.00915368
2	0.2	10	10	0.5	Scenario1	1015	108	1	0	0	206	0.008989182
2	0.2	10	10	0.5	Scenario1	1016	110	1	0	0	206	0.00883049
2	0.2	10	10	0.5	Scenario1	1017	111	1	0	0	206	0.008753225
2	0.2	10	10	0.5	Scenario1	1018	113	1	0	0	206	0.008602682
2	0.2	10	10	0.5	Scenario1	1019	113	2	0	0	206	0.016729216
2	0.2	10	10	0.5	Scenario1	1020	115	2	0	0	206	0.016454316
2	0.2	10	10	0.5	Scenario1	1021	115	2	0	0	206	0.016454316
2	0.2	10	10	0.5	Scenario1	1022	118	2	0	0	206	0.016058476
2	0.2	10	10	0.5	Scenario1	1023	117	2	0	0	207	0.016188292
2	0.2	10	10	0.5	Scenario1	1024	120	2	0	0	207	0.015804982
2	0.2	10	10	0.5	Scenario1	1025	123	2	0	0	207	0.015439383
2	0.2	10	10	0.5	Scenario1	1026	125	2	0	0	207	0.015204893
2	0.2	10	10	0.5	Scenario1	1027	124	3	0	0	207	0.022405299
2	0.2	10	10	0.5	Scenario1	1028	124	3	0	0	207	0.022405299
2	0.2	10	10	0.5	Scenario1	1029	126	4	0	0	207	0.028713182
2	0.2	10	10	0.5	Scenario1	1030	129	4	0	0	207	0.028110267
2	0.2	10	10	0.5	Scenario1	1031	131	6	0	0	207	0.039661223
2	0.2	10	10	0.5	Scenario1	1032	133	6	0	0	207	0.039147989
2	0.2	10	10	0.5	Scenario1	1033	134	6	0	0	207	0.038896273
2	0.2	10	10	0.5	Scenario1	1034	137	6	0	0	207	0.038160002
2	0.2	10	10	0.5	Scenario1	1035	137	7	0	0	207	0.043532227
2	0.2	10	10	0.5	Scenario1	1036	139	7	0	0	207	0.04300291
2	0.2	10	10	0.5	Scenario1	1037	141	7	0	0	207	0.042486154
2	0.2	10	10	0.5	Scenario1	1038	142	8	0	0	207	0.047236866
2	0.2	10	10	0.5	Scenario1	1039	145	7	0	0	207	0.041488606
2	0.2	10	10	0.5	Scenario1	1040	148	7	0	0	207	0.04077032
2	0.2	10	10	0.5	Scenario1	1041	149	8	0	0	207	0.045383858
2	0.2	10	10	0.5	Scenario1	1042	149	10	0	0	207	0.054462514
2	0.2	10	10	0.5	Scenario1	1043	152	9	0	0	207	0.049214355
2	0.2	10	10	0.5	Scenario1	1044	154	9	0	0	207	0.048689262
2	0.2	10	10	0.5	Scenario1	1045	157	8	0	0	207	0.04343426
2	0.2	10	10	0.5	Scenario1	1046	161	8	0	0	207	0.042520194
2	0.2	10	10	0.5	Scenario1	1047	166	8	0	0	207	0.041429722
2	0.2	10	10	0.5	Scenario1	1048	174	6	0	0	207	0.030926452
2	0.2	10	10	0.5	Scenario1	1049	178	5	0	0	207	0.025699975
2	0.2	10	10	0.5	Scenario1	1050	179	6	0	0	207	0.030152929
2	0.2	10	10	0.5	Scenario1	1051	184	6	0	0	207	0.029416972
2	0.2	10	10	0.5	Scenario1	1052	186	6	0	0	207	0.029132504
2	0.2	10	10	0.5	Scenario1	1053	186	6	0	0	207	0.029132504
2	0.2	10	10	0.5	Scenario1	1054	190	6	0	0	207	0.028579687
2	0.2	10	10	0.5	Scenario1	1055	191	6	0	0	207	0.028444731
2	0.2	10	10	0.5	Scenario1	1056	193	6	0	0	207	0.02817859
2	0.2	10	10	0.5	Scenario1	1057	195	6	0	0	207	0.027917362
2	0.2	10	10	0.5	Scenario1	1058	197	6	0	0	207	0.027660913
2	0.2	10	10	0.5	Scenario1	1059	198	6	0	0	207	0.02753444
2	0.2	10	10	0.5	Scenario1	1060	198	7	0	0	207	0.031622649
2	0.2	10	10	0.5	Scenario1	1061	202	7	0	0	207	0.031064041
2	0.2	10	10	0.5	Scenario1	1062	208	7	0	0	207	0.03026199
2	0.2	10	10	0.5	Scenario1	1063	211	8	0	0	207	0.033645697
2	0.2	10	10	0.5	Scenario1	1064	212	9	0	0	208	0.037148165
2	0.2	10	10	0.5	Scenario1	1065	212	11	0	0	208	0.044106425
2	0.2	10	10	0.5	Scenario1	1066	214	10	0	0	208	0.040355271
2	0.2	10	10	0.5	Scenario1	1067	214	10	0	0	210	0.040355271
2	0.2	10	10	0.5	Scenario1	1068	216	11	0	0	210	0.043417342
2	0.2	10	10	0.5	Scenario1	1069	219	11	0	0	210	0.042914323
2	0.2	10	10	0.5	Scenario1	1070	111	5	0	0	326	0.039094399
2	0.2	10	10	0.5	Scenario1	1071	112	4	0	0	326	0.031904564
2	0.2	10	10	0.5	Scenario1	1072	109	4	0	0	329	0.032682387
2	0.2	10	10	0.5	Scenario1	1073	107	3	0	0	332	0.025653083
2	0.2	10	10	0.5	Scenario1	1074	105	3	0	0	334	0.026097914
2	0.2	10	10	0.5	Scenario1	1075	105	3	0	0	334	0.026097914
2	0.2	10	10	0.5	Scenario1	1076	101	4	0	0	337	0.034953418
2	0.2	10	10	0.5	Scenario1	1077	99	3	0	0	340	0.027529631
2	0.2	10	10	0.5	Scenario1	1078	95	3	0	0	344	0.028574267
2	0.2	10	10	0.5	Scenario1	1079	92	4	0	0	346	0.037913901
2	0.2	10	10	0.5	Scenario1	1080	90	2	0	0	350	0.020705922
2	0.2	10	10	0.5	Scenario1	1081	89	2	0	0	351	0.020922054
2	0.2	10	10	0.5	Scenario1	1082	87	2	0	0	353	0.021368108
2	0.2	10	10	0.5	Scenario1	1083	85	2	0	0	355	0.021833544
2	0.2	10	10	0.5	Scenario1	1084	83	2	0	0	357	0.02231965
2	0.2	10	10	0.5	Scenario1	1085	80	3	0	0	359	0.033309435
2	0.2	10	10	0.5	Scenario1	1086	80	3	0	0	359	0.033309435
2	0.2	10	10	0.5	Scenario1	1087	77	3	0	0	362	0.034449824
2	0.2	10	10	0.5	Scenario1	1088	75	3	0	0	364	0.035254124
2	0.2	10	10	0.5	Scenario1	1089	74	4	0	0	364	0.045620944
2	0.2	10	10	0.5	Scenario1	1090	72	4	0	0	366	0.046672089
2	0.2	10	10	0.5	Scenario1	1091	72	4	0	0	366	0.046672089
2	0.2	10	10	0.5	Scenario1	1092	70	4	0	0	368	0.047771959
2	0.2	10	10	0.5	Scenario1	1093	70	4	0	0	368	0.047771959
2	0.2	10	10	0.5	Scenario1	1094	69	3	0	0	370	0.037907057
2	0.2	10	10	0.5	Scenario1	1095	67	3	0	0	372	0.038881457
2	0.2	10	10	0.5	Scenario1	1096	62	4	0	0	376	0.052731254
2	0.2	10	10	0.5	Scenario1	1097	63	3	0	0	376	0.040986846
2	0.2	10	10	0.5	Scenario1	1098	58	3	0	0	381	0.043957756
2	0.2	10	10	0.5	Scenario1	1099	57	4	0	0	381	0.05637514
2	0.2	10	10	0.5	Scenario1	1100	57	4	0	0	381	0.05637514
2	0.2	10	10	0.5	Scenario1	1101	50	5	0	0	387	0.073468405
2	0.2	10	10	0.5	Scenario1	1102	50	5	0	0	387	0.073468405
2	0.2	10	10	0.5	Scenario1	1103	47	5	0	0	390	0.076691362
2	0.2	10	10	0.5	Scenario1	1104	48	4	0	0	390	0.064327963
2	0.2	10	10	0.5	Scenario1	1105	48	4	0	0	390	0.064327963
2	0.2	10	10	0.5	Scenario1	1106	46	4	0	0	392	0.066395716
2	0.2	10	10	0.5	Scenario1	1107	47	3	0	0	392	0.052259494
[truncated: 25,278 more rows]
