# Supplementary material for: The Impact of Cooperation Under Climate Constraints: An Agent-Based Model for Exploring Paleolithic Behavioral Adaptations in the Inner Asian Mountain Corridor
Source: J Archaeol Method Theory. 2025 Sep 20;33(1):8. doi: 10.1007/s10816-025-09739-z (PMC12450231; doi:10.1007/s10816-025-09739-z)
Supplement: Supplementary file 3 — (ZIP 18.1 MB) [file 10816_2025_9739_MOESM3_ESM.zip › simulations/simulations/Altai/Scenario_2_Altai/PaleoCOOP_model_Scenario2_Altai.csv]

run	alpha	cost-cooperation	population	prob-cooperation	scenario	months	cooperators	defectors	death-hypothermia	death-old	death-starvation	get-deltap-altai
1	0.2	10	10	0.2	Scenario2	0	2	8	0	0	0	-0.010686601
1	0.2	10	10	0.2	Scenario2	1	2	8	0	0	0	-0.010686601
1	0.2	10	10	0.2	Scenario2	2	3	8	0	0	0	0.008000187
1	0.2	10	10	0.2	Scenario2	3	4	11	0	0	0	0.011376891
1	0.2	10	10	0.2	Scenario2	4	4	11	0	0	0	0.011376891
1	0.2	10	10	0.2	Scenario2	5	4	13	0	0	0	0.004708141
1	0.2	10	10	0.2	Scenario2	6	4	15	0	0	0	2.04E-04
1	0.2	10	10	0.2	Scenario2	7	4	15	0	0	0	2.04E-04
1	0.2	10	10	0.2	Scenario2	8	4	17	0	0	0	-0.002891282
1	0.2	10	10	0.2	Scenario2	9	5	17	0	0	0	0.005225045
1	0.2	10	10	0.2	Scenario2	10	5	17	0	0	0	0.005225045
1	0.2	10	10	0.2	Scenario2	11	5	18	0	0	0	0.003294204
1	0.2	10	10	0.2	Scenario2	12	5	19	0	0	0	0.00162835
1	0.2	10	10	0.2	Scenario2	13	4	13	0	0	10	0.004708141
1	0.2	10	10	0.2	Scenario2	14	3	13	0	0	11	-0.005910258
1	0.2	10	10	0.2	Scenario2	15	2	10	0	0	15	-0.012526732
1	0.2	10	10	0.2	Scenario2	16	2	10	0	0	15	-0.012526732
1	0.2	10	10	0.2	Scenario2	17	2	8	0	0	17	-0.010686601
1	0.2	10	10	0.2	Scenario2	18	2	8	0	0	17	-0.010686601
1	0.2	10	10	0.2	Scenario2	19	2	6	0	0	19	-0.005736331
1	0.2	10	10	0.2	Scenario2	20	2	6	0	0	19	-0.005736331
1	0.2	10	10	0.2	Scenario2	21	1	7	0	0	19	-0.022133059
1	0.2	10	10	0.2	Scenario2	22	1	7	0	0	19	-0.022133059
1	0.2	10	10	0.2	Scenario2	23	1	7	0	0	19	-0.022133059
1	0.2	10	10	0.2	Scenario2	24	1	5	0	0	21	-0.028973213
1	0.2	10	10	0.2	Scenario2	25	1	5	0	0	21	-0.028973213
1	0.2	10	10	0.2	Scenario2	26	1	5	0	0	21	-0.028973213
1	0.2	10	10	0.2	Scenario2	27	1	4	0	0	22	-0.034617424
1	0.2	10	10	0.2	Scenario2	28	1	4	0	0	22	-0.034617424
1	0.2	10	10	0.2	Scenario2	29	1	4	0	0	22	-0.034617424
1	0.2	10	10	0.2	Scenario2	30	1	4	0	0	22	-0.034617424
1	0.2	10	10	0.2	Scenario2	31	1	4	0	0	22	-0.034617424
1	0.2	10	10	0.2	Scenario2	32	1	4	0	0	22	-0.034617424
1	0.2	10	10	0.2	Scenario2	33	1	4	0	0	22	-0.034617424
1	0.2	10	10	0.2	Scenario2	34	1	4	0	0	22	-0.034617424
1	0.2	10	10	0.2	Scenario2	35	1	4	0	0	22	-0.034617424
1	0.2	10	10	0.2	Scenario2	36	1	4	0	0	22	-0.034617424
1	0.2	10	10	0.2	Scenario2	37	1	3	0	0	23	-0.043847374
1	0.2	10	10	0.2	Scenario2	38	1	3	0	0	23	-0.043847374
1	0.2	10	10	0.2	Scenario2	39	1	3	0	0	23	-0.043847374
1	0.2	10	10	0.2	Scenario2	40	1	3	0	0	23	-0.043847374
1	0.2	10	10	0.2	Scenario2	41	1	3	0	0	23	-0.043847374
1	0.2	10	10	0.2	Scenario2	42	1	2	0	0	24	-0.06350575
1	0.2	10	10	0.2	Scenario2	43	1	2	0	0	24	-0.06350575
1	0.2	10	10	0.2	Scenario2	44	1	2	0	0	24	-0.06350575
1	0.2	10	10	0.2	Scenario2	45	1	2	0	0	24	-0.06350575
1	0.2	10	10	0.2	Scenario2	46	1	2	0	0	24	-0.06350575
1	0.2	10	10	0.2	Scenario2	47	1	2	0	0	24	-0.06350575
1	0.2	10	10	0.2	Scenario2	48	1	2	0	0	24	-0.06350575
1	0.2	10	10	0.2	Scenario2	49	1	2	0	0	24	-0.06350575
1	0.2	10	10	0.2	Scenario2	50	1	2	0	0	24	-0.06350575
1	0.2	10	10	0.2	Scenario2	51	1	2	0	0	24	-0.06350575
1	0.2	10	10	0.2	Scenario2	52	1	2	0	0	24	-0.06350575
1	0.2	10	10	0.2	Scenario2	53	1	2	0	0	24	-0.06350575
1	0.2	10	10	0.2	Scenario2	54	1	2	0	0	24	-0.06350575
1	0.2	10	10	0.2	Scenario2	55	1	2	0	0	24	-0.06350575
1	0.2	10	10	0.2	Scenario2	56	1	2	0	0	24	-0.06350575
1	0.2	10	10	0.2	Scenario2	57	1	2	0	0	24	-0.06350575
1	0.2	10	10	0.2	Scenario2	58	1	2	0	0	24	-0.06350575
1	0.2	10	10	0.2	Scenario2	59	1	2	0	0	24	-0.06350575
1	0.2	10	10	0.2	Scenario2	60	1	2	0	0	24	-0.06350575
1	0.2	10	10	0.2	Scenario2	61	1	2	0	0	24	-0.06350575
1	0.2	10	10	0.2	Scenario2	62	1	2	0	0	24	-0.06350575
1	0.2	10	10	0.2	Scenario2	63	1	2	0	0	24	-0.06350575
1	0.2	10	10	0.2	Scenario2	64	1	2	0	0	24	-0.06350575
1	0.2	10	10	0.2	Scenario2	65	1	2	0	0	24	-0.06350575
1	0.2	10	10	0.2	Scenario2	66	1	2	0	0	24	-0.06350575
1	0.2	10	10	0.2	Scenario2	67	1	2	0	0	24	-0.06350575
1	0.2	10	10	0.2	Scenario2	68	1	1	0	0	25	-0.150878073
1	0.2	10	10	0.2	Scenario2	69	1	1	0	0	25	-0.150878073
1	0.2	10	10	0.2	Scenario2	70	1	1	0	0	25	-0.150878073
1	0.2	10	10	0.2	Scenario2	71	1	1	0	0	25	-0.150878073
1	0.2	10	10	0.2	Scenario2	72	1	1	0	0	25	-0.150878073
1	0.2	10	10	0.2	Scenario2	73	1	1	0	0	25	-0.150878073
1	0.2	10	10	0.2	Scenario2	74	1	1	0	0	25	-0.150878073
1	0.2	10	10	0.2	Scenario2	75	1	1	0	0	25	-0.150878073
1	0.2	10	10	0.2	Scenario2	76	1	1	0	0	25	-0.150878073
1	0.2	10	10	0.2	Scenario2	77	1	1	0	0	25	-0.150878073
1	0.2	10	10	0.2	Scenario2	78	1	1	0	0	25	-0.150878073
1	0.2	10	10	0.2	Scenario2	79	1	1	0	0	25	-0.150878073
1	0.2	10	10	0.2	Scenario2	80	1	1	0	0	25	-0.150878073
1	0.2	10	10	0.2	Scenario2	81	1	1	0	0	25	-0.150878073
1	0.2	10	10	0.2	Scenario2	82	1	1	0	0	25	-0.150878073
1	0.2	10	10	0.2	Scenario2	83	1	1	0	0	25	-0.150878073
1	0.2	10	10	0.2	Scenario2	84	1	1	0	0	25	-0.150878073
1	0.2	10	10	0.2	Scenario2	85	1	1	0	0	25	-0.150878073
1	0.2	10	10	0.2	Scenario2	86	1	1	0	0	25	-0.150878073
1	0.2	10	10	0.2	Scenario2	87	1	1	0	0	25	-0.150878073
1	0.2	10	10	0.2	Scenario2	88	1	0	0	0	26	0
1	0.2	10	10	0.2	Scenario2	89	1	0	0	0	26	0
1	0.2	10	10	0.2	Scenario2	90	1	0	0	0	26	0
1	0.2	10	10	0.2	Scenario2	91	1	0	0	0	26	0
1	0.2	10	10	0.2	Scenario2	92	1	0	0	0	26	0
1	0.2	10	10	0.2	Scenario2	93	1	0	0	0	26	0
1	0.2	10	10	0.2	Scenario2	94	1	0	0	0	26	0
1	0.2	10	10	0.2	Scenario2	95	1	0	0	0	26	0
1	0.2	10	10	0.2	Scenario2	96	1	0	0	0	26	0
1	0.2	10	10	0.2	Scenario2	97	1	0	0	0	26	0
1	0.2	10	10	0.2	Scenario2	98	1	0	0	0	26	0
1	0.2	10	10	0.2	Scenario2	99	1	0	0	0	26	0
1	0.2	10	10	0.2	Scenario2	100	1	0	0	0	26	0
1	0.2	10	10	0.2	Scenario2	101	1	0	0	0	26	0
1	0.2	10	10	0.2	Scenario2	102	1	0	0	0	26	0
1	0.2	10	10	0.2	Scenario2	103	1	0	0	0	26	0
1	0.2	10	10	0.2	Scenario2	104	1	0	0	0	26	0
1	0.2	10	10	0.2	Scenario2	105	1	0	0	0	26	0
1	0.2	10	10	0.2	Scenario2	106	1	0	0	0	26	0
1	0.2	10	10	0.2	Scenario2	107	1	0	0	0	26	0
1	0.2	10	10	0.2	Scenario2	108	0	0	0	0	27	<RuntimePrimitiveException>
2	0.2	10	10	0.5	Scenario2	0	5	5	0	0	0	0.083313866
2	0.2	10	10	0.5	Scenario2	1	5	5	0	0	0	0.083313866
2	0.2	10	10	0.5	Scenario2	2	7	4	0	0	0	0.120369255
2	0.2	10	10	0.5	Scenario2	3	7	4	0	0	0	0.120369255
2	0.2	10	10	0.5	Scenario2	4	8	3	0	0	0	0.126967012
2	0.2	10	10	0.5	Scenario2	5	8	3	0	0	0	0.126967012
2	0.2	10	10	0.5	Scenario2	6	9	2	0	0	0	0.113070283
2	0.2	10	10	0.5	Scenario2	7	10	2	0	0	0	0.108605765
2	0.2	10	10	0.5	Scenario2	8	12	1	0	0	0	0.063911462
2	0.2	10	10	0.5	Scenario2	9	14	1	0	0	0	0.05689474
2	0.2	10	10	0.5	Scenario2	10	15	1	0	0	0	0.053911679
2	0.2	10	10	0.5	Scenario2	11	17	1	0	0	0	0.048769944
2	0.2	10	10	0.5	Scenario2	12	17	1	0	0	0	0.048769944
2	0.2	10	10	0.5	Scenario2	13	19	1	0	0	0	0.044503689
2	0.2	10	10	0.5	Scenario2	14	19	2	0	0	0	0.075840328
2	0.2	10	10	0.5	Scenario2	15	19	2	0	0	0	0.075840328
2	0.2	10	10	0.5	Scenario2	16	11	2	0	0	10	0.104164512
2	0.2	10	10	0.5	Scenario2	17	11	1	0	0	11	0.06806103
2	0.2	10	10	0.5	Scenario2	18	11	1	0	0	11	0.06806103
2	0.2	10	10	0.5	Scenario2	19	11	1	0	0	11	0.06806103
2	0.2	10	10	0.5	Scenario2	20	11	1	0	0	11	0.06806103
2	0.2	10	10	0.5	Scenario2	21	10	2	0	0	11	0.108605765
2	0.2	10	10	0.5	Scenario2	22	9	2	0	0	12	0.113070283
2	0.2	10	10	0.5	Scenario2	23	8	2	0	0	13	0.11732835
2	0.2	10	10	0.5	Scenario2	24	7	1	0	0	15	0.090588134
2	0.2	10	10	0.5	Scenario2	25	7	1	0	0	15	0.090588134
2	0.2	10	10	0.5	Scenario2	26	5	2	0	0	16	0.122134912
2	0.2	10	10	0.5	Scenario2	27	5	2	0	0	16	0.122134912
2	0.2	10	10	0.5	Scenario2	28	2	3	0	0	18	0.021055398
2	0.2	10	10	0.5	Scenario2	29	2	3	0	0	18	0.021055398
2	0.2	10	10	0.5	Scenario2	30	2	3	0	0	18	0.021055398
2	0.2	10	10	0.5	Scenario2	31	2	3	0	0	18	0.021055398
2	0.2	10	10	0.5	Scenario2	32	2	3	0	0	18	0.021055398
2	0.2	10	10	0.5	Scenario2	33	2	3	0	0	18	0.021055398
2	0.2	10	10	0.5	Scenario2	34	2	3	0	0	18	0.021055398
2	0.2	10	10	0.5	Scenario2	35	2	3	0	0	18	0.021055398
2	0.2	10	10	0.5	Scenario2	36	0	3	0	0	20	0
2	0.2	10	10	0.5	Scenario2	37	0	3	0	0	20	0
2	0.2	10	10	0.5	Scenario2	38	0	3	0	0	20	0
2	0.2	10	10	0.5	Scenario2	39	0	3	0	0	20	0
2	0.2	10	10	0.5	Scenario2	40	0	3	0	0	20	0
2	0.2	10	10	0.5	Scenario2	41	0	3	0	0	20	0
2	0.2	10	10	0.5	Scenario2	42	0	3	0	0	20	0
2	0.2	10	10	0.5	Scenario2	43	0	3	0	0	20	0
2	0.2	10	10	0.5	Scenario2	44	0	3	0	0	20	0
2	0.2	10	10	0.5	Scenario2	45	0	2	0	0	21	0
2	0.2	10	10	0.5	Scenario2	46	0	2	0	0	21	0
2	0.2	10	10	0.5	Scenario2	47	0	2	0	0	21	0
2	0.2	10	10	0.5	Scenario2	48	0	2	0	0	21	0
2	0.2	10	10	0.5	Scenario2	49	0	2	0	0	21	0
2	0.2	10	10	0.5	Scenario2	50	0	2	0	0	21	0
2	0.2	10	10	0.5	Scenario2	51	0	2	0	0	21	0
2	0.2	10	10	0.5	Scenario2	52	0	2	0	0	21	0
2	0.2	10	10	0.5	Scenario2	53	0	2	0	0	21	0
2	0.2	10	10	0.5	Scenario2	54	0	2	0	0	21	0
2	0.2	10	10	0.5	Scenario2	55	0	2	0	0	21	0
2	0.2	10	10	0.5	Scenario2	56	0	2	0	0	21	0
2	0.2	10	10	0.5	Scenario2	57	0	2	0	0	21	0
2	0.2	10	10	0.5	Scenario2	58	0	2	0	0	21	0
2	0.2	10	10	0.5	Scenario2	59	0	2	0	0	21	0
2	0.2	10	10	0.5	Scenario2	60	0	2	0	0	21	0
2	0.2	10	10	0.5	Scenario2	61	0	2	0	0	21	0
2	0.2	10	10	0.5	Scenario2	62	0	2	0	0	21	0
2	0.2	10	10	0.5	Scenario2	63	0	2	0	0	21	0
2	0.2	10	10	0.5	Scenario2	64	0	2	0	0	21	0
2	0.2	10	10	0.5	Scenario2	65	0	2	0	0	21	0
2	0.2	10	10	0.5	Scenario2	66	0	2	0	0	21	0
2	0.2	10	10	0.5	Scenario2	67	0	2	0	0	21	0
2	0.2	10	10	0.5	Scenario2	68	0	2	0	0	21	0
2	0.2	10	10	0.5	Scenario2	69	0	2	0	0	21	0
2	0.2	10	10	0.5	Scenario2	70	0	2	0	0	21	0
2	0.2	10	10	0.5	Scenario2	71	0	2	0	0	21	0
2	0.2	10	10	0.5	Scenario2	72	0	2	0	0	21	0
2	0.2	10	10	0.5	Scenario2	73	0	2	0	0	21	0
2	0.2	10	10	0.5	Scenario2	74	0	2	0	0	21	0
2	0.2	10	10	0.5	Scenario2	75	0	2	0	0	21	0
2	0.2	10	10	0.5	Scenario2	76	0	2	0	0	21	0
2	0.2	10	10	0.5	Scenario2	77	0	2	0	0	21	0
2	0.2	10	10	0.5	Scenario2	78	0	2	0	0	21	0
2	0.2	10	10	0.5	Scenario2	79	0	2	0	0	21	0
2	0.2	10	10	0.5	Scenario2	80	0	2	0	0	21	0
2	0.2	10	10	0.5	Scenario2	81	0	2	0	0	21	0
2	0.2	10	10	0.5	Scenario2	82	0	2	0	0	21	0
2	0.2	10	10	0.5	Scenario2	83	0	2	0	0	21	0
2	0.2	10	10	0.5	Scenario2	84	0	2	0	0	21	0
2	0.2	10	10	0.5	Scenario2	85	0	2	0	0	21	0
2	0.2	10	10	0.5	Scenario2	86	0	2	0	0	21	0
2	0.2	10	10	0.5	Scenario2	87	0	2	0	0	21	0
2	0.2	10	10	0.5	Scenario2	88	0	2	0	0	21	0
2	0.2	10	10	0.5	Scenario2	89	0	2	0	0	21	0
2	0.2	10	10	0.5	Scenario2	90	0	2	0	0	21	0
2	0.2	10	10	0.5	Scenario2	91	0	2	0	0	21	0
2	0.2	10	10	0.5	Scenario2	92	0	2	0	0	21	0
2	0.2	10	10	0.5	Scenario2	93	0	2	0	0	21	0
2	0.2	10	10	0.5	Scenario2	94	0	2	0	0	21	0
2	0.2	10	10	0.5	Scenario2	95	0	2	0	0	21	0
2	0.2	10	10	0.5	Scenario2	96	0	2	0	0	21	0
2	0.2	10	10	0.5	Scenario2	97	0	2	0	0	21	0
2	0.2	10	10	0.5	Scenario2	98	0	2	0	0	21	0
2	0.2	10	10	0.5	Scenario2	99	0	2	0	0	21	0
2	0.2	10	10	0.5	Scenario2	100	0	2	0	0	21	0
2	0.2	10	10	0.5	Scenario2	101	0	2	0	0	21	0
2	0.2	10	10	0.5	Scenario2	102	0	2	0	0	21	0
2	0.2	10	10	0.5	Scenario2	103	0	2	0	0	21	0
2	0.2	10	10	0.5	Scenario2	104	0	2	0	0	21	0
2	0.2	10	10	0.5	Scenario2	105	0	2	0	0	21	0
2	0.2	10	10	0.5	Scenario2	106	0	1	0	0	22	0
2	0.2	10	10	0.5	Scenario2	107	0	1	0	0	22	0
2	0.2	10	10	0.5	Scenario2	108	0	1	0	0	22	0
2	0.2	10	10	0.5	Scenario2	109	0	1	0	0	22	0
2	0.2	10	10	0.5	Scenario2	110	0	1	0	0	22	0
2	0.2	10	10	0.5	Scenario2	111	0	1	0	0	22	0
2	0.2	10	10	0.5	Scenario2	112	0	1	0	0	22	0
2	0.2	10	10	0.5	Scenario2	113	0	1	0	0	22	0
2	0.2	10	10	0.5	Scenario2	114	0	1	0	0	22	0
2	0.2	10	10	0.5	Scenario2	115	0	1	0	0	22	0
2	0.2	10	10	0.5	Scenario2	116	0	1	0	0	22	0
2	0.2	10	10	0.5	Scenario2	117	0	1	0	0	22	0
2	0.2	10	10	0.5	Scenario2	118	0	1	0	0	22	0
2	0.2	10	10	0.5	Scenario2	119	0	1	0	0	22	0
2	0.2	10	10	0.5	Scenario2	120	0	1	0	0	22	0
2	0.2	10	10	0.5	Scenario2	121	0	1	0	0	22	0
2	0.2	10	10	0.5	Scenario2	122	0	1	0	0	22	0
2	0.2	10	10	0.5	Scenario2	123	0	1	0	0	22	0
2	0.2	10	10	0.5	Scenario2	124	0	1	0	0	22	0
2	0.2	10	10	0.5	Scenario2	125	0	1	0	0	22	0
2	0.2	10	10	0.5	Scenario2	126	0	1	0	0	22	0
2	0.2	10	10	0.5	Scenario2	127	0	1	0	0	22	0
2	0.2	10	10	0.5	Scenario2	128	0	1	0	0	22	0
2	0.2	10	10	0.5	Scenario2	129	0	0	0	0	23	<RuntimePrimitiveException>
3	0.2	10	10	0.8	Scenario2	0	8	2	0	0	0	0.11732835
3	0.2	10	10	0.8	Scenario2	1	8	2	0	0	0	0.11732835
3	0.2	10	10	0.8	Scenario2	2	9	2	0	0	0	0.113070283
3	0.2	10	10	0.8	Scenario2	3	13	2	0	0	0	0.095767765
3	0.2	10	10	0.8	Scenario2	4	13	2	0	0	0	0.095767765
3	0.2	10	10	0.8	Scenario2	5	16	1	0	0	0	0.05121604
3	0.2	10	10	0.8	Scenario2	6	18	1	0	0	0	0.046541478
3	0.2	10	10	0.8	Scenario2	7	17	2	0	0	0	0.081640538
3	0.2	10	10	0.8	Scenario2	8	18	2	0	0	0	0.078645557
3	0.2	10	10	0.8	Scenario2	9	19	1	0	0	0	0.044503689
3	0.2	10	10	0.8	Scenario2	10	22	0	0	0	0	0
3	0.2	10	10	0.8	Scenario2	11	22	0	0	0	0	0
3	0.2	10	10	0.8	Scenario2	12	23	0	0	0	0	0
3	0.2	10	10	0.8	Scenario2	13	23	0	0	0	0	0
3	0.2	10	10	0.8	Scenario2	14	14	0	0	0	11	0
3	0.2	10	10	0.8	Scenario2	15	10	0	0	0	15	0
3	0.2	10	10	0.8	Scenario2	16	10	0	0	0	15	0
3	0.2	10	10	0.8	Scenario2	17	10	0	0	0	15	0
3	0.2	10	10	0.8	Scenario2	18	8	0	0	0	17	0
3	0.2	10	10	0.8	Scenario2	19	8	0	0	0	17	0
3	0.2	10	10	0.8	Scenario2	20	6	0	0	0	19	0
3	0.2	10	10	0.8	Scenario2	21	6	0	0	0	19	0
3	0.2	10	10	0.8	Scenario2	22	6	0	0	0	19	0
3	0.2	10	10	0.8	Scenario2	23	6	0	0	0	19	0
3	0.2	10	10	0.8	Scenario2	24	6	0	0	0	19	0
3	0.2	10	10	0.8	Scenario2	25	6	0	0	0	19	0
3	0.2	10	10	0.8	Scenario2	26	6	0	0	0	19	0
3	0.2	10	10	0.8	Scenario2	27	5	0	0	0	20	0
3	0.2	10	10	0.8	Scenario2	28	5	0	0	0	20	0
3	0.2	10	10	0.8	Scenario2	29	5	0	0	0	20	0
3	0.2	10	10	0.8	Scenario2	30	5	0	0	0	20	0
3	0.2	10	10	0.8	Scenario2	31	5	0	0	0	20	0
3	0.2	10	10	0.8	Scenario2	32	5	0	0	0	20	0
3	0.2	10	10	0.8	Scenario2	33	5	0	0	0	20	0
3	0.2	10	10	0.8	Scenario2	34	3	0	0	0	22	0
3	0.2	10	10	0.8	Scenario2	35	3	0	0	0	22	0
3	0.2	10	10	0.8	Scenario2	36	3	0	0	0	22	0
3	0.2	10	10	0.8	Scenario2	37	3	0	0	0	22	0
3	0.2	10	10	0.8	Scenario2	38	3	0	0	0	22	0
3	0.2	10	10	0.8	Scenario2	39	3	0	0	0	22	0
3	0.2	10	10	0.8	Scenario2	40	3	0	0	0	22	0
3	0.2	10	10	0.8	Scenario2	41	3	0	0	0	22	0
3	0.2	10	10	0.8	Scenario2	42	3	0	0	0	22	0
3	0.2	10	10	0.8	Scenario2	43	3	0	0	0	22	0
3	0.2	10	10	0.8	Scenario2	44	3	0	0	0	22	0
3	0.2	10	10	0.8	Scenario2	45	3	0	0	0	22	0
3	0.2	10	10	0.8	Scenario2	46	3	0	0	0	22	0
3	0.2	10	10	0.8	Scenario2	47	3	0	0	0	22	0
3	0.2	10	10	0.8	Scenario2	48	3	0	0	0	22	0
3	0.2	10	10	0.8	Scenario2	49	3	0	0	0	22	0
3	0.2	10	10	0.8	Scenario2	50	3	0	0	0	22	0
3	0.2	10	10	0.8	Scenario2	51	3	0	0	0	22	0
3	0.2	10	10	0.8	Scenario2	52	3	0	0	0	22	0
3	0.2	10	10	0.8	Scenario2	53	3	0	0	0	22	0
3	0.2	10	10	0.8	Scenario2	54	3	0	0	0	22	0
3	0.2	10	10	0.8	Scenario2	55	3	0	0	0	22	0
3	0.2	10	10	0.8	Scenario2	56	3	0	0	0	22	0
3	0.2	10	10	0.8	Scenario2	57	3	0	0	0	22	0
3	0.2	10	10	0.8	Scenario2	58	3	0	0	0	22	0
3	0.2	10	10	0.8	Scenario2	59	3	0	0	0	22	0
3	0.2	10	10	0.8	Scenario2	60	3	0	0	0	22	0
3	0.2	10	10	0.8	Scenario2	61	3	0	0	0	22	0
3	0.2	10	10	0.8	Scenario2	62	3	0	0	0	22	0
3	0.2	10	10	0.8	Scenario2	63	3	0	0	0	22	0
3	0.2	10	10	0.8	Scenario2	64	3	0	0	0	22	0
3	0.2	10	10	0.8	Scenario2	65	3	0	0	0	22	0
3	0.2	10	10	0.8	Scenario2	66	3	0	0	0	22	0
3	0.2	10	10	0.8	Scenario2	67	3	0	0	0	22	0
3	0.2	10	10	0.8	Scenario2	68	3	0	0	0	22	0
3	0.2	10	10	0.8	Scenario2	69	3	0	0	0	22	0
3	0.2	10	10	0.8	Scenario2	70	3	0	0	0	22	0
3	0.2	10	10	0.8	Scenario2	71	3	0	0	0	22	0
3	0.2	10	10	0.8	Scenario2	72	3	0	0	0	22	0
3	0.2	10	10	0.8	Scenario2	73	3	0	0	0	22	0
3	0.2	10	10	0.8	Scenario2	74	2	0	0	0	23	0
3	0.2	10	10	0.8	Scenario2	75	2	0	0	0	23	0
3	0.2	10	10	0.8	Scenario2	76	2	0	0	0	23	0
3	0.2	10	10	0.8	Scenario2	77	2	0	0	0	23	0
3	0.2	10	10	0.8	Scenario2	78	2	0	0	0	23	0
3	0.2	10	10	0.8	Scenario2	79	2	0	0	0	23	0
3	0.2	10	10	0.8	Scenario2	80	2	0	0	0	23	0
3	0.2	10	10	0.8	Scenario2	81	2	0	0	0	23	0
3	0.2	10	10	0.8	Scenario2	82	2	0	0	0	23	0
3	0.2	10	10	0.8	Scenario2	83	2	0	0	0	23	0
3	0.2	10	10	0.8	Scenario2	84	2	0	0	0	23	0
3	0.2	10	10	0.8	Scenario2	85	2	0	0	0	23	0
3	0.2	10	10	0.8	Scenario2	86	2	0	0	0	23	0
3	0.2	10	10	0.8	Scenario2	87	2	0	0	0	23	0
3	0.2	10	10	0.8	Scenario2	88	2	0	0	0	23	0
3	0.2	10	10	0.8	Scenario2	89	2	0	0	0	23	0
3	0.2	10	10	0.8	Scenario2	90	2	0	0	0	23	0
3	0.2	10	10	0.8	Scenario2	91	2	0	0	0	23	0
3	0.2	10	10	0.8	Scenario2	92	2	0	0	0	23	0
3	0.2	10	10	0.8	Scenario2	93	2	0	0	0	23	0
3	0.2	10	10	0.8	Scenario2	94	2	0	0	0	23	0
3	0.2	10	10	0.8	Scenario2	95	2	0	0	0	23	0
3	0.2	10	10	0.8	Scenario2	96	2	0	0	0	23	0
3	0.2	10	10	0.8	Scenario2	97	2	0	0	0	23	0
3	0.2	10	10	0.8	Scenario2	98	2	0	0	0	23	0
3	0.2	10	10	0.8	Scenario2	99	2	0	0	0	23	0
3	0.2	10	10	0.8	Scenario2	100	2	0	0	0	23	0
3	0.2	10	10	0.8	Scenario2	101	2	0	0	0	23	0
3	0.2	10	10	0.8	Scenario2	102	2	0	0	0	23	0
3	0.2	10	10	0.8	Scenario2	103	2	0	0	0	23	0
3	0.2	10	10	0.8	Scenario2	104	2	0	0	0	23	0
3	0.2	10	10	0.8	Scenario2	105	2	0	0	0	23	0
3	0.2	10	10	0.8	Scenario2	106	2	0	0	0	23	0
3	0.2	10	10	0.8	Scenario2	107	2	0	0	0	23	0
3	0.2	10	10	0.8	Scenario2	108	2	0	0	0	23	0
3	0.2	10	10	0.8	Scenario2	109	2	0	0	0	23	0
3	0.2	10	10	0.8	Scenario2	110	2	0	0	0	23	0
3	0.2	10	10	0.8	Scenario2	111	2	0	0	0	23	0
3	0.2	10	10	0.8	Scenario2	112	2	0	0	0	23	0
3	0.2	10	10	0.8	Scenario2	113	2	0	0	0	23	0
3	0.2	10	10	0.8	Scenario2	114	2	0	0	0	23	0
3	0.2	10	10	0.8	Scenario2	115	2	0	0	0	23	0
3	0.2	10	10	0.8	Scenario2	116	2	0	0	0	23	0
3	0.2	10	10	0.8	Scenario2	117	2	0	0	0	23	0
3	0.2	10	10	0.8	Scenario2	118	2	0	0	0	23	0
3	0.2	10	10	0.8	Scenario2	119	2	0	0	0	23	0
3	0.2	10	10	0.8	Scenario2	120	2	0	0	0	23	0
3	0.2	10	10	0.8	Scenario2	121	2	0	0	0	23	0
3	0.2	10	10	0.8	Scenario2	122	2	0	0	0	23	0
3	0.2	10	10	0.8	Scenario2	123	2	0	0	0	23	0
3	0.2	10	10	0.8	Scenario2	124	2	0	0	0	23	0
3	0.2	10	10	0.8	Scenario2	125	2	0	0	0	23	0
3	0.2	10	10	0.8	Scenario2	126	2	0	0	0	23	0
3	0.2	10	10	0.8	Scenario2	127	2	0	0	0	23	0
3	0.2	10	10	0.8	Scenario2	128	2	0	0	0	23	0
3	0.2	10	10	0.8	Scenario2	129	2	0	0	0	23	0
3	0.2	10	10	0.8	Scenario2	130	2	0	0	0	23	0
3	0.2	10	10	0.8	Scenario2	131	2	0	0	0	23	0
3	0.2	10	10	0.8	Scenario2	132	2	0	0	0	23	0
3	0.2	10	10	0.8	Scenario2	133	2	0	0	0	23	0
3	0.2	10	10	0.8	Scenario2	134	2	0	0	0	23	0
3	0.2	10	10	0.8	Scenario2	135	2	0	0	0	23	0
3	0.2	10	10	0.8	Scenario2	136	2	0	0	0	23	0
3	0.2	10	10	0.8	Scenario2	137	2	0	0	0	23	0
3	0.2	10	10	0.8	Scenario2	138	1	0	0	0	24	0
3	0.2	10	10	0.8	Scenario2	139	1	0	0	0	24	0
3	0.2	10	10	0.8	Scenario2	140	1	0	0	0	24	0
3	0.2	10	10	0.8	Scenario2	141	1	0	0	0	24	0
3	0.2	10	10	0.8	Scenario2	142	1	0	0	0	24	0
3	0.2	10	10	0.8	Scenario2	143	1	0	0	0	24	0
3	0.2	10	10	0.8	Scenario2	144	1	0	0	0	24	0
3	0.2	10	10	0.8	Scenario2	145	1	0	0	0	24	0
3	0.2	10	10	0.8	Scenario2	146	1	0	0	0	24	0
3	0.2	10	10	0.8	Scenario2	147	0	1	0	0	24	0
3	0.2	10	10	0.8	Scenario2	148	0	1	0	0	24	0
3	0.2	10	10	0.8	Scenario2	149	0	1	0	0	24	0
3	0.2	10	10	0.8	Scenario2	150	0	1	0	0	24	0
3	0.2	10	10	0.8	Scenario2	151	0	1	0	0	24	0
3	0.2	10	10	0.8	Scenario2	152	0	1	0	0	24	0
3	0.2	10	10	0.8	Scenario2	153	0	1	0	0	24	0
3	0.2	10	10	0.8	Scenario2	154	0	1	0	0	24	0
3	0.2	10	10	0.8	Scenario2	155	0	1	0	0	24	0
3	0.2	10	10	0.8	Scenario2	156	0	1	0	0	24	0
3	0.2	10	10	0.8	Scenario2	157	0	1	0	0	24	0
3	0.2	10	10	0.8	Scenario2	158	0	1	0	0	24	0
3	0.2	10	10	0.8	Scenario2	159	0	1	0	0	24	0
3	0.2	10	10	0.8	Scenario2	160	0	1	0	0	24	0
3	0.2	10	10	0.8	Scenario2	161	0	1	0	0	24	0
3	0.2	10	10	0.8	Scenario2	162	0	1	0	0	24	0
3	0.2	10	10	0.8	Scenario2	163	0	1	0	0	24	0
3	0.2	10	10	0.8	Scenario2	164	0	1	0	0	24	0
3	0.2	10	10	0.8	Scenario2	165	0	1	0	0	24	0
3	0.2	10	10	0.8	Scenario2	166	0	1	0	0	24	0
3	0.2	10	10	0.8	Scenario2	167	0	2	0	0	24	0
3	0.2	10	10	0.8	Scenario2	168	0	2	0	0	24	0
3	0.2	10	10	0.8	Scenario2	169	0	2	0	0	24	0
3	0.2	10	10	0.8	Scenario2	170	0	2	0	0	24	0
3	0.2	10	10	0.8	Scenario2	171	0	2	0	0	24	0
3	0.2	10	10	0.8	Scenario2	172	0	2	0	0	24	0
3	0.2	10	10	0.8	Scenario2	173	0	2	0	0	24	0
3	0.2	10	10	0.8	Scenario2	174	0	2	0	0	24	0
3	0.2	10	10	0.8	Scenario2	175	0	2	0	0	24	0
3	0.2	10	10	0.8	Scenario2	176	0	2	0	0	24	0
3	0.2	10	10	0.8	Scenario2	177	0	2	0	0	24	0
3	0.2	10	10	0.8	Scenario2	178	0	2	0	0	24	0
3	0.2	10	10	0.8	Scenario2	179	1	1	0	0	24	-0.150878073
3	0.2	10	10	0.8	Scenario2	180	1	2	0	0	24	-0.06350575
3	0.2	10	10	0.8	Scenario2	181	1	3	0	0	24	-0.043847374
3	0.2	10	10	0.8	Scenario2	182	1	3	0	0	24	-0.043847374
3	0.2	10	10	0.8	Scenario2	183	1	3	0	0	24	-0.043847374
3	0.2	10	10	0.8	Scenario2	184	1	3	0	0	24	-0.043847374
3	0.2	10	10	0.8	Scenario2	185	1	3	0	0	24	-0.043847374
3	0.2	10	10	0.8	Scenario2	186	1	4	0	0	24	-0.034617424
3	0.2	10	10	0.8	Scenario2	187	1	4	0	0	24	-0.034617424
3	0.2	10	10	0.8	Scenario2	188	1	5	0	0	24	-0.028973213
3	0.2	10	10	0.8	Scenario2	189	1	5	0	0	24	-0.028973213
3	0.2	10	10	0.8	Scenario2	190	1	5	0	0	24	-0.028973213
3	0.2	10	10	0.8	Scenario2	191	1	6	0	0	24	-0.025055117
3	0.2	10	10	0.8	Scenario2	192	2	5	0	0	24	-7.85E-04
3	0.2	10	10	0.8	Scenario2	193	3	4	0	0	24	0.04822583
3	0.2	10	10	0.8	Scenario2	194	3	4	0	0	24	0.04822583
3	0.2	10	10	0.8	Scenario2	195	3	4	0	0	24	0.04822583
3	0.2	10	10	0.8	Scenario2	196	3	5	0	0	24	0.033087155
3	0.2	10	10	0.8	Scenario2	197	3	5	0	0	24	0.033087155
3	0.2	10	10	0.8	Scenario2	198	4	4	0	0	24	0.078234372
3	0.2	10	10	0.8	Scenario2	199	4	4	0	0	24	0.078234372
3	0.2	10	10	0.8	Scenario2	200	5	3	0	0	24	0.113602293
3	0.2	10	10	0.8	Scenario2	201	5	3	0	0	24	0.113602293
3	0.2	10	10	0.8	Scenario2	202	5	4	0	0	24	0.098642191
3	0.2	10	10	0.8	Scenario2	203	7	2	0	0	24	0.12094452
3	0.2	10	10	0.8	Scenario2	204	7	2	0	0	24	0.12094452
3	0.2	10	10	0.8	Scenario2	205	7	2	0	0	24	0.12094452
3	0.2	10	10	0.8	Scenario2	206	7	2	0	0	24	0.12094452
3	0.2	10	10	0.8	Scenario2	207	7	2	0	0	24	0.12094452
3	0.2	10	10	0.8	Scenario2	208	8	1	0	0	24	0.083938293
3	0.2	10	10	0.8	Scenario2	209	8	1	0	0	24	0.083938293
3	0.2	10	10	0.8	Scenario2	210	8	2	0	0	24	0.11732835
3	0.2	10	10	0.8	Scenario2	211	9	1	0	0	24	0.077998598
3	0.2	10	10	0.8	Scenario2	212	9	1	0	0	24	0.077998598
3	0.2	10	10	0.8	Scenario2	213	10	1	0	0	24	0.072730726
3	0.2	10	10	0.8	Scenario2	214	9	1	0	0	25	0.077998598
3	0.2	10	10	0.8	Scenario2	215	9	1	0	0	25	0.077998598
3	0.2	10	10	0.8	Scenario2	216	9	1	0	0	25	0.077998598
3	0.2	10	10	0.8	Scenario2	217	9	1	0	0	25	0.077998598
3	0.2	10	10	0.8	Scenario2	218	9	1	0	0	25	0.077998598
3	0.2	10	10	0.8	Scenario2	219	9	1	0	0	25	0.077998598
3	0.2	10	10	0.8	Scenario2	220	9	1	0	0	25	0.077998598
3	0.2	10	10	0.8	Scenario2	221	9	1	0	0	25	0.077998598
3	0.2	10	10	0.8	Scenario2	222	10	0	0	0	25	0
3	0.2	10	10	0.8	Scenario2	223	10	0	0	0	25	0
3	0.2	10	10	0.8	Scenario2	224	10	0	0	0	25	0
3	0.2	10	10	0.8	Scenario2	225	10	0	0	0	25	0
3	0.2	10	10	0.8	Scenario2	226	10	0	0	0	25	0
3	0.2	10	10	0.8	Scenario2	227	10	0	0	0	25	0
3	0.2	10	10	0.8	Scenario2	228	10	0	0	0	25	0
3	0.2	10	10	0.8	Scenario2	229	10	0	0	0	25	0
3	0.2	10	10	0.8	Scenario2	230	10	0	0	0	25	0
3	0.2	10	10	0.8	Scenario2	231	10	0	0	0	25	0
3	0.2	10	10	0.8	Scenario2	232	10	0	0	0	25	0
3	0.2	10	10	0.8	Scenario2	233	10	0	0	0	25	0
3	0.2	10	10	0.8	Scenario2	234	10	0	0	0	25	0
3	0.2	10	10	0.8	Scenario2	235	10	0	0	0	25	0
3	0.2	10	10	0.8	Scenario2	236	10	0	0	0	25	0
3	0.2	10	10	0.8	Scenario2	237	10	0	0	0	25	0
3	0.2	10	10	0.8	Scenario2	238	10	0	0	0	25	0
3	0.2	10	10	0.8	Scenario2	239	10	0	0	0	25	0
3	0.2	10	10	0.8	Scenario2	240	10	0	0	0	25	0
3	0.2	10	10	0.8	Scenario2	241	10	0	0	0	25	0
3	0.2	10	10	0.8	Scenario2	242	10	0	0	0	25	0
3	0.2	10	10	0.8	Scenario2	243	10	0	0	0	25	0
3	0.2	10	10	0.8	Scenario2	244	10	0	0	0	25	0
3	0.2	10	10	0.8	Scenario2	245	10	0	0	0	25	0
3	0.2	10	10	0.8	Scenario2	246	10	0	0	0	25	0
3	0.2	10	10	0.8	Scenario2	247	10	0	0	0	25	0
3	0.2	10	10	0.8	Scenario2	248	10	0	0	0	25	0
3	0.2	10	10	0.8	Scenario2	249	10	0	0	0	25	0
3	0.2	10	10	0.8	Scenario2	250	10	0	0	0	25	0
3	0.2	10	10	0.8	Scenario2	251	10	0	0	0	25	0
3	0.2	10	10	0.8	Scenario2	252	10	0	0	0	25	0
3	0.2	10	10	0.8	Scenario2	253	10	0	0	0	25	0
3	0.2	10	10	0.8	Scenario2	254	10	0	0	0	25	0
3	0.2	10	10	0.8	Scenario2	255	9	1	0	0	25	0.077998598
3	0.2	10	10	0.8	Scenario2	256	9	1	0	0	25	0.077998598
3	0.2	10	10	0.8	Scenario2	257	9	1	0	0	25	0.077998598
3	0.2	10	10	0.8	Scenario2	258	9	1	0	0	25	0.077998598
3	0.2	10	10	0.8	Scenario2	259	9	1	0	0	25	0.077998598
3	0.2	10	10	0.8	Scenario2	260	9	1	0	0	25	0.077998598
3	0.2	10	10	0.8	Scenario2	261	9	1	0	0	25	0.077998598
3	0.2	10	10	0.8	Scenario2	262	9	1	0	0	25	0.077998598
3	0.2	10	10	0.8	Scenario2	263	9	1	0	0	25	0.077998598
3	0.2	10	10	0.8	Scenario2	264	9	1	0	0	25	0.077998598
3	0.2	10	10	0.8	Scenario2	265	9	1	0	0	25	0.077998598
3	0.2	10	10	0.8	Scenario2	266	9	1	0	0	25	0.077998598
3	0.2	10	10	0.8	Scenario2	267	9	1	0	0	25	0.077998598
3	0.2	10	10	0.8	Scenario2	268	9	1	0	0	25	0.077998598
3	0.2	10	10	0.8	Scenario2	269	9	1	0	0	25	0.077998598
3	0.2	10	10	0.8	Scenario2	270	9	1	0	0	25	0.077998598
3	0.2	10	10	0.8	Scenario2	271	9	1	0	0	25	0.077998598
3	0.2	10	10	0.8	Scenario2	272	9	1	0	0	25	0.077998598
3	0.2	10	10	0.8	Scenario2	273	9	1	0	0	25	0.077998598
3	0.2	10	10	0.8	Scenario2	274	9	1	0	0	25	0.077998598
3	0.2	10	10	0.8	Scenario2	275	9	1	0	0	25	0.077998598
3	0.2	10	10	0.8	Scenario2	276	9	1	0	0	25	0.077998598
3	0.2	10	10	0.8	Scenario2	277	9	1	0	0	25	0.077998598
3	0.2	10	10	0.8	Scenario2	278	9	1	0	0	25	0.077998598
3	0.2	10	10	0.8	Scenario2	279	9	1	0	0	25	0.077998598
3	0.2	10	10	0.8	Scenario2	280	8	1	0	0	26	0.083938293
3	0.2	10	10	0.8	Scenario2	281	8	1	0	0	26	0.083938293
3	0.2	10	10	0.8	Scenario2	282	8	1	0	0	26	0.083938293
3	0.2	10	10	0.8	Scenario2	283	8	1	0	0	26	0.083938293
3	0.2	10	10	0.8	Scenario2	284	8	1	0	0	26	0.083938293
3	0.2	10	10	0.8	Scenario2	285	8	1	0	0	26	0.083938293
3	0.2	10	10	0.8	Scenario2	286	8	1	0	0	26	0.083938293
3	0.2	10	10	0.8	Scenario2	287	8	1	0	0	26	0.083938293
3	0.2	10	10	0.8	Scenario2	288	8	1	0	0	26	0.083938293
3	0.2	10	10	0.8	Scenario2	289	7	1	0	0	27	0.090588134
3	0.2	10	10	0.8	Scenario2	290	7	1	0	0	27	0.090588134
3	0.2	10	10	0.8	Scenario2	291	7	1	0	0	27	0.090588134
3	0.2	10	10	0.8	Scenario2	292	7	1	0	0	27	0.090588134
3	0.2	10	10	0.8	Scenario2	293	7	1	0	0	27	0.090588134
3	0.2	10	10	0.8	Scenario2	294	7	1	0	0	27	0.090588134
3	0.2	10	10	0.8	Scenario2	295	7	1	0	0	27	0.090588134
3	0.2	10	10	0.8	Scenario2	296	7	1	0	0	27	0.090588134
3	0.2	10	10	0.8	Scenario2	297	7	1	0	0	27	0.090588134
3	0.2	10	10	0.8	Scenario2	298	7	1	0	0	27	0.090588134
3	0.2	10	10	0.8	Scenario2	299	7	1	0	0	27	0.090588134
3	0.2	10	10	0.8	Scenario2	300	7	1	0	0	27	0.090588134
3	0.2	10	10	0.8	Scenario2	301	7	1	0	0	27	0.090588134
3	0.2	10	10	0.8	Scenario2	302	7	1	0	0	27	0.090588134
3	0.2	10	10	0.8	Scenario2	303	7	1	0	0	27	0.090588134
3	0.2	10	10	0.8	Scenario2	304	7	1	0	0	27	0.090588134
3	0.2	10	10	0.8	Scenario2	305	7	1	0	0	27	0.090588134
3	0.2	10	10	0.8	Scenario2	306	7	1	0	0	27	0.090588134
3	0.2	10	10	0.8	Scenario2	307	7	1	0	0	27	0.090588134
3	0.2	10	10	0.8	Scenario2	308	7	1	0	0	27	0.090588134
3	0.2	10	10	0.8	Scenario2	309	7	1	0	0	27	0.090588134
3	0.2	10	10	0.8	Scenario2	310	7	1	0	0	27	0.090588134
3	0.2	10	10	0.8	Scenario2	311	7	1	0	0	27	0.090588134
3	0.2	10	10	0.8	Scenario2	312	7	1	0	0	27	0.090588134
3	0.2	10	10	0.8	Scenario2	313	7	1	0	0	27	0.090588134
3	0.2	10	10	0.8	Scenario2	314	7	1	0	0	27	0.090588134
3	0.2	10	10	0.8	Scenario2	315	7	1	0	0	27	0.090588134
3	0.2	10	10	0.8	Scenario2	316	8	0	0	0	27	0
3	0.2	10	10	0.8	Scenario2	317	8	0	0	0	27	0
3	0.2	10	10	0.8	Scenario2	318	8	0	0	0	27	0
3	0.2	10	10	0.8	Scenario2	319	8	0	0	0	27	0
3	0.2	10	10	0.8	Scenario2	320	7	1	0	0	27	0.090588134
3	0.2	10	10	0.8	Scenario2	321	8	1	0	0	27	0.083938293
3	0.2	10	10	0.8	Scenario2	322	8	1	0	0	27	0.083938293
3	0.2	10	10	0.8	Scenario2	323	9	1	0	0	27	0.077998598
3	0.2	10	10	0.8	Scenario2	324	9	0	0	0	28	0
3	0.2	10	10	0.8	Scenario2	325	9	0	0	0	28	0
3	0.2	10	10	0.8	Scenario2	326	9	0	0	0	28	0
3	0.2	10	10	0.8	Scenario2	327	9	0	0	0	28	0
3	0.2	10	10	0.8	Scenario2	328	9	0	0	0	28	0
3	0.2	10	10	0.8	Scenario2	329	9	0	0	0	28	0
3	0.2	10	10	0.8	Scenario2	330	9	0	0	0	28	0
3	0.2	10	10	0.8	Scenario2	331	8	0	0	0	29	0
3	0.2	10	10	0.8	Scenario2	332	8	0	0	0	29	0
3	0.2	10	10	0.8	Scenario2	333	9	0	0	0	29	0
3	0.2	10	10	0.8	Scenario2	334	9	0	0	0	29	0
3	0.2	10	10	0.8	Scenario2	335	10	0	0	0	29	0
3	0.2	10	10	0.8	Scenario2	336	10	0	0	0	29	0
3	0.2	10	10	0.8	Scenario2	337	11	0	0	0	29	0
3	0.2	10	10	0.8	Scenario2	338	11	0	0	0	29	0
3	0.2	10	10	0.8	Scenario2	339	11	0	0	0	29	0
3	0.2	10	10	0.8	Scenario2	340	12	0	0	0	29	0
3	0.2	10	10	0.8	Scenario2	341	13	0	0	0	29	0
3	0.2	10	10	0.8	Scenario2	342	14	0	0	0	29	0
3	0.2	10	10	0.8	Scenario2	343	15	0	0	0	29	0
3	0.2	10	10	0.8	Scenario2	344	15	0	0	0	29	0
3	0.2	10	10	0.8	Scenario2	345	15	0	0	0	29	0
3	0.2	10	10	0.8	Scenario2	346	16	0	0	0	29	0
3	0.2	10	10	0.8	Scenario2	347	16	1	0	0	29	0.05121604
3	0.2	10	10	0.8	Scenario2	348	17	0	0	0	29	0
3	0.2	10	10	0.8	Scenario2	349	17	0	0	0	29	0
3	0.2	10	10	0.8	Scenario2	350	19	0	0	0	29	0
3	0.2	10	10	0.8	Scenario2	351	19	0	0	0	29	0
3	0.2	10	10	0.8	Scenario2	352	19	0	0	0	29	0
3	0.2	10	10	0.8	Scenario2	353	19	0	0	0	29	0
3	0.2	10	10	0.8	Scenario2	354	19	0	0	0	30	0
3	0.2	10	10	0.8	Scenario2	355	19	0	0	0	30	0
3	0.2	10	10	0.8	Scenario2	356	21	0	0	0	30	0
3	0.2	10	10	0.8	Scenario2	357	21	0	0	0	30	0
3	0.2	10	10	0.8	Scenario2	358	21	0	0	0	30	0
3	0.2	10	10	0.8	Scenario2	359	22	0	0	0	30	0
3	0.2	10	10	0.8	Scenario2	360	23	0	0	0	30	0
3	0.2	10	10	0.8	Scenario2	361	24	0	0	0	30	0
3	0.2	10	10	0.8	Scenario2	362	24	0	0	0	30	0
3	0.2	10	10	0.8	Scenario2	363	24	0	0	0	30	0
3	0.2	10	10	0.8	Scenario2	364	24	0	0	0	30	0
3	0.2	10	10	0.8	Scenario2	365	23	0	0	0	31	0
3	0.2	10	10	0.8	Scenario2	366	24	0	0	0	31	0
3	0.2	10	10	0.8	Scenario2	367	24	0	0	0	31	0
3	0.2	10	10	0.8	Scenario2	368	23	0	0	0	32	0
3	0.2	10	10	0.8	Scenario2	369	23	1	0	0	32	0.037849696
3	0.2	10	10	0.8	Scenario2	370	24	1	0	0	32	0.036482248
3	0.2	10	10	0.8	Scenario2	371	25	1	0	0	32	0.035209148
3	0.2	10	10	0.8	Scenario2	372	26	1	0	0	32	0.034021072
3	0.2	10	10	0.8	Scenario2	373	26	1	0	0	33	0.034021072
3	0.2	10	10	0.8	Scenario2	374	27	1	0	0	33	0.032909871
3	0.2	10	10	0.8	Scenario2	375	28	1	0	0	33	0.03186839
3	0.2	10	10	0.8	Scenario2	376	27	2	0	0	34	0.058711657
3	0.2	10	10	0.8	Scenario2	377	27	2	0	0	34	0.058711657
3	0.2	10	10	0.8	Scenario2	378	29	1	0	0	34	0.030890325
3	0.2	10	10	0.8	Scenario2	379	32	1	0	0	34	0.028283953
3	0.2	10	10	0.8	Scenario2	380	31	2	0	0	34	0.052667352
3	0.2	10	10	0.8	Scenario2	381	33	2	0	0	34	0.050078174
3	0.2	10	10	0.8	Scenario2	382	32	3	0	0	34	0.070077796
3	0.2	10	10	0.8	Scenario2	383	32	3	0	0	34	0.070077796
3	0.2	10	10	0.8	Scenario2	384	32	3	0	0	34	0.070077796
3	0.2	10	10	0.8	Scenario2	385	33	3	0	0	34	0.068539343
3	0.2	10	10	0.8	Scenario2	386	33	3	0	0	34	0.068539343
3	0.2	10	10	0.8	Scenario2	387	32	3	0	0	35	0.070077796
3	0.2	10	10	0.8	Scenario2	388	31	3	0	0	36	0.071682279
3	0.2	10	10	0.8	Scenario2	389	32	3	0	0	36	0.070077796
3	0.2	10	10	0.8	Scenario2	390	33	3	0	0	36	0.068539343
3	0.2	10	10	0.8	Scenario2	391	32	3	0	0	37	0.070077796
3	0.2	10	10	0.8	Scenario2	392	34	2	0	0	37	0.048874731
3	0.2	10	10	0.8	Scenario2	393	35	2	0	0	37	0.047726637
3	0.2	10	10	0.8	Scenario2	394	34	2	0	0	38	0.048874731
3	0.2	10	10	0.8	Scenario2	395	34	2	0	0	38	0.048874731
3	0.2	10	10	0.8	Scenario2	396	34	2	0	0	39	0.048874731
3	0.2	10	10	0.8	Scenario2	397	34	2	0	0	39	0.048874731
3	0.2	10	10	0.8	Scenario2	398	34	2	0	0	39	0.048874731
3	0.2	10	10	0.8	Scenario2	399	35	2	0	0	39	0.047726637
3	0.2	10	10	0.8	Scenario2	400	36	2	0	0	39	0.046630254
3	0.2	10	10	0.8	Scenario2	401	35	2	0	0	40	0.047726637
3	0.2	10	10	0.8	Scenario2	402	35	2	0	0	40	0.047726637
3	0.2	10	10	0.8	Scenario2	403	35	2	0	0	40	0.047726637
3	0.2	10	10	0.8	Scenario2	404	35	2	0	0	40	0.047726637
3	0.2	10	10	0.8	Scenario2	405	35	2	0	0	40	0.047726637
3	0.2	10	10	0.8	Scenario2	406	35	2	0	0	40	0.047726637
3	0.2	10	10	0.8	Scenario2	407	35	2	0	0	40	0.047726637
3	0.2	10	10	0.8	Scenario2	408	35	2	0	0	40	0.047726637
3	0.2	10	10	0.8	Scenario2	409	34	2	0	0	41	0.048874731
3	0.2	10	10	0.8	Scenario2	410	36	1	0	0	41	0.025420847
3	0.2	10	10	0.8	Scenario2	411	34	1	0	0	43	0.026776475
3	0.2	10	10	0.8	Scenario2	412	34	1	0	0	43	0.026776475
3	0.2	10	10	0.8	Scenario2	413	34	1	0	0	43	0.026776475
3	0.2	10	10	0.8	Scenario2	414	36	0	0	0	43	0
3	0.2	10	10	0.8	Scenario2	415	36	0	0	0	43	0
3	0.2	10	10	0.8	Scenario2	416	36	0	0	0	43	0
3	0.2	10	10	0.8	Scenario2	417	35	0	0	0	44	0
3	0.2	10	10	0.8	Scenario2	418	34	0	0	0	45	0
3	0.2	10	10	0.8	Scenario2	419	35	0	0	0	45	0
3	0.2	10	10	0.8	Scenario2	420	30	0	0	0	50	0
3	0.2	10	10	0.8	Scenario2	421	25	0	0	0	55	0
3	0.2	10	10	0.8	Scenario2	422	24	0	0	0	56	0
3	0.2	10	10	0.8	Scenario2	423	23	0	0	0	57	0
3	0.2	10	10	0.8	Scenario2	424	19	0	0	0	61	0
3	0.2	10	10	0.8	Scenario2	425	16	0	0	0	64	0
3	0.2	10	10	0.8	Scenario2	426	15	0	0	0	65	0
3	0.2	10	10	0.8	Scenario2	427	13	0	0	0	67	0
3	0.2	10	10	0.8	Scenario2	428	12	0	0	0	68	0
3	0.2	10	10	0.8	Scenario2	429	9	0	0	0	71	0
3	0.2	10	10	0.8	Scenario2	430	7	0	0	0	73	0
3	0.2	10	10	0.8	Scenario2	431	7	0	0	0	73	0
3	0.2	10	10	0.8	Scenario2	432	6	0	0	0	74	0
3	0.2	10	10	0.8	Scenario2	433	6	0	0	0	74	0
3	0.2	10	10	0.8	Scenario2	434	5	0	0	0	75	0
3	0.2	10	10	0.8	Scenario2	435	5	0	0	0	75	0
3	0.2	10	10	0.8	Scenario2	436	5	0	0	0	75	0
3	0.2	10	10	0.8	Scenario2	437	5	0	0	0	75	0
3	0.2	10	10	0.8	Scenario2	438	4	0	0	0	76	0
3	0.2	10	10	0.8	Scenario2	439	4	0	0	0	76	0
3	0.2	10	10	0.8	Scenario2	440	4	0	0	0	76	0
3	0.2	10	10	0.8	Scenario2	441	4	0	0	0	76	0
3	0.2	10	10	0.8	Scenario2	442	4	0	0	0	76	0
3	0.2	10	10	0.8	Scenario2	443	4	0	0	0	76	0
3	0.2	10	10	0.8	Scenario2	444	3	0	0	0	77	0
3	0.2	10	10	0.8	Scenario2	445	3	0	0	0	77	0
3	0.2	10	10	0.8	Scenario2	446	3	0	0	0	77	0
3	0.2	10	10	0.8	Scenario2	447	3	0	0	0	77	0
3	0.2	10	10	0.8	Scenario2	448	3	0	0	0	77	0
3	0.2	10	10	0.8	Scenario2	449	3	0	0	0	77	0
3	0.2	10	10	0.8	Scenario2	450	3	0	0	0	77	0
3	0.2	10	10	0.8	Scenario2	451	3	0	0	0	77	0
3	0.2	10	10	0.8	Scenario2	452	3	0	0	0	77	0
3	0.2	10	10	0.8	Scenario2	453	3	0	0	0	77	0
3	0.2	10	10	0.8	Scenario2	454	3	0	0	0	77	0
3	0.2	10	10	0.8	Scenario2	455	3	0	0	0	77	0
3	0.2	10	10	0.8	Scenario2	456	3	0	0	0	77	0
3	0.2	10	10	0.8	Scenario2	457	3	0	0	0	77	0
3	0.2	10	10	0.8	Scenario2	458	3	0	0	0	77	0
3	0.2	10	10	0.8	Scenario2	459	3	0	0	0	77	0
3	0.2	10	10	0.8	Scenario2	460	2	0	0	0	78	0
3	0.2	10	10	0.8	Scenario2	461	2	0	0	0	78	0
3	0.2	10	10	0.8	Scenario2	462	2	0	0	0	78	0
3	0.2	10	10	0.8	Scenario2	463	2	0	0	0	78	0
3	0.2	10	10	0.8	Scenario2	464	2	0	0	0	78	0
3	0.2	10	10	0.8	Scenario2	465	2	0	0	0	78	0
3	0.2	10	10	0.8	Scenario2	466	2	0	0	0	78	0
3	0.2	10	10	0.8	Scenario2	467	2	0	0	0	78	0
3	0.2	10	10	0.8	Scenario2	468	2	0	0	0	78	0
3	0.2	10	10	0.8	Scenario2	469	2	0	0	0	78	0
3	0.2	10	10	0.8	Scenario2	470	2	0	0	0	78	0
3	0.2	10	10	0.8	Scenario2	471	2	0	0	0	78	0
3	0.2	10	10	0.8	Scenario2	472	2	0	0	0	78	0
3	0.2	10	10	0.8	Scenario2	473	2	0	0	0	78	0
3	0.2	10	10	0.8	Scenario2	474	2	0	0	0	78	0
3	0.2	10	10	0.8	Scenario2	475	2	0	0	0	78	0
3	0.2	10	10	0.8	Scenario2	476	2	0	0	0	78	0
3	0.2	10	10	0.8	Scenario2	477	2	0	0	0	78	0
3	0.2	10	10	0.8	Scenario2	478	1	0	0	0	79	0
3	0.2	10	10	0.8	Scenario2	479	1	0	0	0	79	0
3	0.2	10	10	0.8	Scenario2	480	1	0	0	0	79	0
3	0.2	10	10	0.8	Scenario2	481	1	0	0	0	79	0
3	0.2	10	10	0.8	Scenario2	482	1	0	0	0	79	0
3	0.2	10	10	0.8	Scenario2	483	1	0	0	0	79	0
3	0.2	10	10	0.8	Scenario2	484	1	0	0	0	79	0
3	0.2	10	10	0.8	Scenario2	485	1	0	0	0	79	0
3	0.2	10	10	0.8	Scenario2	486	1	0	0	0	79	0
3	0.2	10	10	0.8	Scenario2	487	1	0	0	0	79	0
3	0.2	10	10	0.8	Scenario2	488	1	0	0	0	79	0
3	0.2	10	10	0.8	Scenario2	489	1	0	0	0	79	0
3	0.2	10	10	0.8	Scenario2	490	1	0	0	0	79	0
3	0.2	10	10	0.8	Scenario2	491	1	0	0	0	79	0
3	0.2	10	10	0.8	Scenario2	492	1	0	0	0	79	0
3	0.2	10	10	0.8	Scenario2	493	1	0	0	0	79	0
3	0.2	10	10	0.8	Scenario2	494	1	0	0	0	79	0
3	0.2	10	10	0.8	Scenario2	495	1	0	0	0	79	0
3	0.2	10	10	0.8	Scenario2	496	1	0	0	0	79	0
3	0.2	10	10	0.8	Scenario2	497	1	0	0	0	79	0
3	0.2	10	10	0.8	Scenario2	498	1	0	0	0	79	0
3	0.2	10	10	0.8	Scenario2	499	1	0	0	0	79	0
3	0.2	10	10	0.8	Scenario2	500	1	0	0	0	79	0
3	0.2	10	10	0.8	Scenario2	501	1	0	0	0	79	0
3	0.2	10	10	0.8	Scenario2	502	1	0	0	0	79	0
3	0.2	10	10	0.8	Scenario2	503	1	0	0	0	79	0
3	0.2	10	10	0.8	Scenario2	504	1	0	0	0	79	0
3	0.2	10	10	0.8	Scenario2	505	1	0	0	0	79	0
3	0.2	10	10	0.8	Scenario2	506	1	0	0	0	79	0
3	0.2	10	10	0.8	Scenario2	507	1	0	0	0	79	0
3	0.2	10	10	0.8	Scenario2	508	1	0	0	0	79	0
3	0.2	10	10	0.8	Scenario2	509	1	0	0	0	79	0
3	0.2	10	10	0.8	Scenario2	510	1	0	0	0	79	0
3	0.2	10	10	0.8	Scenario2	511	1	0	0	0	79	0
3	0.2	10	10	0.8	Scenario2	512	1	0	0	0	79	0
3	0.2	10	10	0.8	Scenario2	513	1	0	0	0	79	0
3	0.2	10	10	0.8	Scenario2	514	1	0	0	0	79	0
3	0.2	10	10	0.8	Scenario2	515	1	0	0	0	79	0
3	0.2	10	10	0.8	Scenario2	516	1	0	0	0	79	0
3	0.2	10	10	0.8	Scenario2	517	1	0	0	0	79	0
3	0.2	10	10	0.8	Scenario2	518	1	0	0	0	79	0
3	0.2	10	10	0.8	Scenario2	519	1	0	0	0	79	0
3	0.2	10	10	0.8	Scenario2	520	1	0	0	0	79	0
3	0.2	10	10	0.8	Scenario2	521	1	0	0	0	79	0
3	0.2	10	10	0.8	Scenario2	522	1	0	0	0	79	0
3	0.2	10	10	0.8	Scenario2	523	1	0	0	0	79	0
3	0.2	10	10	0.8	Scenario2	524	1	0	0	0	79	0
3	0.2	10	10	0.8	Scenario2	525	1	0	0	0	79	0
3	0.2	10	10	0.8	Scenario2	526	1	0	0	0	79	0
3	0.2	10	10	0.8	Scenario2	527	1	0	0	0	79	0
3	0.2	10	10	0.8	Scenario2	528	1	0	0	0	79	0
3	0.2	10	10	0.8	Scenario2	529	1	0	0	0	79	0
3	0.2	10	10	0.8	Scenario2	530	1	0	0	0	79	0
3	0.2	10	10	0.8	Scenario2	531	1	0	0	0	79	0
3	0.2	10	10	0.8	Scenario2	532	1	0	0	0	79	0
3	0.2	10	10	0.8	Scenario2	533	1	0	0	0	79	0
3	0.2	10	10	0.8	Scenario2	534	1	0	0	0	79	0
3	0.2	10	10	0.8	Scenario2	535	1	0	0	0	79	0
3	0.2	10	10	0.8	Scenario2	536	1	0	0	0	79	0
3	0.2	10	10	0.8	Scenario2	537	1	0	0	0	79	0
3	0.2	10	10	0.8	Scenario2	538	1	0	0	0	79	0
3	0.2	10	10	0.8	Scenario2	539	1	0	0	0	79	0
3	0.2	10	10	0.8	Scenario2	540	1	0	0	0	79	0
3	0.2	10	10	0.8	Scenario2	541	1	0	0	0	79	0
3	0.2	10	10	0.8	Scenario2	542	1	0	0	0	79	0
3	0.2	10	10	0.8	Scenario2	543	1	0	0	0	79	0
3	0.2	10	10	0.8	Scenario2	544	1	0	0	0	79	0
3	0.2	10	10	0.8	Scenario2	545	1	0	0	0	79	0
3	0.2	10	10	0.8	Scenario2	546	1	0	0	0	79	0
3	0.2	10	10	0.8	Scenario2	547	1	0	0	0	79	0
3	0.2	10	10	0.8	Scenario2	548	1	0	0	0	79	0
3	0.2	10	10	0.8	Scenario2	549	1	0	0	0	79	0
3	0.2	10	10	0.8	Scenario2	550	1	0	0	0	79	0
3	0.2	10	10	0.8	Scenario2	551	1	0	0	0	79	0
3	0.2	10	10	0.8	Scenario2	552	1	0	0	0	79	0
3	0.2	10	10	0.8	Scenario2	553	1	0	0	0	79	0
3	0.2	10	10	0.8	Scenario2	554	1	0	0	0	79	0
3	0.2	10	10	0.8	Scenario2	555	1	0	0	0	79	0
3	0.2	10	10	0.8	Scenario2	556	1	0	0	0	79	0
3	0.2	10	10	0.8	Scenario2	557	1	0	0	0	79	0
3	0.2	10	10	0.8	Scenario2	558	1	0	0	0	79	0
3	0.2	10	10	0.8	Scenario2	559	1	0	0	0	79	0
3	0.2	10	10	0.8	Scenario2	560	1	0	0	0	79	0
3	0.2	10	10	0.8	Scenario2	561	1	0	0	0	79	0
3	0.2	10	10	0.8	Scenario2	562	1	0	0	0	79	0
3	0.2	10	10	0.8	Scenario2	563	1	0	0	0	79	0
3	0.2	10	10	0.8	Scenario2	564	1	0	0	0	79	0
3	0.2	10	10	0.8	Scenario2	565	2	0	0	0	79	0
3	0.2	10	10	0.8	Scenario2	566	2	0	0	0	79	0
3	0.2	10	10	0.8	Scenario2	567	2	0	0	0	79	0
3	0.2	10	10	0.8	Scenario2	568	3	0	0	0	79	0
3	0.2	10	10	0.8	Scenario2	569	3	0	0	0	79	0
3	0.2	10	10	0.8	Scenario2	570	3	0	0	0	79	0
3	0.2	10	10	0.8	Scenario2	571	4	0	0	0	79	0
3	0.2	10	10	0.8	Scenario2	572	4	0	0	0	79	0
3	0.2	10	10	0.8	Scenario2	573	4	0	0	0	79	0
3	0.2	10	10	0.8	Scenario2	574	3	0	0	0	80	0
3	0.2	10	10	0.8	Scenario2	575	3	0	0	0	80	0
3	0.2	10	10	0.8	Scenario2	576	3	0	0	0	80	0
3	0.2	10	10	0.8	Scenario2	577	3	0	0	0	80	0
3	0.2	10	10	0.8	Scenario2	578	3	0	0	0	80	0
3	0.2	10	10	0.8	Scenario2	579	3	0	0	0	80	0
3	0.2	10	10	0.8	Scenario2	580	3	0	0	0	80	0
3	0.2	10	10	0.8	Scenario2	581	3	0	0	0	80	0
3	0.2	10	10	0.8	Scenario2	582	3	0	0	0	80	0
3	0.2	10	10	0.8	Scenario2	583	3	0	0	0	80	0
3	0.2	10	10	0.8	Scenario2	584	3	0	0	0	80	0
3	0.2	10	10	0.8	Scenario2	585	3	0	0	0	80	0
3	0.2	10	10	0.8	Scenario2	586	3	0	0	0	80	0
3	0.2	10	10	0.8	Scenario2	587	3	0	0	0	80	0
3	0.2	10	10	0.8	Scenario2	588	3	0	0	0	80	0
3	0.2	10	10	0.8	Scenario2	589	3	0	0	0	80	0
3	0.2	10	10	0.8	Scenario2	590	3	0	0	0	80	0
3	0.2	10	10	0.8	Scenario2	591	3	0	0	0	80	0
3	0.2	10	10	0.8	Scenario2	592	3	0	0	0	80	0
3	0.2	10	10	0.8	Scenario2	593	3	0	0	0	80	0
3	0.2	10	10	0.8	Scenario2	594	3	0	0	0	80	0
3	0.2	10	10	0.8	Scenario2	595	3	0	0	0	80	0
3	0.2	10	10	0.8	Scenario2	596	3	0	0	0	80	0
3	0.2	10	10	0.8	Scenario2	597	3	0	0	0	80	0
3	0.2	10	10	0.8	Scenario2	598	3	0	0	0	80	0
3	0.2	10	10	0.8	Scenario2	599	3	0	0	0	80	0
3	0.2	10	10	0.8	Scenario2	600	3	0	0	0	80	0
3	0.2	10	10	0.8	Scenario2	601	3	0	0	0	80	0
3	0.2	10	10	0.8	Scenario2	602	3	0	0	0	80	0
3	0.2	10	10	0.8	Scenario2	603	3	0	0	0	80	0
3	0.2	10	10	0.8	Scenario2	604	3	0	0	0	80	0
3	0.2	10	10	0.8	Scenario2	605	3	0	0	0	80	0
3	0.2	10	10	0.8	Scenario2	606	3	0	0	0	80	0
3	0.2	10	10	0.8	Scenario2	607	3	0	0	0	80	0
3	0.2	10	10	0.8	Scenario2	608	3	0	0	0	80	0
3	0.2	10	10	0.8	Scenario2	609	3	0	0	0	80	0
3	0.2	10	10	0.8	Scenario2	610	3	0	0	0	80	0
3	0.2	10	10	0.8	Scenario2	611	3	0	0	0	80	0
3	0.2	10	10	0.8	Scenario2	612	3	0	0	0	80	0
3	0.2	10	10	0.8	Scenario2	613	3	0	0	0	80	0
3	0.2	10	10	0.8	Scenario2	614	3	0	0	0	80	0
3	0.2	10	10	0.8	Scenario2	615	3	0	0	0	80	0
3	0.2	10	10	0.8	Scenario2	616	3	0	0	0	80	0
3	0.2	10	10	0.8	Scenario2	617	3	0	0	0	80	0
3	0.2	10	10	0.8	Scenario2	618	3	0	0	0	80	0
3	0.2	10	10	0.8	Scenario2	619	3	0	0	0	80	0
3	0.2	10	10	0.8	Scenario2	620	3	0	0	0	80	0
3	0.2	10	10	0.8	Scenario2	621	3	0	0	0	80	0
3	0.2	10	10	0.8	Scenario2	622	3	0	0	0	80	0
3	0.2	10	10	0.8	Scenario2	623	3	0	0	0	80	0
3	0.2	10	10	0.8	Scenario2	624	3	0	0	0	80	0
3	0.2	10	10	0.8	Scenario2	625	3	0	0	0	80	0
3	0.2	10	10	0.8	Scenario2	626	3	0	0	0	80	0
3	0.2	10	10	0.8	Scenario2	627	3	0	0	0	80	0
3	0.2	10	10	0.8	Scenario2	628	3	0	0	0	80	0
3	0.2	10	10	0.8	Scenario2	629	3	0	0	0	80	0
3	0.2	10	10	0.8	Scenario2	630	3	0	0	0	80	0
3	0.2	10	10	0.8	Scenario2	631	3	0	0	0	80	0
3	0.2	10	10	0.8	Scenario2	632	3	0	0	0	80	0
3	0.2	10	10	0.8	Scenario2	633	3	0	0	0	80	0
3	0.2	10	10	0.8	Scenario2	634	3	0	0	0	80	0
3	0.2	10	10	0.8	Scenario2	635	3	0	0	0	80	0
3	0.2	10	10	0.8	Scenario2	636	3	0	0	0	80	0
3	0.2	10	10	0.8	Scenario2	637	3	0	0	0	80	0
3	0.2	10	10	0.8	Scenario2	638	3	0	0	0	80	0
3	0.2	10	10	0.8	Scenario2	639	3	0	0	0	80	0
3	0.2	10	10	0.8	Scenario2	640	3	0	0	0	80	0
3	0.2	10	10	0.8	Scenario2	641	3	0	0	0	80	0
3	0.2	10	10	0.8	Scenario2	642	3	0	0	0	80	0
3	0.2	10	10	0.8	Scenario2	643	3	0	0	0	80	0
3	0.2	10	10	0.8	Scenario2	644	3	0	0	0	80	0
3	0.2	10	10	0.8	Scenario2	645	2	0	0	0	81	0
3	0.2	10	10	0.8	Scenario2	646	2	0	0	0	81	0
3	0.2	10	10	0.8	Scenario2	647	2	0	0	0	81	0
3	0.2	10	10	0.8	Scenario2	648	1	0	0	0	82	0
3	0.2	10	10	0.8	Scenario2	649	1	0	0	0	82	0
3	0.2	10	10	0.8	Scenario2	650	1	0	0	0	82	0
3	0.2	10	10	0.8	Scenario2	651	1	0	0	0	82	0
3	0.2	10	10	0.8	Scenario2	652	1	0	0	0	82	0
3	0.2	10	10	0.8	Scenario2	653	1	0	0	0	82	0
3	0.2	10	10	0.8	Scenario2	654	1	0	0	0	82	0
3	0.2	10	10	0.8	Scenario2	655	1	0	0	0	82	0
3	0.2	10	10	0.8	Scenario2	656	1	0	0	0	82	0
3	0.2	10	10	0.8	Scenario2	657	1	0	0	0	82	0
3	0.2	10	10	0.8	Scenario2	658	1	0	0	0	82	0
3	0.2	10	10	0.8	Scenario2	659	1	0	0	0	82	0
3	0.2	10	10	0.8	Scenario2	660	1	0	0	0	82	0
3	0.2	10	10	0.8	Scenario2	661	1	0	0	0	82	0
3	0.2	10	10	0.8	Scenario2	662	1	0	0	0	82	0
3	0.2	10	10	0.8	Scenario2	663	1	0	0	0	82	0
3	0.2	10	10	0.8	Scenario2	664	1	0	0	0	82	0
3	0.2	10	10	0.8	Scenario2	665	1	0	0	0	82	0
3	0.2	10	10	0.8	Scenario2	666	1	0	0	0	82	0
3	0.2	10	10	0.8	Scenario2	667	1	0	0	0	82	0
3	0.2	10	10	0.8	Scenario2	668	1	0	0	0	82	0
3	0.2	10	10	0.8	Scenario2	669	1	0	0	0	82	0
3	0.2	10	10	0.8	Scenario2	670	1	0	0	0	82	0
3	0.2	10	10	0.8	Scenario2	671	1	0	0	0	82	0
3	0.2	10	10	0.8	Scenario2	672	1	0	0	0	82	0
3	0.2	10	10	0.8	Scenario2	673	1	0	0	0	82	0
3	0.2	10	10	0.8	Scenario2	674	1	0	0	0	82	0
3	0.2	10	10	0.8	Scenario2	675	1	0	0	0	82	0
3	0.2	10	10	0.8	Scenario2	676	1	0	0	0	82	0
3	0.2	10	10	0.8	Scenario2	677	1	0	0	0	82	0
3	0.2	10	10	0.8	Scenario2	678	1	0	0	0	82	0
3	0.2	10	10	0.8	Scenario2	679	1	0	0	0	82	0
3	0.2	10	10	0.8	Scenario2	680	1	0	0	0	82	0
3	0.2	10	10	0.8	Scenario2	681	1	0	0	0	82	0
3	0.2	10	10	0.8	Scenario2	682	1	0	0	0	82	0
3	0.2	10	10	0.8	Scenario2	683	1	0	0	0	82	0
3	0.2	10	10	0.8	Scenario2	684	1	0	0	0	82	0
3	0.2	10	10	0.8	Scenario2	685	1	0	0	0	82	0
3	0.2	10	10	0.8	Scenario2	686	1	0	0	0	82	0
3	0.2	10	10	0.8	Scenario2	687	1	0	0	0	82	0
3	0.2	10	10	0.8	Scenario2	688	1	0	0	0	82	0
3	0.2	10	10	0.8	Scenario2	689	1	0	0	0	82	0
3	0.2	10	10	0.8	Scenario2	690	1	0	0	0	82	0
3	0.2	10	10	0.8	Scenario2	691	1	0	0	0	82	0
3	0.2	10	10	0.8	Scenario2	692	1	0	0	0	82	0
3	0.2	10	10	0.8	Scenario2	693	1	0	0	0	82	0
3	0.2	10	10	0.8	Scenario2	694	1	0	0	0	82	0
3	0.2	10	10	0.8	Scenario2	695	1	0	0	0	82	0
3	0.2	10	10	0.8	Scenario2	696	1	0	0	0	82	0
3	0.2	10	10	0.8	Scenario2	697	1	0	0	0	82	0
3	0.2	10	10	0.8	Scenario2	698	1	0	0	0	82	0
3	0.2	10	10	0.8	Scenario2	699	1	0	0	0	82	0
3	0.2	10	10	0.8	Scenario2	700	1	0	0	0	82	0
3	0.2	10	10	0.8	Scenario2	701	1	0	0	0	82	0
3	0.2	10	10	0.8	Scenario2	702	1	0	0	0	82	0
3	0.2	10	10	0.8	Scenario2	703	1	0	0	0	82	0
3	0.2	10	10	0.8	Scenario2	704	1	0	0	0	82	0
3	0.2	10	10	0.8	Scenario2	705	1	0	0	0	82	0
3	0.2	10	10	0.8	Scenario2	706	1	0	0	0	82	0
3	0.2	10	10	0.8	Scenario2	707	1	0	0	0	82	0
3	0.2	10	10	0.8	Scenario2	708	1	0	0	0	82	0
3	0.2	10	10	0.8	Scenario2	709	1	0	0	0	82	0
3	0.2	10	10	0.8	Scenario2	710	1	0	0	0	82	0
3	0.2	10	10	0.8	Scenario2	711	1	0	0	0	82	0
3	0.2	10	10	0.8	Scenario2	712	1	0	0	0	82	0
3	0.2	10	10	0.8	Scenario2	713	1	0	0	0	82	0
3	0.2	10	10	0.8	Scenario2	714	1	0	0	0	82	0
3	0.2	10	10	0.8	Scenario2	715	1	0	0	0	82	0
3	0.2	10	10	0.8	Scenario2	716	1	0	0	0	82	0
3	0.2	10	10	0.8	Scenario2	717	2	0	0	0	82	0
3	0.2	10	10	0.8	Scenario2	718	2	0	0	0	82	0
3	0.2	10	10	0.8	Scenario2	719	2	0	0	0	82	0
3	0.2	10	10	0.8	Scenario2	720	3	0	0	0	82	0
3	0.2	10	10	0.8	Scenario2	721	3	0	0	0	82	0
3	0.2	10	10	0.8	Scenario2	722	3	0	0	0	82	0
3	0.2	10	10	0.8	Scenario2	723	3	0	0	0	82	0
3	0.2	10	10	0.8	Scenario2	724	3	0	0	0	82	0
3	0.2	10	10	0.8	Scenario2	725	3	0	0	0	82	0
3	0.2	10	10	0.8	Scenario2	726	3	0	0	0	82	0
3	0.2	10	10	0.8	Scenario2	727	3	0	0	0	82	0
3	0.2	10	10	0.8	Scenario2	728	3	0	0	0	82	0
3	0.2	10	10	0.8	Scenario2	729	3	0	0	0	82	0
3	0.2	10	10	0.8	Scenario2	730	4	0	0	0	82	0
3	0.2	10	10	0.8	Scenario2	731	4	0	0	0	82	0
3	0.2	10	10	0.8	Scenario2	732	3	0	0	0	83	0
3	0.2	10	10	0.8	Scenario2	733	3	0	0	0	83	0
3	0.2	10	10	0.8	Scenario2	734	3	0	0	0	83	0
3	0.2	10	10	0.8	Scenario2	735	3	0	0	0	83	0
3	0.2	10	10	0.8	Scenario2	736	3	0	0	0	83	0
3	0.2	10	10	0.8	Scenario2	737	3	0	0	0	83	0
3	0.2	10	10	0.8	Scenario2	738	3	0	0	0	83	0
3	0.2	10	10	0.8	Scenario2	739	3	0	0	0	83	0
3	0.2	10	10	0.8	Scenario2	740	3	0	0	0	83	0
3	0.2	10	10	0.8	Scenario2	741	3	0	0	0	83	0
3	0.2	10	10	0.8	Scenario2	742	3	0	0	0	83	0
3	0.2	10	10	0.8	Scenario2	743	3	0	0	0	83	0
3	0.2	10	10	0.8	Scenario2	744	3	0	0	0	83	0
3	0.2	10	10	0.8	Scenario2	745	3	0	0	0	83	0
3	0.2	10	10	0.8	Scenario2	746	3	0	0	0	83	0
3	0.2	10	10	0.8	Scenario2	747	3	0	0	0	83	0
3	0.2	10	10	0.8	Scenario2	748	3	0	0	0	83	0
3	0.2	10	10	0.8	Scenario2	749	3	0	0	0	83	0
3	0.2	10	10	0.8	Scenario2	750	3	0	0	0	83	0
3	0.2	10	10	0.8	Scenario2	751	3	0	0	0	83	0
3	0.2	10	10	0.8	Scenario2	752	3	0	0	0	83	0
3	0.2	10	10	0.8	Scenario2	753	3	0	0	0	83	0
3	0.2	10	10	0.8	Scenario2	754	3	0	0	0	83	0
3	0.2	10	10	0.8	Scenario2	755	3	0	0	0	83	0
3	0.2	10	10	0.8	Scenario2	756	3	0	0	0	83	0
3	0.2	10	10	0.8	Scenario2	757	3	0	0	0	83	0
3	0.2	10	10	0.8	Scenario2	758	3	0	0	0	83	0
3	0.2	10	10	0.8	Scenario2	759	3	0	0	0	83	0
3	0.2	10	10	0.8	Scenario2	760	3	0	0	0	83	0
3	0.2	10	10	0.8	Scenario2	761	3	0	0	0	83	0
3	0.2	10	10	0.8	Scenario2	762	3	0	0	0	83	0
3	0.2	10	10	0.8	Scenario2	763	3	0	0	0	83	0
3	0.2	10	10	0.8	Scenario2	764	3	0	0	0	83	0
3	0.2	10	10	0.8	Scenario2	765	3	0	0	0	83	0
3	0.2	10	10	0.8	Scenario2	766	3	0	0	0	83	0
3	0.2	10	10	0.8	Scenario2	767	3	0	0	0	83	0
3	0.2	10	10	0.8	Scenario2	768	3	0	0	0	83	0
3	0.2	10	10	0.8	Scenario2	769	3	0	0	0	83	0
3	0.2	10	10	0.8	Scenario2	770	3	0	0	0	83	0
3	0.2	10	10	0.8	Scenario2	771	3	0	0	0	83	0
3	0.2	10	10	0.8	Scenario2	772	3	0	0	0	83	0
3	0.2	10	10	0.8	Scenario2	773	3	0	0	0	83	0
3	0.2	10	10	0.8	Scenario2	774	3	0	0	0	83	0
3	0.2	10	10	0.8	Scenario2	775	3	0	0	0	83	0
3	0.2	10	10	0.8	Scenario2	776	3	0	0	0	83	0
3	0.2	10	10	0.8	Scenario2	777	3	0	0	0	83	0
3	0.2	10	10	0.8	Scenario2	778	3	0	0	0	83	0
3	0.2	10	10	0.8	Scenario2	779	3	0	0	0	83	0
3	0.2	10	10	0.8	Scenario2	780	3	0	0	0	83	0
3	0.2	10	10	0.8	Scenario2	781	3	0	0	0	83	0
3	0.2	10	10	0.8	Scenario2	782	3	0	0	0	83	0
3	0.2	10	10	0.8	Scenario2	783	3	0	0	0	83	0
3	0.2	10	10	0.8	Scenario2	784	3	0	0	0	83	0
3	0.2	10	10	0.8	Scenario2	785	3	0	0	0	83	0
3	0.2	10	10	0.8	Scenario2	786	3	0	0	0	83	0
3	0.2	10	10	0.8	Scenario2	787	3	0	0	0	83	0
3	0.2	10	10	0.8	Scenario2	788	3	0	0	0	83	0
3	0.2	10	10	0.8	Scenario2	789	3	0	0	0	83	0
3	0.2	10	10	0.8	Scenario2	790	3	0	0	0	83	0
3	0.2	10	10	0.8	Scenario2	791	3	0	0	0	83	0
3	0.2	10	10	0.8	Scenario2	792	3	0	0	0	83	0
3	0.2	10	10	0.8	Scenario2	793	3	0	0	0	83	0
3	0.2	10	10	0.8	Scenario2	794	3	0	0	0	83	0
3	0.2	10	10	0.8	Scenario2	795	3	0	0	0	83	0
3	0.2	10	10	0.8	Scenario2	796	3	0	0	0	83	0
3	0.2	10	10	0.8	Scenario2	797	3	0	0	0	83	0
3	0.2	10	10	0.8	Scenario2	798	3	0	0	0	83	0
3	0.2	10	10	0.8	Scenario2	799	3	0	0	0	83	0
3	0.2	10	10	0.8	Scenario2	800	3	0	0	0	83	0
3	0.2	10	10	0.8	Scenario2	801	3	0	0	0	83	0
3	0.2	10	10	0.8	Scenario2	802	3	0	0	0	83	0
3	0.2	10	10	0.8	Scenario2	803	3	0	0	0	83	0
3	0.2	10	10	0.8	Scenario2	804	3	0	0	0	83	0
3	0.2	10	10	0.8	Scenario2	805	3	0	0	0	83	0
3	0.2	10	10	0.8	Scenario2	806	3	0	0	0	83	0
3	0.2	10	10	0.8	Scenario2	807	3	0	0	0	83	0
3	0.2	10	10	0.8	Scenario2	808	3	0	0	0	83	0
3	0.2	10	10	0.8	Scenario2	809	3	0	0	0	83	0
3	0.2	10	10	0.8	Scenario2	810	3	0	0	0	83	0
3	0.2	10	10	0.8	Scenario2	811	3	0	0	0	83	0
3	0.2	10	10	0.8	Scenario2	812	3	0	0	0	83	0
3	0.2	10	10	0.8	Scenario2	813	3	0	0	0	83	0
3	0.2	10	10	0.8	Scenario2	814	3	0	0	0	83	0
3	0.2	10	10	0.8	Scenario2	815	3	0	0	0	83	0
3	0.2	10	10	0.8	Scenario2	816	3	0	0	0	83	0
3	0.2	10	10	0.8	Scenario2	817	3	0	0	0	83	0
3	0.2	10	10	0.8	Scenario2	818	3	0	0	0	83	0
3	0.2	10	10	0.8	Scenario2	819	3	0	0	0	83	0
3	0.2	10	10	0.8	Scenario2	820	3	0	0	0	83	0
3	0.2	10	10	0.8	Scenario2	821	3	0	0	0	83	0
3	0.2	10	10	0.8	Scenario2	822	3	0	0	0	83	0
3	0.2	10	10	0.8	Scenario2	823	3	0	0	0	83	0
3	0.2	10	10	0.8	Scenario2	824	3	0	0	0	83	0
3	0.2	10	10	0.8	Scenario2	825	3	0	0	0	83	0
3	0.2	10	10	0.8	Scenario2	826	3	0	0	0	83	0
3	0.2	10	10	0.8	Scenario2	827	3	0	0	0	83	0
3	0.2	10	10	0.8	Scenario2	828	3	0	0	0	83	0
3	0.2	10	10	0.8	Scenario2	829	3	0	0	0	83	0
3	0.2	10	10	0.8	Scenario2	830	3	0	0	0	83	0
3	0.2	10	10	0.8	Scenario2	831	3	0	0	0	83	0
3	0.2	10	10	0.8	Scenario2	832	3	0	0	0	83	0
3	0.2	10	10	0.8	Scenario2	833	3	0	0	0	83	0
3	0.2	10	10	0.8	Scenario2	834	3	0	0	0	83	0
3	0.2	10	10	0.8	Scenario2	835	3	0	0	0	83	0
3	0.2	10	10	0.8	Scenario2	836	3	0	0	0	83	0
3	0.2	10	10	0.8	Scenario2	837	3	0	0	0	83	0
3	0.2	10	10	0.8	Scenario2	838	3	0	0	0	83	0
3	0.2	10	10	0.8	Scenario2	839	3	0	0	0	83	0
3	0.2	10	10	0.8	Scenario2	840	3	0	0	0	83	0
3	0.2	10	10	0.8	Scenario2	841	3	0	0	0	83	0
3	0.2	10	10	0.8	Scenario2	842	3	0	0	0	83	0
3	0.2	10	10	0.8	Scenario2	843	3	0	0	0	83	0
3	0.2	10	10	0.8	Scenario2	844	3	0	0	0	83	0
3	0.2	10	10	0.8	Scenario2	845	3	0	0	0	83	0
3	0.2	10	10	0.8	Scenario2	846	3	0	0	0	83	0
3	0.2	10	10	0.8	Scenario2	847	3	0	0	0	83	0
3	0.2	10	10	0.8	Scenario2	848	3	0	0	0	83	0
3	0.2	10	10	0.8	Scenario2	849	3	0	0	0	83	0
3	0.2	10	10	0.8	Scenario2	850	3	0	0	0	83	0
3	0.2	10	10	0.8	Scenario2	851	3	0	0	0	83	0
3	0.2	10	10	0.8	Scenario2	852	3	0	0	0	83	0
3	0.2	10	10	0.8	Scenario2	853	3	0	0	0	83	0
3	0.2	10	10	0.8	Scenario2	854	3	0	0	0	83	0
3	0.2	10	10	0.8	Scenario2	855	3	0	0	0	83	0
3	0.2	10	10	0.8	Scenario2	856	3	0	0	0	83	0
3	0.2	10	10	0.8	Scenario2	857	3	0	0	0	83	0
3	0.2	10	10	0.8	Scenario2	858	3	0	0	0	83	0
3	0.2	10	10	0.8	Scenario2	859	3	0	0	0	83	0
3	0.2	10	10	0.8	Scenario2	860	3	0	0	0	83	0
3	0.2	10	10	0.8	Scenario2	861	3	0	0	0	83	0
3	0.2	10	10	0.8	Scenario2	862	3	0	0	0	83	0
3	0.2	10	10	0.8	Scenario2	863	3	0	0	0	83	0
3	0.2	10	10	0.8	Scenario2	864	3	0	0	0	83	0
3	0.2	10	10	0.8	Scenario2	865	3	0	0	0	83	0
3	0.2	10	10	0.8	Scenario2	866	3	0	0	0	83	0
3	0.2	10	10	0.8	Scenario2	867	3	0	0	0	83	0
3	0.2	10	10	0.8	Scenario2	868	3	0	0	0	83	0
3	0.2	10	10	0.8	Scenario2	869	3	0	0	0	83	0
3	0.2	10	10	0.8	Scenario2	870	4	0	0	0	83	0
3	0.2	10	10	0.8	Scenario2	871	4	0	0	0	83	0
3	0.2	10	10	0.8	Scenario2	872	4	0	0	0	83	0
3	0.2	10	10	0.8	Scenario2	873	4	0	0	0	83	0
3	0.2	10	10	0.8	Scenario2	874	5	0	0	0	83	0
3	0.2	10	10	0.8	Scenario2	875	5	0	0	0	83	0
3	0.2	10	10	0.8	Scenario2	876	5	0	0	0	83	0
3	0.2	10	10	0.8	Scenario2	877	5	0	0	0	83	0
3	0.2	10	10	0.8	Scenario2	878	5	0	0	0	83	0
3	0.2	10	10	0.8	Scenario2	879	5	0	0	0	83	0
3	0.2	10	10	0.8	Scenario2	880	6	0	0	0	83	0
3	0.2	10	10	0.8	Scenario2	881	6	0	0	0	83	0
3	0.2	10	10	0.8	Scenario2	882	6	0	0	0	83	0
3	0.2	10	10	0.8	Scenario2	883	7	0	0	0	83	0
3	0.2	10	10	0.8	Scenario2	884	7	0	0	0	83	0
3	0.2	10	10	0.8	Scenario2	885	7	0	0	0	83	0
3	0.2	10	10	0.8	Scenario2	886	8	0	0	0	83	0
3	0.2	10	10	0.8	Scenario2	887	8	0	0	0	83	0
3	0.2	10	10	0.8	Scenario2	888	8	0	0	0	83	0
3	0.2	10	10	0.8	Scenario2	889	9	0	0	0	83	0
3	0.2	10	10	0.8	Scenario2	890	9	0	0	0	83	0
3	0.2	10	10	0.8	Scenario2	891	9	0	0	0	83	0
3	0.2	10	10	0.8	Scenario2	892	9	0	0	0	84	0
3	0.2	10	10	0.8	Scenario2	893	9	0	0	0	84	0
3	0.2	10	10	0.8	Scenario2	894	9	0	0	0	85	0
3	0.2	10	10	0.8	Scenario2	895	9	0	0	0	85	0
3	0.2	10	10	0.8	Scenario2	896	9	0	0	0	85	0
3	0.2	10	10	0.8	Scenario2	897	9	0	0	0	85	0
3	0.2	10	10	0.8	Scenario2	898	9	0	0	0	85	0
3	0.2	10	10	0.8	Scenario2	899	8	0	0	0	86	0
3	0.2	10	10	0.8	Scenario2	900	8	0	0	0	86	0
3	0.2	10	10	0.8	Scenario2	901	8	0	0	0	86	0
3	0.2	10	10	0.8	Scenario2	902	8	0	0	0	86	0
3	0.2	10	10	0.8	Scenario2	903	8	0	0	0	86	0
3	0.2	10	10	0.8	Scenario2	904	7	0	0	0	87	0
3	0.2	10	10	0.8	Scenario2	905	7	0	0	0	87	0
3	0.2	10	10	0.8	Scenario2	906	7	0	0	0	87	0
3	0.2	10	10	0.8	Scenario2	907	7	0	0	0	87	0
3	0.2	10	10	0.8	Scenario2	908	7	0	0	0	87	0
3	0.2	10	10	0.8	Scenario2	909	7	0	0	0	87	0
3	0.2	10	10	0.8	Scenario2	910	7	0	0	0	87	0
3	0.2	10	10	0.8	Scenario2	911	7	0	0	0	87	0
3	0.2	10	10	0.8	Scenario2	912	6	0	0	0	88	0
3	0.2	10	10	0.8	Scenario2	913	6	0	0	0	88	0
3	0.2	10	10	0.8	Scenario2	914	6	0	0	0	88	0
3	0.2	10	10	0.8	Scenario2	915	6	0	0	0	88	0
3	0.2	10	10	0.8	Scenario2	916	6	0	0	0	88	0
3	0.2	10	10	0.8	Scenario2	917	5	0	0	0	89	0
3	0.2	10	10	0.8	Scenario2	918	5	0	0	0	89	0
3	0.2	10	10	0.8	Scenario2	919	5	0	0	0	89	0
3	0.2	10	10	0.8	Scenario2	920	5	0	0	0	89	0
3	0.2	10	10	0.8	Scenario2	921	5	0	0	0	89	0
3	0.2	10	10	0.8	Scenario2	922	5	0	0	0	89	0
3	0.2	10	10	0.8	Scenario2	923	5	0	0	0	89	0
3	0.2	10	10	0.8	Scenario2	924	5	0	0	0	89	0
3	0.2	10	10	0.8	Scenario2	925	5	0	0	0	89	0
3	0.2	10	10	0.8	Scenario2	926	5	0	0	0	89	0
3	0.2	10	10	0.8	Scenario2	927	5	0	0	0	89	0
3	0.2	10	10	0.8	Scenario2	928	5	0	0	0	89	0
3	0.2	10	10	0.8	Scenario2	929	5	0	0	0	89	0
3	0.2	10	10	0.8	Scenario2	930	5	0	0	0	89	0
3	0.2	10	10	0.8	Scenario2	931	5	0	0	0	89	0
3	0.2	10	10	0.8	Scenario2	932	5	0	0	0	89	0
3	0.2	10	10	0.8	Scenario2	933	5	0	0	0	89	0
3	0.2	10	10	0.8	Scenario2	934	5	0	0	0	89	0
3	0.2	10	10	0.8	Scenario2	935	5	0	0	0	89	0
3	0.2	10	10	0.8	Scenario2	936	5	0	0	0	89	0
3	0.2	10	10	0.8	Scenario2	937	5	0	0	0	89	0
3	0.2	10	10	0.8	Scenario2	938	5	0	0	0	89	0
3	0.2	10	10	0.8	Scenario2	939	5	0	0	0	89	0
3	0.2	10	10	0.8	Scenario2	940	5	0	0	0	89	0
3	0.2	10	10	0.8	Scenario2	941	5	0	0	0	89	0
3	0.2	10	10	0.8	Scenario2	942	5	0	0	0	89	0
3	0.2	10	10	0.8	Scenario2	943	5	0	0	0	89	0
3	0.2	10	10	0.8	Scenario2	944	5	0	0	0	89	0
3	0.2	10	10	0.8	Scenario2	945	5	0	0	0	89	0
3	0.2	10	10	0.8	Scenario2	946	5	0	0	0	89	0
3	0.2	10	10	0.8	Scenario2	947	5	0	0	0	89	0
3	0.2	10	10	0.8	Scenario2	948	5	0	0	0	89	0
3	0.2	10	10	0.8	Scenario2	949	5	0	0	0	89	0
3	0.2	10	10	0.8	Scenario2	950	5	0	0	0	89	0
3	0.2	10	10	0.8	Scenario2	951	5	0	0	0	89	0
3	0.2	10	10	0.8	Scenario2	952	5	0	0	0	89	0
3	0.2	10	10	0.8	Scenario2	953	5	0	0	0	89	0
3	0.2	10	10	0.8	Scenario2	954	5	0	0	0	89	0
3	0.2	10	10	0.8	Scenario2	955	5	0	0	0	89	0
3	0.2	10	10	0.8	Scenario2	956	5	0	0	0	89	0
3	0.2	10	10	0.8	Scenario2	957	5	0	0	0	89	0
3	0.2	10	10	0.8	Scenario2	958	5	0	0	0	89	0
3	0.2	10	10	0.8	Scenario2	959	5	0	0	0	89	0
3	0.2	10	10	0.8	Scenario2	960	5	0	0	0	89	0
3	0.2	10	10	0.8	Scenario2	961	5	0	0	0	89	0
3	0.2	10	10	0.8	Scenario2	962	5	0	0	0	89	0
3	0.2	10	10	0.8	Scenario2	963	5	0	0	0	89	0
3	0.2	10	10	0.8	Scenario2	964	5	0	0	0	89	0
3	0.2	10	10	0.8	Scenario2	965	5	0	0	0	89	0
3	0.2	10	10	0.8	Scenario2	966	5	0	0	0	89	0
3	0.2	10	10	0.8	Scenario2	967	5	0	0	0	89	0
3	0.2	10	10	0.8	Scenario2	968	5	0	0	0	89	0
3	0.2	10	10	0.8	Scenario2	969	5	0	0	0	89	0
3	0.2	10	10	0.8	Scenario2	970	5	0	0	0	89	0
3	0.2	10	10	0.8	Scenario2	971	5	0	0	0	89	0
3	0.2	10	10	0.8	Scenario2	972	5	0	0	0	89	0
3	0.2	10	10	0.8	Scenario2	973	5	0	0	0	89	0
3	0.2	10	10	0.8	Scenario2	974	5	0	0	0	89	0
3	0.2	10	10	0.8	Scenario2	975	5	0	0	0	89	0
3	0.2	10	10	0.8	Scenario2	976	5	0	0	0	89	0
3	0.2	10	10	0.8	Scenario2	977	5	0	0	0	89	0
3	0.2	10	10	0.8	Scenario2	978	5	0	0	0	89	0
3	0.2	10	10	0.8	Scenario2	979	5	0	0	0	89	0
3	0.2	10	10	0.8	Scenario2	980	5	0	0	0	89	0
3	0.2	10	10	0.8	Scenario2	981	5	0	0	0	89	0
3	0.2	10	10	0.8	Scenario2	982	5	0	0	0	89	0
3	0.2	10	10	0.8	Scenario2	983	5	0	0	0	89	0
3	0.2	10	10	0.8	Scenario2	984	5	0	0	0	89	0
3	0.2	10	10	0.8	Scenario2	985	5	0	0	0	89	0
3	0.2	10	10	0.8	Scenario2	986	5	0	0	0	89	0
3	0.2	10	10	0.8	Scenario2	987	5	0	0	0	89	0
3	0.2	10	10	0.8	Scenario2	988	5	0	0	0	89	0
3	0.2	10	10	0.8	Scenario2	989	5	0	0	0	89	0
3	0.2	10	10	0.8	Scenario2	990	5	0	0	0	89	0
3	0.2	10	10	0.8	Scenario2	991	5	0	0	0	89	0
3	0.2	10	10	0.8	Scenario2	992	5	0	0	0	89	0
3	0.2	10	10	0.8	Scenario2	993	5	0	0	0	89	0
3	0.2	10	10	0.8	Scenario2	994	5	0	0	0	89	0
3	0.2	10	10	0.8	Scenario2	995	5	0	0	0	89	0
3	0.2	10	10	0.8	Scenario2	996	5	0	0	0	89	0
3	0.2	10	10	0.8	Scenario2	997	5	0	0	0	89	0
3	0.2	10	10	0.8	Scenario2	998	5	0	0	0	89	0
3	0.2	10	10	0.8	Scenario2	999	5	0	0	0	89	0
3	0.2	10	10	0.8	Scenario2	1000	5	0	0	0	89	0
3	0.2	10	10	0.8	Scenario2	1001	5	0	0	0	89	0
3	0.2	10	10	0.8	Scenario2	1002	5	0	0	0	89	0
3	0.2	10	10	0.8	Scenario2	1003	5	0	0	0	89	0
3	0.2	10	10	0.8	Scenario2	1004	5	0	0	0	89	0
3	0.2	10	10	0.8	Scenario2	1005	5	0	0	0	89	0
3	0.2	10	10	0.8	Scenario2	1006	5	0	0	0	89	0
3	0.2	10	10	0.8	Scenario2	1007	5	0	0	0	89	0
3	0.2	10	10	0.8	Scenario2	1008	5	0	0	0	89	0
3	0.2	10	10	0.8	Scenario2	1009	5	0	0	0	89	0
3	0.2	10	10	0.8	Scenario2	1010	5	0	0	0	89	0
3	0.2	10	10	0.8	Scenario2	1011	5	0	0	0	89	0
3	0.2	10	10	0.8	Scenario2	1012	5	0	0	0	89	0
3	0.2	10	10	0.8	Scenario2	1013	5	0	0	0	89	0
3	0.2	10	10	0.8	Scenario2	1014	5	0	0	0	89	0
3	0.2	10	10	0.8	Scenario2	1015	5	0	0	0	89	0
3	0.2	10	10	0.8	Scenario2	1016	5	0	0	0	89	0
3	0.2	10	10	0.8	Scenario2	1017	5	0	0	0	89	0
3	0.2	10	10	0.8	Scenario2	1018	5	0	0	0	89	0
3	0.2	10	10	0.8	Scenario2	1019	5	0	0	0	89	0
3	0.2	10	10	0.8	Scenario2	1020	5	0	0	0	89	0
3	0.2	10	10	0.8	Scenario2	1021	5	0	0	0	89	0
3	0.2	10	10	0.8	Scenario2	1022	5	0	0	0	89	0
3	0.2	10	10	0.8	Scenario2	1023	5	0	0	0	89	0
3	0.2	10	10	0.8	Scenario2	1024	5	0	0	0	89	0
3	0.2	10	10	0.8	Scenario2	1025	5	0	0	0	89	0
3	0.2	10	10	0.8	Scenario2	1026	5	0	0	0	89	0
3	0.2	10	10	0.8	Scenario2	1027	5	0	0	0	89	0
3	0.2	10	10	0.8	Scenario2	1028	6	0	0	0	89	0
3	0.2	10	10	0.8	Scenario2	1029	6	0	0	0	89	0
3	0.2	10	10	0.8	Scenario2	1030	6	0	0	0	89	0
3	0.2	10	10	0.8	Scenario2	1031	5	1	0	0	89	0.105316469
3	0.2	10	10	0.8	Scenario2	1032	5	1	0	0	89	0.105316469
3	0.2	10	10	0.8	Scenario2	1033	5	2	0	0	89	0.122134912
3	0.2	10	10	0.8	Scenario2	1034	5	2	0	0	89	0.122134912
3	0.2	10	10	0.8	Scenario2	1035	6	1	0	0	89	0.097864963
3	0.2	10	10	0.8	Scenario2	1036	6	1	0	0	89	0.097864963
3	0.2	10	10	0.8	Scenario2	1037	6	1	0	0	89	0.097864963
3	0.2	10	10	0.8	Scenario2	1038	6	1	0	0	89	0.097864963
3	0.2	10	10	0.8	Scenario2	1039	8	0	0	0	89	0
3	0.2	10	10	0.8	Scenario2	1040	9	0	0	0	89	0
3	0.2	10	10	0.8	Scenario2	1041	9	0	0	0	89	0
3	0.2	10	10	0.8	Scenario2	1042	10	0	0	0	89	0
3	0.2	10	10	0.8	Scenario2	1043	10	0	0	0	89	0
3	0.2	10	10	0.8	Scenario2	1044	11	0	0	0	89	0
3	0.2	10	10	0.8	Scenario2	1045	11	0	0	0	89	0
3	0.2	10	10	0.8	Scenario2	1046	11	0	0	0	89	0
3	0.2	10	10	0.8	Scenario2	1047	11	0	0	0	89	0
3	0.2	10	10	0.8	Scenario2	1048	13	0	0	0	89	0
3	0.2	10	10	0.8	Scenario2	1049	14	0	0	0	89	0
3	0.2	10	10	0.8	Scenario2	1050	15	0	0	0	89	0
3	0.2	10	10	0.8	Scenario2	1051	15	0	0	0	89	0
3	0.2	10	10	0.8	Scenario2	1052	15	0	0	0	89	0
3	0.2	10	10	0.8	Scenario2	1053	16	0	0	0	89	0
3	0.2	10	10	0.8	Scenario2	1054	16	0	0	0	89	0
3	0.2	10	10	0.8	Scenario2	1055	16	0	0	0	89	0
3	0.2	10	10	0.8	Scenario2	1056	16	0	0	0	89	0
3	0.2	10	10	0.8	Scenario2	1057	16	0	0	0	89	0
3	0.2	10	10	0.8	Scenario2	1058	17	0	0	0	89	0
3	0.2	10	10	0.8	Scenario2	1059	17	0	0	0	89	0
3	0.2	10	10	0.8	Scenario2	1060	17	0	0	0	89	0
3	0.2	10	10	0.8	Scenario2	1061	17	0	0	0	89	0
3	0.2	10	10	0.8	Scenario2	1062	18	0	0	0	89	0
3	0.2	10	10	0.8	Scenario2	1063	19	0	0	0	89	0
3	0.2	10	10	0.8	Scenario2	1064	20	0	0	0	89	0
3	0.2	10	10	0.8	Scenario2	1065	21	0	0	0	89	0
3	0.2	10	10	0.8	Scenario2	1066	21	0	0	0	89	0
3	0.2	10	10	0.8	Scenario2	1067	21	0	0	0	89	0
3	0.2	10	10	0.8	Scenario2	1068	21	0	0	0	89	0
3	0.2	10	10	0.8	Scenario2	1069	22	0	0	0	89	0
3	0.2	10	10	0.8	Scenario2	1070	22	0	0	0	89	0
3	0.2	10	10	0.8	Scenario2	1071	22	0	0	0	89	0
3	0.2	10	10	0.8	Scenario2	1072	23	0	0	0	89	0
3	0.2	10	10	0.8	Scenario2	1073	23	0	0	0	89	0
3	0.2	10	10	0.8	Scenario2	1074	24	0	0	0	89	0
3	0.2	10	10	0.8	Scenario2	1075	24	0	0	0	89	0
3	0.2	10	10	0.8	Scenario2	1076	26	0	0	0	89	0
3	0.2	10	10	0.8	Scenario2	1077	26	0	0	0	89	0
3	0.2	10	10	0.8	Scenario2	1078	26	0	0	0	89	0
3	0.2	10	10	0.8	Scenario2	1079	27	0	0	0	89	0
3	0.2	10	10	0.8	Scenario2	1080	27	0	0	0	89	0
3	0.2	10	10	0.8	Scenario2	1081	27	0	0	0	89	0
3	0.2	10	10	0.8	Scenario2	1082	27	0	0	0	89	0
3	0.2	10	10	0.8	Scenario2	1083	27	0	0	0	89	0
3	0.2	10	10	0.8	Scenario2	1084	27	0	0	0	89	0
3	0.2	10	10	0.8	Scenario2	1085	26	1	0	0	89	0.034021072
3	0.2	10	10	0.8	Scenario2	1086	26	1	0	0	89	0.034021072
3	0.2	10	10	0.8	Scenario2	1087	26	1	0	0	89	0.034021072
3	0.2	10	10	0.8	Scenario2	1088	26	1	0	0	89	0.034021072
3	0.2	10	10	0.8	Scenario2	1089	26	1	0	0	89	0.034021072
3	0.2	10	10	0.8	Scenario2	1090	26	1	0	0	89	0.034021072
3	0.2	10	10	0.8	Scenario2	1091	26	1	0	0	89	0.034021072
3	0.2	10	10	0.8	Scenario2	1092	27	1	0	0	89	0.032909871
3	0.2	10	10	0.8	Scenario2	1093	27	1	0	0	89	0.032909871
3	0.2	10	10	0.8	Scenario2	1094	29	1	0	0	89	0.030890325
3	0.2	10	10	0.8	Scenario2	1095	29	1	0	0	89	0.030890325
3	0.2	10	10	0.8	Scenario2	1096	29	1	0	0	89	0.030890325
3	0.2	10	10	0.8	Scenario2	1097	29	1	0	0	89	0.030890325
3	0.2	10	10	0.8	Scenario2	1098	29	1	0	0	89	0.030890325
3	0.2	10	10	0.8	Scenario2	1099	30	1	0	0	89	0.029970104
3	0.2	10	10	0.8	Scenario2	1100	31	1	0	0	89	0.02910278
3	0.2	10	10	0.8	Scenario2	1101	31	1	0	0	89	0.02910278
3	0.2	10	10	0.8	Scenario2	1102	32	1	0	0	89	0.028283953
3	0.2	10	10	0.8	Scenario2	1103	34	1	0	0	89	0.026776475
3	0.2	10	10	0.8	Scenario2	1104	34	1	0	0	89	0.026776475
3	0.2	10	10	0.8	Scenario2	1105	34	1	0	0	89	0.026776475
3	0.2	10	10	0.8	Scenario2	1106	37	1	0	0	89	0.024793019
3	0.2	10	10	0.8	Scenario2	1107	37	1	0	0	89	0.024793019
3	0.2	10	10	0.8	Scenario2	1108	37	1	0	0	89	0.024793019
3	0.2	10	10	0.8	Scenario2	1109	37	1	0	0	89	0.024793019
3	0.2	10	10	0.8	Scenario2	1110	37	1	0	0	89	0.024793019
3	0.2	10	10	0.8	Scenario2	1111	38	1	0	0	89	0.024195332
3	0.2	10	10	0.8	Scenario2	1112	37	1	0	0	91	0.024793019
3	0.2	10	10	0.8	Scenario2	1113	38	1	0	0	91	0.024195332
3	0.2	10	10	0.8	Scenario2	1114	38	1	0	0	91	0.024195332
3	0.2	10	10	0.8	Scenario2	1115	37	2	0	0	91	0.045582249
3	0.2	10	10	0.8	Scenario2	1116	38	2	0	0	91	0.044579557
3	0.2	10	10	0.8	Scenario2	1117	38	2	0	0	91	0.044579557
3	0.2	10	10	0.8	Scenario2	1118	38	2	0	0	91	0.044579557
3	0.2	10	10	0.8	Scenario2	1119	37	2	0	0	92	0.045582249
3	0.2	10	10	0.8	Scenario2	1120	38	2	0	0	92	0.044579557
3	0.2	10	10	0.8	Scenario2	1121	38	2	0	0	93	0.044579557
3	0.2	10	10	0.8	Scenario2	1122	38	2	0	0	93	0.044579557
3	0.2	10	10	0.8	Scenario2	1123	38	2	0	0	93	0.044579557
3	0.2	10	10	0.8	Scenario2	1124	38	2	0	0	93	0.044579557
3	0.2	10	10	0.8	Scenario2	1125	39	2	0	0	93	0.04361936
3	0.2	10	10	0.8	Scenario2	1126	40	2	0	0	93	0.042699064
3	0.2	10	10	0.8	Scenario2	1127	39	2	0	0	94	0.04361936
3	0.2	10	10	0.8	Scenario2	1128	39	2	0	0	94	0.04361936
3	0.2	10	10	0.8	Scenario2	1129	39	2	0	0	94	0.04361936
3	0.2	10	10	0.8	Scenario2	1130	40	2	0	0	94	0.042699064
3	0.2	10	10	0.8	Scenario2	1131	41	1	0	0	94	0.02256295
3	0.2	10	10	0.8	Scenario2	1132	41	1	0	0	94	0.02256295
3	0.2	10	10	0.8	Scenario2	1133	41	1	0	0	94	0.02256295
3	0.2	10	10	0.8	Scenario2	1134	40	1	0	0	95	0.023082131
3	0.2	10	10	0.8	Scenario2	1135	39	1	0	0	96	0.023625676
3	0.2	10	10	0.8	Scenario2	1136	39	1	0	0	96	0.023625676
3	0.2	10	10	0.8	Scenario2	1137	40	1	0	0	96	0.023082131
3	0.2	10	10	0.8	Scenario2	1138	40	1	0	0	96	0.023082131
3	0.2	10	10	0.8	Scenario2	1139	40	1	0	0	97	0.023082131
3	0.2	10	10	0.8	Scenario2	1140	40	1	0	0	97	0.023082131
3	0.2	10	10	0.8	Scenario2	1141	39	1	0	0	98	0.023625676
3	0.2	10	10	0.8	Scenario2	1142	39	1	0	0	98	0.023625676
3	0.2	10	10	0.8	Scenario2	1143	38	1	0	0	99	0.024195332
3	0.2	10	10	0.8	Scenario2	1144	37	1	0	0	100	0.024793019
3	0.2	10	10	0.8	Scenario2	1145	37	1	0	0	100	0.024793019
3	0.2	10	10	0.8	Scenario2	1146	37	1	0	0	100	0.024793019
3	0.2	10	10	0.8	Scenario2	1147	38	1	0	0	100	0.024195332
3	0.2	10	10	0.8	Scenario2	1148	39	1	0	0	100	0.023625676
3	0.2	10	10	0.8	Scenario2	1149	40	1	0	0	100	0.023082131
3	0.2	10	10	0.8	Scenario2	1150	41	1	0	0	100	0.02256295
3	0.2	10	10	0.8	Scenario2	1151	42	1	0	0	100	0.022066537
3	0.2	10	10	0.8	Scenario2	1152	42	1	0	0	100	0.022066537
3	0.2	10	10	0.8	Scenario2	1153	42	1	0	0	100	0.022066537
3	0.2	10	10	0.8	Scenario2	1154	41	2	0	0	100	0.041816277
3	0.2	10	10	0.8	Scenario2	1155	41	2	0	0	100	0.041816277
3	0.2	10	10	0.8	Scenario2	1156	41	2	0	0	100	0.041816277
3	0.2	10	10	0.8	Scenario2	1157	43	1	0	0	100	0.021591431
3	0.2	10	10	0.8	Scenario2	1158	44	1	0	0	100	0.021136293
3	0.2	10	10	0.8	Scenario2	1159	45	1	0	0	100	0.020699895
3	0.2	10	10	0.8	Scenario2	1160	46	1	0	0	100	0.020281105
3	0.2	10	10	0.8	Scenario2	1161	46	1	0	0	101	0.020281105
3	0.2	10	10	0.8	Scenario2	1162	46	1	0	0	101	0.020281105
3	0.2	10	10	0.8	Scenario2	1163	48	1	0	0	101	0.019492266
3	0.2	10	10	0.8	Scenario2	1164	47	2	0	0	101	0.037194356
3	0.2	10	10	0.8	Scenario2	1165	47	2	0	0	101	0.037194356
3	0.2	10	10	0.8	Scenario2	1166	47	2	0	0	101	0.037194356
3	0.2	10	10	0.8	Scenario2	1167	47	2	0	0	102	0.037194356
3	0.2	10	10	0.8	Scenario2	1168	46	2	0	0	103	0.037893157
3	0.2	10	10	0.8	Scenario2	1169	46	2	0	0	103	0.037893157
3	0.2	10	10	0.8	Scenario2	1170	46	2	0	0	103	0.037893157
3	0.2	10	10	0.8	Scenario2	1171	46	2	0	0	103	0.037893157
3	0.2	10	10	0.8	Scenario2	1172	46	2	0	0	103	0.037893157
3	0.2	10	10	0.8	Scenario2	1173	48	2	0	0	103	0.036520622
3	0.2	10	10	0.8	Scenario2	1174	48	2	0	0	103	0.036520622
3	0.2	10	10	0.8	Scenario2	1175	48	2	0	0	104	0.036520622
3	0.2	10	10	0.8	Scenario2	1176	48	2	0	0	104	0.036520622
3	0.2	10	10	0.8	Scenario2	1177	47	3	0	0	104	0.052259494
3	0.2	10	10	0.8	Scenario2	1178	47	3	0	0	104	0.052259494
3	0.2	10	10	0.8	Scenario2	1179	48	3	0	0	104	0.051380164
3	0.2	10	10	0.8	Scenario2	1180	48	3	0	0	104	0.051380164
3	0.2	10	10	0.8	Scenario2	1181	48	3	0	0	104	0.051380164
3	0.2	10	10	0.8	Scenario2	1182	50	3	0	0	104	0.049705579
3	0.2	10	10	0.8	Scenario2	1183	50	3	0	0	104	0.049705579
3	0.2	10	10	0.8	Scenario2	1184	50	3	0	0	104	0.049705579
3	0.2	10	10	0.8	Scenario2	1185	50	3	0	0	105	0.049705579
3	0.2	10	10	0.8	Scenario2	1186	51	2	0	0	105	0.034637147
3	0.2	10	10	0.8	Scenario2	1187	36	2	0	0	121	0.046630254
3	0.2	10	10	0.8	Scenario2	1188	36	2	0	0	121	0.046630254
3	0.2	10	10	0.8	Scenario2	1189	34	2	0	0	123	0.048874731
3	0.2	10	10	0.8	Scenario2	1190	34	2	0	0	123	0.048874731
3	0.2	10	10	0.8	Scenario2	1191	35	1	0	0	123	0.026081142
3	0.2	10	10	0.8	Scenario2	1192	35	1	0	0	123	0.026081142
3	0.2	10	10	0.8	Scenario2	1193	34	1	0	0	124	0.026776475
3	0.2	10	10	0.8	Scenario2	1194	34	1	0	0	124	0.026776475
3	0.2	10	10	0.8	Scenario2	1195	34	1	0	0	124	0.026776475
3	0.2	10	10	0.8	Scenario2	1196	32	1	0	0	126	0.028283953
3	0.2	10	10	0.8	Scenario2	1197	32	1	0	0	126	0.028283953
3	0.2	10	10	0.8	Scenario2	1198	31	1	0	0	127	0.02910278
3	0.2	10	10	0.8	Scenario2	1199	29	0	0	0	130	0
3	0.2	10	10	0.8	Scenario2	1200	29	0	0	0	130	0
4	0.2	20	10	0.2	Scenario2	0	2	8	0	0	0	-0.034617424
4	0.2	20	10	0.2	Scenario2	1	2	8	0	0	0	-0.034617424
4	0.2	20	10	0.2	Scenario2	2	3	8	0	0	0	-0.01530251
4	0.2	20	10	0.2	Scenario2	3	4	11	0	0	0	-0.003561056
4	0.2	20	10	0.2	Scenario2	4	4	11	0	0	0	-0.003561056
4	0.2	20	10	0.2	Scenario2	5	4	13	0	0	0	-0.007446368
4	0.2	20	10	0.2	Scenario2	6	4	15	0	0	0	-0.009853301
4	0.2	20	10	0.2	Scenario2	7	4	15	0	0	0	-0.009853301
4	0.2	20	10	0.2	Scenario2	8	4	17	0	0	0	-0.011338577
4	0.2	20	10	0.2	Scenario2	9	5	17	0	0	0	-0.003450022
4	0.2	20	10	0.2	Scenario2	10	5	17	0	0	0	-0.003450022
4	0.2	20	10	0.2	Scenario2	11	5	18	0	0	0	-0.004770275
4	0.2	20	10	0.2	Scenario2	12	5	19	0	0	0	-0.005885192
4	0.2	20	10	0.2	Scenario2	13	4	13	0	0	10	-0.007446368
4	0.2	20	10	0.2	Scenario2	14	3	13	0	0	11	-0.017744479
4	0.2	20	10	0.2	Scenario2	15	2	10	0	0	15	-0.028973213
4	0.2	20	10	0.2	Scenario2	16	2	10	0	0	15	-0.028973213
4	0.2	20	10	0.2	Scenario2	17	2	8	0	0	17	-0.034617424
4	0.2	20	10	0.2	Scenario2	18	2	8	0	0	17	-0.034617424
4	0.2	20	10	0.2	Scenario2	19	2	6	0	0	19	-0.043847374
4	0.2	20	10	0.2	Scenario2	20	2	6	0	0	19	-0.043847374
4	0.2	20	10	0.2	Scenario2	21	1	7	0	0	19	-0.04806974
4	0.2	20	10	0.2	Scenario2	22	1	7	0	0	19	-0.04806974
4	0.2	20	10	0.2	Scenario2	23	1	7	0	0	19	-0.04806974
4	0.2	20	10	0.2	Scenario2	24	1	5	0	0	21	-0.084336089
4	0.2	20	10	0.2	Scenario2	25	1	5	0	0	21	-0.084336089
4	0.2	20	10	0.2	Scenario2	26	1	5	0	0	21	-0.084336089
4	0.2	20	10	0.2	Scenario2	27	1	4	0	0	22	-0.130452656
4	0.2	20	10	0.2	Scenario2	28	1	4	0	0	22	-0.130452656
4	0.2	20	10	0.2	Scenario2	29	1	4	0	0	22	-0.130452656
4	0.2	20	10	0.2	Scenario2	30	1	4	0	0	22	-0.130452656
4	0.2	20	10	0.2	Scenario2	31	1	4	0	0	22	-0.130452656
4	0.2	20	10	0.2	Scenario2	32	1	4	0	0	22	-0.130452656
4	0.2	20	10	0.2	Scenario2	33	1	4	0	0	22	-0.130452656
4	0.2	20	10	0.2	Scenario2	34	1	4	0	0	22	-0.130452656
4	0.2	20	10	0.2	Scenario2	35	1	4	0	0	22	-0.130452656
4	0.2	20	10	0.2	Scenario2	36	1	4	0	0	22	-0.130452656
4	0.2	20	10	0.2	Scenario2	37	1	3	0	0	23	-0.263487832
4	0.2	20	10	0.2	Scenario2	38	1	3	0	0	23	-0.263487832
4	0.2	20	10	0.2	Scenario2	39	1	3	0	0	23	-0.263487832
4	0.2	20	10	0.2	Scenario2	40	1	3	0	0	23	-0.263487832
4	0.2	20	10	0.2	Scenario2	41	1	3	0	0	23	-0.263487832
4	0.2	20	10	0.2	Scenario2	42	1	2	0	0	24	-2.37677146
4	0.2	20	10	0.2	Scenario2	43	1	2	0	0	24	-2.37677146
4	0.2	20	10	0.2	Scenario2	44	1	2	0	0	24	-2.37677146
4	0.2	20	10	0.2	Scenario2	45	1	2	0	0	24	-2.37677146
4	0.2	20	10	0.2	Scenario2	46	1	2	0	0	24	-2.37677146
4	0.2	20	10	0.2	Scenario2	47	1	2	0	0	24	-2.37677146
4	0.2	20	10	0.2	Scenario2	48	1	2	0	0	24	-2.37677146
4	0.2	20	10	0.2	Scenario2	49	1	2	0	0	24	-2.37677146
4	0.2	20	10	0.2	Scenario2	50	1	2	0	0	24	-2.37677146
4	0.2	20	10	0.2	Scenario2	51	1	2	0	0	24	-2.37677146
4	0.2	20	10	0.2	Scenario2	52	1	2	0	0	24	-2.37677146
4	0.2	20	10	0.2	Scenario2	53	1	2	0	0	24	-2.37677146
4	0.2	20	10	0.2	Scenario2	54	1	2	0	0	24	-2.37677146
4	0.2	20	10	0.2	Scenario2	55	1	2	0	0	24	-2.37677146
4	0.2	20	10	0.2	Scenario2	56	1	2	0	0	24	-2.37677146
4	0.2	20	10	0.2	Scenario2	57	1	2	0	0	24	-2.37677146
4	0.2	20	10	0.2	Scenario2	58	1	2	0	0	24	-2.37677146
4	0.2	20	10	0.2	Scenario2	59	1	2	0	0	24	-2.37677146
4	0.2	20	10	0.2	Scenario2	60	1	2	0	0	24	-2.37677146
4	0.2	20	10	0.2	Scenario2	61	1	2	0	0	24	-2.37677146
4	0.2	20	10	0.2	Scenario2	62	1	2	0	0	24	-2.37677146
4	0.2	20	10	0.2	Scenario2	63	1	2	0	0	24	-2.37677146
4	0.2	20	10	0.2	Scenario2	64	1	2	0	0	24	-2.37677146
4	0.2	20	10	0.2	Scenario2	65	1	2	0	0	24	-2.37677146
4	0.2	20	10	0.2	Scenario2	66	1	2	0	0	24	-2.37677146
4	0.2	20	10	0.2	Scenario2	67	1	2	0	0	24	-2.37677146
4	0.2	20	10	0.2	Scenario2	68	1	1	0	0	25	-0.432557366
4	0.2	20	10	0.2	Scenario2	69	1	1	0	0	25	-0.432557366
4	0.2	20	10	0.2	Scenario2	70	1	1	0	0	25	-0.432557366
4	0.2	20	10	0.2	Scenario2	71	1	1	0	0	25	-0.432557366
4	0.2	20	10	0.2	Scenario2	72	1	1	0	0	25	-0.432557366
4	0.2	20	10	0.2	Scenario2	73	1	1	0	0	25	-0.432557366
4	0.2	20	10	0.2	Scenario2	74	1	1	0	0	25	-0.432557366
4	0.2	20	10	0.2	Scenario2	75	1	1	0	0	25	-0.432557366
4	0.2	20	10	0.2	Scenario2	76	1	1	0	0	25	-0.432557366
4	0.2	20	10	0.2	Scenario2	77	1	1	0	0	25	-0.432557366
4	0.2	20	10	0.2	Scenario2	78	1	1	0	0	25	-0.432557366
4	0.2	20	10	0.2	Scenario2	79	1	1	0	0	25	-0.432557366
4	0.2	20	10	0.2	Scenario2	80	1	1	0	0	25	-0.432557366
4	0.2	20	10	0.2	Scenario2	81	1	1	0	0	25	-0.432557366
4	0.2	20	10	0.2	Scenario2	82	1	1	0	0	25	-0.432557366
4	0.2	20	10	0.2	Scenario2	83	1	1	0	0	25	-0.432557366
4	0.2	20	10	0.2	Scenario2	84	1	1	0	0	25	-0.432557366
4	0.2	20	10	0.2	Scenario2	85	1	1	0	0	25	-0.432557366
4	0.2	20	10	0.2	Scenario2	86	1	1	0	0	25	-0.432557366
4	0.2	20	10	0.2	Scenario2	87	1	1	0	0	25	-0.432557366
4	0.2	20	10	0.2	Scenario2	88	1	0	0	0	26	0
4	0.2	20	10	0.2	Scenario2	89	1	0	0	0	26	0
4	0.2	20	10	0.2	Scenario2	90	1	0	0	0	26	0
4	0.2	20	10	0.2	Scenario2	91	1	0	0	0	26	0
4	0.2	20	10	0.2	Scenario2	92	1	0	0	0	26	0
4	0.2	20	10	0.2	Scenario2	93	1	0	0	0	26	0
4	0.2	20	10	0.2	Scenario2	94	1	0	0	0	26	0
4	0.2	20	10	0.2	Scenario2	95	1	0	0	0	26	0
4	0.2	20	10	0.2	Scenario2	96	1	0	0	0	26	0
4	0.2	20	10	0.2	Scenario2	97	1	0	0	0	26	0
4	0.2	20	10	0.2	Scenario2	98	1	0	0	0	26	0
4	0.2	20	10	0.2	Scenario2	99	1	0	0	0	26	0
4	0.2	20	10	0.2	Scenario2	100	1	0	0	0	26	0
4	0.2	20	10	0.2	Scenario2	101	1	0	0	0	26	0
4	0.2	20	10	0.2	Scenario2	102	1	0	0	0	26	0
4	0.2	20	10	0.2	Scenario2	103	1	0	0	0	26	0
4	0.2	20	10	0.2	Scenario2	104	1	0	0	0	26	0
4	0.2	20	10	0.2	Scenario2	105	1	0	0	0	26	0
4	0.2	20	10	0.2	Scenario2	106	1	0	0	0	26	0
4	0.2	20	10	0.2	Scenario2	107	1	0	0	0	26	0
4	0.2	20	10	0.2	Scenario2	108	0	0	0	0	27	<RuntimePrimitiveException>
5	0.2	20	10	0.5	Scenario2	0	5	5	0	0	0	0.059943921
5	0.2	20	10	0.5	Scenario2	1	5	5	0	0	0	0.059943921
5	0.2	20	10	0.5	Scenario2	2	7	4	0	0	0	0.106776015
5	0.2	20	10	0.5	Scenario2	3	7	4	0	0	0	0.106776015
5	0.2	20	10	0.5	Scenario2	4	7	4	0	0	0	0.106776015
5	0.2	20	10	0.5	Scenario2	5	7	4	0	0	0	0.106776015
5	0.2	20	10	0.5	Scenario2	6	8	3	0	0	0	0.118228501
5	0.2	20	10	0.5	Scenario2	7	10	2	0	0	0	0.105316469
5	0.2	20	10	0.5	Scenario2	8	11	2	0	0	0	0.101625754
5	0.2	20	10	0.5	Scenario2	9	12	3	0	0	0	0.115569021
5	0.2	20	10	0.5	Scenario2	10	14	2	0	0	0	0.090588134
5	0.2	20	10	0.5	Scenario2	11	15	2	0	0	0	0.087175119
5	0.2	20	10	0.5	Scenario2	12	19	2	0	0	0	0.075284969
5	0.2	20	10	0.5	Scenario2	13	20	2	0	0	0	0.072730726
5	0.2	20	10	0.5	Scenario2	14	20	2	0	0	0	0.072730726
5	0.2	20	10	0.5	Scenario2	15	21	2	0	0	0	0.070326061
5	0.2	20	10	0.5	Scenario2	16	14	0	0	0	10	0
5	0.2	20	10	0.5	Scenario2	17	13	0	0	0	11	0
5	0.2	20	10	0.5	Scenario2	18	13	0	0	0	11	0
5	0.2	20	10	0.5	Scenario2	19	13	0	0	0	11	0
5	0.2	20	10	0.5	Scenario2	20	13	0	0	0	11	0
5	0.2	20	10	0.5	Scenario2	21	12	0	0	0	12	0
5	0.2	20	10	0.5	Scenario2	22	11	0	0	0	13	0
5	0.2	20	10	0.5	Scenario2	23	9	0	0	0	15	0
5	0.2	20	10	0.5	Scenario2	24	8	1	0	0	15	0.081507391
5	0.2	20	10	0.5	Scenario2	25	6	2	0	0	16	0.110384209
5	0.2	20	10	0.5	Scenario2	26	6	2	0	0	16	0.110384209
5	0.2	20	10	0.5	Scenario2	27	5	2	0	0	17	0.101885834
5	0.2	20	10	0.5	Scenario2	28	5	2	0	0	17	0.101885834
5	0.2	20	10	0.5	Scenario2	29	1	2	0	0	21	-2.37677146
5	0.2	20	10	0.5	Scenario2	30	1	2	0	0	21	-2.37677146
5	0.2	20	10	0.5	Scenario2	31	1	2	0	0	21	-2.37677146
5	0.2	20	10	0.5	Scenario2	32	1	2	0	0	21	-2.37677146
5	0.2	20	10	0.5	Scenario2	33	1	2	0	0	21	-2.37677146
5	0.2	20	10	0.5	Scenario2	34	1	2	0	0	21	-2.37677146
5	0.2	20	10	0.5	Scenario2	35	1	2	0	0	21	-2.37677146
5	0.2	20	10	0.5	Scenario2	36	0	2	0	0	22	0
5	0.2	20	10	0.5	Scenario2	37	0	2	0	0	22	0
5	0.2	20	10	0.5	Scenario2	38	0	2	0	0	22	0
5	0.2	20	10	0.5	Scenario2	39	0	2	0	0	22	0
5	0.2	20	10	0.5	Scenario2	40	0	2	0	0	22	0
5	0.2	20	10	0.5	Scenario2	41	0	2	0	0	22	0
5	0.2	20	10	0.5	Scenario2	42	0	2	0	0	22	0
5	0.2	20	10	0.5	Scenario2	43	0	2	0	0	22	0
5	0.2	20	10	0.5	Scenario2	44	0	2	0	0	22	0
5	0.2	20	10	0.5	Scenario2	45	0	2	0	0	22	0
5	0.2	20	10	0.5	Scenario2	46	0	2	0	0	22	0
5	0.2	20	10	0.5	Scenario2	47	0	2	0	0	22	0
5	0.2	20	10	0.5	Scenario2	48	0	2	0	0	22	0
5	0.2	20	10	0.5	Scenario2	49	0	2	0	0	22	0
5	0.2	20	10	0.5	Scenario2	50	0	2	0	0	22	0
5	0.2	20	10	0.5	Scenario2	51	0	2	0	0	22	0
5	0.2	20	10	0.5	Scenario2	52	0	2	0	0	22	0
5	0.2	20	10	0.5	Scenario2	53	0	2	0	0	22	0
5	0.2	20	10	0.5	Scenario2	54	0	2	0	0	22	0
5	0.2	20	10	0.5	Scenario2	55	0	2	0	0	22	0
5	0.2	20	10	0.5	Scenario2	56	0	2	0	0	22	0
5	0.2	20	10	0.5	Scenario2	57	0	2	0	0	22	0
5	0.2	20	10	0.5	Scenario2	58	0	2	0	0	22	0
5	0.2	20	10	0.5	Scenario2	59	0	2	0	0	22	0
5	0.2	20	10	0.5	Scenario2	60	0	2	0	0	22	0
5	0.2	20	10	0.5	Scenario2	61	0	2	0	0	22	0
5	0.2	20	10	0.5	Scenario2	62	0	2	0	0	22	0
5	0.2	20	10	0.5	Scenario2	63	0	2	0	0	22	0
5	0.2	20	10	0.5	Scenario2	64	0	2	0	0	22	0
5	0.2	20	10	0.5	Scenario2	65	0	2	0	0	22	0
5	0.2	20	10	0.5	Scenario2	66	0	2	0	0	22	0
5	0.2	20	10	0.5	Scenario2	67	0	2	0	0	22	0
5	0.2	20	10	0.5	Scenario2	68	0	2	0	0	22	0
5	0.2	20	10	0.5	Scenario2	69	0	2	0	0	22	0
5	0.2	20	10	0.5	Scenario2	70	0	2	0	0	22	0
5	0.2	20	10	0.5	Scenario2	71	0	2	0	0	22	0
5	0.2	20	10	0.5	Scenario2	72	0	2	0	0	22	0
5	0.2	20	10	0.5	Scenario2	73	0	2	0	0	22	0
5	0.2	20	10	0.5	Scenario2	74	0	2	0	0	22	0
5	0.2	20	10	0.5	Scenario2	75	0	2	0	0	22	0
5	0.2	20	10	0.5	Scenario2	76	0	2	0	0	22	0
5	0.2	20	10	0.5	Scenario2	77	0	2	0	0	22	0
5	0.2	20	10	0.5	Scenario2	78	0	2	0	0	22	0
5	0.2	20	10	0.5	Scenario2	79	0	2	0	0	22	0
5	0.2	20	10	0.5	Scenario2	80	0	2	0	0	22	0
5	0.2	20	10	0.5	Scenario2	81	0	2	0	0	22	0
5	0.2	20	10	0.5	Scenario2	82	0	2	0	0	22	0
5	0.2	20	10	0.5	Scenario2	83	0	2	0	0	22	0
5	0.2	20	10	0.5	Scenario2	84	0	2	0	0	22	0
5	0.2	20	10	0.5	Scenario2	85	0	2	0	0	22	0
5	0.2	20	10	0.5	Scenario2	86	0	2	0	0	22	0
5	0.2	20	10	0.5	Scenario2	87	0	2	0	0	22	0
5	0.2	20	10	0.5	Scenario2	88	0	2	0	0	22	0
5	0.2	20	10	0.5	Scenario2	89	0	2	0	0	22	0
5	0.2	20	10	0.5	Scenario2	90	0	2	0	0	22	0
5	0.2	20	10	0.5	Scenario2	91	0	2	0	0	22	0
5	0.2	20	10	0.5	Scenario2	92	0	2	0	0	22	0
5	0.2	20	10	0.5	Scenario2	93	0	2	0	0	22	0
5	0.2	20	10	0.5	Scenario2	94	0	2	0	0	22	0
5	0.2	20	10	0.5	Scenario2	95	0	2	0	0	22	0
5	0.2	20	10	0.5	Scenario2	96	0	2	0	0	22	0
5	0.2	20	10	0.5	Scenario2	97	0	1	0	0	23	0
5	0.2	20	10	0.5	Scenario2	98	0	1	0	0	23	0
5	0.2	20	10	0.5	Scenario2	99	0	1	0	0	23	0
5	0.2	20	10	0.5	Scenario2	100	0	1	0	0	23	0
5	0.2	20	10	0.5	Scenario2	101	0	1	0	0	23	0
5	0.2	20	10	0.5	Scenario2	102	0	1	0	0	23	0
5	0.2	20	10	0.5	Scenario2	103	0	1	0	0	23	0
5	0.2	20	10	0.5	Scenario2	104	0	1	0	0	23	0
5	0.2	20	10	0.5	Scenario2	105	0	1	0	0	23	0
5	0.2	20	10	0.5	Scenario2	106	0	1	0	0	23	0
5	0.2	20	10	0.5	Scenario2	107	0	1	0	0	23	0
5	0.2	20	10	0.5	Scenario2	108	0	1	0	0	23	0
5	0.2	20	10	0.5	Scenario2	109	0	1	0	0	23	0
5	0.2	20	10	0.5	Scenario2	110	0	1	0	0	23	0
5	0.2	20	10	0.5	Scenario2	111	0	1	0	0	23	0
5	0.2	20	10	0.5	Scenario2	112	0	1	0	0	23	0
5	0.2	20	10	0.5	Scenario2	113	0	1	0	0	23	0
5	0.2	20	10	0.5	Scenario2	114	0	1	0	0	23	0
5	0.2	20	10	0.5	Scenario2	115	0	1	0	0	23	0
5	0.2	20	10	0.5	Scenario2	116	0	1	0	0	23	0
5	0.2	20	10	0.5	Scenario2	117	0	1	0	0	23	0
5	0.2	20	10	0.5	Scenario2	118	0	1	0	0	23	0
5	0.2	20	10	0.5	Scenario2	119	0	1	0	0	23	0
5	0.2	20	10	0.5	Scenario2	120	0	1	0	0	23	0
5	0.2	20	10	0.5	Scenario2	121	0	1	0	0	23	0
5	0.2	20	10	0.5	Scenario2	122	0	1	0	0	23	0
5	0.2	20	10	0.5	Scenario2	123	0	1	0	0	23	0
5	0.2	20	10	0.5	Scenario2	124	0	1	0	0	23	0
5	0.2	20	10	0.5	Scenario2	125	0	1	0	0	23	0
5	0.2	20	10	0.5	Scenario2	126	0	1	0	0	23	0
5	0.2	20	10	0.5	Scenario2	127	0	1	0	0	23	0
5	0.2	20	10	0.5	Scenario2	128	0	1	0	0	23	0
5	0.2	20	10	0.5	Scenario2	129	0	1	0	0	23	0
5	0.2	20	10	0.5	Scenario2	130	0	1	0	0	23	0
5	0.2	20	10	0.5	Scenario2	131	0	1	0	0	23	0
5	0.2	20	10	0.5	Scenario2	132	0	1	0	0	23	0
5	0.2	20	10	0.5	Scenario2	133	0	1	0	0	23	0
5	0.2	20	10	0.5	Scenario2	134	0	1	0	0	23	0
5	0.2	20	10	0.5	Scenario2	135	0	1	0	0	23	0
5	0.2	20	10	0.5	Scenario2	136	0	1	0	0	23	0
5	0.2	20	10	0.5	Scenario2	137	0	1	0	0	23	0
5	0.2	20	10	0.5	Scenario2	138	0	1	0	0	23	0
5	0.2	20	10	0.5	Scenario2	139	0	1	0	0	23	0
5	0.2	20	10	0.5	Scenario2	140	0	1	0	0	23	0
5	0.2	20	10	0.5	Scenario2	141	0	1	0	0	23	0
5	0.2	20	10	0.5	Scenario2	142	0	1	0	0	23	0
5	0.2	20	10	0.5	Scenario2	143	0	1	0	0	23	0
5	0.2	20	10	0.5	Scenario2	144	0	1	0	0	23	0
5	0.2	20	10	0.5	Scenario2	145	0	1	0	0	23	0
5	0.2	20	10	0.5	Scenario2	146	0	1	0	0	23	0
5	0.2	20	10	0.5	Scenario2	147	0	1	0	0	23	0
5	0.2	20	10	0.5	Scenario2	148	0	1	0	0	23	0
5	0.2	20	10	0.5	Scenario2	149	0	1	0	0	23	0
5	0.2	20	10	0.5	Scenario2	150	0	1	0	0	23	0
5	0.2	20	10	0.5	Scenario2	151	0	1	0	0	23	0
5	0.2	20	10	0.5	Scenario2	152	0	1	0	0	23	0
5	0.2	20	10	0.5	Scenario2	153	0	1	0	0	23	0
5	0.2	20	10	0.5	Scenario2	154	0	1	0	0	23	0
5	0.2	20	10	0.5	Scenario2	155	0	1	0	0	23	0
5	0.2	20	10	0.5	Scenario2	156	0	1	0	0	23	0
5	0.2	20	10	0.5	Scenario2	157	0	1	0	0	23	0
5	0.2	20	10	0.5	Scenario2	158	0	1	0	0	23	0
5	0.2	20	10	0.5	Scenario2	159	0	1	0	0	23	0
5	0.2	20	10	0.5	Scenario2	160	0	1	0	0	23	0
5	0.2	20	10	0.5	Scenario2	161	0	1	0	0	23	0
5	0.2	20	10	0.5	Scenario2	162	0	1	0	0	23	0
5	0.2	20	10	0.5	Scenario2	163	0	1	0	0	23	0
5	0.2	20	10	0.5	Scenario2	164	0	1	0	0	23	0
5	0.2	20	10	0.5	Scenario2	165	0	1	0	0	23	0
5	0.2	20	10	0.5	Scenario2	166	0	1	0	0	23	0
5	0.2	20	10	0.5	Scenario2	167	0	1	0	0	23	0
5	0.2	20	10	0.5	Scenario2	168	0	1	0	0	23	0
5	0.2	20	10	0.5	Scenario2	169	0	0	0	0	24	<RuntimePrimitiveException>
6	0.2	20	10	0.8	Scenario2	0	8	2	0	0	0	0.111345644
6	0.2	20	10	0.8	Scenario2	1	8	2	0	0	0	0.111345644
6	0.2	20	10	0.8	Scenario2	2	9	2	0	0	0	0.108701027
6	0.2	20	10	0.8	Scenario2	3	13	2	0	0	0	0.094162862
6	0.2	20	10	0.8	Scenario2	4	13	2	0	0	0	0.094162862
6	0.2	20	10	0.8	Scenario2	5	16	1	0	0	0	0.050928359
6	0.2	20	10	0.8	Scenario2	6	18	1	0	0	0	0.04634033
6	0.2	20	10	0.8	Scenario2	7	17	2	0	0	0	0.080880644
6	0.2	20	10	0.8	Scenario2	8	18	2	0	0	0	0.077998598
6	0.2	20	10	0.8	Scenario2	9	19	1	0	0	0	0.044332963
6	0.2	20	10	0.8	Scenario2	10	22	0	0	0	0	0
6	0.2	20	10	0.8	Scenario2	11	22	0	0	0	0	0
6	0.2	20	10	0.8	Scenario2	12	23	0	0	0	0	0
6	0.2	20	10	0.8	Scenario2	13	23	0	0	0	0	0
6	0.2	20	10	0.8	Scenario2	14	14	0	0	0	11	0
6	0.2	20	10	0.8	Scenario2	15	10	0	0	0	15	0
6	0.2	20	10	0.8	Scenario2	16	10	0	0	0	15	0
6	0.2	20	10	0.8	Scenario2	17	10	0	0	0	15	0
6	0.2	20	10	0.8	Scenario2	18	8	0	0	0	17	0
6	0.2	20	10	0.8	Scenario2	19	8	0	0	0	17	0
6	0.2	20	10	0.8	Scenario2	20	6	0	0	0	19	0
6	0.2	20	10	0.8	Scenario2	21	6	0	0	0	19	0
6	0.2	20	10	0.8	Scenario2	22	6	0	0	0	19	0
6	0.2	20	10	0.8	Scenario2	23	6	0	0	0	19	0
6	0.2	20	10	0.8	Scenario2	24	6	0	0	0	19	0
6	0.2	20	10	0.8	Scenario2	25	6	0	0	0	19	0
6	0.2	20	10	0.8	Scenario2	26	6	0	0	0	19	0
6	0.2	20	10	0.8	Scenario2	27	5	0	0	0	20	0
6	0.2	20	10	0.8	Scenario2	28	5	0	0	0	20	0
6	0.2	20	10	0.8	Scenario2	29	5	0	0	0	20	0
6	0.2	20	10	0.8	Scenario2	30	5	0	0	0	20	0
6	0.2	20	10	0.8	Scenario2	31	5	0	0	0	20	0
6	0.2	20	10	0.8	Scenario2	32	5	0	0	0	20	0
6	0.2	20	10	0.8	Scenario2	33	5	0	0	0	20	0
6	0.2	20	10	0.8	Scenario2	34	3	0	0	0	22	0
6	0.2	20	10	0.8	Scenario2	35	3	0	0	0	22	0
6	0.2	20	10	0.8	Scenario2	36	3	0	0	0	22	0
6	0.2	20	10	0.8	Scenario2	37	3	0	0	0	22	0
6	0.2	20	10	0.8	Scenario2	38	3	0	0	0	22	0
6	0.2	20	10	0.8	Scenario2	39	3	0	0	0	22	0
6	0.2	20	10	0.8	Scenario2	40	3	0	0	0	22	0
6	0.2	20	10	0.8	Scenario2	41	3	0	0	0	22	0
6	0.2	20	10	0.8	Scenario2	42	3	0	0	0	22	0
6	0.2	20	10	0.8	Scenario2	43	3	0	0	0	22	0
6	0.2	20	10	0.8	Scenario2	44	3	0	0	0	22	0
6	0.2	20	10	0.8	Scenario2	45	3	0	0	0	22	0
6	0.2	20	10	0.8	Scenario2	46	3	0	0	0	22	0
6	0.2	20	10	0.8	Scenario2	47	3	0	0	0	22	0
6	0.2	20	10	0.8	Scenario2	48	3	0	0	0	22	0
6	0.2	20	10	0.8	Scenario2	49	3	0	0	0	22	0
6	0.2	20	10	0.8	Scenario2	50	3	0	0	0	22	0
6	0.2	20	10	0.8	Scenario2	51	3	0	0	0	22	0
6	0.2	20	10	0.8	Scenario2	52	3	0	0	0	22	0
6	0.2	20	10	0.8	Scenario2	53	3	0	0	0	22	0
6	0.2	20	10	0.8	Scenario2	54	3	0	0	0	22	0
6	0.2	20	10	0.8	Scenario2	55	3	0	0	0	22	0
6	0.2	20	10	0.8	Scenario2	56	3	0	0	0	22	0
6	0.2	20	10	0.8	Scenario2	57	3	0	0	0	22	0
6	0.2	20	10	0.8	Scenario2	58	3	0	0	0	22	0
6	0.2	20	10	0.8	Scenario2	59	3	0	0	0	22	0
6	0.2	20	10	0.8	Scenario2	60	3	0	0	0	22	0
6	0.2	20	10	0.8	Scenario2	61	3	0	0	0	22	0
6	0.2	20	10	0.8	Scenario2	62	3	0	0	0	22	0
6	0.2	20	10	0.8	Scenario2	63	3	0	0	0	22	0
6	0.2	20	10	0.8	Scenario2	64	3	0	0	0	22	0
6	0.2	20	10	0.8	Scenario2	65	3	0	0	0	22	0
6	0.2	20	10	0.8	Scenario2	66	3	0	0	0	22	0
6	0.2	20	10	0.8	Scenario2	67	3	0	0	0	22	0
6	0.2	20	10	0.8	Scenario2	68	3	0	0	0	22	0
6	0.2	20	10	0.8	Scenario2	69	3	0	0	0	22	0
6	0.2	20	10	0.8	Scenario2	70	3	0	0	0	22	0
6	0.2	20	10	0.8	Scenario2	71	3	0	0	0	22	0
6	0.2	20	10	0.8	Scenario2	72	3	0	0	0	22	0
6	0.2	20	10	0.8	Scenario2	73	3	0	0	0	22	0
6	0.2	20	10	0.8	Scenario2	74	2	0	0	0	23	0
6	0.2	20	10	0.8	Scenario2	75	2	0	0	0	23	0
6	0.2	20	10	0.8	Scenario2	76	2	0	0	0	23	0
6	0.2	20	10	0.8	Scenario2	77	2	0	0	0	23	0
6	0.2	20	10	0.8	Scenario2	78	2	0	0	0	23	0
6	0.2	20	10	0.8	Scenario2	79	2	0	0	0	23	0
6	0.2	20	10	0.8	Scenario2	80	2	0	0	0	23	0
6	0.2	20	10	0.8	Scenario2	81	2	0	0	0	23	0
6	0.2	20	10	0.8	Scenario2	82	2	0	0	0	23	0
6	0.2	20	10	0.8	Scenario2	83	2	0	0	0	23	0
6	0.2	20	10	0.8	Scenario2	84	2	0	0	0	23	0
6	0.2	20	10	0.8	Scenario2	85	2	0	0	0	23	0
6	0.2	20	10	0.8	Scenario2	86	2	0	0	0	23	0
6	0.2	20	10	0.8	Scenario2	87	2	0	0	0	23	0
6	0.2	20	10	0.8	Scenario2	88	2	0	0	0	23	0
6	0.2	20	10	0.8	Scenario2	89	2	0	0	0	23	0
6	0.2	20	10	0.8	Scenario2	90	2	0	0	0	23	0
6	0.2	20	10	0.8	Scenario2	91	2	0	0	0	23	0
6	0.2	20	10	0.8	Scenario2	92	2	0	0	0	23	0
6	0.2	20	10	0.8	Scenario2	93	2	0	0	0	23	0
6	0.2	20	10	0.8	Scenario2	94	2	0	0	0	23	0
6	0.2	20	10	0.8	Scenario2	95	2	0	0	0	23	0
6	0.2	20	10	0.8	Scenario2	96	2	0	0	0	23	0
6	0.2	20	10	0.8	Scenario2	97	2	0	0	0	23	0
6	0.2	20	10	0.8	Scenario2	98	2	0	0	0	23	0
6	0.2	20	10	0.8	Scenario2	99	2	0	0	0	23	0
6	0.2	20	10	0.8	Scenario2	100	2	0	0	0	23	0
6	0.2	20	10	0.8	Scenario2	101	2	0	0	0	23	0
6	0.2	20	10	0.8	Scenario2	102	2	0	0	0	23	0
6	0.2	20	10	0.8	Scenario2	103	2	0	0	0	23	0
6	0.2	20	10	0.8	Scenario2	104	2	0	0	0	23	0
6	0.2	20	10	0.8	Scenario2	105	2	0	0	0	23	0
6	0.2	20	10	0.8	Scenario2	106	2	0	0	0	23	0
6	0.2	20	10	0.8	Scenario2	107	2	0	0	0	23	0
6	0.2	20	10	0.8	Scenario2	108	2	0	0	0	23	0
6	0.2	20	10	0.8	Scenario2	109	2	0	0	0	23	0
6	0.2	20	10	0.8	Scenario2	110	2	0	0	0	23	0
6	0.2	20	10	0.8	Scenario2	111	2	0	0	0	23	0
6	0.2	20	10	0.8	Scenario2	112	2	0	0	0	23	0
6	0.2	20	10	0.8	Scenario2	113	2	0	0	0	23	0
6	0.2	20	10	0.8	Scenario2	114	2	0	0	0	23	0
6	0.2	20	10	0.8	Scenario2	115	2	0	0	0	23	0
6	0.2	20	10	0.8	Scenario2	116	2	0	0	0	23	0
6	0.2	20	10	0.8	Scenario2	117	2	0	0	0	23	0
6	0.2	20	10	0.8	Scenario2	118	2	0	0	0	23	0
6	0.2	20	10	0.8	Scenario2	119	2	0	0	0	23	0
6	0.2	20	10	0.8	Scenario2	120	2	0	0	0	23	0
6	0.2	20	10	0.8	Scenario2	121	2	0	0	0	23	0
6	0.2	20	10	0.8	Scenario2	122	2	0	0	0	23	0
6	0.2	20	10	0.8	Scenario2	123	2	0	0	0	23	0
6	0.2	20	10	0.8	Scenario2	124	2	0	0	0	23	0
6	0.2	20	10	0.8	Scenario2	125	2	0	0	0	23	0
6	0.2	20	10	0.8	Scenario2	126	2	0	0	0	23	0
6	0.2	20	10	0.8	Scenario2	127	2	0	0	0	23	0
6	0.2	20	10	0.8	Scenario2	128	2	0	0	0	23	0
6	0.2	20	10	0.8	Scenario2	129	2	0	0	0	23	0
6	0.2	20	10	0.8	Scenario2	130	2	0	0	0	23	0
6	0.2	20	10	0.8	Scenario2	131	2	0	0	0	23	0
6	0.2	20	10	0.8	Scenario2	132	2	0	0	0	23	0
6	0.2	20	10	0.8	Scenario2	133	2	0	0	0	23	0
6	0.2	20	10	0.8	Scenario2	134	2	0	0	0	23	0
6	0.2	20	10	0.8	Scenario2	135	2	0	0	0	23	0
6	0.2	20	10	0.8	Scenario2	136	2	0	0	0	23	0
6	0.2	20	10	0.8	Scenario2	137	2	0	0	0	23	0
6	0.2	20	10	0.8	Scenario2	138	1	0	0	0	24	0
6	0.2	20	10	0.8	Scenario2	139	1	0	0	0	24	0
6	0.2	20	10	0.8	Scenario2	140	1	0	0	0	24	0
6	0.2	20	10	0.8	Scenario2	141	1	0	0	0	24	0
6	0.2	20	10	0.8	Scenario2	142	1	0	0	0	24	0
6	0.2	20	10	0.8	Scenario2	143	1	0	0	0	24	0
6	0.2	20	10	0.8	Scenario2	144	1	0	0	0	24	0
6	0.2	20	10	0.8	Scenario2	145	1	0	0	0	24	0
6	0.2	20	10	0.8	Scenario2	146	1	0	0	0	24	0
6	0.2	20	10	0.8	Scenario2	147	0	1	0	0	24	0
6	0.2	20	10	0.8	Scenario2	148	0	1	0	0	24	0
6	0.2	20	10	0.8	Scenario2	149	0	1	0	0	24	0
6	0.2	20	10	0.8	Scenario2	150	0	1	0	0	24	0
6	0.2	20	10	0.8	Scenario2	151	0	1	0	0	24	0
6	0.2	20	10	0.8	Scenario2	152	0	1	0	0	24	0
6	0.2	20	10	0.8	Scenario2	153	0	1	0	0	24	0
6	0.2	20	10	0.8	Scenario2	154	0	1	0	0	24	0
6	0.2	20	10	0.8	Scenario2	155	0	1	0	0	24	0
6	0.2	20	10	0.8	Scenario2	156	0	1	0	0	24	0
6	0.2	20	10	0.8	Scenario2	157	0	1	0	0	24	0
6	0.2	20	10	0.8	Scenario2	158	0	1	0	0	24	0
6	0.2	20	10	0.8	Scenario2	159	0	1	0	0	24	0
6	0.2	20	10	0.8	Scenario2	160	0	1	0	0	24	0
6	0.2	20	10	0.8	Scenario2	161	0	1	0	0	24	0
6	0.2	20	10	0.8	Scenario2	162	0	1	0	0	24	0
6	0.2	20	10	0.8	Scenario2	163	0	1	0	0	24	0
6	0.2	20	10	0.8	Scenario2	164	0	1	0	0	24	0
6	0.2	20	10	0.8	Scenario2	165	0	1	0	0	24	0
6	0.2	20	10	0.8	Scenario2	166	0	1	0	0	24	0
6	0.2	20	10	0.8	Scenario2	167	0	2	0	0	24	0
6	0.2	20	10	0.8	Scenario2	168	0	2	0	0	24	0
6	0.2	20	10	0.8	Scenario2	169	0	2	0	0	24	0
6	0.2	20	10	0.8	Scenario2	170	0	2	0	0	24	0
6	0.2	20	10	0.8	Scenario2	171	0	2	0	0	24	0
6	0.2	20	10	0.8	Scenario2	172	0	2	0	0	24	0
6	0.2	20	10	0.8	Scenario2	173	0	2	0	0	24	0
6	0.2	20	10	0.8	Scenario2	174	0	2	0	0	24	0
6	0.2	20	10	0.8	Scenario2	175	0	2	0	0	24	0
6	0.2	20	10	0.8	Scenario2	176	0	2	0	0	24	0
6	0.2	20	10	0.8	Scenario2	177	0	2	0	0	24	0
6	0.2	20	10	0.8	Scenario2	178	0	2	0	0	24	0
6	0.2	20	10	0.8	Scenario2	179	1	1	0	0	24	-0.432557366
6	0.2	20	10	0.8	Scenario2	180	1	2	0	0	24	-2.37677146
6	0.2	20	10	0.8	Scenario2	181	1	3	0	0	24	-0.263487832
6	0.2	20	10	0.8	Scenario2	182	1	3	0	0	24	-0.263487832
6	0.2	20	10	0.8	Scenario2	183	1	3	0	0	24	-0.263487832
6	0.2	20	10	0.8	Scenario2	184	1	3	0	0	24	-0.263487832
6	0.2	20	10	0.8	Scenario2	185	1	3	0	0	24	-0.263487832
6	0.2	20	10	0.8	Scenario2	186	1	4	0	0	24	-0.130452656
6	0.2	20	10	0.8	Scenario2	187	1	4	0	0	24	-0.130452656
6	0.2	20	10	0.8	Scenario2	188	1	5	0	0	24	-0.084336089
6	0.2	20	10	0.8	Scenario2	189	1	5	0	0	24	-0.084336089
6	0.2	20	10	0.8	Scenario2	190	1	5	0	0	24	-0.084336089
6	0.2	20	10	0.8	Scenario2	191	1	6	0	0	24	-0.061503457
6	0.2	20	10	0.8	Scenario2	192	2	5	0	0	24	-0.051407863
6	0.2	20	10	0.8	Scenario2	193	3	4	0	0	24	-3.72E-04
6	0.2	20	10	0.8	Scenario2	194	3	4	0	0	24	-3.72E-04
6	0.2	20	10	0.8	Scenario2	195	3	4	0	0	24	-3.72E-04
6	0.2	20	10	0.8	Scenario2	196	3	5	0	0	24	-0.006611848
6	0.2	20	10	0.8	Scenario2	197	3	5	0	0	24	-0.006611848
6	0.2	20	10	0.8	Scenario2	198	4	4	0	0	24	0.04435789
6	0.2	20	10	0.8	Scenario2	199	4	4	0	0	24	0.04435789
6	0.2	20	10	0.8	Scenario2	200	5	3	0	0	24	0.089782891
6	0.2	20	10	0.8	Scenario2	201	5	3	0	0	24	0.089782891
6	0.2	20	10	0.8	Scenario2	202	5	4	0	0	24	0.074333171
6	0.2	20	10	0.8	Scenario2	203	7	2	0	0	24	0.112436363
6	0.2	20	10	0.8	Scenario2	204	7	2	0	0	24	0.112436363
6	0.2	20	10	0.8	Scenario2	205	7	2	0	0	24	0.112436363
6	0.2	20	10	0.8	Scenario2	206	7	2	0	0	24	0.112436363
6	0.2	20	10	0.8	Scenario2	207	7	2	0	0	24	0.112436363
6	0.2	20	10	0.8	Scenario2	208	8	1	0	0	24	0.081507391
6	0.2	20	10	0.8	Scenario2	209	8	1	0	0	24	0.081507391
6	0.2	20	10	0.8	Scenario2	210	8	2	0	0	24	0.111345644
6	0.2	20	10	0.8	Scenario2	211	8	2	0	0	24	0.111345644
6	0.2	20	10	0.8	Scenario2	212	8	2	0	0	24	0.111345644
6	0.2	20	10	0.8	Scenario2	213	8	3	0	0	24	0.118228501
6	0.2	20	10	0.8	Scenario2	214	8	2	0	0	25	0.111345644
6	0.2	20	10	0.8	Scenario2	215	8	2	0	0	25	0.111345644
6	0.2	20	10	0.8	Scenario2	216	9	1	0	0	25	0.076315962
6	0.2	20	10	0.8	Scenario2	217	9	1	0	0	25	0.076315962
6	0.2	20	10	0.8	Scenario2	218	9	1	0	0	25	0.076315962
6	0.2	20	10	0.8	Scenario2	219	10	0	0	0	25	0
6	0.2	20	10	0.8	Scenario2	220	10	0	0	0	25	0
6	0.2	20	10	0.8	Scenario2	221	10	0	0	0	25	0
6	0.2	20	10	0.8	Scenario2	222	10	0	0	0	25	0
6	0.2	20	10	0.8	Scenario2	223	10	0	0	0	25	0
6	0.2	20	10	0.8	Scenario2	224	10	0	0	0	25	0
6	0.2	20	10	0.8	Scenario2	225	10	0	0	0	25	0
6	0.2	20	10	0.8	Scenario2	226	10	0	0	0	25	0
6	0.2	20	10	0.8	Scenario2	227	10	0	0	0	25	0
6	0.2	20	10	0.8	Scenario2	228	10	0	0	0	25	0
6	0.2	20	10	0.8	Scenario2	229	10	0	0	0	25	0
6	0.2	20	10	0.8	Scenario2	230	10	0	0	0	25	0
6	0.2	20	10	0.8	Scenario2	231	10	0	0	0	25	0
6	0.2	20	10	0.8	Scenario2	232	10	0	0	0	25	0
6	0.2	20	10	0.8	Scenario2	233	10	0	0	0	25	0
6	0.2	20	10	0.8	Scenario2	234	10	0	0	0	25	0
6	0.2	20	10	0.8	Scenario2	235	10	0	0	0	25	0
6	0.2	20	10	0.8	Scenario2	236	10	0	0	0	25	0
6	0.2	20	10	0.8	Scenario2	237	10	0	0	0	25	0
6	0.2	20	10	0.8	Scenario2	238	10	0	0	0	25	0
6	0.2	20	10	0.8	Scenario2	239	10	0	0	0	25	0
6	0.2	20	10	0.8	Scenario2	240	10	0	0	0	25	0
6	0.2	20	10	0.8	Scenario2	241	10	0	0	0	25	0
6	0.2	20	10	0.8	Scenario2	242	10	0	0	0	25	0
6	0.2	20	10	0.8	Scenario2	243	10	0	0	0	25	0
6	0.2	20	10	0.8	Scenario2	244	10	0	0	0	25	0
6	0.2	20	10	0.8	Scenario2	245	10	0	0	0	25	0
6	0.2	20	10	0.8	Scenario2	246	10	0	0	0	25	0
6	0.2	20	10	0.8	Scenario2	247	10	0	0	0	25	0
6	0.2	20	10	0.8	Scenario2	248	10	0	0	0	25	0
6	0.2	20	10	0.8	Scenario2	249	10	0	0	0	25	0
6	0.2	20	10	0.8	Scenario2	250	10	0	0	0	25	0
6	0.2	20	10	0.8	Scenario2	251	10	0	0	0	25	0
6	0.2	20	10	0.8	Scenario2	252	10	0	0	0	25	0
6	0.2	20	10	0.8	Scenario2	253	10	0	0	0	25	0
6	0.2	20	10	0.8	Scenario2	254	10	0	0	0	25	0
6	0.2	20	10	0.8	Scenario2	255	10	0	0	0	25	0
6	0.2	20	10	0.8	Scenario2	256	10	0	0	0	25	0
6	0.2	20	10	0.8	Scenario2	257	9	0	0	0	26	0
6	0.2	20	10	0.8	Scenario2	258	9	0	0	0	26	0
6	0.2	20	10	0.8	Scenario2	259	9	0	0	0	26	0
6	0.2	20	10	0.8	Scenario2	260	9	0	0	0	26	0
6	0.2	20	10	0.8	Scenario2	261	9	0	0	0	26	0
6	0.2	20	10	0.8	Scenario2	262	9	0	0	0	26	0
6	0.2	20	10	0.8	Scenario2	263	9	0	0	0	26	0
6	0.2	20	10	0.8	Scenario2	264	9	0	0	0	26	0
6	0.2	20	10	0.8	Scenario2	265	9	0	0	0	26	0
6	0.2	20	10	0.8	Scenario2	266	9	0	0	0	26	0
6	0.2	20	10	0.8	Scenario2	267	9	0	0	0	26	0
6	0.2	20	10	0.8	Scenario2	268	9	0	0	0	26	0
6	0.2	20	10	0.8	Scenario2	269	9	0	0	0	26	0
6	0.2	20	10	0.8	Scenario2	270	9	0	0	0	26	0
6	0.2	20	10	0.8	Scenario2	271	9	0	0	0	26	0
6	0.2	20	10	0.8	Scenario2	272	9	0	0	0	26	0
6	0.2	20	10	0.8	Scenario2	273	9	0	0	0	26	0
6	0.2	20	10	0.8	Scenario2	274	9	0	0	0	26	0
6	0.2	20	10	0.8	Scenario2	275	9	0	0	0	26	0
6	0.2	20	10	0.8	Scenario2	276	9	0	0	0	26	0
6	0.2	20	10	0.8	Scenario2	277	9	0	0	0	26	0
6	0.2	20	10	0.8	Scenario2	278	9	0	0	0	26	0
6	0.2	20	10	0.8	Scenario2	279	9	0	0	0	26	0
[truncated: 6,847 more rows]
