# Supplementary material for: The Impact of Cooperation Under Climate Constraints: An Agent-Based Model for Exploring Paleolithic Behavioral Adaptations in the Inner Asian Mountain Corridor
Source: J Archaeol Method Theory. 2025 Sep 20;33(1):8. doi: 10.1007/s10816-025-09739-z (PMC12450231; doi:10.1007/s10816-025-09739-z)
Supplement: Supplementary file 3 — (ZIP 18.1 MB) [file 10816_2025_9739_MOESM3_ESM.zip › simulations/simulations/Altai/Scenario_3_Altai/old/PaleoCOOP_model Scenario3_alpha_Altai-spreadsheet.csv]

BehaviorSpace results (NetLogo 6.2.2)
PaleoCOOP_model.nlogo
Scenario3_alpha_Altai
07/22/2024 16:21:05:216 +0200
min-pxcor	max-pxcor	min-pycor	max-pycor
0	533	0	327
[run number]	1	1	1	1	1	1	2	2	2	2	2	2	3	3	3	3	3	3	4	4	4	4	4	4	5	5	5	5	5	5	6	6	6	6	6	6	7	7	7	7	7	7	8	8	8	8	8	8	9
prob-nocoop	0.001						0.001						0.001						0.001						0.001						0.001						0.001						0.001						0.001
alpha	0.2						0.2						0.2						0.2						0.2						0.2						0.2						0.2						0.2
cost-cooperation	10						10						10						20						20						20						50						50						50
seed	1000						1000						1000						1000						1000						1000						1000						1000						1000
human-risk	5						5						5						5						5						5						5						5						5
maxTimeSteps	1200						1200						1200						1200						1200						1200						1200						1200						1200
nHominins	10						10						10						10						10						10						10						10						10
hominin-speed	0.75						0.75						0.75						0.75						0.75						0.75						0.75						0.75						0.75
punishment-cooperation	7						7						7						7						7						7						7						7						7
max-energy	100						100						100						100						100						100						100						100						100
prob-cooperation	0.2						0.5						0.8						0.2						0.5						0.8						0.2						0.5						0.8
scenario	Scenario3						Scenario3						Scenario3						Scenario3						Scenario3						Scenario3						Scenario3						Scenario3						Scenario3
learning-rate	1						1						1						1						1						1						1						1						1
[reporter]	count heminins with [cooperate? = true]	count heminins with [cooperate? = false]	death-hypothermia	death-old	death-starvation	get-deltap-altai	count heminins with [cooperate? = true]	count heminins with [cooperate? = false]	death-hypothermia	death-old	death-starvation	get-deltap-altai	count heminins with [cooperate? = true]	count heminins with [cooperate? = false]	death-hypothermia	death-old	death-starvation	get-deltap-altai	count heminins with [cooperate? = true]	count heminins with [cooperate? = false]	death-hypothermia	death-old	death-starvation	get-deltap-altai	count heminins with [cooperate? = true]	count heminins with [cooperate? = false]	death-hypothermia	death-old	death-starvation	get-deltap-altai	count heminins with [cooperate? = true]	count heminins with [cooperate? = false]	death-hypothermia	death-old	death-starvation	get-deltap-altai	count heminins with [cooperate? = true]	count heminins with [cooperate? = false]	death-hypothermia	death-old	death-starvation	get-deltap-altai	count heminins with [cooperate? = true]	count heminins with [cooperate? = false]	death-hypothermia	death-old	death-starvation	get-deltap-altai	count heminins with [cooperate? = true]
[final]	0	0	0	0	27	<RuntimePrimitiveException>	0	0	0	0	23	<RuntimePrimitiveException>	29	0	0	0	130	0	0	0	0	0	27	<RuntimePrimitiveException>	0	0	0	0	24	<RuntimePrimitiveException>	0	0	0	0	80	<RuntimePrimitiveException>	0	0	0	0	27	<RuntimePrimitiveException>	0	0	0	0	104	<RuntimePrimitiveException>	0
[min]	0	0	0	0	0	-0.15087807325639735	0	0	0	0	0	0	0	0	0	0	0	-0.15087807325639735	0	0	0	0	0	-2.3767714599175296	0	0	0	0	0	-2.3767714599175296	0	0	0	0	0	-2.3767714599175296	0	0	0	0	0	-0.927582436069986	0	0	0	0	0	-0.47213978464911066	0
[max]	5	19	0	0	27	0.011376891027705088	19	5	0	0	23	0.12696701243822686	51	6	0	0	130	0.12213491227259966	5	19	0	0	27	0	21	5	0	0	24	0.11822850098699902	31	6	0	0	80	0.11822850098699902	5	19	0	0	27	0	19	39	0	0	104	0.10735561985310481	30
[mean]	1.4403669724770642	3.7981651376146788	0	0	20.63302752293578		2.4076923076923076	1.9384615384615385	0	0	17.584615384615386		9.615320566194837	0.42464612822647796	0	0	64.29975020815986	0.012500814911865091	1.4403669724770642	3.7981651376146788	0	0	20.63302752293578		1.9	1.5588235294117647	0	0	19.67058823529412		7.7988394584139265	0.586073500967118	0	0	35.38297872340426		1.4403669724770642	3.7981651376146788	0	0	20.63302752293578		0.23477297895902546	8.16500553709856	0	0	42.794019933554814		8.050290135396517
[steps]	108	108	108	108	108	108	129	129	129	129	129	129	1200	1200	1200	1200	1200	1200	108	108	108	108	108	108	169	169	169	169	169	169	516	516	516	516	516	516	108	108	108	108	108	108	902	902	902	902	902	902	516
[all run data]	count heminins with [cooperate? = true]	count heminins with [cooperate? = false]	death-hypothermia	death-old	death-starvation	get-deltap-altai	count heminins with [cooperate? = true]	count heminins with [cooperate? = false]	death-hypothermia	death-old	death-starvation	get-deltap-altai	count heminins with [cooperate? = true]	count heminins with [cooperate? = false]	death-hypothermia	death-old	death-starvation	get-deltap-altai	count heminins with [cooperate? = true]	count heminins with [cooperate? = false]	death-hypothermia	death-old	death-starvation	get-deltap-altai	count heminins with [cooperate? = true]	count heminins with [cooperate? = false]	death-hypothermia	death-old	death-starvation	get-deltap-altai	count heminins with [cooperate? = true]	count heminins with [cooperate? = false]	death-hypothermia	death-old	death-starvation	get-deltap-altai	count heminins with [cooperate? = true]	count heminins with [cooperate? = false]	death-hypothermia	death-old	death-starvation	get-deltap-altai	count heminins with [cooperate? = true]	count heminins with [cooperate? = false]	death-hypothermia	death-old	death-starvation	get-deltap-altai	count heminins with [cooperate? = true]
	2	8	0	0	0	-0.010686601034540296	5	5	0	0	0	0.08331386617720674	8	2	0	0	0	0.11732834974136491	2	8	0	0	0	-0.034617424394151816	5	5	0	0	0	0.05994392149008613	8	2	0	0	0	0.11134564390146202	2	8	0	0	0	-0.25049914701455084	5	5	0	0	0	-0.1508780732563973	8
	2	8	0	0	0	-0.010686601034540296	5	5	0	0	0	0.08331386617720674	8	2	0	0	0	0.11732834974136491	2	8	0	0	0	-0.034617424394151816	5	5	0	0	0	0.05994392149008613	8	2	0	0	0	0.11134564390146202	2	8	0	0	0	-0.25049914701455084	5	5	0	0	0	-0.1508780732563973	8
	3	8	0	0	0	0.008000187438577399	7	4	0	0	0	0.1203692553446798	9	2	0	0	0	0.11307028307861755	3	8	0	0	0	-0.015302509764696834	7	4	0	0	0	0.10677601530943649	9	2	0	0	0	0.10870102735300362	3	8	0	0	0	-0.1890743485198194	6	5	0	0	0	-0.054739128169538694	9
	4	11	0	0	0	0.011376891027705088	7	4	0	0	0	0.1203692553446798	13	2	0	0	0	0.0957677651517369	4	11	0	0	0	-0.003561056032179181	7	4	0	0	0	0.10677601530943649	13	2	0	0	0	0.09416286174860886	4	11	0	0	0	-0.08102912158902688	8	7	0	0	0	0.024878158639557685	13
	4	11	0	0	0	0.011376891027705088	8	3	0	0	0	0.12696701243822686	13	2	0	0	0	0.0957677651517369	4	11	0	0	0	-0.003561056032179181	7	4	0	0	0	0.10677601530943649	13	2	0	0	0	0.09416286174860886	4	11	0	0	0	-0.08102912158902688	8	7	0	0	0	0.024878158639557685	13
	4	13	0	0	0	0.004708140731955314	8	3	0	0	0	0.12696701243822686	16	1	0	0	0	0.051216040021419315	4	13	0	0	0	-0.007446368214688328	7	4	0	0	0	0.10677601530943649	16	1	0	0	0	0.05092835933629167	4	13	0	0	0	-0.06508469033339336	9	8	0	0	0	0.0403643563212363	16
	4	15	0	0	0	2.0411874341268857E-4	9	2	0	0	0	0.11307028307861755	18	1	0	0	0	0.04654147849675194	4	15	0	0	0	-0.009853301255905358	8	3	0	0	0	0.11822850098699902	18	1	0	0	0	0.04634033009676558	4	15	0	0	0	-0.05458974723764273	11	8	0	0	0	0.0710567660142706	18
	4	15	0	0	0	2.0411874341268857E-4	10	2	0	0	0	0.10860576470187379	17	2	0	0	0	0.0816405377251871	4	15	0	0	0	-0.009853301255905358	10	2	0	0	0	0.10531646860578585	17	2	0	0	0	0.08088064376968307	4	15	0	0	0	-0.05458974723764273	12	7	0	0	0	0.08843442146309646	17
	4	17	0	0	0	-0.0028912815419176994	12	1	0	0	0	0.06391146190846647	18	2	0	0	0	0.07864555675342674	4	17	0	0	0	-0.011338577205770101	11	2	0	0	0	0.10162575427551682	18	2	0	0	0	0.07799859836475886	4	17	0	0	0	-0.047146587907096624	13	7	0	0	0	0.0965059759626085	18
	5	17	0	0	0	0.005225044861556958	14	1	0	0	0	0.05689474019042488	19	1	0	0	0	0.04450368858770989	5	17	0	0	0	-0.0034500216689368765	12	3	0	0	0	0.11556902055480299	19	1	0	0	0	0.04433296345736698	5	17	0	0	0	-0.03949975743570931	13	7	0	0	0	0.0965059759626085	19
	5	17	0	0	0	0.005225044861556958	15	1	0	0	0	0.053911678755103644	22	0	0	0	0	0	5	17	0	0	0	-0.0034500216689368765	14	2	0	0	0	0.09058813446804806	22	0	0	0	0	0	5	17	0	0	0	-0.03949975743570931	16	4	0	0	0	0.10735561985310481	22
	5	18	0	0	0	0.003294203663874499	17	1	0	0	0	0.048769943645092226	22	0	0	0	0	0	5	18	0	0	0	-0.004770274687357146	15	2	0	0	0	0.08717511913739127	22	0	0	0	0	0	5	18	0	0	0	-0.03769472862563061	18	2	0	0	0	0.07519376808368572	22
	5	19	0	0	0	0.0016283503157600385	17	1	0	0	0	0.048769943645092226	23	0	0	0	0	0	5	19	0	0	0	-0.005885191811826432	19	2	0	0	0	0.0752849693727911	23	0	0	0	0	0	5	19	0	0	0	-0.03607760255970207	18	2	0	0	0	0.07519376808368572	23
	4	13	0	0	10	0.004708140731955314	19	1	0	0	0	0.04450368858770989	23	0	0	0	0	0	4	13	0	0	10	-0.007446368214688328	20	2	0	0	0	0.07273072601586948	23	0	0	0	0	0	4	13	0	0	10	-0.06508469033339336	19	2	0	0	0	0.07293080949969351	23
	3	13	0	0	11	-0.005910258077496861	19	2	0	0	0	0.07584032791124505	14	0	0	0	11	0	3	13	0	0	11	-0.017744479012493472	20	2	0	0	0	0.07273072601586948	14	0	0	0	11	0	3	13	0	0	11	-0.07619353711543435	9	2	0	0	10	0.07611880758641813	14
	2	10	0	0	15	-0.012526732046186565	19	2	0	0	0	0.07584032791124505	10	0	0	0	15	0	2	10	0	0	15	-0.028973212526626387	21	2	0	0	0	0.07032606137131864	10	0	0	0	15	0	2	10	0	0	15	-0.1365028196022417	9	1	0	0	11	0.06113677872553935	10
	2	10	0	0	15	-0.012526732046186565	11	2	0	0	10	0.1041645122048111	10	0	0	0	15	0	2	10	0	0	15	-0.028973212526626387	14	0	0	0	10	0	10	0	0	0	15	0	2	10	0	0	15	-0.1365028196022417	5	1	0	0	15	-0.18921034936951364	10
	2	8	0	0	17	-0.010686601034540296	11	1	0	0	11	0.06806102973745977	10	0	0	0	15	0	2	8	0	0	17	-0.034617424394151816	13	0	0	0	11	0	10	0	0	0	15	0	2	8	0	0	17	-0.25049914701455084	4	2	0	0	15	-0.47213978464911066	10
	2	8	0	0	17	-0.010686601034540296	11	1	0	0	11	0.06806102973745977	8	0	0	0	17	0	2	8	0	0	17	-0.034617424394151816	13	0	0	0	11	0	8	0	0	0	17	0	2	8	0	0	17	-0.25049914701455084	4	2	0	0	15	-0.47213978464911066	8
	2	6	0	0	19	-0.005736331185791397	11	1	0	0	11	0.06806102973745977	8	0	0	0	17	0	2	6	0	0	19	-0.043847373692410416	13	0	0	0	11	0	8	0	0	0	17	0	2	6	0	0	19	-0.927582436069986	4	2	0	0	15	-0.47213978464911066	8
	2	6	0	0	19	-0.005736331185791397	11	1	0	0	11	0.06806102973745977	6	0	0	0	19	0	2	6	0	0	19	-0.043847373692410416	13	0	0	0	11	0	6	0	0	0	19	0	2	6	0	0	19	-0.927582436069986	4	2	0	0	15	-0.47213978464911066	6
	1	7	0	0	19	-0.02213305872366359	10	2	0	0	11	0.10860576470187379	6	0	0	0	19	0	1	7	0	0	19	-0.04806974042955709	12	0	0	0	12	0	6	0	0	0	19	0	1	7	0	0	19	-0.6495005467698518	3	1	0	0	17	-0.17886893953150537	6
	1	7	0	0	19	-0.02213305872366359	9	2	0	0	12	0.11307028307861755	6	0	0	0	19	0	1	7	0	0	19	-0.04806974042955709	11	0	0	0	13	0	6	0	0	0	19	0	1	7	0	0	19	-0.6495005467698518	3	1	0	0	17	-0.17886893953150537	6
	1	7	0	0	19	-0.02213305872366359	8	2	0	0	13	0.11732834974136491	6	0	0	0	19	0	1	7	0	0	19	-0.04806974042955709	9	0	0	0	15	0	6	0	0	0	19	0	1	7	0	0	19	-0.6495005467698518	3	1	0	0	17	-0.17886893953150537	6
	1	5	0	0	21	-0.028973212526626387	7	1	0	0	15	0.09058813446804806	6	0	0	0	19	0	1	5	0	0	21	-0.08433608943673615	8	1	0	0	15	0.08150739113639974	6	0	0	0	19	0	1	5	0	0	21	-0.6127184135142354	3	1	0	0	17	-0.17886893953150537	6
	1	5	0	0	21	-0.028973212526626387	7	1	0	0	15	0.09058813446804806	6	0	0	0	19	0	1	5	0	0	21	-0.08433608943673615	6	2	0	0	16	0.11038420876919652	6	0	0	0	19	0	1	5	0	0	21	-0.6127184135142354	0	2	0	0	19	0	6
	1	5	0	0	21	-0.028973212526626387	5	2	0	0	16	0.12213491227259966	6	0	0	0	19	0	1	5	0	0	21	-0.08433608943673615	6	2	0	0	16	0.11038420876919652	6	0	0	0	19	0	1	5	0	0	21	-0.6127184135142354	0	2	0	0	19	0	6
	1	4	0	0	22	-0.034617424394151816	5	2	0	0	16	0.12213491227259966	5	0	0	0	20	0	1	4	0	0	22	-0.13045265619779486	5	2	0	0	17	0.1018858344445068	5	0	0	0	20	0	1	4	0	0	22	-0.3853387429331561	0	2	0	0	19	0	5
	1	4	0	0	22	-0.034617424394151816	2	3	0	0	18	0.02105539755657922	5	0	0	0	20	0	1	4	0	0	22	-0.13045265619779486	5	2	0	0	17	0.1018858344445068	5	0	0	0	20	0	1	4	0	0	22	-0.3853387429331561	0	2	0	0	19	0	5
	1	4	0	0	22	-0.034617424394151816	2	3	0	0	18	0.02105539755657922	5	0	0	0	20	0	1	4	0	0	22	-0.13045265619779486	1	2	0	0	21	-2.3767714599175296	5	0	0	0	20	0	1	4	0	0	22	-0.3853387429331561	0	2	0	0	19	0	5
	1	4	0	0	22	-0.034617424394151816	2	3	0	0	18	0.02105539755657922	5	0	0	0	20	0	1	4	0	0	22	-0.13045265619779486	1	2	0	0	21	-2.3767714599175296	5	0	0	0	20	0	1	4	0	0	22	-0.3853387429331561	0	2	0	0	19	0	5
	1	4	0	0	22	-0.034617424394151816	2	3	0	0	18	0.02105539755657922	5	0	0	0	20	0	1	4	0	0	22	-0.13045265619779486	1	2	0	0	21	-2.3767714599175296	5	0	0	0	20	0	1	4	0	0	22	-0.3853387429331561	0	2	0	0	19	0	5
	1	4	0	0	22	-0.034617424394151816	2	3	0	0	18	0.02105539755657922	5	0	0	0	20	0	1	4	0	0	22	-0.13045265619779486	1	2	0	0	21	-2.3767714599175296	5	0	0	0	20	0	1	4	0	0	22	-0.3853387429331561	0	2	0	0	19	0	5
	1	4	0	0	22	-0.034617424394151816	2	3	0	0	18	0.02105539755657922	5	0	0	0	20	0	1	4	0	0	22	-0.13045265619779486	1	2	0	0	21	-2.3767714599175296	5	0	0	0	20	0	1	4	0	0	22	-0.3853387429331561	0	2	0	0	19	0	5
	1	4	0	0	22	-0.034617424394151816	2	3	0	0	18	0.02105539755657922	3	0	0	0	22	0	1	4	0	0	22	-0.13045265619779486	1	2	0	0	21	-2.3767714599175296	3	0	0	0	22	0	1	4	0	0	22	-0.3853387429331561	0	2	0	0	19	0	3
	1	4	0	0	22	-0.034617424394151816	2	3	0	0	18	0.02105539755657922	3	0	0	0	22	0	1	4	0	0	22	-0.13045265619779486	1	2	0	0	21	-2.3767714599175296	3	0	0	0	22	0	1	4	0	0	22	-0.3853387429331561	0	2	0	0	19	0	3
	1	4	0	0	22	-0.034617424394151816	0	3	0	0	20	0	3	0	0	0	22	0	1	4	0	0	22	-0.13045265619779486	0	2	0	0	22	0	3	0	0	0	22	0	1	4	0	0	22	-0.3853387429331561	0	2	0	0	19	0	3
	1	3	0	0	23	-0.043847373692410416	0	3	0	0	20	0	3	0	0	0	22	0	1	3	0	0	23	-0.2634878324134471	0	2	0	0	22	0	3	0	0	0	22	0	1	3	0	0	23	-0.3116068185945161	0	2	0	0	19	0	3
	1	3	0	0	23	-0.043847373692410416	0	3	0	0	20	0	3	0	0	0	22	0	1	3	0	0	23	-0.2634878324134471	0	2	0	0	22	0	3	0	0	0	22	0	1	3	0	0	23	-0.3116068185945161	0	2	0	0	19	0	3
	1	3	0	0	23	-0.043847373692410416	0	3	0	0	20	0	3	0	0	0	22	0	1	3	0	0	23	-0.2634878324134471	0	2	0	0	22	0	3	0	0	0	22	0	1	3	0	0	23	-0.3116068185945161	0	2	0	0	19	0	3
	1	3	0	0	23	-0.043847373692410416	0	3	0	0	20	0	3	0	0	0	22	0	1	3	0	0	23	-0.2634878324134471	0	2	0	0	22	0	3	0	0	0	22	0	1	3	0	0	23	-0.3116068185945161	0	2	0	0	19	0	3
	1	3	0	0	23	-0.043847373692410416	0	3	0	0	20	0	3	0	0	0	22	0	1	3	0	0	23	-0.2634878324134471	0	2	0	0	22	0	3	0	0	0	22	0	1	3	0	0	23	-0.3116068185945161	0	2	0	0	19	0	3
	1	2	0	0	24	-0.0635057500345778	0	3	0	0	20	0	3	0	0	0	22	0	1	2	0	0	24	-2.3767714599175296	0	2	0	0	22	0	3	0	0	0	22	0	1	2	0	0	24	-0.2782684824654433	0	2	0	0	19	0	3
	1	2	0	0	24	-0.0635057500345778	0	3	0	0	20	0	3	0	0	0	22	0	1	2	0	0	24	-2.3767714599175296	0	2	0	0	22	0	3	0	0	0	22	0	1	2	0	0	24	-0.2782684824654433	0	2	0	0	19	0	3
	1	2	0	0	24	-0.0635057500345778	0	3	0	0	20	0	3	0	0	0	22	0	1	2	0	0	24	-2.3767714599175296	0	2	0	0	22	0	3	0	0	0	22	0	1	2	0	0	24	-0.2782684824654433	0	2	0	0	19	0	3
	1	2	0	0	24	-0.0635057500345778	0	2	0	0	21	0	3	0	0	0	22	0	1	2	0	0	24	-2.3767714599175296	0	2	0	0	22	0	3	0	0	0	22	0	1	2	0	0	24	-0.2782684824654433	0	2	0	0	19	0	3
	1	2	0	0	24	-0.0635057500345778	0	2	0	0	21	0	3	0	0	0	22	0	1	2	0	0	24	-2.3767714599175296	0	2	0	0	22	0	3	0	0	0	22	0	1	2	0	0	24	-0.2782684824654433	0	2	0	0	19	0	3
	1	2	0	0	24	-0.0635057500345778	0	2	0	0	21	0	3	0	0	0	22	0	1	2	0	0	24	-2.3767714599175296	0	2	0	0	22	0	3	0	0	0	22	0	1	2	0	0	24	-0.2782684824654433	0	2	0	0	19	0	3
	1	2	0	0	24	-0.0635057500345778	0	2	0	0	21	0	3	0	0	0	22	0	1	2	0	0	24	-2.3767714599175296	0	2	0	0	22	0	3	0	0	0	22	0	1	2	0	0	24	-0.2782684824654433	0	1	0	0	20	0	3
	1	2	0	0	24	-0.0635057500345778	0	2	0	0	21	0	3	0	0	0	22	0	1	2	0	0	24	-2.3767714599175296	0	2	0	0	22	0	3	0	0	0	22	0	1	2	0	0	24	-0.2782684824654433	0	1	0	0	20	0	3
	1	2	0	0	24	-0.0635057500345778	0	2	0	0	21	0	3	0	0	0	22	0	1	2	0	0	24	-2.3767714599175296	0	2	0	0	22	0	3	0	0	0	22	0	1	2	0	0	24	-0.2782684824654433	0	1	0	0	20	0	3
	1	2	0	0	24	-0.0635057500345778	0	2	0	0	21	0	3	0	0	0	22	0	1	2	0	0	24	-2.3767714599175296	0	2	0	0	22	0	3	0	0	0	22	0	1	2	0	0	24	-0.2782684824654433	0	1	0	0	20	0	3
	1	2	0	0	24	-0.0635057500345778	0	2	0	0	21	0	3	0	0	0	22	0	1	2	0	0	24	-2.3767714599175296	0	2	0	0	22	0	3	0	0	0	22	0	1	2	0	0	24	-0.2782684824654433	0	1	0	0	20	0	3
	1	2	0	0	24	-0.0635057500345778	0	2	0	0	21	0	3	0	0	0	22	0	1	2	0	0	24	-2.3767714599175296	0	2	0	0	22	0	3	0	0	0	22	0	1	2	0	0	24	-0.2782684824654433	0	1	0	0	20	0	3
	1	2	0	0	24	-0.0635057500345778	0	2	0	0	21	0	3	0	0	0	22	0	1	2	0	0	24	-2.3767714599175296	0	2	0	0	22	0	3	0	0	0	22	0	1	2	0	0	24	-0.2782684824654433	0	1	0	0	20	0	3
	1	2	0	0	24	-0.0635057500345778	0	2	0	0	21	0	3	0	0	0	22	0	1	2	0	0	24	-2.3767714599175296	0	2	0	0	22	0	3	0	0	0	22	0	1	2	0	0	24	-0.2782684824654433	0	1	0	0	20	0	3
	1	2	0	0	24	-0.0635057500345778	0	2	0	0	21	0	3	0	0	0	22	0	1	2	0	0	24	-2.3767714599175296	0	2	0	0	22	0	3	0	0	0	22	0	1	2	0	0	24	-0.2782684824654433	0	1	0	0	20	0	3
	1	2	0	0	24	-0.0635057500345778	0	2	0	0	21	0	3	0	0	0	22	0	1	2	0	0	24	-2.3767714599175296	0	2	0	0	22	0	3	0	0	0	22	0	1	2	0	0	24	-0.2782684824654433	0	1	0	0	20	0	3
	1	2	0	0	24	-0.0635057500345778	0	2	0	0	21	0	3	0	0	0	22	0	1	2	0	0	24	-2.3767714599175296	0	2	0	0	22	0	3	0	0	0	22	0	1	2	0	0	24	-0.2782684824654433	0	1	0	0	20	0	3
	1	2	0	0	24	-0.0635057500345778	0	2	0	0	21	0	3	0	0	0	22	0	1	2	0	0	24	-2.3767714599175296	0	2	0	0	22	0	3	0	0	0	22	0	1	2	0	0	24	-0.2782684824654433	0	1	0	0	20	0	3
	1	2	0	0	24	-0.0635057500345778	0	2	0	0	21	0	3	0	0	0	22	0	1	2	0	0	24	-2.3767714599175296	0	2	0	0	22	0	3	0	0	0	22	0	1	2	0	0	24	-0.2782684824654433	0	1	0	0	20	0	3
	1	2	0	0	24	-0.0635057500345778	0	2	0	0	21	0	3	0	0	0	22	0	1	2	0	0	24	-2.3767714599175296	0	2	0	0	22	0	3	0	0	0	22	0	1	2	0	0	24	-0.2782684824654433	0	1	0	0	20	0	3
	1	2	0	0	24	-0.0635057500345778	0	2	0	0	21	0	3	0	0	0	22	0	1	2	0	0	24	-2.3767714599175296	0	2	0	0	22	0	3	0	0	0	22	0	1	2	0	0	24	-0.2782684824654433	0	1	0	0	20	0	3
	1	2	0	0	24	-0.0635057500345778	0	2	0	0	21	0	3	0	0	0	22	0	1	2	0	0	24	-2.3767714599175296	0	2	0	0	22	0	3	0	0	0	22	0	1	2	0	0	24	-0.2782684824654433	0	1	0	0	20	0	3
	1	2	0	0	24	-0.0635057500345778	0	2	0	0	21	0	3	0	0	0	22	0	1	2	0	0	24	-2.3767714599175296	0	2	0	0	22	0	3	0	0	0	22	0	1	2	0	0	24	-0.2782684824654433	0	1	0	0	20	0	3
	1	2	0	0	24	-0.0635057500345778	0	2	0	0	21	0	3	0	0	0	22	0	1	2	0	0	24	-2.3767714599175296	0	2	0	0	22	0	3	0	0	0	22	0	1	2	0	0	24	-0.2782684824654433	0	1	0	0	20	0	3
	1	2	0	0	24	-0.0635057500345778	0	2	0	0	21	0	3	0	0	0	22	0	1	2	0	0	24	-2.3767714599175296	0	2	0	0	22	0	3	0	0	0	22	0	1	2	0	0	24	-0.2782684824654433	0	1	0	0	20	0	3
	1	2	0	0	24	-0.0635057500345778	0	2	0	0	21	0	3	0	0	0	22	0	1	2	0	0	24	-2.3767714599175296	0	2	0	0	22	0	3	0	0	0	22	0	1	2	0	0	24	-0.2782684824654433	0	1	0	0	20	0	3
	1	1	0	0	25	-0.15087807325639735	0	2	0	0	21	0	3	0	0	0	22	0	1	1	0	0	25	-0.43255736614566026	0	2	0	0	22	0	3	0	0	0	22	0	1	1	0	0	25	-0.23883489753984566	0	1	0	0	20	0	3
	1	1	0	0	25	-0.15087807325639735	0	2	0	0	21	0	3	0	0	0	22	0	1	1	0	0	25	-0.43255736614566026	0	2	0	0	22	0	3	0	0	0	22	0	1	1	0	0	25	-0.23883489753984566	0	1	0	0	20	0	3
	1	1	0	0	25	-0.15087807325639735	0	2	0	0	21	0	3	0	0	0	22	0	1	1	0	0	25	-0.43255736614566026	0	2	0	0	22	0	3	0	0	0	22	0	1	1	0	0	25	-0.23883489753984566	0	1	0	0	20	0	3
	1	1	0	0	25	-0.15087807325639735	0	2	0	0	21	0	3	0	0	0	22	0	1	1	0	0	25	-0.43255736614566026	0	2	0	0	22	0	3	0	0	0	22	0	1	1	0	0	25	-0.23883489753984566	0	1	0	0	20	0	3
	1	1	0	0	25	-0.15087807325639735	0	2	0	0	21	0	3	0	0	0	22	0	1	1	0	0	25	-0.43255736614566026	0	2	0	0	22	0	3	0	0	0	22	0	1	1	0	0	25	-0.23883489753984566	0	1	0	0	20	0	3
	1	1	0	0	25	-0.15087807325639735	0	2	0	0	21	0	3	0	0	0	22	0	1	1	0	0	25	-0.43255736614566026	0	2	0	0	22	0	3	0	0	0	22	0	1	1	0	0	25	-0.23883489753984566	0	1	0	0	20	0	3
	1	1	0	0	25	-0.15087807325639735	0	2	0	0	21	0	2	0	0	0	23	0	1	1	0	0	25	-0.43255736614566026	0	2	0	0	22	0	2	0	0	0	23	0	1	1	0	0	25	-0.23883489753984566	0	1	0	0	20	0	2
	1	1	0	0	25	-0.15087807325639735	0	2	0	0	21	0	2	0	0	0	23	0	1	1	0	0	25	-0.43255736614566026	0	2	0	0	22	0	2	0	0	0	23	0	1	1	0	0	25	-0.23883489753984566	0	1	0	0	20	0	2
	1	1	0	0	25	-0.15087807325639735	0	2	0	0	21	0	2	0	0	0	23	0	1	1	0	0	25	-0.43255736614566026	0	2	0	0	22	0	2	0	0	0	23	0	1	1	0	0	25	-0.23883489753984566	0	1	0	0	20	0	2
	1	1	0	0	25	-0.15087807325639735	0	2	0	0	21	0	2	0	0	0	23	0	1	1	0	0	25	-0.43255736614566026	0	2	0	0	22	0	2	0	0	0	23	0	1	1	0	0	25	-0.23883489753984566	0	1	0	0	20	0	2
	1	1	0	0	25	-0.15087807325639735	0	2	0	0	21	0	2	0	0	0	23	0	1	1	0	0	25	-0.43255736614566026	0	2	0	0	22	0	2	0	0	0	23	0	1	1	0	0	25	-0.23883489753984566	0	1	0	0	20	0	2
	1	1	0	0	25	-0.15087807325639735	0	2	0	0	21	0	2	0	0	0	23	0	1	1	0	0	25	-0.43255736614566026	0	2	0	0	22	0	2	0	0	0	23	0	1	1	0	0	25	-0.23883489753984566	0	1	0	0	20	0	2
	1	1	0	0	25	-0.15087807325639735	0	2	0	0	21	0	2	0	0	0	23	0	1	1	0	0	25	-0.43255736614566026	0	2	0	0	22	0	2	0	0	0	23	0	1	1	0	0	25	-0.23883489753984566	0	1	0	0	20	0	2
	1	1	0	0	25	-0.15087807325639735	0	2	0	0	21	0	2	0	0	0	23	0	1	1	0	0	25	-0.43255736614566026	0	2	0	0	22	0	2	0	0	0	23	0	1	1	0	0	25	-0.23883489753984566	0	1	0	0	20	0	2
	1	1	0	0	25	-0.15087807325639735	0	2	0	0	21	0	2	0	0	0	23	0	1	1	0	0	25	-0.43255736614566026	0	2	0	0	22	0	2	0	0	0	23	0	1	1	0	0	25	-0.23883489753984566	0	1	0	0	20	0	2
	1	1	0	0	25	-0.15087807325639735	0	2	0	0	21	0	2	0	0	0	23	0	1	1	0	0	25	-0.43255736614566026	0	2	0	0	22	0	2	0	0	0	23	0	1	1	0	0	25	-0.23883489753984566	0	1	0	0	20	0	2
	1	1	0	0	25	-0.15087807325639735	0	2	0	0	21	0	2	0	0	0	23	0	1	1	0	0	25	-0.43255736614566026	0	2	0	0	22	0	2	0	0	0	23	0	1	1	0	0	25	-0.23883489753984566	0	1	0	0	20	0	2
	1	1	0	0	25	-0.15087807325639735	0	2	0	0	21	0	2	0	0	0	23	0	1	1	0	0	25	-0.43255736614566026	0	2	0	0	22	0	2	0	0	0	23	0	1	1	0	0	25	-0.23883489753984566	0	1	0	0	20	0	2
	1	1	0	0	25	-0.15087807325639735	0	2	0	0	21	0	2	0	0	0	23	0	1	1	0	0	25	-0.43255736614566026	0	2	0	0	22	0	2	0	0	0	23	0	1	1	0	0	25	-0.23883489753984566	0	1	0	0	20	0	2
	1	1	0	0	25	-0.15087807325639735	0	2	0	0	21	0	2	0	0	0	23	0	1	1	0	0	25	-0.43255736614566026	0	2	0	0	22	0	2	0	0	0	23	0	1	1	0	0	25	-0.23883489753984566	0	1	0	0	20	0	2
	1	0	0	0	26	0	0	2	0	0	21	0	2	0	0	0	23	0	1	0	0	0	26	0	0	2	0	0	22	0	2	0	0	0	23	0	1	0	0	0	26	0	0	1	0	0	20	0	2
	1	0	0	0	26	0	0	2	0	0	21	0	2	0	0	0	23	0	1	0	0	0	26	0	0	2	0	0	22	0	2	0	0	0	23	0	1	0	0	0	26	0	0	1	0	0	20	0	2
	1	0	0	0	26	0	0	2	0	0	21	0	2	0	0	0	23	0	1	0	0	0	26	0	0	2	0	0	22	0	2	0	0	0	23	0	1	0	0	0	26	0	0	1	0	0	20	0	2
	1	0	0	0	26	0	0	2	0	0	21	0	2	0	0	0	23	0	1	0	0	0	26	0	0	2	0	0	22	0	2	0	0	0	23	0	1	0	0	0	26	0	0	1	0	0	20	0	2
	1	0	0	0	26	0	0	2	0	0	21	0	2	0	0	0	23	0	1	0	0	0	26	0	0	2	0	0	22	0	2	0	0	0	23	0	1	0	0	0	26	0	0	1	0	0	20	0	2
	1	0	0	0	26	0	0	2	0	0	21	0	2	0	0	0	23	0	1	0	0	0	26	0	0	2	0	0	22	0	2	0	0	0	23	0	1	0	0	0	26	0	0	1	0	0	20	0	2
	1	0	0	0	26	0	0	2	0	0	21	0	2	0	0	0	23	0	1	0	0	0	26	0	0	2	0	0	22	0	2	0	0	0	23	0	1	0	0	0	26	0	0	1	0	0	20	0	2
	1	0	0	0	26	0	0	2	0	0	21	0	2	0	0	0	23	0	1	0	0	0	26	0	0	2	0	0	22	0	2	0	0	0	23	0	1	0	0	0	26	0	0	1	0	0	20	0	2
	1	0	0	0	26	0	0	2	0	0	21	0	2	0	0	0	23	0	1	0	0	0	26	0	0	2	0	0	22	0	2	0	0	0	23	0	1	0	0	0	26	0	0	1	0	0	20	0	2
	1	0	0	0	26	0	0	2	0	0	21	0	2	0	0	0	23	0	1	0	0	0	26	0	0	1	0	0	23	0	2	0	0	0	23	0	1	0	0	0	26	0	0	1	0	0	20	0	2
	1	0	0	0	26	0	0	2	0	0	21	0	2	0	0	0	23	0	1	0	0	0	26	0	0	1	0	0	23	0	2	0	0	0	23	0	1	0	0	0	26	0	0	1	0	0	20	0	2
	1	0	0	0	26	0	0	2	0	0	21	0	2	0	0	0	23	0	1	0	0	0	26	0	0	1	0	0	23	0	2	0	0	0	23	0	1	0	0	0	26	0	0	1	0	0	20	0	2
	1	0	0	0	26	0	0	2	0	0	21	0	2	0	0	0	23	0	1	0	0	0	26	0	0	1	0	0	23	0	2	0	0	0	23	0	1	0	0	0	26	0	0	1	0	0	20	0	2
	1	0	0	0	26	0	0	2	0	0	21	0	2	0	0	0	23	0	1	0	0	0	26	0	0	1	0	0	23	0	2	0	0	0	23	0	1	0	0	0	26	0	0	1	0	0	20	0	2
	1	0	0	0	26	0	0	2	0	0	21	0	2	0	0	0	23	0	1	0	0	0	26	0	0	1	0	0	23	0	2	0	0	0	23	0	1	0	0	0	26	0	0	1	0	0	20	0	2
	1	0	0	0	26	0	0	2	0	0	21	0	2	0	0	0	23	0	1	0	0	0	26	0	0	1	0	0	23	0	2	0	0	0	23	0	1	0	0	0	26	0	0	1	0	0	20	0	2
	1	0	0	0	26	0	0	2	0	0	21	0	2	0	0	0	23	0	1	0	0	0	26	0	0	1	0	0	23	0	2	0	0	0	23	0	1	0	0	0	26	0	0	1	0	0	20	0	2
	1	0	0	0	26	0	0	2	0	0	21	0	2	0	0	0	23	0	1	0	0	0	26	0	0	1	0	0	23	0	2	0	0	0	23	0	1	0	0	0	26	0	0	1	0	0	20	0	2
	1	0	0	0	26	0	0	1	0	0	22	0	2	0	0	0	23	0	1	0	0	0	26	0	0	1	0	0	23	0	2	0	0	0	23	0	1	0	0	0	26	0	0	1	0	0	20	0	2
	1	0	0	0	26	0	0	1	0	0	22	0	2	0	0	0	23	0	1	0	0	0	26	0	0	1	0	0	23	0	2	0	0	0	23	0	1	0	0	0	26	0	0	1	0	0	20	0	2
	0	0	0	0	27	<RuntimePrimitiveException>	0	1	0	0	22	0	2	0	0	0	23	0	0	0	0	0	27	<RuntimePrimitiveException>	0	1	0	0	23	0	2	0	0	0	23	0	0	0	0	0	27	<RuntimePrimitiveException>	0	1	0	0	20	0	2
							0	1	0	0	22	0	2	0	0	0	23	0							0	1	0	0	23	0	2	0	0	0	23	0							0	1	0	0	20	0	2
							0	1	0	0	22	0	2	0	0	0	23	0							0	1	0	0	23	0	2	0	0	0	23	0							0	1	0	0	20	0	2
							0	1	0	0	22	0	2	0	0	0	23	0							0	1	0	0	23	0	2	0	0	0	23	0							0	1	0	0	20	0	2
							0	1	0	0	22	0	2	0	0	0	23	0							0	1	0	0	23	0	2	0	0	0	23	0							0	1	0	0	20	0	2
							0	1	0	0	22	0	2	0	0	0	23	0							0	1	0	0	23	0	2	0	0	0	23	0							0	1	0	0	20	0	2
							0	1	0	0	22	0	2	0	0	0	23	0							0	1	0	0	23	0	2	0	0	0	23	0							0	1	0	0	20	0	2
							0	1	0	0	22	0	2	0	0	0	23	0							0	1	0	0	23	0	2	0	0	0	23	0							0	1	0	0	20	0	2
							0	1	0	0	22	0	2	0	0	0	23	0							0	1	0	0	23	0	2	0	0	0	23	0							0	1	0	0	20	0	2
							0	1	0	0	22	0	2	0	0	0	23	0							0	1	0	0	23	0	2	0	0	0	23	0							0	1	0	0	20	0	2
							0	1	0	0	22	0	2	0	0	0	23	0							0	1	0	0	23	0	2	0	0	0	23	0							0	1	0	0	20	0	2
							0	1	0	0	22	0	2	0	0	0	23	0							0	1	0	0	23	0	2	0	0	0	23	0							0	1	0	0	20	0	2
							0	1	0	0	22	0	2	0	0	0	23	0							0	1	0	0	23	0	2	0	0	0	23	0							0	1	0	0	20	0	2
							0	1	0	0	22	0	2	0	0	0	23	0							0	1	0	0	23	0	2	0	0	0	23	0							0	1	0	0	20	0	2
							0	1	0	0	22	0	2	0	0	0	23	0							0	1	0	0	23	0	2	0	0	0	23	0							0	1	0	0	20	0	2
							0	1	0	0	22	0	2	0	0	0	23	0							0	1	0	0	23	0	2	0	0	0	23	0							0	1	0	0	20	0	2
							0	1	0	0	22	0	2	0	0	0	23	0							0	1	0	0	23	0	2	0	0	0	23	0							0	1	0	0	20	0	2
							0	1	0	0	22	0	2	0	0	0	23	0							0	1	0	0	23	0	2	0	0	0	23	0							0	1	0	0	20	0	2
							0	1	0	0	22	0	2	0	0	0	23	0							0	1	0	0	23	0	2	0	0	0	23	0							0	1	0	0	20	0	2
							0	1	0	0	22	0	2	0	0	0	23	0							0	1	0	0	23	0	2	0	0	0	23	0							0	1	0	0	20	0	2
							0	1	0	0	22	0	2	0	0	0	23	0							0	1	0	0	23	0	2	0	0	0	23	0							0	1	0	0	20	0	2
							0	0	0	0	23	<RuntimePrimitiveException>	2	0	0	0	23	0							0	1	0	0	23	0	2	0	0	0	23	0							0	1	0	0	20	0	2
													2	0	0	0	23	0							0	1	0	0	23	0	2	0	0	0	23	0							0	1	0	0	20	0	2
													2	0	0	0	23	0							0	1	0	0	23	0	2	0	0	0	23	0							0	1	0	0	20	0	2
													2	0	0	0	23	0							0	1	0	0	23	0	2	0	0	0	23	0							0	1	0	0	20	0	2
													2	0	0	0	23	0							0	1	0	0	23	0	2	0	0	0	23	0							0	1	0	0	20	0	2
													2	0	0	0	23	0							0	1	0	0	23	0	2	0	0	0	23	0							0	1	0	0	20	0	2
													2	0	0	0	23	0							0	1	0	0	23	0	2	0	0	0	23	0							0	1	0	0	20	0	2
													2	0	0	0	23	0							0	1	0	0	23	0	2	0	0	0	23	0							0	1	0	0	20	0	2
													2	0	0	0	23	0							0	1	0	0	23	0	2	0	0	0	23	0							0	1	0	0	20	0	2
													1	0	0	0	24	0							0	1	0	0	23	0	1	0	0	0	24	0							0	1	0	0	20	0	1
													1	0	0	0	24	0							0	1	0	0	23	0	1	0	0	0	24	0							0	1	0	0	20	0	1
													1	0	0	0	24	0							0	1	0	0	23	0	1	0	0	0	24	0							0	1	0	0	20	0	1
													1	0	0	0	24	0							0	1	0	0	23	0	1	0	0	0	24	0							0	1	0	0	20	0	1
													1	0	0	0	24	0							0	1	0	0	23	0	1	0	0	0	24	0							0	1	0	0	20	0	1
													1	0	0	0	24	0							0	1	0	0	23	0	1	0	0	0	24	0							0	1	0	0	20	0	1
													1	0	0	0	24	0							0	1	0	0	23	0	1	0	0	0	24	0							0	1	0	0	20	0	1
													1	0	0	0	24	0							0	1	0	0	23	0	1	0	0	0	24	0							0	1	0	0	20	0	1
													1	0	0	0	24	0							0	1	0	0	23	0	1	0	0	0	24	0							0	1	0	0	20	0	1
													0	1	0	0	24	0							0	1	0	0	23	0	0	1	0	0	24	0							0	1	0	0	20	0	0
													0	1	0	0	24	0							0	1	0	0	23	0	0	1	0	0	24	0							0	1	0	0	20	0	0
													0	1	0	0	24	0							0	1	0	0	23	0	0	1	0	0	24	0							0	1	0	0	20	0	0
													0	1	0	0	24	0							0	1	0	0	23	0	0	1	0	0	24	0							0	1	0	0	20	0	0
													0	1	0	0	24	0							0	1	0	0	23	0	0	1	0	0	24	0							0	1	0	0	20	0	0
													0	1	0	0	24	0							0	1	0	0	23	0	0	1	0	0	24	0							0	1	0	0	20	0	0
													0	1	0	0	24	0							0	1	0	0	23	0	0	1	0	0	24	0							0	1	0	0	20	0	0
													0	1	0	0	24	0							0	1	0	0	23	0	0	1	0	0	24	0							0	1	0	0	20	0	0
													0	1	0	0	24	0							0	1	0	0	23	0	0	1	0	0	24	0							0	1	0	0	20	0	0
													0	1	0	0	24	0							0	1	0	0	23	0	0	1	0	0	24	0							0	1	0	0	20	0	0
													0	1	0	0	24	0							0	1	0	0	23	0	0	1	0	0	24	0							0	1	0	0	20	0	0
													0	1	0	0	24	0							0	1	0	0	23	0	0	1	0	0	24	0							0	1	0	0	20	0	0
													0	1	0	0	24	0							0	1	0	0	23	0	0	1	0	0	24	0							0	1	0	0	20	0	0
													0	1	0	0	24	0							0	1	0	0	23	0	0	1	0	0	24	0							0	2	0	0	20	0	0
													0	1	0	0	24	0							0	1	0	0	23	0	0	1	0	0	24	0							0	2	0	0	20	0	0
													0	1	0	0	24	0							0	1	0	0	23	0	0	1	0	0	24	0							0	3	0	0	20	0	0
													0	1	0	0	24	0							0	1	0	0	23	0	0	1	0	0	24	0							0	3	0	0	20	0	0
													0	1	0	0	24	0							0	1	0	0	23	0	0	1	0	0	24	0							0	3	0	0	20	0	0
													0	1	0	0	24	0							0	1	0	0	23	0	0	1	0	0	24	0							0	3	0	0	20	0	0
													0	1	0	0	24	0							0	1	0	0	23	0	0	1	0	0	24	0							0	3	0	0	20	0	0
													0	2	0	0	24	0							0	1	0	0	23	0	0	2	0	0	24	0							0	3	0	0	20	0	0
													0	2	0	0	24	0							0	1	0	0	23	0	0	2	0	0	24	0							0	3	0	0	20	0	0
													0	2	0	0	24	0							0	0	0	0	24	<RuntimePrimitiveException>	0	2	0	0	24	0							0	3	0	0	20	0	0
													0	2	0	0	24	0													0	2	0	0	24	0							0	3	0	0	20	0	0
													0	2	0	0	24	0													0	2	0	0	24	0							0	3	0	0	20	0	0
													0	2	0	0	24	0													0	2	0	0	24	0							0	3	0	0	20	0	0
													0	2	0	0	24	0													0	2	0	0	24	0							0	3	0	0	20	0	0
													0	2	0	0	24	0													0	2	0	0	24	0							0	3	0	0	20	0	0
													0	2	0	0	24	0													0	2	0	0	24	0							0	4	0	0	20	0	0
													0	2	0	0	24	0													0	2	0	0	24	0							0	4	0	0	20	0	0
													0	2	0	0	24	0													0	2	0	0	24	0							0	4	0	0	20	0	0
													0	2	0	0	24	0													0	2	0	0	24	0							0	4	0	0	20	0	0
													1	1	0	0	24	-0.15087807325639735													1	1	0	0	24	-0.43255736614566026							0	4	0	0	20	0	1
													1	2	0	0	24	-0.0635057500345778													1	2	0	0	24	-2.3767714599175296							0	4	0	0	20	0	1
													1	3	0	0	24	-0.043847373692410416													1	3	0	0	24	-0.2634878324134471							0	4	0	0	20	0	1
													1	3	0	0	24	-0.043847373692410416													1	3	0	0	24	-0.2634878324134471							0	4	0	0	20	0	1
													1	3	0	0	24	-0.043847373692410416													1	3	0	0	24	-0.2634878324134471							0	4	0	0	20	0	1
													1	3	0	0	24	-0.043847373692410416													1	3	0	0	24	-0.2634878324134471							0	4	0	0	20	0	1
													1	3	0	0	24	-0.043847373692410416													1	3	0	0	24	-0.2634878324134471							0	5	0	0	20	0	1
													1	4	0	0	24	-0.034617424394151816													1	4	0	0	24	-0.13045265619779486							0	5	0	0	20	0	1
													1	4	0	0	24	-0.034617424394151816													1	4	0	0	24	-0.13045265619779486							0	5	0	0	20	0	1
													1	5	0	0	24	-0.028973212526626387													1	5	0	0	24	-0.08433608943673615							0	5	0	0	20	0	1
													1	5	0	0	24	-0.028973212526626387													1	5	0	0	24	-0.08433608943673615							0	5	0	0	20	0	1
													1	5	0	0	24	-0.028973212526626387													1	5	0	0	24	-0.08433608943673615							0	5	0	0	20	0	1
													1	6	0	0	24	-0.025055117092994093													1	6	0	0	24	-0.06150345718356129							0	5	0	0	20	0	1
													2	5	0	0	24	-7.85168298092699E-4													2	5	0	0	24	-0.05140786286832491							0	5	0	0	20	0	2
													3	4	0	0	24	0.04822583027056568													3	4	0	0	24	-3.7195651685723225E-4							0	5	0	0	20	0	3
													3	4	0	0	24	0.04822583027056568													3	4	0	0	24	-3.7195651685723225E-4							0	5	0	0	20	0	3
													3	4	0	0	24	0.04822583027056568													3	4	0	0	24	-3.7195651685723225E-4							0	5	0	0	20	0	3
													3	5	0	0	24	0.03308715501480062													3	5	0	0	24	-0.006611847596260855							0	5	0	0	20	0	3
													3	5	0	0	24	0.03308715501480062													3	5	0	0	24	-0.006611847596260855							0	5	0	0	20	0	3
													4	4	0	0	24	0.07823437227929654													4	4	0	0	24	0.04435789005119075							0	5	0	0	20	0	4
													4	4	0	0	24	0.07823437227929654													4	4	0	0	24	0.04435789005119075							0	5	0	0	20	0	4
													5	3	0	0	24	0.11360229300888038													5	3	0	0	24	0.08978289144224351							0	5	0	0	20	0	5
													5	3	0	0	24	0.11360229300888038													5	3	0	0	24	0.08978289144224351							0	6	0	0	20	0	5
													5	4	0	0	24	0.098642191161671													5	4	0	0	24	0.0743331706232563							0	6	0	0	20	0	5
													7	2	0	0	24	0.12094451999300462													7	2	0	0	24	0.11243636280455946							0	6	0	0	20	0	6
													7	2	0	0	24	0.12094451999300462													7	2	0	0	24	0.11243636280455946							0	6	0	0	20	0	6
													7	2	0	0	24	0.12094451999300462													7	2	0	0	24	0.11243636280455946							0	7	0	0	20	0	6
													7	2	0	0	24	0.12094451999300462													7	2	0	0	24	0.11243636280455946							0	8	0	0	20	0	6
													7	2	0	0	24	0.12094451999300462													7	2	0	0	24	0.11243636280455946							0	8	0	0	20	0	6
													8	1	0	0	24	0.08393829319024122													8	1	0	0	24	0.08150739113639974							0	8	0	0	20	0	7
													8	1	0	0	24	0.08393829319024122													8	1	0	0	24	0.08150739113639974							0	8	0	0	20	0	7
													8	2	0	0	24	0.11732834974136491													8	2	0	0	24	0.11134564390146202							0	8	0	0	20	0	7
													9	1	0	0	24	0.07799859836475886													8	2	0	0	24	0.11134564390146202							0	8	0	0	20	0	7
													9	1	0	0	24	0.07799859836475886													8	2	0	0	24	0.11134564390146202							0	8	0	0	20	0	7
													10	1	0	0	24	0.07273072601586948													8	3	0	0	24	0.11822850098699902							0	8	0	0	20	0	7
													9	1	0	0	25	0.07799859836475886													8	2	0	0	25	0.11134564390146202							0	9	0	0	20	0	8
													9	1	0	0	25	0.07799859836475886													8	2	0	0	25	0.11134564390146202							0	9	0	0	20	0	8
													9	1	0	0	25	0.07799859836475886													9	1	0	0	25	0.07631596234728619							0	10	0	0	20	0	8
													9	1	0	0	25	0.07799859836475886													9	1	0	0	25	0.07631596234728619							0	10	0	0	20	0	8
													9	1	0	0	25	0.07799859836475886													9	1	0	0	25	0.07631596234728619							0	10	0	0	20	0	8
													9	1	0	0	25	0.07799859836475886													10	0	0	0	25	0							0	10	0	0	20	0	8
													9	1	0	0	25	0.07799859836475886													10	0	0	0	25	0							0	10	0	0	20	0	8
													9	1	0	0	25	0.07799859836475886													10	0	0	0	25	0							0	10	0	0	20	0	8
													10	0	0	0	25	0													10	0	0	0	25	0							0	10	0	0	20	0	8
													10	0	0	0	25	0													10	0	0	0	25	0							0	10	0	0	20	0	8
													10	0	0	0	25	0													10	0	0	0	25	0							0	10	0	0	20	0	8
													10	0	0	0	25	0													10	0	0	0	25	0							0	10	0	0	20	0	8
													10	0	0	0	25	0													10	0	0	0	25	0							0	10	0	0	20	0	8
													10	0	0	0	25	0													10	0	0	0	25	0							0	11	0	0	20	0	8
													10	0	0	0	25	0													10	0	0	0	25	0							0	11	0	0	20	0	8
													10	0	0	0	25	0													10	0	0	0	25	0							0	11	0	0	20	0	8
													10	0	0	0	25	0													10	0	0	0	25	0							0	11	0	0	20	0	8
													10	0	0	0	25	0													10	0	0	0	25	0							0	12	0	0	20	0	8
													10	0	0	0	25	0													10	0	0	0	25	0							0	12	0	0	20	0	8
													10	0	0	0	25	0													10	0	0	0	25	0							0	12	0	0	20	0	8
													10	0	0	0	25	0													10	0	0	0	25	0							0	12	0	0	20	0	8
													10	0	0	0	25	0													10	0	0	0	25	0							0	12	0	0	20	0	8
													10	0	0	0	25	0													10	0	0	0	25	0							0	12	0	0	20	0	8
													10	0	0	0	25	0													10	0	0	0	25	0							0	12	0	0	20	0	8
													10	0	0	0	25	0													10	0	0	0	25	0							0	12	0	0	20	0	8
													10	0	0	0	25	0													10	0	0	0	25	0							0	12	0	0	20	0	8
													10	0	0	0	25	0													10	0	0	0	25	0							0	12	0	0	20	0	8
													10	0	0	0	25	0													10	0	0	0	25	0							0	13	0	0	20	0	8
													10	0	0	0	25	0													10	0	0	0	25	0							0	13	0	0	20	0	8
													10	0	0	0	25	0													10	0	0	0	25	0							0	13	0	0	20	0	8
													10	0	0	0	25	0													10	0	0	0	25	0							0	13	0	0	20	0	8
													10	0	0	0	25	0													10	0	0	0	25	0							0	13	0	0	20	0	8
													10	0	0	0	25	0													10	0	0	0	25	0							0	13	0	0	20	0	8
													10	0	0	0	25	0													10	0	0	0	25	0							0	13	0	0	20	0	8
													10	0	0	0	25	0													10	0	0	0	25	0							0	13	0	0	20	0	8
													10	0	0	0	25	0													10	0	0	0	25	0							0	13	0	0	20	0	8
													10	0	0	0	25	0													10	0	0	0	25	0							0	13	0	0	20	0	8
													10	0	0	0	25	0													10	0	0	0	25	0							0	13	0	0	20	0	8
													10	0	0	0	25	0													10	0	0	0	25	0							0	13	0	0	20	0	8
													10	0	0	0	25	0													10	0	0	0	25	0							0	13	0	0	20	0	8
													10	0	0	0	25	0													10	0	0	0	25	0							0	13	0	0	20	0	8
													9	1	0	0	25	0.07799859836475886													10	0	0	0	25	0							0	13	0	0	20	0	8
													9	1	0	0	25	0.07799859836475886													10	0	0	0	25	0							0	13	0	0	20	0	8
													9	1	0	0	25	0.07799859836475886													9	0	0	0	26	0							0	13	0	0	20	0	8
													9	1	0	0	25	0.07799859836475886													9	0	0	0	26	0							0	13	0	0	20	0	8
													9	1	0	0	25	0.07799859836475886													9	0	0	0	26	0							0	13	0	0	20	0	8
													9	1	0	0	25	0.07799859836475886													9	0	0	0	26	0							0	13	0	0	20	0	8
													9	1	0	0	25	0.07799859836475886													9	0	0	0	26	0							0	13	0	0	20	0	8
													9	1	0	0	25	0.07799859836475886													9	0	0	0	26	0							0	12	0	0	21	0	8
													9	1	0	0	25	0.07799859836475886													9	0	0	0	26	0							0	12	0	0	21	0	8
													9	1	0	0	25	0.07799859836475886													9	0	0	0	26	0							0	12	0	0	21	0	8
													9	1	0	0	25	0.07799859836475886													9	0	0	0	26	0							0	12	0	0	21	0	8
													9	1	0	0	25	0.07799859836475886													9	0	0	0	26	0							0	12	0	0	21	0	8
													9	1	0	0	25	0.07799859836475886													9	0	0	0	26	0							0	12	0	0	21	0	8
													9	1	0	0	25	0.07799859836475886													9	0	0	0	26	0							0	12	0	0	21	0	8
													9	1	0	0	25	0.07799859836475886													9	0	0	0	26	0							0	12	0	0	21	0	8
													9	1	0	0	25	0.07799859836475886													9	0	0	0	26	0							0	12	0	0	21	0	8
													9	1	0	0	25	0.07799859836475886													9	0	0	0	26	0							0	12	0	0	21	0	8
													9	1	0	0	25	0.07799859836475886													9	0	0	0	26	0							0	12	0	0	21	0	8
													9	1	0	0	25	0.07799859836475886													9	0	0	0	26	0							0	12	0	0	21	0	8
													9	1	0	0	25	0.07799859836475886													9	0	0	0	26	0							0	12	0	0	21	0	8
													9	1	0	0	25	0.07799859836475886													9	0	0	0	26	0							0	12	0	0	21	0	8
													9	1	0	0	25	0.07799859836475886													9	0	0	0	26	0							0	12	0	0	21	0	8
													9	1	0	0	25	0.07799859836475886													9	0	0	0	26	0							0	12	0	0	21	0	8
													9	1	0	0	25	0.07799859836475886													9	0	0	0	26	0							0	12	0	0	21	0	8
													9	1	0	0	25	0.07799859836475886													9	0	0	0	26	0							0	12	0	0	21	0	8
													8	1	0	0	26	0.08393829319024122													9	0	0	0	26	0							0	12	0	0	21	0	8
													8	1	0	0	26	0.08393829319024122													9	0	0	0	26	0							0	12	0	0	21	0	8
													8	1	0	0	26	0.08393829319024122													9	0	0	0	26	0							0	12	0	0	21	0	8
													8	1	0	0	26	0.08393829319024122													9	0	0	0	26	0							0	12	0	0	21	0	8
													8	1	0	0	26	0.08393829319024122													9	0	0	0	26	0							0	12	0	0	21	0	8
													8	1	0	0	26	0.08393829319024122													9	0	0	0	26	0							0	12	0	0	21	0	8
													8	1	0	0	26	0.08393829319024122													9	0	0	0	26	0							0	12	0	0	21	0	8
													8	1	0	0	26	0.08393829319024122													9	0	0	0	26	0							0	12	0	0	21	0	8
													8	1	0	0	26	0.08393829319024122													9	0	0	0	26	0							0	12	0	0	21	0	8
													7	1	0	0	27	0.09058813446804806													9	0	0	0	26	0							0	12	0	0	21	0	8
													7	1	0	0	27	0.09058813446804806													9	0	0	0	26	0							0	12	0	0	21	0	8
													7	1	0	0	27	0.09058813446804806													9	0	0	0	26	0							0	12	0	0	21	0	8
													7	1	0	0	27	0.09058813446804806													9	0	0	0	26	0							0	12	0	0	21	0	8
													7	1	0	0	27	0.09058813446804806													9	0	0	0	26	0							0	12	0	0	21	0	8
													7	1	0	0	27	0.09058813446804806													9	0	0	0	26	0							0	12	0	0	21	0	8
													7	1	0	0	27	0.09058813446804806													9	0	0	0	26	0							0	12	0	0	21	0	8
													7	1	0	0	27	0.09058813446804806													9	0	0	0	26	0							0	12	0	0	21	0	8
													7	1	0	0	27	0.09058813446804806													9	0	0	0	26	0							0	12	0	0	21	0	8
													7	1	0	0	27	0.09058813446804806													9	0	0	0	26	0							0	12	0	0	21	0	8
													7	1	0	0	27	0.09058813446804806													8	1	0	0	26	0.08150739113639974							0	12	0	0	21	0	8
													7	1	0	0	27	0.09058813446804806													8	1	0	0	26	0.08150739113639974							0	12	0	0	21	0	8
													7	1	0	0	27	0.09058813446804806													8	1	0	0	26	0.08150739113639974							0	12	0	0	21	0	8
													7	1	0	0	27	0.09058813446804806													8	1	0	0	26	0.08150739113639974							0	12	0	0	21	0	8
													7	1	0	0	27	0.09058813446804806													8	1	0	0	26	0.08150739113639974							0	12	0	0	21	0	8
													7	1	0	0	27	0.09058813446804806													8	1	0	0	26	0.08150739113639974							0	11	0	0	22	0	8
													7	1	0	0	27	0.09058813446804806													8	1	0	0	26	0.08150739113639974							0	11	0	0	22	0	8
													7	1	0	0	27	0.09058813446804806													8	1	0	0	26	0.08150739113639974							0	11	0	0	22	0	8
													7	1	0	0	27	0.09058813446804806													8	1	0	0	26	0.08150739113639974							0	11	0	0	22	0	8
													7	1	0	0	27	0.09058813446804806													8	1	0	0	26	0.08150739113639974							0	11	0	0	22	0	8
													7	1	0	0	27	0.09058813446804806													8	1	0	0	26	0.08150739113639974							0	12	0	0	22	0	8
													7	1	0	0	27	0.09058813446804806													8	1	0	0	26	0.08150739113639974							0	12	0	0	22	0	8
													7	1	0	0	27	0.09058813446804806													8	1	0	0	26	0.08150739113639974							0	14	0	0	22	0	8
													7	1	0	0	27	0.09058813446804806													9	1	0	0	26	0.07631596234728619							0	14	0	0	22	0	8
													7	1	0	0	27	0.09058813446804806													10	0	0	0	26	0							0	14	0	0	22	0	8
													7	1	0	0	27	0.09058813446804806													10	0	0	0	26	0							0	15	0	0	22	0	8
													7	1	0	0	27	0.09058813446804806													10	0	0	0	26	0							0	16	0	0	22	0	7
													8	0	0	0	27	0													10	0	0	0	26	0							0	16	0	0	22	0	7
													8	0	0	0	27	0													10	0	0	0	26	0							0	17	0	0	22	0	7
													8	0	0	0	27	0													9	0	0	0	27	0							0	16	0	0	23	0	8
													8	0	0	0	27	0													9	0	0	0	27	0							0	16	0	0	23	0	8
													7	1	0	0	27	0.09058813446804806													9	0	0	0	27	0							0	16	0	0	23	0	8
													8	1	0	0	27	0.08393829319024122													9	0	0	0	27	0							0	17	0	0	23	0	8
													8	1	0	0	27	0.08393829319024122													9	0	0	0	27	0							0	17	0	0	23	0	8
													9	1	0	0	27	0.07799859836475886													9	0	0	0	27	0							0	18	0	0	23	0	8
													9	0	0	0	28	0													9	0	0	0	27	0							0	19	0	0	23	0	8
													9	0	0	0	28	0													9	0	0	0	27	0							0	19	0	0	23	0	8
													9	0	0	0	28	0													9	0	0	0	27	0							0	19	0	0	23	0	8
													9	0	0	0	28	0													9	0	0	0	27	0							0	19	0	0	23	0	9
													9	0	0	0	28	0													10	0	0	0	27	0							0	19	0	0	23	0	9
													9	0	0	0	28	0													10	0	0	0	27	0							0	19	0	0	23	0	10
													9	0	0	0	28	0													10	0	0	0	27	0							0	19	0	0	23	0	10
													8	0	0	0	29	0													10	0	0	0	27	0							0	18	0	0	24	0	12
													8	0	0	0	29	0													11	0	0	0	27	0							0	19	0	0	24	0	12
													9	0	0	0	29	0													12	0	0	0	27	0							0	19	0	0	24	0	12
													9	0	0	0	29	0													13	0	0	0	27	0							0	19	0	0	24	0	12
													10	0	0	0	29	0													13	0	0	0	27	0							0	19	0	0	24	0	12
													10	0	0	0	29	0													12	0	0	0	29	0							0	18	0	0	25	0	13
													11	0	0	0	29	0													12	0	0	0	29	0							0	18	0	0	25	0	15
													11	0	0	0	29	0													13	0	0	0	29	0							0	18	0	0	25	0	16
													11	0	0	0	29	0													14	0	0	0	29	0							0	18	0	0	25	0	16
													12	0	0	0	29	0													15	0	0	0	29	0							0	18	0	0	25	0	17
													13	0	0	0	29	0													16	0	0	0	29	0							0	18	0	0	25	0	19
													14	0	0	0	29	0													17	0	0	0	29	0							0	18	0	0	25	0	20
													15	0	0	0	29	0													17	0	0	0	29	0							0	18	0	0	25	0	21
													15	0	0	0	29	0													18	0	0	0	29	0							0	18	0	0	25	0	21
													15	0	0	0	29	0													17	0	0	0	30	0							0	18	0	0	25	0	22
													16	0	0	0	29	0													18	0	0	0	30	0							0	18	0	0	25	0	22
													16	1	0	0	29	0.051216040021419315													20	0	0	0	30	0							0	18	0	0	25	0	22
													17	0	0	0	29	0													19	0	0	0	31	0							0	18	0	0	25	0	22
													17	0	0	0	29	0													19	0	0	0	31	0							0	18	0	0	25	0	23
													19	0	0	0	29	0													19	1	0	0	31	0.04433296345736698							0	18	0	0	25	0	23
													19	0	0	0	29	0													19	1	0	0	31	0.04433296345736698							0	19	0	0	25	0	22
													19	0	0	0	29	0													19	1	0	0	31	0.04433296345736698							0	19	0	0	25	0	22
													19	0	0	0	29	0													18	1	0	0	32	0.04634033009676558							0	19	0	0	25	0	23
													19	0	0	0	30	0													18	1	0	0	32	0.04634033009676558							0	19	0	0	25	0	23
													19	0	0	0	30	0													18	1	0	0	32	0.04634033009676558							0	19	0	0	25	0	24
													21	0	0	0	30	0													18	1	0	0	32	0.04634033009676558							0	19	0	0	25	0	25
													21	0	0	0	30	0													18	1	0	0	32	0.04634033009676558							0	19	0	0	25	0	26
													21	0	0	0	30	0													20	1	0	0	32	0.04248757100692264							0	19	0	0	25	0	27
													22	0	0	0	30	0													20	1	0	0	32	0.04248757100692264							0	19	0	0	26	0	29
													23	0	0	0	30	0													20	1	0	0	32	0.04248757100692264							0	17	0	0	28	0	30
													24	0	0	0	30	0													21	1	0	0	32	0.04078603045519876							0	14	0	0	31	0	30
													24	0	0	0	30	0													21	1	0	0	32	0.04078603045519876							0	13	0	0	32	0	29
													24	0	0	0	30	0													19	1	0	0	34	0.04433296345736698							0	13	0	0	32	0	30
													24	0	0	0	30	0													19	1	0	0	35	0.04433296345736698							0	11	0	0	34	0	28
													23	0	0	0	31	0													17	1	0	0	37	0.0485306770298924							0	11	0	0	34	0	28
													24	0	0	0	31	0													17	1	0	0	37	0.0485306770298924							0	10	0	0	35	0	27
													24	0	0	0	31	0													17	1	0	0	37	0.0485306770298924							0	10	0	0	35	0	25
													23	0	0	0	32	0													16	1	0	0	38	0.05092835933629167							0	10	0	0	35	0	25
													23	1	0	0	32	0.03784969643061631													16	1	0	0	38	0.05092835933629167							0	8	0	0	37	0	26
													24	1	0	0	32	0.03648224820263919													15	1	0	0	39	0.05356155387537001							0	8	0	0	37	0	26
													25	1	0	0	32	0.035209147565100636													15	1	0	0	39	0.05356155387537001							0	8	0	0	37	0	27
													26	1	0	0	32	0.034021072021641896													15	1	0	0	39	0.05356155387537001							0	8	0	0	37	0	26
													26	1	0	0	33	0.034021072021641896													14	1	0	0	40	0.056462650812659644							0	8	0	0	37	0	25
													27	1	0	0	33	0.03290987083916069													14	1	0	0	40	0.056462650812659644							0	7	0	0	38	0	26
													28	1	0	0	33	0.03186838969188469													14	1	0	0	40	0.056462650812659644							0	7	0	0	38	0	26
													27	2	0	0	34	0.058711656995689906													14	1	0	0	40	0.056462650812659644							0	7	0	0	38	0	26
													27	2	0	0	34	0.058711656995689906													15	1	0	0	40	0.05356155387537001							0	6	0	0	39	0	28
													29	1	0	0	34	0.0308903252118428													15	1	0	0	40	0.05356155387537001							0	6	0	0	39	0	27
													32	1	0	0	34	0.028283952942826568													15	1	0	0	41	0.05356155387537001							0	6	0	0	39	0	26
													31	2	0	0	34	0.052667351629577884													16	1	0	0	41	0.05092835933629167							0	6	0	0	39	0	25
													33	2	0	0	34	0.05007817360360747													15	1	0	0	42	0.05356155387537001							0	6	0	0	39	0	25
													32	3	0	0	34	0.07007779621121037													15	1	0	0	42	0.05356155387537001							0	6	0	0	39	0	25
													32	3	0	0	34	0.07007779621121037													15	2	0	0	42	0.08717511913739127							0	6	0	0	39	0	23
													32	3	0	0	34	0.07007779621121037													18	2	0	0	42	0.07799859836475886							0	5	0	0	41	0	24
													33	3	0	0	34	0.06853934292765228													18	3	0	0	42	0.09925136597239953							0	5	0	0	41	0	24
													33	3	0	0	34	0.06853934292765228													19	2	0	0	42	0.0752849693727911							0	5	0	0	41	0	24
													32	3	0	0	35	0.07007779621121037													20	1	0	0	42	0.04248757100692264							0	5	0	0	41	0	27
													31	3	0	0	36	0.07168227907594768													21	1	0	0	42	0.04078603045519876							0	5	0	0	41	0	27
													32	3	0	0	36	0.07007779621121037													20	1	0	0	43	0.04248757100692264							0	5	0	0	41	0	25
													33	3	0	0	36	0.06853934292765228													20	1	0	0	44	0.04248757100692264							0	5	0	0	41	0	24
													32	3	0	0	37	0.07007779621121037													20	1	0	0	44	0.04248757100692264							0	5	0	0	41	0	24
													34	2	0	0	37	0.048874730917862486													21	2	0	0	44	0.07032606137131864							0	5	0	0	41	0	24
													35	2	0	0	37	0.047726636616317195													22	3	0	0	44	0.08908404404973357							0	5	0	0	41	0	24
													34	2	0	0	38	0.048874730917862486													22	3	0	0	44	0.08908404404973357							0	5	0	0	41	0	24
													34	2	0	0	38	0.048874730917862486													22	3	0	0	44	0.08908404404973357							0	5	0	0	41	0	25
													34	2	0	0	39	0.048874730917862486													23	3	0	0	44	0.08677358678155105							0	5	0	0	41	0	25
													34	2	0	0	39	0.048874730917862486													23	3	0	0	44	0.08677358678155105							0	5	0	0	41	0	25
													34	2	0	0	39	0.048874730917862486													23	4	0	0	44	0.10199262085804076							0	5	0	0	41	0	24
													35	2	0	0	39	0.047726636616317195													22	5	0	0	44	0.11471171547172812							0	5	0	0	41	0	24
													36	2	0	0	39	0.04663025439851417													21	5	0	0	45	0.11652764163145285							0	5	0	0	41	0	24
													35	2	0	0	40	0.047726636616317195													21	5	0	0	45	0.11652764163145285							0	5	0	0	41	0	25
													35	2	0	0	40	0.047726636616317195													24	3	0	0	46	0.08455659200658489							0	5	0	0	41	0	24
													35	2	0	0	40	0.047726636616317195													26	3	0	0	46	0.0803935488715745							0	5	0	0	41	0	24
													35	2	0	0	40	0.047726636616317195													27	2	0	0	46	0.05850780642147307							0	5	0	0	41	0	24
													35	2	0	0	40	0.047726636616317195													28	1	0	0	46	0.03181553954301365							0	5	0	0	41	0	25
													35	2	0	0	40	0.047726636616317195													28	1	0	0	46	0.03181553954301365							0	5	0	0	41	0	25
													35	2	0	0	40	0.047726636616317195													29	1	0	0	46	0.03084278491041755							0	5	0	0	41	0	25
													35	2	0	0	40	0.047726636616317195													30	1	0	0	46	0.029927184884813256							0	5	0	0	41	0	25
													34	2	0	0	41	0.048874730917862486													29	1	0	0	47	0.03084278491041755							0	5	0	0	41	0	25
													36	1	0	0	41	0.02542084711989235													29	1	0	0	47	0.03084278491041755							0	5	0	0	41	0	25
													34	1	0	0	43	0.02677647452436767													31	1	0	0	47	0.02906390242840178							0	5	0	0	41	0	24
													34	1	0	0	43	0.02677647452436767													30	1	0	0	48	0.029927184884813256							0	5	0	0	41	0	24
													34	1	0	0	43	0.02677647452436767													29	1	0	0	49	0.03084278491041755							0	5	0	0	41	0	24
													36	0	0	0	43	0													29	1	0	0	49	0.03084278491041755							0	5	0	0	41	0	25
													36	0	0	0	43	0													29	1	0	0	49	0.03084278491041755							0	5	0	0	41	0	25
													36	0	0	0	43	0													28	1	0	0	50	0.03181553954301365							0	5	0	0	41	0	24
													35	0	0	0	44	0													28	1	0	0	50	0.03181553954301365							0	5	0	0	41	0	24
													34	0	0	0	45	0													29	0	0	0	50	0							0	5	0	0	41	0	24
													35	0	0	0	45	0													29	0	0	0	51	0							0	5	0	0	41	0	24
													30	0	0	0	50	0													28	0	0	0	52	0							0	5	0	0	41	0	24
													25	0	0	0	55	0													26	0	0	0	54	0							0	5	0	0	41	0	22
													24	0	0	0	56	0													26	0	0	0	54	0							0	5	0	0	41	0	22
													23	0	0	0	57	0													23	1	0	0	56	0.037753956004613815							0	5	0	0	41	0	22
													19	0	0	0	61	0													21	1	0	0	58	0.04078603045519876							0	5	0	0	41	0	21
													16	0	0	0	64	0													19	1	0	0	60	0.04433296345736698							0	5	0	0	41	0	21
													15	0	0	0	65	0													18	1	0	0	61	0.04634033009676558							0	5	0	0	41	0	20
													13	0	0	0	67	0													16	0	0	0	64	0							0	4	0	0	42	0	19
													12	0	0	0	68	0													15	0	0	0	65	0							0	4	0	0	42	0	18
													9	0	0	0	71	0													13	0	0	0	67	0							0	4	0	0	42	0	17
													7	0	0	0	73	0													11	0	0	0	69	0							0	4	0	0	42	0	14
													7	0	0	0	73	0													11	0	0	0	69	0							0	4	0	0	42	0	14
													6	0	0	0	74	0													10	0	0	0	70	0							0	4	0	0	42	0	13
													6	0	0	0	74	0													10	0	0	0	70	0							0	4	0	0	42	0	11
													5	0	0	0	75	0													10	0	0	0	70	0							0	4	0	0	42	0	8
													5	0	0	0	75	0													7	0	0	0	73	0							0	4	0	0	42	0	6
													5	0	0	0	75	0													6	0	0	0	74	0							0	4	0	0	42	0	5
													5	0	0	0	75	0													5	0	0	0	75	0							0	4	0	0	42	0	5
													4	0	0	0	76	0													4	0	0	0	76	0							0	4	0	0	42	0	5
													4	0	0	0	76	0													4	0	0	0	76	0							0	4	0	0	42	0	5
													4	0	0	0	76	0													3	0	0	0	77	0							0	4	0	0	42	0	4
													4	0	0	0	76	0													3	0	0	0	77	0							0	3	0	0	43	0	4
													4	0	0	0	76	0													3	0	0	0	77	0							0	3	0	0	43	0	3
													4	0	0	0	76	0													3	0	0	0	77	0							0	3	0	0	43	0	2
													3	0	0	0	77	0													3	0	0	0	77	0							0	3	0	0	43	0	2
													3	0	0	0	77	0													3	0	0	0	77	0							0	3	0	0	43	0	2
													3	0	0	0	77	0													3	0	0	0	77	0							0	3	0	0	43	0	2
													3	0	0	0	77	0													3	0	0	0	77	0							0	3	0	0	43	0	1
													3	0	0	0	77	0													3	0	0	0	77	0							0	3	0	0	43	0	1
													3	0	0	0	77	0													3	0	0	0	77	0							0	3	0	0	43	0	1
													3	0	0	0	77	0													3	0	0	0	77	0							0	3	0	0	43	0	1
													3	0	0	0	77	0													3	0	0	0	77	0							0	3	0	0	43	0	1
													3	0	0	0	77	0													3	0	0	0	77	0							0	3	0	0	43	0	1
													3	0	0	0	77	0													3	0	0	0	77	0							0	3	0	0	43	0	1
													3	0	0	0	77	0													2	0	0	0	78	0							0	3	0	0	43	0	1
													3	0	0	0	77	0													2	0	0	0	78	0							0	3	0	0	43	0	1
													3	0	0	0	77	0													2	0	0	0	78	0							0	3	0	0	43	0	1
													3	0	0	0	77	0													2	0	0	0	78	0							0	3	0	0	43	0	1
													3	0	0	0	77	0													2	0	0	0	78	0							0	3	0	0	43	0	1
													3	0	0	0	77	0													2	0	0	0	78	0							0	3	0	0	43	0	1
													2	0	0	0	78	0													2	0	0	0	78	0							0	4	0	0	43	0	1
													2	0	0	0	78	0													2	0	0	0	78	0							0	4	0	0	44	0	1
													2	0	0	0	78	0													2	0	0	0	78	0							0	4	0	0	44	0	1
													2	0	0	0	78	0													2	0	0	0	78	0							0	5	0	0	44	0	1
													2	0	0	0	78	0													2	0	0	0	78	0							0	5	0	0	44	0	1
													2	0	0	0	78	0													2	0	0	0	78	0							0	4	0	0	45	0	1
													2	0	0	0	78	0													2	0	0	0	78	0							0	4	0	0	45	0	1
													2	0	0	0	78	0													2	0	0	0	78	0							0	4	0	0	45	0	1
													2	0	0	0	78	0													2	0	0	0	78	0							0	4	0	0	45	0	1
													2	0	0	0	78	0													2	0	0	0	78	0							0	4	0	0	45	0	1
													2	0	0	0	78	0													2	0	0	0	78	0							0	4	0	0	45	0	1
													2	0	0	0	78	0													2	0	0	0	78	0							0	4	0	0	45	0	1
													2	0	0	0	78	0													2	0	0	0	78	0							0	4	0	0	45	0	1
													2	0	0	0	78	0													2	0	0	0	78	0							0	4	0	0	45	0	1
													2	0	0	0	78	0													2	0	0	0	78	0							0	4	0	0	45	0	1
													2	0	0	0	78	0													2	0	0	0	78	0							0	5	0	0	45	0	1
													2	0	0	0	78	0													2	0	0	0	78	0							0	5	0	0	45	0	1
													2	0	0	0	78	0													2	0	0	0	78	0							0	5	0	0	45	0	1
													1	0	0	0	79	0													2	0	0	0	78	0							0	5	0	0	45	0	1
													1	0	0	0	79	0													2	0	0	0	78	0							0	6	0	0	45	0	1
													1	0	0	0	79	0													2	0	0	0	78	0							0	6	0	0	45	0	1
													1	0	0	0	79	0													2	0	0	0	78	0							0	6	0	0	45	0	1
													1	0	0	0	79	0													2	0	0	0	78	0							0	7	0	0	45	0	1
													1	0	0	0	79	0													2	0	0	0	78	0							0	7	0	0	45	0	1
													1	0	0	0	79	0													2	0	0	0	78	0							0	7	0	0	45	0	1
													1	0	0	0	79	0													2	0	0	0	78	0							0	6	0	0	46	0	1
													1	0	0	0	79	0													2	0	0	0	78	0							0	6	0	0	46	0	1
													1	0	0	0	79	0													2	0	0	0	78	0							0	6	0	0	46	0	1
													1	0	0	0	79	0													2	0	0	0	78	0							0	6	0	0	46	0	1
													1	0	0	0	79	0													2	0	0	0	78	0							0	6	0	0	46	0	1
													1	0	0	0	79	0													2	0	0	0	78	0							0	6	0	0	46	0	1
													1	0	0	0	79	0													2	0	0	0	78	0							0	6	0	0	46	0	1
													1	0	0	0	79	0													2	0	0	0	78	0							0	6	0	0	46	0	1
													1	0	0	0	79	0													2	0	0	0	78	0							0	6	0	0	46	0	1
													1	0	0	0	79	0													2	0	0	0	78	0							0	6	0	0	46	0	1
													1	0	0	0	79	0													2	0	0	0	78	0							0	6	0	0	46	0	1
													1	0	0	0	79	0													2	0	0	0	78	0							0	6	0	0	46	0	1
													1	0	0	0	79	0													2	0	0	0	78	0							0	6	0	0	46	0	1
													1	0	0	0	79	0													2	0	0	0	78	0							0	6	0	0	46	0	1
													1	0	0	0	79	0													2	0	0	0	78	0							0	6	0	0	46	0	1
													1	0	0	0	79	0													2	0	0	0	78	0							0	6	0	0	46	0	1
													1	0	0	0	79	0													2	0	0	0	78	0							0	6	0	0	46	0	1
													1	0	0	0	79	0													2	0	0	0	78	0							0	6	0	0	46	0	1
													1	0	0	0	79	0													2	0	0	0	78	0							0	6	0	0	46	0	1
													1	0	0	0	79	0													2	0	0	0	78	0							0	6	0	0	46	0	1
													1	0	0	0	79	0													1	0	0	0	79	0							0	6	0	0	46	0	1
													1	0	0	0	79	0													1	0	0	0	79	0							0	6	0	0	46	0	1
													1	0	0	0	79	0													1	0	0	0	79	0							0	6	0	0	46	0	1
													1	0	0	0	79	0													1	0	0	0	79	0							0	6	0	0	46	0	1
													1	0	0	0	79	0													1	0	0	0	79	0							0	6	0	0	46	0	1
													1	0	0	0	79	0													1	0	0	0	79	0							0	6	0	0	46	0	1
													1	0	0	0	79	0													1	0	0	0	79	0							0	6	0	0	46	0	1
													1	0	0	0	79	0													1	0	0	0	79	0							0	6	0	0	46	0	1
													1	0	0	0	79	0													1	0	0	0	79	0							0	6	0	0	46	0	1
													1	0	0	0	79	0													1	0	0	0	79	0							0	6	0	0	46	0	1
													1	0	0	0	79	0													1	0	0	0	79	0							0	6	0	0	46	0	1
													1	0	0	0	79	0													0	0	0	0	80	<RuntimePrimitiveException>							0	5	0	0	47	0	0
													1	0	0	0	79	0																									0	5	0	0	47	0
													1	0	0	0	79	0																									0	5	0	0	47	0
													1	0	0	0	79	0																									0	5	0	0	47	0
													1	0	0	0	79	0																									0	5	0	0	47	0
													1	0	0	0	79	0																									0	5	0	0	47	0
													1	0	0	0	79	0																									0	5	0	0	47	0
													1	0	0	0	79	0																									0	5	0	0	47	0
													1	0	0	0	79	0																									0	5	0	0	47	0
													1	0	0	0	79	0																									0	5	0	0	47	0
													1	0	0	0	79	0																									0	5	0	0	47	0
													1	0	0	0	79	0																									0	5	0	0	47	0
													1	0	0	0	79	0																									0	5	0	0	47	0
													1	0	0	0	79	0																									0	5	0	0	47	0
													1	0	0	0	79	0																									0	5	0	0	47	0
													1	0	0	0	79	0																									0	5	0	0	47	0
													1	0	0	0	79	0																									0	5	0	0	47	0
													1	0	0	0	79	0																									0	5	0	0	47	0
													1	0	0	0	79	0																									0	5	0	0	47	0
													1	0	0	0	79	0																									0	5	0	0	47	0
													1	0	0	0	79	0																									0	5	0	0	47	0
													1	0	0	0	79	0																									0	5	0	0	47	0
													1	0	0	0	79	0																									0	4	0	0	48	0
													1	0	0	0	79	0																									0	4	0	0	48	0
													1	0	0	0	79	0																									0	4	0	0	48	0
													1	0	0	0	79	0																									0	4	0	0	48	0
													1	0	0	0	79	0																									0	4	0	0	48	0
													1	0	0	0	79	0																									0	4	0	0	48	0
													1	0	0	0	79	0																									0	4	0	0	48	0
													1	0	0	0	79	0																									0	4	0	0	48	0
													1	0	0	0	79	0																									0	4	0	0	48	0
													1	0	0	0	79	0																									0	4	0	0	48	0
													1	0	0	0	79	0																									0	4	0	0	48	0
													1	0	0	0	79	0																									0	4	0	0	48	0
													1	0	0	0	79	0																									0	4	0	0	48	0
													1	0	0	0	79	0																									0	4	0	0	48	0
													1	0	0	0	79	0																									0	4	0	0	48	0
													1	0	0	0	79	0																									0	4	0	0	48	0
													1	0	0	0	79	0																									0	4	0	0	48	0
													1	0	0	0	79	0																									0	4	0	0	48	0
													1	0	0	0	79	0																									0	4	0	0	48	0
													1	0	0	0	79	0																									0	4	0	0	48	0
													1	0	0	0	79	0																									0	4	0	0	48	0
													1	0	0	0	79	0																									0	4	0	0	48	0
													1	0	0	0	79	0																									0	4	0	0	48	0
													1	0	0	0	79	0																									0	3	0	0	49	0
													1	0	0	0	79	0																									0	3	0	0	49	0
													1	0	0	0	79	0																									0	3	0	0	49	0
													1	0	0	0	79	0																									0	3	0	0	49	0
													2	0	0	0	79	0																									0	3	0	0	49	0
													2	0	0	0	79	0																									0	3	0	0	49	0
													2	0	0	0	79	0																									0	3	0	0	49	0
													3	0	0	0	79	0																									0	3	0	0	49	0
													3	0	0	0	79	0																									0	3	0	0	49	0
													3	0	0	0	79	0																									0	3	0	0	49	0
													4	0	0	0	79	0																									0	3	0	0	49	0
													4	0	0	0	79	0																									0	3	0	0	49	0
													4	0	0	0	79	0																									0	3	0	0	49	0
													3	0	0	0	80	0																									0	3	0	0	49	0
													3	0	0	0	80	0																									0	3	0	0	49	0
													3	0	0	0	80	0																									0	3	0	0	49	0
													3	0	0	0	80	0																									0	3	0	0	49	0
													3	0	0	0	80	0																									0	3	0	0	49	0
													3	0	0	0	80	0																									0	3	0	0	49	0
													3	0	0	0	80	0																									0	3	0	0	49	0
													3	0	0	0	80	0																									0	3	0	0	49	0
													3	0	0	0	80	0																									0	3	0	0	49	0
													3	0	0	0	80	0																									0	3	0	0	49	0
													3	0	0	0	80	0																									0	3	0	0	49	0
													3	0	0	0	80	0																									0	3	0	0	49	0
													3	0	0	0	80	0																									0	3	0	0	49	0
													3	0	0	0	80	0																									0	3	0	0	49	0
													3	0	0	0	80	0																									0	3	0	0	49	0
													3	0	0	0	80	0																									0	3	0	0	49	0
													3	0	0	0	80	0																									0	3	0	0	49	0
													3	0	0	0	80	0																									0	3	0	0	49	0
													3	0	0	0	80	0																									0	3	0	0	49	0
													3	0	0	0	80	0																									0	3	0	0	49	0
													3	0	0	0	80	0																									0	3	0	0	49	0
													3	0	0	0	80	0																									0	3	0	0	49	0
													3	0	0	0	80	0																									0	3	0	0	49	0
													3	0	0	0	80	0																									0	3	0	0	49	0
													3	0	0	0	80	0																									0	3	0	0	49	0
													3	0	0	0	80	0																									0	3	0	0	49	0
													3	0	0	0	80	0																									0	3	0	0	49	0
													3	0	0	0	80	0																									0	3	0	0	49	0
													3	0	0	0	80	0																									0	3	0	0	49	0
													3	0	0	0	80	0																									0	3	0	0	49	0
													3	0	0	0	80	0																									0	2	0	0	50	0
													3	0	0	0	80	0																									0	2	0	0	50	0
													3	0	0	0	80	0																									0	2	0	0	50	0
													3	0	0	0	80	0																									0	3	0	0	50	0
													3	0	0	0	80	0																									0	3	0	0	50	0
													3	0	0	0	80	0																									0	4	0	0	50	0
													3	0	0	0	80	0																									0	5	0	0	50	0
													3	0	0	0	80	0																									0	5	0	0	50	0
													3	0	0	0	80	0																									0	5	0	0	50	0
													3	0	0	0	80	0																									0	5	0	0	50	0
													3	0	0	0	80	0																									0	5	0	0	50	0
													3	0	0	0	80	0																									0	7	0	0	50	0
													3	0	0	0	80	0																									0	8	0	0	50	0
													3	0	0	0	80	0																									0	8	0	0	50	0
													3	0	0	0	80	0																									0	8	0	0	50	0
													3	0	0	0	80	0																									0	8	0	0	50	0
													3	0	0	0	80	0																									0	8	0	0	50	0
													3	0	0	0	80	0																									0	8	0	0	50	0
													3	0	0	0	80	0																									0	8	0	0	50	0
													3	0	0	0	80	0																									0	8	0	0	50	0
													3	0	0	0	80	0																									0	8	0	0	50	0
													3	0	0	0	80	0																									0	8	0	0	50	0
													3	0	0	0	80	0																									0	8	0	0	50	0
													3	0	0	0	80	0																									0	8	0	0	50	0
													3	0	0	0	80	0																									0	8	0	0	50	0
													3	0	0	0	80	0																									0	8	0	0	50	0
													3	0	0	0	80	0																									0	8	0	0	50	0
													3	0	0	0	80	0																									0	9	0	0	50	0
													3	0	0	0	80	0																									0	9	0	0	50	0
													3	0	0	0	80	0																									0	11	0	0	50	0
													3	0	0	0	80	0																									0	12	0	0	50	0
													3	0	0	0	80	0																									0	12	0	0	50	0
													3	0	0	0	80	0																									0	12	0	0	50	0
													3	0	0	0	80	0																									0	12	0	0	50	0
													3	0	0	0	80	0																									0	13	0	0	50	0
													3	0	0	0	80	0																									0	13	0	0	50	0
													3	0	0	0	80	0																									0	13	0	0	50	0
													3	0	0	0	80	0																									0	13	0	0	50	0
													3	0	0	0	80	0																									0	12	0	0	51	0
													3	0	0	0	80	0																									0	12	0	0	51	0
													3	0	0	0	80	0																									0	13	0	0	51	0
													2	0	0	0	81	0																									0	13	0	0	51	0
													2	0	0	0	81	0																									0	14	0	0	51	0
													2	0	0	0	81	0																									0	14	0	0	51	0
													1	0	0	0	82	0																									0	14	0	0	51	0
													1	0	0	0	82	0																									0	14	0	0	51	0
													1	0	0	0	82	0																									0	14	0	0	51	0
													1	0	0	0	82	0																									0	14	0	0	51	0
													1	0	0	0	82	0																									0	15	0	0	51	0
													1	0	0	0	82	0																									0	15	0	0	51	0
													1	0	0	0	82	0																									0	15	0	0	51	0
													1	0	0	0	82	0																									0	15	0	0	51	0
													1	0	0	0	82	0																									0	15	0	0	51	0
													1	0	0	0	82	0																									0	15	0	0	51	0
													1	0	0	0	82	0																									0	15	0	0	51	0
													1	0	0	0	82	0																									0	15	0	0	51	0
													1	0	0	0	82	0																									0	15	0	0	51	0
													1	0	0	0	82	0																									0	15	0	0	51	0
													1	0	0	0	82	0																									0	15	0	0	51	0
													1	0	0	0	82	0																									0	15	0	0	51	0
													1	0	0	0	82	0																									0	15	0	0	51	0
													1	0	0	0	82	0																									0	15	0	0	51	0
													1	0	0	0	82	0																									0	15	0	0	51	0
													1	0	0	0	82	0																									0	15	0	0	51	0
													1	0	0	0	82	0																									0	15	0	0	51	0
													1	0	0	0	82	0																									0	16	0	0	51	0
													1	0	0	0	82	0																									0	16	0	0	51	0
													1	0	0	0	82	0																									0	16	0	0	51	0
													1	0	0	0	82	0																									0	16	0	0	51	0
													1	0	0	0	82	0																									0	16	0	0	51	0
													1	0	0	0	82	0																									0	16	0	0	51	0
													1	0	0	0	82	0																									0	16	0	0	51	0
													1	0	0	0	82	0																									0	16	0	0	51	0
													1	0	0	0	82	0																									0	17	0	0	51	0
													1	0	0	0	82	0																									0	17	0	0	52	0
													1	0	0	0	82	0																									0	17	0	0	52	0
													1	0	0	0	82	0																									0	17	0	0	52	0
													1	0	0	0	82	0																									0	17	0	0	52	0
													1	0	0	0	82	0																									0	17	0	0	52	0
													1	0	0	0	82	0																									0	17	0	0	52	0
													1	0	0	0	82	0																									0	17	0	0	52	0
													1	0	0	0	82	0																									0	17	0	0	52	0
													1	0	0	0	82	0																									0	17	0	0	52	0
													1	0	0	0	82	0																									0	17	0	0	52	0
													1	0	0	0	82	0																									0	17	0	0	52	0
													1	0	0	0	82	0																									0	17	0	0	52	0
													1	0	0	0	82	0																									0	17	0	0	52	0
													1	0	0	0	82	0																									0	17	0	0	52	0
													1	0	0	0	82	0																									0	17	0	0	52	0
													1	0	0	0	82	0																									0	17	0	0	52	0
													1	0	0	0	82	0																									0	17	0	0	52	0
													1	0	0	0	82	0																									0	17	0	0	52	0
													1	0	0	0	82	0																									0	17	0	0	52	0
													1	0	0	0	82	0																									0	17	0	0	52	0
													1	0	0	0	82	0																									0	17	0	0	52	0
													1	0	0	0	82	0																									0	17	0	0	52	0
													1	0	0	0	82	0																									0	17	0	0	52	0
													1	0	0	0	82	0																									0	17	0	0	52	0
													1	0	0	0	82	0																									0	16	0	0	53	0
													1	0	0	0	82	0																									0	16	0	0	53	0
													1	0	0	0	82	0																									0	16	0	0	53	0
													1	0	0	0	82	0																									0	16	0	0	53	0
													1	0	0	0	82	0																									0	15	0	0	54	0
													1	0	0	0	82	0																									0	15	0	0	54	0
													1	0	0	0	82	0																									0	15	0	0	54	0
													1	0	0	0	82	0																									0	15	0	0	54	0
													1	0	0	0	82	0																									0	15	0	0	54	0
													1	0	0	0	82	0																									0	15	0	0	54	0
													1	0	0	0	82	0																									0	15	0	0	54	0
													1	0	0	0	82	0																									0	15	0	0	54	0
													1	0	0	0	82	0																									0	15	0	0	54	0
													1	0	0	0	82	0																									0	15	0	0	54	0
													1	0	0	0	82	0																									0	15	0	0	54	0
													2	0	0	0	82	0																									0	15	0	0	54	0
													2	0	0	0	82	0																									0	15	0	0	54	0
													2	0	0	0	82	0																									0	15	0	0	54	0
													3	0	0	0	82	0																									0	15	0	0	54	0
													3	0	0	0	82	0																									0	15	0	0	54	0
													3	0	0	0	82	0																									0	15	0	0	54	0
													3	0	0	0	82	0																									0	15	0	0	54	0
													3	0	0	0	82	0																									0	15	0	0	54	0
													3	0	0	0	82	0																									0	15	0	0	54	0
													3	0	0	0	82	0																									0	15	0	0	54	0
													3	0	0	0	82	0																									0	15	0	0	54	0
													3	0	0	0	82	0																									0	15	0	0	54	0
													3	0	0	0	82	0																									0	15	0	0	54	0
													4	0	0	0	82	0																									0	15	0	0	54	0
													4	0	0	0	82	0																									0	15	0	0	54	0
													3	0	0	0	83	0																									0	14	0	0	55	0
													3	0	0	0	83	0																									0	14	0	0	55	0
													3	0	0	0	83	0																									0	14	0	0	55	0
													3	0	0	0	83	0																									0	14	0	0	55	0
													3	0	0	0	83	0																									0	14	0	0	55	0
													3	0	0	0	83	0																									0	14	0	0	55	0
													3	0	0	0	83	0																									0	14	0	0	55	0
													3	0	0	0	83	0																									0	14	0	0	55	0
													3	0	0	0	83	0																									0	14	0	0	55	0
													3	0	0	0	83	0																									0	14	0	0	55	0
													3	0	0	0	83	0																									0	14	0	0	55	0
													3	0	0	0	83	0																									0	14	0	0	55	0
													3	0	0	0	83	0																									0	14	0	0	55	0
													3	0	0	0	83	0																									0	14	0	0	55	0
													3	0	0	0	83	0																									0	13	0	0	56	0
													3	0	0	0	83	0																									0	13	0	0	56	0
													3	0	0	0	83	0																									0	13	0	0	56	0
													3	0	0	0	83	0																									0	13	0	0	56	0
													3	0	0	0	83	0																									0	13	0	0	56	0
													3	0	0	0	83	0																									0	13	0	0	56	0
													3	0	0	0	83	0																									0	12	0	0	57	0
													3	0	0	0	83	0																									0	12	0	0	57	0
													3	0	0	0	83	0																									0	12	0	0	57	0
													3	0	0	0	83	0																									0	12	0	0	57	0
													3	0	0	0	83	0																									0	13	0	0	57	0
													3	0	0	0	83	0																									0	13	0	0	57	0
													3	0	0	0	83	0																									0	13	0	0	57	0
													3	0	0	0	83	0																									0	14	0	0	57	0
													3	0	0	0	83	0																									0	14	0	0	57	0
													3	0	0	0	83	0																									0	17	0	0	57	0
													3	0	0	0	83	0																									0	17	0	0	57	0
													3	0	0	0	83	0																									0	18	0	0	57	0
													3	0	0	0	83	0																									0	18	0	0	57	0
													3	0	0	0	83	0																									0	19	0	0	57	0
													3	0	0	0	83	0																									0	20	0	0	57	0
													3	0	0	0	83	0																									0	21	0	0	57	0
													3	0	0	0	83	0																									0	22	0	0	57	0
													3	0	0	0	83	0																									0	22	0	0	57	0
													3	0	0	0	83	0																									0	22	0	0	57	0
													3	0	0	0	83	0																									0	22	0	0	57	0
													3	0	0	0	83	0																									0	23	0	0	57	0
													3	0	0	0	83	0																									0	24	0	0	57	0
													3	0	0	0	83	0																									0	24	0	0	57	0
													3	0	0	0	83	0																									0	25	0	0	57	0
													3	0	0	0	83	0																									0	26	0	0	57	0
													3	0	0	0	83	0																									0	27	0	0	57	0
													3	0	0	0	83	0																									0	28	0	0	57	0
													3	0	0	0	83	0																									0	30	0	0	58	0
													3	0	0	0	83	0																									0	30	0	0	58	0
													3	0	0	0	83	0																									0	29	0	0	59	0
													3	0	0	0	83	0																									0	30	0	0	59	0
													3	0	0	0	83	0																									0	30	0	0	59	0
													3	0	0	0	83	0																									0	31	0	0	59	0
													3	0	0	0	83	0																									0	31	0	0	59	0
													3	0	0	0	83	0																									0	31	0	0	59	0
													3	0	0	0	83	0																									0	32	0	0	59	0
													3	0	0	0	83	0																									0	32	0	0	59	0
													3	0	0	0	83	0																									0	33	0	0	59	0
													3	0	0	0	83	0																									0	34	0	0	59	0
													3	0	0	0	83	0																									0	35	0	0	59	0
													3	0	0	0	83	0																									0	37	0	0	59	0
													3	0	0	0	83	0																									0	38	0	0	59	0
													3	0	0	0	83	0																									0	38	0	0	60	0
													3	0	0	0	83	0																									0	39	0	0	60	0
													3	0	0	0	83	0																									0	38	0	0	61	0
													3	0	0	0	83	0																									0	39	0	0	61	0
													3	0	0	0	83	0																									0	36	0	0	64	0
													3	0	0	0	83	0																									0	32	0	0	68	0
													3	0	0	0	83	0																									0	33	0	0	69	0
													3	0	0	0	83	0																									0	32	0	0	70	0
													3	0	0	0	83	0																									0	32	0	0	71	0
													3	0	0	0	83	0																									0	29	0	0	75	0
													3	0	0	0	83	0																									0	28	0	0	76	0
													3	0	0	0	83	0																									0	28	0	0	76	0
													3	0	0	0	83	0																									0	26	0	0	78	0
													3	0	0	0	83	0																									0	23	0	0	81	0
													3	0	0	0	83	0																									0	23	0	0	81	0
													3	0	0	0	83	0																									0	20	0	0	84	0
													3	0	0	0	83	0																									0	15	0	0	89	0
													3	0	0	0	83	0																									0	12	0	0	92	0
													3	0	0	0	83	0																									0	10	0	0	94	0
													3	0	0	0	83	0																									0	10	0	0	94	0
													3	0	0	0	83	0																									0	9	0	0	95	0
													3	0	0	0	83	0																									0	7	0	0	97	0
													3	0	0	0	83	0																									0	6	0	0	98	0
													3	0	0	0	83	0																									0	5	0	0	99	0
													3	0	0	0	83	0																									0	5	0	0	99	0
													3	0	0	0	83	0																									0	4	0	0	100	0
													3	0	0	0	83	0																									0	4	0	0	100	0
													3	0	0	0	83	0																									0	4	0	0	100	0
													3	0	0	0	83	0																									0	4	0	0	100	0
													3	0	0	0	83	0																									0	4	0	0	100	0
													3	0	0	0	83	0																									0	4	0	0	100	0
													3	0	0	0	83	0																									0	3	0	0	101	0
													3	0	0	0	83	0																									0	3	0	0	101	0
													3	0	0	0	83	0																									0	3	0	0	101	0
													3	0	0	0	83	0																									0	3	0	0	101	0
													3	0	0	0	83	0																									0	3	0	0	101	0
													3	0	0	0	83	0																									0	3	0	0	101	0
													3	0	0	0	83	0																									0	2	0	0	102	0
													3	0	0	0	83	0																									0	2	0	0	102	0
													3	0	0	0	83	0																									0	2	0	0	102	0
													3	0	0	0	83	0																									0	2	0	0	102	0
													3	0	0	0	83	0																									0	2	0	0	102	0
													3	0	0	0	83	0																									0	2	0	0	102	0
													3	0	0	0	83	0																									0	2	0	0	102	0
													3	0	0	0	83	0																									0	2	0	0	102	0
													3	0	0	0	83	0																									0	2	0	0	102	0
													3	0	0	0	83	0																									0	2	0	0	102	0
													3	0	0	0	83	0																									0	2	0	0	102	0
													3	0	0	0	83	0																									0	2	0	0	102	0
													3	0	0	0	83	0																									0	2	0	0	102	0
													3	0	0	0	83	0																									0	2	0	0	102	0
													3	0	0	0	83	0																									0	2	0	0	102	0
													3	0	0	0	83	0																									0	2	0	0	102	0
													3	0	0	0	83	0																									0	2	0	0	102	0
													3	0	0	0	83	0																									0	1	0	0	103	0
													3	0	0	0	83	0																									0	1	0	0	103	0
													3	0	0	0	83	0																									0	1	0	0	103	0
													3	0	0	0	83	0																									0	1	0	0	103	0
													3	0	0	0	83	0																									0	1	0	0	103	0
													3	0	0	0	83	0																									0	1	0	0	103	0
													3	0	0	0	83	0																									0	1	0	0	103	0
													3	0	0	0	83	0																									0	1	0	0	103	0
													3	0	0	0	83	0																									0	1	0	0	103	0
													3	0	0	0	83	0																									0	1	0	0	103	0
													3	0	0	0	83	0																									0	1	0	0	103	0
													3	0	0	0	83	0																									0	1	0	0	103	0
													3	0	0	0	83	0																									0	1	0	0	103	0
													3	0	0	0	83	0																									0	1	0	0	103	0
													3	0	0	0	83	0																									0	1	0	0	103	0
													3	0	0	0	83	0																									0	1	0	0	103	0
													3	0	0	0	83	0																									0	1	0	0	103	0
													3	0	0	0	83	0																									0	1	0	0	103	0
													3	0	0	0	83	0																									0	1	0	0	103	0
													3	0	0	0	83	0																									0	1	0	0	103	0
													3	0	0	0	83	0																									0	1	0	0	103	0
													3	0	0	0	83	0																									0	1	0	0	103	0
													4	0	0	0	83	0																									0	1	0	0	103	0
													4	0	0	0	83	0																									0	1	0	0	103	0
													4	0	0	0	83	0																									0	1	0	0	103	0
													4	0	0	0	83	0																									0	1	0	0	103	0
													5	0	0	0	83	0																									0	1	0	0	103	0
													5	0	0	0	83	0																									0	1	0	0	103	0
													5	0	0	0	83	0																									0	1	0	0	103	0
													5	0	0	0	83	0																									0	1	0	0	103	0
													5	0	0	0	83	0																									0	1	0	0	103	0
													5	0	0	0	83	0																									0	1	0	0	103	0
													6	0	0	0	83	0																									0	1	0	0	103	0
													6	0	0	0	83	0																									0	1	0	0	103	0
													6	0	0	0	83	0																									0	1	0	0	103	0
													7	0	0	0	83	0																									0	1	0	0	103	0
													7	0	0	0	83	0																									0	1	0	0	103	0
													7	0	0	0	83	0																									0	1	0	0	103	0
													8	0	0	0	83	0																									0	1	0	0	103	0
													8	0	0	0	83	0																									0	1	0	0	103	0
													8	0	0	0	83	0																									0	1	0	0	103	0
													9	0	0	0	83	0																									0	1	0	0	103	0
													9	0	0	0	83	0																									0	1	0	0	103	0
													9	0	0	0	83	0																									0	1	0	0	103	0
													9	0	0	0	84	0																									0	1	0	0	103	0
													9	0	0	0	84	0																									0	1	0	0	103	0
													9	0	0	0	85	0																									0	1	0	0	103	0
													9	0	0	0	85	0																									0	1	0	0	103	0
													9	0	0	0	85	0																									0	1	0	0	103	0
													9	0	0	0	85	0																									0	1	0	0	103	0
													9	0	0	0	85	0																									0	1	0	0	103	0
													8	0	0	0	86	0																									0	1	0	0	103	0
													8	0	0	0	86	0																									0	1	0	0	103	0
													8	0	0	0	86	0																									0	1	0	0	103	0
													8	0	0	0	86	0																									0	0	0	0	104	<RuntimePrimitiveException>
													8	0	0	0	86	0
													7	0	0	0	87	0
													7	0	0	0	87	0
													7	0	0	0	87	0
													7	0	0	0	87	0
													7	0	0	0	87	0
													7	0	0	0	87	0
													7	0	0	0	87	0
													7	0	0	0	87	0
													6	0	0	0	88	0
													6	0	0	0	88	0
													6	0	0	0	88	0
													6	0	0	0	88	0
													6	0	0	0	88	0
													5	0	0	0	89	0
													5	0	0	0	89	0
													5	0	0	0	89	0
													5	0	0	0	89	0
													5	0	0	0	89	0
													5	0	0	0	89	0
													5	0	0	0	89	0
													5	0	0	0	89	0
													5	0	0	0	89	0
													5	0	0	0	89	0
													5	0	0	0	89	0
													5	0	0	0	89	0
													5	0	0	0	89	0
													5	0	0	0	89	0
													5	0	0	0	89	0
													5	0	0	0	89	0
													5	0	0	0	89	0
													5	0	0	0	89	0
													5	0	0	0	89	0
													5	0	0	0	89	0
													5	0	0	0	89	0
													5	0	0	0	89	0
													5	0	0	0	89	0
													5	0	0	0	89	0
													5	0	0	0	89	0
													5	0	0	0	89	0
													5	0	0	0	89	0
													5	0	0	0	89	0
													5	0	0	0	89	0
													5	0	0	0	89	0
													5	0	0	0	89	0
													5	0	0	0	89	0
													5	0	0	0	89	0
													5	0	0	0	89	0
													5	0	0	0	89	0
													5	0	0	0	89	0
													5	0	0	0	89	0
													5	0	0	0	89	0
													5	0	0	0	89	0
													5	0	0	0	89	0
													5	0	0	0	89	0
													5	0	0	0	89	0
													5	0	0	0	89	0
													5	0	0	0	89	0
													5	0	0	0	89	0
													5	0	0	0	89	0
													5	0	0	0	89	0
													5	0	0	0	89	0
													5	0	0	0	89	0
													5	0	0	0	89	0
													5	0	0	0	89	0
													5	0	0	0	89	0
													5	0	0	0	89	0
													5	0	0	0	89	0
													5	0	0	0	89	0
													5	0	0	0	89	0
													5	0	0	0	89	0
													5	0	0	0	89	0
													5	0	0	0	89	0
													5	0	0	0	89	0
													5	0	0	0	89	0
													5	0	0	0	89	0
													5	0	0	0	89	0
													5	0	0	0	89	0
													5	0	0	0	89	0
													5	0	0	0	89	0
													5	0	0	0	89	0
													5	0	0	0	89	0
													5	0	0	0	89	0
													5	0	0	0	89	0
													5	0	0	0	89	0
													5	0	0	0	89	0
													5	0	0	0	89	0
													5	0	0	0	89	0
													5	0	0	0	89	0
													5	0	0	0	89	0
													5	0	0	0	89	0
													5	0	0	0	89	0
													5	0	0	0	89	0
													5	0	0	0	89	0
													5	0	0	0	89	0
													5	0	0	0	89	0
													5	0	0	0	89	0
													5	0	0	0	89	0
													5	0	0	0	89	0
													5	0	0	0	89	0
													5	0	0	0	89	0
													5	0	0	0	89	0
													5	0	0	0	89	0
													5	0	0	0	89	0
													5	0	0	0	89	0
													5	0	0	0	89	0
													5	0	0	0	89	0
													5	0	0	0	89	0
													5	0	0	0	89	0
													5	0	0	0	89	0
													5	0	0	0	89	0
													5	0	0	0	89	0
													5	0	0	0	89	0
													5	0	0	0	89	0
													5	0	0	0	89	0
													5	0	0	0	89	0
													5	0	0	0	89	0
													5	0	0	0	89	0
													5	0	0	0	89	0
													5	0	0	0	89	0
													5	0	0	0	89	0
													5	0	0	0	89	0
													5	0	0	0	89	0
													5	0	0	0	89	0
													5	0	0	0	89	0
													6	0	0	0	89	0
													6	0	0	0	89	0
													6	0	0	0	89	0
													5	1	0	0	89	0.10531646860578585
													5	1	0	0	89	0.10531646860578585
													5	2	0	0	89	0.12213491227259966
													5	2	0	0	89	0.12213491227259966
													6	1	0	0	89	0.09786496347769828
													6	1	0	0	89	0.09786496347769828
													6	1	0	0	89	0.09786496347769828
													6	1	0	0	89	0.09786496347769828
													8	0	0	0	89	0
													9	0	0	0	89	0
													9	0	0	0	89	0
													10	0	0	0	89	0
													10	0	0	0	89	0
													11	0	0	0	89	0
													11	0	0	0	89	0
													11	0	0	0	89	0
													11	0	0	0	89	0
													13	0	0	0	89	0
													14	0	0	0	89	0
													15	0	0	0	89	0
													15	0	0	0	89	0
													15	0	0	0	89	0
													16	0	0	0	89	0
													16	0	0	0	89	0
													16	0	0	0	89	0
													16	0	0	0	89	0
													16	0	0	0	89	0
													17	0	0	0	89	0
													17	0	0	0	89	0
													17	0	0	0	89	0
													17	0	0	0	89	0
													18	0	0	0	89	0
													19	0	0	0	89	0
													20	0	0	0	89	0
													21	0	0	0	89	0
													21	0	0	0	89	0
													21	0	0	0	89	0
													21	0	0	0	89	0
													22	0	0	0	89	0
													22	0	0	0	89	0
													22	0	0	0	89	0
													23	0	0	0	89	0
													23	0	0	0	89	0
													24	0	0	0	89	0
													24	0	0	0	89	0
													26	0	0	0	89	0
													26	0	0	0	89	0
													26	0	0	0	89	0
													27	0	0	0	89	0
													27	0	0	0	89	0
													27	0	0	0	89	0
													27	0	0	0	89	0
													27	0	0	0	89	0
													27	0	0	0	89	0
													26	1	0	0	89	0.034021072021641896
													26	1	0	0	89	0.034021072021641896
													26	1	0	0	89	0.034021072021641896
													26	1	0	0	89	0.034021072021641896
													26	1	0	0	89	0.034021072021641896
													26	1	0	0	89	0.034021072021641896
													26	1	0	0	89	0.034021072021641896
													27	1	0	0	89	0.03290987083916069
													27	1	0	0	89	0.03290987083916069
													29	1	0	0	89	0.0308903252118428
													29	1	0	0	89	0.0308903252118428
													29	1	0	0	89	0.0308903252118428
													29	1	0	0	89	0.0308903252118428
													29	1	0	0	89	0.0308903252118428
													30	1	0	0	89	0.02997010382342747
													31	1	0	0	89	0.029102780370867172
													31	1	0	0	89	0.029102780370867172
													32	1	0	0	89	0.028283952942826568
													34	1	0	0	89	0.02677647452436767
													34	1	0	0	89	0.02677647452436767
													34	1	0	0	89	0.02677647452436767
													37	1	0	0	89	0.024793019159759767
													37	1	0	0	89	0.024793019159759767
													37	1	0	0	89	0.024793019159759767
													37	1	0	0	89	0.024793019159759767
													37	1	0	0	89	0.024793019159759767
													38	1	0	0	89	0.02419533210899138
													37	1	0	0	91	0.024793019159759767
													38	1	0	0	91	0.02419533210899138
													38	1	0	0	91	0.02419533210899138
													37	2	0	0	91	0.04558224887350476
													38	2	0	0	91	0.044579556577191204
													38	2	0	0	91	0.044579556577191204
													38	2	0	0	91	0.044579556577191204
													37	2	0	0	92	0.04558224887350476
													38	2	0	0	92	0.044579556577191204
													38	2	0	0	93	0.044579556577191204
													38	2	0	0	93	0.044579556577191204
													38	2	0	0	93	0.044579556577191204
													38	2	0	0	93	0.044579556577191204
													39	2	0	0	93	0.043619360019883834
													40	2	0	0	93	0.04269906445268498
													39	2	0	0	94	0.043619360019883834
													39	2	0	0	94	0.043619360019883834
													39	2	0	0	94	0.043619360019883834
													40	2	0	0	94	0.04269906445268498
													41	1	0	0	94	0.022562950458744305
													41	1	0	0	94	0.022562950458744305
													41	1	0	0	94	0.022562950458744305
													40	1	0	0	95	0.02308213123955899
													39	1	0	0	96	0.023625675700726698
													39	1	0	0	96	0.023625675700726698
													40	1	0	0	96	0.02308213123955899
													40	1	0	0	96	0.02308213123955899
													40	1	0	0	97	0.02308213123955899
													40	1	0	0	97	0.02308213123955899
													39	1	0	0	98	0.023625675700726698
													39	1	0	0	98	0.023625675700726698
													38	1	0	0	99	0.02419533210899138
													37	1	0	0	100	0.024793019159759767
													37	1	0	0	100	0.024793019159759767
													37	1	0	0	100	0.024793019159759767
													38	1	0	0	100	0.02419533210899138
													39	1	0	0	100	0.023625675700726698
													40	1	0	0	100	0.02308213123955899
													41	1	0	0	100	0.022562950458744305
													42	1	0	0	100	0.022066537100766094
													42	1	0	0	100	0.022066537100766094
													42	1	0	0	100	0.022066537100766094
													41	2	0	0	100	0.041816277064666785
													41	2	0	0	100	0.041816277064666785
													41	2	0	0	100	0.041816277064666785
													43	1	0	0	100	0.021591430823277483
													44	1	0	0	100	0.021136293097057952
													45	1	0	0	100	0.020699894815766874
													46	1	0	0	100	0.020281105381156534
													46	1	0	0	101	0.020281105381156534
													46	1	0	0	101	0.020281105381156534
													48	1	0	0	101	0.019492266469241213
													47	2	0	0	101	0.037194356318702694
													47	2	0	0	101	0.037194356318702694
													47	2	0	0	101	0.037194356318702694
													47	2	0	0	102	0.037194356318702694
													46	2	0	0	103	0.03789315686424361
													46	2	0	0	103	0.03789315686424361
													46	2	0	0	103	0.03789315686424361
													46	2	0	0	103	0.03789315686424361
													46	2	0	0	103	0.03789315686424361
													48	2	0	0	103	0.03652062158103934
													48	2	0	0	103	0.03652062158103934
													48	2	0	0	104	0.03652062158103934
													48	2	0	0	104	0.03652062158103934
													47	3	0	0	104	0.05225949442072727
													47	3	0	0	104	0.05225949442072727
													48	3	0	0	104	0.05138016365193319
													48	3	0	0	104	0.05138016365193319
													48	3	0	0	104	0.05138016365193319
													50	3	0	0	104	0.04970557871093327
													50	3	0	0	104	0.04970557871093327
													50	3	0	0	104	0.04970557871093327
													50	3	0	0	105	0.04970557871093327
													51	2	0	0	105	0.0346371472664834
													36	2	0	0	121	0.04663025439851417
													36	2	0	0	121	0.04663025439851417
													34	2	0	0	123	0.048874730917862486
													34	2	0	0	123	0.048874730917862486
													35	1	0	0	123	0.026081142170673585
													35	1	0	0	123	0.026081142170673585
													34	1	0	0	124	0.02677647452436767
													34	1	0	0	124	0.02677647452436767
													34	1	0	0	124	0.02677647452436767
													32	1	0	0	126	0.028283952942826568
													32	1	0	0	126	0.028283952942826568
													31	1	0	0	127	0.029102780370867172
													29	0	0	0	130	0
													29	0	0	0	130	0
[truncated: 113 more columns]
