# Supplementary material for: The Impact of Cooperation Under Climate Constraints: An Agent-Based Model for Exploring Paleolithic Behavioral Adaptations in the Inner Asian Mountain Corridor
Source: J Archaeol Method Theory. 2025 Sep 20;33(1):8. doi: 10.1007/s10816-025-09739-z (PMC12450231; doi:10.1007/s10816-025-09739-z)
Supplement: Supplementary file 3 — (ZIP 18.1 MB) [file 10816_2025_9739_MOESM3_ESM.zip › simulations/simulations/Altai/Scenario_3_Altai/old/PaleoCOOP_model Scenario3_alpha_Altai-table.csv]

BehaviorSpace results (NetLogo 6.2.2)
PaleoCOOP_model.nlogo
Scenario3_alpha_Altai
07/22/2024 16:06:21:355 +0200
min-pxcor	max-pxcor	min-pycor	max-pycor
0	533	0	327
[run number]	prob-nocoop	alpha	cost-cooperation	seed	human-risk	maxTimeSteps	nHominins	hominin-speed	punishment-cooperation	max-energy	prob-cooperation	scenario	learning-rate	[step]	count heminins with [cooperate? = true]	count heminins with [cooperate? = false]	death-hypothermia	death-old	death-starvation	get-deltap-altai
1	0.001	0.2	10	1000	5	1200	10	0.75	7	100	0.2	Scenario3	1	0	2	8	0	0	0	-0.010686601034540296
1	0.001	0.2	10	1000	5	1200	10	0.75	7	100	0.2	Scenario3	1	1	2	8	0	0	0	-0.010686601034540296
2	0.001	0.2	10	1000	5	1200	10	0.75	7	100	0.5	Scenario3	1	0	5	5	0	0	0	0.08331386617720674
4	0.001	0.2	20	1000	5	1200	10	0.75	7	100	0.2	Scenario3	1	0	2	8	0	0	0	-0.034617424394151816
3	0.001	0.2	10	1000	5	1200	10	0.75	7	100	0.8	Scenario3	1	0	8	2	0	0	0	0.11732834974136491
1	0.001	0.2	10	1000	5	1200	10	0.75	7	100	0.2	Scenario3	1	2	3	8	0	0	0	0.008000187438577399
4	0.001	0.2	20	1000	5	1200	10	0.75	7	100	0.2	Scenario3	1	1	2	8	0	0	0	-0.034617424394151816
2	0.001	0.2	10	1000	5	1200	10	0.75	7	100	0.5	Scenario3	1	1	5	5	0	0	0	0.08331386617720674
1	0.001	0.2	10	1000	5	1200	10	0.75	7	100	0.2	Scenario3	1	3	4	11	0	0	0	0.011376891027705088
3	0.001	0.2	10	1000	5	1200	10	0.75	7	100	0.8	Scenario3	1	1	8	2	0	0	0	0.11732834974136491
4	0.001	0.2	20	1000	5	1200	10	0.75	7	100	0.2	Scenario3	1	2	3	8	0	0	0	-0.015302509764696834
2	0.001	0.2	10	1000	5	1200	10	0.75	7	100	0.5	Scenario3	1	2	7	4	0	0	0	0.1203692553446798
1	0.001	0.2	10	1000	5	1200	10	0.75	7	100	0.2	Scenario3	1	4	4	11	0	0	0	0.011376891027705088
3	0.001	0.2	10	1000	5	1200	10	0.75	7	100	0.8	Scenario3	1	2	9	2	0	0	0	0.11307028307861755
4	0.001	0.2	20	1000	5	1200	10	0.75	7	100	0.2	Scenario3	1	3	4	11	0	0	0	-0.003561056032179181
1	0.001	0.2	10	1000	5	1200	10	0.75	7	100	0.2	Scenario3	1	5	4	13	0	0	0	0.004708140731955314
2	0.001	0.2	10	1000	5	1200	10	0.75	7	100	0.5	Scenario3	1	3	7	4	0	0	0	0.1203692553446798
4	0.001	0.2	20	1000	5	1200	10	0.75	7	100	0.2	Scenario3	1	4	4	11	0	0	0	-0.003561056032179181
3	0.001	0.2	10	1000	5	1200	10	0.75	7	100	0.8	Scenario3	1	3	13	2	0	0	0	0.0957677651517369
1	0.001	0.2	10	1000	5	1200	10	0.75	7	100	0.2	Scenario3	1	6	4	15	0	0	0	2.0411874341268857E-4
2	0.001	0.2	10	1000	5	1200	10	0.75	7	100	0.5	Scenario3	1	4	8	3	0	0	0	0.12696701243822686
4	0.001	0.2	20	1000	5	1200	10	0.75	7	100	0.2	Scenario3	1	5	4	13	0	0	0	-0.007446368214688328
1	0.001	0.2	10	1000	5	1200	10	0.75	7	100	0.2	Scenario3	1	7	4	15	0	0	0	2.0411874341268857E-4
4	0.001	0.2	20	1000	5	1200	10	0.75	7	100	0.2	Scenario3	1	6	4	15	0	0	0	-0.009853301255905358
2	0.001	0.2	10	1000	5	1200	10	0.75	7	100	0.5	Scenario3	1	5	8	3	0	0	0	0.12696701243822686
3	0.001	0.2	10	1000	5	1200	10	0.75	7	100	0.8	Scenario3	1	4	13	2	0	0	0	0.0957677651517369
1	0.001	0.2	10	1000	5	1200	10	0.75	7	100	0.2	Scenario3	1	8	4	17	0	0	0	-0.0028912815419176994
4	0.001	0.2	20	1000	5	1200	10	0.75	7	100	0.2	Scenario3	1	7	4	15	0	0	0	-0.009853301255905358
2	0.001	0.2	10	1000	5	1200	10	0.75	7	100	0.5	Scenario3	1	6	9	2	0	0	0	0.11307028307861755
1	0.001	0.2	10	1000	5	1200	10	0.75	7	100	0.2	Scenario3	1	9	5	17	0	0	0	0.005225044861556958
3	0.001	0.2	10	1000	5	1200	10	0.75	7	100	0.8	Scenario3	1	5	16	1	0	0	0	0.051216040021419315
4	0.001	0.2	20	1000	5	1200	10	0.75	7	100	0.2	Scenario3	1	8	4	17	0	0	0	-0.011338577205770101
2	0.001	0.2	10	1000	5	1200	10	0.75	7	100	0.5	Scenario3	1	7	10	2	0	0	0	0.10860576470187379
1	0.001	0.2	10	1000	5	1200	10	0.75	7	100	0.2	Scenario3	1	10	5	17	0	0	0	0.005225044861556958
4	0.001	0.2	20	1000	5	1200	10	0.75	7	100	0.2	Scenario3	1	9	5	17	0	0	0	-0.0034500216689368765
3	0.001	0.2	10	1000	5	1200	10	0.75	7	100	0.8	Scenario3	1	6	18	1	0	0	0	0.04654147849675194
1	0.001	0.2	10	1000	5	1200	10	0.75	7	100	0.2	Scenario3	1	11	5	18	0	0	0	0.003294203663874499
2	0.001	0.2	10	1000	5	1200	10	0.75	7	100	0.5	Scenario3	1	8	12	1	0	0	0	0.06391146190846647
4	0.001	0.2	20	1000	5	1200	10	0.75	7	100	0.2	Scenario3	1	10	5	17	0	0	0	-0.0034500216689368765
1	0.001	0.2	10	1000	5	1200	10	0.75	7	100	0.2	Scenario3	1	12	5	19	0	0	0	0.0016283503157600385
2	0.001	0.2	10	1000	5	1200	10	0.75	7	100	0.5	Scenario3	1	9	14	1	0	0	0	0.05689474019042488
4	0.001	0.2	20	1000	5	1200	10	0.75	7	100	0.2	Scenario3	1	11	5	18	0	0	0	-0.004770274687357146
3	0.001	0.2	10	1000	5	1200	10	0.75	7	100	0.8	Scenario3	1	7	17	2	0	0	0	0.0816405377251871
1	0.001	0.2	10	1000	5	1200	10	0.75	7	100	0.2	Scenario3	1	13	4	13	0	0	10	0.004708140731955314
4	0.001	0.2	20	1000	5	1200	10	0.75	7	100	0.2	Scenario3	1	12	5	19	0	0	0	-0.005885191811826432
1	0.001	0.2	10	1000	5	1200	10	0.75	7	100	0.2	Scenario3	1	14	3	13	0	0	11	-0.005910258077496861
2	0.001	0.2	10	1000	5	1200	10	0.75	7	100	0.5	Scenario3	1	10	15	1	0	0	0	0.053911678755103644
3	0.001	0.2	10	1000	5	1200	10	0.75	7	100	0.8	Scenario3	1	8	18	2	0	0	0	0.07864555675342674
1	0.001	0.2	10	1000	5	1200	10	0.75	7	100	0.2	Scenario3	1	15	2	10	0	0	15	-0.012526732046186565
4	0.001	0.2	20	1000	5	1200	10	0.75	7	100	0.2	Scenario3	1	13	4	13	0	0	10	-0.007446368214688328
1	0.001	0.2	10	1000	5	1200	10	0.75	7	100	0.2	Scenario3	1	16	2	10	0	0	15	-0.012526732046186565
4	0.001	0.2	20	1000	5	1200	10	0.75	7	100	0.2	Scenario3	1	14	3	13	0	0	11	-0.017744479012493472
1	0.001	0.2	10	1000	5	1200	10	0.75	7	100	0.2	Scenario3	1	17	2	8	0	0	17	-0.010686601034540296
2	0.001	0.2	10	1000	5	1200	10	0.75	7	100	0.5	Scenario3	1	11	17	1	0	0	0	0.048769943645092226
3	0.001	0.2	10	1000	5	1200	10	0.75	7	100	0.8	Scenario3	1	9	19	1	0	0	0	0.04450368858770989
4	0.001	0.2	20	1000	5	1200	10	0.75	7	100	0.2	Scenario3	1	15	2	10	0	0	15	-0.028973212526626387
1	0.001	0.2	10	1000	5	1200	10	0.75	7	100	0.2	Scenario3	1	18	2	8	0	0	17	-0.010686601034540296
4	0.001	0.2	20	1000	5	1200	10	0.75	7	100	0.2	Scenario3	1	16	2	10	0	0	15	-0.028973212526626387
1	0.001	0.2	10	1000	5	1200	10	0.75	7	100	0.2	Scenario3	1	19	2	6	0	0	19	-0.005736331185791397
2	0.001	0.2	10	1000	5	1200	10	0.75	7	100	0.5	Scenario3	1	12	17	1	0	0	0	0.048769943645092226
4	0.001	0.2	20	1000	5	1200	10	0.75	7	100	0.2	Scenario3	1	17	2	8	0	0	17	-0.034617424394151816
1	0.001	0.2	10	1000	5	1200	10	0.75	7	100	0.2	Scenario3	1	20	2	6	0	0	19	-0.005736331185791397
3	0.001	0.2	10	1000	5	1200	10	0.75	7	100	0.8	Scenario3	1	10	22	0	0	0	0	0
4	0.001	0.2	20	1000	5	1200	10	0.75	7	100	0.2	Scenario3	1	18	2	8	0	0	17	-0.034617424394151816
1	0.001	0.2	10	1000	5	1200	10	0.75	7	100	0.2	Scenario3	1	21	1	7	0	0	19	-0.02213305872366359
1	0.001	0.2	10	1000	5	1200	10	0.75	7	100	0.2	Scenario3	1	22	1	7	0	0	19	-0.02213305872366359
4	0.001	0.2	20	1000	5	1200	10	0.75	7	100	0.2	Scenario3	1	19	2	6	0	0	19	-0.043847373692410416
2	0.001	0.2	10	1000	5	1200	10	0.75	7	100	0.5	Scenario3	1	13	19	1	0	0	0	0.04450368858770989
1	0.001	0.2	10	1000	5	1200	10	0.75	7	100	0.2	Scenario3	1	23	1	7	0	0	19	-0.02213305872366359
4	0.001	0.2	20	1000	5	1200	10	0.75	7	100	0.2	Scenario3	1	20	2	6	0	0	19	-0.043847373692410416
1	0.001	0.2	10	1000	5	1200	10	0.75	7	100	0.2	Scenario3	1	24	1	5	0	0	21	-0.028973212526626387
4	0.001	0.2	20	1000	5	1200	10	0.75	7	100	0.2	Scenario3	1	21	1	7	0	0	19	-0.04806974042955709
3	0.001	0.2	10	1000	5	1200	10	0.75	7	100	0.8	Scenario3	1	11	22	0	0	0	0	0
1	0.001	0.2	10	1000	5	1200	10	0.75	7	100	0.2	Scenario3	1	25	1	5	0	0	21	-0.028973212526626387
4	0.001	0.2	20	1000	5	1200	10	0.75	7	100	0.2	Scenario3	1	22	1	7	0	0	19	-0.04806974042955709
1	0.001	0.2	10	1000	5	1200	10	0.75	7	100	0.2	Scenario3	1	26	1	5	0	0	21	-0.028973212526626387
2	0.001	0.2	10	1000	5	1200	10	0.75	7	100	0.5	Scenario3	1	14	19	2	0	0	0	0.07584032791124505
4	0.001	0.2	20	1000	5	1200	10	0.75	7	100	0.2	Scenario3	1	23	1	7	0	0	19	-0.04806974042955709
1	0.001	0.2	10	1000	5	1200	10	0.75	7	100	0.2	Scenario3	1	27	1	4	0	0	22	-0.034617424394151816
4	0.001	0.2	20	1000	5	1200	10	0.75	7	100	0.2	Scenario3	1	24	1	5	0	0	21	-0.08433608943673615
1	0.001	0.2	10	1000	5	1200	10	0.75	7	100	0.2	Scenario3	1	28	1	4	0	0	22	-0.034617424394151816
4	0.001	0.2	20	1000	5	1200	10	0.75	7	100	0.2	Scenario3	1	25	1	5	0	0	21	-0.08433608943673615
3	0.001	0.2	10	1000	5	1200	10	0.75	7	100	0.8	Scenario3	1	12	23	0	0	0	0	0
1	0.001	0.2	10	1000	5	1200	10	0.75	7	100	0.2	Scenario3	1	29	1	4	0	0	22	-0.034617424394151816
4	0.001	0.2	20	1000	5	1200	10	0.75	7	100	0.2	Scenario3	1	26	1	5	0	0	21	-0.08433608943673615
2	0.001	0.2	10	1000	5	1200	10	0.75	7	100	0.5	Scenario3	1	15	19	2	0	0	0	0.07584032791124505
1	0.001	0.2	10	1000	5	1200	10	0.75	7	100	0.2	Scenario3	1	30	1	4	0	0	22	-0.034617424394151816
4	0.001	0.2	20	1000	5	1200	10	0.75	7	100	0.2	Scenario3	1	27	1	4	0	0	22	-0.13045265619779486
1	0.001	0.2	10	1000	5	1200	10	0.75	7	100	0.2	Scenario3	1	31	1	4	0	0	22	-0.034617424394151816
4	0.001	0.2	20	1000	5	1200	10	0.75	7	100	0.2	Scenario3	1	28	1	4	0	0	22	-0.13045265619779486
1	0.001	0.2	10	1000	5	1200	10	0.75	7	100	0.2	Scenario3	1	32	1	4	0	0	22	-0.034617424394151816
3	0.001	0.2	10	1000	5	1200	10	0.75	7	100	0.8	Scenario3	1	13	23	0	0	0	0	0
4	0.001	0.2	20	1000	5	1200	10	0.75	7	100	0.2	Scenario3	1	29	1	4	0	0	22	-0.13045265619779486
2	0.001	0.2	10	1000	5	1200	10	0.75	7	100	0.5	Scenario3	1	16	11	2	0	0	10	0.1041645122048111
1	0.001	0.2	10	1000	5	1200	10	0.75	7	100	0.2	Scenario3	1	33	1	4	0	0	22	-0.034617424394151816
4	0.001	0.2	20	1000	5	1200	10	0.75	7	100	0.2	Scenario3	1	30	1	4	0	0	22	-0.13045265619779486
1	0.001	0.2	10	1000	5	1200	10	0.75	7	100	0.2	Scenario3	1	34	1	4	0	0	22	-0.034617424394151816
4	0.001	0.2	20	1000	5	1200	10	0.75	7	100	0.2	Scenario3	1	31	1	4	0	0	22	-0.13045265619779486
2	0.001	0.2	10	1000	5	1200	10	0.75	7	100	0.5	Scenario3	1	17	11	1	0	0	11	0.06806102973745977
1	0.001	0.2	10	1000	5	1200	10	0.75	7	100	0.2	Scenario3	1	35	1	4	0	0	22	-0.034617424394151816
3	0.001	0.2	10	1000	5	1200	10	0.75	7	100	0.8	Scenario3	1	14	14	0	0	0	11	0
4	0.001	0.2	20	1000	5	1200	10	0.75	7	100	0.2	Scenario3	1	32	1	4	0	0	22	-0.13045265619779486
1	0.001	0.2	10	1000	5	1200	10	0.75	7	100	0.2	Scenario3	1	36	1	4	0	0	22	-0.034617424394151816
4	0.001	0.2	20	1000	5	1200	10	0.75	7	100	0.2	Scenario3	1	33	1	4	0	0	22	-0.13045265619779486
1	0.001	0.2	10	1000	5	1200	10	0.75	7	100	0.2	Scenario3	1	37	1	3	0	0	23	-0.043847373692410416
2	0.001	0.2	10	1000	5	1200	10	0.75	7	100	0.5	Scenario3	1	18	11	1	0	0	11	0.06806102973745977
3	0.001	0.2	10	1000	5	1200	10	0.75	7	100	0.8	Scenario3	1	15	10	0	0	0	15	0
4	0.001	0.2	20	1000	5	1200	10	0.75	7	100	0.2	Scenario3	1	34	1	4	0	0	22	-0.13045265619779486
1	0.001	0.2	10	1000	5	1200	10	0.75	7	100	0.2	Scenario3	1	38	1	3	0	0	23	-0.043847373692410416
4	0.001	0.2	20	1000	5	1200	10	0.75	7	100	0.2	Scenario3	1	35	1	4	0	0	22	-0.13045265619779486
1	0.001	0.2	10	1000	5	1200	10	0.75	7	100	0.2	Scenario3	1	39	1	3	0	0	23	-0.043847373692410416
4	0.001	0.2	20	1000	5	1200	10	0.75	7	100	0.2	Scenario3	1	36	1	4	0	0	22	-0.13045265619779486
2	0.001	0.2	10	1000	5	1200	10	0.75	7	100	0.5	Scenario3	1	19	11	1	0	0	11	0.06806102973745977
3	0.001	0.2	10	1000	5	1200	10	0.75	7	100	0.8	Scenario3	1	16	10	0	0	0	15	0
1	0.001	0.2	10	1000	5	1200	10	0.75	7	100	0.2	Scenario3	1	40	1	3	0	0	23	-0.043847373692410416
4	0.001	0.2	20	1000	5	1200	10	0.75	7	100	0.2	Scenario3	1	37	1	3	0	0	23	-0.2634878324134471
1	0.001	0.2	10	1000	5	1200	10	0.75	7	100	0.2	Scenario3	1	41	1	3	0	0	23	-0.043847373692410416
4	0.001	0.2	20	1000	5	1200	10	0.75	7	100	0.2	Scenario3	1	38	1	3	0	0	23	-0.2634878324134471
3	0.001	0.2	10	1000	5	1200	10	0.75	7	100	0.8	Scenario3	1	17	10	0	0	0	15	0
1	0.001	0.2	10	1000	5	1200	10	0.75	7	100	0.2	Scenario3	1	42	1	2	0	0	24	-0.0635057500345778
2	0.001	0.2	10	1000	5	1200	10	0.75	7	100	0.5	Scenario3	1	20	11	1	0	0	11	0.06806102973745977
4	0.001	0.2	20	1000	5	1200	10	0.75	7	100	0.2	Scenario3	1	39	1	3	0	0	23	-0.2634878324134471
1	0.001	0.2	10	1000	5	1200	10	0.75	7	100	0.2	Scenario3	1	43	1	2	0	0	24	-0.0635057500345778
4	0.001	0.2	20	1000	5	1200	10	0.75	7	100	0.2	Scenario3	1	40	1	3	0	0	23	-0.2634878324134471
3	0.001	0.2	10	1000	5	1200	10	0.75	7	100	0.8	Scenario3	1	18	8	0	0	0	17	0
1	0.001	0.2	10	1000	5	1200	10	0.75	7	100	0.2	Scenario3	1	44	1	2	0	0	24	-0.0635057500345778
2	0.001	0.2	10	1000	5	1200	10	0.75	7	100	0.5	Scenario3	1	21	10	2	0	0	11	0.10860576470187379
4	0.001	0.2	20	1000	5	1200	10	0.75	7	100	0.2	Scenario3	1	41	1	3	0	0	23	-0.2634878324134471
1	0.001	0.2	10	1000	5	1200	10	0.75	7	100	0.2	Scenario3	1	45	1	2	0	0	24	-0.0635057500345778
4	0.001	0.2	20	1000	5	1200	10	0.75	7	100	0.2	Scenario3	1	42	1	2	0	0	24	-2.3767714599175296
3	0.001	0.2	10	1000	5	1200	10	0.75	7	100	0.8	Scenario3	1	19	8	0	0	0	17	0
1	0.001	0.2	10	1000	5	1200	10	0.75	7	100	0.2	Scenario3	1	46	1	2	0	0	24	-0.0635057500345778
4	0.001	0.2	20	1000	5	1200	10	0.75	7	100	0.2	Scenario3	1	43	1	2	0	0	24	-2.3767714599175296
2	0.001	0.2	10	1000	5	1200	10	0.75	7	100	0.5	Scenario3	1	22	9	2	0	0	12	0.11307028307861755
1	0.001	0.2	10	1000	5	1200	10	0.75	7	100	0.2	Scenario3	1	47	1	2	0	0	24	-0.0635057500345778
3	0.001	0.2	10	1000	5	1200	10	0.75	7	100	0.8	Scenario3	1	20	6	0	0	0	19	0
4	0.001	0.2	20	1000	5	1200	10	0.75	7	100	0.2	Scenario3	1	44	1	2	0	0	24	-2.3767714599175296
1	0.001	0.2	10	1000	5	1200	10	0.75	7	100	0.2	Scenario3	1	48	1	2	0	0	24	-0.0635057500345778
4	0.001	0.2	20	1000	5	1200	10	0.75	7	100	0.2	Scenario3	1	45	1	2	0	0	24	-2.3767714599175296
2	0.001	0.2	10	1000	5	1200	10	0.75	7	100	0.5	Scenario3	1	23	8	2	0	0	13	0.11732834974136491
3	0.001	0.2	10	1000	5	1200	10	0.75	7	100	0.8	Scenario3	1	21	6	0	0	0	19	0
1	0.001	0.2	10	1000	5	1200	10	0.75	7	100	0.2	Scenario3	1	49	1	2	0	0	24	-0.0635057500345778
4	0.001	0.2	20	1000	5	1200	10	0.75	7	100	0.2	Scenario3	1	46	1	2	0	0	24	-2.3767714599175296
1	0.001	0.2	10	1000	5	1200	10	0.75	7	100	0.2	Scenario3	1	50	1	2	0	0	24	-0.0635057500345778
4	0.001	0.2	20	1000	5	1200	10	0.75	7	100	0.2	Scenario3	1	47	1	2	0	0	24	-2.3767714599175296
2	0.001	0.2	10	1000	5	1200	10	0.75	7	100	0.5	Scenario3	1	24	7	1	0	0	15	0.09058813446804806
3	0.001	0.2	10	1000	5	1200	10	0.75	7	100	0.8	Scenario3	1	22	6	0	0	0	19	0
1	0.001	0.2	10	1000	5	1200	10	0.75	7	100	0.2	Scenario3	1	51	1	2	0	0	24	-0.0635057500345778
4	0.001	0.2	20	1000	5	1200	10	0.75	7	100	0.2	Scenario3	1	48	1	2	0	0	24	-2.3767714599175296
1	0.001	0.2	10	1000	5	1200	10	0.75	7	100	0.2	Scenario3	1	52	1	2	0	0	24	-0.0635057500345778
3	0.001	0.2	10	1000	5	1200	10	0.75	7	100	0.8	Scenario3	1	23	6	0	0	0	19	0
2	0.001	0.2	10	1000	5	1200	10	0.75	7	100	0.5	Scenario3	1	25	7	1	0	0	15	0.09058813446804806
4	0.001	0.2	20	1000	5	1200	10	0.75	7	100	0.2	Scenario3	1	49	1	2	0	0	24	-2.3767714599175296
1	0.001	0.2	10	1000	5	1200	10	0.75	7	100	0.2	Scenario3	1	53	1	2	0	0	24	-0.0635057500345778
4	0.001	0.2	20	1000	5	1200	10	0.75	7	100	0.2	Scenario3	1	50	1	2	0	0	24	-2.3767714599175296
2	0.001	0.2	10	1000	5	1200	10	0.75	7	100	0.5	Scenario3	1	26	5	2	0	0	16	0.12213491227259966
3	0.001	0.2	10	1000	5	1200	10	0.75	7	100	0.8	Scenario3	1	24	6	0	0	0	19	0
1	0.001	0.2	10	1000	5	1200	10	0.75	7	100	0.2	Scenario3	1	54	1	2	0	0	24	-0.0635057500345778
4	0.001	0.2	20	1000	5	1200	10	0.75	7	100	0.2	Scenario3	1	51	1	2	0	0	24	-2.3767714599175296
1	0.001	0.2	10	1000	5	1200	10	0.75	7	100	0.2	Scenario3	1	55	1	2	0	0	24	-0.0635057500345778
4	0.001	0.2	20	1000	5	1200	10	0.75	7	100	0.2	Scenario3	1	52	1	2	0	0	24	-2.3767714599175296
2	0.001	0.2	10	1000	5	1200	10	0.75	7	100	0.5	Scenario3	1	27	5	2	0	0	16	0.12213491227259966
3	0.001	0.2	10	1000	5	1200	10	0.75	7	100	0.8	Scenario3	1	25	6	0	0	0	19	0
1	0.001	0.2	10	1000	5	1200	10	0.75	7	100	0.2	Scenario3	1	56	1	2	0	0	24	-0.0635057500345778
4	0.001	0.2	20	1000	5	1200	10	0.75	7	100	0.2	Scenario3	1	53	1	2	0	0	24	-2.3767714599175296
2	0.001	0.2	10	1000	5	1200	10	0.75	7	100	0.5	Scenario3	1	28	2	3	0	0	18	0.02105539755657922
1	0.001	0.2	10	1000	5	1200	10	0.75	7	100	0.2	Scenario3	1	57	1	2	0	0	24	-0.0635057500345778
3	0.001	0.2	10	1000	5	1200	10	0.75	7	100	0.8	Scenario3	1	26	6	0	0	0	19	0
4	0.001	0.2	20	1000	5	1200	10	0.75	7	100	0.2	Scenario3	1	54	1	2	0	0	24	-2.3767714599175296
2	0.001	0.2	10	1000	5	1200	10	0.75	7	100	0.5	Scenario3	1	29	2	3	0	0	18	0.02105539755657922
1	0.001	0.2	10	1000	5	1200	10	0.75	7	100	0.2	Scenario3	1	58	1	2	0	0	24	-0.0635057500345778
4	0.001	0.2	20	1000	5	1200	10	0.75	7	100	0.2	Scenario3	1	55	1	2	0	0	24	-2.3767714599175296
3	0.001	0.2	10	1000	5	1200	10	0.75	7	100	0.8	Scenario3	1	27	5	0	0	0	20	0
2	0.001	0.2	10	1000	5	1200	10	0.75	7	100	0.5	Scenario3	1	30	2	3	0	0	18	0.02105539755657922
1	0.001	0.2	10	1000	5	1200	10	0.75	7	100	0.2	Scenario3	1	59	1	2	0	0	24	-0.0635057500345778
4	0.001	0.2	20	1000	5	1200	10	0.75	7	100	0.2	Scenario3	1	56	1	2	0	0	24	-2.3767714599175296
1	0.001	0.2	10	1000	5	1200	10	0.75	7	100	0.2	Scenario3	1	60	1	2	0	0	24	-0.0635057500345778
3	0.001	0.2	10	1000	5	1200	10	0.75	7	100	0.8	Scenario3	1	28	5	0	0	0	20	0
2	0.001	0.2	10	1000	5	1200	10	0.75	7	100	0.5	Scenario3	1	31	2	3	0	0	18	0.02105539755657922
4	0.001	0.2	20	1000	5	1200	10	0.75	7	100	0.2	Scenario3	1	57	1	2	0	0	24	-2.3767714599175296
1	0.001	0.2	10	1000	5	1200	10	0.75	7	100	0.2	Scenario3	1	61	1	2	0	0	24	-0.0635057500345778
4	0.001	0.2	20	1000	5	1200	10	0.75	7	100	0.2	Scenario3	1	58	1	2	0	0	24	-2.3767714599175296
2	0.001	0.2	10	1000	5	1200	10	0.75	7	100	0.5	Scenario3	1	32	2	3	0	0	18	0.02105539755657922
3	0.001	0.2	10	1000	5	1200	10	0.75	7	100	0.8	Scenario3	1	29	5	0	0	0	20	0
1	0.001	0.2	10	1000	5	1200	10	0.75	7	100	0.2	Scenario3	1	62	1	2	0	0	24	-0.0635057500345778
4	0.001	0.2	20	1000	5	1200	10	0.75	7	100	0.2	Scenario3	1	59	1	2	0	0	24	-2.3767714599175296
2	0.001	0.2	10	1000	5	1200	10	0.75	7	100	0.5	Scenario3	1	33	2	3	0	0	18	0.02105539755657922
1	0.001	0.2	10	1000	5	1200	10	0.75	7	100	0.2	Scenario3	1	63	1	2	0	0	24	-0.0635057500345778
3	0.001	0.2	10	1000	5	1200	10	0.75	7	100	0.8	Scenario3	1	30	5	0	0	0	20	0
4	0.001	0.2	20	1000	5	1200	10	0.75	7	100	0.2	Scenario3	1	60	1	2	0	0	24	-2.3767714599175296
2	0.001	0.2	10	1000	5	1200	10	0.75	7	100	0.5	Scenario3	1	34	2	3	0	0	18	0.02105539755657922
1	0.001	0.2	10	1000	5	1200	10	0.75	7	100	0.2	Scenario3	1	64	1	2	0	0	24	-0.0635057500345778
4	0.001	0.2	20	1000	5	1200	10	0.75	7	100	0.2	Scenario3	1	61	1	2	0	0	24	-2.3767714599175296
3	0.001	0.2	10	1000	5	1200	10	0.75	7	100	0.8	Scenario3	1	31	5	0	0	0	20	0
2	0.001	0.2	10	1000	5	1200	10	0.75	7	100	0.5	Scenario3	1	35	2	3	0	0	18	0.02105539755657922
1	0.001	0.2	10	1000	5	1200	10	0.75	7	100	0.2	Scenario3	1	65	1	2	0	0	24	-0.0635057500345778
4	0.001	0.2	20	1000	5	1200	10	0.75	7	100	0.2	Scenario3	1	62	1	2	0	0	24	-2.3767714599175296
2	0.001	0.2	10	1000	5	1200	10	0.75	7	100	0.5	Scenario3	1	36	0	3	0	0	20	0
1	0.001	0.2	10	1000	5	1200	10	0.75	7	100	0.2	Scenario3	1	66	1	2	0	0	24	-0.0635057500345778
3	0.001	0.2	10	1000	5	1200	10	0.75	7	100	0.8	Scenario3	1	32	5	0	0	0	20	0
4	0.001	0.2	20	1000	5	1200	10	0.75	7	100	0.2	Scenario3	1	63	1	2	0	0	24	-2.3767714599175296
2	0.001	0.2	10	1000	5	1200	10	0.75	7	100	0.5	Scenario3	1	37	0	3	0	0	20	0
1	0.001	0.2	10	1000	5	1200	10	0.75	7	100	0.2	Scenario3	1	67	1	2	0	0	24	-0.0635057500345778
4	0.001	0.2	20	1000	5	1200	10	0.75	7	100	0.2	Scenario3	1	64	1	2	0	0	24	-2.3767714599175296
3	0.001	0.2	10	1000	5	1200	10	0.75	7	100	0.8	Scenario3	1	33	5	0	0	0	20	0
2	0.001	0.2	10	1000	5	1200	10	0.75	7	100	0.5	Scenario3	1	38	0	3	0	0	20	0
1	0.001	0.2	10	1000	5	1200	10	0.75	7	100	0.2	Scenario3	1	68	1	1	0	0	25	-0.15087807325639735
4	0.001	0.2	20	1000	5	1200	10	0.75	7	100	0.2	Scenario3	1	65	1	2	0	0	24	-2.3767714599175296
2	0.001	0.2	10	1000	5	1200	10	0.75	7	100	0.5	Scenario3	1	39	0	3	0	0	20	0
3	0.001	0.2	10	1000	5	1200	10	0.75	7	100	0.8	Scenario3	1	34	3	0	0	0	22	0
1	0.001	0.2	10	1000	5	1200	10	0.75	7	100	0.2	Scenario3	1	69	1	1	0	0	25	-0.15087807325639735
4	0.001	0.2	20	1000	5	1200	10	0.75	7	100	0.2	Scenario3	1	66	1	2	0	0	24	-2.3767714599175296
2	0.001	0.2	10	1000	5	1200	10	0.75	7	100	0.5	Scenario3	1	40	0	3	0	0	20	0
3	0.001	0.2	10	1000	5	1200	10	0.75	7	100	0.8	Scenario3	1	35	3	0	0	0	22	0
1	0.001	0.2	10	1000	5	1200	10	0.75	7	100	0.2	Scenario3	1	70	1	1	0	0	25	-0.15087807325639735
2	0.001	0.2	10	1000	5	1200	10	0.75	7	100	0.5	Scenario3	1	41	0	3	0	0	20	0
4	0.001	0.2	20	1000	5	1200	10	0.75	7	100	0.2	Scenario3	1	67	1	2	0	0	24	-2.3767714599175296
1	0.001	0.2	10	1000	5	1200	10	0.75	7	100	0.2	Scenario3	1	71	1	1	0	0	25	-0.15087807325639735
2	0.001	0.2	10	1000	5	1200	10	0.75	7	100	0.5	Scenario3	1	42	0	3	0	0	20	0
3	0.001	0.2	10	1000	5	1200	10	0.75	7	100	0.8	Scenario3	1	36	3	0	0	0	22	0
4	0.001	0.2	20	1000	5	1200	10	0.75	7	100	0.2	Scenario3	1	68	1	1	0	0	25	-0.43255736614566026
2	0.001	0.2	10	1000	5	1200	10	0.75	7	100	0.5	Scenario3	1	43	0	3	0	0	20	0
1	0.001	0.2	10	1000	5	1200	10	0.75	7	100	0.2	Scenario3	1	72	1	1	0	0	25	-0.15087807325639735
4	0.001	0.2	20	1000	5	1200	10	0.75	7	100	0.2	Scenario3	1	69	1	1	0	0	25	-0.43255736614566026
3	0.001	0.2	10	1000	5	1200	10	0.75	7	100	0.8	Scenario3	1	37	3	0	0	0	22	0
2	0.001	0.2	10	1000	5	1200	10	0.75	7	100	0.5	Scenario3	1	44	0	3	0	0	20	0
1	0.001	0.2	10	1000	5	1200	10	0.75	7	100	0.2	Scenario3	1	73	1	1	0	0	25	-0.15087807325639735
4	0.001	0.2	20	1000	5	1200	10	0.75	7	100	0.2	Scenario3	1	70	1	1	0	0	25	-0.43255736614566026
3	0.001	0.2	10	1000	5	1200	10	0.75	7	100	0.8	Scenario3	1	38	3	0	0	0	22	0
2	0.001	0.2	10	1000	5	1200	10	0.75	7	100	0.5	Scenario3	1	45	0	2	0	0	21	0
1	0.001	0.2	10	1000	5	1200	10	0.75	7	100	0.2	Scenario3	1	74	1	1	0	0	25	-0.15087807325639735
4	0.001	0.2	20	1000	5	1200	10	0.75	7	100	0.2	Scenario3	1	71	1	1	0	0	25	-0.43255736614566026
2	0.001	0.2	10	1000	5	1200	10	0.75	7	100	0.5	Scenario3	1	46	0	2	0	0	21	0
3	0.001	0.2	10	1000	5	1200	10	0.75	7	100	0.8	Scenario3	1	39	3	0	0	0	22	0
1	0.001	0.2	10	1000	5	1200	10	0.75	7	100	0.2	Scenario3	1	75	1	1	0	0	25	-0.15087807325639735
4	0.001	0.2	20	1000	5	1200	10	0.75	7	100	0.2	Scenario3	1	72	1	1	0	0	25	-0.43255736614566026
2	0.001	0.2	10	1000	5	1200	10	0.75	7	100	0.5	Scenario3	1	47	0	2	0	0	21	0
1	0.001	0.2	10	1000	5	1200	10	0.75	7	100	0.2	Scenario3	1	76	1	1	0	0	25	-0.15087807325639735
2	0.001	0.2	10	1000	5	1200	10	0.75	7	100	0.5	Scenario3	1	48	0	2	0	0	21	0
4	0.001	0.2	20	1000	5	1200	10	0.75	7	100	0.2	Scenario3	1	73	1	1	0	0	25	-0.43255736614566026
3	0.001	0.2	10	1000	5	1200	10	0.75	7	100	0.8	Scenario3	1	40	3	0	0	0	22	0
2	0.001	0.2	10	1000	5	1200	10	0.75	7	100	0.5	Scenario3	1	49	0	2	0	0	21	0
1	0.001	0.2	10	1000	5	1200	10	0.75	7	100	0.2	Scenario3	1	77	1	1	0	0	25	-0.15087807325639735
4	0.001	0.2	20	1000	5	1200	10	0.75	7	100	0.2	Scenario3	1	74	1	1	0	0	25	-0.43255736614566026
3	0.001	0.2	10	1000	5	1200	10	0.75	7	100	0.8	Scenario3	1	41	3	0	0	0	22	0
2	0.001	0.2	10	1000	5	1200	10	0.75	7	100	0.5	Scenario3	1	50	0	2	0	0	21	0
1	0.001	0.2	10	1000	5	1200	10	0.75	7	100	0.2	Scenario3	1	78	1	1	0	0	25	-0.15087807325639735
4	0.001	0.2	20	1000	5	1200	10	0.75	7	100	0.2	Scenario3	1	75	1	1	0	0	25	-0.43255736614566026
2	0.001	0.2	10	1000	5	1200	10	0.75	7	100	0.5	Scenario3	1	51	0	2	0	0	21	0
3	0.001	0.2	10	1000	5	1200	10	0.75	7	100	0.8	Scenario3	1	42	3	0	0	0	22	0
1	0.001	0.2	10	1000	5	1200	10	0.75	7	100	0.2	Scenario3	1	79	1	1	0	0	25	-0.15087807325639735
4	0.001	0.2	20	1000	5	1200	10	0.75	7	100	0.2	Scenario3	1	76	1	1	0	0	25	-0.43255736614566026
2	0.001	0.2	10	1000	5	1200	10	0.75	7	100	0.5	Scenario3	1	52	0	2	0	0	21	0
1	0.001	0.2	10	1000	5	1200	10	0.75	7	100	0.2	Scenario3	1	80	1	1	0	0	25	-0.15087807325639735
3	0.001	0.2	10	1000	5	1200	10	0.75	7	100	0.8	Scenario3	1	43	3	0	0	0	22	0
4	0.001	0.2	20	1000	5	1200	10	0.75	7	100	0.2	Scenario3	1	77	1	1	0	0	25	-0.43255736614566026
2	0.001	0.2	10	1000	5	1200	10	0.75	7	100	0.5	Scenario3	1	53	0	2	0	0	21	0
1	0.001	0.2	10	1000	5	1200	10	0.75	7	100	0.2	Scenario3	1	81	1	1	0	0	25	-0.15087807325639735
4	0.001	0.2	20	1000	5	1200	10	0.75	7	100	0.2	Scenario3	1	78	1	1	0	0	25	-0.43255736614566026
3	0.001	0.2	10	1000	5	1200	10	0.75	7	100	0.8	Scenario3	1	44	3	0	0	0	22	0
2	0.001	0.2	10	1000	5	1200	10	0.75	7	100	0.5	Scenario3	1	54	0	2	0	0	21	0
1	0.001	0.2	10	1000	5	1200	10	0.75	7	100	0.2	Scenario3	1	82	1	1	0	0	25	-0.15087807325639735
4	0.001	0.2	20	1000	5	1200	10	0.75	7	100	0.2	Scenario3	1	79	1	1	0	0	25	-0.43255736614566026
2	0.001	0.2	10	1000	5	1200	10	0.75	7	100	0.5	Scenario3	1	55	0	2	0	0	21	0
3	0.001	0.2	10	1000	5	1200	10	0.75	7	100	0.8	Scenario3	1	45	3	0	0	0	22	0
1	0.001	0.2	10	1000	5	1200	10	0.75	7	100	0.2	Scenario3	1	83	1	1	0	0	25	-0.15087807325639735
2	0.001	0.2	10	1000	5	1200	10	0.75	7	100	0.5	Scenario3	1	56	0	2	0	0	21	0
4	0.001	0.2	20	1000	5	1200	10	0.75	7	100	0.2	Scenario3	1	80	1	1	0	0	25	-0.43255736614566026
2	0.001	0.2	10	1000	5	1200	10	0.75	7	100	0.5	Scenario3	1	57	0	2	0	0	21	0
3	0.001	0.2	10	1000	5	1200	10	0.75	7	100	0.8	Scenario3	1	46	3	0	0	0	22	0
1	0.001	0.2	10	1000	5	1200	10	0.75	7	100	0.2	Scenario3	1	84	1	1	0	0	25	-0.15087807325639735
4	0.001	0.2	20	1000	5	1200	10	0.75	7	100	0.2	Scenario3	1	81	1	1	0	0	25	-0.43255736614566026
2	0.001	0.2	10	1000	5	1200	10	0.75	7	100	0.5	Scenario3	1	58	0	2	0	0	21	0
1	0.001	0.2	10	1000	5	1200	10	0.75	7	100	0.2	Scenario3	1	85	1	1	0	0	25	-0.15087807325639735
4	0.001	0.2	20	1000	5	1200	10	0.75	7	100	0.2	Scenario3	1	82	1	1	0	0	25	-0.43255736614566026
3	0.001	0.2	10	1000	5	1200	10	0.75	7	100	0.8	Scenario3	1	47	3	0	0	0	22	0
2	0.001	0.2	10	1000	5	1200	10	0.75	7	100	0.5	Scenario3	1	59	0	2	0	0	21	0
1	0.001	0.2	10	1000	5	1200	10	0.75	7	100	0.2	Scenario3	1	86	1	1	0	0	25	-0.15087807325639735
4	0.001	0.2	20	1000	5	1200	10	0.75	7	100	0.2	Scenario3	1	83	1	1	0	0	25	-0.43255736614566026
3	0.001	0.2	10	1000	5	1200	10	0.75	7	100	0.8	Scenario3	1	48	3	0	0	0	22	0
2	0.001	0.2	10	1000	5	1200	10	0.75	7	100	0.5	Scenario3	1	60	0	2	0	0	21	0
1	0.001	0.2	10	1000	5	1200	10	0.75	7	100	0.2	Scenario3	1	87	1	1	0	0	25	-0.15087807325639735
4	0.001	0.2	20	1000	5	1200	10	0.75	7	100	0.2	Scenario3	1	84	1	1	0	0	25	-0.43255736614566026
2	0.001	0.2	10	1000	5	1200	10	0.75	7	100	0.5	Scenario3	1	61	0	2	0	0	21	0
3	0.001	0.2	10	1000	5	1200	10	0.75	7	100	0.8	Scenario3	1	49	3	0	0	0	22	0
1	0.001	0.2	10	1000	5	1200	10	0.75	7	100	0.2	Scenario3	1	88	1	0	0	0	26	0
4	0.001	0.2	20	1000	5	1200	10	0.75	7	100	0.2	Scenario3	1	85	1	1	0	0	25	-0.43255736614566026
2	0.001	0.2	10	1000	5	1200	10	0.75	7	100	0.5	Scenario3	1	62	0	2	0	0	21	0
3	0.001	0.2	10	1000	5	1200	10	0.75	7	100	0.8	Scenario3	1	50	3	0	0	0	22	0
1	0.001	0.2	10	1000	5	1200	10	0.75	7	100	0.2	Scenario3	1	89	1	0	0	0	26	0
2	0.001	0.2	10	1000	5	1200	10	0.75	7	100	0.5	Scenario3	1	63	0	2	0	0	21	0
4	0.001	0.2	20	1000	5	1200	10	0.75	7	100	0.2	Scenario3	1	86	1	1	0	0	25	-0.43255736614566026
2	0.001	0.2	10	1000	5	1200	10	0.75	7	100	0.5	Scenario3	1	64	0	2	0	0	21	0
1	0.001	0.2	10	1000	5	1200	10	0.75	7	100	0.2	Scenario3	1	90	1	0	0	0	26	0
3	0.001	0.2	10	1000	5	1200	10	0.75	7	100	0.8	Scenario3	1	51	3	0	0	0	22	0
4	0.001	0.2	20	1000	5	1200	10	0.75	7	100	0.2	Scenario3	1	87	1	1	0	0	25	-0.43255736614566026
2	0.001	0.2	10	1000	5	1200	10	0.75	7	100	0.5	Scenario3	1	65	0	2	0	0	21	0
1	0.001	0.2	10	1000	5	1200	10	0.75	7	100	0.2	Scenario3	1	91	1	0	0	0	26	0
3	0.001	0.2	10	1000	5	1200	10	0.75	7	100	0.8	Scenario3	1	52	3	0	0	0	22	0
4	0.001	0.2	20	1000	5	1200	10	0.75	7	100	0.2	Scenario3	1	88	1	0	0	0	26	0
2	0.001	0.2	10	1000	5	1200	10	0.75	7	100	0.5	Scenario3	1	66	0	2	0	0	21	0
1	0.001	0.2	10	1000	5	1200	10	0.75	7	100	0.2	Scenario3	1	92	1	0	0	0	26	0
4	0.001	0.2	20	1000	5	1200	10	0.75	7	100	0.2	Scenario3	1	89	1	0	0	0	26	0
2	0.001	0.2	10	1000	5	1200	10	0.75	7	100	0.5	Scenario3	1	67	0	2	0	0	21	0
3	0.001	0.2	10	1000	5	1200	10	0.75	7	100	0.8	Scenario3	1	53	3	0	0	0	22	0
1	0.001	0.2	10	1000	5	1200	10	0.75	7	100	0.2	Scenario3	1	93	1	0	0	0	26	0
4	0.001	0.2	20	1000	5	1200	10	0.75	7	100	0.2	Scenario3	1	90	1	0	0	0	26	0
2	0.001	0.2	10	1000	5	1200	10	0.75	7	100	0.5	Scenario3	1	68	0	2	0	0	21	0
3	0.001	0.2	10	1000	5	1200	10	0.75	7	100	0.8	Scenario3	1	54	3	0	0	0	22	0
1	0.001	0.2	10	1000	5	1200	10	0.75	7	100	0.2	Scenario3	1	94	1	0	0	0	26	0
4	0.001	0.2	20	1000	5	1200	10	0.75	7	100	0.2	Scenario3	1	91	1	0	0	0	26	0
2	0.001	0.2	10	1000	5	1200	10	0.75	7	100	0.5	Scenario3	1	69	0	2	0	0	21	0
3	0.001	0.2	10	1000	5	1200	10	0.75	7	100	0.8	Scenario3	1	55	3	0	0	0	22	0
1	0.001	0.2	10	1000	5	1200	10	0.75	7	100	0.2	Scenario3	1	95	1	0	0	0	26	0
2	0.001	0.2	10	1000	5	1200	10	0.75	7	100	0.5	Scenario3	1	70	0	2	0	0	21	0
4	0.001	0.2	20	1000	5	1200	10	0.75	7	100	0.2	Scenario3	1	92	1	0	0	0	26	0
2	0.001	0.2	10	1000	5	1200	10	0.75	7	100	0.5	Scenario3	1	71	0	2	0	0	21	0
1	0.001	0.2	10	1000	5	1200	10	0.75	7	100	0.2	Scenario3	1	96	1	0	0	0	26	0
4	0.001	0.2	20	1000	5	1200	10	0.75	7	100	0.2	Scenario3	1	93	1	0	0	0	26	0
3	0.001	0.2	10	1000	5	1200	10	0.75	7	100	0.8	Scenario3	1	56	3	0	0	0	22	0
2	0.001	0.2	10	1000	5	1200	10	0.75	7	100	0.5	Scenario3	1	72	0	2	0	0	21	0
1	0.001	0.2	10	1000	5	1200	10	0.75	7	100	0.2	Scenario3	1	97	1	0	0	0	26	0
4	0.001	0.2	20	1000	5	1200	10	0.75	7	100	0.2	Scenario3	1	94	1	0	0	0	26	0
3	0.001	0.2	10	1000	5	1200	10	0.75	7	100	0.8	Scenario3	1	57	3	0	0	0	22	0
2	0.001	0.2	10	1000	5	1200	10	0.75	7	100	0.5	Scenario3	1	73	0	2	0	0	21	0
1	0.001	0.2	10	1000	5	1200	10	0.75	7	100	0.2	Scenario3	1	98	1	0	0	0	26	0
4	0.001	0.2	20	1000	5	1200	10	0.75	7	100	0.2	Scenario3	1	95	1	0	0	0	26	0
2	0.001	0.2	10	1000	5	1200	10	0.75	7	100	0.5	Scenario3	1	74	0	2	0	0	21	0
3	0.001	0.2	10	1000	5	1200	10	0.75	7	100	0.8	Scenario3	1	58	3	0	0	0	22	0
1	0.001	0.2	10	1000	5	1200	10	0.75	7	100	0.2	Scenario3	1	99	1	0	0	0	26	0
4	0.001	0.2	20	1000	5	1200	10	0.75	7	100	0.2	Scenario3	1	96	1	0	0	0	26	0
2	0.001	0.2	10	1000	5	1200	10	0.75	7	100	0.5	Scenario3	1	75	0	2	0	0	21	0
3	0.001	0.2	10	1000	5	1200	10	0.75	7	100	0.8	Scenario3	1	59	3	0	0	0	22	0
1	0.001	0.2	10	1000	5	1200	10	0.75	7	100	0.2	Scenario3	1	100	1	0	0	0	26	0
4	0.001	0.2	20	1000	5	1200	10	0.75	7	100	0.2	Scenario3	1	97	1	0	0	0	26	0
2	0.001	0.2	10	1000	5	1200	10	0.75	7	100	0.5	Scenario3	1	76	0	2	0	0	21	0
1	0.001	0.2	10	1000	5	1200	10	0.75	7	100	0.2	Scenario3	1	101	1	0	0	0	26	0
4	0.001	0.2	20	1000	5	1200	10	0.75	7	100	0.2	Scenario3	1	98	1	0	0	0	26	0
3	0.001	0.2	10	1000	5	1200	10	0.75	7	100	0.8	Scenario3	1	60	3	0	0	0	22	0
2	0.001	0.2	10	1000	5	1200	10	0.75	7	100	0.5	Scenario3	1	77	0	2	0	0	21	0
1	0.001	0.2	10	1000	5	1200	10	0.75	7	100	0.2	Scenario3	1	102	1	0	0	0	26	0
4	0.001	0.2	20	1000	5	1200	10	0.75	7	100	0.2	Scenario3	1	99	1	0	0	0	26	0
2	0.001	0.2	10	1000	5	1200	10	0.75	7	100	0.5	Scenario3	1	78	0	2	0	0	21	0
3	0.001	0.2	10	1000	5	1200	10	0.75	7	100	0.8	Scenario3	1	61	3	0	0	0	22	0
1	0.001	0.2	10	1000	5	1200	10	0.75	7	100	0.2	Scenario3	1	103	1	0	0	0	26	0
4	0.001	0.2	20	1000	5	1200	10	0.75	7	100	0.2	Scenario3	1	100	1	0	0	0	26	0
2	0.001	0.2	10	1000	5	1200	10	0.75	7	100	0.5	Scenario3	1	79	0	2	0	0	21	0
3	0.001	0.2	10	1000	5	1200	10	0.75	7	100	0.8	Scenario3	1	62	3	0	0	0	22	0
1	0.001	0.2	10	1000	5	1200	10	0.75	7	100	0.2	Scenario3	1	104	1	0	0	0	26	0
2	0.001	0.2	10	1000	5	1200	10	0.75	7	100	0.5	Scenario3	1	80	0	2	0	0	21	0
4	0.001	0.2	20	1000	5	1200	10	0.75	7	100	0.2	Scenario3	1	101	1	0	0	0	26	0
2	0.001	0.2	10	1000	5	1200	10	0.75	7	100	0.5	Scenario3	1	81	0	2	0	0	21	0
1	0.001	0.2	10	1000	5	1200	10	0.75	7	100	0.2	Scenario3	1	105	1	0	0	0	26	0
3	0.001	0.2	10	1000	5	1200	10	0.75	7	100	0.8	Scenario3	1	63	3	0	0	0	22	0
4	0.001	0.2	20	1000	5	1200	10	0.75	7	100	0.2	Scenario3	1	102	1	0	0	0	26	0
2	0.001	0.2	10	1000	5	1200	10	0.75	7	100	0.5	Scenario3	1	82	0	2	0	0	21	0
1	0.001	0.2	10	1000	5	1200	10	0.75	7	100	0.2	Scenario3	1	106	1	0	0	0	26	0
4	0.001	0.2	20	1000	5	1200	10	0.75	7	100	0.2	Scenario3	1	103	1	0	0	0	26	0
3	0.001	0.2	10	1000	5	1200	10	0.75	7	100	0.8	Scenario3	1	64	3	0	0	0	22	0
2	0.001	0.2	10	1000	5	1200	10	0.75	7	100	0.5	Scenario3	1	83	0	2	0	0	21	0
1	0.001	0.2	10	1000	5	1200	10	0.75	7	100	0.2	Scenario3	1	107	1	0	0	0	26	0
4	0.001	0.2	20	1000	5	1200	10	0.75	7	100	0.2	Scenario3	1	104	1	0	0	0	26	0
2	0.001	0.2	10	1000	5	1200	10	0.75	7	100	0.5	Scenario3	1	84	0	2	0	0	21	0
3	0.001	0.2	10	1000	5	1200	10	0.75	7	100	0.8	Scenario3	1	65	3	0	0	0	22	0
1	0.001	0.2	10	1000	5	1200	10	0.75	7	100	0.2	Scenario3	1	108	0	0	0	0	27	<RuntimePrimitiveException>
4	0.001	0.2	20	1000	5	1200	10	0.75	7	100	0.2	Scenario3	1	105	1	0	0	0	26	0
2	0.001	0.2	10	1000	5	1200	10	0.75	7	100	0.5	Scenario3	1	85	0	2	0	0	21	0
3	0.001	0.2	10	1000	5	1200	10	0.75	7	100	0.8	Scenario3	1	66	3	0	0	0	22	0
2	0.001	0.2	10	1000	5	1200	10	0.75	7	100	0.5	Scenario3	1	86	0	2	0	0	21	0
4	0.001	0.2	20	1000	5	1200	10	0.75	7	100	0.2	Scenario3	1	106	1	0	0	0	26	0
3	0.001	0.2	10	1000	5	1200	10	0.75	7	100	0.8	Scenario3	1	67	3	0	0	0	22	0
2	0.001	0.2	10	1000	5	1200	10	0.75	7	100	0.5	Scenario3	1	87	0	2	0	0	21	0
4	0.001	0.2	20	1000	5	1200	10	0.75	7	100	0.2	Scenario3	1	107	1	0	0	0	26	0
2	0.001	0.2	10	1000	5	1200	10	0.75	7	100	0.5	Scenario3	1	88	0	2	0	0	21	0
4	0.001	0.2	20	1000	5	1200	10	0.75	7	100	0.2	Scenario3	1	108	0	0	0	0	27	<RuntimePrimitiveException>
3	0.001	0.2	10	1000	5	1200	10	0.75	7	100	0.8	Scenario3	1	68	3	0	0	0	22	0
5	0.001	0.2	20	1000	5	1200	10	0.75	7	100	0.5	Scenario3	1	0	5	5	0	0	0	0.05994392149008613
2	0.001	0.2	10	1000	5	1200	10	0.75	7	100	0.5	Scenario3	1	89	0	2	0	0	21	0
3	0.001	0.2	10	1000	5	1200	10	0.75	7	100	0.8	Scenario3	1	69	3	0	0	0	22	0
2	0.001	0.2	10	1000	5	1200	10	0.75	7	100	0.5	Scenario3	1	90	0	2	0	0	21	0
5	0.001	0.2	20	1000	5	1200	10	0.75	7	100	0.5	Scenario3	1	1	5	5	0	0	0	0.05994392149008613
2	0.001	0.2	10	1000	5	1200	10	0.75	7	100	0.5	Scenario3	1	91	0	2	0	0	21	0
3	0.001	0.2	10	1000	5	1200	10	0.75	7	100	0.8	Scenario3	1	70	3	0	0	0	22	0
2	0.001	0.2	10	1000	5	1200	10	0.75	7	100	0.5	Scenario3	1	92	0	2	0	0	21	0
6	0.001	0.2	20	1000	5	1200	10	0.75	7	100	0.8	Scenario3	1	0	8	2	0	0	0	0.11134564390146202
3	0.001	0.2	10	1000	5	1200	10	0.75	7	100	0.8	Scenario3	1	71	3	0	0	0	22	0
5	0.001	0.2	20	1000	5	1200	10	0.75	7	100	0.5	Scenario3	1	2	7	4	0	0	0	0.10677601530943649
2	0.001	0.2	10	1000	5	1200	10	0.75	7	100	0.5	Scenario3	1	93	0	2	0	0	21	0
2	0.001	0.2	10	1000	5	1200	10	0.75	7	100	0.5	Scenario3	1	94	0	2	0	0	21	0
3	0.001	0.2	10	1000	5	1200	10	0.75	7	100	0.8	Scenario3	1	72	3	0	0	0	22	0
6	0.001	0.2	20	1000	5	1200	10	0.75	7	100	0.8	Scenario3	1	1	8	2	0	0	0	0.11134564390146202
5	0.001	0.2	20	1000	5	1200	10	0.75	7	100	0.5	Scenario3	1	3	7	4	0	0	0	0.10677601530943649
2	0.001	0.2	10	1000	5	1200	10	0.75	7	100	0.5	Scenario3	1	95	0	2	0	0	21	0
3	0.001	0.2	10	1000	5	1200	10	0.75	7	100	0.8	Scenario3	1	73	3	0	0	0	22	0
2	0.001	0.2	10	1000	5	1200	10	0.75	7	100	0.5	Scenario3	1	96	0	2	0	0	21	0
3	0.001	0.2	10	1000	5	1200	10	0.75	7	100	0.8	Scenario3	1	74	2	0	0	0	23	0
2	0.001	0.2	10	1000	5	1200	10	0.75	7	100	0.5	Scenario3	1	97	0	2	0	0	21	0
5	0.001	0.2	20	1000	5	1200	10	0.75	7	100	0.5	Scenario3	1	4	7	4	0	0	0	0.10677601530943649
6	0.001	0.2	20	1000	5	1200	10	0.75	7	100	0.8	Scenario3	1	2	9	2	0	0	0	0.10870102735300362
3	0.001	0.2	10	1000	5	1200	10	0.75	7	100	0.8	Scenario3	1	75	2	0	0	0	23	0
2	0.001	0.2	10	1000	5	1200	10	0.75	7	100	0.5	Scenario3	1	98	0	2	0	0	21	0
2	0.001	0.2	10	1000	5	1200	10	0.75	7	100	0.5	Scenario3	1	99	0	2	0	0	21	0
5	0.001	0.2	20	1000	5	1200	10	0.75	7	100	0.5	Scenario3	1	5	7	4	0	0	0	0.10677601530943649
3	0.001	0.2	10	1000	5	1200	10	0.75	7	100	0.8	Scenario3	1	76	2	0	0	0	23	0
2	0.001	0.2	10	1000	5	1200	10	0.75	7	100	0.5	Scenario3	1	100	0	2	0	0	21	0
3	0.001	0.2	10	1000	5	1200	10	0.75	7	100	0.8	Scenario3	1	77	2	0	0	0	23	0
6	0.001	0.2	20	1000	5	1200	10	0.75	7	100	0.8	Scenario3	1	3	13	2	0	0	0	0.09416286174860886
2	0.001	0.2	10	1000	5	1200	10	0.75	7	100	0.5	Scenario3	1	101	0	2	0	0	21	0
5	0.001	0.2	20	1000	5	1200	10	0.75	7	100	0.5	Scenario3	1	6	8	3	0	0	0	0.11822850098699902
3	0.001	0.2	10	1000	5	1200	10	0.75	7	100	0.8	Scenario3	1	78	2	0	0	0	23	0
2	0.001	0.2	10	1000	5	1200	10	0.75	7	100	0.5	Scenario3	1	102	0	2	0	0	21	0
3	0.001	0.2	10	1000	5	1200	10	0.75	7	100	0.8	Scenario3	1	79	2	0	0	0	23	0
2	0.001	0.2	10	1000	5	1200	10	0.75	7	100	0.5	Scenario3	1	103	0	2	0	0	21	0
5	0.001	0.2	20	1000	5	1200	10	0.75	7	100	0.5	Scenario3	1	7	10	2	0	0	0	0.10531646860578585
6	0.001	0.2	20	1000	5	1200	10	0.75	7	100	0.8	Scenario3	1	4	13	2	0	0	0	0.09416286174860886
2	0.001	0.2	10	1000	5	1200	10	0.75	7	100	0.5	Scenario3	1	104	0	2	0	0	21	0
3	0.001	0.2	10	1000	5	1200	10	0.75	7	100	0.8	Scenario3	1	80	2	0	0	0	23	0
2	0.001	0.2	10	1000	5	1200	10	0.75	7	100	0.5	Scenario3	1	105	0	2	0	0	21	0
3	0.001	0.2	10	1000	5	1200	10	0.75	7	100	0.8	Scenario3	1	81	2	0	0	0	23	0
2	0.001	0.2	10	1000	5	1200	10	0.75	7	100	0.5	Scenario3	1	106	0	1	0	0	22	0
5	0.001	0.2	20	1000	5	1200	10	0.75	7	100	0.5	Scenario3	1	8	11	2	0	0	0	0.10162575427551682
3	0.001	0.2	10	1000	5	1200	10	0.75	7	100	0.8	Scenario3	1	82	2	0	0	0	23	0
2	0.001	0.2	10	1000	5	1200	10	0.75	7	100	0.5	Scenario3	1	107	0	1	0	0	22	0
6	0.001	0.2	20	1000	5	1200	10	0.75	7	100	0.8	Scenario3	1	5	16	1	0	0	0	0.05092835933629167
2	0.001	0.2	10	1000	5	1200	10	0.75	7	100	0.5	Scenario3	1	108	0	1	0	0	22	0
3	0.001	0.2	10	1000	5	1200	10	0.75	7	100	0.8	Scenario3	1	83	2	0	0	0	23	0
2	0.001	0.2	10	1000	5	1200	10	0.75	7	100	0.5	Scenario3	1	109	0	1	0	0	22	0
5	0.001	0.2	20	1000	5	1200	10	0.75	7	100	0.5	Scenario3	1	9	12	3	0	0	0	0.11556902055480299
3	0.001	0.2	10	1000	5	1200	10	0.75	7	100	0.8	Scenario3	1	84	2	0	0	0	23	0
2	0.001	0.2	10	1000	5	1200	10	0.75	7	100	0.5	Scenario3	1	110	0	1	0	0	22	0
3	0.001	0.2	10	1000	5	1200	10	0.75	7	100	0.8	Scenario3	1	85	2	0	0	0	23	0
2	0.001	0.2	10	1000	5	1200	10	0.75	7	100	0.5	Scenario3	1	111	0	1	0	0	22	0
6	0.001	0.2	20	1000	5	1200	10	0.75	7	100	0.8	Scenario3	1	6	18	1	0	0	0	0.04634033009676558
2	0.001	0.2	10	1000	5	1200	10	0.75	7	100	0.5	Scenario3	1	112	0	1	0	0	22	0
3	0.001	0.2	10	1000	5	1200	10	0.75	7	100	0.8	Scenario3	1	86	2	0	0	0	23	0
5	0.001	0.2	20	1000	5	1200	10	0.75	7	100	0.5	Scenario3	1	10	14	2	0	0	0	0.09058813446804806
2	0.001	0.2	10	1000	5	1200	10	0.75	7	100	0.5	Scenario3	1	113	0	1	0	0	22	0
3	0.001	0.2	10	1000	5	1200	10	0.75	7	100	0.8	Scenario3	1	87	2	0	0	0	23	0
2	0.001	0.2	10	1000	5	1200	10	0.75	7	100	0.5	Scenario3	1	114	0	1	0	0	22	0
3	0.001	0.2	10	1000	5	1200	10	0.75	7	100	0.8	Scenario3	1	88	2	0	0	0	23	0
2	0.001	0.2	10	1000	5	1200	10	0.75	7	100	0.5	Scenario3	1	115	0	1	0	0	22	0
5	0.001	0.2	20	1000	5	1200	10	0.75	7	100	0.5	Scenario3	1	11	15	2	0	0	0	0.08717511913739127
2	0.001	0.2	10	1000	5	1200	10	0.75	7	100	0.5	Scenario3	1	116	0	1	0	0	22	0
3	0.001	0.2	10	1000	5	1200	10	0.75	7	100	0.8	Scenario3	1	89	2	0	0	0	23	0
6	0.001	0.2	20	1000	5	1200	10	0.75	7	100	0.8	Scenario3	1	7	17	2	0	0	0	0.08088064376968307
2	0.001	0.2	10	1000	5	1200	10	0.75	7	100	0.5	Scenario3	1	117	0	1	0	0	22	0
3	0.001	0.2	10	1000	5	1200	10	0.75	7	100	0.8	Scenario3	1	90	2	0	0	0	23	0
2	0.001	0.2	10	1000	5	1200	10	0.75	7	100	0.5	Scenario3	1	118	0	1	0	0	22	0
3	0.001	0.2	10	1000	5	1200	10	0.75	7	100	0.8	Scenario3	1	91	2	0	0	0	23	0
2	0.001	0.2	10	1000	5	1200	10	0.75	7	100	0.5	Scenario3	1	119	0	1	0	0	22	0
5	0.001	0.2	20	1000	5	1200	10	0.75	7	100	0.5	Scenario3	1	12	19	2	0	0	0	0.0752849693727911
3	0.001	0.2	10	1000	5	1200	10	0.75	7	100	0.8	Scenario3	1	92	2	0	0	0	23	0
2	0.001	0.2	10	1000	5	1200	10	0.75	7	100	0.5	Scenario3	1	120	0	1	0	0	22	0
6	0.001	0.2	20	1000	5	1200	10	0.75	7	100	0.8	Scenario3	1	8	18	2	0	0	0	0.07799859836475886
2	0.001	0.2	10	1000	5	1200	10	0.75	7	100	0.5	Scenario3	1	121	0	1	0	0	22	0
3	0.001	0.2	10	1000	5	1200	10	0.75	7	100	0.8	Scenario3	1	93	2	0	0	0	23	0
2	0.001	0.2	10	1000	5	1200	10	0.75	7	100	0.5	Scenario3	1	122	0	1	0	0	22	0
3	0.001	0.2	10	1000	5	1200	10	0.75	7	100	0.8	Scenario3	1	94	2	0	0	0	23	0
2	0.001	0.2	10	1000	5	1200	10	0.75	7	100	0.5	Scenario3	1	123	0	1	0	0	22	0
5	0.001	0.2	20	1000	5	1200	10	0.75	7	100	0.5	Scenario3	1	13	20	2	0	0	0	0.07273072601586948
3	0.001	0.2	10	1000	5	1200	10	0.75	7	100	0.8	Scenario3	1	95	2	0	0	0	23	0
2	0.001	0.2	10	1000	5	1200	10	0.75	7	100	0.5	Scenario3	1	124	0	1	0	0	22	0
2	0.001	0.2	10	1000	5	1200	10	0.75	7	100	0.5	Scenario3	1	125	0	1	0	0	22	0
3	0.001	0.2	10	1000	5	1200	10	0.75	7	100	0.8	Scenario3	1	96	2	0	0	0	23	0
6	0.001	0.2	20	1000	5	1200	10	0.75	7	100	0.8	Scenario3	1	9	19	1	0	0	0	0.04433296345736698
2	0.001	0.2	10	1000	5	1200	10	0.75	7	100	0.5	Scenario3	1	126	0	1	0	0	22	0
3	0.001	0.2	10	1000	5	1200	10	0.75	7	100	0.8	Scenario3	1	97	2	0	0	0	23	0
2	0.001	0.2	10	1000	5	1200	10	0.75	7	100	0.5	Scenario3	1	127	0	1	0	0	22	0
3	0.001	0.2	10	1000	5	1200	10	0.75	7	100	0.8	Scenario3	1	98	2	0	0	0	23	0
2	0.001	0.2	10	1000	5	1200	10	0.75	7	100	0.5	Scenario3	1	128	0	1	0	0	22	0
5	0.001	0.2	20	1000	5	1200	10	0.75	7	100	0.5	Scenario3	1	14	20	2	0	0	0	0.07273072601586948
3	0.001	0.2	10	1000	5	1200	10	0.75	7	100	0.8	Scenario3	1	99	2	0	0	0	23	0
2	0.001	0.2	10	1000	5	1200	10	0.75	7	100	0.5	Scenario3	1	129	0	0	0	0	23	<RuntimePrimitiveException>
6	0.001	0.2	20	1000	5	1200	10	0.75	7	100	0.8	Scenario3	1	10	22	0	0	0	0	0
3	0.001	0.2	10	1000	5	1200	10	0.75	7	100	0.8	Scenario3	1	100	2	0	0	0	23	0
3	0.001	0.2	10	1000	5	1200	10	0.75	7	100	0.8	Scenario3	1	101	2	0	0	0	23	0
5	0.001	0.2	20	1000	5	1200	10	0.75	7	100	0.5	Scenario3	1	15	21	2	0	0	0	0.07032606137131864
3	0.001	0.2	10	1000	5	1200	10	0.75	7	100	0.8	Scenario3	1	102	2	0	0	0	23	0
7	0.001	0.2	50	1000	5	1200	10	0.75	7	100	0.2	Scenario3	1	0	2	8	0	0	0	-0.25049914701455084
3	0.001	0.2	10	1000	5	1200	10	0.75	7	100	0.8	Scenario3	1	103	2	0	0	0	23	0
6	0.001	0.2	20	1000	5	1200	10	0.75	7	100	0.8	Scenario3	1	11	22	0	0	0	0	0
7	0.001	0.2	50	1000	5	1200	10	0.75	7	100	0.2	Scenario3	1	1	2	8	0	0	0	-0.25049914701455084
3	0.001	0.2	10	1000	5	1200	10	0.75	7	100	0.8	Scenario3	1	104	2	0	0	0	23	0
5	0.001	0.2	20	1000	5	1200	10	0.75	7	100	0.5	Scenario3	1	16	14	0	0	0	10	0
7	0.001	0.2	50	1000	5	1200	10	0.75	7	100	0.2	Scenario3	1	2	3	8	0	0	0	-0.1890743485198194
3	0.001	0.2	10	1000	5	1200	10	0.75	7	100	0.8	Scenario3	1	105	2	0	0	0	23	0
3	0.001	0.2	10	1000	5	1200	10	0.75	7	100	0.8	Scenario3	1	106	2	0	0	0	23	0
7	0.001	0.2	50	1000	5	1200	10	0.75	7	100	0.2	Scenario3	1	3	4	11	0	0	0	-0.08102912158902688
5	0.001	0.2	20	1000	5	1200	10	0.75	7	100	0.5	Scenario3	1	17	13	0	0	0	11	0
6	0.001	0.2	20	1000	5	1200	10	0.75	7	100	0.8	Scenario3	1	12	23	0	0	0	0	0
3	0.001	0.2	10	1000	5	1200	10	0.75	7	100	0.8	Scenario3	1	107	2	0	0	0	23	0
7	0.001	0.2	50	1000	5	1200	10	0.75	7	100	0.2	Scenario3	1	4	4	11	0	0	0	-0.08102912158902688
3	0.001	0.2	10	1000	5	1200	10	0.75	7	100	0.8	Scenario3	1	108	2	0	0	0	23	0
5	0.001	0.2	20	1000	5	1200	10	0.75	7	100	0.5	Scenario3	1	18	13	0	0	0	11	0
3	0.001	0.2	10	1000	5	1200	10	0.75	7	100	0.8	Scenario3	1	109	2	0	0	0	23	0
7	0.001	0.2	50	1000	5	1200	10	0.75	7	100	0.2	Scenario3	1	5	4	13	0	0	0	-0.06508469033339336
3	0.001	0.2	10	1000	5	1200	10	0.75	7	100	0.8	Scenario3	1	110	2	0	0	0	23	0
6	0.001	0.2	20	1000	5	1200	10	0.75	7	100	0.8	Scenario3	1	13	23	0	0	0	0	0
3	0.001	0.2	10	1000	5	1200	10	0.75	7	100	0.8	Scenario3	1	111	2	0	0	0	23	0
5	0.001	0.2	20	1000	5	1200	10	0.75	7	100	0.5	Scenario3	1	19	13	0	0	0	11	0
7	0.001	0.2	50	1000	5	1200	10	0.75	7	100	0.2	Scenario3	1	6	4	15	0	0	0	-0.05458974723764273
3	0.001	0.2	10	1000	5	1200	10	0.75	7	100	0.8	Scenario3	1	112	2	0	0	0	23	0
7	0.001	0.2	50	1000	5	1200	10	0.75	7	100	0.2	Scenario3	1	7	4	15	0	0	0	-0.05458974723764273
3	0.001	0.2	10	1000	5	1200	10	0.75	7	100	0.8	Scenario3	1	113	2	0	0	0	23	0
6	0.001	0.2	20	1000	5	1200	10	0.75	7	100	0.8	Scenario3	1	14	14	0	0	0	11	0
5	0.001	0.2	20	1000	5	1200	10	0.75	7	100	0.5	Scenario3	1	20	13	0	0	0	11	0
3	0.001	0.2	10	1000	5	1200	10	0.75	7	100	0.8	Scenario3	1	114	2	0	0	0	23	0
7	0.001	0.2	50	1000	5	1200	10	0.75	7	100	0.2	Scenario3	1	8	4	17	0	0	0	-0.047146587907096624
3	0.001	0.2	10	1000	5	1200	10	0.75	7	100	0.8	Scenario3	1	115	2	0	0	0	23	0
6	0.001	0.2	20	1000	5	1200	10	0.75	7	100	0.8	Scenario3	1	15	10	0	0	0	15	0
5	0.001	0.2	20	1000	5	1200	10	0.75	7	100	0.5	Scenario3	1	21	12	0	0	0	12	0
3	0.001	0.2	10	1000	5	1200	10	0.75	7	100	0.8	Scenario3	1	116	2	0	0	0	23	0
7	0.001	0.2	50	1000	5	1200	10	0.75	7	100	0.2	Scenario3	1	9	5	17	0	0	0	-0.03949975743570931
3	0.001	0.2	10	1000	5	1200	10	0.75	7	100	0.8	Scenario3	1	117	2	0	0	0	23	0
6	0.001	0.2	20	1000	5	1200	10	0.75	7	100	0.8	Scenario3	1	16	10	0	0	0	15	0
5	0.001	0.2	20	1000	5	1200	10	0.75	7	100	0.5	Scenario3	1	22	11	0	0	0	13	0
3	0.001	0.2	10	1000	5	1200	10	0.75	7	100	0.8	Scenario3	1	118	2	0	0	0	23	0
7	0.001	0.2	50	1000	5	1200	10	0.75	7	100	0.2	Scenario3	1	10	5	17	0	0	0	-0.03949975743570931
6	0.001	0.2	20	1000	5	1200	10	0.75	7	100	0.8	Scenario3	1	17	10	0	0	0	15	0
3	0.001	0.2	10	1000	5	1200	10	0.75	7	100	0.8	Scenario3	1	119	2	0	0	0	23	0
5	0.001	0.2	20	1000	5	1200	10	0.75	7	100	0.5	Scenario3	1	23	9	0	0	0	15	0
3	0.001	0.2	10	1000	5	1200	10	0.75	7	100	0.8	Scenario3	1	120	2	0	0	0	23	0
7	0.001	0.2	50	1000	5	1200	10	0.75	7	100	0.2	Scenario3	1	11	5	18	0	0	0	-0.03769472862563061
6	0.001	0.2	20	1000	5	1200	10	0.75	7	100	0.8	Scenario3	1	18	8	0	0	0	17	0
3	0.001	0.2	10	1000	5	1200	10	0.75	7	100	0.8	Scenario3	1	121	2	0	0	0	23	0
5	0.001	0.2	20	1000	5	1200	10	0.75	7	100	0.5	Scenario3	1	24	8	1	0	0	15	0.08150739113639974
3	0.001	0.2	10	1000	5	1200	10	0.75	7	100	0.8	Scenario3	1	122	2	0	0	0	23	0
7	0.001	0.2	50	1000	5	1200	10	0.75	7	100	0.2	Scenario3	1	12	5	19	0	0	0	-0.03607760255970207
6	0.001	0.2	20	1000	5	1200	10	0.75	7	100	0.8	Scenario3	1	19	8	0	0	0	17	0
5	0.001	0.2	20	1000	5	1200	10	0.75	7	100	0.5	Scenario3	1	25	6	2	0	0	16	0.11038420876919652
3	0.001	0.2	10	1000	5	1200	10	0.75	7	100	0.8	Scenario3	1	123	2	0	0	0	23	0
6	0.001	0.2	20	1000	5	1200	10	0.75	7	100	0.8	Scenario3	1	20	6	0	0	0	19	0
3	0.001	0.2	10	1000	5	1200	10	0.75	7	100	0.8	Scenario3	1	124	2	0	0	0	23	0
7	0.001	0.2	50	1000	5	1200	10	0.75	7	100	0.2	Scenario3	1	13	4	13	0	0	10	-0.06508469033339336
5	0.001	0.2	20	1000	5	1200	10	0.75	7	100	0.5	Scenario3	1	26	6	2	0	0	16	0.11038420876919652
3	0.001	0.2	10	1000	5	1200	10	0.75	7	100	0.8	Scenario3	1	125	2	0	0	0	23	0
6	0.001	0.2	20	1000	5	1200	10	0.75	7	100	0.8	Scenario3	1	21	6	0	0	0	19	0
7	0.001	0.2	50	1000	5	1200	10	0.75	7	100	0.2	Scenario3	1	14	3	13	0	0	11	-0.07619353711543435
5	0.001	0.2	20	1000	5	1200	10	0.75	7	100	0.5	Scenario3	1	27	5	2	0	0	17	0.1018858344445068
3	0.001	0.2	10	1000	5	1200	10	0.75	7	100	0.8	Scenario3	1	126	2	0	0	0	23	0
7	0.001	0.2	50	1000	5	1200	10	0.75	7	100	0.2	Scenario3	1	15	2	10	0	0	15	-0.1365028196022417
6	0.001	0.2	20	1000	5	1200	10	0.75	7	100	0.8	Scenario3	1	22	6	0	0	0	19	0
5	0.001	0.2	20	1000	5	1200	10	0.75	7	100	0.5	Scenario3	1	28	5	2	0	0	17	0.1018858344445068
3	0.001	0.2	10	1000	5	1200	10	0.75	7	100	0.8	Scenario3	1	127	2	0	0	0	23	0
5	0.001	0.2	20	1000	5	1200	10	0.75	7	100	0.5	Scenario3	1	29	1	2	0	0	21	-2.3767714599175296
7	0.001	0.2	50	1000	5	1200	10	0.75	7	100	0.2	Scenario3	1	16	2	10	0	0	15	-0.1365028196022417
3	0.001	0.2	10	1000	5	1200	10	0.75	7	100	0.8	Scenario3	1	128	2	0	0	0	23	0
6	0.001	0.2	20	1000	5	1200	10	0.75	7	100	0.8	Scenario3	1	23	6	0	0	0	19	0
5	0.001	0.2	20	1000	5	1200	10	0.75	7	100	0.5	Scenario3	1	30	1	2	0	0	21	-2.3767714599175296
3	0.001	0.2	10	1000	5	1200	10	0.75	7	100	0.8	Scenario3	1	129	2	0	0	0	23	0
7	0.001	0.2	50	1000	5	1200	10	0.75	7	100	0.2	Scenario3	1	17	2	8	0	0	17	-0.25049914701455084
6	0.001	0.2	20	1000	5	1200	10	0.75	7	100	0.8	Scenario3	1	24	6	0	0	0	19	0
5	0.001	0.2	20	1000	5	1200	10	0.75	7	100	0.5	Scenario3	1	31	1	2	0	0	21	-2.3767714599175296
3	0.001	0.2	10	1000	5	1200	10	0.75	7	100	0.8	Scenario3	1	130	2	0	0	0	23	0
7	0.001	0.2	50	1000	5	1200	10	0.75	7	100	0.2	Scenario3	1	18	2	8	0	0	17	-0.25049914701455084
5	0.001	0.2	20	1000	5	1200	10	0.75	7	100	0.5	Scenario3	1	32	1	2	0	0	21	-2.3767714599175296
3	0.001	0.2	10	1000	5	1200	10	0.75	7	100	0.8	Scenario3	1	131	2	0	0	0	23	0
6	0.001	0.2	20	1000	5	1200	10	0.75	7	100	0.8	Scenario3	1	25	6	0	0	0	19	0
7	0.001	0.2	50	1000	5	1200	10	0.75	7	100	0.2	Scenario3	1	19	2	6	0	0	19	-0.927582436069986
5	0.001	0.2	20	1000	5	1200	10	0.75	7	100	0.5	Scenario3	1	33	1	2	0	0	21	-2.3767714599175296
3	0.001	0.2	10	1000	5	1200	10	0.75	7	100	0.8	Scenario3	1	132	2	0	0	0	23	0
5	0.001	0.2	20	1000	5	1200	10	0.75	7	100	0.5	Scenario3	1	34	1	2	0	0	21	-2.3767714599175296
6	0.001	0.2	20	1000	5	1200	10	0.75	7	100	0.8	Scenario3	1	26	6	0	0	0	19	0
7	0.001	0.2	50	1000	5	1200	10	0.75	7	100	0.2	Scenario3	1	20	2	6	0	0	19	-0.927582436069986
3	0.001	0.2	10	1000	5	1200	10	0.75	7	100	0.8	Scenario3	1	133	2	0	0	0	23	0
5	0.001	0.2	20	1000	5	1200	10	0.75	7	100	0.5	Scenario3	1	35	1	2	0	0	21	-2.3767714599175296
7	0.001	0.2	50	1000	5	1200	10	0.75	7	100	0.2	Scenario3	1	21	1	7	0	0	19	-0.6495005467698518
3	0.001	0.2	10	1000	5	1200	10	0.75	7	100	0.8	Scenario3	1	134	2	0	0	0	23	0
6	0.001	0.2	20	1000	5	1200	10	0.75	7	100	0.8	Scenario3	1	27	5	0	0	0	20	0
5	0.001	0.2	20	1000	5	1200	10	0.75	7	100	0.5	Scenario3	1	36	0	2	0	0	22	0
7	0.001	0.2	50	1000	5	1200	10	0.75	7	100	0.2	Scenario3	1	22	1	7	0	0	19	-0.6495005467698518
3	0.001	0.2	10	1000	5	1200	10	0.75	7	100	0.8	Scenario3	1	135	2	0	0	0	23	0
5	0.001	0.2	20	1000	5	1200	10	0.75	7	100	0.5	Scenario3	1	37	0	2	0	0	22	0
6	0.001	0.2	20	1000	5	1200	10	0.75	7	100	0.8	Scenario3	1	28	5	0	0	0	20	0
7	0.001	0.2	50	1000	5	1200	10	0.75	7	100	0.2	Scenario3	1	23	1	7	0	0	19	-0.6495005467698518
3	0.001	0.2	10	1000	5	1200	10	0.75	7	100	0.8	Scenario3	1	136	2	0	0	0	23	0
5	0.001	0.2	20	1000	5	1200	10	0.75	7	100	0.5	Scenario3	1	38	0	2	0	0	22	0
7	0.001	0.2	50	1000	5	1200	10	0.75	7	100	0.2	Scenario3	1	24	1	5	0	0	21	-0.6127184135142354
6	0.001	0.2	20	1000	5	1200	10	0.75	7	100	0.8	Scenario3	1	29	5	0	0	0	20	0
3	0.001	0.2	10	1000	5	1200	10	0.75	7	100	0.8	Scenario3	1	137	2	0	0	0	23	0
5	0.001	0.2	20	1000	5	1200	10	0.75	7	100	0.5	Scenario3	1	39	0	2	0	0	22	0
5	0.001	0.2	20	1000	5	1200	10	0.75	7	100	0.5	Scenario3	1	40	0	2	0	0	22	0
3	0.001	0.2	10	1000	5	1200	10	0.75	7	100	0.8	Scenario3	1	138	1	0	0	0	24	0
7	0.001	0.2	50	1000	5	1200	10	0.75	7	100	0.2	Scenario3	1	25	1	5	0	0	21	-0.6127184135142354
6	0.001	0.2	20	1000	5	1200	10	0.75	7	100	0.8	Scenario3	1	30	5	0	0	0	20	0
5	0.001	0.2	20	1000	5	1200	10	0.75	7	100	0.5	Scenario3	1	41	0	2	0	0	22	0
3	0.001	0.2	10	1000	5	1200	10	0.75	7	100	0.8	Scenario3	1	139	1	0	0	0	24	0
7	0.001	0.2	50	1000	5	1200	10	0.75	7	100	0.2	Scenario3	1	26	1	5	0	0	21	-0.6127184135142354
5	0.001	0.2	20	1000	5	1200	10	0.75	7	100	0.5	Scenario3	1	42	0	2	0	0	22	0
3	0.001	0.2	10	1000	5	1200	10	0.75	7	100	0.8	Scenario3	1	140	1	0	0	0	24	0
6	0.001	0.2	20	1000	5	1200	10	0.75	7	100	0.8	Scenario3	1	31	5	0	0	0	20	0
7	0.001	0.2	50	1000	5	1200	10	0.75	7	100	0.2	Scenario3	1	27	1	4	0	0	22	-0.3853387429331561
5	0.001	0.2	20	1000	5	1200	10	0.75	7	100	0.5	Scenario3	1	43	0	2	0	0	22	0
3	0.001	0.2	10	1000	5	1200	10	0.75	7	100	0.8	Scenario3	1	141	1	0	0	0	24	0
7	0.001	0.2	50	1000	5	1200	10	0.75	7	100	0.2	Scenario3	1	28	1	4	0	0	22	-0.3853387429331561
6	0.001	0.2	20	1000	5	1200	10	0.75	7	100	0.8	Scenario3	1	32	5	0	0	0	20	0
5	0.001	0.2	20	1000	5	1200	10	0.75	7	100	0.5	Scenario3	1	44	0	2	0	0	22	0
3	0.001	0.2	10	1000	5	1200	10	0.75	7	100	0.8	Scenario3	1	142	1	0	0	0	24	0
7	0.001	0.2	50	1000	5	1200	10	0.75	7	100	0.2	Scenario3	1	29	1	4	0	0	22	-0.3853387429331561
5	0.001	0.2	20	1000	5	1200	10	0.75	7	100	0.5	Scenario3	1	45	0	2	0	0	22	0
3	0.001	0.2	10	1000	5	1200	10	0.75	7	100	0.8	Scenario3	1	143	1	0	0	0	24	0
6	0.001	0.2	20	1000	5	1200	10	0.75	7	100	0.8	Scenario3	1	33	5	0	0	0	20	0
7	0.001	0.2	50	1000	5	1200	10	0.75	7	100	0.2	Scenario3	1	30	1	4	0	0	22	-0.3853387429331561
5	0.001	0.2	20	1000	5	1200	10	0.75	7	100	0.5	Scenario3	1	46	0	2	0	0	22	0
3	0.001	0.2	10	1000	5	1200	10	0.75	7	100	0.8	Scenario3	1	144	1	0	0	0	24	0
6	0.001	0.2	20	1000	5	1200	10	0.75	7	100	0.8	Scenario3	1	34	3	0	0	0	22	0
5	0.001	0.2	20	1000	5	1200	10	0.75	7	100	0.5	Scenario3	1	47	0	2	0	0	22	0
7	0.001	0.2	50	1000	5	1200	10	0.75	7	100	0.2	Scenario3	1	31	1	4	0	0	22	-0.3853387429331561
3	0.001	0.2	10	1000	5	1200	10	0.75	7	100	0.8	Scenario3	1	145	1	0	0	0	24	0
5	0.001	0.2	20	1000	5	1200	10	0.75	7	100	0.5	Scenario3	1	48	0	2	0	0	22	0
6	0.001	0.2	20	1000	5	1200	10	0.75	7	100	0.8	Scenario3	1	35	3	0	0	0	22	0
7	0.001	0.2	50	1000	5	1200	10	0.75	7	100	0.2	Scenario3	1	32	1	4	0	0	22	-0.3853387429331561
3	0.001	0.2	10	1000	5	1200	10	0.75	7	100	0.8	Scenario3	1	146	1	0	0	0	24	0
5	0.001	0.2	20	1000	5	1200	10	0.75	7	100	0.5	Scenario3	1	49	0	2	0	0	22	0
3	0.001	0.2	10	1000	5	1200	10	0.75	7	100	0.8	Scenario3	1	147	0	1	0	0	24	0
6	0.001	0.2	20	1000	5	1200	10	0.75	7	100	0.8	Scenario3	1	36	3	0	0	0	22	0
7	0.001	0.2	50	1000	5	1200	10	0.75	7	100	0.2	Scenario3	1	33	1	4	0	0	22	-0.3853387429331561
5	0.001	0.2	20	1000	5	1200	10	0.75	7	100	0.5	Scenario3	1	50	0	2	0	0	22	0
3	0.001	0.2	10	1000	5	1200	10	0.75	7	100	0.8	Scenario3	1	148	0	1	0	0	24	0
7	0.001	0.2	50	1000	5	1200	10	0.75	7	100	0.2	Scenario3	1	34	1	4	0	0	22	-0.3853387429331561
6	0.001	0.2	20	1000	5	1200	10	0.75	7	100	0.8	Scenario3	1	37	3	0	0	0	22	0
5	0.001	0.2	20	1000	5	1200	10	0.75	7	100	0.5	Scenario3	1	51	0	2	0	0	22	0
3	0.001	0.2	10	1000	5	1200	10	0.75	7	100	0.8	Scenario3	1	149	0	1	0	0	24	0
5	0.001	0.2	20	1000	5	1200	10	0.75	7	100	0.5	Scenario3	1	52	0	2	0	0	22	0
7	0.001	0.2	50	1000	5	1200	10	0.75	7	100	0.2	Scenario3	1	35	1	4	0	0	22	-0.3853387429331561
6	0.001	0.2	20	1000	5	1200	10	0.75	7	100	0.8	Scenario3	1	38	3	0	0	0	22	0
3	0.001	0.2	10	1000	5	1200	10	0.75	7	100	0.8	Scenario3	1	150	0	1	0	0	24	0
5	0.001	0.2	20	1000	5	1200	10	0.75	7	100	0.5	Scenario3	1	53	0	2	0	0	22	0
7	0.001	0.2	50	1000	5	1200	10	0.75	7	100	0.2	Scenario3	1	36	1	4	0	0	22	-0.3853387429331561
3	0.001	0.2	10	1000	5	1200	10	0.75	7	100	0.8	Scenario3	1	151	0	1	0	0	24	0
6	0.001	0.2	20	1000	5	1200	10	0.75	7	100	0.8	Scenario3	1	39	3	0	0	0	22	0
5	0.001	0.2	20	1000	5	1200	10	0.75	7	100	0.5	Scenario3	1	54	0	2	0	0	22	0
3	0.001	0.2	10	1000	5	1200	10	0.75	7	100	0.8	Scenario3	1	152	0	1	0	0	24	0
7	0.001	0.2	50	1000	5	1200	10	0.75	7	100	0.2	Scenario3	1	37	1	3	0	0	23	-0.3116068185945161
5	0.001	0.2	20	1000	5	1200	10	0.75	7	100	0.5	Scenario3	1	55	0	2	0	0	22	0
6	0.001	0.2	20	1000	5	1200	10	0.75	7	100	0.8	Scenario3	1	40	3	0	0	0	22	0
3	0.001	0.2	10	1000	5	1200	10	0.75	7	100	0.8	Scenario3	1	153	0	1	0	0	24	0
7	0.001	0.2	50	1000	5	1200	10	0.75	7	100	0.2	Scenario3	1	38	1	3	0	0	23	-0.3116068185945161
5	0.001	0.2	20	1000	5	1200	10	0.75	7	100	0.5	Scenario3	1	56	0	2	0	0	22	0
3	0.001	0.2	10	1000	5	1200	10	0.75	7	100	0.8	Scenario3	1	154	0	1	0	0	24	0
6	0.001	0.2	20	1000	5	1200	10	0.75	7	100	0.8	Scenario3	1	41	3	0	0	0	22	0
7	0.001	0.2	50	1000	5	1200	10	0.75	7	100	0.2	Scenario3	1	39	1	3	0	0	23	-0.3116068185945161
5	0.001	0.2	20	1000	5	1200	10	0.75	7	100	0.5	Scenario3	1	57	0	2	0	0	22	0
3	0.001	0.2	10	1000	5	1200	10	0.75	7	100	0.8	Scenario3	1	155	0	1	0	0	24	0
6	0.001	0.2	20	1000	5	1200	10	0.75	7	100	0.8	Scenario3	1	42	3	0	0	0	22	0
7	0.001	0.2	50	1000	5	1200	10	0.75	7	100	0.2	Scenario3	1	40	1	3	0	0	23	-0.3116068185945161
3	0.001	0.2	10	1000	5	1200	10	0.75	7	100	0.8	Scenario3	1	156	0	1	0	0	24	0
5	0.001	0.2	20	1000	5	1200	10	0.75	7	100	0.5	Scenario3	1	58	0	2	0	0	22	0
3	0.001	0.2	10	1000	5	1200	10	0.75	7	100	0.8	Scenario3	1	157	0	1	0	0	24	0
7	0.001	0.2	50	1000	5	1200	10	0.75	7	100	0.2	Scenario3	1	41	1	3	0	0	23	-0.3116068185945161
5	0.001	0.2	20	1000	5	1200	10	0.75	7	100	0.5	Scenario3	1	59	0	2	0	0	22	0
6	0.001	0.2	20	1000	5	1200	10	0.75	7	100	0.8	Scenario3	1	43	3	0	0	0	22	0
3	0.001	0.2	10	1000	5	1200	10	0.75	7	100	0.8	Scenario3	1	158	0	1	0	0	24	0
5	0.001	0.2	20	1000	5	1200	10	0.75	7	100	0.5	Scenario3	1	60	0	2	0	0	22	0
7	0.001	0.2	50	1000	5	1200	10	0.75	7	100	0.2	Scenario3	1	42	1	2	0	0	24	-0.2782684824654433
6	0.001	0.2	20	1000	5	1200	10	0.75	7	100	0.8	Scenario3	1	44	3	0	0	0	22	0
3	0.001	0.2	10	1000	5	1200	10	0.75	7	100	0.8	Scenario3	1	159	0	1	0	0	24	0
5	0.001	0.2	20	1000	5	1200	10	0.75	7	100	0.5	Scenario3	1	61	0	2	0	0	22	0
7	0.001	0.2	50	1000	5	1200	10	0.75	7	100	0.2	Scenario3	1	43	1	2	0	0	24	-0.2782684824654433
3	0.001	0.2	10	1000	5	1200	10	0.75	7	100	0.8	Scenario3	1	160	0	1	0	0	24	0
6	0.001	0.2	20	1000	5	1200	10	0.75	7	100	0.8	Scenario3	1	45	3	0	0	0	22	0
5	0.001	0.2	20	1000	5	1200	10	0.75	7	100	0.5	Scenario3	1	62	0	2	0	0	22	0
7	0.001	0.2	50	1000	5	1200	10	0.75	7	100	0.2	Scenario3	1	44	1	2	0	0	24	-0.2782684824654433
3	0.001	0.2	10	1000	5	1200	10	0.75	7	100	0.8	Scenario3	1	161	0	1	0	0	24	0
6	0.001	0.2	20	1000	5	1200	10	0.75	7	100	0.8	Scenario3	1	46	3	0	0	0	22	0
5	0.001	0.2	20	1000	5	1200	10	0.75	7	100	0.5	Scenario3	1	63	0	2	0	0	22	0
7	0.001	0.2	50	1000	5	1200	10	0.75	7	100	0.2	Scenario3	1	45	1	2	0	0	24	-0.2782684824654433
3	0.001	0.2	10	1000	5	1200	10	0.75	7	100	0.8	Scenario3	1	162	0	1	0	0	24	0
5	0.001	0.2	20	1000	5	1200	10	0.75	7	100	0.5	Scenario3	1	64	0	2	0	0	22	0
6	0.001	0.2	20	1000	5	1200	10	0.75	7	100	0.8	Scenario3	1	47	3	0	0	0	22	0
7	0.001	0.2	50	1000	5	1200	10	0.75	7	100	0.2	Scenario3	1	46	1	2	0	0	24	-0.2782684824654433
3	0.001	0.2	10	1000	5	1200	10	0.75	7	100	0.8	Scenario3	1	163	0	1	0	0	24	0
5	0.001	0.2	20	1000	5	1200	10	0.75	7	100	0.5	Scenario3	1	65	0	2	0	0	22	0
7	0.001	0.2	50	1000	5	1200	10	0.75	7	100	0.2	Scenario3	1	47	1	2	0	0	24	-0.2782684824654433
3	0.001	0.2	10	1000	5	1200	10	0.75	7	100	0.8	Scenario3	1	164	0	1	0	0	24	0
6	0.001	0.2	20	1000	5	1200	10	0.75	7	100	0.8	Scenario3	1	48	3	0	0	0	22	0
5	0.001	0.2	20	1000	5	1200	10	0.75	7	100	0.5	Scenario3	1	66	0	2	0	0	22	0
3	0.001	0.2	10	1000	5	1200	10	0.75	7	100	0.8	Scenario3	1	165	0	1	0	0	24	0
7	0.001	0.2	50	1000	5	1200	10	0.75	7	100	0.2	Scenario3	1	48	1	2	0	0	24	-0.2782684824654433
5	0.001	0.2	20	1000	5	1200	10	0.75	7	100	0.5	Scenario3	1	67	0	2	0	0	22	0
6	0.001	0.2	20	1000	5	1200	10	0.75	7	100	0.8	Scenario3	1	49	3	0	0	0	22	0
3	0.001	0.2	10	1000	5	1200	10	0.75	7	100	0.8	Scenario3	1	166	0	1	0	0	24	0
7	0.001	0.2	50	1000	5	1200	10	0.75	7	100	0.2	Scenario3	1	49	1	2	0	0	24	-0.2782684824654433
5	0.001	0.2	20	1000	5	1200	10	0.75	7	100	0.5	Scenario3	1	68	0	2	0	0	22	0
6	0.001	0.2	20	1000	5	1200	10	0.75	7	100	0.8	Scenario3	1	50	3	0	0	0	22	0
3	0.001	0.2	10	1000	5	1200	10	0.75	7	100	0.8	Scenario3	1	167	0	2	0	0	24	0
7	0.001	0.2	50	1000	5	1200	10	0.75	7	100	0.2	Scenario3	1	50	1	2	0	0	24	-0.2782684824654433
5	0.001	0.2	20	1000	5	1200	10	0.75	7	100	0.5	Scenario3	1	69	0	2	0	0	22	0
3	0.001	0.2	10	1000	5	1200	10	0.75	7	100	0.8	Scenario3	1	168	0	2	0	0	24	0
6	0.001	0.2	20	1000	5	1200	10	0.75	7	100	0.8	Scenario3	1	51	3	0	0	0	22	0
5	0.001	0.2	20	1000	5	1200	10	0.75	7	100	0.5	Scenario3	1	70	0	2	0	0	22	0
7	0.001	0.2	50	1000	5	1200	10	0.75	7	100	0.2	Scenario3	1	51	1	2	0	0	24	-0.2782684824654433
3	0.001	0.2	10	1000	5	1200	10	0.75	7	100	0.8	Scenario3	1	169	0	2	0	0	24	0
5	0.001	0.2	20	1000	5	1200	10	0.75	7	100	0.5	Scenario3	1	71	0	2	0	0	22	0
7	0.001	0.2	50	1000	5	1200	10	0.75	7	100	0.2	Scenario3	1	52	1	2	0	0	24	-0.2782684824654433
6	0.001	0.2	20	1000	5	1200	10	0.75	7	100	0.8	Scenario3	1	52	3	0	0	0	22	0
3	0.001	0.2	10	1000	5	1200	10	0.75	7	100	0.8	Scenario3	1	170	0	2	0	0	24	0
5	0.001	0.2	20	1000	5	1200	10	0.75	7	100	0.5	Scenario3	1	72	0	2	0	0	22	0
7	0.001	0.2	50	1000	5	1200	10	0.75	7	100	0.2	Scenario3	1	53	1	2	0	0	24	-0.2782684824654433
3	0.001	0.2	10	1000	5	1200	10	0.75	7	100	0.8	Scenario3	1	171	0	2	0	0	24	0
6	0.001	0.2	20	1000	5	1200	10	0.75	7	100	0.8	Scenario3	1	53	3	0	0	0	22	0
5	0.001	0.2	20	1000	5	1200	10	0.75	7	100	0.5	Scenario3	1	73	0	2	0	0	22	0
3	0.001	0.2	10	1000	5	1200	10	0.75	7	100	0.8	Scenario3	1	172	0	2	0	0	24	0
7	0.001	0.2	50	1000	5	1200	10	0.75	7	100	0.2	Scenario3	1	54	1	2	0	0	24	-0.2782684824654433
6	0.001	0.2	20	1000	5	1200	10	0.75	7	100	0.8	Scenario3	1	54	3	0	0	0	22	0
5	0.001	0.2	20	1000	5	1200	10	0.75	7	100	0.5	Scenario3	1	74	0	2	0	0	22	0
3	0.001	0.2	10	1000	5	1200	10	0.75	7	100	0.8	Scenario3	1	173	0	2	0	0	24	0
7	0.001	0.2	50	1000	5	1200	10	0.75	7	100	0.2	Scenario3	1	55	1	2	0	0	24	-0.2782684824654433
5	0.001	0.2	20	1000	5	1200	10	0.75	7	100	0.5	Scenario3	1	75	0	2	0	0	22	0
3	0.001	0.2	10	1000	5	1200	10	0.75	7	100	0.8	Scenario3	1	174	0	2	0	0	24	0
6	0.001	0.2	20	1000	5	1200	10	0.75	7	100	0.8	Scenario3	1	55	3	0	0	0	22	0
7	0.001	0.2	50	1000	5	1200	10	0.75	7	100	0.2	Scenario3	1	56	1	2	0	0	24	-0.2782684824654433
5	0.001	0.2	20	1000	5	1200	10	0.75	7	100	0.5	Scenario3	1	76	0	2	0	0	22	0
3	0.001	0.2	10	1000	5	1200	10	0.75	7	100	0.8	Scenario3	1	175	0	2	0	0	24	0
6	0.001	0.2	20	1000	5	1200	10	0.75	7	100	0.8	Scenario3	1	56	3	0	0	0	22	0
7	0.001	0.2	50	1000	5	1200	10	0.75	7	100	0.2	Scenario3	1	57	1	2	0	0	24	-0.2782684824654433
5	0.001	0.2	20	1000	5	1200	10	0.75	7	100	0.5	Scenario3	1	77	0	2	0	0	22	0
3	0.001	0.2	10	1000	5	1200	10	0.75	7	100	0.8	Scenario3	1	176	0	2	0	0	24	0
7	0.001	0.2	50	1000	5	1200	10	0.75	7	100	0.2	Scenario3	1	58	1	2	0	0	24	-0.2782684824654433
6	0.001	0.2	20	1000	5	1200	10	0.75	7	100	0.8	Scenario3	1	57	3	0	0	0	22	0
5	0.001	0.2	20	1000	5	1200	10	0.75	7	100	0.5	Scenario3	1	78	0	2	0	0	22	0
3	0.001	0.2	10	1000	5	1200	10	0.75	7	100	0.8	Scenario3	1	177	0	2	0	0	24	0
7	0.001	0.2	50	1000	5	1200	10	0.75	7	100	0.2	Scenario3	1	59	1	2	0	0	24	-0.2782684824654433
5	0.001	0.2	20	1000	5	1200	10	0.75	7	100	0.5	Scenario3	1	79	0	2	0	0	22	0
6	0.001	0.2	20	1000	5	1200	10	0.75	7	100	0.8	Scenario3	1	58	3	0	0	0	22	0
3	0.001	0.2	10	1000	5	1200	10	0.75	7	100	0.8	Scenario3	1	178	0	2	0	0	24	0
7	0.001	0.2	50	1000	5	1200	10	0.75	7	100	0.2	Scenario3	1	60	1	2	0	0	24	-0.2782684824654433
5	0.001	0.2	20	1000	5	1200	10	0.75	7	100	0.5	Scenario3	1	80	0	2	0	0	22	0
3	0.001	0.2	10	1000	5	1200	10	0.75	7	100	0.8	Scenario3	1	179	1	1	0	0	24	-0.15087807325639735
6	0.001	0.2	20	1000	5	1200	10	0.75	7	100	0.8	Scenario3	1	59	3	0	0	0	22	0
7	0.001	0.2	50	1000	5	1200	10	0.75	7	100	0.2	Scenario3	1	61	1	2	0	0	24	-0.2782684824654433
5	0.001	0.2	20	1000	5	1200	10	0.75	7	100	0.5	Scenario3	1	81	0	2	0	0	22	0
3	0.001	0.2	10	1000	5	1200	10	0.75	7	100	0.8	Scenario3	1	180	1	2	0	0	24	-0.0635057500345778
6	0.001	0.2	20	1000	5	1200	10	0.75	7	100	0.8	Scenario3	1	60	3	0	0	0	22	0
5	0.001	0.2	20	1000	5	1200	10	0.75	7	100	0.5	Scenario3	1	82	0	2	0	0	22	0
7	0.001	0.2	50	1000	5	1200	10	0.75	7	100	0.2	Scenario3	1	62	1	2	0	0	24	-0.2782684824654433
3	0.001	0.2	10	1000	5	1200	10	0.75	7	100	0.8	Scenario3	1	181	1	3	0	0	24	-0.043847373692410416
5	0.001	0.2	20	1000	5	1200	10	0.75	7	100	0.5	Scenario3	1	83	0	2	0	0	22	0
6	0.001	0.2	20	1000	5	1200	10	0.75	7	100	0.8	Scenario3	1	61	3	0	0	0	22	0
7	0.001	0.2	50	1000	5	1200	10	0.75	7	100	0.2	Scenario3	1	63	1	2	0	0	24	-0.2782684824654433
3	0.001	0.2	10	1000	5	1200	10	0.75	7	100	0.8	Scenario3	1	182	1	3	0	0	24	-0.043847373692410416
5	0.001	0.2	20	1000	5	1200	10	0.75	7	100	0.5	Scenario3	1	84	0	2	0	0	22	0
7	0.001	0.2	50	1000	5	1200	10	0.75	7	100	0.2	Scenario3	1	64	1	2	0	0	24	-0.2782684824654433
6	0.001	0.2	20	1000	5	1200	10	0.75	7	100	0.8	Scenario3	1	62	3	0	0	0	22	0
3	0.001	0.2	10	1000	5	1200	10	0.75	7	100	0.8	Scenario3	1	183	1	3	0	0	24	-0.043847373692410416
5	0.001	0.2	20	1000	5	1200	10	0.75	7	100	0.5	Scenario3	1	85	0	2	0	0	22	0
7	0.001	0.2	50	1000	5	1200	10	0.75	7	100	0.2	Scenario3	1	65	1	2	0	0	24	-0.2782684824654433
6	0.001	0.2	20	1000	5	1200	10	0.75	7	100	0.8	Scenario3	1	63	3	0	0	0	22	0
3	0.001	0.2	10	1000	5	1200	10	0.75	7	100	0.8	Scenario3	1	184	1	3	0	0	24	-0.043847373692410416
5	0.001	0.2	20	1000	5	1200	10	0.75	7	100	0.5	Scenario3	1	86	0	2	0	0	22	0
7	0.001	0.2	50	1000	5	1200	10	0.75	7	100	0.2	Scenario3	1	66	1	2	0	0	24	-0.2782684824654433
3	0.001	0.2	10	1000	5	1200	10	0.75	7	100	0.8	Scenario3	1	185	1	3	0	0	24	-0.043847373692410416
5	0.001	0.2	20	1000	5	1200	10	0.75	7	100	0.5	Scenario3	1	87	0	2	0	0	22	0
6	0.001	0.2	20	1000	5	1200	10	0.75	7	100	0.8	Scenario3	1	64	3	0	0	0	22	0
7	0.001	0.2	50	1000	5	1200	10	0.75	7	100	0.2	Scenario3	1	67	1	2	0	0	24	-0.2782684824654433
5	0.001	0.2	20	1000	5	1200	10	0.75	7	100	0.5	Scenario3	1	88	0	2	0	0	22	0
3	0.001	0.2	10	1000	5	1200	10	0.75	7	100	0.8	Scenario3	1	186	1	4	0	0	24	-0.034617424394151816
6	0.001	0.2	20	1000	5	1200	10	0.75	7	100	0.8	Scenario3	1	65	3	0	0	0	22	0
7	0.001	0.2	50	1000	5	1200	10	0.75	7	100	0.2	Scenario3	1	68	1	1	0	0	25	-0.23883489753984566
5	0.001	0.2	20	1000	5	1200	10	0.75	7	100	0.5	Scenario3	1	89	0	2	0	0	22	0
3	0.001	0.2	10	1000	5	1200	10	0.75	7	100	0.8	Scenario3	1	187	1	4	0	0	24	-0.034617424394151816
7	0.001	0.2	50	1000	5	1200	10	0.75	7	100	0.2	Scenario3	1	69	1	1	0	0	25	-0.23883489753984566
6	0.001	0.2	20	1000	5	1200	10	0.75	7	100	0.8	Scenario3	1	66	3	0	0	0	22	0
5	0.001	0.2	20	1000	5	1200	10	0.75	7	100	0.5	Scenario3	1	90	0	2	0	0	22	0
3	0.001	0.2	10	1000	5	1200	10	0.75	7	100	0.8	Scenario3	1	188	1	5	0	0	24	-0.028973212526626387
7	0.001	0.2	50	1000	5	1200	10	0.75	7	100	0.2	Scenario3	1	70	1	1	0	0	25	-0.23883489753984566
5	0.001	0.2	20	1000	5	1200	10	0.75	7	100	0.5	Scenario3	1	91	0	2	0	0	22	0
6	0.001	0.2	20	1000	5	1200	10	0.75	7	100	0.8	Scenario3	1	67	3	0	0	0	22	0
7	0.001	0.2	50	1000	5	1200	10	0.75	7	100	0.2	Scenario3	1	71	1	1	0	0	25	-0.23883489753984566
3	0.001	0.2	10	1000	5	1200	10	0.75	7	100	0.8	Scenario3	1	189	1	5	0	0	24	-0.028973212526626387
5	0.001	0.2	20	1000	5	1200	10	0.75	7	100	0.5	Scenario3	1	92	0	2	0	0	22	0
6	0.001	0.2	20	1000	5	1200	10	0.75	7	100	0.8	Scenario3	1	68	3	0	0	0	22	0
7	0.001	0.2	50	1000	5	1200	10	0.75	7	100	0.2	Scenario3	1	72	1	1	0	0	25	-0.23883489753984566
3	0.001	0.2	10	1000	5	1200	10	0.75	7	100	0.8	Scenario3	1	190	1	5	0	0	24	-0.028973212526626387
5	0.001	0.2	20	1000	5	1200	10	0.75	7	100	0.5	Scenario3	1	93	0	2	0	0	22	0
6	0.001	0.2	20	1000	5	1200	10	0.75	7	100	0.8	Scenario3	1	69	3	0	0	0	22	0
7	0.001	0.2	50	1000	5	1200	10	0.75	7	100	0.2	Scenario3	1	73	1	1	0	0	25	-0.23883489753984566
5	0.001	0.2	20	1000	5	1200	10	0.75	7	100	0.5	Scenario3	1	94	0	2	0	0	22	0
3	0.001	0.2	10	1000	5	1200	10	0.75	7	100	0.8	Scenario3	1	191	1	6	0	0	24	-0.025055117092994093
7	0.001	0.2	50	1000	5	1200	10	0.75	7	100	0.2	Scenario3	1	74	1	1	0	0	25	-0.23883489753984566
6	0.001	0.2	20	1000	5	1200	10	0.75	7	100	0.8	Scenario3	1	70	3	0	0	0	22	0
5	0.001	0.2	20	1000	5	1200	10	0.75	7	100	0.5	Scenario3	1	95	0	2	0	0	22	0
3	0.001	0.2	10	1000	5	1200	10	0.75	7	100	0.8	Scenario3	1	192	2	5	0	0	24	-7.85168298092699E-4
7	0.001	0.2	50	1000	5	1200	10	0.75	7	100	0.2	Scenario3	1	75	1	1	0	0	25	-0.23883489753984566
5	0.001	0.2	20	1000	5	1200	10	0.75	7	100	0.5	Scenario3	1	96	0	2	0	0	22	0
6	0.001	0.2	20	1000	5	1200	10	0.75	7	100	0.8	Scenario3	1	71	3	0	0	0	22	0
3	0.001	0.2	10	1000	5	1200	10	0.75	7	100	0.8	Scenario3	1	193	3	4	0	0	24	0.04822583027056568
5	0.001	0.2	20	1000	5	1200	10	0.75	7	100	0.5	Scenario3	1	97	0	1	0	0	23	0
7	0.001	0.2	50	1000	5	1200	10	0.75	7	100	0.2	Scenario3	1	76	1	1	0	0	25	-0.23883489753984566
6	0.001	0.2	20	1000	5	1200	10	0.75	7	100	0.8	Scenario3	1	72	3	0	0	0	22	0
5	0.001	0.2	20	1000	5	1200	10	0.75	7	100	0.5	Scenario3	1	98	0	1	0	0	23	0
7	0.001	0.2	50	1000	5	1200	10	0.75	7	100	0.2	Scenario3	1	77	1	1	0	0	25	-0.23883489753984566
3	0.001	0.2	10	1000	5	1200	10	0.75	7	100	0.8	Scenario3	1	194	3	4	0	0	24	0.04822583027056568
5	0.001	0.2	20	1000	5	1200	10	0.75	7	100	0.5	Scenario3	1	99	0	1	0	0	23	0
6	0.001	0.2	20	1000	5	1200	10	0.75	7	100	0.8	Scenario3	1	73	3	0	0	0	22	0
7	0.001	0.2	50	1000	5	1200	10	0.75	7	100	0.2	Scenario3	1	78	1	1	0	0	25	-0.23883489753984566
3	0.001	0.2	10	1000	5	1200	10	0.75	7	100	0.8	Scenario3	1	195	3	4	0	0	24	0.04822583027056568
5	0.001	0.2	20	1000	5	1200	10	0.75	7	100	0.5	Scenario3	1	100	0	1	0	0	23	0
6	0.001	0.2	20	1000	5	1200	10	0.75	7	100	0.8	Scenario3	1	74	2	0	0	0	23	0
7	0.001	0.2	50	1000	5	1200	10	0.75	7	100	0.2	Scenario3	1	79	1	1	0	0	25	-0.23883489753984566
5	0.001	0.2	20	1000	5	1200	10	0.75	7	100	0.5	Scenario3	1	101	0	1	0	0	23	0
3	0.001	0.2	10	1000	5	1200	10	0.75	7	100	0.8	Scenario3	1	196	3	5	0	0	24	0.03308715501480062
7	0.001	0.2	50	1000	5	1200	10	0.75	7	100	0.2	Scenario3	1	80	1	1	0	0	25	-0.23883489753984566
6	0.001	0.2	20	1000	5	1200	10	0.75	7	100	0.8	Scenario3	1	75	2	0	0	0	23	0
5	0.001	0.2	20	1000	5	1200	10	0.75	7	100	0.5	Scenario3	1	102	0	1	0	0	23	0
7	0.001	0.2	50	1000	5	1200	10	0.75	7	100	0.2	Scenario3	1	81	1	1	0	0	25	-0.23883489753984566
6	0.001	0.2	20	1000	5	1200	10	0.75	7	100	0.8	Scenario3	1	76	2	0	0	0	23	0
3	0.001	0.2	10	1000	5	1200	10	0.75	7	100	0.8	Scenario3	1	197	3	5	0	0	24	0.03308715501480062
5	0.001	0.2	20	1000	5	1200	10	0.75	7	100	0.5	Scenario3	1	103	0	1	0	0	23	0
7	0.001	0.2	50	1000	5	1200	10	0.75	7	100	0.2	Scenario3	1	82	1	1	0	0	25	-0.23883489753984566
5	0.001	0.2	20	1000	5	1200	10	0.75	7	100	0.5	Scenario3	1	104	0	1	0	0	23	0
6	0.001	0.2	20	1000	5	1200	10	0.75	7	100	0.8	Scenario3	1	77	2	0	0	0	23	0
3	0.001	0.2	10	1000	5	1200	10	0.75	7	100	0.8	Scenario3	1	198	4	4	0	0	24	0.07823437227929654
7	0.001	0.2	50	1000	5	1200	10	0.75	7	100	0.2	Scenario3	1	83	1	1	0	0	25	-0.23883489753984566
5	0.001	0.2	20	1000	5	1200	10	0.75	7	100	0.5	Scenario3	1	105	0	1	0	0	23	0
6	0.001	0.2	20	1000	5	1200	10	0.75	7	100	0.8	Scenario3	1	78	2	0	0	0	23	0
7	0.001	0.2	50	1000	5	1200	10	0.75	7	100	0.2	Scenario3	1	84	1	1	0	0	25	-0.23883489753984566
5	0.001	0.2	20	1000	5	1200	10	0.75	7	100	0.5	Scenario3	1	106	0	1	0	0	23	0
3	0.001	0.2	10	1000	5	1200	10	0.75	7	100	0.8	Scenario3	1	199	4	4	0	0	24	0.07823437227929654
6	0.001	0.2	20	1000	5	1200	10	0.75	7	100	0.8	Scenario3	1	79	2	0	0	0	23	0
5	0.001	0.2	20	1000	5	1200	10	0.75	7	100	0.5	Scenario3	1	107	0	1	0	0	23	0
7	0.001	0.2	50	1000	5	1200	10	0.75	7	100	0.2	Scenario3	1	85	1	1	0	0	25	-0.23883489753984566
6	0.001	0.2	20	1000	5	1200	10	0.75	7	100	0.8	Scenario3	1	80	2	0	0	0	23	0
5	0.001	0.2	20	1000	5	1200	10	0.75	7	100	0.5	Scenario3	1	108	0	1	0	0	23	0
3	0.001	0.2	10	1000	5	1200	10	0.75	7	100	0.8	Scenario3	1	200	5	3	0	0	24	0.11360229300888038
7	0.001	0.2	50	1000	5	1200	10	0.75	7	100	0.2	Scenario3	1	86	1	1	0	0	25	-0.23883489753984566
5	0.001	0.2	20	1000	5	1200	10	0.75	7	100	0.5	Scenario3	1	109	0	1	0	0	23	0
6	0.001	0.2	20	1000	5	1200	10	0.75	7	100	0.8	Scenario3	1	81	2	0	0	0	23	0
7	0.001	0.2	50	1000	5	1200	10	0.75	7	100	0.2	Scenario3	1	87	1	1	0	0	25	-0.23883489753984566
3	0.001	0.2	10	1000	5	1200	10	0.75	7	100	0.8	Scenario3	1	201	5	3	0	0	24	0.11360229300888038
5	0.001	0.2	20	1000	5	1200	10	0.75	7	100	0.5	Scenario3	1	110	0	1	0	0	23	0
6	0.001	0.2	20	1000	5	1200	10	0.75	7	100	0.8	Scenario3	1	82	2	0	0	0	23	0
7	0.001	0.2	50	1000	5	1200	10	0.75	7	100	0.2	Scenario3	1	88	1	0	0	0	26	0
5	0.001	0.2	20	1000	5	1200	10	0.75	7	100	0.5	Scenario3	1	111	0	1	0	0	23	0
7	0.001	0.2	50	1000	5	1200	10	0.75	7	100	0.2	Scenario3	1	89	1	0	0	0	26	0
6	0.001	0.2	20	1000	5	1200	10	0.75	7	100	0.8	Scenario3	1	83	2	0	0	0	23	0
3	0.001	0.2	10	1000	5	1200	10	0.75	7	100	0.8	Scenario3	1	202	5	4	0	0	24	0.098642191161671
5	0.001	0.2	20	1000	5	1200	10	0.75	7	100	0.5	Scenario3	1	112	0	1	0	0	23	0
7	0.001	0.2	50	1000	5	1200	10	0.75	7	100	0.2	Scenario3	1	90	1	0	0	0	26	0
6	0.001	0.2	20	1000	5	1200	10	0.75	7	100	0.8	Scenario3	1	84	2	0	0	0	23	0
5	0.001	0.2	20	1000	5	1200	10	0.75	7	100	0.5	Scenario3	1	113	0	1	0	0	23	0
7	0.001	0.2	50	1000	5	1200	10	0.75	7	100	0.2	Scenario3	1	91	1	0	0	0	26	0
3	0.001	0.2	10	1000	5	1200	10	0.75	7	100	0.8	Scenario3	1	203	7	2	0	0	24	0.12094451999300462
6	0.001	0.2	20	1000	5	1200	10	0.75	7	100	0.8	Scenario3	1	85	2	0	0	0	23	0
5	0.001	0.2	20	1000	5	1200	10	0.75	7	100	0.5	Scenario3	1	114	0	1	0	0	23	0
7	0.001	0.2	50	1000	5	1200	10	0.75	7	100	0.2	Scenario3	1	92	1	0	0	0	26	0
5	0.001	0.2	20	1000	5	1200	10	0.75	7	100	0.5	Scenario3	1	115	0	1	0	0	23	0
6	0.001	0.2	20	1000	5	1200	10	0.75	7	100	0.8	Scenario3	1	86	2	0	0	0	23	0
7	0.001	0.2	50	1000	5	1200	10	0.75	7	100	0.2	Scenario3	1	93	1	0	0	0	26	0
3	0.001	0.2	10	1000	5	1200	10	0.75	7	100	0.8	Scenario3	1	204	7	2	0	0	24	0.12094451999300462
5	0.001	0.2	20	1000	5	1200	10	0.75	7	100	0.5	Scenario3	1	116	0	1	0	0	23	0
6	0.001	0.2	20	1000	5	1200	10	0.75	7	100	0.8	Scenario3	1	87	2	0	0	0	23	0
7	0.001	0.2	50	1000	5	1200	10	0.75	7	100	0.2	Scenario3	1	94	1	0	0	0	26	0
5	0.001	0.2	20	1000	5	1200	10	0.75	7	100	0.5	Scenario3	1	117	0	1	0	0	23	0
6	0.001	0.2	20	1000	5	1200	10	0.75	7	100	0.8	Scenario3	1	88	2	0	0	0	23	0
7	0.001	0.2	50	1000	5	1200	10	0.75	7	100	0.2	Scenario3	1	95	1	0	0	0	26	0
3	0.001	0.2	10	1000	5	1200	10	0.75	7	100	0.8	Scenario3	1	205	7	2	0	0	24	0.12094451999300462
5	0.001	0.2	20	1000	5	1200	10	0.75	7	100	0.5	Scenario3	1	118	0	1	0	0	23	0
6	0.001	0.2	20	1000	5	1200	10	0.75	7	100	0.8	Scenario3	1	89	2	0	0	0	23	0
7	0.001	0.2	50	1000	5	1200	10	0.75	7	100	0.2	Scenario3	1	96	1	0	0	0	26	0
5	0.001	0.2	20	1000	5	1200	10	0.75	7	100	0.5	Scenario3	1	119	0	1	0	0	23	0
6	0.001	0.2	20	1000	5	1200	10	0.75	7	100	0.8	Scenario3	1	90	2	0	0	0	23	0
5	0.001	0.2	20	1000	5	1200	10	0.75	7	100	0.5	Scenario3	1	120	0	1	0	0	23	0
3	0.001	0.2	10	1000	5	1200	10	0.75	7	100	0.8	Scenario3	1	206	7	2	0	0	24	0.12094451999300462
7	0.001	0.2	50	1000	5	1200	10	0.75	7	100	0.2	Scenario3	1	97	1	0	0	0	26	0
5	0.001	0.2	20	1000	5	1200	10	0.75	7	100	0.5	Scenario3	1	121	0	1	0	0	23	0
7	0.001	0.2	50	1000	5	1200	10	0.75	7	100	0.2	Scenario3	1	98	1	0	0	0	26	0
6	0.001	0.2	20	1000	5	1200	10	0.75	7	100	0.8	Scenario3	1	91	2	0	0	0	23	0
5	0.001	0.2	20	1000	5	1200	10	0.75	7	100	0.5	Scenario3	1	122	0	1	0	0	23	0
3	0.001	0.2	10	1000	5	1200	10	0.75	7	100	0.8	Scenario3	1	207	7	2	0	0	24	0.12094451999300462
7	0.001	0.2	50	1000	5	1200	10	0.75	7	100	0.2	Scenario3	1	99	1	0	0	0	26	0
6	0.001	0.2	20	1000	5	1200	10	0.75	7	100	0.8	Scenario3	1	92	2	0	0	0	23	0
5	0.001	0.2	20	1000	5	1200	10	0.75	7	100	0.5	Scenario3	1	123	0	1	0	0	23	0
7	0.001	0.2	50	1000	5	1200	10	0.75	7	100	0.2	Scenario3	1	100	1	0	0	0	26	0
6	0.001	0.2	20	1000	5	1200	10	0.75	7	100	0.8	Scenario3	1	93	2	0	0	0	23	0
5	0.001	0.2	20	1000	5	1200	10	0.75	7	100	0.5	Scenario3	1	124	0	1	0	0	23	0
3	0.001	0.2	10	1000	5	1200	10	0.75	7	100	0.8	Scenario3	1	208	8	1	0	0	24	0.08393829319024122
7	0.001	0.2	50	1000	5	1200	10	0.75	7	100	0.2	Scenario3	1	101	1	0	0	0	26	0
5	0.001	0.2	20	1000	5	1200	10	0.75	7	100	0.5	Scenario3	1	125	0	1	0	0	23	0
6	0.001	0.2	20	1000	5	1200	10	0.75	7	100	0.8	Scenario3	1	94	2	0	0	0	23	0
7	0.001	0.2	50	1000	5	1200	10	0.75	7	100	0.2	Scenario3	1	102	1	0	0	0	26	0
5	0.001	0.2	20	1000	5	1200	10	0.75	7	100	0.5	Scenario3	1	126	0	1	0	0	23	0
6	0.001	0.2	20	1000	5	1200	10	0.75	7	100	0.8	Scenario3	1	95	2	0	0	0	23	0
3	0.001	0.2	10	1000	5	1200	10	0.75	7	100	0.8	Scenario3	1	209	8	1	0	0	24	0.08393829319024122
7	0.001	0.2	50	1000	5	1200	10	0.75	7	100	0.2	Scenario3	1	103	1	0	0	0	26	0
5	0.001	0.2	20	1000	5	1200	10	0.75	7	100	0.5	Scenario3	1	127	0	1	0	0	23	0
6	0.001	0.2	20	1000	5	1200	10	0.75	7	100	0.8	Scenario3	1	96	2	0	0	0	23	0
7	0.001	0.2	50	1000	5	1200	10	0.75	7	100	0.2	Scenario3	1	104	1	0	0	0	26	0
5	0.001	0.2	20	1000	5	1200	10	0.75	7	100	0.5	Scenario3	1	128	0	1	0	0	23	0
6	0.001	0.2	20	1000	5	1200	10	0.75	7	100	0.8	Scenario3	1	97	2	0	0	0	23	0
3	0.001	0.2	10	1000	5	1200	10	0.75	7	100	0.8	Scenario3	1	210	8	2	0	0	24	0.11732834974136491
7	0.001	0.2	50	1000	5	1200	10	0.75	7	100	0.2	Scenario3	1	105	1	0	0	0	26	0
5	0.001	0.2	20	1000	5	1200	10	0.75	7	100	0.5	Scenario3	1	129	0	1	0	0	23	0
6	0.001	0.2	20	1000	5	1200	10	0.75	7	100	0.8	Scenario3	1	98	2	0	0	0	23	0
7	0.001	0.2	50	1000	5	1200	10	0.75	7	100	0.2	Scenario3	1	106	1	0	0	0	26	0
5	0.001	0.2	20	1000	5	1200	10	0.75	7	100	0.5	Scenario3	1	130	0	1	0	0	23	0
7	0.001	0.2	50	1000	5	1200	10	0.75	7	100	0.2	Scenario3	1	107	1	0	0	0	26	0
3	0.001	0.2	10	1000	5	1200	10	0.75	7	100	0.8	Scenario3	1	211	9	1	0	0	24	0.07799859836475886
6	0.001	0.2	20	1000	5	1200	10	0.75	7	100	0.8	Scenario3	1	99	2	0	0	0	23	0
5	0.001	0.2	20	1000	5	1200	10	0.75	7	100	0.5	Scenario3	1	131	0	1	0	0	23	0
7	0.001	0.2	50	1000	5	1200	10	0.75	7	100	0.2	Scenario3	1	108	0	0	0	0	27	<RuntimePrimitiveException>
5	0.001	0.2	20	1000	5	1200	10	0.75	7	100	0.5	Scenario3	1	132	0	1	0	0	23	0
6	0.001	0.2	20	1000	5	1200	10	0.75	7	100	0.8	Scenario3	1	100	2	0	0	0	23	0
5	0.001	0.2	20	1000	5	1200	10	0.75	7	100	0.5	Scenario3	1	133	0	1	0	0	23	0
3	0.001	0.2	10	1000	5	1200	10	0.75	7	100	0.8	Scenario3	1	212	9	1	0	0	24	0.07799859836475886
6	0.001	0.2	20	1000	5	1200	10	0.75	7	100	0.8	Scenario3	1	101	2	0	0	0	23	0
5	0.001	0.2	20	1000	5	1200	10	0.75	7	100	0.5	Scenario3	1	134	0	1	0	0	23	0
6	0.001	0.2	20	1000	5	1200	10	0.75	7	100	0.8	Scenario3	1	102	2	0	0	0	23	0
5	0.001	0.2	20	1000	5	1200	10	0.75	7	100	0.5	Scenario3	1	135	0	1	0	0	23	0
3	0.001	0.2	10	1000	5	1200	10	0.75	7	100	0.8	Scenario3	1	213	10	1	0	0	24	0.07273072601586948
6	0.001	0.2	20	1000	5	1200	10	0.75	7	100	0.8	Scenario3	1	103	2	0	0	0	23	0
8	0.001	0.2	50	1000	5	1200	10	0.75	7	100	0.5	Scenario3	1	0	5	5	0	0	0	-0.1508780732563973
5	0.001	0.2	20	1000	5	1200	10	0.75	7	100	0.5	Scenario3	1	136	0	1	0	0	23	0
5	0.001	0.2	20	1000	5	1200	10	0.75	7	100	0.5	Scenario3	1	137	0	1	0	0	23	0
6	0.001	0.2	20	1000	5	1200	10	0.75	7	100	0.8	Scenario3	1	104	2	0	0	0	23	0
8	0.001	0.2	50	1000	5	1200	10	0.75	7	100	0.5	Scenario3	1	1	5	5	0	0	0	-0.1508780732563973
5	0.001	0.2	20	1000	5	1200	10	0.75	7	100	0.5	Scenario3	1	138	0	1	0	0	23	0
3	0.001	0.2	10	1000	5	1200	10	0.75	7	100	0.8	Scenario3	1	214	9	1	0	0	25	0.07799859836475886
6	0.001	0.2	20	1000	5	1200	10	0.75	7	100	0.8	Scenario3	1	105	2	0	0	0	23	0
5	0.001	0.2	20	1000	5	1200	10	0.75	7	100	0.5	Scenario3	1	139	0	1	0	0	23	0
6	0.001	0.2	20	1000	5	1200	10	0.75	7	100	0.8	Scenario3	1	106	2	0	0	0	23	0
8	0.001	0.2	50	1000	5	1200	10	0.75	7	100	0.5	Scenario3	1	2	6	5	0	0	0	-0.054739128169538694
5	0.001	0.2	20	1000	5	1200	10	0.75	7	100	0.5	Scenario3	1	140	0	1	0	0	23	0
3	0.001	0.2	10	1000	5	1200	10	0.75	7	100	0.8	Scenario3	1	215	9	1	0	0	25	0.07799859836475886
6	0.001	0.2	20	1000	5	1200	10	0.75	7	100	0.8	Scenario3	1	107	2	0	0	0	23	0
5	0.001	0.2	20	1000	5	1200	10	0.75	7	100	0.5	Scenario3	1	141	0	1	0	0	23	0
6	0.001	0.2	20	1000	5	1200	10	0.75	7	100	0.8	Scenario3	1	108	2	0	0	0	23	0
5	0.001	0.2	20	1000	5	1200	10	0.75	7	100	0.5	Scenario3	1	142	0	1	0	0	23	0
8	0.001	0.2	50	1000	5	1200	10	0.75	7	100	0.5	Scenario3	1	3	8	7	0	0	0	0.024878158639557685
3	0.001	0.2	10	1000	5	1200	10	0.75	7	100	0.8	Scenario3	1	216	9	1	0	0	25	0.07799859836475886
5	0.001	0.2	20	1000	5	1200	10	0.75	7	100	0.5	Scenario3	1	143	0	1	0	0	23	0
6	0.001	0.2	20	1000	5	1200	10	0.75	7	100	0.8	Scenario3	1	109	2	0	0	0	23	0
5	0.001	0.2	20	1000	5	1200	10	0.75	7	100	0.5	Scenario3	1	144	0	1	0	0	23	0
6	0.001	0.2	20	1000	5	1200	10	0.75	7	100	0.8	Scenario3	1	110	2	0	0	0	23	0
8	0.001	0.2	50	1000	5	1200	10	0.75	7	100	0.5	Scenario3	1	4	8	7	0	0	0	0.024878158639557685
5	0.001	0.2	20	1000	5	1200	10	0.75	7	100	0.5	Scenario3	1	145	0	1	0	0	23	0
3	0.001	0.2	10	1000	5	1200	10	0.75	7	100	0.8	Scenario3	1	217	9	1	0	0	25	0.07799859836475886
6	0.001	0.2	20	1000	5	1200	10	0.75	7	100	0.8	Scenario3	1	111	2	0	0	0	23	0
5	0.001	0.2	20	1000	5	1200	10	0.75	7	100	0.5	Scenario3	1	146	0	1	0	0	23	0
6	0.001	0.2	20	1000	5	1200	10	0.75	7	100	0.8	Scenario3	1	112	2	0	0	0	23	0
5	0.001	0.2	20	1000	5	1200	10	0.75	7	100	0.5	Scenario3	1	147	0	1	0	0	23	0
3	0.001	0.2	10	1000	5	1200	10	0.75	7	100	0.8	Scenario3	1	218	9	1	0	0	25	0.07799859836475886
8	0.001	0.2	50	1000	5	1200	10	0.75	7	100	0.5	Scenario3	1	5	9	8	0	0	0	0.0403643563212363
5	0.001	0.2	20	1000	5	1200	10	0.75	7	100	0.5	Scenario3	1	148	0	1	0	0	23	0
6	0.001	0.2	20	1000	5	1200	10	0.75	7	100	0.8	Scenario3	1	113	2	0	0	0	23	0
5	0.001	0.2	20	1000	5	1200	10	0.75	7	100	0.5	Scenario3	1	149	0	1	0	0	23	0
6	0.001	0.2	20	1000	5	1200	10	0.75	7	100	0.8	Scenario3	1	114	2	0	0	0	23	0
3	0.001	0.2	10	1000	5	1200	10	0.75	7	100	0.8	Scenario3	1	219	9	1	0	0	25	0.07799859836475886
5	0.001	0.2	20	1000	5	1200	10	0.75	7	100	0.5	Scenario3	1	150	0	1	0	0	23	0
6	0.001	0.2	20	1000	5	1200	10	0.75	7	100	0.8	Scenario3	1	115	2	0	0	0	23	0
8	0.001	0.2	50	1000	5	1200	10	0.75	7	100	0.5	Scenario3	1	6	11	8	0	0	0	0.0710567660142706
5	0.001	0.2	20	1000	5	1200	10	0.75	7	100	0.5	Scenario3	1	151	0	1	0	0	23	0
6	0.001	0.2	20	1000	5	1200	10	0.75	7	100	0.8	Scenario3	1	116	2	0	0	0	23	0
5	0.001	0.2	20	1000	5	1200	10	0.75	7	100	0.5	Scenario3	1	152	0	1	0	0	23	0
3	0.001	0.2	10	1000	5	1200	10	0.75	7	100	0.8	Scenario3	1	220	9	1	0	0	25	0.07799859836475886
5	0.001	0.2	20	1000	5	1200	10	0.75	7	100	0.5	Scenario3	1	153	0	1	0	0	23	0
6	0.001	0.2	20	1000	5	1200	10	0.75	7	100	0.8	Scenario3	1	117	2	0	0	0	23	0
8	0.001	0.2	50	1000	5	1200	10	0.75	7	100	0.5	Scenario3	1	7	12	7	0	0	0	0.08843442146309646
5	0.001	0.2	20	1000	5	1200	10	0.75	7	100	0.5	Scenario3	1	154	0	1	0	0	23	0
6	0.001	0.2	20	1000	5	1200	10	0.75	7	100	0.8	Scenario3	1	118	2	0	0	0	23	0
3	0.001	0.2	10	1000	5	1200	10	0.75	7	100	0.8	Scenario3	1	221	9	1	0	0	25	0.07799859836475886
5	0.001	0.2	20	1000	5	1200	10	0.75	7	100	0.5	Scenario3	1	155	0	1	0	0	23	0
6	0.001	0.2	20	1000	5	1200	10	0.75	7	100	0.8	Scenario3	1	119	2	0	0	0	23	0
5	0.001	0.2	20	1000	5	1200	10	0.75	7	100	0.5	Scenario3	1	156	0	1	0	0	23	0
6	0.001	0.2	20	1000	5	1200	10	0.75	7	100	0.8	Scenario3	1	120	2	0	0	0	23	0
8	0.001	0.2	50	1000	5	1200	10	0.75	7	100	0.5	Scenario3	1	8	13	7	0	0	0	0.0965059759626085
5	0.001	0.2	20	1000	5	1200	10	0.75	7	100	0.5	Scenario3	1	157	0	1	0	0	23	0
3	0.001	0.2	10	1000	5	1200	10	0.75	7	100	0.8	Scenario3	1	222	10	0	0	0	25	0
6	0.001	0.2	20	1000	5	1200	10	0.75	7	100	0.8	Scenario3	1	121	2	0	0	0	23	0
5	0.001	0.2	20	1000	5	1200	10	0.75	7	100	0.5	Scenario3	1	158	0	1	0	0	23	0
5	0.001	0.2	20	1000	5	1200	10	0.75	7	100	0.5	Scenario3	1	159	0	1	0	0	23	0
6	0.001	0.2	20	1000	5	1200	10	0.75	7	100	0.8	Scenario3	1	122	2	0	0	0	23	0
3	0.001	0.2	10	1000	5	1200	10	0.75	7	100	0.8	Scenario3	1	223	10	0	0	0	25	0
5	0.001	0.2	20	1000	5	1200	10	0.75	7	100	0.5	Scenario3	1	160	0	1	0	0	23	0
8	0.001	0.2	50	1000	5	1200	10	0.75	7	100	0.5	Scenario3	1	9	13	7	0	0	0	0.0965059759626085
6	0.001	0.2	20	1000	5	1200	10	0.75	7	100	0.8	Scenario3	1	123	2	0	0	0	23	0
5	0.001	0.2	20	1000	5	1200	10	0.75	7	100	0.5	Scenario3	1	161	0	1	0	0	23	0
6	0.001	0.2	20	1000	5	1200	10	0.75	7	100	0.8	Scenario3	1	124	2	0	0	0	23	0
5	0.001	0.2	20	1000	5	1200	10	0.75	7	100	0.5	Scenario3	1	162	0	1	0	0	23	0
3	0.001	0.2	10	1000	5	1200	10	0.75	7	100	0.8	Scenario3	1	224	10	0	0	0	25	0
6	0.001	0.2	20	1000	5	1200	10	0.75	7	100	0.8	Scenario3	1	125	2	0	0	0	23	0
5	0.001	0.2	20	1000	5	1200	10	0.75	7	100	0.5	Scenario3	1	163	0	1	0	0	23	0
8	0.001	0.2	50	1000	5	1200	10	0.75	7	100	0.5	Scenario3	1	10	16	4	0	0	0	0.10735561985310481
5	0.001	0.2	20	1000	5	1200	10	0.75	7	100	0.5	Scenario3	1	164	0	1	0	0	23	0
6	0.001	0.2	20	1000	5	1200	10	0.75	7	100	0.8	Scenario3	1	126	2	0	0	0	23	0
3	0.001	0.2	10	1000	5	1200	10	0.75	7	100	0.8	Scenario3	1	225	10	0	0	0	25	0
5	0.001	0.2	20	1000	5	1200	10	0.75	7	100	0.5	Scenario3	1	165	0	1	0	0	23	0
6	0.001	0.2	20	1000	5	1200	10	0.75	7	100	0.8	Scenario3	1	127	2	0	0	0	23	0
5	0.001	0.2	20	1000	5	1200	10	0.75	7	100	0.5	Scenario3	1	166	0	1	0	0	23	0
6	0.001	0.2	20	1000	5	1200	10	0.75	7	100	0.8	Scenario3	1	128	2	0	0	0	23	0
5	0.001	0.2	20	1000	5	1200	10	0.75	7	100	0.5	Scenario3	1	167	0	1	0	0	23	0
3	0.001	0.2	10	1000	5	1200	10	0.75	7	100	0.8	Scenario3	1	226	10	0	0	0	25	0
6	0.001	0.2	20	1000	5	1200	10	0.75	7	100	0.8	Scenario3	1	129	2	0	0	0	23	0
8	0.001	0.2	50	1000	5	1200	10	0.75	7	100	0.5	Scenario3	1	11	18	2	0	0	0	0.07519376808368572
5	0.001	0.2	20	1000	5	1200	10	0.75	7	100	0.5	Scenario3	1	168	0	1	0	0	23	0
6	0.001	0.2	20	1000	5	1200	10	0.75	7	100	0.8	Scenario3	1	130	2	0	0	0	23	0
5	0.001	0.2	20	1000	5	1200	10	0.75	7	100	0.5	Scenario3	1	169	0	0	0	0	24	<RuntimePrimitiveException>
3	0.001	0.2	10	1000	5	1200	10	0.75	7	100	0.8	Scenario3	1	227	10	0	0	0	25	0
6	0.001	0.2	20	1000	5	1200	10	0.75	7	100	0.8	Scenario3	1	131	2	0	0	0	23	0
6	0.001	0.2	20	1000	5	1200	10	0.75	7	100	0.8	Scenario3	1	132	2	0	0	0	23	0
8	0.001	0.2	50	1000	5	1200	10	0.75	7	100	0.5	Scenario3	1	12	18	2	0	0	0	0.07519376808368572
3	0.001	0.2	10	1000	5	1200	10	0.75	7	100	0.8	Scenario3	1	228	10	0	0	0	25	0
6	0.001	0.2	20	1000	5	1200	10	0.75	7	100	0.8	Scenario3	1	133	2	0	0	0	23	0
6	0.001	0.2	20	1000	5	1200	10	0.75	7	100	0.8	Scenario3	1	134	2	0	0	0	23	0
9	0.001	0.2	50	1000	5	1200	10	0.75	7	100	0.8	Scenario3	1	0	8	2	0	0	0	0.057375213246362265
3	0.001	0.2	10	1000	5	1200	10	0.75	7	100	0.8	Scenario3	1	229	10	0	0	0	25	0
6	0.001	0.2	20	1000	5	1200	10	0.75	7	100	0.8	Scenario3	1	135	2	0	0	0	23	0
8	0.001	0.2	50	1000	5	1200	10	0.75	7	100	0.5	Scenario3	1	13	19	2	0	0	0	0.07293080949969351
9	0.001	0.2	50	1000	5	1200	10	0.75	7	100	0.8	Scenario3	1	1	8	2	0	0	0	0.057375213246362265
6	0.001	0.2	20	1000	5	1200	10	0.75	7	100	0.8	Scenario3	1	136	2	0	0	0	23	0
3	0.001	0.2	10	1000	5	1200	10	0.75	7	100	0.8	Scenario3	1	230	10	0	0	0	25	0
6	0.001	0.2	20	1000	5	1200	10	0.75	7	100	0.8	Scenario3	1	137	2	0	0	0	23	0
8	0.001	0.2	50	1000	5	1200	10	0.75	7	100	0.5	Scenario3	1	14	9	2	0	0	10	0.07611880758641813
9	0.001	0.2	50	1000	5	1200	10	0.75	7	100	0.8	Scenario3	1	2	9	2	0	0	0	0.07611880758641813
6	0.001	0.2	20	1000	5	1200	10	0.75	7	100	0.8	Scenario3	1	138	1	0	0	0	24	0
3	0.001	0.2	10	1000	5	1200	10	0.75	7	100	0.8	Scenario3	1	231	10	0	0	0	25	0
6	0.001	0.2	20	1000	5	1200	10	0.75	7	100	0.8	Scenario3	1	139	1	0	0	0	24	0
6	0.001	0.2	20	1000	5	1200	10	0.75	7	100	0.8	Scenario3	1	140	1	0	0	0	24	0
8	0.001	0.2	50	1000	5	1200	10	0.75	7	100	0.5	Scenario3	1	15	9	1	0	0	11	0.06113677872553935
9	0.001	0.2	50	1000	5	1200	10	0.75	7	100	0.8	Scenario3	1	3	13	2	0	0	0	0.08583984644084837
3	0.001	0.2	10	1000	5	1200	10	0.75	7	100	0.8	Scenario3	1	232	10	0	0	0	25	0
6	0.001	0.2	20	1000	5	1200	10	0.75	7	100	0.8	Scenario3	1	141	1	0	0	0	24	0
8	0.001	0.2	50	1000	5	1200	10	0.75	7	100	0.5	Scenario3	1	16	5	1	0	0	15	-0.18921034936951364
6	0.001	0.2	20	1000	5	1200	10	0.75	7	100	0.8	Scenario3	1	142	1	0	0	0	24	0
6	0.001	0.2	20	1000	5	1200	10	0.75	7	100	0.8	Scenario3	1	143	1	0	0	0	24	0
3	0.001	0.2	10	1000	5	1200	10	0.75	7	100	0.8	Scenario3	1	233	10	0	0	0	25	0
8	0.001	0.2	50	1000	5	1200	10	0.75	7	100	0.5	Scenario3	1	17	4	2	0	0	15	-0.47213978464911066
9	0.001	0.2	50	1000	5	1200	10	0.75	7	100	0.8	Scenario3	1	4	13	2	0	0	0	0.08583984644084837
6	0.001	0.2	20	1000	5	1200	10	0.75	7	100	0.8	Scenario3	1	144	1	0	0	0	24	0
8	0.001	0.2	50	1000	5	1200	10	0.75	7	100	0.5	Scenario3	1	18	4	2	0	0	15	-0.47213978464911066
6	0.001	0.2	20	1000	5	1200	10	0.75	7	100	0.8	Scenario3	1	145	1	0	0	0	24	0
3	0.001	0.2	10	1000	5	1200	10	0.75	7	100	0.8	Scenario3	1	234	10	0	0	0	25	0
6	0.001	0.2	20	1000	5	1200	10	0.75	7	100	0.8	Scenario3	1	146	1	0	0	0	24	0
8	0.001	0.2	50	1000	5	1200	10	0.75	7	100	0.5	Scenario3	1	19	4	2	0	0	15	-0.47213978464911066
9	0.001	0.2	50	1000	5	1200	10	0.75	7	100	0.8	Scenario3	1	5	16	1	0	0	0	0.04956413869442882
6	0.001	0.2	20	1000	5	1200	10	0.75	7	100	0.8	Scenario3	1	147	0	1	0	0	24	0
8	0.001	0.2	50	1000	5	1200	10	0.75	7	100	0.5	Scenario3	1	20	4	2	0	0	15	-0.47213978464911066
3	0.001	0.2	10	1000	5	1200	10	0.75	7	100	0.8	Scenario3	1	235	10	0	0	0	25	0
6	0.001	0.2	20	1000	5	1200	10	0.75	7	100	0.8	Scenario3	1	148	0	1	0	0	24	0
6	0.001	0.2	20	1000	5	1200	10	0.75	7	100	0.8	Scenario3	1	149	0	1	0	0	24	0
8	0.001	0.2	50	1000	5	1200	10	0.75	7	100	0.5	Scenario3	1	21	3	1	0	0	17	-0.17886893953150537
6	0.001	0.2	20	1000	5	1200	10	0.75	7	100	0.8	Scenario3	1	150	0	1	0	0	24	0
9	0.001	0.2	50	1000	5	1200	10	0.75	7	100	0.8	Scenario3	1	6	18	1	0	0	0	0.04544560117713083
3	0.001	0.2	10	1000	5	1200	10	0.75	7	100	0.8	Scenario3	1	236	10	0	0	0	25	0
8	0.001	0.2	50	1000	5	1200	10	0.75	7	100	0.5	Scenario3	1	22	3	1	0	0	17	-0.17886893953150537
6	0.001	0.2	20	1000	5	1200	10	0.75	7	100	0.8	Scenario3	1	151	0	1	0	0	24	0
6	0.001	0.2	20	1000	5	1200	10	0.75	7	100	0.8	Scenario3	1	152	0	1	0	0	24	0
8	0.001	0.2	50	1000	5	1200	10	0.75	7	100	0.5	Scenario3	1	23	3	1	0	0	17	-0.17886893953150537
6	0.001	0.2	20	1000	5	1200	10	0.75	7	100	0.8	Scenario3	1	153	0	1	0	0	24	0
3	0.001	0.2	10	1000	5	1200	10	0.75	7	100	0.8	Scenario3	1	237	10	0	0	0	25	0
8	0.001	0.2	50	1000	5	1200	10	0.75	7	100	0.5	Scenario3	1	24	3	1	0	0	17	-0.17886893953150537
6	0.001	0.2	20	1000	5	1200	10	0.75	7	100	0.8	Scenario3	1	154	0	1	0	0	24	0
9	0.001	0.2	50	1000	5	1200	10	0.75	7	100	0.8	Scenario3	1	7	17	2	0	0	0	0.0775005567399518
8	0.001	0.2	50	1000	5	1200	10	0.75	7	100	0.5	Scenario3	1	25	0	2	0	0	19	0
6	0.001	0.2	20	1000	5	1200	10	0.75	7	100	0.8	Scenario3	1	155	0	1	0	0	24	0
8	0.001	0.2	50	1000	5	1200	10	0.75	7	100	0.5	Scenario3	1	26	0	2	0	0	19	0
3	0.001	0.2	10	1000	5	1200	10	0.75	7	100	0.8	Scenario3	1	238	10	0	0	0	25	0
6	0.001	0.2	20	1000	5	1200	10	0.75	7	100	0.8	Scenario3	1	156	0	1	0	0	24	0
6	0.001	0.2	20	1000	5	1200	10	0.75	7	100	0.8	Scenario3	1	157	0	1	0	0	24	0
8	0.001	0.2	50	1000	5	1200	10	0.75	7	100	0.5	Scenario3	1	27	0	2	0	0	19	0
9	0.001	0.2	50	1000	5	1200	10	0.75	7	100	0.8	Scenario3	1	8	18	2	0	0	0	0.07519376808368572
8	0.001	0.2	50	1000	5	1200	10	0.75	7	100	0.5	Scenario3	1	28	0	2	0	0	19	0
6	0.001	0.2	20	1000	5	1200	10	0.75	7	100	0.8	Scenario3	1	158	0	1	0	0	24	0
3	0.001	0.2	10	1000	5	1200	10	0.75	7	100	0.8	Scenario3	1	239	10	0	0	0	25	0
6	0.001	0.2	20	1000	5	1200	10	0.75	7	100	0.8	Scenario3	1	159	0	1	0	0	24	0
8	0.001	0.2	50	1000	5	1200	10	0.75	7	100	0.5	Scenario3	1	29	0	2	0	0	19	0
6	0.001	0.2	20	1000	5	1200	10	0.75	7	100	0.8	Scenario3	1	160	0	1	0	0	24	0
8	0.001	0.2	50	1000	5	1200	10	0.75	7	100	0.5	Scenario3	1	30	0	2	0	0	19	0
6	0.001	0.2	20	1000	5	1200	10	0.75	7	100	0.8	Scenario3	1	161	0	1	0	0	24	0
8	0.001	0.2	50	1000	5	1200	10	0.75	7	100	0.5	Scenario3	1	31	0	2	0	0	19	0
3	0.001	0.2	10	1000	5	1200	10	0.75	7	100	0.8	Scenario3	1	240	10	0	0	0	25	0
9	0.001	0.2	50	1000	5	1200	10	0.75	7	100	0.8	Scenario3	1	9	19	1	0	0	0	0.04359279991097266
6	0.001	0.2	20	1000	5	1200	10	0.75	7	100	0.8	Scenario3	1	162	0	1	0	0	24	0
8	0.001	0.2	50	1000	5	1200	10	0.75	7	100	0.5	Scenario3	1	32	0	2	0	0	19	0
6	0.001	0.2	20	1000	5	1200	10	0.75	7	100	0.8	Scenario3	1	163	0	1	0	0	24	0
8	0.001	0.2	50	1000	5	1200	10	0.75	7	100	0.5	Scenario3	1	33	0	2	0	0	19	0
3	0.001	0.2	10	1000	5	1200	10	0.75	7	100	0.8	Scenario3	1	241	10	0	0	0	25	0
6	0.001	0.2	20	1000	5	1200	10	0.75	7	100	0.8	Scenario3	1	164	0	1	0	0	24	0
8	0.001	0.2	50	1000	5	1200	10	0.75	7	100	0.5	Scenario3	1	34	0	2	0	0	19	0
6	0.001	0.2	20	1000	5	1200	10	0.75	7	100	0.8	Scenario3	1	165	0	1	0	0	24	0
8	0.001	0.2	50	1000	5	1200	10	0.75	7	100	0.5	Scenario3	1	35	0	2	0	0	19	0
6	0.001	0.2	20	1000	5	1200	10	0.75	7	100	0.8	Scenario3	1	166	0	1	0	0	24	0
9	0.001	0.2	50	1000	5	1200	10	0.75	7	100	0.8	Scenario3	1	10	22	0	0	0	0	0
3	0.001	0.2	10	1000	5	1200	10	0.75	7	100	0.8	Scenario3	1	242	10	0	0	0	25	0
8	0.001	0.2	50	1000	5	1200	10	0.75	7	100	0.5	Scenario3	1	36	0	2	0	0	19	0
6	0.001	0.2	20	1000	5	1200	10	0.75	7	100	0.8	Scenario3	1	167	0	2	0	0	24	0
8	0.001	0.2	50	1000	5	1200	10	0.75	7	100	0.5	Scenario3	1	37	0	2	0	0	19	0
6	0.001	0.2	20	1000	5	1200	10	0.75	7	100	0.8	Scenario3	1	168	0	2	0	0	24	0
8	0.001	0.2	50	1000	5	1200	10	0.75	7	100	0.5	Scenario3	1	38	0	2	0	0	19	0
3	0.001	0.2	10	1000	5	1200	10	0.75	7	100	0.8	Scenario3	1	243	10	0	0	0	25	0
6	0.001	0.2	20	1000	5	1200	10	0.75	7	100	0.8	Scenario3	1	169	0	2	0	0	24	0
8	0.001	0.2	50	1000	5	1200	10	0.75	7	100	0.5	Scenario3	1	39	0	2	0	0	19	0
6	0.001	0.2	20	1000	5	1200	10	0.75	7	100	0.8	Scenario3	1	170	0	2	0	0	24	0
8	0.001	0.2	50	1000	5	1200	10	0.75	7	100	0.5	Scenario3	1	40	0	2	0	0	19	0
9	0.001	0.2	50	1000	5	1200	10	0.75	7	100	0.8	Scenario3	1	11	22	0	0	0	0	0
6	0.001	0.2	20	1000	5	1200	10	0.75	7	100	0.8	Scenario3	1	171	0	2	0	0	24	0
3	0.001	0.2	10	1000	5	1200	10	0.75	7	100	0.8	Scenario3	1	244	10	0	0	0	25	0
8	0.001	0.2	50	1000	5	1200	10	0.75	7	100	0.5	Scenario3	1	41	0	2	0	0	19	0
6	0.001	0.2	20	1000	5	1200	10	0.75	7	100	0.8	Scenario3	1	172	0	2	0	0	24	0
8	0.001	0.2	50	1000	5	1200	10	0.75	7	100	0.5	Scenario3	1	42	0	2	0	0	19	0
6	0.001	0.2	20	1000	5	1200	10	0.75	7	100	0.8	Scenario3	1	173	0	2	0	0	24	0
8	0.001	0.2	50	1000	5	1200	10	0.75	7	100	0.5	Scenario3	1	43	0	2	0	0	19	0
3	0.001	0.2	10	1000	5	1200	10	0.75	7	100	0.8	Scenario3	1	245	10	0	0	0	25	0
6	0.001	0.2	20	1000	5	1200	10	0.75	7	100	0.8	Scenario3	1	174	0	2	0	0	24	0
8	0.001	0.2	50	1000	5	1200	10	0.75	7	100	0.5	Scenario3	1	44	0	2	0	0	19	0
6	0.001	0.2	20	1000	5	1200	10	0.75	7	100	0.8	Scenario3	1	175	0	2	0	0	24	0
9	0.001	0.2	50	1000	5	1200	10	0.75	7	100	0.8	Scenario3	1	12	23	0	0	0	0	0
8	0.001	0.2	50	1000	5	1200	10	0.75	7	100	0.5	Scenario3	1	45	0	2	0	0	19	0
6	0.001	0.2	20	1000	5	1200	10	0.75	7	100	0.8	Scenario3	1	176	0	2	0	0	24	0
8	0.001	0.2	50	1000	5	1200	10	0.75	7	100	0.5	Scenario3	1	46	0	2	0	0	19	0
3	0.001	0.2	10	1000	5	1200	10	0.75	7	100	0.8	Scenario3	1	246	10	0	0	0	25	0
6	0.001	0.2	20	1000	5	1200	10	0.75	7	100	0.8	Scenario3	1	177	0	2	0	0	24	0
8	0.001	0.2	50	1000	5	1200	10	0.75	7	100	0.5	Scenario3	1	47	0	2	0	0	19	0
6	0.001	0.2	20	1000	5	1200	10	0.75	7	100	0.8	Scenario3	1	178	0	2	0	0	24	0
8	0.001	0.2	50	1000	5	1200	10	0.75	7	100	0.5	Scenario3	1	48	0	1	0	0	20	0
3	0.001	0.2	10	1000	5	1200	10	0.75	7	100	0.8	Scenario3	1	247	10	0	0	0	25	0
6	0.001	0.2	20	1000	5	1200	10	0.75	7	100	0.8	Scenario3	1	179	1	1	0	0	24	-0.43255736614566026
8	0.001	0.2	50	1000	5	1200	10	0.75	7	100	0.5	Scenario3	1	49	0	1	0	0	20	0
9	0.001	0.2	50	1000	5	1200	10	0.75	7	100	0.8	Scenario3	1	13	23	0	0	0	0	0
8	0.001	0.2	50	1000	5	1200	10	0.75	7	100	0.5	Scenario3	1	50	0	1	0	0	20	0
6	0.001	0.2	20	1000	5	1200	10	0.75	7	100	0.8	Scenario3	1	180	1	2	0	0	24	-2.3767714599175296
8	0.001	0.2	50	1000	5	1200	10	0.75	7	100	0.5	Scenario3	1	51	0	1	0	0	20	0
3	0.001	0.2	10	1000	5	1200	10	0.75	7	100	0.8	Scenario3	1	248	10	0	0	0	25	0
6	0.001	0.2	20	1000	5	1200	10	0.75	7	100	0.8	Scenario3	1	181	1	3	0	0	24	-0.2634878324134471
8	0.001	0.2	50	1000	5	1200	10	0.75	7	100	0.5	Scenario3	1	52	0	1	0	0	20	0
6	0.001	0.2	20	1000	5	1200	10	0.75	7	100	0.8	Scenario3	1	182	1	3	0	0	24	-0.2634878324134471
9	0.001	0.2	50	1000	5	1200	10	0.75	7	100	0.8	Scenario3	1	14	14	0	0	0	11	0
8	0.001	0.2	50	1000	5	1200	10	0.75	7	100	0.5	Scenario3	1	53	0	1	0	0	20	0
6	0.001	0.2	20	1000	5	1200	10	0.75	7	100	0.8	Scenario3	1	183	1	3	0	0	24	-0.2634878324134471
3	0.001	0.2	10	1000	5	1200	10	0.75	7	100	0.8	Scenario3	1	249	10	0	0	0	25	0
8	0.001	0.2	50	1000	5	1200	10	0.75	7	100	0.5	Scenario3	1	54	0	1	0	0	20	0
6	0.001	0.2	20	1000	5	1200	10	0.75	7	100	0.8	Scenario3	1	184	1	3	0	0	24	-0.2634878324134471
8	0.001	0.2	50	1000	5	1200	10	0.75	7	100	0.5	Scenario3	1	55	0	1	0	0	20	0
9	0.001	0.2	50	1000	5	1200	10	0.75	7	100	0.8	Scenario3	1	15	10	0	0	0	15	0
8	0.001	0.2	50	1000	5	1200	10	0.75	7	100	0.5	Scenario3	1	56	0	1	0	0	20	0
6	0.001	0.2	20	1000	5	1200	10	0.75	7	100	0.8	Scenario3	1	185	1	3	0	0	24	-0.2634878324134471
3	0.001	0.2	10	1000	5	1200	10	0.75	7	100	0.8	Scenario3	1	250	10	0	0	0	25	0
8	0.001	0.2	50	1000	5	1200	10	0.75	7	100	0.5	Scenario3	1	57	0	1	0	0	20	0
6	0.001	0.2	20	1000	5	1200	10	0.75	7	100	0.8	Scenario3	1	186	1	4	0	0	24	-0.13045265619779486
9	0.001	0.2	50	1000	5	1200	10	0.75	7	100	0.8	Scenario3	1	16	10	0	0	0	15	0
8	0.001	0.2	50	1000	5	1200	10	0.75	7	100	0.5	Scenario3	1	58	0	1	0	0	20	0
6	0.001	0.2	20	1000	5	1200	10	0.75	7	100	0.8	Scenario3	1	187	1	4	0	0	24	-0.13045265619779486
3	0.001	0.2	10	1000	5	1200	10	0.75	7	100	0.8	Scenario3	1	251	10	0	0	0	25	0
8	0.001	0.2	50	1000	5	1200	10	0.75	7	100	0.5	Scenario3	1	59	0	1	0	0	20	0
6	0.001	0.2	20	1000	5	1200	10	0.75	7	100	0.8	Scenario3	1	188	1	5	0	0	24	-0.08433608943673615
8	0.001	0.2	50	1000	5	1200	10	0.75	7	100	0.5	Scenario3	1	60	0	1	0	0	20	0
9	0.001	0.2	50	1000	5	1200	10	0.75	7	100	0.8	Scenario3	1	17	10	0	0	0	15	0
8	0.001	0.2	50	1000	5	1200	10	0.75	7	100	0.5	Scenario3	1	61	0	1	0	0	20	0
6	0.001	0.2	20	1000	5	1200	10	0.75	7	100	0.8	Scenario3	1	189	1	5	0	0	24	-0.08433608943673615
3	0.001	0.2	10	1000	5	1200	10	0.75	7	100	0.8	Scenario3	1	252	10	0	0	0	25	0
8	0.001	0.2	50	1000	5	1200	10	0.75	7	100	0.5	Scenario3	1	62	0	1	0	0	20	0
9	0.001	0.2	50	1000	5	1200	10	0.75	7	100	0.8	Scenario3	1	18	8	0	0	0	17	0
6	0.001	0.2	20	1000	5	1200	10	0.75	7	100	0.8	Scenario3	1	190	1	5	0	0	24	-0.08433608943673615
8	0.001	0.2	50	1000	5	1200	10	0.75	7	100	0.5	Scenario3	1	63	0	1	0	0	20	0
6	0.001	0.2	20	1000	5	1200	10	0.75	7	100	0.8	Scenario3	1	191	1	6	0	0	24	-0.06150345718356129
3	0.001	0.2	10	1000	5	1200	10	0.75	7	100	0.8	Scenario3	1	253	10	0	0	0	25	0
8	0.001	0.2	50	1000	5	1200	10	0.75	7	100	0.5	Scenario3	1	64	0	1	0	0	20	0
9	0.001	0.2	50	1000	5	1200	10	0.75	7	100	0.8	Scenario3	1	19	8	0	0	0	17	0
8	0.001	0.2	50	1000	5	1200	10	0.75	7	100	0.5	Scenario3	1	65	0	1	0	0	20	0
6	0.001	0.2	20	1000	5	1200	10	0.75	7	100	0.8	Scenario3	1	192	2	5	0	0	24	-0.05140786286832491
8	0.001	0.2	50	1000	5	1200	10	0.75	7	100	0.5	Scenario3	1	66	0	1	0	0	20	0
3	0.001	0.2	10	1000	5	1200	10	0.75	7	100	0.8	Scenario3	1	254	10	0	0	0	25	0
9	0.001	0.2	50	1000	5	1200	10	0.75	7	100	0.8	Scenario3	1	20	6	0	0	0	19	0
6	0.001	0.2	20	1000	5	1200	10	0.75	7	100	0.8	Scenario3	1	193	3	4	0	0	24	-3.7195651685723225E-4
8	0.001	0.2	50	1000	5	1200	10	0.75	7	100	0.5	Scenario3	1	67	0	1	0	0	20	0
8	0.001	0.2	50	1000	5	1200	10	0.75	7	100	0.5	Scenario3	1	68	0	1	0	0	20	0
6	0.001	0.2	20	1000	5	1200	10	0.75	7	100	0.8	Scenario3	1	194	3	4	0	0	24	-3.7195651685723225E-4
9	0.001	0.2	50	1000	5	1200	10	0.75	7	100	0.8	Scenario3	1	21	6	0	0	0	19	0
8	0.001	0.2	50	1000	5	1200	10	0.75	7	100	0.5	Scenario3	1	69	0	1	0	0	20	0
3	0.001	0.2	10	1000	5	1200	10	0.75	7	100	0.8	Scenario3	1	255	9	1	0	0	25	0.07799859836475886
6	0.001	0.2	20	1000	5	1200	10	0.75	7	100	0.8	Scenario3	1	195	3	4	0	0	24	-3.7195651685723225E-4
8	0.001	0.2	50	1000	5	1200	10	0.75	7	100	0.5	Scenario3	1	70	0	1	0	0	20	0
9	0.001	0.2	50	1000	5	1200	10	0.75	7	100	0.8	Scenario3	1	22	6	0	0	0	19	0
8	0.001	0.2	50	1000	5	1200	10	0.75	7	100	0.5	Scenario3	1	71	0	1	0	0	20	0
6	0.001	0.2	20	1000	5	1200	10	0.75	7	100	0.8	Scenario3	1	196	3	5	0	0	24	-0.006611847596260855
3	0.001	0.2	10	1000	5	1200	10	0.75	7	100	0.8	Scenario3	1	256	9	1	0	0	25	0.07799859836475886
8	0.001	0.2	50	1000	5	1200	10	0.75	7	100	0.5	Scenario3	1	72	0	1	0	0	20	0
9	0.001	0.2	50	1000	5	1200	10	0.75	7	100	0.8	Scenario3	1	23	6	0	0	0	19	0
8	0.001	0.2	50	1000	5	1200	10	0.75	7	100	0.5	Scenario3	1	73	0	1	0	0	20	0
6	0.001	0.2	20	1000	5	1200	10	0.75	7	100	0.8	Scenario3	1	197	3	5	0	0	24	-0.006611847596260855
8	0.001	0.2	50	1000	5	1200	10	0.75	7	100	0.5	Scenario3	1	74	0	1	0	0	20	0
3	0.001	0.2	10	1000	5	1200	10	0.75	7	100	0.8	Scenario3	1	257	9	1	0	0	25	0.07799859836475886
9	0.001	0.2	50	1000	5	1200	10	0.75	7	100	0.8	Scenario3	1	24	6	0	0	0	19	0
6	0.001	0.2	20	1000	5	1200	10	0.75	7	100	0.8	Scenario3	1	198	4	4	0	0	24	0.04435789005119075
8	0.001	0.2	50	1000	5	1200	10	0.75	7	100	0.5	Scenario3	1	75	0	1	0	0	20	0
8	0.001	0.2	50	1000	5	1200	10	0.75	7	100	0.5	Scenario3	1	76	0	1	0	0	20	0
9	0.001	0.2	50	1000	5	1200	10	0.75	7	100	0.8	Scenario3	1	25	6	0	0	0	19	0
6	0.001	0.2	20	1000	5	1200	10	0.75	7	100	0.8	Scenario3	1	199	4	4	0	0	24	0.04435789005119075
3	0.001	0.2	10	1000	5	1200	10	0.75	7	100	0.8	Scenario3	1	258	9	1	0	0	25	0.07799859836475886
8	0.001	0.2	50	1000	5	1200	10	0.75	7	100	0.5	Scenario3	1	77	0	1	0	0	20	0
8	0.001	0.2	50	1000	5	1200	10	0.75	7	100	0.5	Scenario3	1	78	0	1	0	0	20	0
9	0.001	0.2	50	1000	5	1200	10	0.75	7	100	0.8	Scenario3	1	26	6	0	0	0	19	0
6	0.001	0.2	20	1000	5	1200	10	0.75	7	100	0.8	Scenario3	1	200	5	3	0	0	24	0.08978289144224351
3	0.001	0.2	10	1000	5	1200	10	0.75	7	100	0.8	Scenario3	1	259	9	1	0	0	25	0.07799859836475886
8	0.001	0.2	50	1000	5	1200	10	0.75	7	100	0.5	Scenario3	1	79	0	1	0	0	20	0
9	0.001	0.2	50	1000	5	1200	10	0.75	7	100	0.8	Scenario3	1	27	5	0	0	0	20	0
8	0.001	0.2	50	1000	5	1200	10	0.75	7	100	0.5	Scenario3	1	80	0	1	0	0	20	0
6	0.001	0.2	20	1000	5	1200	10	0.75	7	100	0.8	Scenario3	1	201	5	3	0	0	24	0.08978289144224351
8	0.001	0.2	50	1000	5	1200	10	0.75	7	100	0.5	Scenario3	1	81	0	1	0	0	20	0
3	0.001	0.2	10	1000	5	1200	10	0.75	7	100	0.8	Scenario3	1	260	9	1	0	0	25	0.07799859836475886
9	0.001	0.2	50	1000	5	1200	10	0.75	7	100	0.8	Scenario3	1	28	5	0	0	0	20	0
8	0.001	0.2	50	1000	5	1200	10	0.75	7	100	0.5	Scenario3	1	82	0	1	0	0	20	0
6	0.001	0.2	20	1000	5	1200	10	0.75	7	100	0.8	Scenario3	1	202	5	4	0	0	24	0.0743331706232563
8	0.001	0.2	50	1000	5	1200	10	0.75	7	100	0.5	Scenario3	1	83	0	1	0	0	20	0
9	0.001	0.2	50	1000	5	1200	10	0.75	7	100	0.8	Scenario3	1	29	5	0	0	0	20	0
3	0.001	0.2	10	1000	5	1200	10	0.75	7	100	0.8	Scenario3	1	261	9	1	0	0	25	0.07799859836475886
8	0.001	0.2	50	1000	5	1200	10	0.75	7	100	0.5	Scenario3	1	84	0	1	0	0	20	0
6	0.001	0.2	20	1000	5	1200	10	0.75	7	100	0.8	Scenario3	1	203	7	2	0	0	24	0.11243636280455946
8	0.001	0.2	50	1000	5	1200	10	0.75	7	100	0.5	Scenario3	1	85	0	1	0	0	20	0
9	0.001	0.2	50	1000	5	1200	10	0.75	7	100	0.8	Scenario3	1	30	5	0	0	0	20	0
8	0.001	0.2	50	1000	5	1200	10	0.75	7	100	0.5	Scenario3	1	86	0	1	0	0	20	0
6	0.001	0.2	20	1000	5	1200	10	0.75	7	100	0.8	Scenario3	1	204	7	2	0	0	24	0.11243636280455946
3	0.001	0.2	10	1000	5	1200	10	0.75	7	100	0.8	Scenario3	1	262	9	1	0	0	25	0.07799859836475886
8	0.001	0.2	50	1000	5	1200	10	0.75	7	100	0.5	Scenario3	1	87	0	1	0	0	20	0
9	0.001	0.2	50	1000	5	1200	10	0.75	7	100	0.8	Scenario3	1	31	5	0	0	0	20	0
8	0.001	0.2	50	1000	5	1200	10	0.75	7	100	0.5	Scenario3	1	88	0	1	0	0	20	0
6	0.001	0.2	20	1000	5	1200	10	0.75	7	100	0.8	Scenario3	1	205	7	2	0	0	24	0.11243636280455946
3	0.001	0.2	10	1000	5	1200	10	0.75	7	100	0.8	Scenario3	1	263	9	1	0	0	25	0.07799859836475886
9	0.001	0.2	50	1000	5	1200	10	0.75	7	100	0.8	Scenario3	1	32	5	0	0	0	20	0
8	0.001	0.2	50	1000	5	1200	10	0.75	7	100	0.5	Scenario3	1	89	0	1	0	0	20	0
8	0.001	0.2	50	1000	5	1200	10	0.75	7	100	0.5	Scenario3	1	90	0	1	0	0	20	0
6	0.001	0.2	20	1000	5	1200	10	0.75	7	100	0.8	Scenario3	1	206	7	2	0	0	24	0.11243636280455946
9	0.001	0.2	50	1000	5	1200	10	0.75	7	100	0.8	Scenario3	1	33	5	0	0	0	20	0
8	0.001	0.2	50	1000	5	1200	10	0.75	7	100	0.5	Scenario3	1	91	0	1	0	0	20	0
3	0.001	0.2	10	1000	5	1200	10	0.75	7	100	0.8	Scenario3	1	264	9	1	0	0	25	0.07799859836475886
8	0.001	0.2	50	1000	5	1200	10	0.75	7	100	0.5	Scenario3	1	92	0	1	0	0	20	0
9	0.001	0.2	50	1000	5	1200	10	0.75	7	100	0.8	Scenario3	1	34	3	0	0	0	22	0
6	0.001	0.2	20	1000	5	1200	10	0.75	7	100	0.8	Scenario3	1	207	7	2	0	0	24	0.11243636280455946
8	0.001	0.2	50	1000	5	1200	10	0.75	7	100	0.5	Scenario3	1	93	0	1	0	0	20	0
3	0.001	0.2	10	1000	5	1200	10	0.75	7	100	0.8	Scenario3	1	265	9	1	0	0	25	0.07799859836475886
9	0.001	0.2	50	1000	5	1200	10	0.75	7	100	0.8	Scenario3	1	35	3	0	0	0	22	0
8	0.001	0.2	50	1000	5	1200	10	0.75	7	100	0.5	Scenario3	1	94	0	1	0	0	20	0
6	0.001	0.2	20	1000	5	1200	10	0.75	7	100	0.8	Scenario3	1	208	8	1	0	0	24	0.08150739113639974
8	0.001	0.2	50	1000	5	1200	10	0.75	7	100	0.5	Scenario3	1	95	0	1	0	0	20	0
9	0.001	0.2	50	1000	5	1200	10	0.75	7	100	0.8	Scenario3	1	36	3	0	0	0	22	0
8	0.001	0.2	50	1000	5	1200	10	0.75	7	100	0.5	Scenario3	1	96	0	1	0	0	20	0
3	0.001	0.2	10	1000	5	1200	10	0.75	7	100	0.8	Scenario3	1	266	9	1	0	0	25	0.07799859836475886
9	0.001	0.2	50	1000	5	1200	10	0.75	7	100	0.8	Scenario3	1	37	3	0	0	0	22	0
8	0.001	0.2	50	1000	5	1200	10	0.75	7	100	0.5	Scenario3	1	97	0	1	0	0	20	0
6	0.001	0.2	20	1000	5	1200	10	0.75	7	100	0.8	Scenario3	1	209	8	1	0	0	24	0.08150739113639974
8	0.001	0.2	50	1000	5	1200	10	0.75	7	100	0.5	Scenario3	1	98	0	1	0	0	20	0
9	0.001	0.2	50	1000	5	1200	10	0.75	7	100	0.8	Scenario3	1	38	3	0	0	0	22	0
3	0.001	0.2	10	1000	5	1200	10	0.75	7	100	0.8	Scenario3	1	267	9	1	0	0	25	0.07799859836475886
8	0.001	0.2	50	1000	5	1200	10	0.75	7	100	0.5	Scenario3	1	99	0	1	0	0	20	0
6	0.001	0.2	20	1000	5	1200	10	0.75	7	100	0.8	Scenario3	1	210	8	2	0	0	24	0.11134564390146202
9	0.001	0.2	50	1000	5	1200	10	0.75	7	100	0.8	Scenario3	1	39	3	0	0	0	22	0
8	0.001	0.2	50	1000	5	1200	10	0.75	7	100	0.5	Scenario3	1	100	0	1	0	0	20	0
3	0.001	0.2	10	1000	5	1200	10	0.75	7	100	0.8	Scenario3	1	268	9	1	0	0	25	0.07799859836475886
8	0.001	0.2	50	1000	5	1200	10	0.75	7	100	0.5	Scenario3	1	101	0	1	0	0	20	0
9	0.001	0.2	50	1000	5	1200	10	0.75	7	100	0.8	Scenario3	1	40	3	0	0	0	22	0
6	0.001	0.2	20	1000	5	1200	10	0.75	7	100	0.8	Scenario3	1	211	8	2	0	0	24	0.11134564390146202
8	0.001	0.2	50	1000	5	1200	10	0.75	7	100	0.5	Scenario3	1	102	0	1	0	0	20	0
9	0.001	0.2	50	1000	5	1200	10	0.75	7	100	0.8	Scenario3	1	41	3	0	0	0	22	0
8	0.001	0.2	50	1000	5	1200	10	0.75	7	100	0.5	Scenario3	1	103	0	1	0	0	20	0
3	0.001	0.2	10	1000	5	1200	10	0.75	7	100	0.8	Scenario3	1	269	9	1	0	0	25	0.07799859836475886
6	0.001	0.2	20	1000	5	1200	10	0.75	7	100	0.8	Scenario3	1	212	8	2	0	0	24	0.11134564390146202
8	0.001	0.2	50	1000	5	1200	10	0.75	7	100	0.5	Scenario3	1	104	0	1	0	0	20	0
9	0.001	0.2	50	1000	5	1200	10	0.75	7	100	0.8	Scenario3	1	42	3	0	0	0	22	0
8	0.001	0.2	50	1000	5	1200	10	0.75	7	100	0.5	Scenario3	1	105	0	1	0	0	20	0
9	0.001	0.2	50	1000	5	1200	10	0.75	7	100	0.8	Scenario3	1	43	3	0	0	0	22	0
3	0.001	0.2	10	1000	5	1200	10	0.75	7	100	0.8	Scenario3	1	270	9	1	0	0	25	0.07799859836475886
8	0.001	0.2	50	1000	5	1200	10	0.75	7	100	0.5	Scenario3	1	106	0	1	0	0	20	0
6	0.001	0.2	20	1000	5	1200	10	0.75	7	100	0.8	Scenario3	1	213	8	3	0	0	24	0.11822850098699902
8	0.001	0.2	50	1000	5	1200	10	0.75	7	100	0.5	Scenario3	1	107	0	1	0	0	20	0
9	0.001	0.2	50	1000	5	1200	10	0.75	7	100	0.8	Scenario3	1	44	3	0	0	0	22	0
8	0.001	0.2	50	1000	5	1200	10	0.75	7	100	0.5	Scenario3	1	108	0	1	0	0	20	0
3	0.001	0.2	10	1000	5	1200	10	0.75	7	100	0.8	Scenario3	1	271	9	1	0	0	25	0.07799859836475886
6	0.001	0.2	20	1000	5	1200	10	0.75	7	100	0.8	Scenario3	1	214	8	2	0	0	25	0.11134564390146202
9	0.001	0.2	50	1000	5	1200	10	0.75	7	100	0.8	Scenario3	1	45	3	0	0	0	22	0
8	0.001	0.2	50	1000	5	1200	10	0.75	7	100	0.5	Scenario3	1	109	0	1	0	0	20	0
8	0.001	0.2	50	1000	5	1200	10	0.75	7	100	0.5	Scenario3	1	110	0	1	0	0	20	0
9	0.001	0.2	50	1000	5	1200	10	0.75	7	100	0.8	Scenario3	1	46	3	0	0	0	22	0
3	0.001	0.2	10	1000	5	1200	10	0.75	7	100	0.8	Scenario3	1	272	9	1	0	0	25	0.07799859836475886
6	0.001	0.2	20	1000	5	1200	10	0.75	7	100	0.8	Scenario3	1	215	8	2	0	0	25	0.11134564390146202
8	0.001	0.2	50	1000	5	1200	10	0.75	7	100	0.5	Scenario3	1	111	0	1	0	0	20	0
9	0.001	0.2	50	1000	5	1200	10	0.75	7	100	0.8	Scenario3	1	47	3	0	0	0	22	0
8	0.001	0.2	50	1000	5	1200	10	0.75	7	100	0.5	Scenario3	1	112	0	1	0	0	20	0
8	0.001	0.2	50	1000	5	1200	10	0.75	7	100	0.5	Scenario3	1	113	0	1	0	0	20	0
9	0.001	0.2	50	1000	5	1200	10	0.75	7	100	0.8	Scenario3	1	48	3	0	0	0	22	0
3	0.001	0.2	10	1000	5	1200	10	0.75	7	100	0.8	Scenario3	1	273	9	1	0	0	25	0.07799859836475886
6	0.001	0.2	20	1000	5	1200	10	0.75	7	100	0.8	Scenario3	1	216	9	1	0	0	25	0.07631596234728619
8	0.001	0.2	50	1000	5	1200	10	0.75	7	100	0.5	Scenario3	1	114	0	1	0	0	20	0
9	0.001	0.2	50	1000	5	1200	10	0.75	7	100	0.8	Scenario3	1	49	3	0	0	0	22	0
8	0.001	0.2	50	1000	5	1200	10	0.75	7	100	0.5	Scenario3	1	115	0	1	0	0	20	0
6	0.001	0.2	20	1000	5	1200	10	0.75	7	100	0.8	Scenario3	1	217	9	1	0	0	25	0.07631596234728619
3	0.001	0.2	10	1000	5	1200	10	0.75	7	100	0.8	Scenario3	1	274	9	1	0	0	25	0.07799859836475886
9	0.001	0.2	50	1000	5	1200	10	0.75	7	100	0.8	Scenario3	1	50	3	0	0	0	22	0
8	0.001	0.2	50	1000	5	1200	10	0.75	7	100	0.5	Scenario3	1	116	0	1	0	0	20	0
8	0.001	0.2	50	1000	5	1200	10	0.75	7	100	0.5	Scenario3	1	117	0	1	0	0	20	0
9	0.001	0.2	50	1000	5	1200	10	0.75	7	100	0.8	Scenario3	1	51	3	0	0	0	22	0
8	0.001	0.2	50	1000	5	1200	10	0.75	7	100	0.5	Scenario3	1	118	0	1	0	0	20	0
6	0.001	0.2	20	1000	5	1200	10	0.75	7	100	0.8	Scenario3	1	218	9	1	0	0	25	0.07631596234728619
3	0.001	0.2	10	1000	5	1200	10	0.75	7	100	0.8	Scenario3	1	275	9	1	0	0	25	0.07799859836475886
9	0.001	0.2	50	1000	5	1200	10	0.75	7	100	0.8	Scenario3	1	52	3	0	0	0	22	0
8	0.001	0.2	50	1000	5	1200	10	0.75	7	100	0.5	Scenario3	1	119	0	1	0	0	20	0
8	0.001	0.2	50	1000	5	1200	10	0.75	7	100	0.5	Scenario3	1	120	0	1	0	0	20	0
9	0.001	0.2	50	1000	5	1200	10	0.75	7	100	0.8	Scenario3	1	53	3	0	0	0	22	0
3	0.001	0.2	10	1000	5	1200	10	0.75	7	100	0.8	Scenario3	1	276	9	1	0	0	25	0.07799859836475886
6	0.001	0.2	20	1000	5	1200	10	0.75	7	100	0.8	Scenario3	1	219	10	0	0	0	25	0
8	0.001	0.2	50	1000	5	1200	10	0.75	7	100	0.5	Scenario3	1	121	0	1	0	0	20	0
9	0.001	0.2	50	1000	5	1200	10	0.75	7	100	0.8	Scenario3	1	54	3	0	0	0	22	0
8	0.001	0.2	50	1000	5	1200	10	0.75	7	100	0.5	Scenario3	1	122	0	1	0	0	20	0
3	0.001	0.2	10	1000	5	1200	10	0.75	7	100	0.8	Scenario3	1	277	9	1	0	0	25	0.07799859836475886
8	0.001	0.2	50	1000	5	1200	10	0.75	7	100	0.5	Scenario3	1	123	0	1	0	0	20	0
6	0.001	0.2	20	1000	5	1200	10	0.75	7	100	0.8	Scenario3	1	220	10	0	0	0	25	0
9	0.001	0.2	50	1000	5	1200	10	0.75	7	100	0.8	Scenario3	1	55	3	0	0	0	22	0
8	0.001	0.2	50	1000	5	1200	10	0.75	7	100	0.5	Scenario3	1	124	0	1	0	0	20	0
9	0.001	0.2	50	1000	5	1200	10	0.75	7	100	0.8	Scenario3	1	56	3	0	0	0	22	0
8	0.001	0.2	50	1000	5	1200	10	0.75	7	100	0.5	Scenario3	1	125	0	1	0	0	20	0
3	0.001	0.2	10	1000	5	1200	10	0.75	7	100	0.8	Scenario3	1	278	9	1	0	0	25	0.07799859836475886
6	0.001	0.2	20	1000	5	1200	10	0.75	7	100	0.8	Scenario3	1	221	10	0	0	0	25	0
8	0.001	0.2	50	1000	5	1200	10	0.75	7	100	0.5	Scenario3	1	126	0	1	0	0	20	0
9	0.001	0.2	50	1000	5	1200	10	0.75	7	100	0.8	Scenario3	1	57	3	0	0	0	22	0
8	0.001	0.2	50	1000	5	1200	10	0.75	7	100	0.5	Scenario3	1	127	0	1	0	0	20	0
9	0.001	0.2	50	1000	5	1200	10	0.75	7	100	0.8	Scenario3	1	58	3	0	0	0	22	0
3	0.001	0.2	10	1000	5	1200	10	0.75	7	100	0.8	Scenario3	1	279	9	1	0	0	25	0.07799859836475886
8	0.001	0.2	50	1000	5	1200	10	0.75	7	100	0.5	Scenario3	1	128	0	1	0	0	20	0
6	0.001	0.2	20	1000	5	1200	10	0.75	7	100	0.8	Scenario3	1	222	10	0	0	0	25	0
8	0.001	0.2	50	1000	5	1200	10	0.75	7	100	0.5	Scenario3	1	129	0	1	0	0	20	0
9	0.001	0.2	50	1000	5	1200	10	0.75	7	100	0.8	Scenario3	1	59	3	0	0	0	22	0
8	0.001	0.2	50	1000	5	1200	10	0.75	7	100	0.5	Scenario3	1	130	0	1	0	0	20	0
3	0.001	0.2	10	1000	5	1200	10	0.75	7	100	0.8	Scenario3	1	280	8	1	0	0	26	0.08393829319024122
6	0.001	0.2	20	1000	5	1200	10	0.75	7	100	0.8	Scenario3	1	223	10	0	0	0	25	0
9	0.001	0.2	50	1000	5	1200	10	0.75	7	100	0.8	Scenario3	1	60	3	0	0	0	22	0
8	0.001	0.2	50	1000	5	1200	10	0.75	7	100	0.5	Scenario3	1	131	0	1	0	0	20	0
8	0.001	0.2	50	1000	5	1200	10	0.75	7	100	0.5	Scenario3	1	132	0	1	0	0	20	0
9	0.001	0.2	50	1000	5	1200	10	0.75	7	100	0.8	Scenario3	1	61	3	0	0	0	22	0
3	0.001	0.2	10	1000	5	1200	10	0.75	7	100	0.8	Scenario3	1	281	8	1	0	0	26	0.08393829319024122
8	0.001	0.2	50	1000	5	1200	10	0.75	7	100	0.5	Scenario3	1	133	0	1	0	0	20	0
6	0.001	0.2	20	1000	5	1200	10	0.75	7	100	0.8	Scenario3	1	224	10	0	0	0	25	0
9	0.001	0.2	50	1000	5	1200	10	0.75	7	100	0.8	Scenario3	1	62	3	0	0	0	22	0
8	0.001	0.2	50	1000	5	1200	10	0.75	7	100	0.5	Scenario3	1	134	0	1	0	0	20	0
3	0.001	0.2	10	1000	5	1200	10	0.75	7	100	0.8	Scenario3	1	282	8	1	0	0	26	0.08393829319024122
8	0.001	0.2	50	1000	5	1200	10	0.75	7	100	0.5	Scenario3	1	135	0	1	0	0	20	0
9	0.001	0.2	50	1000	5	1200	10	0.75	7	100	0.8	Scenario3	1	63	3	0	0	0	22	0
6	0.001	0.2	20	1000	5	1200	10	0.75	7	100	0.8	Scenario3	1	225	10	0	0	0	25	0
8	0.001	0.2	50	1000	5	1200	10	0.75	7	100	0.5	Scenario3	1	136	0	1	0	0	20	0
9	0.001	0.2	50	1000	5	1200	10	0.75	7	100	0.8	Scenario3	1	64	3	0	0	0	22	0
3	0.001	0.2	10	1000	5	1200	10	0.75	7	100	0.8	Scenario3	1	283	8	1	0	0	26	0.08393829319024122
8	0.001	0.2	50	1000	5	1200	10	0.75	7	100	0.5	Scenario3	1	137	0	1	0	0	20	0
9	0.001	0.2	50	1000	5	1200	10	0.75	7	100	0.8	Scenario3	1	65	3	0	0	0	22	0
8	0.001	0.2	50	1000	5	1200	10	0.75	7	100	0.5	Scenario3	1	138	0	1	0	0	20	0
6	0.001	0.2	20	1000	5	1200	10	0.75	7	100	0.8	Scenario3	1	226	10	0	0	0	25	0
8	0.001	0.2	50	1000	5	1200	10	0.75	7	100	0.5	Scenario3	1	139	0	1	0	0	20	0
3	0.001	0.2	10	1000	5	1200	10	0.75	7	100	0.8	Scenario3	1	284	8	1	0	0	26	0.08393829319024122
9	0.001	0.2	50	1000	5	1200	10	0.75	7	100	0.8	Scenario3	1	66	3	0	0	0	22	0
8	0.001	0.2	50	1000	5	1200	10	0.75	7	100	0.5	Scenario3	1	140	0	1	0	0	20	0
9	0.001	0.2	50	1000	5	1200	10	0.75	7	100	0.8	Scenario3	1	67	3	0	0	0	22	0
6	0.001	0.2	20	1000	5	1200	10	0.75	7	100	0.8	Scenario3	1	227	10	0	0	0	25	0
8	0.001	0.2	50	1000	5	1200	10	0.75	7	100	0.5	Scenario3	1	141	0	1	0	0	20	0
3	0.001	0.2	10	1000	5	1200	10	0.75	7	100	0.8	Scenario3	1	285	8	1	0	0	26	0.08393829319024122
8	0.001	0.2	50	1000	5	1200	10	0.75	7	100	0.5	Scenario3	1	142	0	1	0	0	20	0
9	0.001	0.2	50	1000	5	1200	10	0.75	7	100	0.8	Scenario3	1	68	3	0	0	0	22	0
8	0.001	0.2	50	1000	5	1200	10	0.75	7	100	0.5	Scenario3	1	143	0	1	0	0	20	0
6	0.001	0.2	20	1000	5	1200	10	0.75	7	100	0.8	Scenario3	1	228	10	0	0	0	25	0
9	0.001	0.2	50	1000	5	1200	10	0.75	7	100	0.8	Scenario3	1	69	3	0	0	0	22	0
3	0.001	0.2	10	1000	5	1200	10	0.75	7	100	0.8	Scenario3	1	286	8	1	0	0	26	0.08393829319024122
8	0.001	0.2	50	1000	5	1200	10	0.75	7	100	0.5	Scenario3	1	144	0	1	0	0	20	0
9	0.001	0.2	50	1000	5	1200	10	0.75	7	100	0.8	Scenario3	1	70	3	0	0	0	22	0
8	0.001	0.2	50	1000	5	1200	10	0.75	7	100	0.5	Scenario3	1	145	0	1	0	0	20	0
3	0.001	0.2	10	1000	5	1200	10	0.75	7	100	0.8	Scenario3	1	287	8	1	0	0	26	0.08393829319024122
6	0.001	0.2	20	1000	5	1200	10	0.75	7	100	0.8	Scenario3	1	229	10	0	0	0	25	0
8	0.001	0.2	50	1000	5	1200	10	0.75	7	100	0.5	Scenario3	1	146	0	1	0	0	20	0
9	0.001	0.2	50	1000	5	1200	10	0.75	7	100	0.8	Scenario3	1	71	3	0	0	0	22	0
8	0.001	0.2	50	1000	5	1200	10	0.75	7	100	0.5	Scenario3	1	147	0	1	0	0	20	0
9	0.001	0.2	50	1000	5	1200	10	0.75	7	100	0.8	Scenario3	1	72	3	0	0	0	22	0
8	0.001	0.2	50	1000	5	1200	10	0.75	7	100	0.5	Scenario3	1	148	0	1	0	0	20	0
3	0.001	0.2	10	1000	5	1200	10	0.75	7	100	0.8	Scenario3	1	288	8	1	0	0	26	0.08393829319024122
6	0.001	0.2	20	1000	5	1200	10	0.75	7	100	0.8	Scenario3	1	230	10	0	0	0	25	0
8	0.001	0.2	50	1000	5	1200	10	0.75	7	100	0.5	Scenario3	1	149	0	1	0	0	20	0
9	0.001	0.2	50	1000	5	1200	10	0.75	7	100	0.8	Scenario3	1	73	3	0	0	0	22	0
8	0.001	0.2	50	1000	5	1200	10	0.75	7	100	0.5	Scenario3	1	150	0	1	0	0	20	0
3	0.001	0.2	10	1000	5	1200	10	0.75	7	100	0.8	Scenario3	1	289	7	1	0	0	27	0.09058813446804806
9	0.001	0.2	50	1000	5	1200	10	0.75	7	100	0.8	Scenario3	1	74	2	0	0	0	23	0
6	0.001	0.2	20	1000	5	1200	10	0.75	7	100	0.8	Scenario3	1	231	10	0	0	0	25	0
8	0.001	0.2	50	1000	5	1200	10	0.75	7	100	0.5	Scenario3	1	151	0	1	0	0	20	0
9	0.001	0.2	50	1000	5	1200	10	0.75	7	100	0.8	Scenario3	1	75	2	0	0	0	23	0
8	0.001	0.2	50	1000	5	1200	10	0.75	7	100	0.5	Scenario3	1	152	0	1	0	0	20	0
3	0.001	0.2	10	1000	5	1200	10	0.75	7	100	0.8	Scenario3	1	290	7	1	0	0	27	0.09058813446804806
8	0.001	0.2	50	1000	5	1200	10	0.75	7	100	0.5	Scenario3	1	153	0	1	0	0	20	0
9	0.001	0.2	50	1000	5	1200	10	0.75	7	100	0.8	Scenario3	1	76	2	0	0	0	23	0
6	0.001	0.2	20	1000	5	1200	10	0.75	7	100	0.8	Scenario3	1	232	10	0	0	0	25	0
8	0.001	0.2	50	1000	5	1200	10	0.75	7	100	0.5	Scenario3	1	154	0	1	0	0	20	0
9	0.001	0.2	50	1000	5	1200	10	0.75	7	100	0.8	Scenario3	1	77	2	0	0	0	23	0
3	0.001	0.2	10	1000	5	1200	10	0.75	7	100	0.8	Scenario3	1	291	7	1	0	0	27	0.09058813446804806
8	0.001	0.2	50	1000	5	1200	10	0.75	7	100	0.5	Scenario3	1	155	0	1	0	0	20	0
6	0.001	0.2	20	1000	5	1200	10	0.75	7	100	0.8	Scenario3	1	233	10	0	0	0	25	0
9	0.001	0.2	50	1000	5	1200	10	0.75	7	100	0.8	Scenario3	1	78	2	0	0	0	23	0
8	0.001	0.2	50	1000	5	1200	10	0.75	7	100	0.5	Scenario3	1	156	0	1	0	0	20	0
3	0.001	0.2	10	1000	5	1200	10	0.75	7	100	0.8	Scenario3	1	292	7	1	0	0	27	0.09058813446804806
8	0.001	0.2	50	1000	5	1200	10	0.75	7	100	0.5	Scenario3	1	157	0	1	0	0	20	0
9	0.001	0.2	50	1000	5	1200	10	0.75	7	100	0.8	Scenario3	1	79	2	0	0	0	23	0
8	0.001	0.2	50	1000	5	1200	10	0.75	7	100	0.5	Scenario3	1	158	0	1	0	0	20	0
6	0.001	0.2	20	1000	5	1200	10	0.75	7	100	0.8	Scenario3	1	234	10	0	0	0	25	0
9	0.001	0.2	50	1000	5	1200	10	0.75	7	100	0.8	Scenario3	1	80	2	0	0	0	23	0
8	0.001	0.2	50	1000	5	1200	10	0.75	7	100	0.5	Scenario3	1	159	0	1	0	0	20	0
3	0.001	0.2	10	1000	5	1200	10	0.75	7	100	0.8	Scenario3	1	293	7	1	0	0	27	0.09058813446804806
9	0.001	0.2	50	1000	5	1200	10	0.75	7	100	0.8	Scenario3	1	81	2	0	0	0	23	0
8	0.001	0.2	50	1000	5	1200	10	0.75	7	100	0.5	Scenario3	1	160	0	2	0	0	20	0
6	0.001	0.2	20	1000	5	1200	10	0.75	7	100	0.8	Scenario3	1	235	10	0	0	0	25	0
8	0.001	0.2	50	1000	5	1200	10	0.75	7	100	0.5	Scenario3	1	161	0	2	0	0	20	0
3	0.001	0.2	10	1000	5	1200	10	0.75	7	100	0.8	Scenario3	1	294	7	1	0	0	27	0.09058813446804806
9	0.001	0.2	50	1000	5	1200	10	0.75	7	100	0.8	Scenario3	1	82	2	0	0	0	23	0
8	0.001	0.2	50	1000	5	1200	10	0.75	7	100	0.5	Scenario3	1	162	0	3	0	0	20	0
9	0.001	0.2	50	1000	5	1200	10	0.75	7	100	0.8	Scenario3	1	83	2	0	0	0	23	0
8	0.001	0.2	50	1000	5	1200	10	0.75	7	100	0.5	Scenario3	1	163	0	3	0	0	20	0
3	0.001	0.2	10	1000	5	1200	10	0.75	7	100	0.8	Scenario3	1	295	7	1	0	0	27	0.09058813446804806
6	0.001	0.2	20	1000	5	1200	10	0.75	7	100	0.8	Scenario3	1	236	10	0	0	0	25	0
9	0.001	0.2	50	1000	5	1200	10	0.75	7	100	0.8	Scenario3	1	84	2	0	0	0	23	0
8	0.001	0.2	50	1000	5	1200	10	0.75	7	100	0.5	Scenario3	1	164	0	3	0	0	20	0
8	0.001	0.2	50	1000	5	1200	10	0.75	7	100	0.5	Scenario3	1	165	0	3	0	0	20	0
9	0.001	0.2	50	1000	5	1200	10	0.75	7	100	0.8	Scenario3	1	85	2	0	0	0	23	0
3	0.001	0.2	10	1000	5	1200	10	0.75	7	100	0.8	Scenario3	1	296	7	1	0	0	27	0.09058813446804806
6	0.001	0.2	20	1000	5	1200	10	0.75	7	100	0.8	Scenario3	1	237	10	0	0	0	25	0
8	0.001	0.2	50	1000	5	1200	10	0.75	7	100	0.5	Scenario3	1	166	0	3	0	0	20	0
9	0.001	0.2	50	1000	5	1200	10	0.75	7	100	0.8	Scenario3	1	86	2	0	0	0	23	0
8	0.001	0.2	50	1000	5	1200	10	0.75	7	100	0.5	Scenario3	1	167	0	3	0	0	20	0
3	0.001	0.2	10	1000	5	1200	10	0.75	7	100	0.8	Scenario3	1	297	7	1	0	0	27	0.09058813446804806
9	0.001	0.2	50	1000	5	1200	10	0.75	7	100	0.8	Scenario3	1	87	2	0	0	0	23	0
8	0.001	0.2	50	1000	5	1200	10	0.75	7	100	0.5	Scenario3	1	168	0	3	0	0	20	0
6	0.001	0.2	20	1000	5	1200	10	0.75	7	100	0.8	Scenario3	1	238	10	0	0	0	25	0
9	0.001	0.2	50	1000	5	1200	10	0.75	7	100	0.8	Scenario3	1	88	2	0	0	0	23	0
8	0.001	0.2	50	1000	5	1200	10	0.75	7	100	0.5	Scenario3	1	169	0	3	0	0	20	0
3	0.001	0.2	10	1000	5	1200	10	0.75	7	100	0.8	Scenario3	1	298	7	1	0	0	27	0.09058813446804806
8	0.001	0.2	50	1000	5	1200	10	0.75	7	100	0.5	Scenario3	1	170	0	3	0	0	20	0
9	0.001	0.2	50	1000	5	1200	10	0.75	7	100	0.8	Scenario3	1	89	2	0	0	0	23	0
6	0.001	0.2	20	1000	5	1200	10	0.75	7	100	0.8	Scenario3	1	239	10	0	0	0	25	0
8	0.001	0.2	50	1000	5	1200	10	0.75	7	100	0.5	Scenario3	1	171	0	3	0	0	20	0
3	0.001	0.2	10	1000	5	1200	10	0.75	7	100	0.8	Scenario3	1	299	7	1	0	0	27	0.09058813446804806
9	0.001	0.2	50	1000	5	1200	10	0.75	7	100	0.8	Scenario3	1	90	2	0	0	0	23	0
8	0.001	0.2	50	1000	5	1200	10	0.75	7	100	0.5	Scenario3	1	172	0	3	0	0	20	0
9	0.001	0.2	50	1000	5	1200	10	0.75	7	100	0.8	Scenario3	1	91	2	0	0	0	23	0
6	0.001	0.2	20	1000	5	1200	10	0.75	7	100	0.8	Scenario3	1	240	10	0	0	0	25	0
8	0.001	0.2	50	1000	5	1200	10	0.75	7	100	0.5	Scenario3	1	173	0	3	0	0	20	0
3	0.001	0.2	10	1000	5	1200	10	0.75	7	100	0.8	Scenario3	1	300	7	1	0	0	27	0.09058813446804806
9	0.001	0.2	50	1000	5	1200	10	0.75	7	100	0.8	Scenario3	1	92	2	0	0	0	23	0
8	0.001	0.2	50	1000	5	1200	10	0.75	7	100	0.5	Scenario3	1	174	0	3	0	0	20	0
9	0.001	0.2	50	1000	5	1200	10	0.75	7	100	0.8	Scenario3	1	93	2	0	0	0	23	0
8	0.001	0.2	50	1000	5	1200	10	0.75	7	100	0.5	Scenario3	1	175	0	4	0	0	20	0
3	0.001	0.2	10	1000	5	1200	10	0.75	7	100	0.8	Scenario3	1	301	7	1	0	0	27	0.09058813446804806
6	0.001	0.2	20	1000	5	1200	10	0.75	7	100	0.8	Scenario3	1	241	10	0	0	0	25	0
8	0.001	0.2	50	1000	5	1200	10	0.75	7	100	0.5	Scenario3	1	176	0	4	0	0	20	0
9	0.001	0.2	50	1000	5	1200	10	0.75	7	100	0.8	Scenario3	1	94	2	0	0	0	23	0
8	0.001	0.2	50	1000	5	1200	10	0.75	7	100	0.5	Scenario3	1	177	0	4	0	0	20	0
3	0.001	0.2	10	1000	5	1200	10	0.75	7	100	0.8	Scenario3	1	302	7	1	0	0	27	0.09058813446804806
9	0.001	0.2	50	1000	5	1200	10	0.75	7	100	0.8	Scenario3	1	95	2	0	0	0	23	0
6	0.001	0.2	20	1000	5	1200	10	0.75	7	100	0.8	Scenario3	1	242	10	0	0	0	25	0
8	0.001	0.2	50	1000	5	1200	10	0.75	7	100	0.5	Scenario3	1	178	0	4	0	0	20	0
9	0.001	0.2	50	1000	5	1200	10	0.75	7	100	0.8	Scenario3	1	96	2	0	0	0	23	0
8	0.001	0.2	50	1000	5	1200	10	0.75	7	100	0.5	Scenario3	1	179	0	4	0	0	20	0
3	0.001	0.2	10	1000	5	1200	10	0.75	7	100	0.8	Scenario3	1	303	7	1	0	0	27	0.09058813446804806
9	0.001	0.2	50	1000	5	1200	10	0.75	7	100	0.8	Scenario3	1	97	2	0	0	0	23	0
8	0.001	0.2	50	1000	5	1200	10	0.75	7	100	0.5	Scenario3	1	180	0	4	0	0	20	0
6	0.001	0.2	20	1000	5	1200	10	0.75	7	100	0.8	Scenario3	1	243	10	0	0	0	25	0
8	0.001	0.2	50	1000	5	1200	10	0.75	7	100	0.5	Scenario3	1	181	0	4	0	0	20	0
9	0.001	0.2	50	1000	5	1200	10	0.75	7	100	0.8	Scenario3	1	98	2	0	0	0	23	0
3	0.001	0.2	10	1000	5	1200	10	0.75	7	100	0.8	Scenario3	1	304	7	1	0	0	27	0.09058813446804806
8	0.001	0.2	50	1000	5	1200	10	0.75	7	100	0.5	Scenario3	1	182	0	4	0	0	20	0
9	0.001	0.2	50	1000	5	1200	10	0.75	7	100	0.8	Scenario3	1	99	2	0	0	0	23	0
6	0.001	0.2	20	1000	5	1200	10	0.75	7	100	0.8	Scenario3	1	244	10	0	0	0	25	0
8	0.001	0.2	50	1000	5	1200	10	0.75	7	100	0.5	Scenario3	1	183	0	4	0	0	20	0
3	0.001	0.2	10	1000	5	1200	10	0.75	7	100	0.8	Scenario3	1	305	7	1	0	0	27	0.09058813446804806
9	0.001	0.2	50	1000	5	1200	10	0.75	7	100	0.8	Scenario3	1	100	2	0	0	0	23	0
8	0.001	0.2	50	1000	5	1200	10	0.75	7	100	0.5	Scenario3	1	184	0	4	0	0	20	0
9	0.001	0.2	50	1000	5	1200	10	0.75	7	100	0.8	Scenario3	1	101	2	0	0	0	23	0
6	0.001	0.2	20	1000	5	1200	10	0.75	7	100	0.8	Scenario3	1	245	10	0	0	0	25	0
8	0.001	0.2	50	1000	5	1200	10	0.75	7	100	0.5	Scenario3	1	185	0	5	0	0	20	0
3	0.001	0.2	10	1000	5	1200	10	0.75	7	100	0.8	Scenario3	1	306	7	1	0	0	27	0.09058813446804806
9	0.001	0.2	50	1000	5	1200	10	0.75	7	100	0.8	Scenario3	1	102	2	0	0	0	23	0
8	0.001	0.2	50	1000	5	1200	10	0.75	7	100	0.5	Scenario3	1	186	0	5	0	0	20	0
3	0.001	0.2	10	1000	5	1200	10	0.75	7	100	0.8	Scenario3	1	307	7	1	0	0	27	0.09058813446804806
8	0.001	0.2	50	1000	5	1200	10	0.75	7	100	0.5	Scenario3	1	187	0	5	0	0	20	0
6	0.001	0.2	20	1000	5	1200	10	0.75	7	100	0.8	Scenario3	1	246	10	0	0	0	25	0
9	0.001	0.2	50	1000	5	1200	10	0.75	7	100	0.8	Scenario3	1	103	2	0	0	0	23	0
8	0.001	0.2	50	1000	5	1200	10	0.75	7	100	0.5	Scenario3	1	188	0	5	0	0	20	0
9	0.001	0.2	50	1000	5	1200	10	0.75	7	100	0.8	Scenario3	1	104	2	0	0	0	23	0
3	0.001	0.2	10	1000	5	1200	10	0.75	7	100	0.8	Scenario3	1	308	7	1	0	0	27	0.09058813446804806
8	0.001	0.2	50	1000	5	1200	10	0.75	7	100	0.5	Scenario3	1	189	0	5	0	0	20	0
6	0.001	0.2	20	1000	5	1200	10	0.75	7	100	0.8	Scenario3	1	247	10	0	0	0	25	0
9	0.001	0.2	50	1000	5	1200	10	0.75	7	100	0.8	Scenario3	1	105	2	0	0	0	23	0
8	0.001	0.2	50	1000	5	1200	10	0.75	7	100	0.5	Scenario3	1	190	0	5	0	0	20	0
9	0.001	0.2	50	1000	5	1200	10	0.75	7	100	0.8	Scenario3	1	106	2	0	0	0	23	0
3	0.001	0.2	10	1000	5	1200	10	0.75	7	100	0.8	Scenario3	1	309	7	1	0	0	27	0.09058813446804806
8	0.001	0.2	50	1000	5	1200	10	0.75	7	100	0.5	Scenario3	1	191	0	5	0	0	20	0
6	0.001	0.2	20	1000	5	1200	10	0.75	7	100	0.8	Scenario3	1	248	10	0	0	0	25	0
9	0.001	0.2	50	1000	5	1200	10	0.75	7	100	0.8	Scenario3	1	107	2	0	0	0	23	0
8	0.001	0.2	50	1000	5	1200	10	0.75	7	100	0.5	Scenario3	1	192	0	5	0	0	20	0
3	0.001	0.2	10	1000	5	1200	10	0.75	7	100	0.8	Scenario3	1	310	7	1	0	0	27	0.09058813446804806
9	0.001	0.2	50	1000	5	1200	10	0.75	7	100	0.8	Scenario3	1	108	2	0	0	0	23	0
8	0.001	0.2	50	1000	5	1200	10	0.75	7	100	0.5	Scenario3	1	193	0	5	0	0	20	0
6	0.001	0.2	20	1000	5	1200	10	0.75	7	100	0.8	Scenario3	1	249	10	0	0	0	25	0
8	0.001	0.2	50	1000	5	1200	10	0.75	7	100	0.5	Scenario3	1	194	0	5	0	0	20	0
9	0.001	0.2	50	1000	5	1200	10	0.75	7	100	0.8	Scenario3	1	109	2	0	0	0	23	0
3	0.001	0.2	10	1000	5	1200	10	0.75	7	100	0.8	Scenario3	1	311	7	1	0	0	27	0.09058813446804806
8	0.001	0.2	50	1000	5	1200	10	0.75	7	100	0.5	Scenario3	1	195	0	5	0	0	20	0
9	0.001	0.2	50	1000	5	1200	10	0.75	7	100	0.8	Scenario3	1	110	2	0	0	0	23	0
6	0.001	0.2	20	1000	5	1200	10	0.75	7	100	0.8	Scenario3	1	250	10	0	0	0	25	0
8	0.001	0.2	50	1000	5	1200	10	0.75	7	100	0.5	Scenario3	1	196	0	5	0	0	20	0
9	0.001	0.2	50	1000	5	1200	10	0.75	7	100	0.8	Scenario3	1	111	2	0	0	0	23	0
3	0.001	0.2	10	1000	5	1200	10	0.75	7	100	0.8	Scenario3	1	312	7	1	0	0	27	0.09058813446804806
8	0.001	0.2	50	1000	5	1200	10	0.75	7	100	0.5	Scenario3	1	197	0	5	0	0	20	0
9	0.001	0.2	50	1000	5	1200	10	0.75	7	100	0.8	Scenario3	1	112	2	0	0	0	23	0
8	0.001	0.2	50	1000	5	1200	10	0.75	7	100	0.5	Scenario3	1	198	0	5	0	0	20	0
6	0.001	0.2	20	1000	5	1200	10	0.75	7	100	0.8	Scenario3	1	251	10	0	0	0	25	0
3	0.001	0.2	10	1000	5	1200	10	0.75	7	100	0.8	Scenario3	1	313	7	1	0	0	27	0.09058813446804806
8	0.001	0.2	50	1000	5	1200	10	0.75	7	100	0.5	Scenario3	1	199	0	5	0	0	20	0
9	0.001	0.2	50	1000	5	1200	10	0.75	7	100	0.8	Scenario3	1	113	2	0	0	0	23	0
8	0.001	0.2	50	1000	5	1200	10	0.75	7	100	0.5	Scenario3	1	200	0	5	0	0	20	0
9	0.001	0.2	50	1000	5	1200	10	0.75	7	100	0.8	Scenario3	1	114	2	0	0	0	23	0
3	0.001	0.2	10	1000	5	1200	10	0.75	7	100	0.8	Scenario3	1	314	7	1	0	0	27	0.09058813446804806
6	0.001	0.2	20	1000	5	1200	10	0.75	7	100	0.8	Scenario3	1	252	10	0	0	0	25	0
8	0.001	0.2	50	1000	5	1200	10	0.75	7	100	0.5	Scenario3	1	201	0	6	0	0	20	0
9	0.001	0.2	50	1000	5	1200	10	0.75	7	100	0.8	Scenario3	1	115	2	0	0	0	23	0
8	0.001	0.2	50	1000	5	1200	10	0.75	7	100	0.5	Scenario3	1	202	0	6	0	0	20	0
3	0.001	0.2	10	1000	5	1200	10	0.75	7	100	0.8	Scenario3	1	315	7	1	0	0	27	0.09058813446804806
9	0.001	0.2	50	1000	5	1200	10	0.75	7	100	0.8	Scenario3	1	116	2	0	0	0	23	0
6	0.001	0.2	20	1000	5	1200	10	0.75	7	100	0.8	Scenario3	1	253	10	0	0	0	25	0
8	0.001	0.2	50	1000	5	1200	10	0.75	7	100	0.5	Scenario3	1	203	0	6	0	0	20	0
9	0.001	0.2	50	1000	5	1200	10	0.75	7	100	0.8	Scenario3	1	117	2	0	0	0	23	0
8	0.001	0.2	50	1000	5	1200	10	0.75	7	100	0.5	Scenario3	1	204	0	6	0	0	20	0
3	0.001	0.2	10	1000	5	1200	10	0.75	7	100	0.8	Scenario3	1	316	8	0	0	0	27	0
8	0.001	0.2	50	1000	5	1200	10	0.75	7	100	0.5	Scenario3	1	205	0	7	0	0	20	0
9	0.001	0.2	50	1000	5	1200	10	0.75	7	100	0.8	Scenario3	1	118	2	0	0	0	23	0
6	0.001	0.2	20	1000	5	1200	10	0.75	7	100	0.8	Scenario3	1	254	10	0	0	0	25	0
8	0.001	0.2	50	1000	5	1200	10	0.75	7	100	0.5	Scenario3	1	206	0	8	0	0	20	0
9	0.001	0.2	50	1000	5	1200	10	0.75	7	100	0.8	Scenario3	1	119	2	0	0	0	23	0
3	0.001	0.2	10	1000	5	1200	10	0.75	7	100	0.8	Scenario3	1	317	8	0	0	0	27	0
8	0.001	0.2	50	1000	5	1200	10	0.75	7	100	0.5	Scenario3	1	207	0	8	0	0	20	0
9	0.001	0.2	50	1000	5	1200	10	0.75	7	100	0.8	Scenario3	1	120	2	0	0	0	23	0
6	0.001	0.2	20	1000	5	1200	10	0.75	7	100	0.8	Scenario3	1	255	10	0	0	0	25	0
8	0.001	0.2	50	1000	5	1200	10	0.75	7	100	0.5	Scenario3	1	208	0	8	0	0	20	0
3	0.001	0.2	10	1000	5	1200	10	0.75	7	100	0.8	Scenario3	1	318	8	0	0	0	27	0
9	0.001	0.2	50	1000	5	1200	10	0.75	7	100	0.8	Scenario3	1	121	2	0	0	0	23	0
8	0.001	0.2	50	1000	5	1200	10	0.75	7	100	0.5	Scenario3	1	209	0	8	0	0	20	0
6	0.001	0.2	20	1000	5	1200	10	0.75	7	100	0.8	Scenario3	1	256	10	0	0	0	25	0
9	0.001	0.2	50	1000	5	1200	10	0.75	7	100	0.8	Scenario3	1	122	2	0	0	0	23	0
8	0.001	0.2	50	1000	5	1200	10	0.75	7	100	0.5	Scenario3	1	210	0	8	0	0	20	0
3	0.001	0.2	10	1000	5	1200	10	0.75	7	100	0.8	Scenario3	1	319	8	0	0	0	27	0
9	0.001	0.2	50	1000	5	1200	10	0.75	7	100	0.8	Scenario3	1	123	2	0	0	0	23	0
8	0.001	0.2	50	1000	5	1200	10	0.75	7	100	0.5	Scenario3	1	211	0	8	0	0	20	0
6	0.001	0.2	20	1000	5	1200	10	0.75	7	100	0.8	Scenario3	1	257	9	0	0	0	26	0
9	0.001	0.2	50	1000	5	1200	10	0.75	7	100	0.8	Scenario3	1	124	2	0	0	0	23	0
3	0.001	0.2	10	1000	5	1200	10	0.75	7	100	0.8	Scenario3	1	320	7	1	0	0	27	0.09058813446804806
8	0.001	0.2	50	1000	5	1200	10	0.75	7	100	0.5	Scenario3	1	212	0	8	0	0	20	0
9	0.001	0.2	50	1000	5	1200	10	0.75	7	100	0.8	Scenario3	1	125	2	0	0	0	23	0
8	0.001	0.2	50	1000	5	1200	10	0.75	7	100	0.5	Scenario3	1	213	0	8	0	0	20	0
6	0.001	0.2	20	1000	5	1200	10	0.75	7	100	0.8	Scenario3	1	258	9	0	0	0	26	0
9	0.001	0.2	50	1000	5	1200	10	0.75	7	100	0.8	Scenario3	1	126	2	0	0	0	23	0
3	0.001	0.2	10	1000	5	1200	10	0.75	7	100	0.8	Scenario3	1	321	8	1	0	0	27	0.08393829319024122
8	0.001	0.2	50	1000	5	1200	10	0.75	7	100	0.5	Scenario3	1	214	0	9	0	0	20	0
9	0.001	0.2	50	1000	5	1200	10	0.75	7	100	0.8	Scenario3	1	127	2	0	0	0	23	0
8	0.001	0.2	50	1000	5	1200	10	0.75	7	100	0.5	Scenario3	1	215	0	9	0	0	20	0
6	0.001	0.2	20	1000	5	1200	10	0.75	7	100	0.8	Scenario3	1	259	9	0	0	0	26	0
3	0.001	0.2	10	1000	5	1200	10	0.75	7	100	0.8	Scenario3	1	322	8	1	0	0	27	0.08393829319024122
9	0.001	0.2	50	1000	5	1200	10	0.75	7	100	0.8	Scenario3	1	128	2	0	0	0	23	0
8	0.001	0.2	50	1000	5	1200	10	0.75	7	100	0.5	Scenario3	1	216	0	10	0	0	20	0
9	0.001	0.2	50	1000	5	1200	10	0.75	7	100	0.8	Scenario3	1	129	2	0	0	0	23	0
6	0.001	0.2	20	1000	5	1200	10	0.75	7	100	0.8	Scenario3	1	260	9	0	0	0	26	0
8	0.001	0.2	50	1000	5	1200	10	0.75	7	100	0.5	Scenario3	1	217	0	10	0	0	20	0
3	0.001	0.2	10	1000	5	1200	10	0.75	7	100	0.8	Scenario3	1	323	9	1	0	0	27	0.07799859836475886
9	0.001	0.2	50	1000	5	1200	10	0.75	7	100	0.8	Scenario3	1	130	2	0	0	0	23	0
8	0.001	0.2	50	1000	5	1200	10	0.75	7	100	0.5	Scenario3	1	218	0	10	0	0	20	0
9	0.001	0.2	50	1000	5	1200	10	0.75	7	100	0.8	Scenario3	1	131	2	0	0	0	23	0
6	0.001	0.2	20	1000	5	1200	10	0.75	7	100	0.8	Scenario3	1	261	9	0	0	0	26	0
8	0.001	0.2	50	1000	5	1200	10	0.75	7	100	0.5	Scenario3	1	219	0	10	0	0	20	0
3	0.001	0.2	10	1000	5	1200	10	0.75	7	100	0.8	Scenario3	1	324	9	0	0	0	28	0
9	0.001	0.2	50	1000	5	1200	10	0.75	7	100	0.8	Scenario3	1	132	2	0	0	0	23	0
8	0.001	0.2	50	1000	5	1200	10	0.75	7	100	0.5	Scenario3	1	220	0	10	0	0	20	0
6	0.001	0.2	20	1000	5	1200	10	0.75	7	100	0.8	Scenario3	1	262	9	0	0	0	26	0
9	0.001	0.2	50	1000	5	1200	10	0.75	7	100	0.8	Scenario3	1	133	2	0	0	0	23	0
8	0.001	0.2	50	1000	5	1200	10	0.75	7	100	0.5	Scenario3	1	221	0	10	0	0	20	0
3	0.001	0.2	10	1000	5	1200	10	0.75	7	100	0.8	Scenario3	1	325	9	0	0	0	28	0
9	0.001	0.2	50	1000	5	1200	10	0.75	7	100	0.8	Scenario3	1	134	2	0	0	0	23	0
8	0.001	0.2	50	1000	5	1200	10	0.75	7	100	0.5	Scenario3	1	222	0	10	0	0	20	0
6	0.001	0.2	20	1000	5	1200	10	0.75	7	100	0.8	Scenario3	1	263	9	0	0	0	26	0
8	0.001	0.2	50	1000	5	1200	10	0.75	7	100	0.5	Scenario3	1	223	0	10	0	0	20	0
9	0.001	0.2	50	1000	5	1200	10	0.75	7	100	0.8	Scenario3	1	135	2	0	0	0	23	0
3	0.001	0.2	10	1000	5	1200	10	0.75	7	100	0.8	Scenario3	1	326	9	0	0	0	28	0
8	0.001	0.2	50	1000	5	1200	10	0.75	7	100	0.5	Scenario3	1	224	0	10	0	0	20	0
9	0.001	0.2	50	1000	5	1200	10	0.75	7	100	0.8	Scenario3	1	136	2	0	0	0	23	0
6	0.001	0.2	20	1000	5	1200	10	0.75	7	100	0.8	Scenario3	1	264	9	0	0	0	26	0
8	0.001	0.2	50	1000	5	1200	10	0.75	7	100	0.5	Scenario3	1	225	0	10	0	0	20	0
9	0.001	0.2	50	1000	5	1200	10	0.75	7	100	0.8	Scenario3	1	137	2	0	0	0	23	0
3	0.001	0.2	10	1000	5	1200	10	0.75	7	100	0.8	Scenario3	1	327	9	0	0	0	28	0
8	0.001	0.2	50	1000	5	1200	10	0.75	7	100	0.5	Scenario3	1	226	0	10	0	0	20	0
9	0.001	0.2	50	1000	5	1200	10	0.75	7	100	0.8	Scenario3	1	138	1	0	0	0	24	0
6	0.001	0.2	20	1000	5	1200	10	0.75	7	100	0.8	Scenario3	1	265	9	0	0	0	26	0
9	0.001	0.2	50	1000	5	1200	10	0.75	7	100	0.8	Scenario3	1	139	1	0	0	0	24	0
3	0.001	0.2	10	1000	5	1200	10	0.75	7	100	0.8	Scenario3	1	328	9	0	0	0	28	0
8	0.001	0.2	50	1000	5	1200	10	0.75	7	100	0.5	Scenario3	1	227	0	11	0	0	20	0
9	0.001	0.2	50	1000	5	1200	10	0.75	7	100	0.8	Scenario3	1	140	1	0	0	0	24	0
8	0.001	0.2	50	1000	5	1200	10	0.75	7	100	0.5	Scenario3	1	228	0	11	0	0	20	0
6	0.001	0.2	20	1000	5	1200	10	0.75	7	100	0.8	Scenario3	1	266	9	0	0	0	26	0
9	0.001	0.2	50	1000	5	1200	10	0.75	7	100	0.8	Scenario3	1	141	1	0	0	0	24	0
3	0.001	0.2	10	1000	5	1200	10	0.75	7	100	0.8	Scenario3	1	329	9	0	0	0	28	0
8	0.001	0.2	50	1000	5	1200	10	0.75	7	100	0.5	Scenario3	1	229	0	11	0	0	20	0
9	0.001	0.2	50	1000	5	1200	10	0.75	7	100	0.8	Scenario3	1	142	1	0	0	0	24	0
8	0.001	0.2	50	1000	5	1200	10	0.75	7	100	0.5	Scenario3	1	230	0	11	0	0	20	0
6	0.001	0.2	20	1000	5	1200	10	0.75	7	100	0.8	Scenario3	1	267	9	0	0	0	26	0
9	0.001	0.2	50	1000	5	1200	10	0.75	7	100	0.8	Scenario3	1	143	1	0	0	0	24	0
3	0.001	0.2	10	1000	5	1200	10	0.75	7	100	0.8	Scenario3	1	330	9	0	0	0	28	0
8	0.001	0.2	50	1000	5	1200	10	0.75	7	100	0.5	Scenario3	1	231	0	12	0	0	20	0
9	0.001	0.2	50	1000	5	1200	10	0.75	7	100	0.8	Scenario3	1	144	1	0	0	0	24	0
8	0.001	0.2	50	1000	5	1200	10	0.75	7	100	0.5	Scenario3	1	232	0	12	0	0	20	0
6	0.001	0.2	20	1000	5	1200	10	0.75	7	100	0.8	Scenario3	1	268	9	0	0	0	26	0
9	0.001	0.2	50	1000	5	1200	10	0.75	7	100	0.8	Scenario3	1	145	1	0	0	0	24	0
3	0.001	0.2	10	1000	5	1200	10	0.75	7	100	0.8	Scenario3	1	331	8	0	0	0	29	0
8	0.001	0.2	50	1000	5	1200	10	0.75	7	100	0.5	Scenario3	1	233	0	12	0	0	20	0
9	0.001	0.2	50	1000	5	1200	10	0.75	7	100	0.8	Scenario3	1	146	1	0	0	0	24	0
6	0.001	0.2	20	1000	5	1200	10	0.75	7	100	0.8	Scenario3	1	269	9	0	0	0	26	0
8	0.001	0.2	50	1000	5	1200	10	0.75	7	100	0.5	Scenario3	1	234	0	12	0	0	20	0
3	0.001	0.2	10	1000	5	1200	10	0.75	7	100	0.8	Scenario3	1	332	8	0	0	0	29	0
9	0.001	0.2	50	1000	5	1200	10	0.75	7	100	0.8	Scenario3	1	147	0	1	0	0	24	0
8	0.001	0.2	50	1000	5	1200	10	0.75	7	100	0.5	Scenario3	1	235	0	12	0	0	20	0
9	0.001	0.2	50	1000	5	1200	10	0.75	7	100	0.8	Scenario3	1	148	0	1	0	0	24	0
9	0.001	0.2	50	1000	5	1200	10	0.75	7	100	0.8	Scenario3	1	149	0	1	0	0	24	0
6	0.001	0.2	20	1000	5	1200	10	0.75	7	100	0.8	Scenario3	1	270	9	0	0	0	26	0
3	0.001	0.2	10	1000	5	1200	10	0.75	7	100	0.8	Scenario3	1	333	9	0	0	0	29	0
8	0.001	0.2	50	1000	5	1200	10	0.75	7	100	0.5	Scenario3	1	236	0	12	0	0	20	0
9	0.001	0.2	50	1000	5	1200	10	0.75	7	100	0.8	Scenario3	1	150	0	1	0	0	24	0
8	0.001	0.2	50	1000	5	1200	10	0.75	7	100	0.5	Scenario3	1	237	0	12	0	0	20	0
9	0.001	0.2	50	1000	5	1200	10	0.75	7	100	0.8	Scenario3	1	151	0	1	0	0	24	0
6	0.001	0.2	20	1000	5	1200	10	0.75	7	100	0.8	Scenario3	1	271	9	0	0	0	26	0
3	0.001	0.2	10	1000	5	1200	10	0.75	7	100	0.8	Scenario3	1	334	9	0	0	0	29	0
8	0.001	0.2	50	1000	5	1200	10	0.75	7	100	0.5	Scenario3	1	238	0	12	0	0	20	0
9	0.001	0.2	50	1000	5	1200	10	0.75	7	100	0.8	Scenario3	1	152	0	1	0	0	24	0
9	0.001	0.2	50	1000	5	1200	10	0.75	7	100	0.8	Scenario3	1	153	0	1	0	0	24	0
8	0.001	0.2	50	1000	5	1200	10	0.75	7	100	0.5	Scenario3	1	239	0	12	0	0	20	0
6	0.001	0.2	20	1000	5	1200	10	0.75	7	100	0.8	Scenario3	1	272	9	0	0	0	26	0
3	0.001	0.2	10	1000	5	1200	10	0.75	7	100	0.8	Scenario3	1	335	10	0	0	0	29	0
9	0.001	0.2	50	1000	5	1200	10	0.75	7	100	0.8	Scenario3	1	154	0	1	0	0	24	0
8	0.001	0.2	50	1000	5	1200	10	0.75	7	100	0.5	Scenario3	1	240	0	12	0	0	20	0
9	0.001	0.2	50	1000	5	1200	10	0.75	7	100	0.8	Scenario3	1	155	0	1	0	0	24	0
8	0.001	0.2	50	1000	5	1200	10	0.75	7	100	0.5	Scenario3	1	241	0	13	0	0	20	0
6	0.001	0.2	20	1000	5	1200	10	0.75	7	100	0.8	Scenario3	1	273	9	0	0	0	26	0
9	0.001	0.2	50	1000	5	1200	10	0.75	7	100	0.8	Scenario3	1	156	0	1	0	0	24	0
3	0.001	0.2	10	1000	5	1200	10	0.75	7	100	0.8	Scenario3	1	336	10	0	0	0	29	0
8	0.001	0.2	50	1000	5	1200	10	0.75	7	100	0.5	Scenario3	1	242	0	13	0	0	20	0
9	0.001	0.2	50	1000	5	1200	10	0.75	7	100	0.8	Scenario3	1	157	0	1	0	0	24	0
9	0.001	0.2	50	1000	5	1200	10	0.75	7	100	0.8	Scenario3	1	158	0	1	0	0	24	0
8	0.001	0.2	50	1000	5	1200	10	0.75	7	100	0.5	Scenario3	1	243	0	13	0	0	20	0
6	0.001	0.2	20	1000	5	1200	10	0.75	7	100	0.8	Scenario3	1	274	9	0	0	0	26	0
3	0.001	0.2	10	1000	5	1200	10	0.75	7	100	0.8	Scenario3	1	337	11	0	0	0	29	0
9	0.001	0.2	50	1000	5	1200	10	0.75	7	100	0.8	Scenario3	1	159	0	1	0	0	24	0
8	0.001	0.2	50	1000	5	1200	10	0.75	7	100	0.5	Scenario3	1	244	0	13	0	0	20	0
9	0.001	0.2	50	1000	5	1200	10	0.75	7	100	0.8	Scenario3	1	160	0	1	0	0	24	0
6	0.001	0.2	20	1000	5	1200	10	0.75	7	100	0.8	Scenario3	1	275	9	0	0	0	26	0
8	0.001	0.2	50	1000	5	1200	10	0.75	7	100	0.5	Scenario3	1	245	0	13	0	0	20	0
9	0.001	0.2	50	1000	5	1200	10	0.75	7	100	0.8	Scenario3	1	161	0	1	0	0	24	0
3	0.001	0.2	10	1000	5	1200	10	0.75	7	100	0.8	Scenario3	1	338	11	0	0	0	29	0
9	0.001	0.2	50	1000	5	1200	10	0.75	7	100	0.8	Scenario3	1	162	0	1	0	0	24	0
8	0.001	0.2	50	1000	5	1200	10	0.75	7	100	0.5	Scenario3	1	246	0	13	0	0	20	0
6	0.001	0.2	20	1000	5	1200	10	0.75	7	100	0.8	Scenario3	1	276	9	0	0	0	26	0
9	0.001	0.2	50	1000	5	1200	10	0.75	7	100	0.8	Scenario3	1	163	0	1	0	0	24	0
8	0.001	0.2	50	1000	5	1200	10	0.75	7	100	0.5	Scenario3	1	247	0	13	0	0	20	0
9	0.001	0.2	50	1000	5	1200	10	0.75	7	100	0.8	Scenario3	1	164	0	1	0	0	24	0
3	0.001	0.2	10	1000	5	1200	10	0.75	7	100	0.8	Scenario3	1	339	11	0	0	0	29	0
8	0.001	0.2	50	1000	5	1200	10	0.75	7	100	0.5	Scenario3	1	248	0	13	0	0	20	0
6	0.001	0.2	20	1000	5	1200	10	0.75	7	100	0.8	Scenario3	1	277	9	0	0	0	26	0
9	0.001	0.2	50	1000	5	1200	10	0.75	7	100	0.8	Scenario3	1	165	0	1	0	0	24	0
8	0.001	0.2	50	1000	5	1200	10	0.75	7	100	0.5	Scenario3	1	249	0	13	0	0	20	0
9	0.001	0.2	50	1000	5	1200	10	0.75	7	100	0.8	Scenario3	1	166	0	1	0	0	24	0
3	0.001	0.2	10	1000	5	1200	10	0.75	7	100	0.8	Scenario3	1	340	12	0	0	0	29	0
8	0.001	0.2	50	1000	5	1200	10	0.75	7	100	0.5	Scenario3	1	250	0	13	0	0	20	0
9	0.001	0.2	50	1000	5	1200	10	0.75	7	100	0.8	Scenario3	1	167	0	2	0	0	24	0
6	0.001	0.2	20	1000	5	1200	10	0.75	7	100	0.8	Scenario3	1	278	9	0	0	0	26	0
9	0.001	0.2	50	1000	5	1200	10	0.75	7	100	0.8	Scenario3	1	168	0	2	0	0	24	0
8	0.001	0.2	50	1000	5	1200	10	0.75	7	100	0.5	Scenario3	1	251	0	13	0	0	20	0
9	0.001	0.2	50	1000	5	1200	10	0.75	7	100	0.8	Scenario3	1	169	0	2	0	0	24	0
6	0.001	0.2	20	1000	5	1200	10	0.75	7	100	0.8	Scenario3	1	279	9	0	0	0	26	0
3	0.001	0.2	10	1000	5	1200	10	0.75	7	100	0.8	Scenario3	1	341	13	0	0	0	29	0
8	0.001	0.2	50	1000	5	1200	10	0.75	7	100	0.5	Scenario3	1	252	0	13	0	0	20	0
9	0.001	0.2	50	1000	5	1200	10	0.75	7	100	0.8	Scenario3	1	170	0	2	0	0	24	0
8	0.001	0.2	50	1000	5	1200	10	0.75	7	100	0.5	Scenario3	1	253	0	13	0	0	20	0
9	0.001	0.2	50	1000	5	1200	10	0.75	7	100	0.8	Scenario3	1	171	0	2	0	0	24	0
6	0.001	0.2	20	1000	5	1200	10	0.75	7	100	0.8	Scenario3	1	280	9	0	0	0	26	0
9	0.001	0.2	50	1000	5	1200	10	0.75	7	100	0.8	Scenario3	1	172	0	2	0	0	24	0
8	0.001	0.2	50	1000	5	1200	10	0.75	7	100	0.5	Scenario3	1	254	0	13	0	0	20	0
3	0.001	0.2	10	1000	5	1200	10	0.75	7	100	0.8	Scenario3	1	342	14	0	0	0	29	0
9	0.001	0.2	50	1000	5	1200	10	0.75	7	100	0.8	Scenario3	1	173	0	2	0	0	24	0
8	0.001	0.2	50	1000	5	1200	10	0.75	7	100	0.5	Scenario3	1	255	0	13	0	0	20	0
6	0.001	0.2	20	1000	5	1200	10	0.75	7	100	0.8	Scenario3	1	281	9	0	0	0	26	0
9	0.001	0.2	50	1000	5	1200	10	0.75	7	100	0.8	Scenario3	1	174	0	2	0	0	24	0
8	0.001	0.2	50	1000	5	1200	10	0.75	7	100	0.5	Scenario3	1	256	0	13	0	0	20	0
9	0.001	0.2	50	1000	5	1200	10	0.75	7	100	0.8	Scenario3	1	175	0	2	0	0	24	0
3	0.001	0.2	10	1000	5	1200	10	0.75	7	100	0.8	Scenario3	1	343	15	0	0	0	29	0
6	0.001	0.2	20	1000	5	1200	10	0.75	7	100	0.8	Scenario3	1	282	9	0	0	0	26	0
8	0.001	0.2	50	1000	5	1200	10	0.75	7	100	0.5	Scenario3	1	257	0	13	0	0	20	0
9	0.001	0.2	50	1000	5	1200	10	0.75	7	100	0.8	Scenario3	1	176	0	2	0	0	24	0
9	0.001	0.2	50	1000	5	1200	10	0.75	7	100	0.8	Scenario3	1	177	0	2	0	0	24	0
8	0.001	0.2	50	1000	5	1200	10	0.75	7	100	0.5	Scenario3	1	258	0	13	0	0	20	0
9	0.001	0.2	50	1000	5	1200	10	0.75	7	100	0.8	Scenario3	1	178	0	2	0	0	24	0
6	0.001	0.2	20	1000	5	1200	10	0.75	7	100	0.8	Scenario3	1	283	9	0	0	0	26	0
8	0.001	0.2	50	1000	5	1200	10	0.75	7	100	0.5	Scenario3	1	259	0	13	0	0	20	0
3	0.001	0.2	10	1000	5	1200	10	0.75	7	100	0.8	Scenario3	1	344	15	0	0	0	29	0
9	0.001	0.2	50	1000	5	1200	10	0.75	7	100	0.8	Scenario3	1	179	1	1	0	0	24	-0.23883489753984566
8	0.001	0.2	50	1000	5	1200	10	0.75	7	100	0.5	Scenario3	1	260	0	13	0	0	20	0
9	0.001	0.2	50	1000	5	1200	10	0.75	7	100	0.8	Scenario3	1	180	1	2	0	0	24	-0.2782684824654433
6	0.001	0.2	20	1000	5	1200	10	0.75	7	100	0.8	Scenario3	1	284	9	0	0	0	26	0
8	0.001	0.2	50	1000	5	1200	10	0.75	7	100	0.5	Scenario3	1	261	0	13	0	0	20	0
9	0.001	0.2	50	1000	5	1200	10	0.75	7	100	0.8	Scenario3	1	181	1	3	0	0	24	-0.3116068185945161
3	0.001	0.2	10	1000	5	1200	10	0.75	7	100	0.8	Scenario3	1	345	15	0	0	0	29	0
8	0.001	0.2	50	1000	5	1200	10	0.75	7	100	0.5	Scenario3	1	262	0	12	0	0	21	0
9	0.001	0.2	50	1000	5	1200	10	0.75	7	100	0.8	Scenario3	1	182	1	3	0	0	24	-0.3116068185945161
6	0.001	0.2	20	1000	5	1200	10	0.75	7	100	0.8	Scenario3	1	285	9	0	0	0	26	0
8	0.001	0.2	50	1000	5	1200	10	0.75	7	100	0.5	Scenario3	1	263	0	12	0	0	21	0
9	0.001	0.2	50	1000	5	1200	10	0.75	7	100	0.8	Scenario3	1	183	1	3	0	0	24	-0.3116068185945161
8	0.001	0.2	50	1000	5	1200	10	0.75	7	100	0.5	Scenario3	1	264	0	12	0	0	21	0
9	0.001	0.2	50	1000	5	1200	10	0.75	7	100	0.8	Scenario3	1	184	1	3	0	0	24	-0.3116068185945161
6	0.001	0.2	20	1000	5	1200	10	0.75	7	100	0.8	Scenario3	1	286	9	0	0	0	26	0
3	0.001	0.2	10	1000	5	1200	10	0.75	7	100	0.8	Scenario3	1	346	16	0	0	0	29	0
9	0.001	0.2	50	1000	5	1200	10	0.75	7	100	0.8	Scenario3	1	185	1	3	0	0	24	-0.3116068185945161
8	0.001	0.2	50	1000	5	1200	10	0.75	7	100	0.5	Scenario3	1	265	0	12	0	0	21	0
6	0.001	0.2	20	1000	5	1200	10	0.75	7	100	0.8	Scenario3	1	287	9	0	0	0	26	0
9	0.001	0.2	50	1000	5	1200	10	0.75	7	100	0.8	Scenario3	1	186	1	4	0	0	24	-0.3853387429331561
8	0.001	0.2	50	1000	5	1200	10	0.75	7	100	0.5	Scenario3	1	266	0	12	0	0	21	0
9	0.001	0.2	50	1000	5	1200	10	0.75	7	100	0.8	Scenario3	1	187	1	4	0	0	24	-0.3853387429331561
8	0.001	0.2	50	1000	5	1200	10	0.75	7	100	0.5	Scenario3	1	267	0	12	0	0	21	0
3	0.001	0.2	10	1000	5	1200	10	0.75	7	100	0.8	Scenario3	1	347	16	1	0	0	29	0.051216040021419315
6	0.001	0.2	20	1000	5	1200	10	0.75	7	100	0.8	Scenario3	1	288	9	0	0	0	26	0
9	0.001	0.2	50	1000	5	1200	10	0.75	7	100	0.8	Scenario3	1	188	1	5	0	0	24	-0.6127184135142354
8	0.001	0.2	50	1000	5	1200	10	0.75	7	100	0.5	Scenario3	1	268	0	12	0	0	21	0
9	0.001	0.2	50	1000	5	1200	10	0.75	7	100	0.8	Scenario3	1	189	1	5	0	0	24	-0.6127184135142354
8	0.001	0.2	50	1000	5	1200	10	0.75	7	100	0.5	Scenario3	1	269	0	12	0	0	21	0
6	0.001	0.2	20	1000	5	1200	10	0.75	7	100	0.8	Scenario3	1	289	9	0	0	0	26	0
9	0.001	0.2	50	1000	5	1200	10	0.75	7	100	0.8	Scenario3	1	190	1	5	0	0	24	-0.6127184135142354
3	0.001	0.2	10	1000	5	1200	10	0.75	7	100	0.8	Scenario3	1	348	17	0	0	0	29	0
8	0.001	0.2	50	1000	5	1200	10	0.75	7	100	0.5	Scenario3	1	270	0	12	0	0	21	0
9	0.001	0.2	50	1000	5	1200	10	0.75	7	100	0.8	Scenario3	1	191	1	6	0	0	24	-4.03363247518809
8	0.001	0.2	50	1000	5	1200	10	0.75	7	100	0.5	Scenario3	1	271	0	12	0	0	21	0
6	0.001	0.2	20	1000	5	1200	10	0.75	7	100	0.8	Scenario3	1	290	9	0	0	0	26	0
8	0.001	0.2	50	1000	5	1200	10	0.75	7	100	0.5	Scenario3	1	272	0	12	0	0	21	0
9	0.001	0.2	50	1000	5	1200	10	0.75	7	100	0.8	Scenario3	1	192	2	5	0	0	24	-5.622675489915429
3	0.001	0.2	10	1000	5	1200	10	0.75	7	100	0.8	Scenario3	1	349	17	0	0	0	29	0
8	0.001	0.2	50	1000	5	1200	10	0.75	7	100	0.5	Scenario3	1	273	0	12	0	0	21	0
6	0.001	0.2	20	1000	5	1200	10	0.75	7	100	0.8	Scenario3	1	291	9	0	0	0	26	0
9	0.001	0.2	50	1000	5	1200	10	0.75	7	100	0.8	Scenario3	1	193	3	4	0	0	24	-5.427156225420854
8	0.001	0.2	50	1000	5	1200	10	0.75	7	100	0.5	Scenario3	1	274	0	12	0	0	21	0
9	0.001	0.2	50	1000	5	1200	10	0.75	7	100	0.8	Scenario3	1	194	3	4	0	0	24	-5.427156225420854
6	0.001	0.2	20	1000	5	1200	10	0.75	7	100	0.8	Scenario3	1	292	9	0	0	0	26	0
8	0.001	0.2	50	1000	5	1200	10	0.75	7	100	0.5	Scenario3	1	275	0	12	0	0	21	0
9	0.001	0.2	50	1000	5	1200	10	0.75	7	100	0.8	Scenario3	1	195	3	4	0	0	24	-5.427156225420854
8	0.001	0.2	50	1000	5	1200	10	0.75	7	100	0.5	Scenario3	1	276	0	12	0	0	21	0
3	0.001	0.2	10	1000	5	1200	10	0.75	7	100	0.8	Scenario3	1	350	19	0	0	0	29	0
6	0.001	0.2	20	1000	5	1200	10	0.75	7	100	0.8	Scenario3	1	293	9	0	0	0	26	0
9	0.001	0.2	50	1000	5	1200	10	0.75	7	100	0.8	Scenario3	1	196	3	5	0	0	24	-0.9271692042395691
8	0.001	0.2	50	1000	5	1200	10	0.75	7	100	0.5	Scenario3	1	277	0	12	0	0	21	0
8	0.001	0.2	50	1000	5	1200	10	0.75	7	100	0.5	Scenario3	1	278	0	12	0	0	21	0
9	0.001	0.2	50	1000	5	1200	10	0.75	7	100	0.8	Scenario3	1	197	3	5	0	0	24	-0.9271692042395691
6	0.001	0.2	20	1000	5	1200	10	0.75	7	100	0.8	Scenario3	1	294	9	0	0	0	26	0
8	0.001	0.2	50	1000	5	1200	10	0.75	7	100	0.5	Scenario3	1	279	0	12	0	0	21	0
3	0.001	0.2	10	1000	5	1200	10	0.75	7	100	0.8	Scenario3	1	351	19	0	0	0	29	0
9	0.001	0.2	50	1000	5	1200	10	0.75	7	100	0.8	Scenario3	1	198	4	4	0	0	24	-0.7411843876177656
8	0.001	0.2	50	1000	5	1200	10	0.75	7	100	0.5	Scenario3	1	280	0	12	0	0	21	0
6	0.001	0.2	20	1000	5	1200	10	0.75	7	100	0.8	Scenario3	1	295	9	0	0	0	26	0
9	0.001	0.2	50	1000	5	1200	10	0.75	7	100	0.8	Scenario3	1	199	4	4	0	0	24	-0.7411843876177656
8	0.001	0.2	50	1000	5	1200	10	0.75	7	100	0.5	Scenario3	1	281	0	12	0	0	21	0
8	0.001	0.2	50	1000	5	1200	10	0.75	7	100	0.5	Scenario3	1	282	0	12	0	0	21	0
9	0.001	0.2	50	1000	5	1200	10	0.75	7	100	0.8	Scenario3	1	200	5	3	0	0	24	-0.4625515225437413
6	0.001	0.2	20	1000	5	1200	10	0.75	7	100	0.8	Scenario3	1	296	9	0	0	0	26	0
3	0.001	0.2	10	1000	5	1200	10	0.75	7	100	0.8	Scenario3	1	352	19	0	0	0	29	0
8	0.001	0.2	50	1000	5	1200	10	0.75	7	100	0.5	Scenario3	1	283	0	12	0	0	21	0
9	0.001	0.2	50	1000	5	1200	10	0.75	7	100	0.8	Scenario3	1	201	5	3	0	0	24	-0.4625515225437413
6	0.001	0.2	20	1000	5	1200	10	0.75	7	100	0.8	Scenario3	1	297	9	0	0	0	26	0
8	0.001	0.2	50	1000	5	1200	10	0.75	7	100	0.5	Scenario3	1	284	0	12	0	0	21	0
9	0.001	0.2	50	1000	5	1200	10	0.75	7	100	0.8	Scenario3	1	202	5	4	0	0	24	-0.22407757844733045
8	0.001	0.2	50	1000	5	1200	10	0.75	7	100	0.5	Scenario3	1	285	0	12	0	0	21	0
3	0.001	0.2	10	1000	5	1200	10	0.75	7	100	0.8	Scenario3	1	353	19	0	0	0	29	0
6	0.001	0.2	20	1000	5	1200	10	0.75	7	100	0.8	Scenario3	1	298	9	0	0	0	26	0
8	0.001	0.2	50	1000	5	1200	10	0.75	7	100	0.5	Scenario3	1	286	0	12	0	0	21	0
9	0.001	0.2	50	1000	5	1200	10	0.75	7	100	0.8	Scenario3	1	203	6	3	0	0	24	-0.09569680989639255
8	0.001	0.2	50	1000	5	1200	10	0.75	7	100	0.5	Scenario3	1	287	0	12	0	0	21	0
6	0.001	0.2	20	1000	5	1200	10	0.75	7	100	0.8	Scenario3	1	299	8	1	0	0	26	0.08150739113639974
9	0.001	0.2	50	1000	5	1200	10	0.75	7	100	0.8	Scenario3	1	204	6	3	0	0	24	-0.09569680989639255
8	0.001	0.2	50	1000	5	1200	10	0.75	7	100	0.5	Scenario3	1	288	0	12	0	0	21	0
3	0.001	0.2	10	1000	5	1200	10	0.75	7	100	0.8	Scenario3	1	354	19	0	0	0	30	0
8	0.001	0.2	50	1000	5	1200	10	0.75	7	100	0.5	Scenario3	1	289	0	12	0	0	21	0
6	0.001	0.2	20	1000	5	1200	10	0.75	7	100	0.8	Scenario3	1	300	8	1	0	0	26	0.08150739113639974
9	0.001	0.2	50	1000	5	1200	10	0.75	7	100	0.8	Scenario3	1	205	6	3	0	0	24	-0.09569680989639255
8	0.001	0.2	50	1000	5	1200	10	0.75	7	100	0.5	Scenario3	1	290	0	12	0	0	21	0
8	0.001	0.2	50	1000	5	1200	10	0.75	7	100	0.5	Scenario3	1	291	0	12	0	0	21	0
9	0.001	0.2	50	1000	5	1200	10	0.75	7	100	0.8	Scenario3	1	206	6	3	0	0	24	-0.09569680989639255
6	0.001	0.2	20	1000	5	1200	10	0.75	7	100	0.8	Scenario3	1	301	8	1	0	0	26	0.08150739113639974
3	0.001	0.2	10	1000	5	1200	10	0.75	7	100	0.8	Scenario3	1	355	19	0	0	0	30	0
8	0.001	0.2	50	1000	5	1200	10	0.75	7	100	0.5	Scenario3	1	292	0	12	0	0	21	0
9	0.001	0.2	50	1000	5	1200	10	0.75	7	100	0.8	Scenario3	1	207	6	3	0	0	24	-0.09569680989639255
6	0.001	0.2	20	1000	5	1200	10	0.75	7	100	0.8	Scenario3	1	302	8	1	0	0	26	0.08150739113639974
8	0.001	0.2	50	1000	5	1200	10	0.75	7	100	0.5	Scenario3	1	293	0	12	0	0	21	0
8	0.001	0.2	50	1000	5	1200	10	0.75	7	100	0.5	Scenario3	1	294	0	12	0	0	21	0
9	0.001	0.2	50	1000	5	1200	10	0.75	7	100	0.8	Scenario3	1	208	7	2	0	0	24	0.007992600629854105
6	0.001	0.2	20	1000	5	1200	10	0.75	7	100	0.8	Scenario3	1	303	8	1	0	0	26	0.08150739113639974
3	0.001	0.2	10	1000	5	1200	10	0.75	7	100	0.8	Scenario3	1	356	21	0	0	0	30	0
8	0.001	0.2	50	1000	5	1200	10	0.75	7	100	0.5	Scenario3	1	295	0	12	0	0	21	0
9	0.001	0.2	50	1000	5	1200	10	0.75	7	100	0.8	Scenario3	1	209	7	2	0	0	24	0.007992600629854105
8	0.001	0.2	50	1000	5	1200	10	0.75	7	100	0.5	Scenario3	1	296	0	12	0	0	21	0
6	0.001	0.2	20	1000	5	1200	10	0.75	7	100	0.8	Scenario3	1	304	8	1	0	0	26	0.08150739113639974
8	0.001	0.2	50	1000	5	1200	10	0.75	7	100	0.5	Scenario3	1	297	0	12	0	0	21	0
9	0.001	0.2	50	1000	5	1200	10	0.75	7	100	0.8	Scenario3	1	210	7	2	0	0	24	0.007992600629854105
6	0.001	0.2	20	1000	5	1200	10	0.75	7	100	0.8	Scenario3	1	305	8	1	0	0	26	0.08150739113639974
8	0.001	0.2	50	1000	5	1200	10	0.75	7	100	0.5	Scenario3	1	298	0	12	0	0	21	0
3	0.001	0.2	10	1000	5	1200	10	0.75	7	100	0.8	Scenario3	1	357	21	0	0	0	30	0
9	0.001	0.2	50	1000	5	1200	10	0.75	7	100	0.8	Scenario3	1	211	7	2	0	0	24	0.007992600629854105
8	0.001	0.2	50	1000	5	1200	10	0.75	7	100	0.5	Scenario3	1	299	0	12	0	0	21	0
6	0.001	0.2	20	1000	5	1200	10	0.75	7	100	0.8	Scenario3	1	306	8	1	0	0	26	0.08150739113639974
8	0.001	0.2	50	1000	5	1200	10	0.75	7	100	0.5	Scenario3	1	300	0	12	0	0	21	0
9	0.001	0.2	50	1000	5	1200	10	0.75	7	100	0.8	Scenario3	1	212	7	2	0	0	24	0.007992600629854105
8	0.001	0.2	50	1000	5	1200	10	0.75	7	100	0.5	Scenario3	1	301	0	12	0	0	21	0
6	0.001	0.2	20	1000	5	1200	10	0.75	7	100	0.8	Scenario3	1	307	8	1	0	0	26	0.08150739113639974
3	0.001	0.2	10	1000	5	1200	10	0.75	7	100	0.8	Scenario3	1	358	21	0	0	0	30	0
8	0.001	0.2	50	1000	5	1200	10	0.75	7	100	0.5	Scenario3	1	302	0	12	0	0	21	0
9	0.001	0.2	50	1000	5	1200	10	0.75	7	100	0.8	Scenario3	1	213	7	2	0	0	24	0.007992600629854105
6	0.001	0.2	20	1000	5	1200	10	0.75	7	100	0.8	Scenario3	1	308	8	1	0	0	26	0.08150739113639974
8	0.001	0.2	50	1000	5	1200	10	0.75	7	100	0.5	Scenario3	1	303	0	12	0	0	21	0
9	0.001	0.2	50	1000	5	1200	10	0.75	7	100	0.8	Scenario3	1	214	8	1	0	0	24	0.05166631622934107
8	0.001	0.2	50	1000	5	1200	10	0.75	7	100	0.5	Scenario3	1	304	0	11	0	0	22	0
6	0.001	0.2	20	1000	5	1200	10	0.75	7	100	0.8	Scenario3	1	309	8	1	0	0	26	0.08150739113639974
8	0.001	0.2	50	1000	5	1200	10	0.75	7	100	0.5	Scenario3	1	305	0	11	0	0	22	0
3	0.001	0.2	10	1000	5	1200	10	0.75	7	100	0.8	Scenario3	1	359	22	0	0	0	30	0
9	0.001	0.2	50	1000	5	1200	10	0.75	7	100	0.8	Scenario3	1	215	8	0	0	0	25	0
8	0.001	0.2	50	1000	5	1200	10	0.75	7	100	0.5	Scenario3	1	306	0	11	0	0	22	0
6	0.001	0.2	20	1000	5	1200	10	0.75	7	100	0.8	Scenario3	1	310	8	1	0	0	26	0.08150739113639974
8	0.001	0.2	50	1000	5	1200	10	0.75	7	100	0.5	Scenario3	1	307	0	11	0	0	22	0
9	0.001	0.2	50	1000	5	1200	10	0.75	7	100	0.8	Scenario3	1	216	8	0	0	0	25	0
8	0.001	0.2	50	1000	5	1200	10	0.75	7	100	0.5	Scenario3	1	308	0	11	0	0	22	0
6	0.001	0.2	20	1000	5	1200	10	0.75	7	100	0.8	Scenario3	1	311	8	1	0	0	26	0.08150739113639974
3	0.001	0.2	10	1000	5	1200	10	0.75	7	100	0.8	Scenario3	1	360	23	0	0	0	30	0
8	0.001	0.2	50	1000	5	1200	10	0.75	7	100	0.5	Scenario3	1	309	0	12	0	0	22	0
9	0.001	0.2	50	1000	5	1200	10	0.75	7	100	0.8	Scenario3	1	217	8	0	0	0	25	0
6	0.001	0.2	20	1000	5	1200	10	0.75	7	100	0.8	Scenario3	1	312	9	1	0	0	26	0.07631596234728619
8	0.001	0.2	50	1000	5	1200	10	0.75	7	100	0.5	Scenario3	1	310	0	12	0	0	22	0
9	0.001	0.2	50	1000	5	1200	10	0.75	7	100	0.8	Scenario3	1	218	8	0	0	0	25	0
8	0.001	0.2	50	1000	5	1200	10	0.75	7	100	0.5	Scenario3	1	311	0	14	0	0	22	0
6	0.001	0.2	20	1000	5	1200	10	0.75	7	100	0.8	Scenario3	1	313	10	0	0	0	26	0
8	0.001	0.2	50	1000	5	1200	10	0.75	7	100	0.5	Scenario3	1	312	0	14	0	0	22	0
9	0.001	0.2	50	1000	5	1200	10	0.75	7	100	0.8	Scenario3	1	219	8	0	0	0	25	0
3	0.001	0.2	10	1000	5	1200	10	0.75	7	100	0.8	Scenario3	1	361	24	0	0	0	30	0
8	0.001	0.2	50	1000	5	1200	10	0.75	7	100	0.5	Scenario3	1	313	0	14	0	0	22	0
6	0.001	0.2	20	1000	5	1200	10	0.75	7	100	0.8	Scenario3	1	314	10	0	0	0	26	0
9	0.001	0.2	50	1000	5	1200	10	0.75	7	100	0.8	Scenario3	1	220	8	0	0	0	25	0
8	0.001	0.2	50	1000	5	1200	10	0.75	7	100	0.5	Scenario3	1	314	0	15	0	0	22	0
8	0.001	0.2	50	1000	5	1200	10	0.75	7	100	0.5	Scenario3	1	315	0	16	0	0	22	0
6	0.001	0.2	20	1000	5	1200	10	0.75	7	100	0.8	Scenario3	1	315	10	0	0	0	26	0
9	0.001	0.2	50	1000	5	1200	10	0.75	7	100	0.8	Scenario3	1	221	8	0	0	0	25	0
3	0.001	0.2	10	1000	5	1200	10	0.75	7	100	0.8	Scenario3	1	362	24	0	0	0	30	0
8	0.001	0.2	50	1000	5	1200	10	0.75	7	100	0.5	Scenario3	1	316	0	16	0	0	22	0
9	0.001	0.2	50	1000	5	1200	10	0.75	7	100	0.8	Scenario3	1	222	8	0	0	0	25	0
6	0.001	0.2	20	1000	5	1200	10	0.75	7	100	0.8	Scenario3	1	316	10	0	0	0	26	0
8	0.001	0.2	50	1000	5	1200	10	0.75	7	100	0.5	Scenario3	1	317	0	17	0	0	22	0
8	0.001	0.2	50	1000	5	1200	10	0.75	7	100	0.5	Scenario3	1	318	0	16	0	0	23	0
9	0.001	0.2	50	1000	5	1200	10	0.75	7	100	0.8	Scenario3	1	223	8	0	0	0	25	0
6	0.001	0.2	20	1000	5	1200	10	0.75	7	100	0.8	Scenario3	1	317	10	0	0	0	26	0
8	0.001	0.2	50	1000	5	1200	10	0.75	7	100	0.5	Scenario3	1	319	0	16	0	0	23	0
3	0.001	0.2	10	1000	5	1200	10	0.75	7	100	0.8	Scenario3	1	363	24	0	0	0	30	0
9	0.001	0.2	50	1000	5	1200	10	0.75	7	100	0.8	Scenario3	1	224	8	0	0	0	25	0
8	0.001	0.2	50	1000	5	1200	10	0.75	7	100	0.5	Scenario3	1	320	0	16	0	0	23	0
6	0.001	0.2	20	1000	5	1200	10	0.75	7	100	0.8	Scenario3	1	318	9	0	0	0	27	0
8	0.001	0.2	50	1000	5	1200	10	0.75	7	100	0.5	Scenario3	1	321	0	17	0	0	23	0
9	0.001	0.2	50	1000	5	1200	10	0.75	7	100	0.8	Scenario3	1	225	8	0	0	0	25	0
6	0.001	0.2	20	1000	5	1200	10	0.75	7	100	0.8	Scenario3	1	319	9	0	0	0	27	0
8	0.001	0.2	50	1000	5	1200	10	0.75	7	100	0.5	Scenario3	1	322	0	17	0	0	23	0
3	0.001	0.2	10	1000	5	1200	10	0.75	7	100	0.8	Scenario3	1	364	24	0	0	0	30	0
9	0.001	0.2	50	1000	5	1200	10	0.75	7	100	0.8	Scenario3	1	226	8	0	0	0	25	0
8	0.001	0.2	50	1000	5	1200	10	0.75	7	100	0.5	Scenario3	1	323	0	18	0	0	23	0
6	0.001	0.2	20	1000	5	1200	10	0.75	7	100	0.8	Scenario3	1	320	9	0	0	0	27	0
8	0.001	0.2	50	1000	5	1200	10	0.75	7	100	0.5	Scenario3	1	324	0	19	0	0	23	0
9	0.001	0.2	50	1000	5	1200	10	0.75	7	100	0.8	Scenario3	1	227	8	0	0	0	25	0
6	0.001	0.2	20	1000	5	1200	10	0.75	7	100	0.8	Scenario3	1	321	9	0	0	0	27	0
8	0.001	0.2	50	1000	5	1200	10	0.75	7	100	0.5	Scenario3	1	325	0	19	0	0	23	0
9	0.001	0.2	50	1000	5	1200	10	0.75	7	100	0.8	Scenario3	1	228	8	0	0	0	25	0
3	0.001	0.2	10	1000	5	1200	10	0.75	7	100	0.8	Scenario3	1	365	23	0	0	0	31	0
8	0.001	0.2	50	1000	5	1200	10	0.75	7	100	0.5	Scenario3	1	326	0	19	0	0	23	0
6	0.001	0.2	20	1000	5	1200	10	0.75	7	100	0.8	Scenario3	1	322	9	0	0	0	27	0
9	0.001	0.2	50	1000	5	1200	10	0.75	7	100	0.8	Scenario3	1	229	8	0	0	0	25	0
8	0.001	0.2	50	1000	5	1200	10	0.75	7	100	0.5	Scenario3	1	327	0	19	0	0	23	0
6	0.001	0.2	20	1000	5	1200	10	0.75	7	100	0.8	Scenario3	1	323	9	0	0	0	27	0
8	0.001	0.2	50	1000	5	1200	10	0.75	7	100	0.5	Scenario3	1	328	0	19	0	0	23	0
9	0.001	0.2	50	1000	5	1200	10	0.75	7	100	0.8	Scenario3	1	230	8	0	0	0	25	0
3	0.001	0.2	10	1000	5	1200	10	0.75	7	100	0.8	Scenario3	1	366	24	0	0	0	31	0
8	0.001	0.2	50	1000	5	1200	10	0.75	7	100	0.5	Scenario3	1	329	0	19	0	0	23	0
6	0.001	0.2	20	1000	5	1200	10	0.75	7	100	0.8	Scenario3	1	324	9	0	0	0	27	0
9	0.001	0.2	50	1000	5	1200	10	0.75	7	100	0.8	Scenario3	1	231	8	0	0	0	25	0
8	0.001	0.2	50	1000	5	1200	10	0.75	7	100	0.5	Scenario3	1	330	0	19	0	0	23	0
6	0.001	0.2	20	1000	5	1200	10	0.75	7	100	0.8	Scenario3	1	325	9	0	0	0	27	0
9	0.001	0.2	50	1000	5	1200	10	0.75	7	100	0.8	Scenario3	1	232	8	0	0	0	25	0
8	0.001	0.2	50	1000	5	1200	10	0.75	7	100	0.5	Scenario3	1	331	0	18	0	0	24	0
3	0.001	0.2	10	1000	5	1200	10	0.75	7	100	0.8	Scenario3	1	367	24	0	0	0	31	0
8	0.001	0.2	50	1000	5	1200	10	0.75	7	100	0.5	Scenario3	1	332	0	19	0	0	24	0
9	0.001	0.2	50	1000	5	1200	10	0.75	7	100	0.8	Scenario3	1	233	8	0	0	0	25	0
6	0.001	0.2	20	1000	5	1200	10	0.75	7	100	0.8	Scenario3	1	326	9	0	0	0	27	0
8	0.001	0.2	50	1000	5	1200	10	0.75	7	100	0.5	Scenario3	1	333	0	19	0	0	24	0
9	0.001	0.2	50	1000	5	1200	10	0.75	7	100	0.8	Scenario3	1	234	8	0	0	0	25	0
6	0.001	0.2	20	1000	5	1200	10	0.75	7	100	0.8	Scenario3	1	327	9	0	0	0	27	0
8	0.001	0.2	50	1000	5	1200	10	0.75	7	100	0.5	Scenario3	1	334	0	19	0	0	24	0
3	0.001	0.2	10	1000	5	1200	10	0.75	7	100	0.8	Scenario3	1	368	23	0	0	0	32	0
9	0.001	0.2	50	1000	5	1200	10	0.75	7	100	0.8	Scenario3	1	235	8	0	0	0	25	0
8	0.001	0.2	50	1000	5	1200	10	0.75	7	100	0.5	Scenario3	1	335	0	19	0	0	24	0
6	0.001	0.2	20	1000	5	1200	10	0.75	7	100	0.8	Scenario3	1	328	10	0	0	0	27	0
8	0.001	0.2	50	1000	5	1200	10	0.75	7	100	0.5	Scenario3	1	336	0	18	0	0	25	0
9	0.001	0.2	50	1000	5	1200	10	0.75	7	100	0.8	Scenario3	1	236	8	0	0	0	25	0
6	0.001	0.2	20	1000	5	1200	10	0.75	7	100	0.8	Scenario3	1	329	10	0	0	0	27	0
8	0.001	0.2	50	1000	5	1200	10	0.75	7	100	0.5	Scenario3	1	337	0	18	0	0	25	0
3	0.001	0.2	10	1000	5	1200	10	0.75	7	100	0.8	Scenario3	1	369	23	1	0	0	32	0.03784969643061631
9	0.001	0.2	50	1000	5	1200	10	0.75	7	100	0.8	Scenario3	1	237	8	0	0	0	25	0
8	0.001	0.2	50	1000	5	1200	10	0.75	7	100	0.5	Scenario3	1	338	0	18	0	0	25	0
6	0.001	0.2	20	1000	5	1200	10	0.75	7	100	0.8	Scenario3	1	330	10	0	0	0	27	0
8	0.001	0.2	50	1000	5	1200	10	0.75	7	100	0.5	Scenario3	1	339	0	18	0	0	25	0
9	0.001	0.2	50	1000	5	1200	10	0.75	7	100	0.8	Scenario3	1	238	8	0	0	0	25	0
8	0.001	0.2	50	1000	5	1200	10	0.75	7	100	0.5	Scenario3	1	340	0	18	0	0	25	0
6	0.001	0.2	20	1000	5	1200	10	0.75	7	100	0.8	Scenario3	1	331	10	0	0	0	27	0
9	0.001	0.2	50	1000	5	1200	10	0.75	7	100	0.8	Scenario3	1	239	8	0	0	0	25	0
3	0.001	0.2	10	1000	5	1200	10	0.75	7	100	0.8	Scenario3	1	370	24	1	0	0	32	0.03648224820263919
8	0.001	0.2	50	1000	5	1200	10	0.75	7	100	0.5	Scenario3	1	341	0	18	0	0	25	0
8	0.001	0.2	50	1000	5	1200	10	0.75	7	100	0.5	Scenario3	1	342	0	18	0	0	25	0
6	0.001	0.2	20	1000	5	1200	10	0.75	7	100	0.8	Scenario3	1	332	11	0	0	0	27	0
9	0.001	0.2	50	1000	5	1200	10	0.75	7	100	0.8	Scenario3	1	240	8	0	0	0	25	0
8	0.001	0.2	50	1000	5	1200	10	0.75	7	100	0.5	Scenario3	1	343	0	18	0	0	25	0
9	0.001	0.2	50	1000	5	1200	10	0.75	7	100	0.8	Scenario3	1	241	8	0	0	0	25	0
6	0.001	0.2	20	1000	5	1200	10	0.75	7	100	0.8	Scenario3	1	333	12	0	0	0	27	0
8	0.001	0.2	50	1000	5	1200	10	0.75	7	100	0.5	Scenario3	1	344	0	18	0	0	25	0
3	0.001	0.2	10	1000	5	1200	10	0.75	7	100	0.8	Scenario3	1	371	25	1	0	0	32	0.035209147565100636
9	0.001	0.2	50	1000	5	1200	10	0.75	7	100	0.8	Scenario3	1	242	8	0	0	0	25	0
8	0.001	0.2	50	1000	5	1200	10	0.75	7	100	0.5	Scenario3	1	345	0	18	0	0	25	0
6	0.001	0.2	20	1000	5	1200	10	0.75	7	100	0.8	Scenario3	1	334	13	0	0	0	27	0
8	0.001	0.2	50	1000	5	1200	10	0.75	7	100	0.5	Scenario3	1	346	0	18	0	0	25	0
9	0.001	0.2	50	1000	5	1200	10	0.75	7	100	0.8	Scenario3	1	243	8	0	0	0	25	0
8	0.001	0.2	50	1000	5	1200	10	0.75	7	100	0.5	Scenario3	1	347	0	18	0	0	25	0
6	0.001	0.2	20	1000	5	1200	10	0.75	7	100	0.8	Scenario3	1	335	13	0	0	0	27	0
3	0.001	0.2	10	1000	5	1200	10	0.75	7	100	0.8	Scenario3	1	372	26	1	0	0	32	0.034021072021641896
9	0.001	0.2	50	1000	5	1200	10	0.75	7	100	0.8	Scenario3	1	244	8	0	0	0	25	0
8	0.001	0.2	50	1000	5	1200	10	0.75	7	100	0.5	Scenario3	1	348	0	18	0	0	25	0
8	0.001	0.2	50	1000	5	1200	10	0.75	7	100	0.5	Scenario3	1	349	0	18	0	0	25	0
9	0.001	0.2	50	1000	5	1200	10	0.75	7	100	0.8	Scenario3	1	245	8	0	0	0	25	0
6	0.001	0.2	20	1000	5	1200	10	0.75	7	100	0.8	Scenario3	1	336	12	0	0	0	29	0
8	0.001	0.2	50	1000	5	1200	10	0.75	7	100	0.5	Scenario3	1	350	0	18	0	0	25	0
9	0.001	0.2	50	1000	5	1200	10	0.75	7	100	0.8	Scenario3	1	246	8	0	0	0	25	0
8	0.001	0.2	50	1000	5	1200	10	0.75	7	100	0.5	Scenario3	1	351	0	19	0	0	25	0
3	0.001	0.2	10	1000	5	1200	10	0.75	7	100	0.8	Scenario3	1	373	26	1	0	0	33	0.034021072021641896
6	0.001	0.2	20	1000	5	1200	10	0.75	7	100	0.8	Scenario3	1	337	12	0	0	0	29	0
9	0.001	0.2	50	1000	5	1200	10	0.75	7	100	0.8	Scenario3	1	247	8	0	0	0	25	0
8	0.001	0.2	50	1000	5	1200	10	0.75	7	100	0.5	Scenario3	1	352	0	19	0	0	25	0
8	0.001	0.2	50	1000	5	1200	10	0.75	7	100	0.5	Scenario3	1	353	0	19	0	0	25	0
6	0.001	0.2	20	1000	5	1200	10	0.75	7	100	0.8	Scenario3	1	338	13	0	0	0	29	0
9	0.001	0.2	50	1000	5	1200	10	0.75	7	100	0.8	Scenario3	1	248	8	0	0	0	25	0
8	0.001	0.2	50	1000	5	1200	10	0.75	7	100	0.5	Scenario3	1	354	0	19	0	0	25	0
9	0.001	0.2	50	1000	5	1200	10	0.75	7	100	0.8	Scenario3	1	249	8	0	0	0	25	0
3	0.001	0.2	10	1000	5	1200	10	0.75	7	100	0.8	Scenario3	1	374	27	1	0	0	33	0.03290987083916069
8	0.001	0.2	50	1000	5	1200	10	0.75	7	100	0.5	Scenario3	1	355	0	19	0	0	25	0
6	0.001	0.2	20	1000	5	1200	10	0.75	7	100	0.8	Scenario3	1	339	14	0	0	0	29	0
8	0.001	0.2	50	1000	5	1200	10	0.75	7	100	0.5	Scenario3	1	356	0	19	0	0	25	0
9	0.001	0.2	50	1000	5	1200	10	0.75	7	100	0.8	Scenario3	1	250	8	0	0	0	25	0
8	0.001	0.2	50	1000	5	1200	10	0.75	7	100	0.5	Scenario3	1	357	0	19	0	0	25	0
6	0.001	0.2	20	1000	5	1200	10	0.75	7	100	0.8	Scenario3	1	340	15	0	0	0	29	0
9	0.001	0.2	50	1000	5	1200	10	0.75	7	100	0.8	Scenario3	1	251	8	0	0	0	25	0
8	0.001	0.2	50	1000	5	1200	10	0.75	7	100	0.5	Scenario3	1	358	0	19	0	0	25	0
3	0.001	0.2	10	1000	5	1200	10	0.75	7	100	0.8	Scenario3	1	375	28	1	0	0	33	0.03186838969188469
9	0.001	0.2	50	1000	5	1200	10	0.75	7	100	0.8	Scenario3	1	252	8	0	0	0	25	0
8	0.001	0.2	50	1000	5	1200	10	0.75	7	100	0.5	Scenario3	1	359	0	19	0	0	26	0
6	0.001	0.2	20	1000	5	1200	10	0.75	7	100	0.8	Scenario3	1	341	16	0	0	0	29	0
8	0.001	0.2	50	1000	5	1200	10	0.75	7	100	0.5	Scenario3	1	360	0	17	0	0	28	0
9	0.001	0.2	50	1000	5	1200	10	0.75	7	100	0.8	Scenario3	1	253	8	0	0	0	25	0
8	0.001	0.2	50	1000	5	1200	10	0.75	7	100	0.5	Scenario3	1	361	0	14	0	0	31	0
9	0.001	0.2	50	1000	5	1200	10	0.75	7	100	0.8	Scenario3	1	254	8	0	0	0	25	0
8	0.001	0.2	50	1000	5	1200	10	0.75	7	100	0.5	Scenario3	1	362	0	13	0	0	32	0
6	0.001	0.2	20	1000	5	1200	10	0.75	7	100	0.8	Scenario3	1	342	17	0	0	0	29	0
3	0.001	0.2	10	1000	5	1200	10	0.75	7	100	0.8	Scenario3	1	376	27	2	0	0	34	0.058711656995689906
8	0.001	0.2	50	1000	5	1200	10	0.75	7	100	0.5	Scenario3	1	363	0	13	0	0	32	0
9	0.001	0.2	50	1000	5	1200	10	0.75	7	100	0.8	Scenario3	1	255	8	0	0	0	25	0
8	0.001	0.2	50	1000	5	1200	10	0.75	7	100	0.5	Scenario3	1	364	0	11	0	0	34	0
6	0.001	0.2	20	1000	5	1200	10	0.75	7	100	0.8	Scenario3	1	343	17	0	0	0	29	0
8	0.001	0.2	50	1000	5	1200	10	0.75	7	100	0.5	Scenario3	1	365	0	11	0	0	34	0
9	0.001	0.2	50	1000	5	1200	10	0.75	7	100	0.8	Scenario3	1	256	8	0	0	0	25	0
8	0.001	0.2	50	1000	5	1200	10	0.75	7	100	0.5	Scenario3	1	366	0	10	0	0	35	0
3	0.001	0.2	10	1000	5	1200	10	0.75	7	100	0.8	Scenario3	1	377	27	2	0	0	34	0.058711656995689906
9	0.001	0.2	50	1000	5	1200	10	0.75	7	100	0.8	Scenario3	1	257	8	0	0	0	25	0
8	0.001	0.2	50	1000	5	1200	10	0.75	7	100	0.5	Scenario3	1	367	0	10	0	0	35	0
6	0.001	0.2	20	1000	5	1200	10	0.75	7	100	0.8	Scenario3	1	344	18	0	0	0	29	0
8	0.001	0.2	50	1000	5	1200	10	0.75	7	100	0.5	Scenario3	1	368	0	10	0	0	35	0
9	0.001	0.2	50	1000	5	1200	10	0.75	7	100	0.8	Scenario3	1	258	8	0	0	0	25	0
8	0.001	0.2	50	1000	5	1200	10	0.75	7	100	0.5	Scenario3	1	369	0	8	0	0	37	0
8	0.001	0.2	50	1000	5	1200	10	0.75	7	100	0.5	Scenario3	1	370	0	8	0	0	37	0
9	0.001	0.2	50	1000	5	1200	10	0.75	7	100	0.8	Scenario3	1	259	8	0	0	0	25	0
8	0.001	0.2	50	1000	5	1200	10	0.75	7	100	0.5	Scenario3	1	371	0	8	0	0	37	0
6	0.001	0.2	20	1000	5	1200	10	0.75	7	100	0.8	Scenario3	1	345	17	0	0	0	30	0
3	0.001	0.2	10	1000	5	1200	10	0.75	7	100	0.8	Scenario3	1	378	29	1	0	0	34	0.0308903252118428
8	0.001	0.2	50	1000	5	1200	10	0.75	7	100	0.5	Scenario3	1	372	0	8	0	0	37	0
9	0.001	0.2	50	1000	5	1200	10	0.75	7	100	0.8	Scenario3	1	260	8	0	0	0	25	0
8	0.001	0.2	50	1000	5	1200	10	0.75	7	100	0.5	Scenario3	1	373	0	8	0	0	37	0
8	0.001	0.2	50	1000	5	1200	10	0.75	7	100	0.5	Scenario3	1	374	0	7	0	0	38	0
6	0.001	0.2	20	1000	5	1200	10	0.75	7	100	0.8	Scenario3	1	346	18	0	0	0	30	0
9	0.001	0.2	50	1000	5	1200	10	0.75	7	100	0.8	Scenario3	1	261	8	0	0	0	25	0
8	0.001	0.2	50	1000	5	1200	10	0.75	7	100	0.5	Scenario3	1	375	0	7	0	0	38	0
8	0.001	0.2	50	1000	5	1200	10	0.75	7	100	0.5	Scenario3	1	376	0	7	0	0	38	0
9	0.001	0.2	50	1000	5	1200	10	0.75	7	100	0.8	Scenario3	1	262	8	0	0	0	25	0
[truncated: 6,853 more rows]
