# Supplementary material for: The Impact of Cooperation Under Climate Constraints: An Agent-Based Model for Exploring Paleolithic Behavioral Adaptations in the Inner Asian Mountain Corridor
Source: J Archaeol Method Theory. 2025 Sep 20;33(1):8. doi: 10.1007/s10816-025-09739-z (PMC12450231; doi:10.1007/s10816-025-09739-z)
Supplement: Supplementary file 3 — (ZIP 18.1 MB) [file 10816_2025_9739_MOESM3_ESM.zip › simulations/simulations/Altai/Scenario_3_Altai/PaleoCOOP_model_Scenario3_Altai.csv]

run	alpha	cost-cooperation	population	prob-cooperation	scenario	months	cooperators	defectors	death-hypothermia	death-old	death-starvation	get-deltap-altai
1	0.2	10	10	0.2	Scenario3	0	2	8	0	0	0	-0.010686601
1	0.2	10	10	0.2	Scenario3	1	2	8	0	0	0	-0.010686601
1	0.2	10	10	0.2	Scenario3	2	3	8	0	0	0	0.008000187
1	0.2	10	10	0.2	Scenario3	3	4	11	0	0	0	0.011376891
1	0.2	10	10	0.2	Scenario3	4	4	11	0	0	0	0.011376891
1	0.2	10	10	0.2	Scenario3	5	4	13	0	0	0	0.004708141
1	0.2	10	10	0.2	Scenario3	6	4	15	0	0	0	2.04E-04
1	0.2	10	10	0.2	Scenario3	7	4	15	0	0	0	2.04E-04
1	0.2	10	10	0.2	Scenario3	8	4	17	0	0	0	-0.002891282
1	0.2	10	10	0.2	Scenario3	9	5	17	0	0	0	0.005225045
1	0.2	10	10	0.2	Scenario3	10	5	17	0	0	0	0.005225045
1	0.2	10	10	0.2	Scenario3	11	5	18	0	0	0	0.003294204
1	0.2	10	10	0.2	Scenario3	12	5	19	0	0	0	0.00162835
1	0.2	10	10	0.2	Scenario3	13	4	13	0	0	10	0.004708141
1	0.2	10	10	0.2	Scenario3	14	3	13	0	0	11	-0.005910258
1	0.2	10	10	0.2	Scenario3	15	2	10	0	0	15	-0.012526732
1	0.2	10	10	0.2	Scenario3	16	2	10	0	0	15	-0.012526732
1	0.2	10	10	0.2	Scenario3	17	2	8	0	0	17	-0.010686601
1	0.2	10	10	0.2	Scenario3	18	2	8	0	0	17	-0.010686601
1	0.2	10	10	0.2	Scenario3	19	2	6	0	0	19	-0.005736331
1	0.2	10	10	0.2	Scenario3	20	2	6	0	0	19	-0.005736331
1	0.2	10	10	0.2	Scenario3	21	1	7	0	0	19	-0.022133059
1	0.2	10	10	0.2	Scenario3	22	1	7	0	0	19	-0.022133059
1	0.2	10	10	0.2	Scenario3	23	1	7	0	0	19	-0.022133059
1	0.2	10	10	0.2	Scenario3	24	1	5	0	0	21	-0.028973213
1	0.2	10	10	0.2	Scenario3	25	1	5	0	0	21	-0.028973213
1	0.2	10	10	0.2	Scenario3	26	1	5	0	0	21	-0.028973213
1	0.2	10	10	0.2	Scenario3	27	1	4	0	0	22	-0.034617424
1	0.2	10	10	0.2	Scenario3	28	1	4	0	0	22	-0.034617424
1	0.2	10	10	0.2	Scenario3	29	1	4	0	0	22	-0.034617424
1	0.2	10	10	0.2	Scenario3	30	1	4	0	0	22	-0.034617424
1	0.2	10	10	0.2	Scenario3	31	1	4	0	0	22	-0.034617424
1	0.2	10	10	0.2	Scenario3	32	1	4	0	0	22	-0.034617424
1	0.2	10	10	0.2	Scenario3	33	1	4	0	0	22	-0.034617424
1	0.2	10	10	0.2	Scenario3	34	1	4	0	0	22	-0.034617424
1	0.2	10	10	0.2	Scenario3	35	1	4	0	0	22	-0.034617424
1	0.2	10	10	0.2	Scenario3	36	1	4	0	0	22	-0.034617424
1	0.2	10	10	0.2	Scenario3	37	1	3	0	0	23	-0.043847374
1	0.2	10	10	0.2	Scenario3	38	1	3	0	0	23	-0.043847374
1	0.2	10	10	0.2	Scenario3	39	1	3	0	0	23	-0.043847374
1	0.2	10	10	0.2	Scenario3	40	1	3	0	0	23	-0.043847374
1	0.2	10	10	0.2	Scenario3	41	1	3	0	0	23	-0.043847374
1	0.2	10	10	0.2	Scenario3	42	1	2	0	0	24	-0.06350575
1	0.2	10	10	0.2	Scenario3	43	1	2	0	0	24	-0.06350575
1	0.2	10	10	0.2	Scenario3	44	1	2	0	0	24	-0.06350575
1	0.2	10	10	0.2	Scenario3	45	1	2	0	0	24	-0.06350575
1	0.2	10	10	0.2	Scenario3	46	1	2	0	0	24	-0.06350575
1	0.2	10	10	0.2	Scenario3	47	1	2	0	0	24	-0.06350575
1	0.2	10	10	0.2	Scenario3	48	1	2	0	0	24	-0.06350575
1	0.2	10	10	0.2	Scenario3	49	1	2	0	0	24	-0.06350575
1	0.2	10	10	0.2	Scenario3	50	1	2	0	0	24	-0.06350575
1	0.2	10	10	0.2	Scenario3	51	1	2	0	0	24	-0.06350575
1	0.2	10	10	0.2	Scenario3	52	1	2	0	0	24	-0.06350575
1	0.2	10	10	0.2	Scenario3	53	1	2	0	0	24	-0.06350575
1	0.2	10	10	0.2	Scenario3	54	1	2	0	0	24	-0.06350575
1	0.2	10	10	0.2	Scenario3	55	1	2	0	0	24	-0.06350575
1	0.2	10	10	0.2	Scenario3	56	1	2	0	0	24	-0.06350575
1	0.2	10	10	0.2	Scenario3	57	1	2	0	0	24	-0.06350575
1	0.2	10	10	0.2	Scenario3	58	1	2	0	0	24	-0.06350575
1	0.2	10	10	0.2	Scenario3	59	1	2	0	0	24	-0.06350575
1	0.2	10	10	0.2	Scenario3	60	1	2	0	0	24	-0.06350575
1	0.2	10	10	0.2	Scenario3	61	1	2	0	0	24	-0.06350575
1	0.2	10	10	0.2	Scenario3	62	1	2	0	0	24	-0.06350575
1	0.2	10	10	0.2	Scenario3	63	1	2	0	0	24	-0.06350575
1	0.2	10	10	0.2	Scenario3	64	1	2	0	0	24	-0.06350575
1	0.2	10	10	0.2	Scenario3	65	1	2	0	0	24	-0.06350575
1	0.2	10	10	0.2	Scenario3	66	1	2	0	0	24	-0.06350575
1	0.2	10	10	0.2	Scenario3	67	1	2	0	0	24	-0.06350575
1	0.2	10	10	0.2	Scenario3	68	1	1	0	0	25	-0.150878073
1	0.2	10	10	0.2	Scenario3	69	1	1	0	0	25	-0.150878073
1	0.2	10	10	0.2	Scenario3	70	1	1	0	0	25	-0.150878073
1	0.2	10	10	0.2	Scenario3	71	1	1	0	0	25	-0.150878073
1	0.2	10	10	0.2	Scenario3	72	1	1	0	0	25	-0.150878073
1	0.2	10	10	0.2	Scenario3	73	1	1	0	0	25	-0.150878073
1	0.2	10	10	0.2	Scenario3	74	1	1	0	0	25	-0.150878073
1	0.2	10	10	0.2	Scenario3	75	1	1	0	0	25	-0.150878073
1	0.2	10	10	0.2	Scenario3	76	1	1	0	0	25	-0.150878073
1	0.2	10	10	0.2	Scenario3	77	1	1	0	0	25	-0.150878073
1	0.2	10	10	0.2	Scenario3	78	1	1	0	0	25	-0.150878073
1	0.2	10	10	0.2	Scenario3	79	1	1	0	0	25	-0.150878073
1	0.2	10	10	0.2	Scenario3	80	1	1	0	0	25	-0.150878073
1	0.2	10	10	0.2	Scenario3	81	1	1	0	0	25	-0.150878073
1	0.2	10	10	0.2	Scenario3	82	1	1	0	0	25	-0.150878073
1	0.2	10	10	0.2	Scenario3	83	1	1	0	0	25	-0.150878073
1	0.2	10	10	0.2	Scenario3	84	1	1	0	0	25	-0.150878073
1	0.2	10	10	0.2	Scenario3	85	1	1	0	0	25	-0.150878073
1	0.2	10	10	0.2	Scenario3	86	1	1	0	0	25	-0.150878073
1	0.2	10	10	0.2	Scenario3	87	1	1	0	0	25	-0.150878073
1	0.2	10	10	0.2	Scenario3	88	1	0	0	0	26	0
1	0.2	10	10	0.2	Scenario3	89	1	0	0	0	26	0
1	0.2	10	10	0.2	Scenario3	90	1	0	0	0	26	0
1	0.2	10	10	0.2	Scenario3	91	1	0	0	0	26	0
1	0.2	10	10	0.2	Scenario3	92	1	0	0	0	26	0
1	0.2	10	10	0.2	Scenario3	93	1	0	0	0	26	0
1	0.2	10	10	0.2	Scenario3	94	1	0	0	0	26	0
1	0.2	10	10	0.2	Scenario3	95	1	0	0	0	26	0
1	0.2	10	10	0.2	Scenario3	96	1	0	0	0	26	0
1	0.2	10	10	0.2	Scenario3	97	1	0	0	0	26	0
1	0.2	10	10	0.2	Scenario3	98	1	0	0	0	26	0
1	0.2	10	10	0.2	Scenario3	99	1	0	0	0	26	0
1	0.2	10	10	0.2	Scenario3	100	1	0	0	0	26	0
1	0.2	10	10	0.2	Scenario3	101	1	0	0	0	26	0
1	0.2	10	10	0.2	Scenario3	102	1	0	0	0	26	0
1	0.2	10	10	0.2	Scenario3	103	1	0	0	0	26	0
1	0.2	10	10	0.2	Scenario3	104	1	0	0	0	26	0
1	0.2	10	10	0.2	Scenario3	105	1	0	0	0	26	0
1	0.2	10	10	0.2	Scenario3	106	1	0	0	0	26	0
1	0.2	10	10	0.2	Scenario3	107	1	0	0	0	26	0
1	0.2	10	10	0.2	Scenario3	108	0	0	0	0	27	<RuntimePrimitiveException>
2	0.2	10	10	0.5	Scenario3	0	5	5	0	0	0	0.083313866
2	0.2	10	10	0.5	Scenario3	1	5	5	0	0	0	0.083313866
2	0.2	10	10	0.5	Scenario3	2	7	4	0	0	0	0.120369255
2	0.2	10	10	0.5	Scenario3	3	7	4	0	0	0	0.120369255
2	0.2	10	10	0.5	Scenario3	4	8	3	0	0	0	0.126967012
2	0.2	10	10	0.5	Scenario3	5	8	3	0	0	0	0.126967012
2	0.2	10	10	0.5	Scenario3	6	9	2	0	0	0	0.113070283
2	0.2	10	10	0.5	Scenario3	7	10	2	0	0	0	0.108605765
2	0.2	10	10	0.5	Scenario3	8	12	1	0	0	0	0.063911462
2	0.2	10	10	0.5	Scenario3	9	14	1	0	0	0	0.05689474
2	0.2	10	10	0.5	Scenario3	10	15	1	0	0	0	0.053911679
2	0.2	10	10	0.5	Scenario3	11	17	1	0	0	0	0.048769944
2	0.2	10	10	0.5	Scenario3	12	17	1	0	0	0	0.048769944
2	0.2	10	10	0.5	Scenario3	13	19	1	0	0	0	0.044503689
2	0.2	10	10	0.5	Scenario3	14	19	2	0	0	0	0.075840328
2	0.2	10	10	0.5	Scenario3	15	19	2	0	0	0	0.075840328
2	0.2	10	10	0.5	Scenario3	16	11	2	0	0	10	0.104164512
2	0.2	10	10	0.5	Scenario3	17	11	1	0	0	11	0.06806103
2	0.2	10	10	0.5	Scenario3	18	11	1	0	0	11	0.06806103
2	0.2	10	10	0.5	Scenario3	19	11	1	0	0	11	0.06806103
2	0.2	10	10	0.5	Scenario3	20	11	1	0	0	11	0.06806103
2	0.2	10	10	0.5	Scenario3	21	10	2	0	0	11	0.108605765
2	0.2	10	10	0.5	Scenario3	22	9	2	0	0	12	0.113070283
2	0.2	10	10	0.5	Scenario3	23	8	2	0	0	13	0.11732835
2	0.2	10	10	0.5	Scenario3	24	7	1	0	0	15	0.090588134
2	0.2	10	10	0.5	Scenario3	25	7	1	0	0	15	0.090588134
2	0.2	10	10	0.5	Scenario3	26	5	2	0	0	16	0.122134912
2	0.2	10	10	0.5	Scenario3	27	5	2	0	0	16	0.122134912
2	0.2	10	10	0.5	Scenario3	28	2	3	0	0	18	0.021055398
2	0.2	10	10	0.5	Scenario3	29	2	3	0	0	18	0.021055398
2	0.2	10	10	0.5	Scenario3	30	2	3	0	0	18	0.021055398
2	0.2	10	10	0.5	Scenario3	31	2	3	0	0	18	0.021055398
2	0.2	10	10	0.5	Scenario3	32	2	3	0	0	18	0.021055398
2	0.2	10	10	0.5	Scenario3	33	2	3	0	0	18	0.021055398
2	0.2	10	10	0.5	Scenario3	34	2	3	0	0	18	0.021055398
2	0.2	10	10	0.5	Scenario3	35	2	3	0	0	18	0.021055398
2	0.2	10	10	0.5	Scenario3	36	0	3	0	0	20	0
2	0.2	10	10	0.5	Scenario3	37	0	3	0	0	20	0
2	0.2	10	10	0.5	Scenario3	38	0	3	0	0	20	0
2	0.2	10	10	0.5	Scenario3	39	0	3	0	0	20	0
2	0.2	10	10	0.5	Scenario3	40	0	3	0	0	20	0
2	0.2	10	10	0.5	Scenario3	41	0	3	0	0	20	0
2	0.2	10	10	0.5	Scenario3	42	0	3	0	0	20	0
2	0.2	10	10	0.5	Scenario3	43	0	3	0	0	20	0
2	0.2	10	10	0.5	Scenario3	44	0	3	0	0	20	0
2	0.2	10	10	0.5	Scenario3	45	0	2	0	0	21	0
2	0.2	10	10	0.5	Scenario3	46	0	2	0	0	21	0
2	0.2	10	10	0.5	Scenario3	47	0	2	0	0	21	0
2	0.2	10	10	0.5	Scenario3	48	0	2	0	0	21	0
2	0.2	10	10	0.5	Scenario3	49	0	2	0	0	21	0
2	0.2	10	10	0.5	Scenario3	50	0	2	0	0	21	0
2	0.2	10	10	0.5	Scenario3	51	0	2	0	0	21	0
2	0.2	10	10	0.5	Scenario3	52	0	2	0	0	21	0
2	0.2	10	10	0.5	Scenario3	53	0	2	0	0	21	0
2	0.2	10	10	0.5	Scenario3	54	0	2	0	0	21	0
2	0.2	10	10	0.5	Scenario3	55	0	2	0	0	21	0
2	0.2	10	10	0.5	Scenario3	56	0	2	0	0	21	0
2	0.2	10	10	0.5	Scenario3	57	0	2	0	0	21	0
2	0.2	10	10	0.5	Scenario3	58	0	2	0	0	21	0
2	0.2	10	10	0.5	Scenario3	59	0	2	0	0	21	0
2	0.2	10	10	0.5	Scenario3	60	0	2	0	0	21	0
2	0.2	10	10	0.5	Scenario3	61	0	2	0	0	21	0
2	0.2	10	10	0.5	Scenario3	62	0	2	0	0	21	0
2	0.2	10	10	0.5	Scenario3	63	0	2	0	0	21	0
2	0.2	10	10	0.5	Scenario3	64	0	2	0	0	21	0
2	0.2	10	10	0.5	Scenario3	65	0	2	0	0	21	0
2	0.2	10	10	0.5	Scenario3	66	0	2	0	0	21	0
2	0.2	10	10	0.5	Scenario3	67	0	2	0	0	21	0
2	0.2	10	10	0.5	Scenario3	68	0	2	0	0	21	0
2	0.2	10	10	0.5	Scenario3	69	0	2	0	0	21	0
2	0.2	10	10	0.5	Scenario3	70	0	2	0	0	21	0
2	0.2	10	10	0.5	Scenario3	71	0	2	0	0	21	0
2	0.2	10	10	0.5	Scenario3	72	0	2	0	0	21	0
2	0.2	10	10	0.5	Scenario3	73	0	2	0	0	21	0
2	0.2	10	10	0.5	Scenario3	74	0	2	0	0	21	0
2	0.2	10	10	0.5	Scenario3	75	0	2	0	0	21	0
2	0.2	10	10	0.5	Scenario3	76	0	2	0	0	21	0
2	0.2	10	10	0.5	Scenario3	77	0	2	0	0	21	0
2	0.2	10	10	0.5	Scenario3	78	0	2	0	0	21	0
2	0.2	10	10	0.5	Scenario3	79	0	2	0	0	21	0
2	0.2	10	10	0.5	Scenario3	80	0	2	0	0	21	0
2	0.2	10	10	0.5	Scenario3	81	0	2	0	0	21	0
2	0.2	10	10	0.5	Scenario3	82	0	2	0	0	21	0
2	0.2	10	10	0.5	Scenario3	83	0	2	0	0	21	0
2	0.2	10	10	0.5	Scenario3	84	0	2	0	0	21	0
2	0.2	10	10	0.5	Scenario3	85	0	2	0	0	21	0
2	0.2	10	10	0.5	Scenario3	86	0	2	0	0	21	0
2	0.2	10	10	0.5	Scenario3	87	0	2	0	0	21	0
2	0.2	10	10	0.5	Scenario3	88	0	2	0	0	21	0
2	0.2	10	10	0.5	Scenario3	89	0	2	0	0	21	0
2	0.2	10	10	0.5	Scenario3	90	0	2	0	0	21	0
2	0.2	10	10	0.5	Scenario3	91	0	2	0	0	21	0
2	0.2	10	10	0.5	Scenario3	92	0	2	0	0	21	0
2	0.2	10	10	0.5	Scenario3	93	0	2	0	0	21	0
2	0.2	10	10	0.5	Scenario3	94	0	2	0	0	21	0
2	0.2	10	10	0.5	Scenario3	95	0	2	0	0	21	0
2	0.2	10	10	0.5	Scenario3	96	0	2	0	0	21	0
2	0.2	10	10	0.5	Scenario3	97	0	2	0	0	21	0
2	0.2	10	10	0.5	Scenario3	98	0	2	0	0	21	0
2	0.2	10	10	0.5	Scenario3	99	0	2	0	0	21	0
2	0.2	10	10	0.5	Scenario3	100	0	2	0	0	21	0
2	0.2	10	10	0.5	Scenario3	101	0	2	0	0	21	0
2	0.2	10	10	0.5	Scenario3	102	0	2	0	0	21	0
2	0.2	10	10	0.5	Scenario3	103	0	2	0	0	21	0
2	0.2	10	10	0.5	Scenario3	104	0	2	0	0	21	0
2	0.2	10	10	0.5	Scenario3	105	0	2	0	0	21	0
2	0.2	10	10	0.5	Scenario3	106	0	1	0	0	22	0
2	0.2	10	10	0.5	Scenario3	107	0	1	0	0	22	0
2	0.2	10	10	0.5	Scenario3	108	0	1	0	0	22	0
2	0.2	10	10	0.5	Scenario3	109	0	1	0	0	22	0
2	0.2	10	10	0.5	Scenario3	110	0	1	0	0	22	0
2	0.2	10	10	0.5	Scenario3	111	0	1	0	0	22	0
2	0.2	10	10	0.5	Scenario3	112	0	1	0	0	22	0
2	0.2	10	10	0.5	Scenario3	113	0	1	0	0	22	0
2	0.2	10	10	0.5	Scenario3	114	0	1	0	0	22	0
2	0.2	10	10	0.5	Scenario3	115	0	1	0	0	22	0
2	0.2	10	10	0.5	Scenario3	116	0	1	0	0	22	0
2	0.2	10	10	0.5	Scenario3	117	0	1	0	0	22	0
2	0.2	10	10	0.5	Scenario3	118	0	1	0	0	22	0
2	0.2	10	10	0.5	Scenario3	119	0	1	0	0	22	0
2	0.2	10	10	0.5	Scenario3	120	0	1	0	0	22	0
2	0.2	10	10	0.5	Scenario3	121	0	1	0	0	22	0
2	0.2	10	10	0.5	Scenario3	122	0	1	0	0	22	0
2	0.2	10	10	0.5	Scenario3	123	0	1	0	0	22	0
2	0.2	10	10	0.5	Scenario3	124	0	1	0	0	22	0
2	0.2	10	10	0.5	Scenario3	125	0	1	0	0	22	0
2	0.2	10	10	0.5	Scenario3	126	0	1	0	0	22	0
2	0.2	10	10	0.5	Scenario3	127	0	1	0	0	22	0
2	0.2	10	10	0.5	Scenario3	128	0	1	0	0	22	0
2	0.2	10	10	0.5	Scenario3	129	0	0	0	0	23	<RuntimePrimitiveException>
3	0.2	10	10	0.8	Scenario3	0	8	2	0	0	0	0.11732835
3	0.2	10	10	0.8	Scenario3	1	8	2	0	0	0	0.11732835
3	0.2	10	10	0.8	Scenario3	2	9	2	0	0	0	0.113070283
3	0.2	10	10	0.8	Scenario3	3	13	2	0	0	0	0.095767765
3	0.2	10	10	0.8	Scenario3	4	13	2	0	0	0	0.095767765
3	0.2	10	10	0.8	Scenario3	5	16	1	0	0	0	0.05121604
3	0.2	10	10	0.8	Scenario3	6	18	1	0	0	0	0.046541478
3	0.2	10	10	0.8	Scenario3	7	17	2	0	0	0	0.081640538
3	0.2	10	10	0.8	Scenario3	8	18	2	0	0	0	0.078645557
3	0.2	10	10	0.8	Scenario3	9	19	1	0	0	0	0.044503689
3	0.2	10	10	0.8	Scenario3	10	22	0	0	0	0	0
3	0.2	10	10	0.8	Scenario3	11	22	0	0	0	0	0
3	0.2	10	10	0.8	Scenario3	12	23	0	0	0	0	0
3	0.2	10	10	0.8	Scenario3	13	23	0	0	0	0	0
3	0.2	10	10	0.8	Scenario3	14	14	0	0	0	11	0
3	0.2	10	10	0.8	Scenario3	15	10	0	0	0	15	0
3	0.2	10	10	0.8	Scenario3	16	10	0	0	0	15	0
3	0.2	10	10	0.8	Scenario3	17	10	0	0	0	15	0
3	0.2	10	10	0.8	Scenario3	18	8	0	0	0	17	0
3	0.2	10	10	0.8	Scenario3	19	8	0	0	0	17	0
3	0.2	10	10	0.8	Scenario3	20	6	0	0	0	19	0
3	0.2	10	10	0.8	Scenario3	21	6	0	0	0	19	0
3	0.2	10	10	0.8	Scenario3	22	6	0	0	0	19	0
3	0.2	10	10	0.8	Scenario3	23	6	0	0	0	19	0
3	0.2	10	10	0.8	Scenario3	24	6	0	0	0	19	0
3	0.2	10	10	0.8	Scenario3	25	6	0	0	0	19	0
3	0.2	10	10	0.8	Scenario3	26	6	0	0	0	19	0
3	0.2	10	10	0.8	Scenario3	27	5	0	0	0	20	0
3	0.2	10	10	0.8	Scenario3	28	5	0	0	0	20	0
3	0.2	10	10	0.8	Scenario3	29	5	0	0	0	20	0
3	0.2	10	10	0.8	Scenario3	30	5	0	0	0	20	0
3	0.2	10	10	0.8	Scenario3	31	5	0	0	0	20	0
3	0.2	10	10	0.8	Scenario3	32	5	0	0	0	20	0
3	0.2	10	10	0.8	Scenario3	33	5	0	0	0	20	0
3	0.2	10	10	0.8	Scenario3	34	3	0	0	0	22	0
3	0.2	10	10	0.8	Scenario3	35	3	0	0	0	22	0
3	0.2	10	10	0.8	Scenario3	36	3	0	0	0	22	0
3	0.2	10	10	0.8	Scenario3	37	3	0	0	0	22	0
3	0.2	10	10	0.8	Scenario3	38	3	0	0	0	22	0
3	0.2	10	10	0.8	Scenario3	39	3	0	0	0	22	0
3	0.2	10	10	0.8	Scenario3	40	3	0	0	0	22	0
3	0.2	10	10	0.8	Scenario3	41	3	0	0	0	22	0
3	0.2	10	10	0.8	Scenario3	42	3	0	0	0	22	0
3	0.2	10	10	0.8	Scenario3	43	3	0	0	0	22	0
3	0.2	10	10	0.8	Scenario3	44	3	0	0	0	22	0
3	0.2	10	10	0.8	Scenario3	45	3	0	0	0	22	0
3	0.2	10	10	0.8	Scenario3	46	3	0	0	0	22	0
3	0.2	10	10	0.8	Scenario3	47	3	0	0	0	22	0
3	0.2	10	10	0.8	Scenario3	48	3	0	0	0	22	0
3	0.2	10	10	0.8	Scenario3	49	3	0	0	0	22	0
3	0.2	10	10	0.8	Scenario3	50	3	0	0	0	22	0
3	0.2	10	10	0.8	Scenario3	51	3	0	0	0	22	0
3	0.2	10	10	0.8	Scenario3	52	3	0	0	0	22	0
3	0.2	10	10	0.8	Scenario3	53	3	0	0	0	22	0
3	0.2	10	10	0.8	Scenario3	54	3	0	0	0	22	0
3	0.2	10	10	0.8	Scenario3	55	3	0	0	0	22	0
3	0.2	10	10	0.8	Scenario3	56	3	0	0	0	22	0
3	0.2	10	10	0.8	Scenario3	57	3	0	0	0	22	0
3	0.2	10	10	0.8	Scenario3	58	3	0	0	0	22	0
3	0.2	10	10	0.8	Scenario3	59	3	0	0	0	22	0
3	0.2	10	10	0.8	Scenario3	60	3	0	0	0	22	0
3	0.2	10	10	0.8	Scenario3	61	3	0	0	0	22	0
3	0.2	10	10	0.8	Scenario3	62	3	0	0	0	22	0
3	0.2	10	10	0.8	Scenario3	63	3	0	0	0	22	0
3	0.2	10	10	0.8	Scenario3	64	3	0	0	0	22	0
3	0.2	10	10	0.8	Scenario3	65	3	0	0	0	22	0
3	0.2	10	10	0.8	Scenario3	66	3	0	0	0	22	0
3	0.2	10	10	0.8	Scenario3	67	3	0	0	0	22	0
3	0.2	10	10	0.8	Scenario3	68	3	0	0	0	22	0
3	0.2	10	10	0.8	Scenario3	69	3	0	0	0	22	0
3	0.2	10	10	0.8	Scenario3	70	3	0	0	0	22	0
3	0.2	10	10	0.8	Scenario3	71	3	0	0	0	22	0
3	0.2	10	10	0.8	Scenario3	72	3	0	0	0	22	0
3	0.2	10	10	0.8	Scenario3	73	3	0	0	0	22	0
3	0.2	10	10	0.8	Scenario3	74	2	0	0	0	23	0
3	0.2	10	10	0.8	Scenario3	75	2	0	0	0	23	0
3	0.2	10	10	0.8	Scenario3	76	2	0	0	0	23	0
3	0.2	10	10	0.8	Scenario3	77	2	0	0	0	23	0
3	0.2	10	10	0.8	Scenario3	78	2	0	0	0	23	0
3	0.2	10	10	0.8	Scenario3	79	2	0	0	0	23	0
3	0.2	10	10	0.8	Scenario3	80	2	0	0	0	23	0
3	0.2	10	10	0.8	Scenario3	81	2	0	0	0	23	0
3	0.2	10	10	0.8	Scenario3	82	2	0	0	0	23	0
3	0.2	10	10	0.8	Scenario3	83	2	0	0	0	23	0
3	0.2	10	10	0.8	Scenario3	84	2	0	0	0	23	0
3	0.2	10	10	0.8	Scenario3	85	2	0	0	0	23	0
3	0.2	10	10	0.8	Scenario3	86	2	0	0	0	23	0
3	0.2	10	10	0.8	Scenario3	87	2	0	0	0	23	0
3	0.2	10	10	0.8	Scenario3	88	2	0	0	0	23	0
3	0.2	10	10	0.8	Scenario3	89	2	0	0	0	23	0
3	0.2	10	10	0.8	Scenario3	90	2	0	0	0	23	0
3	0.2	10	10	0.8	Scenario3	91	2	0	0	0	23	0
3	0.2	10	10	0.8	Scenario3	92	2	0	0	0	23	0
3	0.2	10	10	0.8	Scenario3	93	2	0	0	0	23	0
3	0.2	10	10	0.8	Scenario3	94	2	0	0	0	23	0
3	0.2	10	10	0.8	Scenario3	95	2	0	0	0	23	0
3	0.2	10	10	0.8	Scenario3	96	2	0	0	0	23	0
3	0.2	10	10	0.8	Scenario3	97	2	0	0	0	23	0
3	0.2	10	10	0.8	Scenario3	98	2	0	0	0	23	0
3	0.2	10	10	0.8	Scenario3	99	2	0	0	0	23	0
3	0.2	10	10	0.8	Scenario3	100	2	0	0	0	23	0
3	0.2	10	10	0.8	Scenario3	101	2	0	0	0	23	0
3	0.2	10	10	0.8	Scenario3	102	2	0	0	0	23	0
3	0.2	10	10	0.8	Scenario3	103	2	0	0	0	23	0
3	0.2	10	10	0.8	Scenario3	104	2	0	0	0	23	0
3	0.2	10	10	0.8	Scenario3	105	2	0	0	0	23	0
3	0.2	10	10	0.8	Scenario3	106	2	0	0	0	23	0
3	0.2	10	10	0.8	Scenario3	107	2	0	0	0	23	0
3	0.2	10	10	0.8	Scenario3	108	2	0	0	0	23	0
3	0.2	10	10	0.8	Scenario3	109	2	0	0	0	23	0
3	0.2	10	10	0.8	Scenario3	110	2	0	0	0	23	0
3	0.2	10	10	0.8	Scenario3	111	2	0	0	0	23	0
3	0.2	10	10	0.8	Scenario3	112	2	0	0	0	23	0
3	0.2	10	10	0.8	Scenario3	113	2	0	0	0	23	0
3	0.2	10	10	0.8	Scenario3	114	2	0	0	0	23	0
3	0.2	10	10	0.8	Scenario3	115	2	0	0	0	23	0
3	0.2	10	10	0.8	Scenario3	116	2	0	0	0	23	0
3	0.2	10	10	0.8	Scenario3	117	2	0	0	0	23	0
3	0.2	10	10	0.8	Scenario3	118	2	0	0	0	23	0
3	0.2	10	10	0.8	Scenario3	119	2	0	0	0	23	0
3	0.2	10	10	0.8	Scenario3	120	2	0	0	0	23	0
3	0.2	10	10	0.8	Scenario3	121	2	0	0	0	23	0
3	0.2	10	10	0.8	Scenario3	122	2	0	0	0	23	0
3	0.2	10	10	0.8	Scenario3	123	2	0	0	0	23	0
3	0.2	10	10	0.8	Scenario3	124	2	0	0	0	23	0
3	0.2	10	10	0.8	Scenario3	125	2	0	0	0	23	0
3	0.2	10	10	0.8	Scenario3	126	2	0	0	0	23	0
3	0.2	10	10	0.8	Scenario3	127	2	0	0	0	23	0
3	0.2	10	10	0.8	Scenario3	128	2	0	0	0	23	0
3	0.2	10	10	0.8	Scenario3	129	2	0	0	0	23	0
3	0.2	10	10	0.8	Scenario3	130	2	0	0	0	23	0
3	0.2	10	10	0.8	Scenario3	131	2	0	0	0	23	0
3	0.2	10	10	0.8	Scenario3	132	2	0	0	0	23	0
3	0.2	10	10	0.8	Scenario3	133	2	0	0	0	23	0
3	0.2	10	10	0.8	Scenario3	134	2	0	0	0	23	0
3	0.2	10	10	0.8	Scenario3	135	2	0	0	0	23	0
3	0.2	10	10	0.8	Scenario3	136	2	0	0	0	23	0
3	0.2	10	10	0.8	Scenario3	137	2	0	0	0	23	0
3	0.2	10	10	0.8	Scenario3	138	1	0	0	0	24	0
3	0.2	10	10	0.8	Scenario3	139	1	0	0	0	24	0
3	0.2	10	10	0.8	Scenario3	140	1	0	0	0	24	0
3	0.2	10	10	0.8	Scenario3	141	1	0	0	0	24	0
3	0.2	10	10	0.8	Scenario3	142	1	0	0	0	24	0
3	0.2	10	10	0.8	Scenario3	143	1	0	0	0	24	0
3	0.2	10	10	0.8	Scenario3	144	1	0	0	0	24	0
3	0.2	10	10	0.8	Scenario3	145	1	0	0	0	24	0
3	0.2	10	10	0.8	Scenario3	146	1	0	0	0	24	0
3	0.2	10	10	0.8	Scenario3	147	0	1	0	0	24	0
3	0.2	10	10	0.8	Scenario3	148	0	1	0	0	24	0
3	0.2	10	10	0.8	Scenario3	149	0	1	0	0	24	0
3	0.2	10	10	0.8	Scenario3	150	0	1	0	0	24	0
3	0.2	10	10	0.8	Scenario3	151	0	1	0	0	24	0
3	0.2	10	10	0.8	Scenario3	152	0	1	0	0	24	0
3	0.2	10	10	0.8	Scenario3	153	0	1	0	0	24	0
3	0.2	10	10	0.8	Scenario3	154	0	1	0	0	24	0
3	0.2	10	10	0.8	Scenario3	155	0	1	0	0	24	0
3	0.2	10	10	0.8	Scenario3	156	0	1	0	0	24	0
3	0.2	10	10	0.8	Scenario3	157	0	1	0	0	24	0
3	0.2	10	10	0.8	Scenario3	158	0	1	0	0	24	0
3	0.2	10	10	0.8	Scenario3	159	0	1	0	0	24	0
3	0.2	10	10	0.8	Scenario3	160	0	1	0	0	24	0
3	0.2	10	10	0.8	Scenario3	161	0	1	0	0	24	0
3	0.2	10	10	0.8	Scenario3	162	0	1	0	0	24	0
3	0.2	10	10	0.8	Scenario3	163	0	1	0	0	24	0
3	0.2	10	10	0.8	Scenario3	164	0	1	0	0	24	0
3	0.2	10	10	0.8	Scenario3	165	0	1	0	0	24	0
3	0.2	10	10	0.8	Scenario3	166	0	1	0	0	24	0
3	0.2	10	10	0.8	Scenario3	167	0	2	0	0	24	0
3	0.2	10	10	0.8	Scenario3	168	0	2	0	0	24	0
3	0.2	10	10	0.8	Scenario3	169	0	2	0	0	24	0
3	0.2	10	10	0.8	Scenario3	170	0	2	0	0	24	0
3	0.2	10	10	0.8	Scenario3	171	0	2	0	0	24	0
3	0.2	10	10	0.8	Scenario3	172	0	2	0	0	24	0
3	0.2	10	10	0.8	Scenario3	173	0	2	0	0	24	0
3	0.2	10	10	0.8	Scenario3	174	0	2	0	0	24	0
3	0.2	10	10	0.8	Scenario3	175	0	2	0	0	24	0
3	0.2	10	10	0.8	Scenario3	176	0	2	0	0	24	0
3	0.2	10	10	0.8	Scenario3	177	0	2	0	0	24	0
3	0.2	10	10	0.8	Scenario3	178	0	2	0	0	24	0
3	0.2	10	10	0.8	Scenario3	179	1	1	0	0	24	-0.150878073
3	0.2	10	10	0.8	Scenario3	180	1	2	0	0	24	-0.06350575
3	0.2	10	10	0.8	Scenario3	181	1	3	0	0	24	-0.043847374
3	0.2	10	10	0.8	Scenario3	182	1	3	0	0	24	-0.043847374
3	0.2	10	10	0.8	Scenario3	183	1	3	0	0	24	-0.043847374
3	0.2	10	10	0.8	Scenario3	184	1	3	0	0	24	-0.043847374
3	0.2	10	10	0.8	Scenario3	185	1	3	0	0	24	-0.043847374
3	0.2	10	10	0.8	Scenario3	186	1	4	0	0	24	-0.034617424
3	0.2	10	10	0.8	Scenario3	187	1	4	0	0	24	-0.034617424
3	0.2	10	10	0.8	Scenario3	188	1	5	0	0	24	-0.028973213
3	0.2	10	10	0.8	Scenario3	189	1	5	0	0	24	-0.028973213
3	0.2	10	10	0.8	Scenario3	190	1	5	0	0	24	-0.028973213
3	0.2	10	10	0.8	Scenario3	191	1	6	0	0	24	-0.025055117
3	0.2	10	10	0.8	Scenario3	192	2	5	0	0	24	-7.85E-04
3	0.2	10	10	0.8	Scenario3	193	3	4	0	0	24	0.04822583
3	0.2	10	10	0.8	Scenario3	194	3	4	0	0	24	0.04822583
3	0.2	10	10	0.8	Scenario3	195	3	4	0	0	24	0.04822583
3	0.2	10	10	0.8	Scenario3	196	3	5	0	0	24	0.033087155
3	0.2	10	10	0.8	Scenario3	197	3	5	0	0	24	0.033087155
3	0.2	10	10	0.8	Scenario3	198	4	4	0	0	24	0.078234372
3	0.2	10	10	0.8	Scenario3	199	4	4	0	0	24	0.078234372
3	0.2	10	10	0.8	Scenario3	200	5	3	0	0	24	0.113602293
3	0.2	10	10	0.8	Scenario3	201	5	3	0	0	24	0.113602293
3	0.2	10	10	0.8	Scenario3	202	5	4	0	0	24	0.098642191
3	0.2	10	10	0.8	Scenario3	203	7	2	0	0	24	0.12094452
3	0.2	10	10	0.8	Scenario3	204	7	2	0	0	24	0.12094452
3	0.2	10	10	0.8	Scenario3	205	7	2	0	0	24	0.12094452
3	0.2	10	10	0.8	Scenario3	206	7	2	0	0	24	0.12094452
3	0.2	10	10	0.8	Scenario3	207	7	2	0	0	24	0.12094452
3	0.2	10	10	0.8	Scenario3	208	8	1	0	0	24	0.083938293
3	0.2	10	10	0.8	Scenario3	209	8	1	0	0	24	0.083938293
3	0.2	10	10	0.8	Scenario3	210	8	2	0	0	24	0.11732835
3	0.2	10	10	0.8	Scenario3	211	9	1	0	0	24	0.077998598
3	0.2	10	10	0.8	Scenario3	212	9	1	0	0	24	0.077998598
3	0.2	10	10	0.8	Scenario3	213	10	1	0	0	24	0.072730726
3	0.2	10	10	0.8	Scenario3	214	9	1	0	0	25	0.077998598
3	0.2	10	10	0.8	Scenario3	215	9	1	0	0	25	0.077998598
3	0.2	10	10	0.8	Scenario3	216	9	1	0	0	25	0.077998598
3	0.2	10	10	0.8	Scenario3	217	9	1	0	0	25	0.077998598
3	0.2	10	10	0.8	Scenario3	218	9	1	0	0	25	0.077998598
3	0.2	10	10	0.8	Scenario3	219	9	1	0	0	25	0.077998598
3	0.2	10	10	0.8	Scenario3	220	9	1	0	0	25	0.077998598
3	0.2	10	10	0.8	Scenario3	221	9	1	0	0	25	0.077998598
3	0.2	10	10	0.8	Scenario3	222	10	0	0	0	25	0
3	0.2	10	10	0.8	Scenario3	223	10	0	0	0	25	0
3	0.2	10	10	0.8	Scenario3	224	10	0	0	0	25	0
3	0.2	10	10	0.8	Scenario3	225	10	0	0	0	25	0
3	0.2	10	10	0.8	Scenario3	226	10	0	0	0	25	0
3	0.2	10	10	0.8	Scenario3	227	10	0	0	0	25	0
3	0.2	10	10	0.8	Scenario3	228	10	0	0	0	25	0
3	0.2	10	10	0.8	Scenario3	229	10	0	0	0	25	0
3	0.2	10	10	0.8	Scenario3	230	10	0	0	0	25	0
3	0.2	10	10	0.8	Scenario3	231	10	0	0	0	25	0
3	0.2	10	10	0.8	Scenario3	232	10	0	0	0	25	0
3	0.2	10	10	0.8	Scenario3	233	10	0	0	0	25	0
3	0.2	10	10	0.8	Scenario3	234	10	0	0	0	25	0
3	0.2	10	10	0.8	Scenario3	235	10	0	0	0	25	0
3	0.2	10	10	0.8	Scenario3	236	10	0	0	0	25	0
3	0.2	10	10	0.8	Scenario3	237	10	0	0	0	25	0
3	0.2	10	10	0.8	Scenario3	238	10	0	0	0	25	0
3	0.2	10	10	0.8	Scenario3	239	10	0	0	0	25	0
3	0.2	10	10	0.8	Scenario3	240	10	0	0	0	25	0
3	0.2	10	10	0.8	Scenario3	241	10	0	0	0	25	0
3	0.2	10	10	0.8	Scenario3	242	10	0	0	0	25	0
3	0.2	10	10	0.8	Scenario3	243	10	0	0	0	25	0
3	0.2	10	10	0.8	Scenario3	244	10	0	0	0	25	0
3	0.2	10	10	0.8	Scenario3	245	10	0	0	0	25	0
3	0.2	10	10	0.8	Scenario3	246	10	0	0	0	25	0
3	0.2	10	10	0.8	Scenario3	247	10	0	0	0	25	0
3	0.2	10	10	0.8	Scenario3	248	10	0	0	0	25	0
3	0.2	10	10	0.8	Scenario3	249	10	0	0	0	25	0
3	0.2	10	10	0.8	Scenario3	250	10	0	0	0	25	0
3	0.2	10	10	0.8	Scenario3	251	10	0	0	0	25	0
3	0.2	10	10	0.8	Scenario3	252	10	0	0	0	25	0
3	0.2	10	10	0.8	Scenario3	253	10	0	0	0	25	0
3	0.2	10	10	0.8	Scenario3	254	10	0	0	0	25	0
3	0.2	10	10	0.8	Scenario3	255	9	1	0	0	25	0.077998598
3	0.2	10	10	0.8	Scenario3	256	9	1	0	0	25	0.077998598
3	0.2	10	10	0.8	Scenario3	257	9	1	0	0	25	0.077998598
3	0.2	10	10	0.8	Scenario3	258	9	1	0	0	25	0.077998598
3	0.2	10	10	0.8	Scenario3	259	9	1	0	0	25	0.077998598
3	0.2	10	10	0.8	Scenario3	260	9	1	0	0	25	0.077998598
3	0.2	10	10	0.8	Scenario3	261	9	1	0	0	25	0.077998598
3	0.2	10	10	0.8	Scenario3	262	9	1	0	0	25	0.077998598
3	0.2	10	10	0.8	Scenario3	263	9	1	0	0	25	0.077998598
3	0.2	10	10	0.8	Scenario3	264	9	1	0	0	25	0.077998598
3	0.2	10	10	0.8	Scenario3	265	9	1	0	0	25	0.077998598
3	0.2	10	10	0.8	Scenario3	266	9	1	0	0	25	0.077998598
3	0.2	10	10	0.8	Scenario3	267	9	1	0	0	25	0.077998598
3	0.2	10	10	0.8	Scenario3	268	9	1	0	0	25	0.077998598
3	0.2	10	10	0.8	Scenario3	269	9	1	0	0	25	0.077998598
3	0.2	10	10	0.8	Scenario3	270	9	1	0	0	25	0.077998598
3	0.2	10	10	0.8	Scenario3	271	9	1	0	0	25	0.077998598
3	0.2	10	10	0.8	Scenario3	272	9	1	0	0	25	0.077998598
3	0.2	10	10	0.8	Scenario3	273	9	1	0	0	25	0.077998598
3	0.2	10	10	0.8	Scenario3	274	9	1	0	0	25	0.077998598
3	0.2	10	10	0.8	Scenario3	275	9	1	0	0	25	0.077998598
3	0.2	10	10	0.8	Scenario3	276	9	1	0	0	25	0.077998598
3	0.2	10	10	0.8	Scenario3	277	9	1	0	0	25	0.077998598
3	0.2	10	10	0.8	Scenario3	278	9	1	0	0	25	0.077998598
3	0.2	10	10	0.8	Scenario3	279	9	1	0	0	25	0.077998598
3	0.2	10	10	0.8	Scenario3	280	8	1	0	0	26	0.083938293
3	0.2	10	10	0.8	Scenario3	281	8	1	0	0	26	0.083938293
3	0.2	10	10	0.8	Scenario3	282	8	1	0	0	26	0.083938293
3	0.2	10	10	0.8	Scenario3	283	8	1	0	0	26	0.083938293
3	0.2	10	10	0.8	Scenario3	284	8	1	0	0	26	0.083938293
3	0.2	10	10	0.8	Scenario3	285	8	1	0	0	26	0.083938293
3	0.2	10	10	0.8	Scenario3	286	8	1	0	0	26	0.083938293
3	0.2	10	10	0.8	Scenario3	287	8	1	0	0	26	0.083938293
3	0.2	10	10	0.8	Scenario3	288	8	1	0	0	26	0.083938293
3	0.2	10	10	0.8	Scenario3	289	7	1	0	0	27	0.090588134
3	0.2	10	10	0.8	Scenario3	290	7	1	0	0	27	0.090588134
3	0.2	10	10	0.8	Scenario3	291	7	1	0	0	27	0.090588134
3	0.2	10	10	0.8	Scenario3	292	7	1	0	0	27	0.090588134
3	0.2	10	10	0.8	Scenario3	293	7	1	0	0	27	0.090588134
3	0.2	10	10	0.8	Scenario3	294	7	1	0	0	27	0.090588134
3	0.2	10	10	0.8	Scenario3	295	7	1	0	0	27	0.090588134
3	0.2	10	10	0.8	Scenario3	296	7	1	0	0	27	0.090588134
3	0.2	10	10	0.8	Scenario3	297	7	1	0	0	27	0.090588134
3	0.2	10	10	0.8	Scenario3	298	7	1	0	0	27	0.090588134
3	0.2	10	10	0.8	Scenario3	299	7	1	0	0	27	0.090588134
3	0.2	10	10	0.8	Scenario3	300	7	1	0	0	27	0.090588134
3	0.2	10	10	0.8	Scenario3	301	7	1	0	0	27	0.090588134
3	0.2	10	10	0.8	Scenario3	302	7	1	0	0	27	0.090588134
3	0.2	10	10	0.8	Scenario3	303	7	1	0	0	27	0.090588134
3	0.2	10	10	0.8	Scenario3	304	7	1	0	0	27	0.090588134
3	0.2	10	10	0.8	Scenario3	305	7	1	0	0	27	0.090588134
3	0.2	10	10	0.8	Scenario3	306	7	1	0	0	27	0.090588134
3	0.2	10	10	0.8	Scenario3	307	7	1	0	0	27	0.090588134
3	0.2	10	10	0.8	Scenario3	308	7	1	0	0	27	0.090588134
3	0.2	10	10	0.8	Scenario3	309	7	1	0	0	27	0.090588134
3	0.2	10	10	0.8	Scenario3	310	7	1	0	0	27	0.090588134
3	0.2	10	10	0.8	Scenario3	311	7	1	0	0	27	0.090588134
3	0.2	10	10	0.8	Scenario3	312	7	1	0	0	27	0.090588134
3	0.2	10	10	0.8	Scenario3	313	7	1	0	0	27	0.090588134
3	0.2	10	10	0.8	Scenario3	314	7	1	0	0	27	0.090588134
3	0.2	10	10	0.8	Scenario3	315	7	1	0	0	27	0.090588134
3	0.2	10	10	0.8	Scenario3	316	8	0	0	0	27	0
3	0.2	10	10	0.8	Scenario3	317	8	0	0	0	27	0
3	0.2	10	10	0.8	Scenario3	318	8	0	0	0	27	0
3	0.2	10	10	0.8	Scenario3	319	8	0	0	0	27	0
3	0.2	10	10	0.8	Scenario3	320	7	1	0	0	27	0.090588134
3	0.2	10	10	0.8	Scenario3	321	8	1	0	0	27	0.083938293
3	0.2	10	10	0.8	Scenario3	322	8	1	0	0	27	0.083938293
3	0.2	10	10	0.8	Scenario3	323	9	1	0	0	27	0.077998598
3	0.2	10	10	0.8	Scenario3	324	9	0	0	0	28	0
3	0.2	10	10	0.8	Scenario3	325	9	0	0	0	28	0
3	0.2	10	10	0.8	Scenario3	326	9	0	0	0	28	0
3	0.2	10	10	0.8	Scenario3	327	9	0	0	0	28	0
3	0.2	10	10	0.8	Scenario3	328	9	0	0	0	28	0
3	0.2	10	10	0.8	Scenario3	329	9	0	0	0	28	0
3	0.2	10	10	0.8	Scenario3	330	9	0	0	0	28	0
3	0.2	10	10	0.8	Scenario3	331	8	0	0	0	29	0
3	0.2	10	10	0.8	Scenario3	332	8	0	0	0	29	0
3	0.2	10	10	0.8	Scenario3	333	9	0	0	0	29	0
3	0.2	10	10	0.8	Scenario3	334	9	0	0	0	29	0
3	0.2	10	10	0.8	Scenario3	335	10	0	0	0	29	0
3	0.2	10	10	0.8	Scenario3	336	10	0	0	0	29	0
3	0.2	10	10	0.8	Scenario3	337	11	0	0	0	29	0
3	0.2	10	10	0.8	Scenario3	338	11	0	0	0	29	0
3	0.2	10	10	0.8	Scenario3	339	11	0	0	0	29	0
3	0.2	10	10	0.8	Scenario3	340	12	0	0	0	29	0
3	0.2	10	10	0.8	Scenario3	341	13	0	0	0	29	0
3	0.2	10	10	0.8	Scenario3	342	14	0	0	0	29	0
3	0.2	10	10	0.8	Scenario3	343	15	0	0	0	29	0
3	0.2	10	10	0.8	Scenario3	344	15	0	0	0	29	0
3	0.2	10	10	0.8	Scenario3	345	15	0	0	0	29	0
3	0.2	10	10	0.8	Scenario3	346	16	0	0	0	29	0
3	0.2	10	10	0.8	Scenario3	347	16	1	0	0	29	0.05121604
3	0.2	10	10	0.8	Scenario3	348	17	0	0	0	29	0
3	0.2	10	10	0.8	Scenario3	349	17	0	0	0	29	0
3	0.2	10	10	0.8	Scenario3	350	19	0	0	0	29	0
3	0.2	10	10	0.8	Scenario3	351	19	0	0	0	29	0
3	0.2	10	10	0.8	Scenario3	352	19	0	0	0	29	0
3	0.2	10	10	0.8	Scenario3	353	19	0	0	0	29	0
3	0.2	10	10	0.8	Scenario3	354	19	0	0	0	30	0
3	0.2	10	10	0.8	Scenario3	355	19	0	0	0	30	0
3	0.2	10	10	0.8	Scenario3	356	21	0	0	0	30	0
3	0.2	10	10	0.8	Scenario3	357	21	0	0	0	30	0
3	0.2	10	10	0.8	Scenario3	358	21	0	0	0	30	0
3	0.2	10	10	0.8	Scenario3	359	22	0	0	0	30	0
3	0.2	10	10	0.8	Scenario3	360	23	0	0	0	30	0
3	0.2	10	10	0.8	Scenario3	361	24	0	0	0	30	0
3	0.2	10	10	0.8	Scenario3	362	24	0	0	0	30	0
3	0.2	10	10	0.8	Scenario3	363	24	0	0	0	30	0
3	0.2	10	10	0.8	Scenario3	364	24	0	0	0	30	0
3	0.2	10	10	0.8	Scenario3	365	23	0	0	0	31	0
3	0.2	10	10	0.8	Scenario3	366	24	0	0	0	31	0
3	0.2	10	10	0.8	Scenario3	367	24	0	0	0	31	0
3	0.2	10	10	0.8	Scenario3	368	23	0	0	0	32	0
3	0.2	10	10	0.8	Scenario3	369	23	1	0	0	32	0.037849696
3	0.2	10	10	0.8	Scenario3	370	24	1	0	0	32	0.036482248
3	0.2	10	10	0.8	Scenario3	371	25	1	0	0	32	0.035209148
3	0.2	10	10	0.8	Scenario3	372	26	1	0	0	32	0.034021072
3	0.2	10	10	0.8	Scenario3	373	26	1	0	0	33	0.034021072
3	0.2	10	10	0.8	Scenario3	374	27	1	0	0	33	0.032909871
3	0.2	10	10	0.8	Scenario3	375	28	1	0	0	33	0.03186839
3	0.2	10	10	0.8	Scenario3	376	27	2	0	0	34	0.058711657
3	0.2	10	10	0.8	Scenario3	377	27	2	0	0	34	0.058711657
3	0.2	10	10	0.8	Scenario3	378	29	1	0	0	34	0.030890325
3	0.2	10	10	0.8	Scenario3	379	32	1	0	0	34	0.028283953
3	0.2	10	10	0.8	Scenario3	380	31	2	0	0	34	0.052667352
3	0.2	10	10	0.8	Scenario3	381	33	2	0	0	34	0.050078174
3	0.2	10	10	0.8	Scenario3	382	32	3	0	0	34	0.070077796
3	0.2	10	10	0.8	Scenario3	383	32	3	0	0	34	0.070077796
3	0.2	10	10	0.8	Scenario3	384	32	3	0	0	34	0.070077796
3	0.2	10	10	0.8	Scenario3	385	33	3	0	0	34	0.068539343
3	0.2	10	10	0.8	Scenario3	386	33	3	0	0	34	0.068539343
3	0.2	10	10	0.8	Scenario3	387	32	3	0	0	35	0.070077796
3	0.2	10	10	0.8	Scenario3	388	31	3	0	0	36	0.071682279
3	0.2	10	10	0.8	Scenario3	389	32	3	0	0	36	0.070077796
3	0.2	10	10	0.8	Scenario3	390	33	3	0	0	36	0.068539343
3	0.2	10	10	0.8	Scenario3	391	32	3	0	0	37	0.070077796
3	0.2	10	10	0.8	Scenario3	392	34	2	0	0	37	0.048874731
3	0.2	10	10	0.8	Scenario3	393	35	2	0	0	37	0.047726637
3	0.2	10	10	0.8	Scenario3	394	34	2	0	0	38	0.048874731
3	0.2	10	10	0.8	Scenario3	395	34	2	0	0	38	0.048874731
3	0.2	10	10	0.8	Scenario3	396	34	2	0	0	39	0.048874731
3	0.2	10	10	0.8	Scenario3	397	34	2	0	0	39	0.048874731
3	0.2	10	10	0.8	Scenario3	398	34	2	0	0	39	0.048874731
3	0.2	10	10	0.8	Scenario3	399	35	2	0	0	39	0.047726637
3	0.2	10	10	0.8	Scenario3	400	36	2	0	0	39	0.046630254
3	0.2	10	10	0.8	Scenario3	401	35	2	0	0	40	0.047726637
3	0.2	10	10	0.8	Scenario3	402	35	2	0	0	40	0.047726637
3	0.2	10	10	0.8	Scenario3	403	35	2	0	0	40	0.047726637
3	0.2	10	10	0.8	Scenario3	404	35	2	0	0	40	0.047726637
3	0.2	10	10	0.8	Scenario3	405	35	2	0	0	40	0.047726637
3	0.2	10	10	0.8	Scenario3	406	35	2	0	0	40	0.047726637
3	0.2	10	10	0.8	Scenario3	407	35	2	0	0	40	0.047726637
3	0.2	10	10	0.8	Scenario3	408	35	2	0	0	40	0.047726637
3	0.2	10	10	0.8	Scenario3	409	34	2	0	0	41	0.048874731
3	0.2	10	10	0.8	Scenario3	410	36	1	0	0	41	0.025420847
3	0.2	10	10	0.8	Scenario3	411	34	1	0	0	43	0.026776475
3	0.2	10	10	0.8	Scenario3	412	34	1	0	0	43	0.026776475
3	0.2	10	10	0.8	Scenario3	413	34	1	0	0	43	0.026776475
3	0.2	10	10	0.8	Scenario3	414	36	0	0	0	43	0
3	0.2	10	10	0.8	Scenario3	415	36	0	0	0	43	0
3	0.2	10	10	0.8	Scenario3	416	36	0	0	0	43	0
3	0.2	10	10	0.8	Scenario3	417	35	0	0	0	44	0
3	0.2	10	10	0.8	Scenario3	418	34	0	0	0	45	0
3	0.2	10	10	0.8	Scenario3	419	35	0	0	0	45	0
3	0.2	10	10	0.8	Scenario3	420	30	0	0	0	50	0
3	0.2	10	10	0.8	Scenario3	421	25	0	0	0	55	0
3	0.2	10	10	0.8	Scenario3	422	24	0	0	0	56	0
3	0.2	10	10	0.8	Scenario3	423	23	0	0	0	57	0
3	0.2	10	10	0.8	Scenario3	424	19	0	0	0	61	0
3	0.2	10	10	0.8	Scenario3	425	16	0	0	0	64	0
3	0.2	10	10	0.8	Scenario3	426	15	0	0	0	65	0
3	0.2	10	10	0.8	Scenario3	427	13	0	0	0	67	0
3	0.2	10	10	0.8	Scenario3	428	12	0	0	0	68	0
3	0.2	10	10	0.8	Scenario3	429	9	0	0	0	71	0
3	0.2	10	10	0.8	Scenario3	430	7	0	0	0	73	0
3	0.2	10	10	0.8	Scenario3	431	7	0	0	0	73	0
3	0.2	10	10	0.8	Scenario3	432	6	0	0	0	74	0
3	0.2	10	10	0.8	Scenario3	433	6	0	0	0	74	0
3	0.2	10	10	0.8	Scenario3	434	5	0	0	0	75	0
3	0.2	10	10	0.8	Scenario3	435	5	0	0	0	75	0
3	0.2	10	10	0.8	Scenario3	436	5	0	0	0	75	0
3	0.2	10	10	0.8	Scenario3	437	5	0	0	0	75	0
3	0.2	10	10	0.8	Scenario3	438	4	0	0	0	76	0
3	0.2	10	10	0.8	Scenario3	439	4	0	0	0	76	0
3	0.2	10	10	0.8	Scenario3	440	4	0	0	0	76	0
3	0.2	10	10	0.8	Scenario3	441	4	0	0	0	76	0
3	0.2	10	10	0.8	Scenario3	442	4	0	0	0	76	0
3	0.2	10	10	0.8	Scenario3	443	4	0	0	0	76	0
3	0.2	10	10	0.8	Scenario3	444	3	0	0	0	77	0
3	0.2	10	10	0.8	Scenario3	445	3	0	0	0	77	0
3	0.2	10	10	0.8	Scenario3	446	3	0	0	0	77	0
3	0.2	10	10	0.8	Scenario3	447	3	0	0	0	77	0
3	0.2	10	10	0.8	Scenario3	448	3	0	0	0	77	0
3	0.2	10	10	0.8	Scenario3	449	3	0	0	0	77	0
3	0.2	10	10	0.8	Scenario3	450	3	0	0	0	77	0
3	0.2	10	10	0.8	Scenario3	451	3	0	0	0	77	0
3	0.2	10	10	0.8	Scenario3	452	3	0	0	0	77	0
3	0.2	10	10	0.8	Scenario3	453	3	0	0	0	77	0
3	0.2	10	10	0.8	Scenario3	454	3	0	0	0	77	0
3	0.2	10	10	0.8	Scenario3	455	3	0	0	0	77	0
3	0.2	10	10	0.8	Scenario3	456	3	0	0	0	77	0
3	0.2	10	10	0.8	Scenario3	457	3	0	0	0	77	0
3	0.2	10	10	0.8	Scenario3	458	3	0	0	0	77	0
3	0.2	10	10	0.8	Scenario3	459	3	0	0	0	77	0
3	0.2	10	10	0.8	Scenario3	460	2	0	0	0	78	0
3	0.2	10	10	0.8	Scenario3	461	2	0	0	0	78	0
3	0.2	10	10	0.8	Scenario3	462	2	0	0	0	78	0
3	0.2	10	10	0.8	Scenario3	463	2	0	0	0	78	0
3	0.2	10	10	0.8	Scenario3	464	2	0	0	0	78	0
3	0.2	10	10	0.8	Scenario3	465	2	0	0	0	78	0
3	0.2	10	10	0.8	Scenario3	466	2	0	0	0	78	0
3	0.2	10	10	0.8	Scenario3	467	2	0	0	0	78	0
3	0.2	10	10	0.8	Scenario3	468	2	0	0	0	78	0
3	0.2	10	10	0.8	Scenario3	469	2	0	0	0	78	0
3	0.2	10	10	0.8	Scenario3	470	2	0	0	0	78	0
3	0.2	10	10	0.8	Scenario3	471	2	0	0	0	78	0
3	0.2	10	10	0.8	Scenario3	472	2	0	0	0	78	0
3	0.2	10	10	0.8	Scenario3	473	2	0	0	0	78	0
3	0.2	10	10	0.8	Scenario3	474	2	0	0	0	78	0
3	0.2	10	10	0.8	Scenario3	475	2	0	0	0	78	0
3	0.2	10	10	0.8	Scenario3	476	2	0	0	0	78	0
3	0.2	10	10	0.8	Scenario3	477	2	0	0	0	78	0
3	0.2	10	10	0.8	Scenario3	478	1	0	0	0	79	0
3	0.2	10	10	0.8	Scenario3	479	1	0	0	0	79	0
3	0.2	10	10	0.8	Scenario3	480	1	0	0	0	79	0
3	0.2	10	10	0.8	Scenario3	481	1	0	0	0	79	0
3	0.2	10	10	0.8	Scenario3	482	1	0	0	0	79	0
3	0.2	10	10	0.8	Scenario3	483	1	0	0	0	79	0
3	0.2	10	10	0.8	Scenario3	484	1	0	0	0	79	0
3	0.2	10	10	0.8	Scenario3	485	1	0	0	0	79	0
3	0.2	10	10	0.8	Scenario3	486	1	0	0	0	79	0
3	0.2	10	10	0.8	Scenario3	487	1	0	0	0	79	0
3	0.2	10	10	0.8	Scenario3	488	1	0	0	0	79	0
3	0.2	10	10	0.8	Scenario3	489	1	0	0	0	79	0
3	0.2	10	10	0.8	Scenario3	490	1	0	0	0	79	0
3	0.2	10	10	0.8	Scenario3	491	1	0	0	0	79	0
3	0.2	10	10	0.8	Scenario3	492	1	0	0	0	79	0
3	0.2	10	10	0.8	Scenario3	493	1	0	0	0	79	0
3	0.2	10	10	0.8	Scenario3	494	1	0	0	0	79	0
3	0.2	10	10	0.8	Scenario3	495	1	0	0	0	79	0
3	0.2	10	10	0.8	Scenario3	496	1	0	0	0	79	0
3	0.2	10	10	0.8	Scenario3	497	1	0	0	0	79	0
3	0.2	10	10	0.8	Scenario3	498	1	0	0	0	79	0
3	0.2	10	10	0.8	Scenario3	499	1	0	0	0	79	0
3	0.2	10	10	0.8	Scenario3	500	1	0	0	0	79	0
3	0.2	10	10	0.8	Scenario3	501	1	0	0	0	79	0
3	0.2	10	10	0.8	Scenario3	502	1	0	0	0	79	0
3	0.2	10	10	0.8	Scenario3	503	1	0	0	0	79	0
3	0.2	10	10	0.8	Scenario3	504	1	0	0	0	79	0
3	0.2	10	10	0.8	Scenario3	505	1	0	0	0	79	0
3	0.2	10	10	0.8	Scenario3	506	1	0	0	0	79	0
3	0.2	10	10	0.8	Scenario3	507	1	0	0	0	79	0
3	0.2	10	10	0.8	Scenario3	508	1	0	0	0	79	0
3	0.2	10	10	0.8	Scenario3	509	1	0	0	0	79	0
3	0.2	10	10	0.8	Scenario3	510	1	0	0	0	79	0
3	0.2	10	10	0.8	Scenario3	511	1	0	0	0	79	0
3	0.2	10	10	0.8	Scenario3	512	1	0	0	0	79	0
3	0.2	10	10	0.8	Scenario3	513	1	0	0	0	79	0
3	0.2	10	10	0.8	Scenario3	514	1	0	0	0	79	0
3	0.2	10	10	0.8	Scenario3	515	1	0	0	0	79	0
3	0.2	10	10	0.8	Scenario3	516	1	0	0	0	79	0
3	0.2	10	10	0.8	Scenario3	517	1	0	0	0	79	0
3	0.2	10	10	0.8	Scenario3	518	1	0	0	0	79	0
3	0.2	10	10	0.8	Scenario3	519	1	0	0	0	79	0
3	0.2	10	10	0.8	Scenario3	520	1	0	0	0	79	0
3	0.2	10	10	0.8	Scenario3	521	1	0	0	0	79	0
3	0.2	10	10	0.8	Scenario3	522	1	0	0	0	79	0
3	0.2	10	10	0.8	Scenario3	523	1	0	0	0	79	0
3	0.2	10	10	0.8	Scenario3	524	1	0	0	0	79	0
3	0.2	10	10	0.8	Scenario3	525	1	0	0	0	79	0
3	0.2	10	10	0.8	Scenario3	526	1	0	0	0	79	0
3	0.2	10	10	0.8	Scenario3	527	1	0	0	0	79	0
3	0.2	10	10	0.8	Scenario3	528	1	0	0	0	79	0
3	0.2	10	10	0.8	Scenario3	529	1	0	0	0	79	0
3	0.2	10	10	0.8	Scenario3	530	1	0	0	0	79	0
3	0.2	10	10	0.8	Scenario3	531	1	0	0	0	79	0
3	0.2	10	10	0.8	Scenario3	532	1	0	0	0	79	0
3	0.2	10	10	0.8	Scenario3	533	1	0	0	0	79	0
3	0.2	10	10	0.8	Scenario3	534	1	0	0	0	79	0
3	0.2	10	10	0.8	Scenario3	535	1	0	0	0	79	0
3	0.2	10	10	0.8	Scenario3	536	1	0	0	0	79	0
3	0.2	10	10	0.8	Scenario3	537	1	0	0	0	79	0
3	0.2	10	10	0.8	Scenario3	538	1	0	0	0	79	0
3	0.2	10	10	0.8	Scenario3	539	1	0	0	0	79	0
3	0.2	10	10	0.8	Scenario3	540	1	0	0	0	79	0
3	0.2	10	10	0.8	Scenario3	541	1	0	0	0	79	0
3	0.2	10	10	0.8	Scenario3	542	1	0	0	0	79	0
3	0.2	10	10	0.8	Scenario3	543	1	0	0	0	79	0
3	0.2	10	10	0.8	Scenario3	544	1	0	0	0	79	0
3	0.2	10	10	0.8	Scenario3	545	1	0	0	0	79	0
3	0.2	10	10	0.8	Scenario3	546	1	0	0	0	79	0
3	0.2	10	10	0.8	Scenario3	547	1	0	0	0	79	0
3	0.2	10	10	0.8	Scenario3	548	1	0	0	0	79	0
3	0.2	10	10	0.8	Scenario3	549	1	0	0	0	79	0
3	0.2	10	10	0.8	Scenario3	550	1	0	0	0	79	0
3	0.2	10	10	0.8	Scenario3	551	1	0	0	0	79	0
3	0.2	10	10	0.8	Scenario3	552	1	0	0	0	79	0
3	0.2	10	10	0.8	Scenario3	553	1	0	0	0	79	0
3	0.2	10	10	0.8	Scenario3	554	1	0	0	0	79	0
3	0.2	10	10	0.8	Scenario3	555	1	0	0	0	79	0
3	0.2	10	10	0.8	Scenario3	556	1	0	0	0	79	0
3	0.2	10	10	0.8	Scenario3	557	1	0	0	0	79	0
3	0.2	10	10	0.8	Scenario3	558	1	0	0	0	79	0
3	0.2	10	10	0.8	Scenario3	559	1	0	0	0	79	0
3	0.2	10	10	0.8	Scenario3	560	1	0	0	0	79	0
3	0.2	10	10	0.8	Scenario3	561	1	0	0	0	79	0
3	0.2	10	10	0.8	Scenario3	562	1	0	0	0	79	0
3	0.2	10	10	0.8	Scenario3	563	1	0	0	0	79	0
3	0.2	10	10	0.8	Scenario3	564	1	0	0	0	79	0
3	0.2	10	10	0.8	Scenario3	565	2	0	0	0	79	0
3	0.2	10	10	0.8	Scenario3	566	2	0	0	0	79	0
3	0.2	10	10	0.8	Scenario3	567	2	0	0	0	79	0
3	0.2	10	10	0.8	Scenario3	568	3	0	0	0	79	0
3	0.2	10	10	0.8	Scenario3	569	3	0	0	0	79	0
3	0.2	10	10	0.8	Scenario3	570	3	0	0	0	79	0
3	0.2	10	10	0.8	Scenario3	571	4	0	0	0	79	0
3	0.2	10	10	0.8	Scenario3	572	4	0	0	0	79	0
3	0.2	10	10	0.8	Scenario3	573	4	0	0	0	79	0
3	0.2	10	10	0.8	Scenario3	574	3	0	0	0	80	0
3	0.2	10	10	0.8	Scenario3	575	3	0	0	0	80	0
3	0.2	10	10	0.8	Scenario3	576	3	0	0	0	80	0
3	0.2	10	10	0.8	Scenario3	577	3	0	0	0	80	0
3	0.2	10	10	0.8	Scenario3	578	3	0	0	0	80	0
3	0.2	10	10	0.8	Scenario3	579	3	0	0	0	80	0
3	0.2	10	10	0.8	Scenario3	580	3	0	0	0	80	0
3	0.2	10	10	0.8	Scenario3	581	3	0	0	0	80	0
3	0.2	10	10	0.8	Scenario3	582	3	0	0	0	80	0
3	0.2	10	10	0.8	Scenario3	583	3	0	0	0	80	0
3	0.2	10	10	0.8	Scenario3	584	3	0	0	0	80	0
3	0.2	10	10	0.8	Scenario3	585	3	0	0	0	80	0
3	0.2	10	10	0.8	Scenario3	586	3	0	0	0	80	0
3	0.2	10	10	0.8	Scenario3	587	3	0	0	0	80	0
3	0.2	10	10	0.8	Scenario3	588	3	0	0	0	80	0
3	0.2	10	10	0.8	Scenario3	589	3	0	0	0	80	0
3	0.2	10	10	0.8	Scenario3	590	3	0	0	0	80	0
3	0.2	10	10	0.8	Scenario3	591	3	0	0	0	80	0
3	0.2	10	10	0.8	Scenario3	592	3	0	0	0	80	0
3	0.2	10	10	0.8	Scenario3	593	3	0	0	0	80	0
3	0.2	10	10	0.8	Scenario3	594	3	0	0	0	80	0
3	0.2	10	10	0.8	Scenario3	595	3	0	0	0	80	0
3	0.2	10	10	0.8	Scenario3	596	3	0	0	0	80	0
3	0.2	10	10	0.8	Scenario3	597	3	0	0	0	80	0
3	0.2	10	10	0.8	Scenario3	598	3	0	0	0	80	0
3	0.2	10	10	0.8	Scenario3	599	3	0	0	0	80	0
3	0.2	10	10	0.8	Scenario3	600	3	0	0	0	80	0
3	0.2	10	10	0.8	Scenario3	601	3	0	0	0	80	0
3	0.2	10	10	0.8	Scenario3	602	3	0	0	0	80	0
3	0.2	10	10	0.8	Scenario3	603	3	0	0	0	80	0
3	0.2	10	10	0.8	Scenario3	604	3	0	0	0	80	0
3	0.2	10	10	0.8	Scenario3	605	3	0	0	0	80	0
3	0.2	10	10	0.8	Scenario3	606	3	0	0	0	80	0
3	0.2	10	10	0.8	Scenario3	607	3	0	0	0	80	0
3	0.2	10	10	0.8	Scenario3	608	3	0	0	0	80	0
3	0.2	10	10	0.8	Scenario3	609	3	0	0	0	80	0
3	0.2	10	10	0.8	Scenario3	610	3	0	0	0	80	0
3	0.2	10	10	0.8	Scenario3	611	3	0	0	0	80	0
3	0.2	10	10	0.8	Scenario3	612	3	0	0	0	80	0
3	0.2	10	10	0.8	Scenario3	613	3	0	0	0	80	0
3	0.2	10	10	0.8	Scenario3	614	3	0	0	0	80	0
3	0.2	10	10	0.8	Scenario3	615	3	0	0	0	80	0
3	0.2	10	10	0.8	Scenario3	616	3	0	0	0	80	0
3	0.2	10	10	0.8	Scenario3	617	3	0	0	0	80	0
3	0.2	10	10	0.8	Scenario3	618	3	0	0	0	80	0
3	0.2	10	10	0.8	Scenario3	619	3	0	0	0	80	0
3	0.2	10	10	0.8	Scenario3	620	3	0	0	0	80	0
3	0.2	10	10	0.8	Scenario3	621	3	0	0	0	80	0
3	0.2	10	10	0.8	Scenario3	622	3	0	0	0	80	0
3	0.2	10	10	0.8	Scenario3	623	3	0	0	0	80	0
3	0.2	10	10	0.8	Scenario3	624	3	0	0	0	80	0
3	0.2	10	10	0.8	Scenario3	625	3	0	0	0	80	0
3	0.2	10	10	0.8	Scenario3	626	3	0	0	0	80	0
3	0.2	10	10	0.8	Scenario3	627	3	0	0	0	80	0
3	0.2	10	10	0.8	Scenario3	628	3	0	0	0	80	0
3	0.2	10	10	0.8	Scenario3	629	3	0	0	0	80	0
3	0.2	10	10	0.8	Scenario3	630	3	0	0	0	80	0
3	0.2	10	10	0.8	Scenario3	631	3	0	0	0	80	0
3	0.2	10	10	0.8	Scenario3	632	3	0	0	0	80	0
3	0.2	10	10	0.8	Scenario3	633	3	0	0	0	80	0
3	0.2	10	10	0.8	Scenario3	634	3	0	0	0	80	0
3	0.2	10	10	0.8	Scenario3	635	3	0	0	0	80	0
3	0.2	10	10	0.8	Scenario3	636	3	0	0	0	80	0
3	0.2	10	10	0.8	Scenario3	637	3	0	0	0	80	0
3	0.2	10	10	0.8	Scenario3	638	3	0	0	0	80	0
3	0.2	10	10	0.8	Scenario3	639	3	0	0	0	80	0
3	0.2	10	10	0.8	Scenario3	640	3	0	0	0	80	0
3	0.2	10	10	0.8	Scenario3	641	3	0	0	0	80	0
3	0.2	10	10	0.8	Scenario3	642	3	0	0	0	80	0
3	0.2	10	10	0.8	Scenario3	643	3	0	0	0	80	0
3	0.2	10	10	0.8	Scenario3	644	3	0	0	0	80	0
3	0.2	10	10	0.8	Scenario3	645	2	0	0	0	81	0
3	0.2	10	10	0.8	Scenario3	646	2	0	0	0	81	0
3	0.2	10	10	0.8	Scenario3	647	2	0	0	0	81	0
3	0.2	10	10	0.8	Scenario3	648	1	0	0	0	82	0
3	0.2	10	10	0.8	Scenario3	649	1	0	0	0	82	0
3	0.2	10	10	0.8	Scenario3	650	1	0	0	0	82	0
3	0.2	10	10	0.8	Scenario3	651	1	0	0	0	82	0
3	0.2	10	10	0.8	Scenario3	652	1	0	0	0	82	0
3	0.2	10	10	0.8	Scenario3	653	1	0	0	0	82	0
3	0.2	10	10	0.8	Scenario3	654	1	0	0	0	82	0
3	0.2	10	10	0.8	Scenario3	655	1	0	0	0	82	0
3	0.2	10	10	0.8	Scenario3	656	1	0	0	0	82	0
3	0.2	10	10	0.8	Scenario3	657	1	0	0	0	82	0
3	0.2	10	10	0.8	Scenario3	658	1	0	0	0	82	0
3	0.2	10	10	0.8	Scenario3	659	1	0	0	0	82	0
3	0.2	10	10	0.8	Scenario3	660	1	0	0	0	82	0
3	0.2	10	10	0.8	Scenario3	661	1	0	0	0	82	0
3	0.2	10	10	0.8	Scenario3	662	1	0	0	0	82	0
3	0.2	10	10	0.8	Scenario3	663	1	0	0	0	82	0
3	0.2	10	10	0.8	Scenario3	664	1	0	0	0	82	0
3	0.2	10	10	0.8	Scenario3	665	1	0	0	0	82	0
3	0.2	10	10	0.8	Scenario3	666	1	0	0	0	82	0
3	0.2	10	10	0.8	Scenario3	667	1	0	0	0	82	0
3	0.2	10	10	0.8	Scenario3	668	1	0	0	0	82	0
3	0.2	10	10	0.8	Scenario3	669	1	0	0	0	82	0
3	0.2	10	10	0.8	Scenario3	670	1	0	0	0	82	0
3	0.2	10	10	0.8	Scenario3	671	1	0	0	0	82	0
3	0.2	10	10	0.8	Scenario3	672	1	0	0	0	82	0
3	0.2	10	10	0.8	Scenario3	673	1	0	0	0	82	0
3	0.2	10	10	0.8	Scenario3	674	1	0	0	0	82	0
3	0.2	10	10	0.8	Scenario3	675	1	0	0	0	82	0
3	0.2	10	10	0.8	Scenario3	676	1	0	0	0	82	0
3	0.2	10	10	0.8	Scenario3	677	1	0	0	0	82	0
3	0.2	10	10	0.8	Scenario3	678	1	0	0	0	82	0
3	0.2	10	10	0.8	Scenario3	679	1	0	0	0	82	0
3	0.2	10	10	0.8	Scenario3	680	1	0	0	0	82	0
3	0.2	10	10	0.8	Scenario3	681	1	0	0	0	82	0
3	0.2	10	10	0.8	Scenario3	682	1	0	0	0	82	0
3	0.2	10	10	0.8	Scenario3	683	1	0	0	0	82	0
3	0.2	10	10	0.8	Scenario3	684	1	0	0	0	82	0
3	0.2	10	10	0.8	Scenario3	685	1	0	0	0	82	0
3	0.2	10	10	0.8	Scenario3	686	1	0	0	0	82	0
3	0.2	10	10	0.8	Scenario3	687	1	0	0	0	82	0
3	0.2	10	10	0.8	Scenario3	688	1	0	0	0	82	0
3	0.2	10	10	0.8	Scenario3	689	1	0	0	0	82	0
3	0.2	10	10	0.8	Scenario3	690	1	0	0	0	82	0
3	0.2	10	10	0.8	Scenario3	691	1	0	0	0	82	0
3	0.2	10	10	0.8	Scenario3	692	1	0	0	0	82	0
3	0.2	10	10	0.8	Scenario3	693	1	0	0	0	82	0
3	0.2	10	10	0.8	Scenario3	694	1	0	0	0	82	0
3	0.2	10	10	0.8	Scenario3	695	1	0	0	0	82	0
3	0.2	10	10	0.8	Scenario3	696	1	0	0	0	82	0
3	0.2	10	10	0.8	Scenario3	697	1	0	0	0	82	0
3	0.2	10	10	0.8	Scenario3	698	1	0	0	0	82	0
3	0.2	10	10	0.8	Scenario3	699	1	0	0	0	82	0
3	0.2	10	10	0.8	Scenario3	700	1	0	0	0	82	0
3	0.2	10	10	0.8	Scenario3	701	1	0	0	0	82	0
3	0.2	10	10	0.8	Scenario3	702	1	0	0	0	82	0
3	0.2	10	10	0.8	Scenario3	703	1	0	0	0	82	0
3	0.2	10	10	0.8	Scenario3	704	1	0	0	0	82	0
3	0.2	10	10	0.8	Scenario3	705	1	0	0	0	82	0
3	0.2	10	10	0.8	Scenario3	706	1	0	0	0	82	0
3	0.2	10	10	0.8	Scenario3	707	1	0	0	0	82	0
3	0.2	10	10	0.8	Scenario3	708	1	0	0	0	82	0
3	0.2	10	10	0.8	Scenario3	709	1	0	0	0	82	0
3	0.2	10	10	0.8	Scenario3	710	1	0	0	0	82	0
3	0.2	10	10	0.8	Scenario3	711	1	0	0	0	82	0
3	0.2	10	10	0.8	Scenario3	712	1	0	0	0	82	0
3	0.2	10	10	0.8	Scenario3	713	1	0	0	0	82	0
3	0.2	10	10	0.8	Scenario3	714	1	0	0	0	82	0
3	0.2	10	10	0.8	Scenario3	715	1	0	0	0	82	0
3	0.2	10	10	0.8	Scenario3	716	1	0	0	0	82	0
3	0.2	10	10	0.8	Scenario3	717	2	0	0	0	82	0
3	0.2	10	10	0.8	Scenario3	718	2	0	0	0	82	0
3	0.2	10	10	0.8	Scenario3	719	2	0	0	0	82	0
3	0.2	10	10	0.8	Scenario3	720	3	0	0	0	82	0
3	0.2	10	10	0.8	Scenario3	721	3	0	0	0	82	0
3	0.2	10	10	0.8	Scenario3	722	3	0	0	0	82	0
3	0.2	10	10	0.8	Scenario3	723	3	0	0	0	82	0
3	0.2	10	10	0.8	Scenario3	724	3	0	0	0	82	0
3	0.2	10	10	0.8	Scenario3	725	3	0	0	0	82	0
3	0.2	10	10	0.8	Scenario3	726	3	0	0	0	82	0
3	0.2	10	10	0.8	Scenario3	727	3	0	0	0	82	0
3	0.2	10	10	0.8	Scenario3	728	3	0	0	0	82	0
3	0.2	10	10	0.8	Scenario3	729	3	0	0	0	82	0
3	0.2	10	10	0.8	Scenario3	730	4	0	0	0	82	0
3	0.2	10	10	0.8	Scenario3	731	4	0	0	0	82	0
3	0.2	10	10	0.8	Scenario3	732	3	0	0	0	83	0
3	0.2	10	10	0.8	Scenario3	733	3	0	0	0	83	0
3	0.2	10	10	0.8	Scenario3	734	3	0	0	0	83	0
3	0.2	10	10	0.8	Scenario3	735	3	0	0	0	83	0
3	0.2	10	10	0.8	Scenario3	736	3	0	0	0	83	0
3	0.2	10	10	0.8	Scenario3	737	3	0	0	0	83	0
3	0.2	10	10	0.8	Scenario3	738	3	0	0	0	83	0
3	0.2	10	10	0.8	Scenario3	739	3	0	0	0	83	0
3	0.2	10	10	0.8	Scenario3	740	3	0	0	0	83	0
3	0.2	10	10	0.8	Scenario3	741	3	0	0	0	83	0
3	0.2	10	10	0.8	Scenario3	742	3	0	0	0	83	0
3	0.2	10	10	0.8	Scenario3	743	3	0	0	0	83	0
3	0.2	10	10	0.8	Scenario3	744	3	0	0	0	83	0
3	0.2	10	10	0.8	Scenario3	745	3	0	0	0	83	0
3	0.2	10	10	0.8	Scenario3	746	3	0	0	0	83	0
3	0.2	10	10	0.8	Scenario3	747	3	0	0	0	83	0
3	0.2	10	10	0.8	Scenario3	748	3	0	0	0	83	0
3	0.2	10	10	0.8	Scenario3	749	3	0	0	0	83	0
3	0.2	10	10	0.8	Scenario3	750	3	0	0	0	83	0
3	0.2	10	10	0.8	Scenario3	751	3	0	0	0	83	0
3	0.2	10	10	0.8	Scenario3	752	3	0	0	0	83	0
3	0.2	10	10	0.8	Scenario3	753	3	0	0	0	83	0
3	0.2	10	10	0.8	Scenario3	754	3	0	0	0	83	0
3	0.2	10	10	0.8	Scenario3	755	3	0	0	0	83	0
3	0.2	10	10	0.8	Scenario3	756	3	0	0	0	83	0
3	0.2	10	10	0.8	Scenario3	757	3	0	0	0	83	0
3	0.2	10	10	0.8	Scenario3	758	3	0	0	0	83	0
3	0.2	10	10	0.8	Scenario3	759	3	0	0	0	83	0
3	0.2	10	10	0.8	Scenario3	760	3	0	0	0	83	0
3	0.2	10	10	0.8	Scenario3	761	3	0	0	0	83	0
3	0.2	10	10	0.8	Scenario3	762	3	0	0	0	83	0
3	0.2	10	10	0.8	Scenario3	763	3	0	0	0	83	0
3	0.2	10	10	0.8	Scenario3	764	3	0	0	0	83	0
3	0.2	10	10	0.8	Scenario3	765	3	0	0	0	83	0
3	0.2	10	10	0.8	Scenario3	766	3	0	0	0	83	0
3	0.2	10	10	0.8	Scenario3	767	3	0	0	0	83	0
3	0.2	10	10	0.8	Scenario3	768	3	0	0	0	83	0
3	0.2	10	10	0.8	Scenario3	769	3	0	0	0	83	0
3	0.2	10	10	0.8	Scenario3	770	3	0	0	0	83	0
3	0.2	10	10	0.8	Scenario3	771	3	0	0	0	83	0
3	0.2	10	10	0.8	Scenario3	772	3	0	0	0	83	0
3	0.2	10	10	0.8	Scenario3	773	3	0	0	0	83	0
3	0.2	10	10	0.8	Scenario3	774	3	0	0	0	83	0
3	0.2	10	10	0.8	Scenario3	775	3	0	0	0	83	0
3	0.2	10	10	0.8	Scenario3	776	3	0	0	0	83	0
3	0.2	10	10	0.8	Scenario3	777	3	0	0	0	83	0
3	0.2	10	10	0.8	Scenario3	778	3	0	0	0	83	0
3	0.2	10	10	0.8	Scenario3	779	3	0	0	0	83	0
3	0.2	10	10	0.8	Scenario3	780	3	0	0	0	83	0
3	0.2	10	10	0.8	Scenario3	781	3	0	0	0	83	0
3	0.2	10	10	0.8	Scenario3	782	3	0	0	0	83	0
3	0.2	10	10	0.8	Scenario3	783	3	0	0	0	83	0
3	0.2	10	10	0.8	Scenario3	784	3	0	0	0	83	0
3	0.2	10	10	0.8	Scenario3	785	3	0	0	0	83	0
3	0.2	10	10	0.8	Scenario3	786	3	0	0	0	83	0
3	0.2	10	10	0.8	Scenario3	787	3	0	0	0	83	0
3	0.2	10	10	0.8	Scenario3	788	3	0	0	0	83	0
3	0.2	10	10	0.8	Scenario3	789	3	0	0	0	83	0
3	0.2	10	10	0.8	Scenario3	790	3	0	0	0	83	0
3	0.2	10	10	0.8	Scenario3	791	3	0	0	0	83	0
3	0.2	10	10	0.8	Scenario3	792	3	0	0	0	83	0
3	0.2	10	10	0.8	Scenario3	793	3	0	0	0	83	0
3	0.2	10	10	0.8	Scenario3	794	3	0	0	0	83	0
3	0.2	10	10	0.8	Scenario3	795	3	0	0	0	83	0
3	0.2	10	10	0.8	Scenario3	796	3	0	0	0	83	0
3	0.2	10	10	0.8	Scenario3	797	3	0	0	0	83	0
3	0.2	10	10	0.8	Scenario3	798	3	0	0	0	83	0
3	0.2	10	10	0.8	Scenario3	799	3	0	0	0	83	0
3	0.2	10	10	0.8	Scenario3	800	3	0	0	0	83	0
3	0.2	10	10	0.8	Scenario3	801	3	0	0	0	83	0
3	0.2	10	10	0.8	Scenario3	802	3	0	0	0	83	0
3	0.2	10	10	0.8	Scenario3	803	3	0	0	0	83	0
3	0.2	10	10	0.8	Scenario3	804	3	0	0	0	83	0
3	0.2	10	10	0.8	Scenario3	805	3	0	0	0	83	0
3	0.2	10	10	0.8	Scenario3	806	3	0	0	0	83	0
3	0.2	10	10	0.8	Scenario3	807	3	0	0	0	83	0
3	0.2	10	10	0.8	Scenario3	808	3	0	0	0	83	0
3	0.2	10	10	0.8	Scenario3	809	3	0	0	0	83	0
3	0.2	10	10	0.8	Scenario3	810	3	0	0	0	83	0
3	0.2	10	10	0.8	Scenario3	811	3	0	0	0	83	0
3	0.2	10	10	0.8	Scenario3	812	3	0	0	0	83	0
3	0.2	10	10	0.8	Scenario3	813	3	0	0	0	83	0
3	0.2	10	10	0.8	Scenario3	814	3	0	0	0	83	0
3	0.2	10	10	0.8	Scenario3	815	3	0	0	0	83	0
3	0.2	10	10	0.8	Scenario3	816	3	0	0	0	83	0
3	0.2	10	10	0.8	Scenario3	817	3	0	0	0	83	0
3	0.2	10	10	0.8	Scenario3	818	3	0	0	0	83	0
3	0.2	10	10	0.8	Scenario3	819	3	0	0	0	83	0
3	0.2	10	10	0.8	Scenario3	820	3	0	0	0	83	0
3	0.2	10	10	0.8	Scenario3	821	3	0	0	0	83	0
3	0.2	10	10	0.8	Scenario3	822	3	0	0	0	83	0
3	0.2	10	10	0.8	Scenario3	823	3	0	0	0	83	0
3	0.2	10	10	0.8	Scenario3	824	3	0	0	0	83	0
3	0.2	10	10	0.8	Scenario3	825	3	0	0	0	83	0
3	0.2	10	10	0.8	Scenario3	826	3	0	0	0	83	0
3	0.2	10	10	0.8	Scenario3	827	3	0	0	0	83	0
3	0.2	10	10	0.8	Scenario3	828	3	0	0	0	83	0
3	0.2	10	10	0.8	Scenario3	829	3	0	0	0	83	0
3	0.2	10	10	0.8	Scenario3	830	3	0	0	0	83	0
3	0.2	10	10	0.8	Scenario3	831	3	0	0	0	83	0
3	0.2	10	10	0.8	Scenario3	832	3	0	0	0	83	0
3	0.2	10	10	0.8	Scenario3	833	3	0	0	0	83	0
3	0.2	10	10	0.8	Scenario3	834	3	0	0	0	83	0
3	0.2	10	10	0.8	Scenario3	835	3	0	0	0	83	0
3	0.2	10	10	0.8	Scenario3	836	3	0	0	0	83	0
3	0.2	10	10	0.8	Scenario3	837	3	0	0	0	83	0
3	0.2	10	10	0.8	Scenario3	838	3	0	0	0	83	0
3	0.2	10	10	0.8	Scenario3	839	3	0	0	0	83	0
3	0.2	10	10	0.8	Scenario3	840	3	0	0	0	83	0
3	0.2	10	10	0.8	Scenario3	841	3	0	0	0	83	0
3	0.2	10	10	0.8	Scenario3	842	3	0	0	0	83	0
3	0.2	10	10	0.8	Scenario3	843	3	0	0	0	83	0
3	0.2	10	10	0.8	Scenario3	844	3	0	0	0	83	0
3	0.2	10	10	0.8	Scenario3	845	3	0	0	0	83	0
3	0.2	10	10	0.8	Scenario3	846	3	0	0	0	83	0
3	0.2	10	10	0.8	Scenario3	847	3	0	0	0	83	0
3	0.2	10	10	0.8	Scenario3	848	3	0	0	0	83	0
3	0.2	10	10	0.8	Scenario3	849	3	0	0	0	83	0
3	0.2	10	10	0.8	Scenario3	850	3	0	0	0	83	0
3	0.2	10	10	0.8	Scenario3	851	3	0	0	0	83	0
3	0.2	10	10	0.8	Scenario3	852	3	0	0	0	83	0
3	0.2	10	10	0.8	Scenario3	853	3	0	0	0	83	0
3	0.2	10	10	0.8	Scenario3	854	3	0	0	0	83	0
3	0.2	10	10	0.8	Scenario3	855	3	0	0	0	83	0
3	0.2	10	10	0.8	Scenario3	856	3	0	0	0	83	0
3	0.2	10	10	0.8	Scenario3	857	3	0	0	0	83	0
3	0.2	10	10	0.8	Scenario3	858	3	0	0	0	83	0
3	0.2	10	10	0.8	Scenario3	859	3	0	0	0	83	0
3	0.2	10	10	0.8	Scenario3	860	3	0	0	0	83	0
3	0.2	10	10	0.8	Scenario3	861	3	0	0	0	83	0
3	0.2	10	10	0.8	Scenario3	862	3	0	0	0	83	0
3	0.2	10	10	0.8	Scenario3	863	3	0	0	0	83	0
3	0.2	10	10	0.8	Scenario3	864	3	0	0	0	83	0
3	0.2	10	10	0.8	Scenario3	865	3	0	0	0	83	0
3	0.2	10	10	0.8	Scenario3	866	3	0	0	0	83	0
3	0.2	10	10	0.8	Scenario3	867	3	0	0	0	83	0
3	0.2	10	10	0.8	Scenario3	868	3	0	0	0	83	0
3	0.2	10	10	0.8	Scenario3	869	3	0	0	0	83	0
3	0.2	10	10	0.8	Scenario3	870	4	0	0	0	83	0
3	0.2	10	10	0.8	Scenario3	871	4	0	0	0	83	0
3	0.2	10	10	0.8	Scenario3	872	4	0	0	0	83	0
3	0.2	10	10	0.8	Scenario3	873	4	0	0	0	83	0
3	0.2	10	10	0.8	Scenario3	874	5	0	0	0	83	0
3	0.2	10	10	0.8	Scenario3	875	5	0	0	0	83	0
3	0.2	10	10	0.8	Scenario3	876	5	0	0	0	83	0
3	0.2	10	10	0.8	Scenario3	877	5	0	0	0	83	0
3	0.2	10	10	0.8	Scenario3	878	5	0	0	0	83	0
3	0.2	10	10	0.8	Scenario3	879	5	0	0	0	83	0
3	0.2	10	10	0.8	Scenario3	880	6	0	0	0	83	0
3	0.2	10	10	0.8	Scenario3	881	6	0	0	0	83	0
3	0.2	10	10	0.8	Scenario3	882	6	0	0	0	83	0
3	0.2	10	10	0.8	Scenario3	883	7	0	0	0	83	0
3	0.2	10	10	0.8	Scenario3	884	7	0	0	0	83	0
3	0.2	10	10	0.8	Scenario3	885	7	0	0	0	83	0
3	0.2	10	10	0.8	Scenario3	886	8	0	0	0	83	0
3	0.2	10	10	0.8	Scenario3	887	8	0	0	0	83	0
3	0.2	10	10	0.8	Scenario3	888	8	0	0	0	83	0
3	0.2	10	10	0.8	Scenario3	889	9	0	0	0	83	0
3	0.2	10	10	0.8	Scenario3	890	9	0	0	0	83	0
3	0.2	10	10	0.8	Scenario3	891	9	0	0	0	83	0
3	0.2	10	10	0.8	Scenario3	892	9	0	0	0	84	0
3	0.2	10	10	0.8	Scenario3	893	9	0	0	0	84	0
3	0.2	10	10	0.8	Scenario3	894	9	0	0	0	85	0
3	0.2	10	10	0.8	Scenario3	895	9	0	0	0	85	0
3	0.2	10	10	0.8	Scenario3	896	9	0	0	0	85	0
3	0.2	10	10	0.8	Scenario3	897	9	0	0	0	85	0
3	0.2	10	10	0.8	Scenario3	898	9	0	0	0	85	0
3	0.2	10	10	0.8	Scenario3	899	8	0	0	0	86	0
3	0.2	10	10	0.8	Scenario3	900	8	0	0	0	86	0
3	0.2	10	10	0.8	Scenario3	901	8	0	0	0	86	0
3	0.2	10	10	0.8	Scenario3	902	8	0	0	0	86	0
3	0.2	10	10	0.8	Scenario3	903	8	0	0	0	86	0
3	0.2	10	10	0.8	Scenario3	904	7	0	0	0	87	0
3	0.2	10	10	0.8	Scenario3	905	7	0	0	0	87	0
3	0.2	10	10	0.8	Scenario3	906	7	0	0	0	87	0
3	0.2	10	10	0.8	Scenario3	907	7	0	0	0	87	0
3	0.2	10	10	0.8	Scenario3	908	7	0	0	0	87	0
3	0.2	10	10	0.8	Scenario3	909	7	0	0	0	87	0
3	0.2	10	10	0.8	Scenario3	910	7	0	0	0	87	0
3	0.2	10	10	0.8	Scenario3	911	7	0	0	0	87	0
3	0.2	10	10	0.8	Scenario3	912	6	0	0	0	88	0
3	0.2	10	10	0.8	Scenario3	913	6	0	0	0	88	0
3	0.2	10	10	0.8	Scenario3	914	6	0	0	0	88	0
3	0.2	10	10	0.8	Scenario3	915	6	0	0	0	88	0
3	0.2	10	10	0.8	Scenario3	916	6	0	0	0	88	0
3	0.2	10	10	0.8	Scenario3	917	5	0	0	0	89	0
3	0.2	10	10	0.8	Scenario3	918	5	0	0	0	89	0
3	0.2	10	10	0.8	Scenario3	919	5	0	0	0	89	0
3	0.2	10	10	0.8	Scenario3	920	5	0	0	0	89	0
3	0.2	10	10	0.8	Scenario3	921	5	0	0	0	89	0
3	0.2	10	10	0.8	Scenario3	922	5	0	0	0	89	0
3	0.2	10	10	0.8	Scenario3	923	5	0	0	0	89	0
3	0.2	10	10	0.8	Scenario3	924	5	0	0	0	89	0
3	0.2	10	10	0.8	Scenario3	925	5	0	0	0	89	0
3	0.2	10	10	0.8	Scenario3	926	5	0	0	0	89	0
3	0.2	10	10	0.8	Scenario3	927	5	0	0	0	89	0
3	0.2	10	10	0.8	Scenario3	928	5	0	0	0	89	0
3	0.2	10	10	0.8	Scenario3	929	5	0	0	0	89	0
3	0.2	10	10	0.8	Scenario3	930	5	0	0	0	89	0
3	0.2	10	10	0.8	Scenario3	931	5	0	0	0	89	0
3	0.2	10	10	0.8	Scenario3	932	5	0	0	0	89	0
3	0.2	10	10	0.8	Scenario3	933	5	0	0	0	89	0
3	0.2	10	10	0.8	Scenario3	934	5	0	0	0	89	0
3	0.2	10	10	0.8	Scenario3	935	5	0	0	0	89	0
3	0.2	10	10	0.8	Scenario3	936	5	0	0	0	89	0
3	0.2	10	10	0.8	Scenario3	937	5	0	0	0	89	0
3	0.2	10	10	0.8	Scenario3	938	5	0	0	0	89	0
3	0.2	10	10	0.8	Scenario3	939	5	0	0	0	89	0
3	0.2	10	10	0.8	Scenario3	940	5	0	0	0	89	0
3	0.2	10	10	0.8	Scenario3	941	5	0	0	0	89	0
3	0.2	10	10	0.8	Scenario3	942	5	0	0	0	89	0
3	0.2	10	10	0.8	Scenario3	943	5	0	0	0	89	0
3	0.2	10	10	0.8	Scenario3	944	5	0	0	0	89	0
3	0.2	10	10	0.8	Scenario3	945	5	0	0	0	89	0
3	0.2	10	10	0.8	Scenario3	946	5	0	0	0	89	0
3	0.2	10	10	0.8	Scenario3	947	5	0	0	0	89	0
3	0.2	10	10	0.8	Scenario3	948	5	0	0	0	89	0
3	0.2	10	10	0.8	Scenario3	949	5	0	0	0	89	0
3	0.2	10	10	0.8	Scenario3	950	5	0	0	0	89	0
3	0.2	10	10	0.8	Scenario3	951	5	0	0	0	89	0
3	0.2	10	10	0.8	Scenario3	952	5	0	0	0	89	0
3	0.2	10	10	0.8	Scenario3	953	5	0	0	0	89	0
3	0.2	10	10	0.8	Scenario3	954	5	0	0	0	89	0
3	0.2	10	10	0.8	Scenario3	955	5	0	0	0	89	0
3	0.2	10	10	0.8	Scenario3	956	5	0	0	0	89	0
3	0.2	10	10	0.8	Scenario3	957	5	0	0	0	89	0
3	0.2	10	10	0.8	Scenario3	958	5	0	0	0	89	0
3	0.2	10	10	0.8	Scenario3	959	5	0	0	0	89	0
3	0.2	10	10	0.8	Scenario3	960	5	0	0	0	89	0
3	0.2	10	10	0.8	Scenario3	961	5	0	0	0	89	0
3	0.2	10	10	0.8	Scenario3	962	5	0	0	0	89	0
3	0.2	10	10	0.8	Scenario3	963	5	0	0	0	89	0
3	0.2	10	10	0.8	Scenario3	964	5	0	0	0	89	0
3	0.2	10	10	0.8	Scenario3	965	5	0	0	0	89	0
3	0.2	10	10	0.8	Scenario3	966	5	0	0	0	89	0
3	0.2	10	10	0.8	Scenario3	967	5	0	0	0	89	0
3	0.2	10	10	0.8	Scenario3	968	5	0	0	0	89	0
3	0.2	10	10	0.8	Scenario3	969	5	0	0	0	89	0
3	0.2	10	10	0.8	Scenario3	970	5	0	0	0	89	0
3	0.2	10	10	0.8	Scenario3	971	5	0	0	0	89	0
3	0.2	10	10	0.8	Scenario3	972	5	0	0	0	89	0
3	0.2	10	10	0.8	Scenario3	973	5	0	0	0	89	0
3	0.2	10	10	0.8	Scenario3	974	5	0	0	0	89	0
3	0.2	10	10	0.8	Scenario3	975	5	0	0	0	89	0
3	0.2	10	10	0.8	Scenario3	976	5	0	0	0	89	0
3	0.2	10	10	0.8	Scenario3	977	5	0	0	0	89	0
3	0.2	10	10	0.8	Scenario3	978	5	0	0	0	89	0
3	0.2	10	10	0.8	Scenario3	979	5	0	0	0	89	0
3	0.2	10	10	0.8	Scenario3	980	5	0	0	0	89	0
3	0.2	10	10	0.8	Scenario3	981	5	0	0	0	89	0
3	0.2	10	10	0.8	Scenario3	982	5	0	0	0	89	0
3	0.2	10	10	0.8	Scenario3	983	5	0	0	0	89	0
3	0.2	10	10	0.8	Scenario3	984	5	0	0	0	89	0
3	0.2	10	10	0.8	Scenario3	985	5	0	0	0	89	0
3	0.2	10	10	0.8	Scenario3	986	5	0	0	0	89	0
3	0.2	10	10	0.8	Scenario3	987	5	0	0	0	89	0
3	0.2	10	10	0.8	Scenario3	988	5	0	0	0	89	0
3	0.2	10	10	0.8	Scenario3	989	5	0	0	0	89	0
3	0.2	10	10	0.8	Scenario3	990	5	0	0	0	89	0
3	0.2	10	10	0.8	Scenario3	991	5	0	0	0	89	0
3	0.2	10	10	0.8	Scenario3	992	5	0	0	0	89	0
3	0.2	10	10	0.8	Scenario3	993	5	0	0	0	89	0
3	0.2	10	10	0.8	Scenario3	994	5	0	0	0	89	0
3	0.2	10	10	0.8	Scenario3	995	5	0	0	0	89	0
3	0.2	10	10	0.8	Scenario3	996	5	0	0	0	89	0
3	0.2	10	10	0.8	Scenario3	997	5	0	0	0	89	0
3	0.2	10	10	0.8	Scenario3	998	5	0	0	0	89	0
3	0.2	10	10	0.8	Scenario3	999	5	0	0	0	89	0
3	0.2	10	10	0.8	Scenario3	1000	5	0	0	0	89	0
3	0.2	10	10	0.8	Scenario3	1001	5	0	0	0	89	0
3	0.2	10	10	0.8	Scenario3	1002	5	0	0	0	89	0
3	0.2	10	10	0.8	Scenario3	1003	5	0	0	0	89	0
3	0.2	10	10	0.8	Scenario3	1004	5	0	0	0	89	0
3	0.2	10	10	0.8	Scenario3	1005	5	0	0	0	89	0
3	0.2	10	10	0.8	Scenario3	1006	5	0	0	0	89	0
3	0.2	10	10	0.8	Scenario3	1007	5	0	0	0	89	0
3	0.2	10	10	0.8	Scenario3	1008	5	0	0	0	89	0
3	0.2	10	10	0.8	Scenario3	1009	5	0	0	0	89	0
3	0.2	10	10	0.8	Scenario3	1010	5	0	0	0	89	0
3	0.2	10	10	0.8	Scenario3	1011	5	0	0	0	89	0
3	0.2	10	10	0.8	Scenario3	1012	5	0	0	0	89	0
3	0.2	10	10	0.8	Scenario3	1013	5	0	0	0	89	0
3	0.2	10	10	0.8	Scenario3	1014	5	0	0	0	89	0
3	0.2	10	10	0.8	Scenario3	1015	5	0	0	0	89	0
3	0.2	10	10	0.8	Scenario3	1016	5	0	0	0	89	0
3	0.2	10	10	0.8	Scenario3	1017	5	0	0	0	89	0
3	0.2	10	10	0.8	Scenario3	1018	5	0	0	0	89	0
3	0.2	10	10	0.8	Scenario3	1019	5	0	0	0	89	0
3	0.2	10	10	0.8	Scenario3	1020	5	0	0	0	89	0
3	0.2	10	10	0.8	Scenario3	1021	5	0	0	0	89	0
3	0.2	10	10	0.8	Scenario3	1022	5	0	0	0	89	0
3	0.2	10	10	0.8	Scenario3	1023	5	0	0	0	89	0
3	0.2	10	10	0.8	Scenario3	1024	5	0	0	0	89	0
3	0.2	10	10	0.8	Scenario3	1025	5	0	0	0	89	0
3	0.2	10	10	0.8	Scenario3	1026	5	0	0	0	89	0
3	0.2	10	10	0.8	Scenario3	1027	5	0	0	0	89	0
3	0.2	10	10	0.8	Scenario3	1028	6	0	0	0	89	0
3	0.2	10	10	0.8	Scenario3	1029	6	0	0	0	89	0
3	0.2	10	10	0.8	Scenario3	1030	6	0	0	0	89	0
3	0.2	10	10	0.8	Scenario3	1031	5	1	0	0	89	0.105316469
3	0.2	10	10	0.8	Scenario3	1032	5	1	0	0	89	0.105316469
3	0.2	10	10	0.8	Scenario3	1033	5	2	0	0	89	0.122134912
3	0.2	10	10	0.8	Scenario3	1034	5	2	0	0	89	0.122134912
3	0.2	10	10	0.8	Scenario3	1035	6	1	0	0	89	0.097864963
3	0.2	10	10	0.8	Scenario3	1036	6	1	0	0	89	0.097864963
3	0.2	10	10	0.8	Scenario3	1037	6	1	0	0	89	0.097864963
3	0.2	10	10	0.8	Scenario3	1038	6	1	0	0	89	0.097864963
3	0.2	10	10	0.8	Scenario3	1039	8	0	0	0	89	0
3	0.2	10	10	0.8	Scenario3	1040	9	0	0	0	89	0
3	0.2	10	10	0.8	Scenario3	1041	9	0	0	0	89	0
3	0.2	10	10	0.8	Scenario3	1042	10	0	0	0	89	0
3	0.2	10	10	0.8	Scenario3	1043	10	0	0	0	89	0
3	0.2	10	10	0.8	Scenario3	1044	11	0	0	0	89	0
3	0.2	10	10	0.8	Scenario3	1045	11	0	0	0	89	0
3	0.2	10	10	0.8	Scenario3	1046	11	0	0	0	89	0
3	0.2	10	10	0.8	Scenario3	1047	11	0	0	0	89	0
3	0.2	10	10	0.8	Scenario3	1048	13	0	0	0	89	0
3	0.2	10	10	0.8	Scenario3	1049	14	0	0	0	89	0
3	0.2	10	10	0.8	Scenario3	1050	15	0	0	0	89	0
3	0.2	10	10	0.8	Scenario3	1051	15	0	0	0	89	0
3	0.2	10	10	0.8	Scenario3	1052	15	0	0	0	89	0
3	0.2	10	10	0.8	Scenario3	1053	16	0	0	0	89	0
3	0.2	10	10	0.8	Scenario3	1054	16	0	0	0	89	0
3	0.2	10	10	0.8	Scenario3	1055	16	0	0	0	89	0
3	0.2	10	10	0.8	Scenario3	1056	16	0	0	0	89	0
3	0.2	10	10	0.8	Scenario3	1057	16	0	0	0	89	0
3	0.2	10	10	0.8	Scenario3	1058	17	0	0	0	89	0
3	0.2	10	10	0.8	Scenario3	1059	17	0	0	0	89	0
3	0.2	10	10	0.8	Scenario3	1060	17	0	0	0	89	0
3	0.2	10	10	0.8	Scenario3	1061	17	0	0	0	89	0
3	0.2	10	10	0.8	Scenario3	1062	18	0	0	0	89	0
3	0.2	10	10	0.8	Scenario3	1063	19	0	0	0	89	0
3	0.2	10	10	0.8	Scenario3	1064	20	0	0	0	89	0
3	0.2	10	10	0.8	Scenario3	1065	21	0	0	0	89	0
3	0.2	10	10	0.8	Scenario3	1066	21	0	0	0	89	0
3	0.2	10	10	0.8	Scenario3	1067	21	0	0	0	89	0
3	0.2	10	10	0.8	Scenario3	1068	21	0	0	0	89	0
3	0.2	10	10	0.8	Scenario3	1069	22	0	0	0	89	0
3	0.2	10	10	0.8	Scenario3	1070	22	0	0	0	89	0
3	0.2	10	10	0.8	Scenario3	1071	22	0	0	0	89	0
3	0.2	10	10	0.8	Scenario3	1072	23	0	0	0	89	0
3	0.2	10	10	0.8	Scenario3	1073	23	0	0	0	89	0
3	0.2	10	10	0.8	Scenario3	1074	24	0	0	0	89	0
3	0.2	10	10	0.8	Scenario3	1075	24	0	0	0	89	0
3	0.2	10	10	0.8	Scenario3	1076	26	0	0	0	89	0
3	0.2	10	10	0.8	Scenario3	1077	26	0	0	0	89	0
3	0.2	10	10	0.8	Scenario3	1078	26	0	0	0	89	0
3	0.2	10	10	0.8	Scenario3	1079	27	0	0	0	89	0
3	0.2	10	10	0.8	Scenario3	1080	27	0	0	0	89	0
3	0.2	10	10	0.8	Scenario3	1081	27	0	0	0	89	0
3	0.2	10	10	0.8	Scenario3	1082	27	0	0	0	89	0
3	0.2	10	10	0.8	Scenario3	1083	27	0	0	0	89	0
3	0.2	10	10	0.8	Scenario3	1084	27	0	0	0	89	0
3	0.2	10	10	0.8	Scenario3	1085	26	1	0	0	89	0.034021072
3	0.2	10	10	0.8	Scenario3	1086	26	1	0	0	89	0.034021072
3	0.2	10	10	0.8	Scenario3	1087	26	1	0	0	89	0.034021072
3	0.2	10	10	0.8	Scenario3	1088	26	1	0	0	89	0.034021072
3	0.2	10	10	0.8	Scenario3	1089	26	1	0	0	89	0.034021072
3	0.2	10	10	0.8	Scenario3	1090	26	1	0	0	89	0.034021072
3	0.2	10	10	0.8	Scenario3	1091	26	1	0	0	89	0.034021072
3	0.2	10	10	0.8	Scenario3	1092	27	1	0	0	89	0.032909871
3	0.2	10	10	0.8	Scenario3	1093	27	1	0	0	89	0.032909871
3	0.2	10	10	0.8	Scenario3	1094	29	1	0	0	89	0.030890325
3	0.2	10	10	0.8	Scenario3	1095	29	1	0	0	89	0.030890325
3	0.2	10	10	0.8	Scenario3	1096	29	1	0	0	89	0.030890325
3	0.2	10	10	0.8	Scenario3	1097	29	1	0	0	89	0.030890325
3	0.2	10	10	0.8	Scenario3	1098	29	1	0	0	89	0.030890325
3	0.2	10	10	0.8	Scenario3	1099	30	1	0	0	89	0.029970104
3	0.2	10	10	0.8	Scenario3	1100	31	1	0	0	89	0.02910278
3	0.2	10	10	0.8	Scenario3	1101	31	1	0	0	89	0.02910278
3	0.2	10	10	0.8	Scenario3	1102	32	1	0	0	89	0.028283953
3	0.2	10	10	0.8	Scenario3	1103	34	1	0	0	89	0.026776475
3	0.2	10	10	0.8	Scenario3	1104	34	1	0	0	89	0.026776475
3	0.2	10	10	0.8	Scenario3	1105	34	1	0	0	89	0.026776475
3	0.2	10	10	0.8	Scenario3	1106	37	1	0	0	89	0.024793019
3	0.2	10	10	0.8	Scenario3	1107	37	1	0	0	89	0.024793019
3	0.2	10	10	0.8	Scenario3	1108	37	1	0	0	89	0.024793019
3	0.2	10	10	0.8	Scenario3	1109	37	1	0	0	89	0.024793019
3	0.2	10	10	0.8	Scenario3	1110	37	1	0	0	89	0.024793019
3	0.2	10	10	0.8	Scenario3	1111	38	1	0	0	89	0.024195332
3	0.2	10	10	0.8	Scenario3	1112	37	1	0	0	91	0.024793019
3	0.2	10	10	0.8	Scenario3	1113	38	1	0	0	91	0.024195332
3	0.2	10	10	0.8	Scenario3	1114	38	1	0	0	91	0.024195332
3	0.2	10	10	0.8	Scenario3	1115	37	2	0	0	91	0.045582249
3	0.2	10	10	0.8	Scenario3	1116	38	2	0	0	91	0.044579557
3	0.2	10	10	0.8	Scenario3	1117	38	2	0	0	91	0.044579557
3	0.2	10	10	0.8	Scenario3	1118	38	2	0	0	91	0.044579557
3	0.2	10	10	0.8	Scenario3	1119	37	2	0	0	92	0.045582249
3	0.2	10	10	0.8	Scenario3	1120	38	2	0	0	92	0.044579557
3	0.2	10	10	0.8	Scenario3	1121	38	2	0	0	93	0.044579557
3	0.2	10	10	0.8	Scenario3	1122	38	2	0	0	93	0.044579557
3	0.2	10	10	0.8	Scenario3	1123	38	2	0	0	93	0.044579557
3	0.2	10	10	0.8	Scenario3	1124	38	2	0	0	93	0.044579557
3	0.2	10	10	0.8	Scenario3	1125	39	2	0	0	93	0.04361936
3	0.2	10	10	0.8	Scenario3	1126	40	2	0	0	93	0.042699064
3	0.2	10	10	0.8	Scenario3	1127	39	2	0	0	94	0.04361936
3	0.2	10	10	0.8	Scenario3	1128	39	2	0	0	94	0.04361936
3	0.2	10	10	0.8	Scenario3	1129	39	2	0	0	94	0.04361936
3	0.2	10	10	0.8	Scenario3	1130	40	2	0	0	94	0.042699064
3	0.2	10	10	0.8	Scenario3	1131	41	1	0	0	94	0.02256295
3	0.2	10	10	0.8	Scenario3	1132	41	1	0	0	94	0.02256295
3	0.2	10	10	0.8	Scenario3	1133	41	1	0	0	94	0.02256295
3	0.2	10	10	0.8	Scenario3	1134	40	1	0	0	95	0.023082131
3	0.2	10	10	0.8	Scenario3	1135	39	1	0	0	96	0.023625676
3	0.2	10	10	0.8	Scenario3	1136	39	1	0	0	96	0.023625676
3	0.2	10	10	0.8	Scenario3	1137	40	1	0	0	96	0.023082131
3	0.2	10	10	0.8	Scenario3	1138	40	1	0	0	96	0.023082131
3	0.2	10	10	0.8	Scenario3	1139	40	1	0	0	97	0.023082131
3	0.2	10	10	0.8	Scenario3	1140	40	1	0	0	97	0.023082131
3	0.2	10	10	0.8	Scenario3	1141	39	1	0	0	98	0.023625676
3	0.2	10	10	0.8	Scenario3	1142	39	1	0	0	98	0.023625676
3	0.2	10	10	0.8	Scenario3	1143	38	1	0	0	99	0.024195332
3	0.2	10	10	0.8	Scenario3	1144	37	1	0	0	100	0.024793019
3	0.2	10	10	0.8	Scenario3	1145	37	1	0	0	100	0.024793019
3	0.2	10	10	0.8	Scenario3	1146	37	1	0	0	100	0.024793019
3	0.2	10	10	0.8	Scenario3	1147	38	1	0	0	100	0.024195332
3	0.2	10	10	0.8	Scenario3	1148	39	1	0	0	100	0.023625676
3	0.2	10	10	0.8	Scenario3	1149	40	1	0	0	100	0.023082131
3	0.2	10	10	0.8	Scenario3	1150	41	1	0	0	100	0.02256295
3	0.2	10	10	0.8	Scenario3	1151	42	1	0	0	100	0.022066537
3	0.2	10	10	0.8	Scenario3	1152	42	1	0	0	100	0.022066537
3	0.2	10	10	0.8	Scenario3	1153	42	1	0	0	100	0.022066537
3	0.2	10	10	0.8	Scenario3	1154	41	2	0	0	100	0.041816277
3	0.2	10	10	0.8	Scenario3	1155	41	2	0	0	100	0.041816277
3	0.2	10	10	0.8	Scenario3	1156	41	2	0	0	100	0.041816277
3	0.2	10	10	0.8	Scenario3	1157	43	1	0	0	100	0.021591431
3	0.2	10	10	0.8	Scenario3	1158	44	1	0	0	100	0.021136293
3	0.2	10	10	0.8	Scenario3	1159	45	1	0	0	100	0.020699895
3	0.2	10	10	0.8	Scenario3	1160	46	1	0	0	100	0.020281105
3	0.2	10	10	0.8	Scenario3	1161	46	1	0	0	101	0.020281105
3	0.2	10	10	0.8	Scenario3	1162	46	1	0	0	101	0.020281105
3	0.2	10	10	0.8	Scenario3	1163	48	1	0	0	101	0.019492266
3	0.2	10	10	0.8	Scenario3	1164	47	2	0	0	101	0.037194356
3	0.2	10	10	0.8	Scenario3	1165	47	2	0	0	101	0.037194356
3	0.2	10	10	0.8	Scenario3	1166	47	2	0	0	101	0.037194356
3	0.2	10	10	0.8	Scenario3	1167	47	2	0	0	102	0.037194356
3	0.2	10	10	0.8	Scenario3	1168	46	2	0	0	103	0.037893157
3	0.2	10	10	0.8	Scenario3	1169	46	2	0	0	103	0.037893157
3	0.2	10	10	0.8	Scenario3	1170	46	2	0	0	103	0.037893157
3	0.2	10	10	0.8	Scenario3	1171	46	2	0	0	103	0.037893157
3	0.2	10	10	0.8	Scenario3	1172	46	2	0	0	103	0.037893157
3	0.2	10	10	0.8	Scenario3	1173	48	2	0	0	103	0.036520622
3	0.2	10	10	0.8	Scenario3	1174	48	2	0	0	103	0.036520622
3	0.2	10	10	0.8	Scenario3	1175	48	2	0	0	104	0.036520622
3	0.2	10	10	0.8	Scenario3	1176	48	2	0	0	104	0.036520622
3	0.2	10	10	0.8	Scenario3	1177	47	3	0	0	104	0.052259494
3	0.2	10	10	0.8	Scenario3	1178	47	3	0	0	104	0.052259494
3	0.2	10	10	0.8	Scenario3	1179	48	3	0	0	104	0.051380164
3	0.2	10	10	0.8	Scenario3	1180	48	3	0	0	104	0.051380164
3	0.2	10	10	0.8	Scenario3	1181	48	3	0	0	104	0.051380164
3	0.2	10	10	0.8	Scenario3	1182	50	3	0	0	104	0.049705579
3	0.2	10	10	0.8	Scenario3	1183	50	3	0	0	104	0.049705579
3	0.2	10	10	0.8	Scenario3	1184	50	3	0	0	104	0.049705579
3	0.2	10	10	0.8	Scenario3	1185	50	3	0	0	105	0.049705579
3	0.2	10	10	0.8	Scenario3	1186	51	2	0	0	105	0.034637147
3	0.2	10	10	0.8	Scenario3	1187	36	2	0	0	121	0.046630254
3	0.2	10	10	0.8	Scenario3	1188	36	2	0	0	121	0.046630254
3	0.2	10	10	0.8	Scenario3	1189	34	2	0	0	123	0.048874731
3	0.2	10	10	0.8	Scenario3	1190	34	2	0	0	123	0.048874731
3	0.2	10	10	0.8	Scenario3	1191	35	1	0	0	123	0.026081142
3	0.2	10	10	0.8	Scenario3	1192	35	1	0	0	123	0.026081142
3	0.2	10	10	0.8	Scenario3	1193	34	1	0	0	124	0.026776475
3	0.2	10	10	0.8	Scenario3	1194	34	1	0	0	124	0.026776475
3	0.2	10	10	0.8	Scenario3	1195	34	1	0	0	124	0.026776475
3	0.2	10	10	0.8	Scenario3	1196	32	1	0	0	126	0.028283953
3	0.2	10	10	0.8	Scenario3	1197	32	1	0	0	126	0.028283953
3	0.2	10	10	0.8	Scenario3	1198	31	1	0	0	127	0.02910278
3	0.2	10	10	0.8	Scenario3	1199	29	0	0	0	130	0
3	0.2	10	10	0.8	Scenario3	1200	29	0	0	0	130	0
4	0.2	20	10	0.2	Scenario3	0	2	8	0	0	0	-0.034617424
4	0.2	20	10	0.2	Scenario3	1	2	8	0	0	0	-0.034617424
4	0.2	20	10	0.2	Scenario3	2	3	8	0	0	0	-0.01530251
4	0.2	20	10	0.2	Scenario3	3	4	11	0	0	0	-0.003561056
4	0.2	20	10	0.2	Scenario3	4	4	11	0	0	0	-0.003561056
4	0.2	20	10	0.2	Scenario3	5	4	13	0	0	0	-0.007446368
4	0.2	20	10	0.2	Scenario3	6	4	15	0	0	0	-0.009853301
4	0.2	20	10	0.2	Scenario3	7	4	15	0	0	0	-0.009853301
4	0.2	20	10	0.2	Scenario3	8	4	17	0	0	0	-0.011338577
4	0.2	20	10	0.2	Scenario3	9	5	17	0	0	0	-0.003450022
4	0.2	20	10	0.2	Scenario3	10	5	17	0	0	0	-0.003450022
4	0.2	20	10	0.2	Scenario3	11	5	18	0	0	0	-0.004770275
4	0.2	20	10	0.2	Scenario3	12	5	19	0	0	0	-0.005885192
4	0.2	20	10	0.2	Scenario3	13	4	13	0	0	10	-0.007446368
4	0.2	20	10	0.2	Scenario3	14	3	13	0	0	11	-0.017744479
4	0.2	20	10	0.2	Scenario3	15	2	10	0	0	15	-0.028973213
4	0.2	20	10	0.2	Scenario3	16	2	10	0	0	15	-0.028973213
4	0.2	20	10	0.2	Scenario3	17	2	8	0	0	17	-0.034617424
4	0.2	20	10	0.2	Scenario3	18	2	8	0	0	17	-0.034617424
4	0.2	20	10	0.2	Scenario3	19	2	6	0	0	19	-0.043847374
4	0.2	20	10	0.2	Scenario3	20	2	6	0	0	19	-0.043847374
4	0.2	20	10	0.2	Scenario3	21	1	7	0	0	19	-0.04806974
4	0.2	20	10	0.2	Scenario3	22	1	7	0	0	19	-0.04806974
4	0.2	20	10	0.2	Scenario3	23	1	7	0	0	19	-0.04806974
4	0.2	20	10	0.2	Scenario3	24	1	5	0	0	21	-0.084336089
4	0.2	20	10	0.2	Scenario3	25	1	5	0	0	21	-0.084336089
4	0.2	20	10	0.2	Scenario3	26	1	5	0	0	21	-0.084336089
4	0.2	20	10	0.2	Scenario3	27	1	4	0	0	22	-0.130452656
4	0.2	20	10	0.2	Scenario3	28	1	4	0	0	22	-0.130452656
4	0.2	20	10	0.2	Scenario3	29	1	4	0	0	22	-0.130452656
4	0.2	20	10	0.2	Scenario3	30	1	4	0	0	22	-0.130452656
4	0.2	20	10	0.2	Scenario3	31	1	4	0	0	22	-0.130452656
4	0.2	20	10	0.2	Scenario3	32	1	4	0	0	22	-0.130452656
4	0.2	20	10	0.2	Scenario3	33	1	4	0	0	22	-0.130452656
4	0.2	20	10	0.2	Scenario3	34	1	4	0	0	22	-0.130452656
4	0.2	20	10	0.2	Scenario3	35	1	4	0	0	22	-0.130452656
4	0.2	20	10	0.2	Scenario3	36	1	4	0	0	22	-0.130452656
4	0.2	20	10	0.2	Scenario3	37	1	3	0	0	23	-0.263487832
4	0.2	20	10	0.2	Scenario3	38	1	3	0	0	23	-0.263487832
4	0.2	20	10	0.2	Scenario3	39	1	3	0	0	23	-0.263487832
4	0.2	20	10	0.2	Scenario3	40	1	3	0	0	23	-0.263487832
4	0.2	20	10	0.2	Scenario3	41	1	3	0	0	23	-0.263487832
4	0.2	20	10	0.2	Scenario3	42	1	2	0	0	24	-2.37677146
4	0.2	20	10	0.2	Scenario3	43	1	2	0	0	24	-2.37677146
4	0.2	20	10	0.2	Scenario3	44	1	2	0	0	24	-2.37677146
4	0.2	20	10	0.2	Scenario3	45	1	2	0	0	24	-2.37677146
4	0.2	20	10	0.2	Scenario3	46	1	2	0	0	24	-2.37677146
4	0.2	20	10	0.2	Scenario3	47	1	2	0	0	24	-2.37677146
4	0.2	20	10	0.2	Scenario3	48	1	2	0	0	24	-2.37677146
4	0.2	20	10	0.2	Scenario3	49	1	2	0	0	24	-2.37677146
4	0.2	20	10	0.2	Scenario3	50	1	2	0	0	24	-2.37677146
4	0.2	20	10	0.2	Scenario3	51	1	2	0	0	24	-2.37677146
4	0.2	20	10	0.2	Scenario3	52	1	2	0	0	24	-2.37677146
4	0.2	20	10	0.2	Scenario3	53	1	2	0	0	24	-2.37677146
4	0.2	20	10	0.2	Scenario3	54	1	2	0	0	24	-2.37677146
4	0.2	20	10	0.2	Scenario3	55	1	2	0	0	24	-2.37677146
4	0.2	20	10	0.2	Scenario3	56	1	2	0	0	24	-2.37677146
4	0.2	20	10	0.2	Scenario3	57	1	2	0	0	24	-2.37677146
4	0.2	20	10	0.2	Scenario3	58	1	2	0	0	24	-2.37677146
4	0.2	20	10	0.2	Scenario3	59	1	2	0	0	24	-2.37677146
4	0.2	20	10	0.2	Scenario3	60	1	2	0	0	24	-2.37677146
4	0.2	20	10	0.2	Scenario3	61	1	2	0	0	24	-2.37677146
4	0.2	20	10	0.2	Scenario3	62	1	2	0	0	24	-2.37677146
4	0.2	20	10	0.2	Scenario3	63	1	2	0	0	24	-2.37677146
4	0.2	20	10	0.2	Scenario3	64	1	2	0	0	24	-2.37677146
4	0.2	20	10	0.2	Scenario3	65	1	2	0	0	24	-2.37677146
4	0.2	20	10	0.2	Scenario3	66	1	2	0	0	24	-2.37677146
4	0.2	20	10	0.2	Scenario3	67	1	2	0	0	24	-2.37677146
4	0.2	20	10	0.2	Scenario3	68	1	1	0	0	25	-0.432557366
4	0.2	20	10	0.2	Scenario3	69	1	1	0	0	25	-0.432557366
4	0.2	20	10	0.2	Scenario3	70	1	1	0	0	25	-0.432557366
4	0.2	20	10	0.2	Scenario3	71	1	1	0	0	25	-0.432557366
4	0.2	20	10	0.2	Scenario3	72	1	1	0	0	25	-0.432557366
4	0.2	20	10	0.2	Scenario3	73	1	1	0	0	25	-0.432557366
4	0.2	20	10	0.2	Scenario3	74	1	1	0	0	25	-0.432557366
4	0.2	20	10	0.2	Scenario3	75	1	1	0	0	25	-0.432557366
4	0.2	20	10	0.2	Scenario3	76	1	1	0	0	25	-0.432557366
4	0.2	20	10	0.2	Scenario3	77	1	1	0	0	25	-0.432557366
4	0.2	20	10	0.2	Scenario3	78	1	1	0	0	25	-0.432557366
4	0.2	20	10	0.2	Scenario3	79	1	1	0	0	25	-0.432557366
4	0.2	20	10	0.2	Scenario3	80	1	1	0	0	25	-0.432557366
4	0.2	20	10	0.2	Scenario3	81	1	1	0	0	25	-0.432557366
4	0.2	20	10	0.2	Scenario3	82	1	1	0	0	25	-0.432557366
4	0.2	20	10	0.2	Scenario3	83	1	1	0	0	25	-0.432557366
4	0.2	20	10	0.2	Scenario3	84	1	1	0	0	25	-0.432557366
4	0.2	20	10	0.2	Scenario3	85	1	1	0	0	25	-0.432557366
4	0.2	20	10	0.2	Scenario3	86	1	1	0	0	25	-0.432557366
4	0.2	20	10	0.2	Scenario3	87	1	1	0	0	25	-0.432557366
4	0.2	20	10	0.2	Scenario3	88	1	0	0	0	26	0
4	0.2	20	10	0.2	Scenario3	89	1	0	0	0	26	0
4	0.2	20	10	0.2	Scenario3	90	1	0	0	0	26	0
4	0.2	20	10	0.2	Scenario3	91	1	0	0	0	26	0
4	0.2	20	10	0.2	Scenario3	92	1	0	0	0	26	0
4	0.2	20	10	0.2	Scenario3	93	1	0	0	0	26	0
4	0.2	20	10	0.2	Scenario3	94	1	0	0	0	26	0
4	0.2	20	10	0.2	Scenario3	95	1	0	0	0	26	0
4	0.2	20	10	0.2	Scenario3	96	1	0	0	0	26	0
4	0.2	20	10	0.2	Scenario3	97	1	0	0	0	26	0
4	0.2	20	10	0.2	Scenario3	98	1	0	0	0	26	0
4	0.2	20	10	0.2	Scenario3	99	1	0	0	0	26	0
4	0.2	20	10	0.2	Scenario3	100	1	0	0	0	26	0
4	0.2	20	10	0.2	Scenario3	101	1	0	0	0	26	0
4	0.2	20	10	0.2	Scenario3	102	1	0	0	0	26	0
4	0.2	20	10	0.2	Scenario3	103	1	0	0	0	26	0
4	0.2	20	10	0.2	Scenario3	104	1	0	0	0	26	0
4	0.2	20	10	0.2	Scenario3	105	1	0	0	0	26	0
4	0.2	20	10	0.2	Scenario3	106	1	0	0	0	26	0
4	0.2	20	10	0.2	Scenario3	107	1	0	0	0	26	0
4	0.2	20	10	0.2	Scenario3	108	0	0	0	0	27	<RuntimePrimitiveException>
5	0.2	20	10	0.5	Scenario3	0	5	5	0	0	0	0.059943921
5	0.2	20	10	0.5	Scenario3	1	5	5	0	0	0	0.059943921
5	0.2	20	10	0.5	Scenario3	2	7	4	0	0	0	0.106776015
5	0.2	20	10	0.5	Scenario3	3	7	4	0	0	0	0.106776015
5	0.2	20	10	0.5	Scenario3	4	7	4	0	0	0	0.106776015
5	0.2	20	10	0.5	Scenario3	5	7	4	0	0	0	0.106776015
5	0.2	20	10	0.5	Scenario3	6	8	3	0	0	0	0.118228501
5	0.2	20	10	0.5	Scenario3	7	10	2	0	0	0	0.105316469
5	0.2	20	10	0.5	Scenario3	8	11	2	0	0	0	0.101625754
5	0.2	20	10	0.5	Scenario3	9	12	3	0	0	0	0.115569021
5	0.2	20	10	0.5	Scenario3	10	14	2	0	0	0	0.090588134
5	0.2	20	10	0.5	Scenario3	11	15	2	0	0	0	0.087175119
5	0.2	20	10	0.5	Scenario3	12	19	2	0	0	0	0.075284969
5	0.2	20	10	0.5	Scenario3	13	20	2	0	0	0	0.072730726
5	0.2	20	10	0.5	Scenario3	14	20	2	0	0	0	0.072730726
5	0.2	20	10	0.5	Scenario3	15	21	2	0	0	0	0.070326061
5	0.2	20	10	0.5	Scenario3	16	14	0	0	0	10	0
5	0.2	20	10	0.5	Scenario3	17	13	0	0	0	11	0
5	0.2	20	10	0.5	Scenario3	18	13	0	0	0	11	0
5	0.2	20	10	0.5	Scenario3	19	13	0	0	0	11	0
5	0.2	20	10	0.5	Scenario3	20	13	0	0	0	11	0
5	0.2	20	10	0.5	Scenario3	21	12	0	0	0	12	0
5	0.2	20	10	0.5	Scenario3	22	11	0	0	0	13	0
5	0.2	20	10	0.5	Scenario3	23	9	0	0	0	15	0
5	0.2	20	10	0.5	Scenario3	24	8	1	0	0	15	0.081507391
5	0.2	20	10	0.5	Scenario3	25	6	2	0	0	16	0.110384209
5	0.2	20	10	0.5	Scenario3	26	6	2	0	0	16	0.110384209
5	0.2	20	10	0.5	Scenario3	27	5	2	0	0	17	0.101885834
5	0.2	20	10	0.5	Scenario3	28	5	2	0	0	17	0.101885834
5	0.2	20	10	0.5	Scenario3	29	1	2	0	0	21	-2.37677146
5	0.2	20	10	0.5	Scenario3	30	1	2	0	0	21	-2.37677146
5	0.2	20	10	0.5	Scenario3	31	1	2	0	0	21	-2.37677146
5	0.2	20	10	0.5	Scenario3	32	1	2	0	0	21	-2.37677146
5	0.2	20	10	0.5	Scenario3	33	1	2	0	0	21	-2.37677146
5	0.2	20	10	0.5	Scenario3	34	1	2	0	0	21	-2.37677146
5	0.2	20	10	0.5	Scenario3	35	1	2	0	0	21	-2.37677146
5	0.2	20	10	0.5	Scenario3	36	0	2	0	0	22	0
5	0.2	20	10	0.5	Scenario3	37	0	2	0	0	22	0
5	0.2	20	10	0.5	Scenario3	38	0	2	0	0	22	0
5	0.2	20	10	0.5	Scenario3	39	0	2	0	0	22	0
5	0.2	20	10	0.5	Scenario3	40	0	2	0	0	22	0
5	0.2	20	10	0.5	Scenario3	41	0	2	0	0	22	0
5	0.2	20	10	0.5	Scenario3	42	0	2	0	0	22	0
5	0.2	20	10	0.5	Scenario3	43	0	2	0	0	22	0
5	0.2	20	10	0.5	Scenario3	44	0	2	0	0	22	0
5	0.2	20	10	0.5	Scenario3	45	0	2	0	0	22	0
5	0.2	20	10	0.5	Scenario3	46	0	2	0	0	22	0
5	0.2	20	10	0.5	Scenario3	47	0	2	0	0	22	0
5	0.2	20	10	0.5	Scenario3	48	0	2	0	0	22	0
5	0.2	20	10	0.5	Scenario3	49	0	2	0	0	22	0
5	0.2	20	10	0.5	Scenario3	50	0	2	0	0	22	0
5	0.2	20	10	0.5	Scenario3	51	0	2	0	0	22	0
5	0.2	20	10	0.5	Scenario3	52	0	2	0	0	22	0
5	0.2	20	10	0.5	Scenario3	53	0	2	0	0	22	0
5	0.2	20	10	0.5	Scenario3	54	0	2	0	0	22	0
5	0.2	20	10	0.5	Scenario3	55	0	2	0	0	22	0
5	0.2	20	10	0.5	Scenario3	56	0	2	0	0	22	0
5	0.2	20	10	0.5	Scenario3	57	0	2	0	0	22	0
5	0.2	20	10	0.5	Scenario3	58	0	2	0	0	22	0
5	0.2	20	10	0.5	Scenario3	59	0	2	0	0	22	0
5	0.2	20	10	0.5	Scenario3	60	0	2	0	0	22	0
5	0.2	20	10	0.5	Scenario3	61	0	2	0	0	22	0
5	0.2	20	10	0.5	Scenario3	62	0	2	0	0	22	0
5	0.2	20	10	0.5	Scenario3	63	0	2	0	0	22	0
5	0.2	20	10	0.5	Scenario3	64	0	2	0	0	22	0
5	0.2	20	10	0.5	Scenario3	65	0	2	0	0	22	0
5	0.2	20	10	0.5	Scenario3	66	0	2	0	0	22	0
5	0.2	20	10	0.5	Scenario3	67	0	2	0	0	22	0
5	0.2	20	10	0.5	Scenario3	68	0	2	0	0	22	0
5	0.2	20	10	0.5	Scenario3	69	0	2	0	0	22	0
5	0.2	20	10	0.5	Scenario3	70	0	2	0	0	22	0
5	0.2	20	10	0.5	Scenario3	71	0	2	0	0	22	0
5	0.2	20	10	0.5	Scenario3	72	0	2	0	0	22	0
5	0.2	20	10	0.5	Scenario3	73	0	2	0	0	22	0
5	0.2	20	10	0.5	Scenario3	74	0	2	0	0	22	0
5	0.2	20	10	0.5	Scenario3	75	0	2	0	0	22	0
5	0.2	20	10	0.5	Scenario3	76	0	2	0	0	22	0
5	0.2	20	10	0.5	Scenario3	77	0	2	0	0	22	0
5	0.2	20	10	0.5	Scenario3	78	0	2	0	0	22	0
5	0.2	20	10	0.5	Scenario3	79	0	2	0	0	22	0
5	0.2	20	10	0.5	Scenario3	80	0	2	0	0	22	0
5	0.2	20	10	0.5	Scenario3	81	0	2	0	0	22	0
5	0.2	20	10	0.5	Scenario3	82	0	2	0	0	22	0
5	0.2	20	10	0.5	Scenario3	83	0	2	0	0	22	0
5	0.2	20	10	0.5	Scenario3	84	0	2	0	0	22	0
5	0.2	20	10	0.5	Scenario3	85	0	2	0	0	22	0
5	0.2	20	10	0.5	Scenario3	86	0	2	0	0	22	0
5	0.2	20	10	0.5	Scenario3	87	0	2	0	0	22	0
5	0.2	20	10	0.5	Scenario3	88	0	2	0	0	22	0
5	0.2	20	10	0.5	Scenario3	89	0	2	0	0	22	0
5	0.2	20	10	0.5	Scenario3	90	0	2	0	0	22	0
5	0.2	20	10	0.5	Scenario3	91	0	2	0	0	22	0
5	0.2	20	10	0.5	Scenario3	92	0	2	0	0	22	0
5	0.2	20	10	0.5	Scenario3	93	0	2	0	0	22	0
5	0.2	20	10	0.5	Scenario3	94	0	2	0	0	22	0
5	0.2	20	10	0.5	Scenario3	95	0	2	0	0	22	0
5	0.2	20	10	0.5	Scenario3	96	0	2	0	0	22	0
5	0.2	20	10	0.5	Scenario3	97	0	1	0	0	23	0
5	0.2	20	10	0.5	Scenario3	98	0	1	0	0	23	0
5	0.2	20	10	0.5	Scenario3	99	0	1	0	0	23	0
5	0.2	20	10	0.5	Scenario3	100	0	1	0	0	23	0
5	0.2	20	10	0.5	Scenario3	101	0	1	0	0	23	0
5	0.2	20	10	0.5	Scenario3	102	0	1	0	0	23	0
5	0.2	20	10	0.5	Scenario3	103	0	1	0	0	23	0
5	0.2	20	10	0.5	Scenario3	104	0	1	0	0	23	0
5	0.2	20	10	0.5	Scenario3	105	0	1	0	0	23	0
5	0.2	20	10	0.5	Scenario3	106	0	1	0	0	23	0
5	0.2	20	10	0.5	Scenario3	107	0	1	0	0	23	0
5	0.2	20	10	0.5	Scenario3	108	0	1	0	0	23	0
5	0.2	20	10	0.5	Scenario3	109	0	1	0	0	23	0
5	0.2	20	10	0.5	Scenario3	110	0	1	0	0	23	0
5	0.2	20	10	0.5	Scenario3	111	0	1	0	0	23	0
5	0.2	20	10	0.5	Scenario3	112	0	1	0	0	23	0
5	0.2	20	10	0.5	Scenario3	113	0	1	0	0	23	0
5	0.2	20	10	0.5	Scenario3	114	0	1	0	0	23	0
5	0.2	20	10	0.5	Scenario3	115	0	1	0	0	23	0
5	0.2	20	10	0.5	Scenario3	116	0	1	0	0	23	0
5	0.2	20	10	0.5	Scenario3	117	0	1	0	0	23	0
5	0.2	20	10	0.5	Scenario3	118	0	1	0	0	23	0
5	0.2	20	10	0.5	Scenario3	119	0	1	0	0	23	0
5	0.2	20	10	0.5	Scenario3	120	0	1	0	0	23	0
5	0.2	20	10	0.5	Scenario3	121	0	1	0	0	23	0
5	0.2	20	10	0.5	Scenario3	122	0	1	0	0	23	0
5	0.2	20	10	0.5	Scenario3	123	0	1	0	0	23	0
5	0.2	20	10	0.5	Scenario3	124	0	1	0	0	23	0
5	0.2	20	10	0.5	Scenario3	125	0	1	0	0	23	0
5	0.2	20	10	0.5	Scenario3	126	0	1	0	0	23	0
5	0.2	20	10	0.5	Scenario3	127	0	1	0	0	23	0
5	0.2	20	10	0.5	Scenario3	128	0	1	0	0	23	0
5	0.2	20	10	0.5	Scenario3	129	0	1	0	0	23	0
5	0.2	20	10	0.5	Scenario3	130	0	1	0	0	23	0
5	0.2	20	10	0.5	Scenario3	131	0	1	0	0	23	0
5	0.2	20	10	0.5	Scenario3	132	0	1	0	0	23	0
5	0.2	20	10	0.5	Scenario3	133	0	1	0	0	23	0
5	0.2	20	10	0.5	Scenario3	134	0	1	0	0	23	0
5	0.2	20	10	0.5	Scenario3	135	0	1	0	0	23	0
5	0.2	20	10	0.5	Scenario3	136	0	1	0	0	23	0
5	0.2	20	10	0.5	Scenario3	137	0	1	0	0	23	0
5	0.2	20	10	0.5	Scenario3	138	0	1	0	0	23	0
5	0.2	20	10	0.5	Scenario3	139	0	1	0	0	23	0
5	0.2	20	10	0.5	Scenario3	140	0	1	0	0	23	0
5	0.2	20	10	0.5	Scenario3	141	0	1	0	0	23	0
5	0.2	20	10	0.5	Scenario3	142	0	1	0	0	23	0
5	0.2	20	10	0.5	Scenario3	143	0	1	0	0	23	0
5	0.2	20	10	0.5	Scenario3	144	0	1	0	0	23	0
5	0.2	20	10	0.5	Scenario3	145	0	1	0	0	23	0
5	0.2	20	10	0.5	Scenario3	146	0	1	0	0	23	0
5	0.2	20	10	0.5	Scenario3	147	0	1	0	0	23	0
5	0.2	20	10	0.5	Scenario3	148	0	1	0	0	23	0
5	0.2	20	10	0.5	Scenario3	149	0	1	0	0	23	0
5	0.2	20	10	0.5	Scenario3	150	0	1	0	0	23	0
5	0.2	20	10	0.5	Scenario3	151	0	1	0	0	23	0
5	0.2	20	10	0.5	Scenario3	152	0	1	0	0	23	0
5	0.2	20	10	0.5	Scenario3	153	0	1	0	0	23	0
5	0.2	20	10	0.5	Scenario3	154	0	1	0	0	23	0
5	0.2	20	10	0.5	Scenario3	155	0	1	0	0	23	0
5	0.2	20	10	0.5	Scenario3	156	0	1	0	0	23	0
5	0.2	20	10	0.5	Scenario3	157	0	1	0	0	23	0
5	0.2	20	10	0.5	Scenario3	158	0	1	0	0	23	0
5	0.2	20	10	0.5	Scenario3	159	0	1	0	0	23	0
5	0.2	20	10	0.5	Scenario3	160	0	1	0	0	23	0
5	0.2	20	10	0.5	Scenario3	161	0	1	0	0	23	0
5	0.2	20	10	0.5	Scenario3	162	0	1	0	0	23	0
5	0.2	20	10	0.5	Scenario3	163	0	1	0	0	23	0
5	0.2	20	10	0.5	Scenario3	164	0	1	0	0	23	0
5	0.2	20	10	0.5	Scenario3	165	0	1	0	0	23	0
5	0.2	20	10	0.5	Scenario3	166	0	1	0	0	23	0
5	0.2	20	10	0.5	Scenario3	167	0	1	0	0	23	0
5	0.2	20	10	0.5	Scenario3	168	0	1	0	0	23	0
5	0.2	20	10	0.5	Scenario3	169	0	0	0	0	24	<RuntimePrimitiveException>
6	0.2	20	10	0.8	Scenario3	0	8	2	0	0	0	0.111345644
6	0.2	20	10	0.8	Scenario3	1	8	2	0	0	0	0.111345644
6	0.2	20	10	0.8	Scenario3	2	9	2	0	0	0	0.108701027
6	0.2	20	10	0.8	Scenario3	3	13	2	0	0	0	0.094162862
6	0.2	20	10	0.8	Scenario3	4	13	2	0	0	0	0.094162862
6	0.2	20	10	0.8	Scenario3	5	16	1	0	0	0	0.050928359
6	0.2	20	10	0.8	Scenario3	6	18	1	0	0	0	0.04634033
6	0.2	20	10	0.8	Scenario3	7	17	2	0	0	0	0.080880644
6	0.2	20	10	0.8	Scenario3	8	18	2	0	0	0	0.077998598
6	0.2	20	10	0.8	Scenario3	9	19	1	0	0	0	0.044332963
6	0.2	20	10	0.8	Scenario3	10	22	0	0	0	0	0
6	0.2	20	10	0.8	Scenario3	11	22	0	0	0	0	0
6	0.2	20	10	0.8	Scenario3	12	23	0	0	0	0	0
6	0.2	20	10	0.8	Scenario3	13	23	0	0	0	0	0
6	0.2	20	10	0.8	Scenario3	14	14	0	0	0	11	0
6	0.2	20	10	0.8	Scenario3	15	10	0	0	0	15	0
6	0.2	20	10	0.8	Scenario3	16	10	0	0	0	15	0
6	0.2	20	10	0.8	Scenario3	17	10	0	0	0	15	0
6	0.2	20	10	0.8	Scenario3	18	8	0	0	0	17	0
6	0.2	20	10	0.8	Scenario3	19	8	0	0	0	17	0
6	0.2	20	10	0.8	Scenario3	20	6	0	0	0	19	0
6	0.2	20	10	0.8	Scenario3	21	6	0	0	0	19	0
6	0.2	20	10	0.8	Scenario3	22	6	0	0	0	19	0
6	0.2	20	10	0.8	Scenario3	23	6	0	0	0	19	0
6	0.2	20	10	0.8	Scenario3	24	6	0	0	0	19	0
6	0.2	20	10	0.8	Scenario3	25	6	0	0	0	19	0
6	0.2	20	10	0.8	Scenario3	26	6	0	0	0	19	0
6	0.2	20	10	0.8	Scenario3	27	5	0	0	0	20	0
6	0.2	20	10	0.8	Scenario3	28	5	0	0	0	20	0
6	0.2	20	10	0.8	Scenario3	29	5	0	0	0	20	0
6	0.2	20	10	0.8	Scenario3	30	5	0	0	0	20	0
6	0.2	20	10	0.8	Scenario3	31	5	0	0	0	20	0
6	0.2	20	10	0.8	Scenario3	32	5	0	0	0	20	0
6	0.2	20	10	0.8	Scenario3	33	5	0	0	0	20	0
6	0.2	20	10	0.8	Scenario3	34	3	0	0	0	22	0
6	0.2	20	10	0.8	Scenario3	35	3	0	0	0	22	0
6	0.2	20	10	0.8	Scenario3	36	3	0	0	0	22	0
6	0.2	20	10	0.8	Scenario3	37	3	0	0	0	22	0
6	0.2	20	10	0.8	Scenario3	38	3	0	0	0	22	0
6	0.2	20	10	0.8	Scenario3	39	3	0	0	0	22	0
6	0.2	20	10	0.8	Scenario3	40	3	0	0	0	22	0
6	0.2	20	10	0.8	Scenario3	41	3	0	0	0	22	0
6	0.2	20	10	0.8	Scenario3	42	3	0	0	0	22	0
6	0.2	20	10	0.8	Scenario3	43	3	0	0	0	22	0
6	0.2	20	10	0.8	Scenario3	44	3	0	0	0	22	0
6	0.2	20	10	0.8	Scenario3	45	3	0	0	0	22	0
6	0.2	20	10	0.8	Scenario3	46	3	0	0	0	22	0
6	0.2	20	10	0.8	Scenario3	47	3	0	0	0	22	0
6	0.2	20	10	0.8	Scenario3	48	3	0	0	0	22	0
6	0.2	20	10	0.8	Scenario3	49	3	0	0	0	22	0
6	0.2	20	10	0.8	Scenario3	50	3	0	0	0	22	0
6	0.2	20	10	0.8	Scenario3	51	3	0	0	0	22	0
6	0.2	20	10	0.8	Scenario3	52	3	0	0	0	22	0
6	0.2	20	10	0.8	Scenario3	53	3	0	0	0	22	0
6	0.2	20	10	0.8	Scenario3	54	3	0	0	0	22	0
6	0.2	20	10	0.8	Scenario3	55	3	0	0	0	22	0
6	0.2	20	10	0.8	Scenario3	56	3	0	0	0	22	0
6	0.2	20	10	0.8	Scenario3	57	3	0	0	0	22	0
6	0.2	20	10	0.8	Scenario3	58	3	0	0	0	22	0
6	0.2	20	10	0.8	Scenario3	59	3	0	0	0	22	0
6	0.2	20	10	0.8	Scenario3	60	3	0	0	0	22	0
6	0.2	20	10	0.8	Scenario3	61	3	0	0	0	22	0
6	0.2	20	10	0.8	Scenario3	62	3	0	0	0	22	0
6	0.2	20	10	0.8	Scenario3	63	3	0	0	0	22	0
6	0.2	20	10	0.8	Scenario3	64	3	0	0	0	22	0
6	0.2	20	10	0.8	Scenario3	65	3	0	0	0	22	0
6	0.2	20	10	0.8	Scenario3	66	3	0	0	0	22	0
6	0.2	20	10	0.8	Scenario3	67	3	0	0	0	22	0
6	0.2	20	10	0.8	Scenario3	68	3	0	0	0	22	0
6	0.2	20	10	0.8	Scenario3	69	3	0	0	0	22	0
6	0.2	20	10	0.8	Scenario3	70	3	0	0	0	22	0
6	0.2	20	10	0.8	Scenario3	71	3	0	0	0	22	0
6	0.2	20	10	0.8	Scenario3	72	3	0	0	0	22	0
6	0.2	20	10	0.8	Scenario3	73	3	0	0	0	22	0
6	0.2	20	10	0.8	Scenario3	74	2	0	0	0	23	0
6	0.2	20	10	0.8	Scenario3	75	2	0	0	0	23	0
6	0.2	20	10	0.8	Scenario3	76	2	0	0	0	23	0
6	0.2	20	10	0.8	Scenario3	77	2	0	0	0	23	0
6	0.2	20	10	0.8	Scenario3	78	2	0	0	0	23	0
6	0.2	20	10	0.8	Scenario3	79	2	0	0	0	23	0
6	0.2	20	10	0.8	Scenario3	80	2	0	0	0	23	0
6	0.2	20	10	0.8	Scenario3	81	2	0	0	0	23	0
6	0.2	20	10	0.8	Scenario3	82	2	0	0	0	23	0
6	0.2	20	10	0.8	Scenario3	83	2	0	0	0	23	0
6	0.2	20	10	0.8	Scenario3	84	2	0	0	0	23	0
6	0.2	20	10	0.8	Scenario3	85	2	0	0	0	23	0
6	0.2	20	10	0.8	Scenario3	86	2	0	0	0	23	0
6	0.2	20	10	0.8	Scenario3	87	2	0	0	0	23	0
6	0.2	20	10	0.8	Scenario3	88	2	0	0	0	23	0
6	0.2	20	10	0.8	Scenario3	89	2	0	0	0	23	0
6	0.2	20	10	0.8	Scenario3	90	2	0	0	0	23	0
6	0.2	20	10	0.8	Scenario3	91	2	0	0	0	23	0
6	0.2	20	10	0.8	Scenario3	92	2	0	0	0	23	0
6	0.2	20	10	0.8	Scenario3	93	2	0	0	0	23	0
6	0.2	20	10	0.8	Scenario3	94	2	0	0	0	23	0
6	0.2	20	10	0.8	Scenario3	95	2	0	0	0	23	0
6	0.2	20	10	0.8	Scenario3	96	2	0	0	0	23	0
6	0.2	20	10	0.8	Scenario3	97	2	0	0	0	23	0
6	0.2	20	10	0.8	Scenario3	98	2	0	0	0	23	0
6	0.2	20	10	0.8	Scenario3	99	2	0	0	0	23	0
6	0.2	20	10	0.8	Scenario3	100	2	0	0	0	23	0
6	0.2	20	10	0.8	Scenario3	101	2	0	0	0	23	0
6	0.2	20	10	0.8	Scenario3	102	2	0	0	0	23	0
6	0.2	20	10	0.8	Scenario3	103	2	0	0	0	23	0
6	0.2	20	10	0.8	Scenario3	104	2	0	0	0	23	0
6	0.2	20	10	0.8	Scenario3	105	2	0	0	0	23	0
6	0.2	20	10	0.8	Scenario3	106	2	0	0	0	23	0
6	0.2	20	10	0.8	Scenario3	107	2	0	0	0	23	0
6	0.2	20	10	0.8	Scenario3	108	2	0	0	0	23	0
6	0.2	20	10	0.8	Scenario3	109	2	0	0	0	23	0
6	0.2	20	10	0.8	Scenario3	110	2	0	0	0	23	0
6	0.2	20	10	0.8	Scenario3	111	2	0	0	0	23	0
6	0.2	20	10	0.8	Scenario3	112	2	0	0	0	23	0
6	0.2	20	10	0.8	Scenario3	113	2	0	0	0	23	0
6	0.2	20	10	0.8	Scenario3	114	2	0	0	0	23	0
6	0.2	20	10	0.8	Scenario3	115	2	0	0	0	23	0
6	0.2	20	10	0.8	Scenario3	116	2	0	0	0	23	0
6	0.2	20	10	0.8	Scenario3	117	2	0	0	0	23	0
6	0.2	20	10	0.8	Scenario3	118	2	0	0	0	23	0
6	0.2	20	10	0.8	Scenario3	119	2	0	0	0	23	0
6	0.2	20	10	0.8	Scenario3	120	2	0	0	0	23	0
6	0.2	20	10	0.8	Scenario3	121	2	0	0	0	23	0
6	0.2	20	10	0.8	Scenario3	122	2	0	0	0	23	0
6	0.2	20	10	0.8	Scenario3	123	2	0	0	0	23	0
6	0.2	20	10	0.8	Scenario3	124	2	0	0	0	23	0
6	0.2	20	10	0.8	Scenario3	125	2	0	0	0	23	0
6	0.2	20	10	0.8	Scenario3	126	2	0	0	0	23	0
6	0.2	20	10	0.8	Scenario3	127	2	0	0	0	23	0
6	0.2	20	10	0.8	Scenario3	128	2	0	0	0	23	0
6	0.2	20	10	0.8	Scenario3	129	2	0	0	0	23	0
6	0.2	20	10	0.8	Scenario3	130	2	0	0	0	23	0
6	0.2	20	10	0.8	Scenario3	131	2	0	0	0	23	0
6	0.2	20	10	0.8	Scenario3	132	2	0	0	0	23	0
6	0.2	20	10	0.8	Scenario3	133	2	0	0	0	23	0
6	0.2	20	10	0.8	Scenario3	134	2	0	0	0	23	0
6	0.2	20	10	0.8	Scenario3	135	2	0	0	0	23	0
6	0.2	20	10	0.8	Scenario3	136	2	0	0	0	23	0
6	0.2	20	10	0.8	Scenario3	137	2	0	0	0	23	0
6	0.2	20	10	0.8	Scenario3	138	1	0	0	0	24	0
6	0.2	20	10	0.8	Scenario3	139	1	0	0	0	24	0
6	0.2	20	10	0.8	Scenario3	140	1	0	0	0	24	0
6	0.2	20	10	0.8	Scenario3	141	1	0	0	0	24	0
6	0.2	20	10	0.8	Scenario3	142	1	0	0	0	24	0
6	0.2	20	10	0.8	Scenario3	143	1	0	0	0	24	0
6	0.2	20	10	0.8	Scenario3	144	1	0	0	0	24	0
6	0.2	20	10	0.8	Scenario3	145	1	0	0	0	24	0
6	0.2	20	10	0.8	Scenario3	146	1	0	0	0	24	0
6	0.2	20	10	0.8	Scenario3	147	0	1	0	0	24	0
6	0.2	20	10	0.8	Scenario3	148	0	1	0	0	24	0
6	0.2	20	10	0.8	Scenario3	149	0	1	0	0	24	0
6	0.2	20	10	0.8	Scenario3	150	0	1	0	0	24	0
6	0.2	20	10	0.8	Scenario3	151	0	1	0	0	24	0
6	0.2	20	10	0.8	Scenario3	152	0	1	0	0	24	0
6	0.2	20	10	0.8	Scenario3	153	0	1	0	0	24	0
6	0.2	20	10	0.8	Scenario3	154	0	1	0	0	24	0
6	0.2	20	10	0.8	Scenario3	155	0	1	0	0	24	0
6	0.2	20	10	0.8	Scenario3	156	0	1	0	0	24	0
6	0.2	20	10	0.8	Scenario3	157	0	1	0	0	24	0
6	0.2	20	10	0.8	Scenario3	158	0	1	0	0	24	0
6	0.2	20	10	0.8	Scenario3	159	0	1	0	0	24	0
6	0.2	20	10	0.8	Scenario3	160	0	1	0	0	24	0
6	0.2	20	10	0.8	Scenario3	161	0	1	0	0	24	0
6	0.2	20	10	0.8	Scenario3	162	0	1	0	0	24	0
6	0.2	20	10	0.8	Scenario3	163	0	1	0	0	24	0
6	0.2	20	10	0.8	Scenario3	164	0	1	0	0	24	0
6	0.2	20	10	0.8	Scenario3	165	0	1	0	0	24	0
6	0.2	20	10	0.8	Scenario3	166	0	1	0	0	24	0
6	0.2	20	10	0.8	Scenario3	167	0	2	0	0	24	0
6	0.2	20	10	0.8	Scenario3	168	0	2	0	0	24	0
6	0.2	20	10	0.8	Scenario3	169	0	2	0	0	24	0
6	0.2	20	10	0.8	Scenario3	170	0	2	0	0	24	0
6	0.2	20	10	0.8	Scenario3	171	0	2	0	0	24	0
6	0.2	20	10	0.8	Scenario3	172	0	2	0	0	24	0
6	0.2	20	10	0.8	Scenario3	173	0	2	0	0	24	0
6	0.2	20	10	0.8	Scenario3	174	0	2	0	0	24	0
6	0.2	20	10	0.8	Scenario3	175	0	2	0	0	24	0
6	0.2	20	10	0.8	Scenario3	176	0	2	0	0	24	0
6	0.2	20	10	0.8	Scenario3	177	0	2	0	0	24	0
6	0.2	20	10	0.8	Scenario3	178	0	2	0	0	24	0
6	0.2	20	10	0.8	Scenario3	179	1	1	0	0	24	-0.432557366
6	0.2	20	10	0.8	Scenario3	180	1	2	0	0	24	-2.37677146
6	0.2	20	10	0.8	Scenario3	181	1	3	0	0	24	-0.263487832
6	0.2	20	10	0.8	Scenario3	182	1	3	0	0	24	-0.263487832
6	0.2	20	10	0.8	Scenario3	183	1	3	0	0	24	-0.263487832
6	0.2	20	10	0.8	Scenario3	184	1	3	0	0	24	-0.263487832
6	0.2	20	10	0.8	Scenario3	185	1	3	0	0	24	-0.263487832
6	0.2	20	10	0.8	Scenario3	186	1	4	0	0	24	-0.130452656
6	0.2	20	10	0.8	Scenario3	187	1	4	0	0	24	-0.130452656
6	0.2	20	10	0.8	Scenario3	188	1	5	0	0	24	-0.084336089
6	0.2	20	10	0.8	Scenario3	189	1	5	0	0	24	-0.084336089
6	0.2	20	10	0.8	Scenario3	190	1	5	0	0	24	-0.084336089
6	0.2	20	10	0.8	Scenario3	191	1	6	0	0	24	-0.061503457
6	0.2	20	10	0.8	Scenario3	192	2	5	0	0	24	-0.051407863
6	0.2	20	10	0.8	Scenario3	193	3	4	0	0	24	-3.72E-04
6	0.2	20	10	0.8	Scenario3	194	3	4	0	0	24	-3.72E-04
6	0.2	20	10	0.8	Scenario3	195	3	4	0	0	24	-3.72E-04
6	0.2	20	10	0.8	Scenario3	196	3	5	0	0	24	-0.006611848
6	0.2	20	10	0.8	Scenario3	197	3	5	0	0	24	-0.006611848
6	0.2	20	10	0.8	Scenario3	198	4	4	0	0	24	0.04435789
6	0.2	20	10	0.8	Scenario3	199	4	4	0	0	24	0.04435789
6	0.2	20	10	0.8	Scenario3	200	5	3	0	0	24	0.089782891
6	0.2	20	10	0.8	Scenario3	201	5	3	0	0	24	0.089782891
6	0.2	20	10	0.8	Scenario3	202	5	4	0	0	24	0.074333171
6	0.2	20	10	0.8	Scenario3	203	7	2	0	0	24	0.112436363
6	0.2	20	10	0.8	Scenario3	204	7	2	0	0	24	0.112436363
6	0.2	20	10	0.8	Scenario3	205	7	2	0	0	24	0.112436363
6	0.2	20	10	0.8	Scenario3	206	7	2	0	0	24	0.112436363
6	0.2	20	10	0.8	Scenario3	207	7	2	0	0	24	0.112436363
6	0.2	20	10	0.8	Scenario3	208	8	1	0	0	24	0.081507391
6	0.2	20	10	0.8	Scenario3	209	8	1	0	0	24	0.081507391
6	0.2	20	10	0.8	Scenario3	210	8	2	0	0	24	0.111345644
6	0.2	20	10	0.8	Scenario3	211	8	2	0	0	24	0.111345644
6	0.2	20	10	0.8	Scenario3	212	8	2	0	0	24	0.111345644
6	0.2	20	10	0.8	Scenario3	213	8	3	0	0	24	0.118228501
6	0.2	20	10	0.8	Scenario3	214	8	2	0	0	25	0.111345644
6	0.2	20	10	0.8	Scenario3	215	8	2	0	0	25	0.111345644
6	0.2	20	10	0.8	Scenario3	216	9	1	0	0	25	0.076315962
6	0.2	20	10	0.8	Scenario3	217	9	1	0	0	25	0.076315962
6	0.2	20	10	0.8	Scenario3	218	9	1	0	0	25	0.076315962
6	0.2	20	10	0.8	Scenario3	219	10	0	0	0	25	0
6	0.2	20	10	0.8	Scenario3	220	10	0	0	0	25	0
6	0.2	20	10	0.8	Scenario3	221	10	0	0	0	25	0
6	0.2	20	10	0.8	Scenario3	222	10	0	0	0	25	0
6	0.2	20	10	0.8	Scenario3	223	10	0	0	0	25	0
6	0.2	20	10	0.8	Scenario3	224	10	0	0	0	25	0
6	0.2	20	10	0.8	Scenario3	225	10	0	0	0	25	0
6	0.2	20	10	0.8	Scenario3	226	10	0	0	0	25	0
6	0.2	20	10	0.8	Scenario3	227	10	0	0	0	25	0
6	0.2	20	10	0.8	Scenario3	228	10	0	0	0	25	0
6	0.2	20	10	0.8	Scenario3	229	10	0	0	0	25	0
6	0.2	20	10	0.8	Scenario3	230	10	0	0	0	25	0
6	0.2	20	10	0.8	Scenario3	231	10	0	0	0	25	0
6	0.2	20	10	0.8	Scenario3	232	10	0	0	0	25	0
6	0.2	20	10	0.8	Scenario3	233	10	0	0	0	25	0
6	0.2	20	10	0.8	Scenario3	234	10	0	0	0	25	0
6	0.2	20	10	0.8	Scenario3	235	10	0	0	0	25	0
6	0.2	20	10	0.8	Scenario3	236	10	0	0	0	25	0
6	0.2	20	10	0.8	Scenario3	237	10	0	0	0	25	0
6	0.2	20	10	0.8	Scenario3	238	10	0	0	0	25	0
6	0.2	20	10	0.8	Scenario3	239	10	0	0	0	25	0
6	0.2	20	10	0.8	Scenario3	240	10	0	0	0	25	0
6	0.2	20	10	0.8	Scenario3	241	10	0	0	0	25	0
6	0.2	20	10	0.8	Scenario3	242	10	0	0	0	25	0
6	0.2	20	10	0.8	Scenario3	243	10	0	0	0	25	0
6	0.2	20	10	0.8	Scenario3	244	10	0	0	0	25	0
6	0.2	20	10	0.8	Scenario3	245	10	0	0	0	25	0
6	0.2	20	10	0.8	Scenario3	246	10	0	0	0	25	0
6	0.2	20	10	0.8	Scenario3	247	10	0	0	0	25	0
6	0.2	20	10	0.8	Scenario3	248	10	0	0	0	25	0
6	0.2	20	10	0.8	Scenario3	249	10	0	0	0	25	0
6	0.2	20	10	0.8	Scenario3	250	10	0	0	0	25	0
6	0.2	20	10	0.8	Scenario3	251	10	0	0	0	25	0
6	0.2	20	10	0.8	Scenario3	252	10	0	0	0	25	0
6	0.2	20	10	0.8	Scenario3	253	10	0	0	0	25	0
6	0.2	20	10	0.8	Scenario3	254	10	0	0	0	25	0
6	0.2	20	10	0.8	Scenario3	255	10	0	0	0	25	0
6	0.2	20	10	0.8	Scenario3	256	10	0	0	0	25	0
6	0.2	20	10	0.8	Scenario3	257	9	0	0	0	26	0
6	0.2	20	10	0.8	Scenario3	258	9	0	0	0	26	0
6	0.2	20	10	0.8	Scenario3	259	9	0	0	0	26	0
6	0.2	20	10	0.8	Scenario3	260	9	0	0	0	26	0
6	0.2	20	10	0.8	Scenario3	261	9	0	0	0	26	0
6	0.2	20	10	0.8	Scenario3	262	9	0	0	0	26	0
6	0.2	20	10	0.8	Scenario3	263	9	0	0	0	26	0
6	0.2	20	10	0.8	Scenario3	264	9	0	0	0	26	0
6	0.2	20	10	0.8	Scenario3	265	9	0	0	0	26	0
6	0.2	20	10	0.8	Scenario3	266	9	0	0	0	26	0
6	0.2	20	10	0.8	Scenario3	267	9	0	0	0	26	0
6	0.2	20	10	0.8	Scenario3	268	9	0	0	0	26	0
6	0.2	20	10	0.8	Scenario3	269	9	0	0	0	26	0
6	0.2	20	10	0.8	Scenario3	270	9	0	0	0	26	0
6	0.2	20	10	0.8	Scenario3	271	9	0	0	0	26	0
6	0.2	20	10	0.8	Scenario3	272	9	0	0	0	26	0
6	0.2	20	10	0.8	Scenario3	273	9	0	0	0	26	0
6	0.2	20	10	0.8	Scenario3	274	9	0	0	0	26	0
6	0.2	20	10	0.8	Scenario3	275	9	0	0	0	26	0
6	0.2	20	10	0.8	Scenario3	276	9	0	0	0	26	0
6	0.2	20	10	0.8	Scenario3	277	9	0	0	0	26	0
6	0.2	20	10	0.8	Scenario3	278	9	0	0	0	26	0
6	0.2	20	10	0.8	Scenario3	279	9	0	0	0	26	0
[truncated: 6,847 more rows]
