# Supplementary material for: The Impact of Cooperation Under Climate Constraints: An Agent-Based Model for Exploring Paleolithic Behavioral Adaptations in the Inner Asian Mountain Corridor
Source: J Archaeol Method Theory. 2025 Sep 20;33(1):8. doi: 10.1007/s10816-025-09739-z (PMC12450231; doi:10.1007/s10816-025-09739-z)
Supplement: Supplementary file 3 — (ZIP 18.1 MB) [file 10816_2025_9739_MOESM3_ESM.zip › simulations/simulations/Altai/Scenario_4_Altai/old/PaleoCOOP_model Scenario4_alpha_Altai-spreadsheet.csv]

BehaviorSpace results (NetLogo 6.2.2)
PaleoCOOP_model.nlogo
Scenario4_alpha_Altai
07/22/2024 15:37:34:347 +0200
min-pxcor	max-pxcor	min-pycor	max-pycor
0	533	0	327
[run number]	1	1	1	1	1	1	2	2	2	2	2	2	3	3	3	3	3	3	4	4	4	4	4	4	5	5	5	5	5	5	6	6	6	6	6	6	7	7	7	7	7	7	8	8	8	8	8	8	9
prob-nocoop	0.001						0.001						0.001						0.001						0.001						0.001						0.001						0.001						0.001
alpha	0.2						0.2						0.2						0.2						0.2						0.2						0.2						0.2						0.2
cost-cooperation	10						10						10						20						20						20						50						50						50
seed	1000						1000						1000						1000						1000						1000						1000						1000						1000
human-risk	5						5						5						5						5						5						5						5						5
maxTimeSteps	1200						1200						1200						1200						1200						1200						1200						1200						1200
nHominins	10						10						10						10						10						10						10						10						10
hominin-speed	0.75						0.75						0.75						0.75						0.75						0.75						0.75						0.75						0.75
punishment-cooperation	7						7						7						7						7						7						7						7						7
max-energy	100						100						100						100						100						100						100						100						100
prob-cooperation	0.2						0.5						0.8						0.2						0.5						0.8						0.2						0.5						0.8
scenario	Scenario4						Scenario4						Scenario4						Scenario4						Scenario4						Scenario4						Scenario4						Scenario4						Scenario4
learning-rate	1						1						1						1						1						1						1						1						1
[reporter]	count heminins with [cooperate? = true]	count heminins with [cooperate? = false]	death-hypothermia	death-old	death-starvation	get-deltap-altai	count heminins with [cooperate? = true]	count heminins with [cooperate? = false]	death-hypothermia	death-old	death-starvation	get-deltap-altai	count heminins with [cooperate? = true]	count heminins with [cooperate? = false]	death-hypothermia	death-old	death-starvation	get-deltap-altai	count heminins with [cooperate? = true]	count heminins with [cooperate? = false]	death-hypothermia	death-old	death-starvation	get-deltap-altai	count heminins with [cooperate? = true]	count heminins with [cooperate? = false]	death-hypothermia	death-old	death-starvation	get-deltap-altai	count heminins with [cooperate? = true]	count heminins with [cooperate? = false]	death-hypothermia	death-old	death-starvation	get-deltap-altai	count heminins with [cooperate? = true]	count heminins with [cooperate? = false]	death-hypothermia	death-old	death-starvation	get-deltap-altai	count heminins with [cooperate? = true]	count heminins with [cooperate? = false]	death-hypothermia	death-old	death-starvation	get-deltap-altai	count heminins with [cooperate? = true]
[final]	0	0	0	0	386	<RuntimePrimitiveException>	0	0	0	0	371	<RuntimePrimitiveException>	6	2	0	0	799	0.12308788960473618	0	0	72	0	263	<RuntimePrimitiveException>	0	0	0	0	358	<RuntimePrimitiveException>	6	2	0	0	799	0.11038420876919652	0	0	66	0	291	<RuntimePrimitiveException>	45	2	0	0	599	0.038413098072643835	57
[min]	0	0	0	0	0	-0.010686601034540296	0	0	0	0	0	0	4	0	0	0	0	0	0	0	0	0	0	-0.034617424394151816	0	0	0	0	0	0	4	0	0	0	0	0	0	0	0	0	0	-0.25049914701455084	4	0	0	0	0	-0.1508780732563973	1
[max]	127	35	0	0	386	0.13147328177258305	125	17	0	0	371	0.13097881496737457	358	11	0	0	799	0.12430637851468225	111	83	72	0	263	0.13272924221474544	111	12	0	0	358	0.11822850098699902	358	11	0	0	799	0.11911346456839844	97	83	66	0	291	0.13048308587963564	232	8	0	0	599	0.10735561985310481	177
[mean]	36.784909909909906	4.09009009009009	0	0	172.69256756756758		35.541079812206576	3.664319248826291	0	0	156.68075117370893		58.49375520399667	1.514571190674438	0	0	226.99333888426312	0.028224329921149212	28.475467289719628	10	47.04205607476636	0	84.25116822429906		37.412114014251785	1.7660332541567696	0	0	148.01068883610452		58.49375520399667	1.514571190674438	0	0	226.99333888426312	0.027182218083136703	33.624700239808156	10.477218225419664	42.35011990407674	0	97.5		47.93338884263114	1.684429641965029	0	0	226.61615320566196	0.02738673925788363	35.332223147377185
[steps]	887	887	887	887	887	887	851	851	851	851	851	851	1200	1200	1200	1200	1200	1200	855	855	855	855	855	855	841	841	841	841	841	841	1200	1200	1200	1200	1200	1200	833	833	833	833	833	833	1200	1200	1200	1200	1200	1200	1200
[all run data]	count heminins with [cooperate? = true]	count heminins with [cooperate? = false]	death-hypothermia	death-old	death-starvation	get-deltap-altai	count heminins with [cooperate? = true]	count heminins with [cooperate? = false]	death-hypothermia	death-old	death-starvation	get-deltap-altai	count heminins with [cooperate? = true]	count heminins with [cooperate? = false]	death-hypothermia	death-old	death-starvation	get-deltap-altai	count heminins with [cooperate? = true]	count heminins with [cooperate? = false]	death-hypothermia	death-old	death-starvation	get-deltap-altai	count heminins with [cooperate? = true]	count heminins with [cooperate? = false]	death-hypothermia	death-old	death-starvation	get-deltap-altai	count heminins with [cooperate? = true]	count heminins with [cooperate? = false]	death-hypothermia	death-old	death-starvation	get-deltap-altai	count heminins with [cooperate? = true]	count heminins with [cooperate? = false]	death-hypothermia	death-old	death-starvation	get-deltap-altai	count heminins with [cooperate? = true]	count heminins with [cooperate? = false]	death-hypothermia	death-old	death-starvation	get-deltap-altai	count heminins with [cooperate? = true]
	2	8	0	0	0	-0.010686601034540296	5	5	0	0	0	0.08331386617720674	8	2	0	0	0	0.11732834974136491	2	8	0	0	0	-0.034617424394151816	5	5	0	0	0	0.05994392149008613	8	2	0	0	0	0.11134564390146202	2	8	0	0	0	-0.25049914701455084	5	5	0	0	0	-0.1508780732563973	8
	2	8	0	0	0	-0.010686601034540296	5	5	0	0	0	0.08331386617720674	8	2	0	0	0	0.11732834974136491	2	8	0	0	0	-0.034617424394151816	5	5	0	0	0	0.05994392149008613	8	2	0	0	0	0.11134564390146202	2	8	0	0	0	-0.25049914701455084	5	5	0	0	0	-0.1508780732563973	8
	3	8	0	0	0	0.008000187438577399	7	4	0	0	0	0.1203692553446798	9	2	0	0	0	0.11307028307861755	3	8	0	0	0	-0.015302509764696834	7	4	0	0	0	0.10677601530943649	9	2	0	0	0	0.10870102735300362	3	8	0	0	0	-0.1890743485198194	6	5	0	0	0	-0.054739128169538694	9
	4	11	0	0	0	0.011376891027705088	7	4	0	0	0	0.1203692553446798	13	2	0	0	0	0.0957677651517369	4	11	0	0	0	-0.003561056032179181	7	4	0	0	0	0.10677601530943649	13	2	0	0	0	0.09416286174860886	4	11	0	0	0	-0.08102912158902688	8	7	0	0	0	0.024878158639557685	13
	4	11	0	0	0	0.011376891027705088	8	3	0	0	0	0.12696701243822686	13	2	0	0	0	0.0957677651517369	4	11	0	0	0	-0.003561056032179181	7	4	0	0	0	0.10677601530943649	13	2	0	0	0	0.09416286174860886	4	11	0	0	0	-0.08102912158902688	8	7	0	0	0	0.024878158639557685	13
	4	13	0	0	0	0.004708140731955314	8	3	0	0	0	0.12696701243822686	16	1	0	0	0	0.051216040021419315	4	13	0	0	0	-0.007446368214688328	7	4	0	0	0	0.10677601530943649	16	1	0	0	0	0.05092835933629167	4	13	0	0	0	-0.06508469033339336	9	8	0	0	0	0.0403643563212363	16
	4	15	0	0	0	2.0411874341268857E-4	9	2	0	0	0	0.11307028307861755	18	1	0	0	0	0.04654147849675194	4	15	0	0	0	-0.009853301255905358	8	3	0	0	0	0.11822850098699902	18	1	0	0	0	0.04634033009676558	4	15	0	0	0	-0.05458974723764273	11	8	0	0	0	0.0710567660142706	18
	4	15	0	0	0	2.0411874341268857E-4	10	2	0	0	0	0.10860576470187379	17	2	0	0	0	0.0816405377251871	4	15	0	0	0	-0.009853301255905358	10	2	0	0	0	0.10531646860578585	17	2	0	0	0	0.08088064376968307	4	15	0	0	0	-0.05458974723764273	12	7	0	0	0	0.08843442146309646	17
	4	17	0	0	0	-0.0028912815419176994	12	1	0	0	0	0.06391146190846647	18	2	0	0	0	0.07864555675342674	4	17	0	0	0	-0.011338577205770101	11	2	0	0	0	0.10162575427551682	18	2	0	0	0	0.07799859836475886	4	17	0	0	0	-0.047146587907096624	13	7	0	0	0	0.0965059759626085	18
	5	17	0	0	0	0.005225044861556958	14	1	0	0	0	0.05689474019042488	19	1	0	0	0	0.04450368858770989	5	17	0	0	0	-0.0034500216689368765	12	3	0	0	0	0.11556902055480299	19	1	0	0	0	0.04433296345736698	5	17	0	0	0	-0.03949975743570931	13	7	0	0	0	0.0965059759626085	19
	5	17	0	0	0	0.005225044861556958	15	1	0	0	0	0.053911678755103644	22	0	0	0	0	0	5	17	0	0	0	-0.0034500216689368765	14	2	0	0	0	0.09058813446804806	22	0	0	0	0	0	5	17	0	0	0	-0.03949975743570931	16	4	0	0	0	0.10735561985310481	22
	5	18	0	0	0	0.003294203663874499	17	1	0	0	0	0.048769943645092226	22	0	0	0	0	0	5	18	0	0	0	-0.004770274687357146	15	2	0	0	0	0.08717511913739127	22	0	0	0	0	0	5	18	0	0	0	-0.03769472862563061	18	2	0	0	0	0.07519376808368572	22
	5	19	0	0	0	0.0016283503157600385	17	1	0	0	0	0.048769943645092226	23	0	0	0	0	0	5	19	0	0	0	-0.005885191811826432	19	2	0	0	0	0.0752849693727911	23	0	0	0	0	0	5	19	0	0	0	-0.03607760255970207	18	2	0	0	0	0.07519376808368572	23
	6	21	0	0	0	0.005508206130298937	19	1	0	0	0	0.04450368858770989	23	0	0	0	0	0	6	21	0	0	0	-0.0012187849563727092	20	2	0	0	0	0.07273072601586948	23	0	0	0	0	0	6	21	0	0	0	-0.02721513978125353	19	2	0	0	0	0.07293080949969351	23
	5	22	0	0	0	-0.0021475762825732864	19	2	0	0	0	0.07584032791124505	25	0	0	0	0	0	5	22	0	0	0	-0.008300001992983483	20	2	0	0	0	0.07273072601586948	25	0	0	0	0	0	5	22	0	0	0	-0.032075957652927395	18	3	0	0	0	0.09423328834816519	25
	5	22	0	0	0	-0.0021475762825732864	19	2	0	0	0	0.07584032791124505	25	0	0	0	0	0	5	22	0	0	0	-0.008300001992983483	21	2	0	0	0	0.07032606137131864	25	0	0	0	0	0	5	22	0	0	0	-0.032075957652927395	18	4	0	0	0	0.10588528383928851	25
	5	22	0	0	0	-0.0021475762825732864	21	2	0	0	0	0.07074421950804914	25	0	0	0	0	0	5	22	0	0	0	-0.008300001992983483	22	2	0	0	0	0.06806102973745977	25	0	0	0	0	0	5	22	0	0	0	-0.032075957652927395	20	3	0	0	0	0.09032965523147271	25
	5	22	0	0	0	-0.0021475762825732864	22	2	0	0	0	0.06842734093259972	27	0	0	0	0	0	5	22	0	0	0	-0.008300001992983483	24	1	0	0	0	0.036398065945422275	27	0	0	0	0	0	5	22	0	0	0	-0.032075957652927395	20	3	0	0	0	0.09032965523147271	27
	5	26	0	0	0	-0.005262163122416742	22	2	0	0	0	0.06842734093259972	28	0	0	0	0	0	5	26	0	0	0	-0.010097696872952063	26	1	0	0	0	0.03395497158012509	28	0	0	0	0	0	5	26	0	0	0	-0.02808345397416044	22	3	0	0	0	0.08633287498497898	28
	5	27	0	0	0	-0.005810683006102182	22	2	0	0	0	0.06842734093259972	30	0	0	0	0	0	5	27	0	0	0	-0.010381976563726837	28	1	0	0	0	0.03181553954301365	30	0	0	0	0	0	5	27	0	0	0	-0.027252537255216484	22	3	0	0	0	0.08633287498497898	30
	6	29	0	0	0	-0.0031990203793508935	23	2	0	0	0	0.06624861811011677	30	0	0	0	0	0	6	29	0	0	0	-0.007566596267150114	28	1	0	0	0	0.03181553954301365	30	0	0	0	0	0	6	29	0	0	0	-0.02336044408939302	23	3	0	0	0	0.08436425354214372	30
	5	32	0	0	0	-0.007673173838987066	22	3	0	0	0	0.0897785476717731	30	0	0	0	0	0	5	32	0	0	0	-0.011196441547747338	29	1	0	0	0	0.03084278491041755	30	0	0	0	0	0	5	32	0	0	0	-0.02379168349558805	24	3	0	0	0	0.0824344405923089	30
	5	32	0	0	0	-0.007673173838987066	22	3	0	0	0	0.0897785476717731	31	0	0	0	0	0	5	32	0	0	0	-0.011196441547747338	29	1	0	0	0	0.03084278491041755	31	0	0	0	0	0	5	32	0	0	0	-0.02379168349558805	26	3	0	0	0	0.07872164716851536	31
	5	33	0	0	0	-0.00791538921269399	21	4	0	0	0	0.1075514748369483	30	1	0	0	0	0.02997010382342747	5	33	0	0	0	-0.011272227998078085	29	1	0	0	0	0.03084278491041755	30	1	0	0	0	0.029927184884813256	5	33	0	0	0	-0.023209954224932678	28	3	0	0	0	0.0752295050718155	30
	7	33	0	0	0	-0.0020890803425774873	22	4	0	0	0	0.105212253337919	31	1	0	0	0	0.029102780370867172	7	33	0	0	0	-0.0058939598413676264	29	1	0	0	0	0.03084278491041755	31	1	0	0	0	0.02906390242840178	7	33	0	0	0	-0.01929617251436531	29	2	0	0	0	0.054747387424581344	31
	6	34	0	0	0	-0.005764444609224381	24	3	0	0	0	0.0851057341361091	31	1	0	0	0	0.029102780370867172	6	34	0	0	0	-0.009226420760819342	29	2	0	0	0	0.05536465009432696	31	1	0	0	0	0.02906390242840178	6	34	0	0	0	-0.021420799233849902	31	3	0	0	0	0.07041937342832683	31
	6	34	0	0	0	-0.005764444609224381	23	4	0	0	0	0.1029281963379709	31	1	0	0	0	0.029102780370867172	6	34	0	0	0	-0.009226420760819342	31	2	0	0	0	0.05253045192997467	31	1	0	0	0	0.02906390242840178	6	34	0	0	0	-0.021420799233849902	32	2	0	0	0	0.05076153665290852	31
	6	34	0	0	0	-0.005764444609224381	24	4	0	0	0	0.1007045576036644	31	1	0	0	0	0.029102780370867172	6	34	0	0	0	-0.009226420760819342	34	1	0	0	0	0.026747045753026968	31	1	0	0	0	0.02906390242840178	6	34	0	0	0	-0.021420799233849902	31	3	0	0	0	0.07041937342832683	31
	7	34	0	0	0	-0.0027037675483439867	24	5	0	0	0	0.11214495662158276	31	1	0	0	0	0.029102780370867172	7	34	0	0	0	-0.00635271768481083	33	2	0	0	0	0.04996392072663769	31	1	0	0	0	0.02906390242840178	7	34	0	0	0	-0.01914937784853842	31	3	0	0	0	0.07041937342832683	31
	7	35	0	0	0	-0.0032636811555833384	24	5	0	0	0	0.11214495662158276	31	1	0	0	0	0.029102780370867172	7	35	0	0	0	-0.006765843101181021	34	2	0	0	0	0.048769943645092226	31	1	0	0	0	0.02906390242840178	7	35	0	0	0	-0.018996781489292965	32	3	0	0	0	0.06892708475094635	31
	5	26	0	0	11	-0.005262163122416742	24	5	0	0	0	0.11214495662158276	30	2	0	0	0	0.05406217401626001	5	26	0	0	11	-0.010097696872952063	34	2	0	0	0	0.048769943645092226	30	2	0	0	0	0.053911678755103644	5	26	0	0	11	-0.02808345397416044	33	4	0	0	0	0.08191463457523701	30
	4	23	0	0	15	-0.0076141742116741925	24	5	0	0	0	0.11214495662158276	31	2	0	0	0	0.052667351629577884	4	23	0	0	15	-0.01299373322127253	34	3	0	0	0	0.06685275147882047	31	2	0	0	0	0.05253045192997467	4	23	0	0	15	-0.03378295726112431	36	3	0	0	0	0.06347059413758757	31
	4	19	0	0	19	-0.005045201617370535	26	3	0	0	0	0.08083522511571098	33	2	0	0	0	0.05007817360360747	4	19	0	0	19	-0.012233539110690595	34	3	0	0	0	0.06685275147882047	33	2	0	0	0	0.04996392072663769	4	19	0	0	19	-0.041581015337151625	37	3	0	0	0	0.062225255746125675	33
	4	19	0	0	19	-0.005045201617370535	27	3	0	0	0	0.0788396216026828	22	2	0	0	11	0.06842734093259972	4	19	0	0	19	-0.012233539110690595	34	4	0	0	0	0.0816405377251871	22	2	0	0	11	0.06806102973745977	4	19	0	0	19	-0.041581015337151625	30	2	0	0	10	0.05335626934962251	22
	4	17	0	0	21	-0.0028912815419176994	27	3	0	0	0	0.0788396216026828	19	1	0	0	15	0.04450368858770989	4	17	0	0	21	-0.011338577205770101	26	4	0	0	8	0.0957677651517369	19	1	0	0	15	0.04433296345736698	4	17	0	0	21	-0.047146587907096624	26	1	0	0	15	0.033699527428406685	19
	4	16	0	0	22	-0.0014854150623748643	27	3	0	0	0	0.0788396216026828	17	1	0	0	17	0.048769943645092226	4	16	0	0	22	-0.010686601034540296	26	3	0	0	10	0.0803935488715745	17	1	0	0	17	0.0485306770298924	4	16	0	0	22	-0.050577520587580686	25	1	0	0	16	0.034843751857060755	17
	4	16	0	0	22	-0.0014854150623748643	29	3	0	0	0	0.07510475973536551	14	2	0	0	19	0.09189526735238694	4	16	0	0	22	-0.010686601034540296	26	3	0	0	10	0.0803935488715745	14	2	0	0	19	0.09058813446804806	4	16	0	0	22	-0.050577520587580686	22	1	0	0	19	0.038765558995839916	14
	4	15	0	0	23	2.0411874341268857E-4	28	4	0	0	0	0.09245711632737072	15	1	0	0	19	0.053911678755103644	4	15	0	0	23	-0.009853301255905358	24	4	0	0	11	0.0998657065285997	15	1	0	0	19	0.05356155387537001	4	15	0	0	23	-0.05458974723764273	20	3	0	0	19	0.09032965523147271	15
	4	15	0	0	23	2.0411874341268857E-4	22	3	0	0	8	0.0897785476717731	15	1	0	0	19	0.053911678755103644	4	15	0	0	23	-0.009853301255905358	23	3	0	0	13	0.08677358678155105	15	1	0	0	19	0.05356155387537001	4	15	0	0	23	-0.05458974723764273	21	2	0	0	19	0.06861886746340816	15
	4	15	0	0	23	2.0411874341268857E-4	22	3	0	0	8	0.0897785476717731	16	0	0	0	19	0	4	15	0	0	23	-0.009853301255905358	22	3	0	0	14	0.08908404404973357	16	0	0	0	19	0	4	15	0	0	23	-0.05458974723764273	21	2	0	0	19	0.06861886746340816	16
	4	11	0	0	27	0.011376891027705088	22	3	0	0	8	0.0897785476717731	16	0	0	0	19	0	4	11	0	0	27	-0.003561056032179181	18	3	0	0	18	0.09925136597239953	16	0	0	0	19	0	4	11	0	0	27	-0.08102912158902688	20	3	0	0	19	0.09032965523147271	16
	4	11	0	0	27	0.011376891027705088	21	3	0	0	10	0.09227576632115161	15	0	0	0	20	0	4	11	0	0	27	-0.003561056032179181	18	3	0	0	18	0.09925136597239953	15	0	0	0	20	0	4	11	0	0	27	-0.08102912158902688	20	3	0	0	19	0.09032965523147271	15
	4	11	0	0	27	0.011376891027705088	21	3	0	0	11	0.09227576632115161	15	0	0	0	20	0	4	11	0	0	27	-0.003561056032179181	18	3	0	0	18	0.09925136597239953	15	0	0	0	20	0	4	11	0	0	27	-0.08102912158902688	18	3	0	0	21	0.09423328834816519	15
	4	11	0	0	27	0.011376891027705088	19	3	0	0	13	0.09760422890692029	14	0	0	0	21	0	4	11	0	0	27	-0.003561056032179181	18	3	0	0	18	0.09925136597239953	14	0	0	0	21	0	4	11	0	0	27	-0.08102912158902688	18	3	0	0	21	0.09423328834816519	14
	4	11	0	0	27	0.011376891027705088	20	2	0	0	13	0.0732110065158276	13	1	0	0	21	0.06021022749095151	4	11	0	0	27	-0.003561056032179181	18	3	0	0	18	0.09925136597239953	13	1	0	0	21	0.059668359581332375	4	11	0	0	27	-0.08102912158902688	19	2	0	0	21	0.07293080949969351	13
	4	11	0	0	27	0.011376891027705088	19	3	0	0	13	0.09760422890692029	13	1	0	0	21	0.06021022749095151	4	11	0	0	27	-0.003561056032179181	17	2	0	0	20	0.08088064376968307	13	1	0	0	21	0.059668359581332375	4	11	0	0	27	-0.08102912158902688	19	2	0	0	21	0.07293080949969351	13
	4	11	0	0	27	0.011376891027705088	19	3	0	0	13	0.09760422890692029	13	1	0	0	21	0.06021022749095151	4	11	0	0	27	-0.003561056032179181	16	3	0	0	20	0.10479466293478924	13	1	0	0	21	0.059668359581332375	4	11	0	0	27	-0.08102912158902688	19	2	0	0	21	0.07293080949969351	13
	4	11	0	0	27	0.011376891027705088	18	3	0	0	14	0.10043515654120928	13	1	0	0	21	0.06021022749095151	4	11	0	0	27	-0.003561056032179181	16	3	0	0	20	0.10479466293478924	13	1	0	0	21	0.059668359581332375	4	11	0	0	27	-0.08102912158902688	19	2	0	0	21	0.07293080949969351	13
	4	11	0	0	27	0.011376891027705088	18	3	0	0	14	0.10043515654120928	13	1	0	0	21	0.06021022749095151	4	11	0	0	27	-0.003561056032179181	14	3	0	0	22	0.11040339032692997	13	1	0	0	21	0.059668359581332375	4	11	0	0	27	-0.08102912158902688	19	2	0	0	21	0.07293080949969351	13
	5	10	0	0	27	0.03195500680088909	17	4	0	0	14	0.11723353066027174	13	1	0	0	21	0.06021022749095151	4	11	0	0	27	-0.003561056032179181	14	3	0	0	22	0.11040339032692997	13	1	0	0	21	0.059668359581332375	4	11	0	0	27	-0.08102912158902688	19	2	0	0	21	0.07293080949969351	13
	5	10	0	0	27	0.03195500680088909	16	5	0	0	14	0.12705077704808534	13	1	0	0	21	0.06021022749095151	4	11	0	0	27	-0.003561056032179181	15	2	0	0	22	0.08717511913739127	13	1	0	0	21	0.059668359581332375	4	11	0	0	27	-0.08102912158902688	19	2	0	0	21	0.07293080949969351	13
	5	10	0	0	27	0.03195500680088909	16	5	0	0	14	0.12705077704808534	13	1	0	0	21	0.06021022749095151	4	11	0	0	27	-0.003561056032179181	15	2	0	0	22	0.08717511913739127	13	1	0	0	21	0.059668359581332375	4	11	0	0	27	-0.08102912158902688	19	2	0	0	21	0.07293080949969351	13
	5	10	0	0	27	0.03195500680088909	17	4	0	0	14	0.11723353066027174	13	1	0	0	21	0.06021022749095151	4	11	0	0	27	-0.003561056032179181	16	1	0	0	22	0.05092835933629167	13	1	0	0	21	0.059668359581332375	4	11	0	0	27	-0.08102912158902688	20	1	0	0	21	0.041868055250844326	13
	5	10	0	0	27	0.03195500680088909	16	4	0	0	15	0.11962864623440626	13	1	0	0	21	0.06021022749095151	4	11	0	0	27	-0.003561056032179181	16	1	0	0	22	0.05092835933629167	13	1	0	0	21	0.059668359581332375	4	11	0	0	27	-0.08102912158902688	20	1	0	0	21	0.041868055250844326	13
	5	10	0	0	27	0.03195500680088909	17	3	0	0	15	0.10337180810103189	13	1	0	0	21	0.06021022749095151	4	11	0	0	27	-0.003561056032179181	16	1	0	0	22	0.05092835933629167	13	1	0	0	21	0.059668359581332375	4	11	0	0	27	-0.08102912158902688	20	1	0	0	21	0.041868055250844326	13
	5	10	0	0	27	0.03195500680088909	17	3	0	0	15	0.10337180810103189	13	1	0	0	21	0.06021022749095151	4	11	0	0	27	-0.003561056032179181	16	1	0	0	22	0.05092835933629167	13	1	0	0	21	0.059668359581332375	4	11	0	0	27	-0.08102912158902688	20	1	0	0	21	0.041868055250844326	13
	5	10	0	0	27	0.03195500680088909	16	3	0	0	16	0.10640385013468012	13	1	0	0	21	0.06021022749095151	4	11	0	0	27	-0.003561056032179181	17	0	0	0	22	0	13	1	0	0	21	0.059668359581332375	4	11	0	0	27	-0.08102912158902688	20	1	0	0	21	0.041868055250844326	13
	5	10	0	0	27	0.03195500680088909	18	1	0	0	16	0.04654147849675194	13	1	0	0	21	0.06021022749095151	3	12	0	0	27	-0.017723917780788037	17	0	0	0	22	0	13	1	0	0	21	0.059668359581332375	3	12	0	0	27	-0.08686896802987525	20	1	0	0	21	0.041868055250844326	13
	6	9	0	0	27	0.0550602666104642	18	1	0	0	16	0.04654147849675194	13	1	0	0	21	0.06021022749095151	3	12	0	0	27	-0.017723917780788037	17	0	0	0	22	0	13	1	0	0	21	0.059668359581332375	3	12	0	0	27	-0.08686896802987525	20	1	0	0	21	0.041868055250844326	13
	8	7	0	0	27	0.09971939199856372	18	1	0	0	16	0.04654147849675194	13	1	0	0	21	0.06021022749095151	3	12	0	0	27	-0.017723917780788037	17	0	0	0	22	0	13	1	0	0	21	0.059668359581332375	3	12	0	0	27	-0.08686896802987525	20	1	0	0	21	0.041868055250844326	13
	8	7	0	0	27	0.09971939199856372	18	1	0	0	16	0.04654147849675194	13	1	0	0	21	0.06021022749095151	3	12	0	0	27	-0.017723917780788037	16	0	0	0	23	0	13	1	0	0	21	0.059668359581332375	3	12	0	0	27	-0.08686896802987525	20	1	0	0	21	0.041868055250844326	13
	10	5	0	0	27	0.1270886145115557	18	1	0	0	16	0.04654147849675194	13	1	0	0	21	0.06021022749095151	3	12	0	0	27	-0.017723917780788037	16	0	0	0	23	0	13	1	0	0	21	0.059668359581332375	3	12	0	0	27	-0.08686896802987525	20	1	0	0	21	0.041868055250844326	13
	12	3	0	0	27	0.11890228146899202	18	1	0	0	16	0.04654147849675194	13	1	0	0	21	0.06021022749095151	3	12	0	0	27	-0.017723917780788037	16	0	0	0	23	0	13	1	0	0	21	0.059668359581332375	3	12	0	0	27	-0.08686896802987525	20	1	0	0	21	0.041868055250844326	13
	12	3	0	0	27	0.11890228146899202	18	1	0	0	16	0.04654147849675194	14	0	0	0	21	0	3	12	0	0	27	-0.017723917780788037	16	0	0	0	23	0	14	0	0	0	21	0	3	12	0	0	27	-0.08686896802987525	20	1	0	0	21	0.041868055250844326	14
	12	3	0	0	27	0.11890228146899202	18	1	0	0	16	0.04654147849675194	14	0	0	0	21	0	3	12	0	0	27	-0.017723917780788037	16	0	0	0	23	0	14	0	0	0	21	0	3	12	0	0	27	-0.08686896802987525	20	1	0	0	21	0.041868055250844326	14
	12	3	0	0	27	0.11890228146899202	19	0	0	0	16	0	14	0	0	0	21	0	3	12	0	0	27	-0.017723917780788037	16	0	0	0	23	0	14	0	0	0	21	0	3	12	0	0	27	-0.08686896802987525	20	1	0	0	21	0.041868055250844326	14
	12	3	0	0	27	0.11890228146899202	19	0	0	0	16	0	14	0	0	0	21	0	3	12	0	0	27	-0.017723917780788037	16	0	0	0	23	0	14	0	0	0	21	0	3	12	0	0	27	-0.08686896802987525	20	1	0	0	21	0.041868055250844326	14
	13	2	0	0	27	0.0957677651517369	19	0	0	0	16	0	14	0	0	0	21	0	3	12	0	0	27	-0.017723917780788037	16	0	0	0	23	0	14	0	0	0	21	0	3	12	0	0	27	-0.08686896802987525	21	0	0	0	21	0	14
	13	2	0	0	27	0.0957677651517369	19	0	0	0	16	0	14	0	0	0	21	0	3	12	0	0	27	-0.017723917780788037	16	0	0	0	23	0	14	0	0	0	21	0	3	12	0	0	27	-0.08686896802987525	21	0	0	0	21	0	14
	14	1	0	0	27	0.05689474019042488	18	1	0	0	16	0.04654147849675194	14	0	0	0	21	0	3	12	0	0	27	-0.017723917780788037	16	0	0	0	23	0	14	0	0	0	21	0	3	12	0	0	27	-0.08686896802987525	21	0	0	0	21	0	14
	14	1	0	0	27	0.05689474019042488	18	0	0	0	17	0	14	0	0	0	21	0	3	12	0	0	27	-0.017723917780788037	16	0	0	0	23	0	14	0	0	0	21	0	3	12	0	0	27	-0.08686896802987525	21	0	0	0	21	0	14
	14	1	0	0	27	0.05689474019042488	18	0	0	0	17	0	14	0	0	0	21	0	3	12	0	0	27	-0.017723917780788037	16	0	0	0	23	0	14	0	0	0	21	0	3	12	0	0	27	-0.08686896802987525	21	0	0	0	21	0	14
	14	1	0	0	27	0.05689474019042488	18	0	0	0	17	0	14	0	0	0	21	0	3	12	0	0	27	-0.017723917780788037	16	0	0	0	23	0	14	0	0	0	21	0	3	12	0	0	27	-0.08686896802987525	21	0	0	0	21	0	14
	14	1	0	0	27	0.05689474019042488	18	0	0	0	17	0	14	0	0	0	21	0	3	12	0	0	27	-0.017723917780788037	16	0	0	0	23	0	14	0	0	0	21	0	3	12	0	0	27	-0.08686896802987525	21	0	0	0	21	0	14
	14	1	0	0	27	0.05689474019042488	18	0	0	0	17	0	14	0	0	0	21	0	3	12	0	0	27	-0.017723917780788037	16	0	0	0	23	0	14	0	0	0	21	0	3	12	0	0	27	-0.08686896802987525	21	0	0	0	21	0	14
	14	1	0	0	27	0.05689474019042488	18	0	0	0	17	0	14	0	0	0	21	0	3	12	0	0	27	-0.017723917780788037	16	0	0	0	23	0	14	0	0	0	21	0	3	12	0	0	27	-0.08686896802987525	21	0	0	0	21	0	14
	14	1	0	0	27	0.05689474019042488	18	0	0	0	17	0	14	0	0	0	21	0	3	12	0	0	27	-0.017723917780788037	16	0	0	0	23	0	14	0	0	0	21	0	3	12	0	0	27	-0.08686896802987525	21	0	0	0	21	0	14
	14	1	0	0	27	0.05689474019042488	18	0	0	0	17	0	14	0	0	0	21	0	3	12	0	0	27	-0.017723917780788037	16	0	0	0	23	0	14	0	0	0	21	0	3	12	0	0	27	-0.08686896802987525	20	1	0	0	21	0.041868055250844326	14
	14	1	0	0	27	0.05689474019042488	18	0	0	0	17	0	13	0	0	0	22	0	3	12	0	0	27	-0.017723917780788037	16	0	0	0	23	0	13	0	0	0	22	0	3	12	0	0	27	-0.08686896802987525	20	1	0	0	21	0.041868055250844326	13
	14	1	0	0	27	0.05689474019042488	18	0	0	0	17	0	13	0	0	0	22	0	3	12	0	0	27	-0.017723917780788037	16	0	0	0	23	0	13	0	0	0	22	0	3	12	0	0	27	-0.08686896802987525	20	1	0	0	21	0.041868055250844326	13
	14	1	0	0	27	0.05689474019042488	18	0	0	0	17	0	13	0	0	0	22	0	3	12	0	0	27	-0.017723917780788037	16	0	0	0	23	0	13	0	0	0	22	0	3	12	0	0	27	-0.08686896802987525	20	1	0	0	21	0.041868055250844326	13
	14	1	0	0	27	0.05689474019042488	18	0	0	0	17	0	13	0	0	0	22	0	3	12	0	0	27	-0.017723917780788037	16	0	0	0	23	0	13	0	0	0	22	0	3	12	0	0	27	-0.08686896802987525	20	1	0	0	21	0.041868055250844326	13
	14	1	0	0	27	0.05689474019042488	18	0	0	0	17	0	13	0	0	0	22	0	3	12	0	0	27	-0.017723917780788037	16	0	0	0	23	0	13	0	0	0	22	0	3	12	0	0	27	-0.08686896802987525	20	1	0	0	21	0.041868055250844326	13
	15	0	0	0	27	0	18	0	0	0	17	0	13	0	0	0	22	0	3	12	0	0	27	-0.017723917780788037	16	0	0	0	23	0	13	0	0	0	22	0	3	12	0	0	27	-0.08686896802987525	20	1	0	0	21	0.041868055250844326	13
	15	0	0	0	27	0	18	0	0	0	17	0	13	0	0	0	22	0	3	12	0	0	27	-0.017723917780788037	16	0	0	0	23	0	13	0	0	0	22	0	3	12	0	0	27	-0.08686896802987525	20	1	0	0	21	0.041868055250844326	13
	15	0	0	0	27	0	18	0	0	0	17	0	13	0	0	0	22	0	3	12	0	0	27	-0.017723917780788037	16	0	0	0	23	0	13	0	0	0	22	0	3	12	0	0	27	-0.08686896802987525	19	2	0	0	21	0.07293080949969351	13
	15	0	0	0	27	0	18	0	0	0	17	0	13	0	0	0	22	0	3	12	0	0	27	-0.017723917780788037	16	0	0	0	23	0	13	0	0	0	22	0	3	12	0	0	27	-0.08686896802987525	19	2	0	0	21	0.07293080949969351	13
	15	0	0	0	27	0	18	0	0	0	17	0	13	0	0	0	22	0	3	12	0	0	27	-0.017723917780788037	16	0	0	0	23	0	13	0	0	0	22	0	3	12	0	0	27	-0.08686896802987525	19	2	0	0	21	0.07293080949969351	13
	15	0	0	0	27	0	18	0	0	0	17	0	13	0	0	0	22	0	3	12	0	0	27	-0.017723917780788037	16	0	0	0	23	0	13	0	0	0	22	0	3	12	0	0	27	-0.08686896802987525	19	2	0	0	21	0.07293080949969351	13
	15	0	0	0	27	0	18	0	0	0	17	0	13	0	0	0	22	0	3	12	0	0	27	-0.017723917780788037	16	0	0	0	23	0	13	0	0	0	22	0	3	12	0	0	27	-0.08686896802987525	19	2	0	0	21	0.07293080949969351	13
	15	0	0	0	27	0	18	0	0	0	17	0	13	0	0	0	22	0	3	12	0	0	27	-0.017723917780788037	16	0	0	0	23	0	13	0	0	0	22	0	3	12	0	0	27	-0.08686896802987525	19	2	0	0	21	0.07293080949969351	13
	15	0	0	0	27	0	18	0	0	0	17	0	13	0	0	0	22	0	3	12	0	0	27	-0.017723917780788037	16	0	0	0	23	0	13	0	0	0	22	0	3	12	0	0	27	-0.08686896802987525	19	2	0	0	21	0.07293080949969351	13
	15	0	0	0	27	0	18	0	0	0	17	0	13	0	0	0	22	0	3	11	0	0	28	-0.017549274924396674	16	0	0	0	23	0	13	0	0	0	22	0	3	11	0	0	28	-0.1008450683994886	19	2	0	0	21	0.07293080949969351	13
	15	0	0	0	27	0	18	0	0	0	17	0	13	0	0	0	22	0	3	11	0	0	28	-0.017549274924396674	16	0	0	0	23	0	13	0	0	0	22	0	3	11	0	0	28	-0.1008450683994886	19	2	0	0	21	0.07293080949969351	13
	15	0	0	0	27	0	18	0	0	0	17	0	13	0	0	0	22	0	3	11	0	0	28	-0.017549274924396674	16	0	0	0	23	0	13	0	0	0	22	0	3	11	0	0	28	-0.1008450683994886	19	2	0	0	21	0.07293080949969351	13
	15	0	0	0	27	0	18	0	0	0	17	0	13	0	0	0	22	0	3	11	0	0	28	-0.017549274924396674	16	0	0	0	23	0	13	0	0	0	22	0	3	11	0	0	28	-0.1008450683994886	19	2	0	0	21	0.07293080949969351	13
	15	0	0	0	27	0	18	0	0	0	17	0	13	0	0	0	22	0	3	11	0	0	28	-0.017549274924396674	16	0	0	0	23	0	13	0	0	0	22	0	3	11	0	0	28	-0.1008450683994886	19	2	0	0	21	0.07293080949969351	13
	15	0	0	0	27	0	18	0	0	0	17	0	13	0	0	0	22	0	3	11	0	0	28	-0.017549274924396674	16	0	0	0	23	0	13	0	0	0	22	0	3	11	0	0	28	-0.1008450683994886	19	2	0	0	21	0.07293080949969351	13
	15	0	0	0	27	0	18	0	0	0	17	0	13	0	0	0	22	0	3	11	0	0	28	-0.017549274924396674	16	0	0	0	23	0	13	0	0	0	22	0	3	11	0	0	28	-0.1008450683994886	19	2	0	0	21	0.07293080949969351	13
	15	0	0	0	27	0	18	0	0	0	17	0	13	0	0	0	22	0	3	11	0	0	28	-0.017549274924396674	16	0	0	0	23	0	13	0	0	0	22	0	3	11	0	0	28	-0.1008450683994886	20	1	0	0	21	0.041868055250844326	13
	15	0	0	0	27	0	18	0	0	0	17	0	13	0	0	0	22	0	3	11	0	0	28	-0.017549274924396674	16	0	0	0	23	0	13	0	0	0	22	0	3	11	0	0	28	-0.1008450683994886	20	1	0	0	21	0.041868055250844326	13
	15	0	0	0	27	0	18	0	0	0	17	0	13	0	0	0	22	0	3	11	0	0	28	-0.017549274924396674	16	0	0	0	23	0	13	0	0	0	22	0	3	11	0	0	28	-0.1008450683994886	20	1	0	0	21	0.041868055250844326	13
	15	0	0	0	27	0	18	0	0	0	17	0	13	0	0	0	22	0	3	11	0	0	28	-0.017549274924396674	16	0	0	0	23	0	13	0	0	0	22	0	3	11	0	0	28	-0.1008450683994886	20	1	0	0	21	0.041868055250844326	13
	15	0	0	0	27	0	18	0	0	0	17	0	13	0	0	0	22	0	3	11	0	0	28	-0.017549274924396674	16	0	0	0	23	0	13	0	0	0	22	0	3	11	0	0	28	-0.1008450683994886	20	1	0	0	21	0.041868055250844326	13
	15	0	0	0	27	0	18	0	0	0	17	0	13	0	0	0	22	0	3	11	0	0	28	-0.017549274924396674	16	0	0	0	23	0	13	0	0	0	22	0	3	11	0	0	28	-0.1008450683994886	20	1	0	0	21	0.041868055250844326	13
	15	0	0	0	27	0	18	0	0	0	17	0	13	0	0	0	22	0	3	11	0	0	28	-0.017549274924396674	16	0	0	0	23	0	13	0	0	0	22	0	3	11	0	0	28	-0.1008450683994886	20	1	0	0	21	0.041868055250844326	13
	15	0	0	0	27	0	18	0	0	0	17	0	13	0	0	0	22	0	3	11	0	0	28	-0.017549274924396674	16	0	0	0	23	0	13	0	0	0	22	0	3	11	0	0	28	-0.1008450683994886	20	1	0	0	21	0.041868055250844326	13
	15	0	0	0	27	0	18	0	0	0	17	0	13	0	0	0	22	0	3	11	0	0	28	-0.017549274924396674	16	0	0	0	23	0	13	0	0	0	22	0	3	11	0	0	28	-0.1008450683994886	20	1	0	0	21	0.041868055250844326	13
	15	0	0	0	27	0	18	0	0	0	17	0	13	0	0	0	22	0	3	11	0	0	28	-0.017549274924396674	16	0	0	0	23	0	13	0	0	0	22	0	3	11	0	0	28	-0.1008450683994886	20	1	0	0	21	0.041868055250844326	13
	15	0	0	0	27	0	18	0	0	0	17	0	13	0	0	0	22	0	3	11	0	0	28	-0.017549274924396674	16	0	0	0	23	0	13	0	0	0	22	0	3	11	0	0	28	-0.1008450683994886	20	1	0	0	21	0.041868055250844326	13
	14	1	0	0	27	0.05689474019042488	18	0	0	0	17	0	13	0	0	0	22	0	3	11	0	0	28	-0.017549274924396674	16	0	0	0	23	0	13	0	0	0	22	0	3	11	0	0	28	-0.1008450683994886	20	1	0	0	21	0.041868055250844326	13
	14	1	0	0	27	0.05689474019042488	18	0	0	0	17	0	13	0	0	0	22	0	3	11	0	0	28	-0.017549274924396674	16	0	0	0	23	0	13	0	0	0	22	0	3	11	0	0	28	-0.1008450683994886	20	1	0	0	21	0.041868055250844326	13
	14	1	0	0	27	0.05689474019042488	18	0	0	0	17	0	12	1	0	0	22	0.06391146190846647	3	11	0	0	28	-0.017549274924396674	16	0	0	0	23	0	12	1	0	0	22	0.0632190733822953	3	11	0	0	28	-0.1008450683994886	20	1	0	0	21	0.041868055250844326	12
	14	1	0	0	27	0.05689474019042488	18	0	0	0	17	0	12	1	0	0	22	0.06391146190846647	3	11	0	0	28	-0.017549274924396674	16	0	0	0	23	0	12	1	0	0	22	0.0632190733822953	3	11	0	0	28	-0.1008450683994886	20	1	0	0	21	0.041868055250844326	12
	14	1	0	0	27	0.05689474019042488	18	0	0	0	17	0	12	1	0	0	22	0.06391146190846647	3	11	0	0	28	-0.017549274924396674	16	0	0	0	23	0	12	1	0	0	22	0.0632190733822953	3	11	0	0	28	-0.1008450683994886	20	1	0	0	21	0.041868055250844326	12
	14	1	0	0	27	0.05689474019042488	18	0	0	0	17	0	12	1	0	0	22	0.06391146190846647	3	11	0	0	28	-0.017549274924396674	16	0	0	0	23	0	12	1	0	0	22	0.0632190733822953	3	11	0	0	28	-0.1008450683994886	19	2	0	0	21	0.07293080949969351	12
	14	1	0	0	27	0.05689474019042488	18	0	0	0	17	0	12	1	0	0	22	0.06391146190846647	3	11	0	0	28	-0.017549274924396674	16	0	0	0	23	0	12	1	0	0	22	0.0632190733822953	3	11	0	0	28	-0.1008450683994886	19	2	0	0	21	0.07293080949969351	12
	14	1	0	0	27	0.05689474019042488	18	0	0	0	17	0	12	1	0	0	22	0.06391146190846647	3	11	0	0	28	-0.017549274924396674	16	0	0	0	23	0	12	1	0	0	22	0.0632190733822953	3	11	0	0	28	-0.1008450683994886	20	1	0	0	21	0.041868055250844326	12
	14	1	0	0	27	0.05689474019042488	18	0	0	0	17	0	12	1	0	0	22	0.06391146190846647	3	11	0	0	28	-0.017549274924396674	16	0	0	0	23	0	12	1	0	0	22	0.0632190733822953	3	11	0	0	28	-0.1008450683994886	20	1	0	0	21	0.041868055250844326	12
	14	1	0	0	27	0.05689474019042488	18	0	0	0	17	0	12	1	0	0	22	0.06391146190846647	3	11	0	0	28	-0.017549274924396674	16	0	0	0	23	0	12	1	0	0	22	0.0632190733822953	3	11	0	0	28	-0.1008450683994886	20	1	0	0	21	0.041868055250844326	12
	14	1	0	0	27	0.05689474019042488	18	0	0	0	17	0	11	2	0	0	22	0.1041645122048111	3	11	0	0	28	-0.017549274924396674	16	0	0	0	23	0	11	2	0	0	22	0.10162575427551682	3	11	0	0	28	-0.1008450683994886	20	1	0	0	21	0.041868055250844326	11
	14	1	0	0	27	0.05689474019042488	18	0	0	0	17	0	11	2	0	0	22	0.1041645122048111	3	11	0	0	28	-0.017549274924396674	16	0	0	0	23	0	11	2	0	0	22	0.10162575427551682	3	11	0	0	28	-0.1008450683994886	21	0	0	0	21	0	11
	14	1	0	0	27	0.05689474019042488	18	0	0	0	17	0	11	2	0	0	22	0.1041645122048111	3	11	0	0	28	-0.017549274924396674	16	0	0	0	23	0	11	2	0	0	22	0.10162575427551682	3	11	0	0	28	-0.1008450683994886	21	0	0	0	21	0	11
	14	1	0	0	27	0.05689474019042488	18	0	0	0	17	0	12	1	0	0	22	0.06391146190846647	3	11	0	0	28	-0.017549274924396674	16	0	0	0	23	0	12	1	0	0	22	0.0632190733822953	3	11	0	0	28	-0.1008450683994886	21	0	0	0	21	0	12
	14	1	0	0	27	0.05689474019042488	18	0	0	0	17	0	12	1	0	0	22	0.06391146190846647	3	11	0	0	28	-0.017549274924396674	16	0	0	0	23	0	12	1	0	0	22	0.0632190733822953	3	11	0	0	28	-0.1008450683994886	21	0	0	0	21	0	12
	14	1	0	0	27	0.05689474019042488	18	0	0	0	17	0	12	1	0	0	22	0.06391146190846647	3	11	0	0	28	-0.017549274924396674	16	0	0	0	23	0	12	1	0	0	22	0.0632190733822953	3	11	0	0	28	-0.1008450683994886	21	0	0	0	21	0	12
	14	1	0	0	27	0.05689474019042488	18	0	0	0	17	0	12	1	0	0	22	0.06391146190846647	3	11	0	0	28	-0.017549274924396674	16	0	0	0	23	0	12	1	0	0	22	0.0632190733822953	3	11	0	0	28	-0.1008450683994886	21	0	0	0	21	0	12
	14	1	0	0	27	0.05689474019042488	18	0	0	0	17	0	12	1	0	0	22	0.06391146190846647	3	11	0	0	28	-0.017549274924396674	16	0	0	0	23	0	12	1	0	0	22	0.0632190733822953	3	11	0	0	28	-0.1008450683994886	21	0	0	0	21	0	12
	14	1	0	0	27	0.05689474019042488	18	0	0	0	17	0	13	0	0	0	22	0	3	11	0	0	28	-0.017549274924396674	16	0	0	0	23	0	13	0	0	0	22	0	3	11	0	0	28	-0.1008450683994886	21	0	0	0	21	0	13
	14	1	0	0	27	0.05689474019042488	18	0	0	0	17	0	13	0	0	0	22	0	3	11	0	0	28	-0.017549274924396674	16	0	0	0	23	0	13	0	0	0	22	0	3	11	0	0	28	-0.1008450683994886	21	0	0	0	21	0	13
	14	1	0	0	27	0.05689474019042488	18	0	0	0	17	0	13	0	0	0	22	0	3	11	0	0	28	-0.017549274924396674	16	0	0	0	23	0	13	0	0	0	22	0	3	11	0	0	28	-0.1008450683994886	21	0	0	0	21	0	13
	14	1	0	0	27	0.05689474019042488	18	0	0	0	17	0	13	0	0	0	22	0	3	11	0	0	28	-0.017549274924396674	16	0	0	0	23	0	13	0	0	0	22	0	3	11	0	0	28	-0.1008450683994886	21	0	0	0	21	0	13
	13	2	0	0	27	0.0957677651517369	18	0	0	0	17	0	13	0	0	0	22	0	3	11	0	0	28	-0.017549274924396674	16	0	0	0	23	0	13	0	0	0	22	0	3	11	0	0	28	-0.1008450683994886	21	0	0	0	21	0	13
	13	2	0	0	27	0.0957677651517369	18	0	0	0	17	0	13	0	0	0	22	0	3	11	0	0	28	-0.017549274924396674	16	0	0	0	23	0	13	0	0	0	22	0	3	11	0	0	28	-0.1008450683994886	21	0	0	0	21	0	13
	13	2	0	0	27	0.0957677651517369	18	0	0	0	17	0	13	0	0	0	22	0	3	11	0	0	28	-0.017549274924396674	16	0	0	0	23	0	13	0	0	0	22	0	3	11	0	0	28	-0.1008450683994886	21	0	0	0	21	0	13
	13	2	0	0	27	0.0957677651517369	18	0	0	0	17	0	13	0	0	0	22	0	3	11	0	0	28	-0.017549274924396674	16	0	0	0	23	0	13	0	0	0	22	0	3	11	0	0	28	-0.1008450683994886	21	0	0	0	21	0	13
	14	1	0	0	27	0.05689474019042488	18	0	0	0	17	0	13	0	0	0	22	0	3	11	0	0	28	-0.017549274924396674	16	0	0	0	23	0	13	0	0	0	22	0	3	11	0	0	28	-0.1008450683994886	21	0	0	0	21	0	13
	14	1	0	0	27	0.05689474019042488	18	0	0	0	17	0	13	0	0	0	22	0	3	11	0	0	28	-0.017549274924396674	16	0	0	0	23	0	13	0	0	0	22	0	3	11	0	0	28	-0.1008450683994886	21	0	0	0	21	0	13
	14	1	0	0	27	0.05689474019042488	18	0	0	0	17	0	13	0	0	0	22	0	3	11	0	0	28	-0.017549274924396674	16	0	0	0	23	0	13	0	0	0	22	0	3	11	0	0	28	-0.1008450683994886	21	0	0	0	21	0	13
	14	1	0	0	27	0.05689474019042488	18	0	0	0	17	0	13	0	0	0	22	0	3	11	0	0	28	-0.017549274924396674	16	0	0	0	23	0	13	0	0	0	22	0	3	11	0	0	28	-0.1008450683994886	21	0	0	0	21	0	13
	14	1	0	0	27	0.05689474019042488	18	0	0	0	17	0	13	0	0	0	22	0	3	11	0	0	28	-0.017549274924396674	16	0	0	0	23	0	13	0	0	0	22	0	3	11	0	0	28	-0.1008450683994886	21	0	0	0	21	0	13
	14	1	0	0	27	0.05689474019042488	18	0	0	0	17	0	13	0	0	0	22	0	3	11	0	0	28	-0.017549274924396674	16	0	0	0	23	0	13	0	0	0	22	0	3	11	0	0	28	-0.1008450683994886	21	0	0	0	21	0	13
	14	1	0	0	27	0.05689474019042488	18	0	0	0	17	0	13	0	0	0	22	0	3	11	0	0	28	-0.017549274924396674	16	0	0	0	23	0	13	0	0	0	22	0	3	11	0	0	28	-0.1008450683994886	21	0	0	0	21	0	13
	14	1	0	0	27	0.05689474019042488	18	0	0	0	17	0	11	2	0	0	22	0.1041645122048111	3	11	0	0	28	-0.017549274924396674	16	0	0	0	23	0	11	2	0	0	22	0.10162575427551682	3	11	0	0	28	-0.1008450683994886	21	0	0	0	21	0	11
	14	1	0	0	27	0.05689474019042488	18	0	0	0	17	0	11	2	0	0	22	0.1041645122048111	3	11	0	0	28	-0.017549274924396674	16	0	0	0	23	0	11	2	0	0	22	0.10162575427551682	3	11	0	0	28	-0.1008450683994886	21	0	0	0	21	0	11
	14	1	0	0	27	0.05689474019042488	18	0	0	0	17	0	11	2	0	0	22	0.1041645122048111	3	11	0	0	28	-0.017549274924396674	16	0	0	0	23	0	11	2	0	0	22	0.10162575427551682	3	11	0	0	28	-0.1008450683994886	21	0	0	0	21	0	11
	14	1	0	0	27	0.05689474019042488	18	0	0	0	17	0	12	1	0	0	22	0.06391146190846647	3	11	0	0	28	-0.017549274924396674	16	0	0	0	23	0	12	1	0	0	22	0.0632190733822953	3	11	0	0	28	-0.1008450683994886	21	0	0	0	21	0	12
	14	1	0	0	27	0.05689474019042488	18	0	0	0	17	0	12	1	0	0	22	0.06391146190846647	3	11	0	0	28	-0.017549274924396674	16	0	0	0	23	0	12	1	0	0	22	0.0632190733822953	3	11	0	0	28	-0.1008450683994886	21	0	0	0	21	0	12
	14	1	0	0	27	0.05689474019042488	18	0	0	0	17	0	12	1	0	0	22	0.06391146190846647	3	11	0	0	28	-0.017549274924396674	16	0	0	0	23	0	12	1	0	0	22	0.0632190733822953	3	11	0	0	28	-0.1008450683994886	21	0	0	0	21	0	12
	14	1	0	0	27	0.05689474019042488	18	0	0	0	17	0	12	1	0	0	22	0.06391146190846647	3	11	0	0	28	-0.017549274924396674	16	0	0	0	23	0	12	1	0	0	22	0.0632190733822953	3	11	0	0	28	-0.1008450683994886	21	0	0	0	21	0	12
	14	1	0	0	27	0.05689474019042488	18	0	0	0	17	0	12	1	0	0	22	0.06391146190846647	3	11	0	0	28	-0.017549274924396674	16	0	0	0	23	0	12	1	0	0	22	0.0632190733822953	3	11	0	0	28	-0.1008450683994886	21	0	0	0	21	0	12
	14	1	0	0	27	0.05689474019042488	18	0	0	0	17	0	12	1	0	0	22	0.06391146190846647	3	11	0	0	28	-0.017549274924396674	16	0	0	0	23	0	12	1	0	0	22	0.0632190733822953	3	11	0	0	28	-0.1008450683994886	21	0	0	0	21	0	12
	14	1	0	0	27	0.05689474019042488	18	0	0	0	17	0	13	0	0	0	22	0	3	11	0	0	28	-0.017549274924396674	16	0	0	0	23	0	13	0	0	0	22	0	3	11	0	0	28	-0.1008450683994886	21	0	0	0	21	0	13
	14	1	0	0	27	0.05689474019042488	18	0	0	0	17	0	13	0	0	0	22	0	3	11	0	0	28	-0.017549274924396674	16	0	0	0	23	0	13	0	0	0	22	0	3	11	0	0	28	-0.1008450683994886	21	0	0	0	21	0	13
	14	1	0	0	27	0.05689474019042488	18	0	0	0	17	0	13	0	0	0	22	0	3	11	0	0	28	-0.017549274924396674	16	0	0	0	23	0	13	0	0	0	22	0	3	11	0	0	28	-0.1008450683994886	20	1	0	0	21	0.041868055250844326	13
	14	1	0	0	27	0.05689474019042488	18	0	0	0	17	0	12	1	0	0	22	0.06391146190846647	3	11	0	0	28	-0.017549274924396674	16	0	0	0	23	0	12	1	0	0	22	0.0632190733822953	3	11	0	0	28	-0.1008450683994886	20	1	0	0	21	0.041868055250844326	12
	14	1	0	0	27	0.05689474019042488	18	0	0	0	17	0	12	1	0	0	22	0.06391146190846647	3	11	0	0	28	-0.017549274924396674	16	0	0	0	23	0	12	1	0	0	22	0.0632190733822953	3	11	0	0	28	-0.1008450683994886	20	1	0	0	21	0.041868055250844326	12
	14	1	0	0	27	0.05689474019042488	18	0	0	0	17	0	12	1	0	0	22	0.06391146190846647	3	11	0	0	28	-0.017549274924396674	16	0	0	0	23	0	12	1	0	0	22	0.0632190733822953	3	11	0	0	28	-0.1008450683994886	20	1	0	0	21	0.041868055250844326	12
	14	1	0	0	27	0.05689474019042488	18	0	0	0	17	0	13	1	0	0	22	0.06021022749095151	3	11	0	0	28	-0.017549274924396674	16	0	0	0	23	0	13	1	0	0	22	0.059668359581332375	3	11	0	0	28	-0.1008450683994886	20	1	0	0	21	0.041868055250844326	13
	14	1	0	0	27	0.05689474019042488	18	0	0	0	17	0	14	1	0	0	22	0.05689474019042488	3	11	0	0	28	-0.017549274924396674	16	0	0	0	23	0	14	1	0	0	22	0.056462650812659644	3	11	0	0	28	-0.1008450683994886	20	1	0	0	21	0.041868055250844326	14
	14	1	0	0	27	0.05689474019042488	18	0	0	0	17	0	14	1	0	0	22	0.05689474019042488	3	11	0	0	28	-0.017549274924396674	16	0	0	0	23	0	14	1	0	0	22	0.056462650812659644	3	11	0	0	28	-0.1008450683994886	20	1	0	0	21	0.041868055250844326	14
	14	1	0	0	27	0.05689474019042488	18	0	0	0	17	0	14	1	0	0	22	0.05689474019042488	3	11	0	0	28	-0.017549274924396674	16	0	0	0	23	0	14	1	0	0	22	0.056462650812659644	3	11	0	0	28	-0.1008450683994886	20	1	0	0	21	0.041868055250844326	14
	14	1	0	0	27	0.05689474019042488	18	0	0	0	17	0	14	1	0	0	22	0.05689474019042488	3	11	0	0	28	-0.017549274924396674	16	0	0	0	23	0	14	1	0	0	22	0.056462650812659644	3	11	0	0	28	-0.1008450683994886	20	1	0	0	21	0.041868055250844326	14
	15	1	0	0	27	0.053911678755103644	19	0	0	0	17	0	14	1	0	0	22	0.05689474019042488	3	11	0	0	28	-0.017549274924396674	17	0	0	0	23	0	14	1	0	0	22	0.056462650812659644	3	11	0	0	28	-0.1008450683994886	21	1	0	0	21	0.040262124260664355	14
	15	1	0	0	27	0.053911678755103644	19	0	0	0	17	0	15	2	0	0	22	0.08825392170662	3	11	0	0	28	-0.017549274924396674	18	0	0	0	23	0	15	2	0	0	22	0.08717511913739127	3	11	0	0	28	-0.1008450683994886	22	1	0	0	21	0.038765558995839916	15
	15	1	0	0	27	0.053911678755103644	21	0	0	0	17	0	15	2	0	0	22	0.08825392170662	3	12	0	0	28	-0.017723917780788037	18	0	0	0	23	0	15	2	0	0	22	0.08717511913739127	3	12	0	0	28	-0.08686896802987525	23	1	0	0	21	0.03736923276516721	15
	15	1	0	0	27	0.053911678755103644	21	0	0	0	17	0	15	2	0	0	22	0.08825392170662	3	13	0	0	28	-0.017744479012493472	19	0	0	0	23	0	15	2	0	0	22	0.08717511913739127	3	13	0	0	28	-0.07619353711543435	24	1	0	0	21	0.036064590907270204	15
	16	1	0	0	27	0.051216040021419315	22	0	0	0	17	0	15	2	0	0	22	0.08825392170662	3	16	0	0	28	-0.017272416333017074	20	0	0	0	23	0	15	2	0	0	22	0.08717511913739127	3	16	0	0	28	-0.055447516904099624	25	0	0	0	21	0	15
	16	1	0	0	27	0.051216040021419315	24	0	0	0	17	0	18	0	0	0	22	0	3	17	0	0	28	-0.017016878024361755	21	0	0	0	23	0	18	0	0	0	22	0	3	17	0	0	28	-0.05079170932561763	26	0	0	0	21	0	18
	17	1	0	0	27	0.048769943645092226	23	1	0	0	17	0.03784969643061631	19	0	0	0	22	0	3	17	0	0	28	-0.017016878024361755	22	0	0	0	23	0	19	0	0	0	22	0	3	17	0	0	28	-0.05079170932561763	26	0	0	0	21	0	19
	18	2	0	0	27	0.07864555675342674	23	2	0	0	17	0.06624861811011677	20	0	0	0	22	0	3	18	0	0	28	-0.016736702124786715	24	0	0	0	23	0	20	0	0	0	22	0	3	18	0	0	28	-0.046845167870192744	26	1	0	0	21	0.033699527428406685	20
	19	2	0	0	27	0.07584032791124505	24	2	0	0	17	0.06419720949022317	20	0	0	0	22	0	3	21	0	0	28	-0.015826791560690518	24	0	0	0	23	0	20	0	0	0	22	0	3	21	0	0	28	-0.03795674137755449	26	1	0	0	21	0.033699527428406685	20
	20	2	0	0	27	0.0732110065158276	26	2	0	0	17	0.06043741632378153	21	0	0	0	22	0	3	21	0	0	28	-0.015826791560690518	26	0	0	0	23	0	21	0	0	0	22	0	3	21	0	0	28	-0.03795674137755449	30	0	0	0	21	0	21
	20	3	0	0	27	0.09488398104141771	28	2	0	0	17	0.05707834411317068	21	0	0	0	22	0	3	22	0	0	28	-0.015517010301953823	27	0	0	0	23	0	21	0	0	0	22	0	3	22	0	0	28	-0.035692250110154214	33	0	0	0	21	0	21
	20	3	0	0	27	0.09488398104141771	29	2	0	0	17	0.05553060332363527	23	0	0	0	22	0	3	22	0	0	28	-0.015517010301953823	29	0	0	0	23	0	23	0	0	0	22	0	3	22	0	0	28	-0.035692250110154214	35	1	0	0	21	0.02595723272290172	23
	20	4	0	0	27	0.10993780541147362	30	2	0	0	17	0.05406217401626001	25	0	0	0	22	0	3	23	0	0	28	-0.015209207455840592	32	0	0	0	23	0	25	0	0	0	22	0	3	23	0	0	28	-0.03368076229129676	36	1	0	0	21	0.02530751384886937	25
	22	4	0	0	27	0.105212253337919	31	2	0	0	17	0.052667351629577884	26	0	0	0	22	0	3	23	0	0	28	-0.015209207455840592	31	1	0	0	23	0.02906390242840178	26	0	0	0	22	0	3	23	0	0	28	-0.03368076229129676	36	1	0	0	21	0.02530751384886937	26
	25	4	0	0	27	0.09854451725624348	31	3	0	0	17	0.07168227907594768	26	0	0	0	22	0	3	26	0	0	28	-0.014314173751150065	31	1	0	0	23	0.02906390242840178	26	0	0	0	22	0	3	26	0	0	28	-0.02880398851099602	36	1	0	0	21	0.02530751384886937	26
	25	5	0	0	27	0.11018421194105663	33	3	0	0	17	0.06853934292765228	28	0	0	0	22	0	3	29	0	0	28	-0.013479610423945904	33	1	0	0	23	0.027477491719406253	28	0	0	0	22	0	3	29	0	0	28	-0.025157093174186886	39	1	0	0	21	0.023537642564861586	28
	25	7	0	0	27	0.1246385993326543	34	3	0	0	17	0.06706332177547684	29	0	0	0	22	0	3	33	0	0	28	-0.012473322715158674	35	3	0	0	23	0.06545214349142321	29	0	0	0	22	0	3	33	0	0	28	-0.021522178566734152	39	1	0	0	21	0.023537642564861586	29
	26	7	0	0	27	0.12330005559964448	34	4	0	0	17	0.0819759133540666	30	0	0	0	22	0	3	33	0	0	28	-0.012473322715158674	36	2	0	0	23	0.04654147849675194	30	0	0	0	22	0	3	33	0	0	28	-0.021522178566734152	43	1	0	0	21	0.02152664074432539	30
	27	7	0	0	27	0.12191966313020255	39	2	0	0	17	0.043619360019883834	31	0	0	0	22	0	3	34	0	0	28	-0.012240523415344751	39	2	0	0	23	0.04354901446609134	31	0	0	0	22	0	3	34	0	0	28	-0.02077183182845248	44	1	0	0	21	0.021076000949753357	31
	27	8	0	0	27	0.12658922624685381	42	1	0	0	17	0.022066537100766094	34	0	0	0	22	0	4	34	0	0	28	-0.012426620471643564	41	2	0	0	23	0.041755466918282025	34	0	0	0	22	0	4	34	0	0	28	-0.022564369979995384	47	1	0	0	21	0.019829814468642817	34
	26	9	0	0	27	0.13040306846794497	42	2	0	0	17	0.04096878834818084	34	0	0	0	22	0	4	37	0	0	28	-0.012067481937540016	43	2	0	0	23	0.04010163198372777	34	0	0	0	22	0	4	37	0	0	28	-0.0207272089588663	51	1	0	0	21	0.018379435342460147	34
	27	9	0	0	27	0.12969879792180286	44	4	0	0	17	0.0685936243308259	34	0	0	0	22	0	4	40	0	0	28	-0.011691587734286291	43	3	0	0	23	0.05598211149278266	34	0	0	0	22	0	4	40	0	0	28	-0.01917536182863886	53	2	0	0	21	0.03335992452072122	34
	31	7	0	0	27	0.11619189888648071	48	4	0	0	17	0.06432796286992631	35	0	0	0	22	0	4	42	0	0	28	-0.01143900329402876	43	3	0	0	23	0.05598211149278266	35	0	0	0	22	0	4	42	0	0	28	-0.01826741293815975	54	2	0	0	21	0.032818808378935395	35
	34	7	0	0	27	0.11187641752560865	51	3	0	0	17	0.04890775973671712	34	1	0	0	22	0.02677647452436767	4	44	0	0	28	-0.011188138630292312	42	4	0	0	23	0.07074421950804914	34	1	0	0	22	0.026747045753026968	4	44	0	0	28	-0.017443855303718638	56	2	0	0	21	0.031786885093973774	34
	37	7	0	0	27	0.10766902825194212	55	4	0	0	17	0.05797337165215568	36	1	0	0	22	0.02542084711989235	4	44	0	0	28	-0.011188138630292312	42	4	0	0	23	0.07074421950804914	36	1	0	0	22	0.025396074143815128	4	44	0	0	28	-0.017443855303718638	56	2	0	0	21	0.031786885093973774	36
	39	8	0	0	27	0.11178775188742596	56	6	0	0	17	0.0770984663547914	36	1	0	0	22	0.02542084711989235	4	45	0	0	28	-0.011063969314758617	43	4	0	0	23	0.0695677974409113	36	1	0	0	22	0.025396074143815128	4	45	0	0	28	-0.017060052107858173	58	2	0	0	21	0.030817085259944716	36
	40	9	0	0	27	0.11622777842721646	59	6	0	0	17	0.07436677887313022	36	1	0	0	22	0.02542084711989235	4	46	0	0	28	-0.010940891733656909	46	4	0	0	23	0.06624861811011677	36	1	0	0	22	0.025396074143815128	4	46	0	0	28	-0.01669321194727182	63	2	0	0	21	0.028630616724882728	36
	41	8	0	0	27	0.10930901207750776	60	8	0	0	17	0.08894136044349225	37	1	0	0	22	0.024793019159759767	6	45	0	0	28	-0.010459524140356906	47	4	0	0	23	0.06520764165851443	37	1	0	0	22	0.02477020868500142	6	45	0	0	28	-0.018054179177015517	64	3	0	0	21	0.04029003007123096	37
	43	8	0	0	27	0.10688263165581109	63	6	0	0	17	0.07099349296834366	39	0	0	0	22	0	8	46	0	0	28	-0.0076141742116741925	47	5	0	0	23	0.0764913159094634	39	0	0	0	22	0	8	46	0	0	28	-0.01592981299022971	66	3	0	0	21	0.039250875145218585	39
	45	7	0	0	27	0.09732105001590008	64	6	0	0	17	0.07019463778408877	41	1	0	0	22	0.022562950458744305	8	47	0	0	28	-0.00782497963512721	48	4	0	0	23	0.06419720949022317	41	1	0	0	22	0.022546205427867394	8	47	0	0	28	-0.01586126143176331	67	3	0	0	21	0.038750789220409955	41
	46	7	0	0	27	0.09612766562254031	64	8	0	0	17	0.08541881074337344	43	1	0	0	22	0.021591430823277483	8	49	0	0	28	-0.008193324819002258	52	4	0	0	23	0.06043741632378153	43	1	0	0	22	0.021576922351521814	8	49	0	0	28	-0.0157112295918123	70	3	0	0	21	0.037322984768679235	43
	47	6	0	0	27	0.08650137751950286	66	9	0	0	17	0.09019655252441809	46	1	0	0	22	0.020281105381156534	9	49	0	0	28	-0.006403772993040916	52	4	0	0	23	0.06043741632378153	46	1	0	0	22	0.020269261957663154	9	49	0	0	28	-0.014266419672759087	72	3	0	0	21	0.03642730951051165	46
	48	6	0	0	27	0.0853578986747578	66	11	0	0	17	0.1011929160732604	46	1	0	0	22	0.020281105381156534	10	50	0	0	28	-0.004634495850272416	55	4	0	0	23	0.05788388948312316	46	1	0	0	22	0.020269261957663154	10	50	0	0	28	-0.012526732046186562	71	5	0	0	21	0.056273086301984084	46
	47	7	0	0	27	0.09495683650895448	68	9	0	0	17	0.08856099834108773	47	1	0	0	22	0.01987888306375309	10	51	0	0	28	-0.004958917360043299	56	4	0	0	23	0.05707834411317068	47	1	0	0	22	0.019867781757337423	10	51	0	0	28	-0.012621368877084187	70	6	0	0	21	0.0653489946871226	47
	47	8	0	0	27	0.10221585805403846	67	11	0	0	17	0.10038199526469652	49	2	0	0	22	0.03587064262062749	10	54	0	0	28	-0.005810683006102182	57	4	0	0	23	0.056294182183820804	49	2	0	0	22	0.035834516842409195	10	54	0	0	28	-0.012840102422922032	73	6	0	0	21	0.06336047230254785	49
	49	9	0	0	27	0.10627196631082445	67	12	0	0	17	0.10505479575575241	49	2	0	0	22	0.03587064262062749	10	54	0	0	28	-0.005810683006102182	58	4	0	0	23	0.05553060332363527	49	2	0	0	22	0.035834516842409195	10	54	0	0	28	-0.012840102422922032	74	6	0	0	21	0.06272271317525122	49
	51	10	0	0	27	0.10966582217293293	67	14	0	0	17	0.11295853612129025	49	2	0	0	22	0.03587064262062749	10	57	0	0	28	-0.006506729341848086	61	4	0	0	23	0.05335589826394516	49	2	0	0	22	0.035834516842409195	10	57	0	0	28	-0.012977481715658245	76	5	0	0	21	0.05335086429162162	49
	52	11	0	0	27	0.11345343681753048	68	15	0	0	17	0.11557699089409448	50	2	0	0	22	0.035243197924398326	10	59	0	0	28	-0.006898421582323442	62	4	0	0	23	0.052667351629577884	50	2	0	0	22	0.035209147565100636	10	59	0	0	28	-0.013032505735118815	80	4	0	0	21	0.04259922083893877	50
	54	11	0	0	27	0.11161261576220631	69	17	0	0	17	0.12055393349517715	51	2	0	0	22	0.0346371472664834	11	59	0	0	28	-0.005318028615280505	63	5	0	0	23	0.061936059608578675	51	2	0	0	22	0.034605016324144526	11	59	0	0	28	-0.01167370521889836	82	4	0	0	21	0.041723407591364066	51
	55	10	0	0	27	0.10578433279447766	72	16	0	0	17	0.11594610735822165	53	2	0	0	22	0.0334850349228564	11	60	0	0	28	-0.0055591678551589925	64	5	0	0	23	0.06119969523851714	53	2	0	0	22	0.03345633079849888	11	60	0	0	28	-0.01175590733274878	83	4	0	0	21	0.04129862662267081	53
	56	11	0	0	27	0.1097960154191152	78	12	0	0	17	0.09686765919252477	56	2	0	0	22	0.03189281081218271	10	62	0	0	28	-0.007394730674776962	66	5	0	0	23	0.059776302939579994	56	2	0	0	22	0.03186838969188469	10	62	0	0	28	-0.013070527095784538	86	5	0	0	21	0.04830776817865875	56
	58	11	0	0	27	0.10800794192715035	78	12	0	0	17	0.09686765919252477	56	2	0	0	22	0.03189281081218271	10	64	0	0	28	-0.007673173838987066	68	5	0	0	23	0.05841530097041411	56	2	0	0	22	0.03186838969188469	10	64	0	0	28	-0.013071125777610175	89	5	0	0	21	0.04697111891137043	56
	59	11	0	0	27	0.1071256416338034	80	12	0	0	17	0.09548174547222185	56	2	0	0	22	0.03189281081218271	12	64	0	0	28	-0.004902312791744119	69	7	0	0	23	0.07413852659909016	56	2	0	0	22	0.03186838969188469	12	64	0	0	28	-0.010701977468910015	88	6	0	0	21	0.05492731998455514	56
	62	10	0	0	27	0.09939636006016744	82	10	0	0	17	0.08411125477666916	58	2	0	0	22	0.030912354299707193	12	67	0	0	28	-0.00556615222554407	72	7	0	0	23	0.07195451843434594	58	2	0	0	22	0.0308903252118428	12	67	0	0	28	-0.010980981858176444	90	5	0	0	21	0.04654147849675195	58
	66	7	0	0	27	0.07658664417284608	86	7	0	0	17	0.06325121023212427	59	2	0	0	22	0.030444256484715517	13	67	0	0	28	-0.004061115809913985	74	5	0	0	23	0.05466992999012424	59	2	0	0	22	0.030423306862489653	13	67	0	0	28	-0.009629786873822238	91	5	0	0	21	0.04611945203468682	59
	68	6	0	0	27	0.06716238295044273	86	7	0	0	17	0.06325121023212427	61	2	0	0	22	0.02954911020268099	13	67	0	0	28	-0.004061115809913985	75	5	0	0	23	0.054090599163020905	61	2	0	0	22	0.029530116805960557	13	67	0	0	28	-0.009629786873822238	92	5	0	0	21	0.04570484502970019	61
	68	7	0	0	27	0.07502171960556701	90	6	0	0	17	0.05415491868255995	62	3	0	0	22	0.04154886944721334	16	65	0	0	28	0.002146272773920366	77	5	0	0	23	0.05296706858151749	62	3	0	0	22	0.04151062129017455	16	65	0	0	28	-0.003981469951511777	95	4	0	0	21	0.03679416470112601	62
	68	9	0	0	27	0.08856099834108773	93	5	0	0	17	0.04542373634382829	63	2	0	0	22	0.028704833959172903	16	65	0	0	28	0.002146272773920366	80	6	0	0	23	0.05934185474457127	63	2	0	0	22	0.02868756059792958	16	65	0	0	28	-0.003981469951511777	96	4	0	0	21	0.03646217501925153	63
	70	9	0	0	27	0.08697563261190745	96	5	0	0	17	0.04423214711174269	63	2	0	0	22	0.028704833959172903	16	66	0	0	28	0.0017081720782644828	82	5	0	0	23	0.050347917558107066	63	2	0	0	22	0.02868756059792958	16	66	0	0	28	-0.004297202054982114	98	5	0	0	21	0.04336288224489645	63
	72	9	0	0	27	0.08543893231819791	97	5	0	0	17	0.043848534128270764	65	2	0	0	22	0.027907235180298574	16	68	0	0	28	8.857439592936576E-4	84	5	0	0	23	0.04936986020362967	65	2	0	0	22	0.027891480264338592	16	68	0	0	28	-0.00488521691523774	97	7	0	0	21	0.05745733315725455	65
	73	9	0	0	27	0.08468834283667968	97	7	0	0	17	0.05765975978645773	66	2	0	0	22	0.027524753132566224	16	68	0	0	28	8.857439592936576E-4	85	5	0	0	23	0.048894656612342005	66	2	0	0	22	0.027509691006527438	16	68	0	0	28	-0.00488521691523774	99	6	0	0	21	0.05000311816349774	66
	76	8	0	0	27	0.07620635198077513	99	7	0	0	17	0.05674460276886806	67	2	0	0	22	0.02715256689196617	16	70	0	0	28	1.296141196140264E-4	85	5	0	0	23	0.048894656612342005	67	2	0	0	22	0.02713815752207987	16	70	0	0	28	-0.005419903187499001	101	6	0	0	22	0.049198687833273386	67
	77	11	0	0	27	0.09278807954950907	101	7	0	0	17	0.05585727037256831	67	2	0	0	23	0.02715256689196617	17	71	0	0	29	0.0015798582248664171	87	4	0	0	25	0.039759313255709916	67	2	0	0	23	0.02713815752207987	17	71	0	0	29	-0.00393754050922598	101	7	0	0	22	0.05567661721318267	67
	78	12	0	0	27	0.09686765919252477	105	5	0	0	17	0.04100100706048683	68	2	0	0	23	0.02679026832116582	18	71	0	0	29	0.0034700364683493573	89	4	0	0	25	0.03899146143298131	68	2	0	0	23	0.02677647452436767	18	71	0	0	29	-0.002106100127359767	101	8	0	0	22	0.06173774855315077	68
	79	13	0	0	27	0.10054625450109056	104	5	0	0	19	0.04133679565474221	69	2	0	0	23	0.026437470453242875	18	74	0	0	29	0.0022247733358018856	89	6	0	0	26	0.05459179344175404	69	2	0	0	23	0.02642425765699258	18	74	0	0	29	-0.0030594793580257297	103	8	0	0	22	0.06082818825658063	69
	81	12	0	0	27	0.09480054187783561	103	6	0	0	19	0.04854946539391156	69	2	0	0	23	0.026437470453242875	19	74	0	0	29	0.004058242405602785	91	5	0	0	26	0.04622182682634276	69	2	0	0	23	0.02642425765699258	19	74	0	0	29	-0.0012768390366227707	105	8	0	0	22	0.05994389018721536	69
	86	9	0	0	27	0.07591267836864891	107	5	0	0	19	0.040345358187036336	70	1	0	0	23	0.013648222401550619	19	74	0	0	29	0.004058242405602785	93	4	0	0	27	0.037540537817871936	70	1	0	0	23	0.013644871330037863	19	74	0	0	29	-0.0012768390366227707	106	8	0	0	22	0.059510910109450275	70
	85	10	0	0	27	0.08216483766986912	108	5	0	0	19	0.04002525135920187	71	1	0	0	23	0.013464637528287533	19	76	0	0	29	0.0032215291734889514	93	3	0	0	28	0.029114943814790708	71	1	0	0	23	0.013461426306152676	19	76	0	0	29	-0.0019342150455370403	108	8	0	0	22	0.05866270289576305	71
	87	9	0	0	27	0.07530647938456787	105	6	0	0	21	0.04778667175777161	73	1	0	0	23	0.013111881873403107	19	79	0	0	29	0.002073453596178431	95	3	0	0	28	0.0285631818802866	73	1	0	0	23	0.013108927843267278	19	79	0	0	29	-0.0028290205735743003	110	7	0	0	22	0.05203587694354098	73
	88	10	0	0	27	0.08029791179508186	107	5	0	0	21	0.040345358187036336	73	1	0	0	23	0.013111881873403107	20	80	0	0	30	0.003385131753275435	98	3	0	0	28	0.027773473338389903	73	1	0	0	23	0.013108927843267278	20	80	0	0	30	-0.0014854150623748621	110	7	0	0	22	0.05203587694354098	73
	89	10	0	0	27	0.07969259799984889	109	6	0	0	21	0.04632969388249402	73	1	0	0	23	0.013111881873403107	19	81	0	0	30	0.0013730245252465835	99	4	0	0	28	0.035554176578896854	73	1	0	0	23	0.013108927843267278	19	81	0	0	30	-0.003370393408285842	111	7	0	0	22	0.05165970013484495	73
	91	11	0	0	27	0.08364387374465763	112	6	0	0	21	0.04529311086689071	73	1	0	0	24	0.013111881873403107	20	81	0	0	30	0.003005705956462184	98	5	0	0	29	0.04344545555395576	73	1	0	0	24	0.013108927843267278	20	81	0	0	30	-0.0017874848148716296	112	7	0	0	22	0.051288776799693285	73
	93	12	0	0	27	0.08721449194930285	113	6	0	0	21	0.044957666784538615	76	1	0	0	24	0.012616063875702948	20	82	0	0	30	0.0026388827680059145	100	5	0	0	29	0.04271158481887741	76	1	0	0	24	0.012613446556920644	20	82	0	0	30	-0.0020786928027917095	112	8	0	0	22	0.057034188063069396	76
	94	14	0	0	27	0.09511810887289619	113	8	0	0	21	0.056806628121583026	78	1	0	0	24	0.012305820953720726	21	83	0	0	30	0.00390845373035752	100	5	0	0	30	0.04271158481887741	78	1	0	0	24	0.012303400146315086	21	83	0	0	30	-7.77888323364389E-4	116	8	0	0	22	0.05549063820866856	78
	97	15	0	0	27	0.09718945730819288	114	9	0	0	22	0.06181543655426999	80	1	0	0	24	0.01201045801245988	23	82	0	0	31	0.007760107750910112	101	5	0	0	31	0.04235374399376054	80	1	0	0	24	0.012008214524894728	23	82	0	0	31	0.0029432034680207885	117	8	0	0	23	0.055117291513787296	80
	101	14	0	0	27	0.09116817164681076	115	11	0	0	22	0.07126870658029098	80	1	0	0	25	0.01201045801245988	23	81	0	0	32	0.008227352400691045	98	6	0	0	34	0.050529298760576484	80	1	0	0	25	0.012008214524894728	23	81	0	0	32	0.003339068974851388	120	7	0	0	23	0.04849843457700122	80
	104	14	0	0	27	0.08955830097379179	116	10	0	0	24	0.06605431690352713	81	1	0	0	25	0.01186802624260233	23	80	0	0	33	0.008709191828507275	98	7	0	0	34	0.057151523231210734	81	1	0	0	25	0.011865864945920573	23	80	0	0	33	0.003748052606658337	120	6	0	0	26	0.0426560243098488	81
	107	14	0	0	27	0.08799637592328503	117	9	0	0	24	0.06059789110387329	82	1	0	0	25	0.011728930472678298	23	80	0	0	34	0.008709191828507275	98	7	0	0	35	0.057151523231210734	82	1	0	0	25	0.011726847400353176	23	80	0	0	34	0.003748052606658337	122	6	0	0	26	0.04206548703181983	82
	109	13	0	0	27	0.0829331620876555	118	10	0	0	24	0.06521861356101055	82	1	0	0	25	0.011728930472678298	24	79	0	0	34	0.011096028315796001	98	8	0	0	36	0.0633395901662316	82	1	0	0	25	0.011726847400353176	24	79	0	0	34	0.0060477995304330815	124	5	0	0	27	0.03545668546384434	82
	109	14	0	0	27	0.08698104697153913	118	10	0	0	25	0.06521861356101055	82	2	0	0	25	0.02257088797202978	25	79	0	0	34	0.013015246265047013	99	7	0	0	36	0.05669880843081811	82	2	0	0	25	0.022562950458744305	25	79	0	0	34	0.007961043091374966	124	7	0	0	28	0.04721169216199731	82
	111	12	0	0	28	0.07765454863238413	120	10	0	0	25	0.06440292461188932	81	2	0	0	26	0.02282782919485443	26	79	0	0	34	0.014958156733786396	97	8	0	0	37	0.06383011490522941	81	2	0	0	26	0.02281959851883808	26	79	0	0	34	0.009904101239080096	126	7	0	0	28	0.046593072216020014	81
	110	14	0	0	28	0.08648101082564257	120	10	0	0	26	0.06440292461188932	82	2	0	0	26	0.02257088797202978	26	79	0	0	34	0.014958156733786396	98	9	0	0	37	0.0691192052782591	82	2	0	0	26	0.022562950458744305	26	79	0	0	34	0.009904101239080096	127	6	0	0	29	0.04065727016608978	82
	110	14	0	0	29	0.08648101082564257	119	11	0	0	27	0.0695325804937054	81	2	0	0	27	0.02282782919485443	26	79	0	0	34	0.014958156733786396	98	9	0	0	37	0.0691192052782591	81	2	0	0	27	0.02281959851883808	26	79	0	0	34	0.009904101239080096	129	6	0	0	31	0.04011966775289221	81
	108	16	0	0	29	0.09484636128117059	116	13	0	0	28	0.07957901609857136	81	2	0	0	27	0.02282782919485443	25	80	0	0	35	0.012452993034001315	99	10	0	0	37	0.07398798874415735	81	2	0	0	27	0.02281959851883808	25	80	0	0	35	0.007469516032331164	127	7	0	0	33	0.04628968168988025	81
	112	16	0	0	29	0.09284517695095716	117	12	0	0	28	0.07488150975330816	80	3	0	0	27	0.03330943543599374	27	79	0	0	36	0.016919614209054478	100	10	0	0	37	0.07346840527374197	80	3	0	0	27	0.033291145044846294	27	79	0	0	36	0.011871255889775134	128	6	0	0	33	0.04038670520711349	80
	111	17	0	0	30	0.09667933197578665	116	13	0	0	28	0.07957901609857136	83	3	0	0	27	0.03224165031042054	26	81	0	0	36	0.013788046074819956	101	10	0	0	37	0.0729555753124901	83	3	0	0	27	0.03222521704652023	26	81	0	0	36	0.008870392355086059	128	6	0	0	34	0.04038670520711349	83
	110	19	0	0	30	0.10322962256136785	115	13	0	0	30	0.08004299975731909	83	3	0	0	27	0.03224165031042054	27	79	0	0	37	0.016919614209054478	99	12	0	0	38	0.08369156204105781	83	3	0	0	27	0.03222521704652023	27	79	0	0	37	0.011871255889775134	127	6	0	0	37	0.04065727016608978	83
	108	21	0	0	30	0.1094668531376462	117	11	0	0	30	0.07039053066038994	84	3	0	0	27	0.03190067911021878	28	78	0	0	37	0.01956531461204254	100	11	0	0	39	0.07847437712353622	84	3	0	0	27	0.03188480878847722	28	78	0	0	37	0.01446168131250083	126	7	0	0	38	0.046593072216020014	84
	110	20	0	0	30	0.10596654211736153	120	10	0	0	30	0.06440292461188932	84	2	0	0	28	0.022073928769669047	29	78	0	0	37	0.021578362729039863	101	10	0	0	40	0.0729555753124901	84	2	0	0	28	0.022066537100766094	29	78	0	0	37	0.016492065191756788	126	7	0	0	39	0.046593072216020014	84
	112	19	0	0	30	0.10226125955362973	119	10	0	0	31	0.06480830951630301	84	2	0	0	28	0.022073928769669047	29	78	0	0	37	0.021578362729039863	104	7	0	0	42	0.054535894515560034	84	2	0	0	28	0.022066537100766094	29	78	0	0	37	0.016492065191756788	124	7	0	0	41	0.04721169216199731	84
	111	19	0	0	31	0.1027438565427959	118	10	0	0	33	0.06521861356101055	85	2	0	0	28	0.021833544383380765	31	76	0	0	37	0.027175258045247962	103	9	0	0	42	0.06664932153557418	85	2	0	0	28	0.021826406937094877	31	76	0	0	37	0.022013431140105257	123	8	0	0	42	0.05297562779890235	85
	115	16	0	0	32	0.09138956917796866	119	9	0	0	34	0.05981162931188184	85	3	0	0	28	0.03156680056406292	30	77	0	0	37	0.024340465266663804	104	8	0	0	42	0.060542080548763325	85	3	0	0	28	0.0315514677627494	32	75	0	0	37	0.02488771557352867	123	8	0	0	42	0.05297562779890235	85
	116	14	0	0	33	0.08358420467550778	120	10	0	0	35	0.06440292461188932	84	4	0	0	28	0.04099572597558656	32	75	0	0	37	0.030076756113503245	105	8	0	0	43	0.06009881615068687	84	4	0	0	28	0.04096878834818084	32	75	0	0	37	0.02488771557352867	123	8	0	0	43	0.05297562779890235	84
	118	13	0	0	34	0.07866564468698611	119	9	0	0	38	0.05981162931188184	85	4	0	0	29	0.04058367554718536	32	75	0	0	37	0.030076756113503245	105	8	0	0	43	0.06009881615068687	85	4	0	0	29	0.040557636495825604	35	72	0	0	37	0.0338910796791109	123	8	0	0	43	0.05297562779890235	85
	119	13	0	0	35	0.07821612979379103	118	9	0	0	40	0.06020227768460866	86	4	0	0	29	0.04017973539332288	37	73	0	0	38	0.04229280217998516	105	8	0	0	44	0.06009881615068687	86	4	0	0	29	0.040154555395120875	35	72	0	0	37	0.0338910796791109	123	8	0	0	44	0.05297562779890235	86
	120	13	0	0	35	0.07777131168089604	117	10	0	0	41	0.06563392078203108	86	4	0	0	30	0.04017973539332288	39	72	0	0	38	0.0473806199439847	105	8	0	0	46	0.06009881615068687	86	4	0	0	30	0.040154555395120875	36	70	0	0	38	0.037978098696271265	123	8	0	0	44	0.05297562779890235	86
	120	14	0	0	35	0.08174752056786784	119	9	0	0	41	0.05981162931188184	85	4	0	0	32	0.04058367554718536	39	72	0	0	38	0.0473806199439847	105	8	0	0	46	0.06009881615068687	85	4	0	0	32	0.040557636495825604	35	72	0	0	38	0.0338910796791109	126	7	0	0	44	0.046593072216020014	85
	122	13	0	0	36	0.07689551829578238	122	6	0	0	41	0.04214568279745409	85	3	0	0	33	0.03156680056406292	43	68	0	0	39	0.059781297917003165	104	9	0	0	46	0.06617534262199479	85	3	0	0	33	0.0315514677627494	38	70	0	0	38	0.04229468013905805	125	7	0	0	45	0.046900384250226176	85
	122	12	0	0	37	0.07270791224693114	123	6	0	0	41	0.041854544982348495	84	3	0	0	35	0.03190067911021878	44	65	0	0	42	0.06536738145421105	105	7	0	0	47	0.05412244657803296	84	3	0	0	35	0.03188480878847722	37	68	0	0	41	0.0422184460103785	125	7	0	0	45	0.046900384250226176	84
	126	10	0	0	37	0.062069416192870853	124	6	0	0	41	0.0415673554112441	85	3	0	0	36	0.03156680056406292	49	60	0	0	42	0.081061845703142	105	6	0	0	48	0.04775705112777124	85	3	0	0	36	0.0315514677627494	42	63	0	0	42	0.058782208647234636	124	7	0	0	46	0.04721169216199731	85
	126	10	0	0	38	0.062069416192870853	124	6	0	0	42	0.0415673554112441	84	2	0	0	38	0.022073928769669047	52	57	0	0	42	0.0901110938032401	108	6	0	0	48	0.04665832336571143	84	2	0	0	38	0.022066537100766094	45	59	0	0	43	0.07013689947135936	125	5	0	0	47	0.03520914756510063	84
	127	11	0	0	38	0.06629075451016567	122	6	0	0	44	0.04214568279745409	84	2	0	0	40	0.022073928769669047	58	52	0	0	42	0.10534366053129847	107	7	0	0	48	0.05331361343071324	84	2	0	0	40	0.022066537100766094	46	56	0	0	45	0.07627658758893896	126	4	0	0	47	0.028678622318617855	84
	127	10	0	0	41	0.061696247710500286	125	7	0	0	44	0.046999060528155494	84	2	0	0	40	0.022073928769669047	63	47	0	0	42	0.11700800360696888	108	7	0	0	48	0.05291797607006837	84	2	0	0	40	0.022066537100766094	46	56	0	0	45	0.07627658758893896	125	4	0	0	48	0.028884535195963155	84
	126	11	0	0	41	0.06668012806341406	124	8	0	0	45	0.052762154951926744	84	2	0	0	40	0.022073928769669047	65	43	0	0	44	0.12306193489787545	108	7	0	0	48	0.05291797607006837	84	2	0	0	40	0.022066537100766094	49	53	0	0	45	0.08615111071562072	125	4	0	0	49	0.028884535195963155	84
	125	10	0	0	43	0.06244696028988994	124	9	0	0	45	0.0579298325323919	82	3	0	0	41	0.032589940837827784	71	37	0	0	45	0.1309521585793808	110	6	0	0	48	0.045953041006973075	82	3	0	0	41	0.03257291768919766	54	45	0	0	48	0.10567894257418022	126	4	0	0	49	0.028678622318617855	82
	126	9	0	0	43	0.05720891635971154	122	10	0	0	46	0.0636065843391194	85	3	0	0	41	0.03156680056406292	73	34	0	0	46	0.13261114746041983	111	6	0	0	48	0.045608207393282224	85	3	0	0	41	0.0315514677627494	58	40	0	0	49	0.11704011497591821	125	4	0	0	51	0.028884535195963155	85
	123	10	0	0	46	0.06321546906700796	120	12	0	0	46	0.0735630233457377	85	4	0	0	41	0.04058367554718536	76	30	0	0	47	0.13272924221474544	110	6	0	0	49	0.045953041006973075	85	4	0	0	41	0.040557636495825604	63	35	0	0	49	0.1260327174503118	126	4	0	0	51	0.028678622318617855	85
	122	10	0	0	47	0.0636065843391194	121	11	0	0	46	0.06869422597250843	85	4	0	0	41	0.04058367554718536	80	26	0	0	47	0.1296240506699246	111	5	0	0	50	0.039076198451833646	85	4	0	0	41	0.040557636495825604	69	29	0	0	49	0.13048308587963564	127	4	0	0	52	0.028475605383287157	85
	121	9	0	0	49	0.059044875659009136	120	12	0	0	47	0.0735630233457377	85	4	0	0	41	0.04058367554718536	81	25	0	0	47	0.12827448346336778	111	5	0	0	50	0.039076198451833646	85	4	0	0	41	0.040557636495825604	71	27	0	0	49	0.1301502796329635	128	3	0	0	52	0.021737729895127785	85
	119	12	0	0	49	0.07399767295999152	121	12	0	0	47	0.07313312607051059	85	4	0	0	42	0.04058367554718536	86	20	0	0	47	0.11777918086764742	111	5	0	0	50	0.039076198451833646	85	4	0	0	42	0.040557636495825604	75	24	0	0	49	0.12745524595931293	129	3	0	0	52	0.02158186929310982	85
	120	11	0	0	49	0.06911099231484756	121	10	0	0	50	0.0640023764696647	86	3	0	0	42	0.031239797184992542	89	17	0	0	47	0.10826237359847082	110	6	0	0	51	0.045953041006973075	86	3	0	0	42	0.03122497790135104	76	23	0	0	49	0.1260472031257229	126	5	0	0	53	0.03496500693596694	86
	118	13	0	0	50	0.07866564468698611	123	8	0	0	51	0.0531064340516241	87	3	0	0	42	0.03091946021614555	90	16	0	0	47	0.10451655814655535	108	7	0	0	52	0.05291797607006837	87	3	0	0	42	0.030905131772401243	79	20	0	0	49	0.12009915880289125	126	5	0	0	53	0.03496500693596694	87
	118	13	0	0	51	0.07866564468698611	122	7	0	0	53	0.04795235429065423	87	3	0	0	42	0.03091946021614555	91	15	0	0	47	0.10047370782551736	107	7	0	0	54	0.05331361343071324	87	3	0	0	42	0.030905131772401243	79	19	0	0	50	0.1180201440879281	127	5	0	0	53	0.034724194984947915	87
	118	14	0	0	52	0.08265669865165229	122	7	0	0	54	0.04795235429065423	88	3	0	0	42	0.030605589201242744	91	14	0	0	48	0.09672153073179862	107	7	0	0	54	0.05331361343071324	88	3	0	0	42	0.03059173015779292	81	18	0	0	50	0.11461914456491068	126	5	0	0	54	0.03496500693596694	88
	119	13	0	0	52	0.07821612979379103	114	7	0	0	62	0.050690523914053494	88	3	0	0	43	0.030605589201242744	93	12	0	0	48	0.08708313184347653	109	6	0	0	55	0.04630304152586983	88	3	0	0	43	0.03059173015779292	81	16	0	0	52	0.10902997067728533	126	5	0	0	55	0.03496500693596694	88
	119	12	0	0	53	0.07399767295999152	114	7	0	0	62	0.050690523914053494	86	3	0	0	45	0.031239797184992542	95	11	0	0	48	0.0812088175938094	108	6	0	0	56	0.04665832336571143	86	3	0	0	45	0.03122497790135104	83	14	0	0	52	0.10097455608350064	128	5	0	0	55	0.03448664492593208	86
	122	9	0	0	53	0.05866859914255338	113	7	0	0	63	0.05105450072853742	85	3	0	0	46	0.03156680056406292	95	10	0	0	49	0.07613622185821922	108	6	0	0	57	0.04665832336571143	85	3	0	0	46	0.0315514677627494	85	11	0	0	53	0.08675567610333496	127	5	0	0	58	0.034724194984947915	85
	123	8	0	0	53	0.0531064340516241	110	8	0	0	65	0.05801646617712086	86	3	0	0	46	0.031239797184992542	95	10	0	0	49	0.07613622185821922	107	6	0	0	58	0.047019004240239554	86	3	0	0	46	0.03122497790135104	85	10	0	0	54	0.08164053772518713	124	6	0	0	63	0.04149082938598429	86
	123	8	0	0	54	0.0531064340516241	107	8	0	0	68	0.059277336704171193	86	3	0	0	47	0.031239797184992542	95	10	0	0	49	0.07613622185821922	106	6	0	0	59	0.04738520527536908	86	3	0	0	47	0.03122497790135104	86	9	0	0	54	0.07548299914339542	122	6	0	0	65	0.04206548703181983	86
	121	9	0	0	56	0.059044875659009136	104	7	0	0	72	0.05457582751304202	86	3	0	0	48	0.031239797184992542	96	9	0	0	49	0.07015623586961575	105	6	0	0	60	0.04775705112777124	86	3	0	0	48	0.03122497790135104	87	9	0	0	54	0.07489005373118142	118	6	0	0	69	0.043263093919475526	86
	122	9	0	0	56	0.05866859914255338	100	8	0	0	75	0.062435935887688136	87	3	0	0	48	0.03091946021614555	97	8	0	0	49	0.06383011490522941	103	7	0	0	61	0.054955537199508776	87	3	0	0	48	0.030905131772401243	88	7	0	0	55	0.061892218843159034	111	6	0	0	76	0.04552830430243494	87
	123	10	0	0	56	0.06321546906700796	96	6	0	0	81	0.05141827747407804	88	3	0	0	48	0.030605589201242744	98	7	0	0	49	0.057151523231210734	104	7	0	0	61	0.054535894515560034	88	3	0	0	48	0.03059173015779292	88	7	0	0	55	0.061892218843159034	110	4	0	0	79	0.03236743683398696	88
	124	10	0	0	56	0.06282895306707373	92	6	0	0	85	0.05321163473366264	88	3	0	0	49	0.030605589201242744	99	7	0	0	49	0.05669880843081811	101	8	0	0	63	0.061910473867170746	88	3	0	0	49	0.03059173015779292	88	7	0	0	55	0.061892218843159034	107	4	0	0	82	0.033166332070097795	88
	124	10	0	0	59	0.06282895306707373	89	6	0	0	88	0.054638900603496174	89	3	0	0	49	0.030297991579893806	99	6	0	0	50	0.05011412511370994	101	9	0	0	63	0.06761689904866315	89	3	0	0	49	0.03028458165506245	88	7	0	0	55	0.061892218843159034	93	4	0	0	96	0.037476370343106226	89
	124	9	0	0	60	0.0579298325323919	80	5	0	0	98	0.05141074166720337	89	3	0	0	49	0.030297991579893806	97	6	1	0	51	0.05095125741132127	101	7	0	0	65	0.055813949870552056	89	3	0	0	49	0.03028458165506245	87	7	0	0	56	0.06242551700987304	86	3	0	0	104	0.03117741315752729	89
	121	10	0	0	62	0.0640023764696647	76	6	0	0	101	0.06179167443979165	91	3	0	0	49	0.029700883488371937	88	6	10	0	51	0.05508277272464413	98	8	0	0	67	0.0633395901662316	91	3	0	0	49	0.029688315221736535	87	7	0	0	56	0.06242551700987304	85	3	0	0	105	0.031502215046416496	91
	120	11	0	0	62	0.06911099231484756	73	5	0	0	105	0.05532108898233222	92	3	0	0	49	0.02941102405026078	80	4	20	0	51	0.04269906445268498	97	8	0	0	68	0.06383011490522941	92	3	0	0	49	0.02939885028936113	87	6	1	0	56	0.05542181069027376	82	3	0	0	108	0.032518095930533474	92
	121	9	0	0	63	0.059044875659009136	71	6	0	0	106	0.06504700976882871	93	2	0	0	49	0.02008345458053183	79	4	21	0	51	0.043154378667769076	98	8	0	0	68	0.0633395901662316	93	2	0	0	49	0.02007798520969286	84	5	6	0	56	0.04924080857310012	79	3	0	0	111	0.033600908416771304	93
	121	8	0	0	64	0.053808332104462155	68	6	0	0	109	0.06716238295044273	92	2	0	0	50	0.020286752660914564	78	3	22	0	52	0.034041492606842444	99	7	0	0	68	0.05669880843081811	92	2	0	0	50	0.020281105381156534	82	4	10	0	56	0.041723407591364066	77	4	0	0	112	0.04398263626377154	92
	117	9	0	0	67	0.06059789110387329	66	6	0	0	111	0.06864680579796814	91	2	0	0	52	0.020494199068099846	78	3	22	0	52	0.034041492606842444	100	6	0	0	69	0.04970557871093327	91	2	0	0	52	0.020488366078555816	80	3	13	0	56	0.033232135922089026	75	3	0	0	115	0.03516053989270078	91
	117	9	0	0	67	0.06059789110387329	64	6	0	0	113	0.07019463778408877	92	2	0	0	53	0.020286752660914564	78	3	22	0	52	0.034041492606842444	100	6	0	0	70	0.04970557871093327	92	2	0	0	53	0.020281105381156534	79	4	13	0	56	0.04305078487448408	75	3	0	0	115	0.03516053989270078	92
	115	11	0	0	67	0.07126870658029098	62	6	0	0	115	0.07180962250518473	92	2	0	0	53	0.020286752660914564	78	3	22	0	52	0.034041492606842444	100	6	0	0	70	0.04970557871093327	92	2	0	0	53	0.020281105381156534	77	6	13	0	56	0.0608802888393082	73	3	0	0	117	0.035995172704686815	92
	113	10	0	0	70	0.06734692186374085	63	5	0	0	115	0.0620259188832419	90	2	0	0	55	0.02070592174827535	71	3	28	0	53	0.03695400199065062	99	6	0	0	71	0.05011412511370994	90	2	0	0	55	0.020699894815766874	73	6	17	0	56	0.06336047230254785	70	3	0	0	120	0.037322984768679235	90
	76	10	0	0	107	0.08825825517476739	63	5	0	0	115	0.0620259188832419	90	2	0	0	55	0.02070592174827535	68	3	30	0	54	0.038358838612886456	98	6	0	0	72	0.050529298760576484	90	2	0	0	55	0.020699894815766874	73	5	18	0	56	0.05506806501342313	67	3	0	0	123	0.038750789220409955	90
	75	10	0	0	108	0.08898405287831022	62	5	0	0	116	0.06278351099504655	89	3	0	0	55	0.030297991579893806	64	3	34	0	54	0.04040474701082206	98	5	0	0	73	0.04344545555395576	89	3	0	0	55	0.03028458165506245	70	6	19	0	57	0.0653489946871226	67	3	0	0	123	0.038750789220409955	89
	72	10	0	0	111	0.09122358986394345	59	5	0	0	119	0.06516659460752308	89	3	0	0	55	0.030297991579893806	60	3	37	0	55	0.04267780023206807	97	5	0	0	74	0.04382179048860025	89	3	0	0	55	0.03028458165506245	60	5	28	0	59	0.06391146190846647	64	3	0	0	126	0.04029003007123096	89
	70	8	0	0	115	0.08057508164698074	55	5	0	0	123	0.06862566305501755	89	3	0	0	55	0.030297991579893806	57	3	40	0	55	0.044554900145152454	97	4	0	0	75	0.036192740959621876	89	3	0	0	55	0.03028458165506245	59	3	31	0	59	0.04313981116199956	63	3	0	0	127	0.040830097315511064	89
	70	7	0	0	116	0.07351511421628894	53	5	0	0	125	0.07048876979088212	89	2	0	0	57	0.020922053948260994	57	3	40	0	55	0.044554900145152454	97	4	0	0	75	0.036192740959621876	89	2	0	0	57	0.020915824378225468	55	3	35	0	59	0.04571896408503815	62	1	0	0	130	0.015298124461103282	89
	67	7	0	0	119	0.07579671105430046	52	5	0	0	126	0.07145646612364123	89	2	0	0	57	0.020922053948260994	57	3	40	0	55	0.044554900145152454	97	4	0	0	75	0.036192740959621876	89	2	0	0	57	0.020915824378225468	52	3	37	0	60	0.04785848299389526	62	1	0	0	130	0.015298124461103282	89
	67	7	0	0	119	0.07579671105430046	50	5	0	0	128	0.07346840527374197	89	2	0	0	57	0.020922053948260994	55	2	42	0	56	0.03238082763949593	96	4	0	0	76	0.03652062158103934	89	2	0	0	57	0.020915824378225468	52	3	37	0	60	0.04785848299389526	62	1	0	0	130	0.015298124461103282	89
	65	6	0	0	122	0.06941256710785053	47	5	0	0	131	0.07669136177033736	87	2	0	0	59	0.02136810807414592	55	1	42	0	57	0.01714896087599571	95	4	0	0	77	0.036854439765171866	87	2	0	0	59	0.02136144514041563	52	2	38	0	60	0.033918894985610494	61	1	0	0	131	0.015535055233440469	87
	64	6	0	0	123	0.07019463778408877	48	4	0	0	131	0.06432796286992631	86	3	0	0	59	0.031239797184992542	55	1	42	0	57	0.01714896087599571	89	5	0	0	82	0.04708029894505034	86	3	0	0	59	0.03122497790135104	52	2	38	0	60	0.033918894985610494	60	1	0	0	132	0.01577941208174955	86
	64	5	0	0	124	0.061285721327390574	48	4	0	0	131	0.06432796286992631	87	3	0	0	59	0.03091946021614555	53	1	44	0	57	0.017756622346867233	66	3	0	0	107	0.03935554753782877	87	3	0	0	59	0.030905131772401243	52	2	38	0	60	0.033918894985610494	58	2	0	0	133	0.030817085259944716	87
	64	5	0	0	124	0.061285721327390574	48	4	0	0	131	0.06432796286992631	86	3	0	0	60	0.031239797184992542	52	1	44	0	58	0.01807684949014572	66	3	0	0	107	0.03935554753782877	86	3	0	0	60	0.03122497790135104	52	2	38	0	60	0.033918894985610494	58	2	0	0	133	0.030817085259944716	86
	63	4	0	0	126	0.05205697975748859	48	2	0	0	133	0.03652062158103934	85	4	0	0	60	0.04058367554718536	52	1	44	0	58	0.01807684949014572	64	3	0	0	109	0.04040474701082206	85	4	0	0	60	0.040557636495825604	52	2	38	0	60	0.033918894985610494	57	2	0	0	134	0.0312945696294681	85
	63	4	0	0	126	0.05205697975748859	48	2	0	0	133	0.03652062158103934	85	4	0	0	60	0.04058367554718536	48	1	48	0	58	0.01948184653844916	61	4	0	0	111	0.05335589826394516	85	4	0	0	60	0.040557636495825604	50	2	40	0	60	0.03509396850854526	57	2	0	0	134	0.0312945696294681	85
	63	4	0	0	126	0.05205697975748859	48	2	0	0	133	0.03652062158103934	85	4	0	0	60	0.04058367554718536	47	1	49	0	58	0.019867781757337423	60	4	0	0	112	0.05406217401626001	85	4	0	0	60	0.040557636495825604	50	2	40	0	60	0.03509396850854526	55	2	0	0	136	0.03229472085846625	85
	61	4	0	0	128	0.05342279826622089	47	2	0	0	134	0.037194356318702694	86	4	0	0	60	0.04017973539332288	46	1	50	0	58	0.020269261957663154	59	3	0	0	114	0.0432859618893541	86	4	0	0	60	0.040154555395120875	48	2	42	0	60	0.03635176078758554	53	3	0	0	137	0.04712410319735996	86
	58	4	0	0	131	0.055607702935792466	47	2	0	0	134	0.037194356318702694	85	5	0	0	60	0.04893354287410019	44	1	52	0	58	0.02112275454995739	56	3	0	0	117	0.04521718057851022	85	5	0	0	60	0.048894656612342005	42	2	48	0	60	0.040715655016461016	51	3	0	0	139	0.04861530132181928	85
	57	4	0	0	132	0.05637514004598177	46	2	0	0	135	0.03789315686424361	86	5	0	0	60	0.048465957268815765	44	1	52	0	58	0.02112275454995739	56	2	0	0	118	0.03186838969188469	86	5	0	0	60	0.048428334865511326	41	2	49	0	60	0.04154392899339317	51	3	0	0	139	0.04861530132181928	86
	57	4	0	0	132	0.05637514004598177	46	2	0	0	135	0.03789315686424361	87	4	0	0	60	0.03978367157450051	42	1	54	0	58	0.022050963770594383	53	2	0	0	121	0.03345633079849888	87	4	0	0	60	0.039759313255709916	39	3	50	0	60	0.05986380521250822	51	3	0	0	139	0.04861530132181928	87
	54	5	0	0	134	0.0695454428173584	43	2	0	0	138	0.040154555395120875	86	4	0	0	61	0.04017973539332288	42	1	54	0	58	0.022050963770594383	53	2	0	0	121	0.03345633079849888	86	4	0	0	61	0.040154555395120875	39	2	50	0	61	0.04330231661814998	51	3	0	0	139	0.04861530132181928	86
	53	5	0	0	135	0.07048876979088212	43	2	0	0	138	0.040154555395120875	87	4	0	0	61	0.03978367157450051	42	1	54	0	58	0.022050963770594383	53	2	0	0	121	0.03345633079849888	87	4	0	0	61	0.039759313255709916	38	2	51	0	61	0.04423645307330667	49	3	0	0	141	0.05020024789862046	87
	54	4	0	0	135	0.05880585274541087	42	2	0	0	139	0.04096878834818084	88	4	0	0	61	0.03939525891415371	42	1	54	0	58	0.022050963770594383	52	2	0	0	122	0.034021072021641896	88	4	0	0	61	0.03937168691145389	38	2	51	0	61	0.04423645307330667	49	1	0	0	143	0.019077272284331735	88
	52	4	0	0	137	0.060542080548763325	41	2	0	0	140	0.041816277064666785	89	4	0	0	61	0.03901428060086784	42	1	54	0	58	0.022050963770594383	52	2	0	0	122	0.034021072021641896	89	4	0	0	61	0.03899146143298131	38	2	51	0	61	0.04423645307330667	47	0	0	0	146	0	89
	51	4	0	0	138	0.061447778268483876	41	1	0	0	141	0.022562950458744305	88	4	0	0	62	0.03939525891415371	42	1	54	0	58	0.022050963770594383	49	3	0	0	124	0.05045421771832506	88	4	0	0	62	0.03937168691145389	38	2	51	0	61	0.04423645307330667	46	0	0	0	147	0	88
	52	3	0	0	138	0.048134670108042725	40	1	0	0	142	0.02308213123955899	88	4	0	0	62	0.03939525891415371	39	1	57	0	58	0.023606209571846625	47	3	0	0	126	0.052174953071439455	88	4	0	0	62	0.03937168691145389	37	2	51	0	62	0.045210141364769946	44	0	0	0	149	0	88
	51	3	0	0	139	0.04890775973671712	39	1	0	0	143	0.023625675700726698	89	3	0	0	64	0.030297991579893806	39	0	57	0	59	0	47	3	0	0	126	0.052174953071439455	89	3	0	0	64	0.03028458165506245	37	2	51	0	62	0.045210141364769946	44	0	0	0	149	0	89
	51	3	0	0	139	0.04890775973671712	39	1	0	0	143	0.023625675700726698	91	2	0	0	64	0.020494199068099846	39	0	57	0	59	0	47	2	0	0	127	0.03715354492310049	91	2	0	0	64	0.020488366078555816	36	2	52	0	62	0.04622577003455414	43	0	0	0	150	0	91
	50	2	0	0	141	0.035243197924398326	39	1	0	0	143	0.023625675700726698	92	2	0	0	64	0.020286752660914564	38	0	58	0	59	0	47	2	0	0	127	0.03715354492310049	92	2	0	0	64	0.020281105381156534	36	2	52	0	62	0.04622577003455414	42	0	0	0	151	0	92
	50	2	0	0	141	0.035243197924398326	39	1	0	0	143	0.023625675700726698	89	2	0	0	67	0.020922053948260994	38	0	58	0	59	0	45	2	0	0	129	0.038572085929163384	89	2	0	0	67	0.020915824378225468	32	2	55	0	63	0.05076153665290852	42	0	0	0	151	0	89
	49	2	0	0	142	0.03587064262062749	38	1	0	0	144	0.02419533210899138	72	2	0	0	84	0.02543250137577069	37	0	59	0	59	0	44	2	0	0	130	0.03932219881705542	72	2	0	0	84	0.02542084711989235	32	2	55	0	63	0.05076153665290852	39	0	0	0	154	0	72
	49	2	0	0	142	0.03587064262062749	38	1	0	0	144	0.02419533210899138	70	2	0	0	86	0.026093806145289937	37	0	59	0	59	0	43	2	0	0	131	0.04010163198372777	70	2	0	0	86	0.026081142170673585	30	2	56	0	64	0.05335626934962251	38	0	0	0	155	0	70
	47	2	0	0	144	0.037194356318702694	37	1	0	0	145	0.024793019159759767	70	2	0	0	86	0.026093806145289937	37	0	59	0	59	0	43	2	0	0	131	0.04010163198372777	70	2	0	0	86	0.026081142170673585	30	2	56	0	64	0.05335626934962251	38	0	0	0	155	0	70
	47	2	0	0	144	0.037194356318702694	37	1	0	0	145	0.024793019159759767	67	2	0	0	89	0.02715256689196617	35	0	60	0	60	0	43	2	0	0	131	0.04010163198372777	67	2	0	0	89	0.02713815752207987	30	2	56	0	64	0.05335626934962251	36	0	0	0	157	0	67
	46	2	0	0	145	0.03789315686424361	37	1	0	0	145	0.024793019159759767	62	2	0	0	94	0.02912088654248524	35	0	60	0	60	0	43	2	0	0	131	0.04010163198372777	62	2	0	0	94	0.029102780370867172	30	2	56	0	64	0.05335626934962251	36	0	0	0	157	0	62
	46	2	0	0	145	0.03789315686424361	36	1	0	0	146	0.02542084711989235	62	2	0	0	94	0.02912088654248524	35	0	60	0	60	0	40	2	0	0	134	0.042633717990726315	62	2	0	0	94	0.029102780370867172	30	2	56	0	64	0.05335626934962251	36	0	0	0	157	0	62
	44	2	0	0	147	0.03937168691145389	36	1	0	0	146	0.02542084711989235	61	2	0	0	95	0.02954911020268099	33	0	62	0	60	0	40	2	0	0	134	0.042633717990726315	61	2	0	0	95	0.029530116805960557	30	2	56	0	64	0.05335626934962251	35	0	0	0	158	0	61
	44	2	0	0	147	0.03937168691145389	36	1	0	0	146	0.02542084711989235	61	2	0	0	95	0.02954911020268099	33	0	62	0	60	0	40	2	0	0	134	0.042633717990726315	61	2	0	0	95	0.029530116805960557	30	2	56	0	64	0.05335626934962251	35	0	0	0	158	0	61
	42	2	0	0	149	0.04096878834818084	34	1	0	0	148	0.02677647452436767	58	2	0	0	98	0.030912354299707193	33	0	62	0	60	0	40	2	0	0	134	0.042633717990726315	58	2	0	0	98	0.0308903252118428	30	2	56	0	64	0.05335626934962251	35	0	0	0	158	0	58
	40	2	0	0	151	0.04269906445268498	34	1	0	0	148	0.02677647452436767	59	1	0	0	98	0.01605577592583555	33	0	62	0	60	0	38	2	0	0	136	0.04450368858770989	59	1	0	0	98	0.01605017370090452	29	2	57	0	64	0.054747387424581344	34	0	0	0	159	0	58
	40	1	0	0	152	0.02308213123955899	33	2	0	0	148	0.05007817360360747	59	1	0	0	98	0.01605577592583555	31	0	64	0	60	0	38	2	0	0	136	0.04450368858770989	59	1	0	0	98	0.01605017370090452	29	1	57	0	65	0.030664461921086232	34	0	0	0	159	0	58
	38	1	0	0	154	0.02419533210899138	31	2	0	0	150	0.052667351629577884	58	1	0	0	99	0.01631738130037959	28	0	67	0	60	0	38	2	0	0	136	0.04450368858770989	58	1	0	0	99	0.016311483611966084	29	0	58	0	65	0	34	0	0	0	159	0	57
	37	2	0	0	154	0.04558224887350476	29	2	0	0	152	0.05553060332363527	57	1	0	0	100	0.016587638397653787	28	0	67	0	60	0	37	2	0	0	137	0.0455002647670401	57	1	0	0	100	0.01658142409472081	27	0	60	0	65	0	34	0	0	0	159	0	56
	37	2	0	0	154	0.04558224887350476	27	2	0	0	154	0.058711656995689906	55	1	0	0	102	0.017155879785099075	27	0	67	0	61	0	36	2	0	0	138	0.04654147849675194	55	1	0	0	102	0.01714896087599571	27	0	60	0	65	0	34	0	0	0	159	0	54
	35	2	0	0	156	0.047726636616317195	27	2	0	0	154	0.058711656995689906	54	1	0	0	103	0.017454826843362848	27	0	67	0	61	0	34	2	0	0	140	0.048769943645092226	54	1	0	0	103	0.01744751541546046	27	0	60	0	65	0	34	0	0	0	159	0	53
	35	2	0	0	156	0.047726636616317195	27	2	0	0	154	0.058711656995689906	54	1	0	0	103	0.017454826843362848	27	0	67	0	61	0	34	2	0	0	140	0.048769943645092226	54	1	0	0	103	0.01744751541546046	26	0	61	0	65	0	34	0	0	0	159	0	53
	35	2	0	0	156	0.047726636616317195	28	1	0	0	154	0.03186838969188469	53	1	0	0	104	0.017764356560147545	27	0	67	0	61	0	35	1	0	0	140	0.0260541748578283	53	1	0	0	104	0.017756622346867233	26	0	61	0	65	0	34	0	0	0	159	0	52
	32	1	0	0	160	0.028283952942826568	28	1	0	0	154	0.03186838969188469	53	1	0	0	104	0.017764356560147545	27	0	67	0	61	0	35	1	0	0	140	0.0260541748578283	53	1	0	0	104	0.017756622346867233	26	0	61	0	65	0	34	0	0	0	159	0	52
	32	1	0	0	160	0.028283952942826568	28	1	0	0	154	0.03186838969188469	50	1	0	0	107	0.018762361950295074	27	0	67	0	61	0	35	1	0	0	140	0.0260541748578283	50	1	0	0	107	0.01875314619054551	26	0	61	0	65	0	34	0	0	0	159	0	49
	31	2	0	0	160	0.052667351629577884	27	1	0	0	155	0.03290987083916069	49	1	0	0	108	0.019120366965994423	27	0	67	0	61	0	34	1	0	0	141	0.026747045753026968	49	1	0	0	108	0.01911057376004855	26	0	61	0	65	0	34	0	0	0	159	0	45
	30	2	0	0	161	0.05406217401626001	27	1	0	0	155	0.03290987083916069	49	1	0	0	108	0.019120366965994423	27	0	67	0	61	0	33	1	0	0	142	0.027477491719406253	49	1	0	0	108	0.01911057376004855	26	0	61	0	65	0	32	0	0	0	161	0	45
	29	2	0	0	162	0.05553060332363527	27	1	0	0	155	0.03290987083916069	49	0	0	0	109	0	26	0	68	0	61	0	33	1	0	0	142	0.027477491719406253	49	0	0	0	109	0	23	0	64	0	65	0	32	0	0	0	161	0	44
	29	2	0	0	162	0.05553060332363527	27	1	0	0	155	0.03290987083916069	49	0	0	0	109	0	26	0	68	0	61	0	32	1	0	0	143	0.028248623988090252	49	0	0	0	109	0	22	0	64	0	66	0	32	0	0	0	161	0	44
	29	2	0	0	162	0.05553060332363527	27	1	0	0	155	0.03290987083916069	47	1	0	0	110	0.01987888306375309	26	0	68	0	61	0	32	1	0	0	143	0.028248623988090252	47	1	0	0	110	0.019867781757337423	22	0	64	0	66	0	32	0	0	0	161	0	44
	29	2	0	0	162	0.05553060332363527	27	1	0	0	155	0.03290987083916069	46	1	0	0	111	0.020281105381156534	25	0	69	0	61	0	32	1	0	0	143	0.028248623988090252	46	1	0	0	111	0.020269261957663154	22	0	64	0	66	0	32	0	0	0	161	0	44
	28	2	0	0	163	0.05707834411317068	27	1	0	0	155	0.03290987083916069	43	1	0	0	114	0.021591430823277483	25	0	69	0	61	0	31	1	0	0	144	0.02906390242840178	43	1	0	0	114	0.021576922351521814	22	0	64	0	66	0	32	0	0	0	161	0	43
	28	2	0	0	163	0.05707834411317068	27	1	0	0	155	0.03290987083916069	43	1	0	0	114	0.021591430823277483	24	1	69	0	61	0.036398065945422275	31	1	0	0	144	0.02906390242840178	43	1	0	0	114	0.021576922351521814	22	0	64	0	66	0	32	0	0	0	161	0	43
	28	2	0	0	163	0.05707834411317068	26	2	0	0	155	0.06043741632378153	43	1	0	0	114	0.021591430823277483	23	2	69	0	61	0.06592591945745194	31	1	0	0	144	0.02906390242840178	43	1	0	0	114	0.021576922351521814	22	0	64	0	66	0	32	0	0	0	161	0	43
	28	2	0	0	163	0.05707834411317068	26	2	0	0	155	0.06043741632378153	43	1	0	0	114	0.021591430823277483	22	2	69	0	62	0.06806102973745977	30	1	0	0	145	0.029927184884813256	43	1	0	0	114	0.021576922351521814	22	0	64	0	66	0	32	0	0	0	161	0	44
	27	2	0	0	164	0.058711656995689906	26	2	0	0	155	0.06043741632378153	43	1	0	0	114	0.021591430823277483	22	2	69	0	62	0.06806102973745977	29	1	0	0	146	0.03084278491041755	43	1	0	0	114	0.021576922351521814	22	0	64	0	66	0	32	0	0	0	161	0	44
	27	2	0	0	164	0.058711656995689906	26	2	0	0	155	0.06043741632378153	42	1	0	0	115	0.022066537100766094	22	2	69	0	62	0.06806102973745977	28	1	0	0	147	0.03181553954301365	42	1	0	0	115	0.022050963770594383	22	0	64	0	66	0	32	0	0	0	161	0	41
	27	2	0	0	164	0.058711656995689906	26	2	0	0	155	0.06043741632378153	41	1	0	0	116	0.022562950458744305	22	2	69	0	62	0.06806102973745977	28	1	0	0	147	0.03181553954301365	41	1	0	0	116	0.022546205427867394	22	0	64	0	66	0	28	0	0	0	165	0	40
	27	2	0	0	164	0.058711656995689906	26	2	0	0	155	0.06043741632378153	41	1	0	0	116	0.022562950458744305	22	2	69	0	62	0.06806102973745977	27	1	0	0	148	0.032850889122945204	41	1	0	0	116	0.022546205427867394	20	0	65	0	67	0	27	0	0	0	166	0	40
	26	3	0	0	164	0.08083522511571098	26	2	0	0	155	0.06043741632378153	41	1	0	0	116	0.022562950458744305	22	2	69	0	62	0.06806102973745977	27	1	0	0	148	0.032850889122945204	41	1	0	0	116	0.022546205427867394	20	0	65	0	67	0	27	0	0	0	166	0	40
	26	3	0	0	164	0.08083522511571098	26	2	0	0	155	0.06043741632378153	41	1	0	0	116	0.022562950458744305	22	2	69	0	62	0.06806102973745977	27	1	0	0	148	0.032850889122945204	41	1	0	0	116	0.022546205427867394	20	0	65	0	67	0	27	0	0	0	166	0	40
	27	2	0	0	164	0.058711656995689906	25	2	0	0	156	0.06226317138217214	41	1	0	0	116	0.022562950458744305	22	2	69	0	62	0.06806102973745977	26	1	0	0	149	0.03395497158012509	41	1	0	0	116	0.022546205427867394	20	0	65	0	67	0	25	0	0	0	168	0	41
	27	2	0	0	164	0.058711656995689906	25	2	0	0	156	0.06226317138217214	41	1	0	0	116	0.022562950458744305	21	2	70	0	62	0.07032606137131864	25	1	0	0	150	0.0351347341323515	41	1	0	0	116	0.022546205427867394	20	0	65	0	67	0	25	0	0	0	168	0	41
	27	1	0	0	165	0.03290987083916069	24	2	0	0	157	0.06419720949022317	40	1	0	0	117	0.02308213123955899	20	2	70	0	63	0.07273072601586948	26	0	0	0	150	0	40	1	0	0	117	0.02306409391807374	20	0	65	0	67	0	25	0	0	0	168	0	40
	27	1	0	0	165	0.03290987083916069	24	2	0	0	157	0.06419720949022317	39	2	0	0	117	0.043619360019883834	20	2	70	0	63	0.07273072601586948	26	0	0	0	150	0	39	2	0	0	117	0.04354901446609134	20	0	65	0	67	0	25	0	0	0	168	0	40
	27	1	0	0	165	0.03290987083916069	23	2	0	0	158	0.06624861811011677	38	2	0	0	118	0.044579556577191204	18	2	70	0	65	0.07799859836475886	26	0	0	0	150	0	38	2	0	0	118	0.04450368858770989	19	0	65	0	68	0	23	0	0	0	170	0	39
	26	1	0	0	166	0.034021072021641896	23	2	0	0	158	0.06624861811011677	38	2	0	0	118	0.044579556577191204	17	2	70	0	66	0.08088064376968307	25	0	0	0	151	0	38	2	0	0	118	0.04450368858770989	19	0	65	0	68	0	22	0	0	0	171	0	39
	26	1	0	0	166	0.034021072021641896	23	2	0	0	158	0.06624861811011677	38	2	0	0	118	0.044579556577191204	16	2	70	0	67	0.08393829319024122	25	0	0	0	151	0	38	2	0	0	118	0.04450368858770989	17	1	65	0	69	0.047434460416704884	20	0	0	0	173	0	39
	26	1	0	0	166	0.034021072021641896	23	2	0	0	158	0.06624861811011677	35	3	0	0	120	0.06564634077652806	16	2	70	0	67	0.08393829319024122	24	0	0	0	152	0	35	3	0	0	120	0.06545214349142321	15	1	65	0	71	0.051832291801318514	19	0	0	0	174	0	36
	25	1	0	0	167	0.035209147565100636	23	2	0	0	158	0.06624861811011677	34	4	0	0	120	0.0819759133540666	16	2	70	0	67	0.08393829319024122	24	0	0	0	152	0	34	4	0	0	120	0.0816405377251871	14	1	65	0	72	0.05422183899903181	17	1	0	0	175	0.047434460416704884	36
	26	0	0	0	167	0	22	2	0	0	159	0.06842734093259972	36	2	0	0	120	0.04663025439851417	16	2	70	0	67	0.08393829319024122	24	0	0	0	152	0	36	2	0	0	120	0.04654147849675194	12	1	65	0	74	0.05911089694698888	17	1	0	0	175	0.047434460416704884	36
	25	0	0	0	168	0	22	2	0	0	159	0.06842734093259972	35	2	0	0	121	0.047726636616317195	15	2	70	0	68	0.08717511913739127	24	0	0	0	152	0	35	2	0	0	121	0.047630297264905794	12	1	65	0	74	0.05911089694698888	16	1	0	0	176	0.04956413869442882	35
	24	0	0	0	169	0	21	2	0	0	160	0.07074421950804914	35	2	0	0	121	0.047726636616317195	14	1	71	0	69	0.056462650812659644	24	0	0	0	152	0	35	2	0	0	121	0.047630297264905794	11	1	65	0	75	0.06124234492187673	16	1	0	0	176	0.04956413869442882	35
	23	0	0	0	170	0	21	2	0	0	160	0.07074421950804914	34	2	0	0	122	0.048874730917862486	14	1	71	0	69	0.056462650812659644	24	0	0	0	152	0	34	2	0	0	122	0.048769943645092226	11	1	65	0	75	0.06124234492187673	16	1	0	0	176	0.04956413869442882	33
	19	1	0	0	173	0.04450368858770989	21	2	0	0	160	0.07074421950804914	34	2	0	0	122	0.048874730917862486	13	1	71	0	70	0.059668359581332375	24	0	0	0	152	0	34	2	0	0	122	0.048769943645092226	11	1	65	0	75	0.06124234492187673	16	1	0	0	176	0.04956413869442882	32
	19	1	0	0	173	0.04450368858770989	20	2	0	0	161	0.0732110065158276	33	2	0	0	123	0.05007817360360747	13	1	71	0	70	0.059668359581332375	22	0	0	0	154	0	33	2	0	0	123	0.04996392072663769	11	1	65	0	75	0.06124234492187673	16	1	0	0	176	0.04956413869442882	31
	19	1	0	0	173	0.04450368858770989	20	2	0	0	161	0.0732110065158276	33	2	0	0	123	0.05007817360360747	13	1	71	0	70	0.059668359581332375	22	0	0	0	154	0	33	2	0	0	123	0.04996392072663769	11	1	65	0	75	0.06124234492187673	16	1	0	0	176	0.04956413869442882	31
	19	1	0	0	173	0.04450368858770989	20	2	0	0	161	0.0732110065158276	33	2	0	0	123	0.05007817360360747	13	1	71	0	70	0.059668359581332375	22	0	0	0	154	0	33	2	0	0	123	0.04996392072663769	11	1	65	0	75	0.06124234492187673	16	1	0	0	176	0.04956413869442882	31
	19	1	0	0	173	0.04450368858770989	19	2	0	0	162	0.07584032791124505	33	2	0	0	123	0.05007817360360747	13	1	71	0	70	0.059668359581332375	22	0	0	0	154	0	33	2	0	0	123	0.04996392072663769	11	1	65	0	75	0.06124234492187673	16	1	0	0	176	0.04956413869442882	30
	18	2	0	0	173	0.07864555675342674	19	1	0	0	163	0.04450368858770989	31	1	0	0	126	0.029102780370867172	12	2	71	0	70	0.09786496347769828	21	0	0	0	155	0	31	1	0	0	126	0.02906390242840178	10	1	65	0	76	0.0624664272680363	15	1	0	0	177	0.051832291801318514	30
	18	2	0	0	173	0.07864555675342674	18	0	0	0	165	0	31	1	0	0	126	0.029102780370867172	12	1	71	0	71	0.0632190733822953	20	0	0	0	156	0	31	1	0	0	126	0.02906390242840178	10	1	65	0	76	0.0624664272680363	15	1	0	0	177	0.051832291801318514	30
	18	2	0	0	173	0.07864555675342674	18	0	0	0	165	0	31	1	0	0	126	0.029102780370867172	12	1	71	0	71	0.0632190733822953	19	1	0	0	156	0.04433296345736698	31	1	0	0	126	0.02906390242840178	9	1	65	0	77	0.06113677872553935	15	1	0	0	177	0.051832291801318514	30
	18	2	0	0	173	0.07864555675342674	18	0	0	0	165	0	32	0	0	0	126	0	12	1	71	0	71	0.0632190733822953	19	1	0	0	156	0.04433296345736698	32	0	0	0	126	0	9	1	65	0	77	0.06113677872553935	15	1	0	0	177	0.051832291801318514	29
	19	1	0	0	173	0.04450368858770989	18	0	0	0	165	0	31	0	0	0	127	0	11	1	71	0	72	0.06715647331103558	19	1	0	0	156	0.04433296345736698	31	0	0	0	127	0	9	1	65	0	77	0.06113677872553935	15	1	0	0	177	0.051832291801318514	29
	19	1	0	0	173	0.04450368858770989	18	0	0	0	165	0	31	0	0	0	127	0	10	1	71	0	73	0.07151704386986558	18	1	0	0	157	0.04634033009676558	31	0	0	0	127	0	9	1	65	0	77	0.06113677872553935	14	1	0	0	178	0.05422183899903181	29
	18	1	0	0	174	0.04654147849675194	18	0	0	0	165	0	30	0	0	0	128	0	11	1	71	0	73	0.06715647331103558	17	1	0	0	158	0.0485306770298924	30	0	0	0	128	0	9	1	65	0	77	0.06113677872553935	14	1	0	0	178	0.05422183899903181	28
	18	1	0	0	174	0.04654147849675194	18	0	0	0	165	0	30	0	0	0	128	0	11	1	71	0	73	0.06715647331103558	17	1	0	0	158	0.0485306770298924	30	0	0	0	128	0	9	1	65	0	77	0.06113677872553935	14	1	0	0	178	0.05422183899903181	28
	18	1	0	0	174	0.04654147849675194	17	0	0	0	166	0	30	0	0	0	128	0	11	1	71	0	73	0.06715647331103558	16	1	0	0	159	0.05092835933629167	30	0	0	0	128	0	9	1	65	0	77	0.06113677872553935	14	1	0	0	178	0.05422183899903181	28
	19	0	0	0	174	0	17	0	0	0	166	0	29	0	0	0	129	0	11	1	71	0	73	0.06715647331103558	16	1	0	0	159	0.05092835933629167	29	0	0	0	129	0	9	1	65	0	77	0.06113677872553935	14	1	0	0	178	0.05422183899903181	28
	19	0	0	0	174	0	17	0	0	0	166	0	28	1	0	0	129	0.03186838969188469	10	1	71	0	74	0.07151704386986558	16	1	0	0	159	0.05092835933629167	28	1	0	0	129	0.03181553954301365	9	1	65	0	77	0.06113677872553935	12	1	0	0	180	0.05911089694698888	28
	19	0	0	0	174	0	17	0	0	0	166	0	28	1	0	0	129	0.03186838969188469	10	1	71	0	74	0.07151704386986558	16	1	0	0	159	0.05092835933629167	28	1	0	0	129	0.03181553954301365	10	1	65	0	77	0.0624664272680363	12	1	0	0	180	0.05911089694698888	28
	19	0	0	0	174	0	17	0	0	0	166	0	28	1	0	0	129	0.03186838969188469	10	1	71	0	74	0.07151704386986558	16	1	0	0	159	0.05092835933629167	28	1	0	0	129	0.03181553954301365	9	1	65	0	78	0.06113677872553935	12	1	0	0	180	0.05911089694698888	28
	19	0	0	0	174	0	17	0	0	0	166	0	28	1	0	0	129	0.03186838969188469	10	1	71	0	74	0.07151704386986558	16	1	0	0	159	0.05092835933629167	28	1	0	0	129	0.03181553954301365	9	1	65	0	78	0.06113677872553935	13	1	0	0	180	0.056685314635943417	28
	18	0	0	0	175	0	17	0	0	0	166	0	27	1	0	0	130	0.03290987083916069	11	1	71	0	74	0.06715647331103558	16	1	0	0	159	0.05092835933629167	27	1	0	0	130	0.032850889122945204	10	1	65	0	78	0.0624664272680363	12	1	0	0	181	0.05911089694698888	27
	18	0	0	0	175	0	17	0	0	0	166	0	26	2	0	0	130	0.06043741632378153	11	1	71	0	74	0.06715647331103558	16	1	0	0	159	0.05092835933629167	26	2	0	0	130	0.06021022749095151	9	1	65	0	79	0.06113677872553935	12	1	0	0	181	0.05911089694698888	27
	18	0	0	0	175	0	17	0	0	0	166	0	27	1	0	0	130	0.03290987083916069	12	1	71	0	74	0.0632190733822953	16	1	0	0	159	0.05092835933629167	27	1	0	0	130	0.032850889122945204	9	1	65	0	79	0.06113677872553935	13	1	0	0	181	0.056685314635943417	27
	18	0	0	0	175	0	18	0	0	0	166	0	27	1	0	0	130	0.03290987083916069	10	1	72	0	75	0.07151704386986558	16	1	0	0	159	0.05092835933629167	27	1	0	0	130	0.032850889122945204	9	1	65	0	79	0.06113677872553935	13	1	0	0	181	0.056685314635943417	27
	17	0	0	0	176	0	18	0	0	0	166	0	27	1	0	0	130	0.03290987083916069	11	0	72	0	75	0	16	1	0	0	159	0.05092835933629167	27	1	0	0	130	0.032850889122945204	9	1	65	0	79	0.06113677872553935	13	1	0	0	181	0.056685314635943417	28
	17	0	0	0	176	0	19	0	0	0	166	0	27	1	0	0	130	0.03290987083916069	12	0	72	0	75	0	17	1	0	0	159	0.0485306770298924	27	1	0	0	130	0.032850889122945204	9	1	65	0	79	0.06113677872553935	13	1	0	0	182	0.056685314635943417	28
	16	0	0	0	177	0	19	0	0	0	166	0	26	1	0	0	131	0.034021072021641896	12	0	72	0	75	0	18	1	0	0	159	0.04634033009676558	26	1	0	0	131	0.03395497158012509	9	1	65	0	79	0.06113677872553935	13	1	0	0	182	0.056685314635943417	28
	16	0	0	0	177	0	19	0	0	0	166	0	26	1	0	0	131	0.034021072021641896	14	0	72	0	75	0	19	1	0	0	159	0.04433296345736698	26	1	0	0	131	0.03395497158012509	10	1	65	0	79	0.0624664272680363	13	0	0	0	183	0	28
	16	0	0	0	177	0	19	0	0	0	166	0	27	1	0	0	131	0.03290987083916069	13	0	72	0	76	0	21	1	0	0	159	0.04078603045519876	27	1	0	0	131	0.032850889122945204	10	1	65	0	79	0.0624664272680363	13	0	0	0	183	0	28
	16	0	0	0	177	0	19	0	0	0	166	0	27	1	0	0	131	0.03290987083916069	13	0	72	0	76	0	22	1	0	0	159	0.03921268120981647	27	1	0	0	131	0.032850889122945204	10	1	65	0	79	0.0624664272680363	13	0	0	0	183	0	29
	15	0	0	0	178	0	19	0	0	0	166	0	27	1	0	0	131	0.03290987083916069	14	0	72	0	76	0	22	1	0	0	159	0.03921268120981647	27	1	0	0	131	0.032850889122945204	10	1	65	0	79	0.0624664272680363	13	0	0	0	183	0	29
	16	0	0	0	178	0	20	0	0	0	166	0	28	1	0	0	131	0.03186838969188469	14	0	72	0	76	0	22	1	0	0	159	0.03921268120981647	28	1	0	0	131	0.03181553954301365	9	1	65	0	80	0.06113677872553935	13	0	0	0	183	0	28
	16	0	0	0	178	0	21	0	0	0	166	0	28	1	0	0	131	0.03186838969188469	14	0	72	0	76	0	21	1	0	0	160	0.04078603045519876	28	1	0	0	131	0.03181553954301365	9	1	65	0	80	0.06113677872553935	13	0	0	0	183	0	28
	16	0	0	0	178	0	23	0	0	0	166	0	26	2	0	0	132	0.06043741632378153	14	0	72	0	76	0	21	1	0	0	160	0.04078603045519876	26	2	0	0	132	0.06021022749095151	10	1	65	0	80	0.0624664272680363	14	0	0	0	183	0	28
	16	0	0	0	178	0	23	0	0	0	167	0	26	1	0	0	133	0.034021072021641896	14	0	72	0	76	0	22	1	0	0	160	0.03921268120981647	26	1	0	0	133	0.03395497158012509	9	1	65	0	81	0.06113677872553935	14	0	0	0	183	0	27
	16	0	0	0	178	0	23	0	0	0	167	0	27	1	0	0	133	0.03290987083916069	13	0	72	0	78	0	22	1	0	0	160	0.03921268120981647	27	1	0	0	133	0.032850889122945204	11	1	65	0	81	0.06124234492187673	14	0	0	0	183	0	27
	16	0	0	0	178	0	23	0	0	0	167	0	28	1	0	0	133	0.03186838969188469	13	0	72	0	78	0	22	1	0	0	160	0.03921268120981647	28	1	0	0	133	0.03181553954301365	11	1	65	0	81	0.06124234492187673	14	0	0	0	183	0	26
	18	0	0	0	178	0	23	0	0	0	168	0	27	1	0	0	134	0.03290987083916069	13	0	72	0	78	0	23	0	0	0	161	0	27	1	0	0	134	0.032850889122945204	11	1	65	0	81	0.06124234492187673	14	0	0	0	183	0	26
	19	0	0	0	178	0	25	0	0	0	168	0	27	1	0	0	134	0.03290987083916069	13	0	72	0	78	0	23	0	0	0	161	0	27	1	0	0	134	0.032850889122945204	12	1	65	0	81	0.05911089694698888	14	0	0	0	183	0	25
	20	0	0	0	178	0	26	0	0	0	168	0	28	1	0	0	135	0.03186838969188469	13	0	72	0	78	0	22	0	0	0	162	0	28	1	0	0	135	0.03181553954301365	12	1	65	0	81	0.05911089694698888	13	0	0	0	184	0	25
	20	0	0	0	178	0	26	0	0	0	168	0	28	1	0	0	135	0.03186838969188469	13	0	72	0	78	0	23	0	0	0	162	0	28	1	0	0	135	0.03181553954301365	13	1	65	0	81	0.056685314635943417	13	0	0	0	185	0	25
	20	0	0	0	178	0	27	0	0	0	168	0	28	1	0	0	135	0.03186838969188469	12	0	72	0	79	0	25	0	0	0	162	0	28	1	0	0	135	0.03181553954301365	14	0	65	0	81	0	14	0	0	0	186	0	27
	21	0	0	0	178	0	28	0	0	0	168	0	28	1	0	0	135	0.03186838969188469	12	0	72	0	79	0	25	0	0	0	162	0	28	1	0	0	135	0.03181553954301365	15	0	65	0	81	0	14	0	0	0	186	0	27
	22	0	0	0	178	0	28	1	0	0	168	0.03186838969188469	28	0	0	0	136	0	13	0	72	0	79	0	25	0	0	0	162	0	28	0	0	0	136	0	15	0	65	0	81	0	15	0	0	0	186	0	27
	22	0	0	0	178	0	29	1	0	0	168	0.0308903252118428	29	0	0	0	136	0	12	0	72	0	80	0	25	0	0	0	162	0	29	0	0	0	136	0	15	0	65	0	81	0	15	0	0	0	186	0	26
	22	0	0	0	178	0	30	1	0	0	168	0.02997010382342747	29	0	0	0	136	0	12	0	72	0	80	0	26	0	0	0	162	0	29	0	0	0	136	0	15	0	65	0	81	0	14	0	0	0	187	0	26
	23	0	0	0	178	0	29	2	0	0	168	0.05553060332363527	30	0	0	0	136	0	11	0	72	0	81	0	27	0	0	0	162	0	30	0	0	0	136	0	15	0	65	0	81	0	16	0	0	0	187	0	27
	23	0	0	0	178	0	31	2	0	0	169	0.052667351629577884	31	0	0	0	136	0	11	0	72	0	81	0	28	0	0	0	162	0	31	0	0	0	136	0	16	0	65	0	81	0	18	0	0	0	187	0	27
	23	1	0	0	179	0.03784969643061631	32	2	0	0	169	0.05134093422601056	31	1	0	0	136	0.029102780370867172	11	0	72	0	81	0	30	0	0	0	162	0	31	1	0	0	136	0.02906390242840178	16	0	65	0	81	0	18	0	0	0	187	0	29
	21	2	0	0	180	0.07074421950804914	32	3	0	0	170	0.07007779621121037	33	1	0	0	136	0.027509691006527438	12	0	72	0	81	0	30	0	0	0	162	0	33	1	0	0	136	0.027477491719406253	17	0	65	0	81	0	20	0	0	0	187	0	29
	21	2	0	0	180	0.07074421950804914	32	4	0	0	170	0.08523355488612856	32	1	0	0	137	0.028283952942826568	12	0	72	0	81	0	32	0	0	0	162	0	32	1	0	0	137	0.028248623988090252	16	0	66	0	81	0	19	1	0	0	187	0.04359279991097266	29
	21	3	0	0	180	0.09227576632115161	35	4	0	0	170	0.08042866668664099	33	1	0	0	137	0.027509691006527438	12	0	72	0	81	0	30	1	0	0	163	0.029927184884813256	33	1	0	0	137	0.027477491719406253	16	0	66	0	81	0	20	1	0	0	187	0.041868055250844326	26
	22	3	0	0	180	0.0897785476717731	34	4	0	0	171	0.0819759133540666	33	2	0	0	138	0.05007817360360747	12	0	72	0	81	0	30	1	0	0	163	0.029927184884813256	33	2	0	0	138	0.04996392072663769	18	0	66	0	81	0	20	1	0	0	187	0.041868055250844326	26
	24	4	0	0	180	0.1007045576036644	35	4	0	0	171	0.08042866668664099	35	2	0	0	138	0.047726636616317195	13	0	72	0	81	0	32	1	0	0	163	0.028248623988090252	35	2	0	0	138	0.047630297264905794	18	0	66	0	81	0	18	1	0	0	189	0.04544560117713083	25
	24	5	0	0	181	0.11214495662158276	37	4	0	0	171	0.07748704740198677	36	1	0	0	138	0.02542084711989235	13	0	72	0	81	0	33	1	0	0	163	0.027477491719406253	36	1	0	0	138	0.025396074143815128	18	0	66	0	81	0	18	1	0	0	190	0.04544560117713083	26
	25	5	0	0	181	0.11018421194105663	38	4	0	0	171	0.07608864446668803	35	1	0	0	139	0.026081142170673585	13	0	72	0	81	0	36	1	0	0	163	0.025396074143815128	35	1	0	0	139	0.0260541748578283	19	0	66	0	81	0	19	1	0	0	190	0.04359279991097266	25
	26	5	0	0	181	0.1082492318176894	39	4	0	0	171	0.07473590499334845	38	1	0	0	140	0.02419533210899138	13	0	72	0	81	0	37	1	0	0	164	0.02477020868500142	38	1	0	0	140	0.02417428213570991	19	0	66	0	81	0	19	1	0	0	190	0.04359279991097266	26
	27	5	0	0	182	0.10634582259146255	40	5	0	0	171	0.08530856926534555	38	1	0	0	141	0.02419533210899138	13	0	72	0	81	0	38	1	0	0	164	0.02417428213570991	38	1	0	0	141	0.02417428213570991	19	0	66	0	81	0	19	1	0	0	190	0.04359279991097266	27
	27	6	0	0	182	0.11532341774579563	42	5	0	0	171	0.08267571275929951	39	1	0	0	141	0.023625675700726698	13	0	72	0	81	0	40	1	0	0	164	0.02306409391807374	39	1	0	0	141	0.023606209571846625	19	0	66	0	81	0	20	1	0	0	190	0.041868055250844326	28
	28	5	0	0	182	0.10447822911836287	39	8	0	0	171	0.11178775188742596	40	1	0	0	142	0.02308213123955899	13	0	72	0	81	0	41	1	0	0	164	0.022546205427867394	40	1	0	0	142	0.02306409391807374	19	0	66	0	81	0	20	1	0	0	190	0.041868055250844326	28
	26	7	0	0	182	0.12330005559964448	41	6	0	0	172	0.09394590900441559	40	1	0	0	142	0.02308213123955899	14	0	72	0	81	0	41	2	0	0	164	0.041755466918282025	40	1	0	0	142	0.02306409391807374	19	0	66	0	81	0	20	1	0	0	190	0.041868055250844326	28
	26	6	0	0	183	0.11699745732682809	41	6	0	0	173	0.09394590900441559	39	1	0	0	143	0.023625675700726698	15	0	72	0	81	0	43	2	0	0	164	0.04010163198372777	39	1	0	0	143	0.023606209571846625	20	0	66	0	81	0	20	1	0	0	190	0.041868055250844326	28
	28	5	0	0	183	0.10447822911836287	43	5	0	0	173	0.08141269182461176	41	1	0	0	143	0.022562950458744305	15	0	72	0	81	0	45	2	0	0	164	0.038572085929163384	41	1	0	0	143	0.022546205427867394	20	0	66	0	81	0	20	1	0	0	190	0.041868055250844326	31
	28	5	0	0	183	0.10447822911836287	40	7	0	0	174	0.10362632218464435	40	2	0	0	143	0.04269906445268498	15	0	72	0	81	0	43	1	0	0	167	0.021576922351521814	40	2	0	0	143	0.042633717990726315	20	0	66	0	81	0	22	1	0	0	190	0.038765558995839916	30
	29	5	0	0	183	0.1026494713371772	40	7	0	0	175	0.10362632218464435	39	2	0	0	145	0.043619360019883834	15	0	72	0	81	0	40	2	0	0	170	0.042633717990726315	39	2	0	0	145	0.04354901446609134	20	0	66	0	81	0	22	1	0	0	190	0.038765558995839916	30
	29	6	0	0	183	0.11199119493910681	39	8	0	0	176	0.11178775188742596	40	2	0	0	145	0.04269906445268498	16	0	72	0	81	0	39	3	0	0	170	0.060364453536033265	40	2	0	0	145	0.042633717990726315	20	0	66	0	81	0	22	1	0	0	190	0.038765558995839916	31
	26	7	0	0	185	0.12330005559964448	36	8	0	0	179	0.11557667703951459	40	2	0	0	145	0.04269906445268498	16	0	72	0	81	0	38	4	0	0	170	0.07584032791124505	40	2	0	0	145	0.042633717990726315	21	0	66	0	81	0	23	1	0	0	190	0.03736923276516721	31
	26	7	0	0	186	0.12330005559964448	37	6	0	0	180	0.09949996260899692	40	2	0	0	145	0.04269906445268498	16	0	72	0	81	0	40	4	0	0	170	0.0732110065158276	40	2	0	0	145	0.042633717990726315	23	0	66	0	81	0	23	1	0	0	190	0.03736923276516721	32
	24	8	0	0	187	0.12949582740812812	38	5	0	0	180	0.08809106266386729	41	1	0	0	145	0.022562950458744305	16	0	72	0	81	0	40	4	0	0	170	0.0732110065158276	41	1	0	0	145	0.022546205427867394	23	0	66	0	82	0	23	1	0	0	190	0.03736923276516721	32
	24	9	0	0	187	0.13147328177258305	37	6	0	0	180	0.09949996260899692	41	1	0	0	146	0.022562950458744305	17	0	72	0	81	0	38	4	0	0	173	0.07584032791124505	41	1	0	0	146	0.022546205427867394	24	0	66	0	82	0	25	1	0	0	190	0.034843751857060755	32
	25	8	0	0	187	0.12861454337640754	38	5	0	0	180	0.08809106266386729	39	1	0	0	148	0.023625675700726698	17	0	72	0	81	0	38	4	0	0	173	0.07584032791124505	39	1	0	0	148	0.023606209571846625	24	0	66	0	82	0	25	1	0	0	190	0.034843751857060755	32
	24	8	0	0	188	0.12949582740812812	37	5	0	0	181	0.08954104119701677	41	1	0	0	148	0.022562950458744305	16	0	72	0	82	0	38	4	0	0	173	0.07584032791124505	41	1	0	0	148	0.022546205427867394	24	0	66	0	82	0	25	1	0	0	190	0.034843751857060755	33
	24	8	0	0	188	0.12949582740812812	35	6	0	0	182	0.10245893654462047	40	1	0	0	151	0.02308213123955899	16	0	72	0	82	0	39	3	0	0	173	0.060364453536033265	40	1	0	0	151	0.02306409391807374	25	0	66	0	82	0	26	1	0	0	190	0.033699527428406685	33
	25	8	0	0	188	0.12861454337640754	35	6	0	0	182	0.10245893654462047	39	2	0	0	152	0.043619360019883834	16	0	72	0	82	0	38	3	0	0	174	0.06156445154206448	39	2	0	0	152	0.04354901446609134	27	0	66	0	82	0	27	0	0	0	190	0	35
	25	8	0	0	188	0.12861454337640754	34	6	0	0	183	0.1039827450689604	41	2	0	0	152	0.041816277064666785	17	0	72	0	82	0	38	3	0	0	174	0.06156445154206448	41	2	0	0	152	0.041755466918282025	29	0	66	0	82	0	27	0	0	0	190	0	35
	26	7	0	0	189	0.12330005559964448	32	4	0	0	187	0.08523355488612856	40	2	0	0	155	0.04269906445268498	17	0	72	0	82	0	39	3	0	0	174	0.060364453536033265	40	2	0	0	155	0.042633717990726315	29	0	66	0	82	0	27	0	0	0	190	0	35
	25	7	0	0	190	0.1246385993326543	32	4	0	0	187	0.08523355488612856	40	2	0	0	157	0.04269906445268498	17	0	72	0	82	0	38	2	0	0	176	0.04450368858770989	40	2	0	0	157	0.042633717990726315	29	0	66	0	82	0	27	0	0	0	190	0	36
	25	7	0	0	190	0.1246385993326543	33	4	0	0	187	0.08357685588357398	39	2	0	0	158	0.043619360019883834	17	0	72	0	82	0	34	2	0	0	180	0.048769943645092226	39	2	0	0	158	0.04354901446609134	29	0	66	0	82	0	27	0	0	0	190	0	37
	27	7	0	0	190	0.12191966313020255	32	4	0	0	188	0.08523355488612856	40	2	0	0	158	0.04269906445268498	17	0	72	0	82	0	33	2	0	0	181	0.04996392072663769	40	2	0	0	158	0.042633717990726315	29	0	66	0	82	0	26	0	0	0	191	0	40
	26	7	0	0	191	0.12330005559964448	31	3	0	0	190	0.07168227907594768	40	1	0	0	160	0.02308213123955899	17	0	72	0	82	0	32	2	0	0	182	0.051216040021419315	40	1	0	0	160	0.02306409391807374	29	0	66	0	82	0	25	0	0	0	192	0	40
	27	7	0	0	192	0.12191966313020255	30	3	0	0	191	0.07335659675675227	38	1	0	0	163	0.02419533210899138	17	0	72	0	82	0	32	2	0	0	183	0.051216040021419315	38	1	0	0	163	0.02417428213570991	29	0	66	0	82	0	26	0	0	0	192	0	40
	26	7	0	0	194	0.12330005559964448	30	3	0	0	191	0.07335659675675227	38	1	0	0	163	0.02419533210899138	17	0	72	0	82	0	31	1	0	0	185	0.02906390242840178	38	1	0	0	163	0.02417428213570991	29	0	66	0	82	0	26	0	0	0	192	0	40
	26	7	0	0	194	0.12330005559964448	28	1	0	0	196	0.03186838969188469	36	1	0	0	165	0.02542084711989235	17	0	72	0	82	0	27	1	0	0	189	0.032850889122945204	36	1	0	0	165	0.025396074143815128	29	0	66	0	82	0	26	0	0	0	192	0	41
	25	7	0	0	195	0.1246385993326543	27	1	0	0	198	0.03290987083916069	35	1	0	0	166	0.026081142170673585	17	0	72	0	82	0	25	1	0	0	191	0.0351347341323515	35	1	0	0	166	0.0260541748578283	29	0	66	0	82	0	26	0	0	0	194	0	41
	24	8	0	0	195	0.12949582740812812	27	1	0	0	198	0.03290987083916069	35	1	0	0	166	0.026081142170673585	17	0	72	0	82	0	25	1	0	0	192	0.0351347341323515	35	1	0	0	166	0.0260541748578283	31	0	66	0	82	0	27	0	0	0	194	0	41
	23	7	0	0	197	0.12712861541655776	25	1	0	0	200	0.035209147565100636	34	1	0	0	167	0.02677647452436767	17	0	72	0	82	0	22	1	0	0	195	0.03921268120981647	34	1	0	0	167	0.026747045753026968	31	0	66	0	82	0	27	0	0	0	194	0	41
	23	7	0	0	197	0.12712861541655776	22	2	0	0	202	0.06842734093259972	32	1	0	0	169	0.028283952942826568	17	0	72	0	82	0	20	1	0	0	197	0.04248757100692264	32	1	0	0	169	0.028248623988090252	31	0	66	0	82	0	27	0	0	0	194	0	42
	23	7	0	0	197	0.12712861541655776	21	2	0	0	203	0.07074421950804914	31	1	0	0	170	0.029102780370867172	17	0	72	0	82	0	17	2	0	0	200	0.08088064376968307	31	1	0	0	170	0.02906390242840178	31	0	66	0	82	0	27	1	0	0	194	0.03262540068367669	42
	23	7	0	0	197	0.12712861541655776	20	2	0	0	204	0.0732110065158276	31	1	0	0	170	0.029102780370867172	17	0	72	0	82	0	19	0	0	0	200	0	31	1	0	0	170	0.02906390242840178	31	0	66	0	82	0	28	1	0	0	194	0.03161548292897239	41
	22	5	0	0	200	0.1161099940422759	19	3	0	0	204	0.09760422890692029	31	1	0	0	170	0.029102780370867172	16	1	72	0	82	0.05092835933629167	19	0	0	0	200	0	31	1	0	0	170	0.02906390242840178	32	0	66	0	82	0	27	1	0	0	195	0.03262540068367669	41
	19	6	0	0	202	0.12774407377521615	17	2	0	0	207	0.0816405377251871	30	1	0	0	171	0.02997010382342747	17	1	72	0	82	0.0485306770298924	19	0	0	0	200	0	30	1	0	0	171	0.029927184884813256	32	0	66	0	82	0	27	1	0	0	195	0.03262540068367669	40
	19	6	0	0	202	0.12774407377521615	17	1	0	0	208	0.048769943645092226	29	1	0	0	172	0.0308903252118428	16	1	72	0	83	0.05092835933629167	18	0	0	0	201	0	29	1	0	0	172	0.03084278491041755	32	0	66	0	82	0	26	1	0	0	196	0.033699527428406685	39
	18	7	0	0	202	0.13112262144698922	16	1	0	0	209	0.051216040021419315	27	1	0	0	174	0.03290987083916069	16	1	72	0	83	0.05092835933629167	16	0	0	0	203	0	27	1	0	0	174	0.032850889122945204	30	0	66	0	84	0	25	1	0	0	197	0.034843751857060755	39
	17	7	0	0	203	0.1312339330450756	17	0	0	0	209	0	23	1	0	0	178	0.03784969643061631	16	0	72	0	84	0	14	0	0	0	205	0	23	1	0	0	178	0.037753956004613815	31	0	66	0	84	0	23	1	0	0	199	0.03736923276516721	39
	17	6	0	0	204	0.12978890038013963	14	1	0	0	211	0.05689474019042488	23	1	0	0	178	0.03784969643061631	16	0	72	0	84	0	14	0	0	0	205	0	23	1	0	0	178	0.037753956004613815	30	0	66	0	85	0	22	1	0	0	200	0.038765558995839916	41
	16	6	0	0	205	0.13042503203792544	12	2	0	0	213	0.0998657065285997	24	1	0	0	178	0.03648224820263919	16	0	72	0	84	0	14	0	0	0	205	0	24	1	0	0	178	0.036398065945422275	31	0	66	0	85	0	21	1	0	0	201	0.040262124260664355	41
	16	5	0	0	206	0.12705077704808534	11	2	0	0	214	0.1041645122048111	25	1	0	0	178	0.035209147565100636	16	0	72	0	84	0	14	0	0	0	205	0	25	1	0	0	178	0.0351347341323515	30	0	66	0	86	0	21	1	0	0	201	0.040262124260664355	41
	17	3	0	0	208	0.10337180810103189	9	2	0	0	216	0.11307028307861755	23	1	0	0	180	0.03784969643061631	16	0	72	0	84	0	14	0	0	0	205	0	23	1	0	0	180	0.037753956004613815	31	0	66	0	86	0	21	1	0	0	202	0.040262124260664355	40
	17	3	0	0	208	0.10337180810103189	9	2	0	0	216	0.11307028307861755	21	0	0	0	183	0	14	1	72	0	85	0.056462650812659644	13	0	0	0	206	0	21	0	0	0	183	0	31	1	66	0	86	0.028920421665319145	21	1	0	0	202	0.040262124260664355	42
	17	3	0	0	208	0.10337180810103189	9	2	0	0	216	0.11307028307861755	21	0	0	0	183	0	14	1	72	0	85	0.056462650812659644	13	0	0	0	206	0	21	0	0	0	183	0	31	1	66	0	86	0.028920421665319145	21	1	0	0	202	0.040262124260664355	41
	17	3	0	0	208	0.10337180810103189	10	1	0	0	216	0.07273072601586948	20	0	0	0	184	0	14	1	72	0	85	0.056462650812659644	13	0	0	0	206	0	20	0	0	0	184	0	32	1	66	0	86	0.028119184681436222	20	1	0	0	203	0.041868055250844326	42
	16	4	0	0	208	0.11962864623440626	10	1	0	0	216	0.07273072601586948	20	0	0	0	184	0	14	1	72	0	85	0.056462650812659644	14	0	0	0	206	0	20	0	0	0	184	0	33	1	66	0	86	0.027360315069712066	20	1	0	0	203	0.041868055250844326	41
	16	4	0	0	208	0.11962864623440626	10	1	0	0	216	0.07273072601586948	19	0	0	0	185	0	14	1	72	0	85	0.056462650812659644	13	0	0	0	207	0	19	0	0	0	185	0	33	1	66	0	86	0.027360315069712066	20	1	0	0	203	0.041868055250844326	41
	15	4	0	0	209	0.12193808817460533	10	1	0	0	216	0.07273072601586948	17	0	0	0	187	0	14	1	72	0	85	0.056462650812659644	13	0	0	0	207	0	17	0	0	0	187	0	33	1	66	0	86	0.027360315069712066	20	1	0	0	203	0.041868055250844326	40
	17	3	0	0	209	0.10337180810103189	10	1	0	0	216	0.07273072601586948	16	0	0	0	188	0	14	1	72	0	85	0.056462650812659644	12	0	0	0	208	0	16	0	0	0	188	0	33	1	66	0	86	0.027360315069712066	20	1	0	0	203	0.041868055250844326	40
	19	2	0	0	210	0.07584032791124505	10	1	0	0	216	0.07273072601586948	16	0	0	0	188	0	14	1	72	0	85	0.056462650812659644	11	0	0	0	209	0	16	0	0	0	188	0	34	1	66	0	86	0.026640626643642057	20	1	0	0	203	0.041868055250844326	39
	20	2	0	0	210	0.0732110065158276	11	1	0	0	216	0.06806102973745977	14	0	0	0	190	0	14	1	72	0	85	0.056462650812659644	11	0	0	0	209	0	14	0	0	0	190	0	35	1	66	0	87	0.02595723272290172	20	1	0	0	203	0.041868055250844326	38
	20	2	0	0	210	0.0732110065158276	9	2	0	0	217	0.11307028307861755	13	0	0	0	191	0	14	1	72	0	85	0.056462650812659644	11	0	0	0	209	0	13	0	0	0	191	0	34	1	66	0	88	0.026640626643642057	20	1	0	0	203	0.041868055250844326	37
	20	2	0	0	210	0.0732110065158276	9	2	0	0	217	0.11307028307861755	12	0	0	0	192	0	14	1	72	0	85	0.056462650812659644	11	0	0	0	209	0	12	0	0	0	192	0	34	1	66	0	88	0.026640626643642057	20	1	0	0	203	0.041868055250844326	39
	20	2	0	0	210	0.0732110065158276	9	2	0	0	217	0.11307028307861755	11	0	0	0	193	0	14	1	72	0	85	0.056462650812659644	11	0	0	0	209	0	11	0	0	0	193	0	34	1	66	0	88	0.026640626643642057	20	1	0	0	203	0.041868055250844326	39
	21	1	0	0	211	0.04091210408643777	9	2	0	0	217	0.11307028307861755	9	0	0	0	195	0	13	1	72	0	86	0.059668359581332375	11	0	0	0	209	0	9	0	0	0	195	0	34	1	66	0	88	0.026640626643642057	20	1	0	0	203	0.041868055250844326	40
	21	1	0	0	211	0.04091210408643777	9	2	0	0	217	0.11307028307861755	9	0	0	0	195	0	13	1	72	0	86	0.059668359581332375	12	0	0	0	209	0	9	0	0	0	195	0	34	1	66	0	88	0.026640626643642057	21	1	0	0	203	0.040262124260664355	40
	21	1	0	0	211	0.04091210408643777	9	2	0	0	217	0.11307028307861755	9	0	0	0	195	0	13	1	72	0	86	0.059668359581332375	12	0	0	0	209	0	9	0	0	0	195	0	34	1	66	0	89	0.026640626643642057	20	1	0	0	204	0.041868055250844326	40
	20	0	0	0	213	0	9	2	0	0	217	0.11307028307861755	8	0	0	0	196	0	13	1	72	0	86	0.059668359581332375	12	0	0	0	209	0	8	0	0	0	196	0	34	1	66	0	89	0.026640626643642057	20	1	0	0	204	0.041868055250844326	40
	21	0	0	0	214	0	9	2	0	0	217	0.11307028307861755	7	0	0	0	197	0	13	1	72	0	86	0.059668359581332375	12	0	0	0	209	0	7	0	0	0	197	0	34	1	66	0	89	0.026640626643642057	20	0	0	0	205	0	38
	21	0	0	0	214	0	9	2	0	0	217	0.11307028307861755	7	0	0	0	197	0	13	1	72	0	86	0.059668359581332375	13	0	0	0	209	0	7	0	0	0	197	0	34	1	66	0	89	0.026640626643642057	20	0	0	0	205	0	38
	20	0	0	0	215	0	10	1	0	0	217	0.07273072601586948	7	0	0	0	197	0	13	1	72	0	86	0.059668359581332375	13	0	0	0	209	0	7	0	0	0	197	0	35	1	66	0	89	0.02595723272290172	20	0	0	0	205	0	37
	20	0	0	0	215	0	11	1	0	0	217	0.06806102973745977	7	0	0	0	197	0	13	1	72	0	86	0.059668359581332375	14	0	0	0	209	0	7	0	0	0	197	0	36	1	66	0	89	0.02530751384886937	19	0	0	0	206	0	36
	20	0	0	0	215	0	10	2	0	0	217	0.10860576470187379	7	0	0	0	197	0	13	1	72	0	86	0.059668359581332375	14	0	0	0	209	0	7	0	0	0	197	0	36	1	66	0	89	0.02530751384886937	19	0	0	0	206	0	36
	20	0	0	0	215	0	12	1	0	0	217	0.06391146190846647	7	0	0	0	197	0	13	1	72	0	86	0.059668359581332375	14	0	0	0	209	0	7	0	0	0	197	0	36	1	66	0	90	0.02530751384886937	18	0	0	0	207	0	35
	20	0	0	0	215	0	12	1	0	0	217	0.06391146190846647	7	0	0	0	197	0	13	1	72	0	86	0.059668359581332375	13	1	0	0	209	0.059668359581332375	7	0	0	0	197	0	36	1	66	0	90	0.02530751384886937	18	0	0	0	207	0	35
	20	0	0	0	215	0	12	1	0	0	217	0.06391146190846647	7	0	0	0	197	0	13	1	72	0	86	0.059668359581332375	13	1	0	0	209	0.059668359581332375	7	0	0	0	197	0	36	1	66	0	90	0.02530751384886937	18	0	0	0	207	0	34
	19	0	0	0	216	0	12	1	0	0	217	0.06391146190846647	7	0	0	0	197	0	13	1	72	0	86	0.059668359581332375	13	1	0	0	209	0.059668359581332375	7	0	0	0	197	0	37	1	66	0	90	0.024689089149575592	18	0	0	0	207	0	33
	19	0	0	0	216	0	12	1	0	0	217	0.06391146190846647	7	0	0	0	197	0	13	1	72	0	86	0.059668359581332375	13	1	0	0	209	0.059668359581332375	7	0	0	0	197	0	35	1	66	0	92	0.02595723272290172	18	0	0	0	207	0	35
	19	0	0	0	216	0	13	1	0	0	217	0.06021022749095151	7	0	0	0	197	0	12	1	72	0	87	0.0632190733822953	13	1	0	0	209	0.059668359581332375	7	0	0	0	197	0	35	1	66	0	93	0.02595723272290172	18	0	0	0	207	0	36
	19	0	0	0	216	0	13	1	0	0	217	0.06021022749095151	7	0	0	0	197	0	12	1	72	0	87	0.0632190733822953	13	1	0	0	209	0.059668359581332375	7	0	0	0	197	0	36	1	66	0	93	0.02530751384886937	18	0	0	0	207	0	34
	19	0	0	0	216	0	13	1	0	0	217	0.06021022749095151	7	0	0	0	197	0	12	1	72	0	87	0.0632190733822953	13	1	0	0	209	0.059668359581332375	7	0	0	0	197	0	36	1	66	0	93	0.02530751384886937	18	0	0	0	207	0	35
	19	0	0	0	216	0	13	1	0	0	217	0.06021022749095151	7	0	0	0	197	0	12	1	72	0	87	0.0632190733822953	13	1	0	0	209	0.059668359581332375	7	0	0	0	197	0	36	1	66	0	93	0.02530751384886937	17	0	0	0	208	0	34
	18	0	0	0	217	0	13	1	0	0	217	0.06021022749095151	7	0	0	0	197	0	11	1	72	0	88	0.06715647331103558	13	1	0	0	209	0.059668359581332375	7	0	0	0	197	0	37	1	66	0	93	0.024689089149575592	15	1	0	0	209	0.051832291801318514	34
	18	0	0	0	217	0	12	2	0	0	217	0.0998657065285997	7	0	0	0	197	0	11	1	72	0	88	0.06715647331103558	12	1	0	0	210	0.0632190733822953	7	0	0	0	197	0	37	1	66	0	93	0.024689089149575592	15	1	0	0	209	0.051832291801318514	33
	18	0	0	0	217	0	13	1	0	0	217	0.06021022749095151	7	0	0	0	197	0	11	1	72	0	88	0.06715647331103558	12	1	0	0	210	0.0632190733822953	7	0	0	0	197	0	37	1	66	0	93	0.024689089149575592	15	1	0	0	209	0.051832291801318514	33
	18	0	0	0	217	0	11	3	0	0	217	0.12178934624584907	7	0	0	0	197	0	11	1	72	0	88	0.06715647331103558	12	1	0	0	210	0.0632190733822953	7	0	0	0	197	0	36	1	66	0	94	0.02530751384886937	15	1	0	0	209	0.051832291801318514	34
	19	0	0	0	217	0	12	2	0	0	217	0.0998657065285997	7	0	0	0	197	0	11	1	72	0	88	0.06715647331103558	12	1	0	0	210	0.0632190733822953	7	0	0	0	197	0	36	1	66	0	94	0.02530751384886937	13	1	0	0	211	0.056685314635943417	34
	19	0	0	0	217	0	12	2	0	0	217	0.0998657065285997	7	0	0	0	197	0	11	1	72	0	88	0.06715647331103558	12	1	0	0	210	0.0632190733822953	7	0	0	0	197	0	37	1	66	0	94	0.024689089149575592	13	1	0	0	211	0.056685314635943417	34
	19	0	0	0	217	0	12	2	0	0	217	0.0998657065285997	7	0	0	0	197	0	11	1	72	0	88	0.06715647331103558	12	1	0	0	210	0.0632190733822953	7	0	0	0	197	0	37	1	66	0	94	0.024689089149575592	13	1	0	0	211	0.056685314635943417	34
	19	0	0	0	217	0	14	1	0	0	217	0.05689474019042488	7	0	0	0	197	0	11	1	72	0	88	0.06715647331103558	12	1	0	0	210	0.0632190733822953	7	0	0	0	197	0	37	1	66	0	94	0.024689089149575592	14	1	0	0	211	0.05422183899903181	33
	19	0	0	0	217	0	13	2	0	0	217	0.0957677651517369	7	0	0	0	197	0	11	1	72	0	88	0.06715647331103558	12	1	0	0	210	0.0632190733822953	7	0	0	0	197	0	37	1	66	0	94	0.024689089149575592	14	1	0	0	211	0.05422183899903181	32
	19	0	0	0	217	0	13	2	0	0	217	0.0957677651517369	7	0	0	0	197	0	11	1	72	0	88	0.06715647331103558	12	1	0	0	210	0.0632190733822953	7	0	0	0	197	0	38	1	66	0	94	0.024099790991883793	14	1	0	0	211	0.05422183899903181	32
	19	0	0	0	217	0	12	2	0	0	218	0.0998657065285997	7	0	0	0	197	0	11	1	72	0	88	0.06715647331103558	12	1	0	0	210	0.0632190733822953	7	0	0	0	197	0	38	1	66	0	94	0.024099790991883793	14	1	0	0	211	0.05422183899903181	32
	19	0	0	0	217	0	13	1	0	0	218	0.06021022749095151	7	0	0	0	197	0	11	1	72	0	88	0.06715647331103558	11	1	0	0	211	0.06715647331103558	7	0	0	0	197	0	38	1	66	0	94	0.024099790991883793	14	1	0	0	211	0.05422183899903181	31
	18	1	0	0	217	0.04654147849675194	13	1	0	0	218	0.06021022749095151	7	0	0	0	197	0	11	1	72	0	88	0.06715647331103558	11	1	0	0	211	0.06715647331103558	7	0	0	0	197	0	39	1	66	0	94	0.023537642564861586	14	1	0	0	211	0.05422183899903181	31
	18	0	0	0	218	0	13	1	0	0	218	0.06021022749095151	7	0	0	0	197	0	11	1	72	0	88	0.06715647331103558	11	1	0	0	211	0.06715647331103558	7	0	0	0	197	0	39	0	66	0	95	0	14	1	0	0	211	0.05422183899903181	31
	18	0	0	0	218	0	13	1	0	0	218	0.06021022749095151	7	0	0	0	197	0	11	1	72	0	88	0.06715647331103558	11	1	0	0	211	0.06715647331103558	7	0	0	0	197	0	40	0	66	0	95	0	15	1	0	0	211	0.051832291801318514	31
	18	0	0	0	218	0	14	0	0	0	218	0	7	0	0	0	197	0	11	1	72	0	88	0.06715647331103558	11	1	0	0	211	0.06715647331103558	7	0	0	0	197	0	39	1	66	0	95	0.023537642564861586	15	1	0	0	211	0.051832291801318514	31
	18	0	0	0	218	0	14	0	0	0	218	0	7	0	0	0	197	0	11	1	72	0	88	0.06715647331103558	11	1	0	0	211	0.06715647331103558	7	0	0	0	197	0	39	1	66	0	96	0.023537642564861586	15	1	0	0	211	0.051832291801318514	32
	18	0	0	0	218	0	14	0	0	0	218	0	7	0	0	0	197	0	11	1	72	0	88	0.06715647331103558	11	1	0	0	211	0.06715647331103558	7	0	0	0	197	0	39	1	66	0	96	0.023537642564861586	15	1	0	0	211	0.051832291801318514	31
	18	0	0	0	218	0	14	0	0	0	218	0	6	0	0	0	198	0	11	1	72	0	88	0.06715647331103558	11	0	0	0	212	0	6	0	0	0	198	0	40	1	66	0	96	0.02300083805962724	15	1	0	0	211	0.051832291801318514	31
	19	0	0	0	218	0	13	1	0	0	218	0.06021022749095151	6	0	0	0	198	0	11	1	72	0	88	0.06715647331103558	11	0	0	0	212	0	6	0	0	0	198	0	40	1	66	0	96	0.02300083805962724	16	1	0	0	211	0.04956413869442882	31
	20	0	0	0	218	0	13	1	0	0	218	0.06021022749095151	6	0	0	0	198	0	11	1	72	0	88	0.06715647331103558	11	0	0	0	212	0	6	0	0	0	198	0	40	1	66	0	96	0.02300083805962724	16	1	0	0	211	0.04956413869442882	30
	21	0	0	0	218	0	13	1	0	0	218	0.06021022749095151	6	0	0	0	198	0	11	1	72	0	88	0.06715647331103558	11	0	0	0	212	0	6	0	0	0	198	0	40	1	66	0	96	0.02300083805962724	16	1	0	0	211	0.04956413869442882	29
	21	0	0	0	218	0	13	1	0	0	218	0.06021022749095151	5	1	0	0	198	0.10531646860578585	11	1	72	0	88	0.06715647331103558	10	0	0	0	213	0	5	1	0	0	198	0.09424389322376392	40	1	66	0	96	0.02300083805962724	15	2	0	0	211	0.08205929173040563	29
	20	1	0	0	218	0.042633717990726315	13	1	0	0	218	0.06021022749095151	5	1	0	0	198	0.10531646860578585	11	0	72	0	89	0	10	0	0	0	213	0	5	1	0	0	198	0.09424389322376392	39	1	66	0	97	0.023537642564861586	15	2	0	0	211	0.08205929173040563	28
	20	1	0	0	218	0.042633717990726315	13	1	0	0	218	0.06021022749095151	5	1	0	0	198	0.10531646860578585	11	0	72	0	89	0	10	0	0	0	213	0	5	1	0	0	198	0.09424389322376392	40	0	66	0	97	0	15	2	0	0	211	0.08205929173040563	26
	19	2	0	0	218	0.07584032791124505	13	1	0	0	218	0.06021022749095151	5	1	0	0	198	0.10531646860578585	11	0	72	0	89	0	10	0	0	0	213	0	5	1	0	0	198	0.09424389322376392	40	0	66	0	97	0	15	2	0	0	211	0.08205929173040563	26
	19	2	0	0	218	0.07584032791124505	13	1	0	0	218	0.06021022749095151	5	1	0	0	198	0.10531646860578585	11	0	72	0	89	0	10	0	0	0	213	0	5	1	0	0	198	0.09424389322376392	41	0	66	0	97	0	15	2	0	0	211	0.08205929173040563	25
	19	2	0	0	218	0.07584032791124505	13	1	0	0	218	0.06021022749095151	5	1	0	0	198	0.10531646860578585	11	0	72	0	89	0	10	0	0	0	213	0	5	1	0	0	198	0.09424389322376392	42	0	66	0	97	0	15	2	0	0	211	0.08205929173040563	23
	19	2	0	0	218	0.07584032791124505	13	1	0	0	218	0.06021022749095151	5	1	0	0	198	0.10531646860578585	11	0	72	0	89	0	10	0	0	0	213	0	5	1	0	0	198	0.09424389322376392	42	0	66	0	97	0	16	2	0	0	211	0.07981136005824113	20
	19	2	0	0	218	0.07584032791124505	13	1	0	0	218	0.06021022749095151	5	1	0	0	198	0.10531646860578585	11	0	72	0	89	0	10	0	0	0	213	0	5	1	0	0	198	0.09424389322376392	42	0	66	0	97	0	16	2	0	0	211	0.07981136005824113	17
	18	2	0	0	219	0.07864555675342674	13	1	0	0	218	0.06021022749095151	5	1	0	0	198	0.10531646860578585	11	0	72	0	89	0	10	0	0	0	213	0	5	1	0	0	198	0.09424389322376392	42	0	66	0	97	0	17	1	0	0	211	0.047434460416704884	17
	17	2	0	0	220	0.0816405377251871	13	1	0	0	218	0.06021022749095151	5	1	0	0	198	0.10531646860578585	11	0	72	0	89	0	10	0	0	0	213	0	5	1	0	0	198	0.09424389322376392	42	0	66	0	97	0	17	1	0	0	211	0.047434460416704884	16
	18	1	0	0	220	0.04654147849675194	13	1	0	0	218	0.06021022749095151	5	1	0	0	198	0.10531646860578585	10	0	72	0	90	0	10	0	0	0	213	0	5	1	0	0	198	0.09424389322376392	42	0	66	0	97	0	16	1	0	0	212	0.04956413869442882	13
	18	1	0	0	220	0.04654147849675194	13	1	0	0	218	0.06021022749095151	5	1	0	0	198	0.10531646860578585	10	0	72	0	90	0	10	0	0	0	213	0	5	1	0	0	198	0.09424389322376392	42	0	66	0	97	0	16	1	0	0	212	0.04956413869442882	13
	18	1	0	0	220	0.04654147849675194	13	1	0	0	218	0.06021022749095151	5	1	0	0	198	0.10531646860578585	10	0	72	0	90	0	10	0	0	0	213	0	5	1	0	0	198	0.09424389322376392	42	0	66	0	97	0	16	1	0	0	212	0.04956413869442882	14
	18	1	0	0	220	0.04654147849675194	13	1	0	0	218	0.06021022749095151	5	1	0	0	198	0.10531646860578585	10	0	72	0	90	0	10	0	0	0	213	0	5	1	0	0	198	0.09424389322376392	43	0	66	0	97	0	16	1	0	0	212	0.04956413869442882	13
	18	1	0	0	220	0.04654147849675194	13	1	0	0	218	0.06021022749095151	5	1	0	0	198	0.10531646860578585	10	0	72	0	90	0	10	0	0	0	213	0	5	1	0	0	198	0.09424389322376392	43	0	66	0	97	0	17	1	0	0	212	0.047434460416704884	13
	19	1	0	0	220	0.04450368858770989	13	1	0	0	218	0.06021022749095151	5	1	0	0	198	0.10531646860578585	10	0	72	0	90	0	10	0	0	0	213	0	5	1	0	0	198	0.09424389322376392	43	0	66	0	97	0	17	1	0	0	212	0.047434460416704884	12
	19	1	0	0	220	0.04450368858770989	13	1	0	0	218	0.06021022749095151	6	0	0	0	198	0	10	0	72	0	90	0	10	0	0	0	213	0	6	0	0	0	198	0	43	0	66	0	97	0	18	1	0	0	212	0.04544560117713083	11
	19	1	0	0	220	0.04450368858770989	13	1	0	0	218	0.06021022749095151	6	0	0	0	198	0	10	0	72	0	90	0	10	0	0	0	213	0	6	0	0	0	198	0	43	0	66	0	97	0	19	1	0	0	212	0.04359279991097266	11
	18	1	0	0	221	0.04654147849675194	13	1	0	0	218	0.06021022749095151	6	0	0	0	198	0	10	0	72	0	90	0	10	0	0	0	213	0	6	0	0	0	198	0	43	0	66	0	97	0	20	1	0	0	212	0.041868055250844326	10
	18	1	0	0	221	0.04654147849675194	13	1	0	0	218	0.06021022749095151	5	1	0	0	198	0.10531646860578585	10	0	72	0	90	0	10	0	0	0	213	0	5	1	0	0	198	0.09424389322376392	43	0	66	0	97	0	20	1	0	0	212	0.041868055250844326	10
	18	1	0	0	221	0.04654147849675194	13	1	0	0	218	0.06021022749095151	5	1	0	0	198	0.10531646860578585	11	0	72	0	90	0	10	0	0	0	213	0	5	1	0	0	198	0.09424389322376392	43	0	66	0	97	0	21	0	0	0	212	0	8
	18	1	0	0	221	0.04654147849675194	13	1	0	0	218	0.06021022749095151	5	1	0	0	198	0.10531646860578585	10	1	72	0	90	0.07151704386986558	10	0	0	0	213	0	5	1	0	0	198	0.09424389322376392	42	1	66	0	97	0.021996789423976506	22	0	0	0	212	0	8
	18	1	0	0	221	0.04654147849675194	13	1	0	0	218	0.06021022749095151	5	1	0	0	198	0.10531646860578585	11	1	72	0	90	0.06715647331103558	10	0	0	0	213	0	5	1	0	0	198	0.09424389322376392	42	1	66	0	97	0.021996789423976506	22	0	0	0	212	0	8
	18	1	0	0	221	0.04654147849675194	14	1	0	0	218	0.05689474019042488	5	1	0	0	198	0.10531646860578585	11	1	72	0	90	0.06715647331103558	10	0	0	0	213	0	5	1	0	0	198	0.09424389322376392	43	1	66	0	97	0.02152664074432539	23	0	0	0	212	0	8
	18	1	0	0	221	0.04654147849675194	13	1	0	0	219	0.06021022749095151	5	1	0	0	198	0.10531646860578585	12	1	72	0	90	0.0632190733822953	10	0	0	0	213	0	5	1	0	0	198	0.09424389322376392	43	1	66	0	97	0.02152664074432539	22	0	0	0	213	0	7
	18	1	0	0	221	0.04654147849675194	14	0	0	0	219	0	5	1	0	0	198	0.10531646860578585	13	1	72	0	90	0.059668359581332375	10	0	0	0	213	0	5	1	0	0	198	0.09424389322376392	43	1	66	0	97	0.02152664074432539	23	0	0	0	213	0	7
	18	1	0	0	221	0.04654147849675194	13	0	0	0	220	0	5	1	0	0	198	0.10531646860578585	13	1	72	0	90	0.059668359581332375	10	0	0	0	213	0	5	1	0	0	198	0.09424389322376392	45	1	66	0	97	0.02064369307891903	23	0	0	0	213	0	7
	18	1	0	0	221	0.04654147849675194	13	0	0	0	220	0	5	1	0	0	198	0.10531646860578585	13	1	72	0	90	0.059668359581332375	10	0	0	0	213	0	5	1	0	0	198	0.09424389322376392	45	1	66	0	97	0.02064369307891903	24	0	0	0	213	0	7
	18	1	0	0	221	0.04654147849675194	13	0	0	0	220	0	5	1	0	0	198	0.10531646860578585	13	1	72	0	90	0.059668359581332375	10	0	0	0	213	0	5	1	0	0	198	0.09424389322376392	46	1	66	0	97	0.020228631727663707	24	0	0	0	213	0	7
	18	1	0	0	221	0.04654147849675194	13	0	0	0	220	0	5	1	0	0	198	0.10531646860578585	13	1	72	0	90	0.059668359581332375	10	0	0	0	213	0	5	1	0	0	198	0.09424389322376392	46	1	66	0	97	0.020228631727663707	25	0	0	0	213	0	7
	18	1	0	0	221	0.04654147849675194	13	0	0	0	220	0	5	1	0	0	198	0.10531646860578585	13	1	72	0	90	0.059668359581332375	10	0	0	0	213	0	5	1	0	0	198	0.09424389322376392	48	1	66	0	97	0.019446314195971533	25	0	0	0	213	0	7
	18	1	0	0	221	0.04654147849675194	13	0	0	0	220	0	5	1	0	0	198	0.10531646860578585	13	1	72	0	90	0.059668359581332375	10	0	0	0	213	0	5	1	0	0	198	0.09424389322376392	48	1	66	0	97	0.019446314195971533	25	0	0	0	213	0	7
	18	1	0	0	221	0.04654147849675194	13	0	0	0	220	0	5	1	0	0	198	0.10531646860578585	14	1	72	0	90	0.056462650812659644	10	0	0	0	213	0	5	1	0	0	198	0.09424389322376392	48	1	66	0	97	0.019446314195971533	26	0	0	0	213	0	7
	17	1	0	0	222	0.048769943645092226	14	0	0	0	220	0	5	1	0	0	198	0.10531646860578585	16	1	72	0	90	0.05092835933629167	10	0	0	0	213	0	5	1	0	0	198	0.09424389322376392	49	1	66	0	97	0.019077272284331735	26	0	0	0	213	0	7
	17	1	0	0	222	0.048769943645092226	14	0	0	0	220	0	5	1	0	0	198	0.10531646860578585	18	1	72	0	90	0.04634033009676558	10	0	0	0	213	0	5	1	0	0	198	0.09424389322376392	50	1	66	0	97	0.01872189246611482	25	1	0	0	213	0.034843751857060755	7
	17	1	0	0	222	0.048769943645092226	13	1	0	0	220	0.06021022749095151	5	1	0	0	198	0.10531646860578585	19	0	72	0	90	0	10	0	0	0	213	0	5	1	0	0	198	0.09424389322376392	49	1	66	0	98	0.019077272284331735	24	1	0	0	214	0.036064590907270204	7
	17	1	0	0	222	0.048769943645092226	13	1	0	0	220	0.06021022749095151	5	1	0	0	198	0.10531646860578585	20	0	72	0	90	0	10	0	0	0	213	0	5	1	0	0	198	0.09424389322376392	50	1	66	0	99	0.01872189246611482	24	1	0	0	214	0.036064590907270204	7
	17	1	0	0	222	0.048769943645092226	13	1	0	0	220	0.06021022749095151	5	1	0	0	198	0.10531646860578585	20	0	72	0	90	0	10	0	0	0	213	0	5	1	0	0	198	0.09424389322376392	51	1	66	0	100	0.018379435342460147	24	1	0	0	214	0.036064590907270204	7
	17	1	0	0	222	0.048769943645092226	13	1	0	0	220	0.06021022749095151	4	1	0	0	199	0.11134564390146202	20	0	72	0	90	0	10	0	0	0	213	0	4	1	0	0	199	0.08738683595055127	51	1	66	0	100	0.018379435342460147	24	1	0	0	214	0.036064590907270204	7
	17	1	0	0	222	0.048769943645092226	14	1	0	0	220	0.05689474019042488	4	1	0	0	199	0.11134564390146202	20	0	72	0	90	0	10	0	0	0	213	0	4	1	0	0	199	0.08738683595055127	51	1	66	0	100	0.018379435342460147	24	1	0	0	214	0.036064590907270204	7
	17	1	0	0	222	0.048769943645092226	14	1	0	0	220	0.05689474019042488	4	2	0	0	199	0.11479047731629247	20	0	72	0	90	0	11	0	0	0	213	0	4	2	0	0	199	0.07935823609382224	51	1	66	0	100	0.018379435342460147	24	1	0	0	214	0.036064590907270204	7
	17	1	0	0	222	0.048769943645092226	14	1	0	0	220	0.05689474019042488	4	2	0	0	199	0.11479047731629247	19	0	72	0	91	0	12	0	0	0	213	0	4	2	0	0	199	0.07935823609382224	52	1	66	0	100	0.01804921345471656	24	1	0	0	214	0.036064590907270204	7
	17	1	0	0	222	0.048769943645092226	14	1	0	0	220	0.05689474019042488	4	2	0	0	199	0.11479047731629247	19	0	72	0	91	0	12	0	0	0	213	0	4	2	0	0	199	0.07935823609382224	53	1	66	0	100	0.017730586852109233	24	1	0	0	214	0.036064590907270204	7
	17	1	0	0	222	0.048769943645092226	14	1	0	0	220	0.05689474019042488	4	2	0	0	199	0.11479047731629247	20	0	72	0	91	0	11	0	0	0	214	0	4	2	0	0	199	0.07935823609382224	56	0	66	0	100	0	23	1	0	0	215	0.03736923276516721	7
	18	1	0	0	222	0.04654147849675194	14	1	0	0	220	0.05689474019042488	4	3	0	0	199	0.09739386249884265	21	0	72	0	91	0	11	0	0	0	214	0	4	3	0	0	199	0.06094552240827545	56	0	66	0	100	0	22	1	0	0	217	0.038765558995839916	7
	18	1	0	0	222	0.04654147849675194	13	2	0	0	220	0.0957677651517369	4	3	0	0	199	0.09739386249884265	21	0	72	0	91	0	11	0	0	0	214	0	4	3	0	0	199	0.06094552240827545	59	0	66	0	100	0	21	1	0	0	218	0.040262124260664355	8
	19	1	0	0	223	0.04450368858770989	15	1	0	0	220	0.053911678755103644	4	3	0	0	199	0.09739386249884265	21	0	72	0	91	0	11	0	0	0	214	0	4	3	0	0	199	0.06094552240827545	59	0	66	0	100	0	22	1	0	0	218	0.038765558995839916	8
	19	1	0	0	223	0.04450368858770989	15	1	0	0	220	0.053911678755103644	4	3	0	0	199	0.09739386249884265	21	0	72	0	91	0	10	0	0	0	215	0	4	3	0	0	199	0.06094552240827545	60	0	66	0	100	0	21	1	0	0	219	0.040262124260664355	8
	19	1	0	0	223	0.04450368858770989	15	1	0	0	220	0.053911678755103644	4	3	0	0	199	0.09739386249884265	21	0	72	0	91	0	10	0	0	0	215	0	4	3	0	0	199	0.06094552240827545	60	0	66	0	101	0	21	1	0	0	219	0.040262124260664355	8
	19	1	0	0	223	0.04450368858770989	15	1	0	0	220	0.053911678755103644	4	3	0	0	199	0.09739386249884265	22	0	72	0	91	0	10	0	0	0	215	0	4	3	0	0	199	0.06094552240827545	59	0	66	0	102	0	21	1	0	0	219	0.040262124260664355	8
	19	1	0	0	223	0.04450368858770989	15	1	0	0	220	0.053911678755103644	4	3	0	0	199	0.09739386249884265	22	0	72	0	91	0	11	0	0	0	215	0	4	3	0	0	199	0.06094552240827545	58	0	66	0	103	0	21	1	0	0	219	0.040262124260664355	9
	20	1	0	0	223	0.042633717990726315	13	2	0	0	221	0.0957677651517369	4	3	0	0	199	0.09739386249884265	23	0	72	0	91	0	11	0	0	0	215	0	4	3	0	0	199	0.06094552240827545	58	0	66	0	103	0	21	1	0	0	219	0.040262124260664355	9
	20	1	0	0	223	0.042633717990726315	13	2	0	0	221	0.0957677651517369	5	2	0	0	199	0.12213491227259966	23	0	72	0	91	0	11	0	0	0	215	0	5	2	0	0	199	0.1018858344445068	58	0	66	0	103	0	21	1	0	0	219	0.040262124260664355	9
	20	1	0	0	223	0.042633717990726315	12	2	0	0	222	0.0998657065285997	5	2	0	0	199	0.12213491227259966	24	0	72	0	91	0	12	0	0	0	215	0	5	2	0	0	199	0.1018858344445068	54	0	66	0	107	0	22	1	0	0	219	0.038765558995839916	10
	19	1	0	0	224	0.04450368858770989	12	2	0	0	222	0.0998657065285997	6	2	0	0	199	0.12308788960473618	25	0	72	0	91	0	12	0	0	0	215	0	6	2	0	0	199	0.11038420876919652	53	0	66	0	108	0	23	1	0	0	219	0.03736923276516721	11
	19	0	0	0	225	0	12	2	0	0	222	0.0998657065285997	6	2	0	0	199	0.12308788960473618	27	0	72	0	91	0	13	0	0	0	215	0	6	2	0	0	199	0.11038420876919652	52	0	66	0	110	0	23	1	0	0	219	0.03736923276516721	11
	20	0	0	0	225	0	12	2	0	0	222	0.0998657065285997	8	1	0	0	199	0.08393829319024122	27	0	72	0	91	0	14	0	0	0	215	0	8	1	0	0	199	0.08150739113639974	52	0	66	0	111	0	23	1	0	0	219	0.03736923276516721	11
	20	0	0	0	225	0	12	2	0	0	222	0.0998657065285997	8	1	0	0	199	0.08393829319024122	27	0	72	0	91	0	15	0	0	0	215	0	8	1	0	0	199	0.08150739113639974	51	0	66	0	112	0	23	1	0	0	219	0.03736923276516721	11
	20	0	0	0	225	0	11	3	0	0	222	0.12178934624584907	8	2	0	0	199	0.11732834974136491	27	0	72	0	91	0	15	0	0	0	215	0	8	2	0	0	199	0.11134564390146202	51	0	66	0	112	0	23	1	0	0	219	0.03736923276516721	10
	20	0	0	0	225	0	12	2	0	0	222	0.0998657065285997	8	2	0	0	199	0.11732834974136491	27	0	72	0	91	0	17	0	0	0	215	0	8	2	0	0	199	0.11134564390146202	51	0	66	0	112	0	23	1	0	0	219	0.03736923276516721	10
	20	0	0	0	226	0	12	2	0	0	223	0.0998657065285997	8	2	0	0	199	0.11732834974136491	26	0	72	0	92	0	19	0	0	0	215	0	8	2	0	0	199	0.11134564390146202	52	0	66	0	112	0	23	1	0	0	219	0.03736923276516721	11
	21	0	0	0	226	0	13	2	0	0	223	0.0957677651517369	9	1	0	0	199	0.07799859836475886	26	0	72	0	92	0	19	0	0	0	215	0	9	1	0	0	199	0.07631596234728619	50	0	66	0	114	0	23	1	0	0	219	0.03736923276516721	11
	21	0	0	0	226	0	12	2	0	0	224	0.0998657065285997	10	1	0	0	199	0.07273072601586948	27	0	72	0	92	0	19	0	0	0	215	0	10	1	0	0	199	0.07151704386986558	52	1	66	0	114	0.01804921345471656	23	1	0	0	219	0.03736923276516721	11
	21	0	0	0	226	0	12	2	0	0	224	0.0998657065285997	10	1	0	0	199	0.07273072601586948	28	0	72	0	92	0	18	0	0	0	216	0	10	1	0	0	199	0.07151704386986558	53	1	66	0	114	0.017730586852109233	24	1	0	0	219	0.036064590907270204	12
	21	0	0	0	226	0	12	2	0	0	224	0.0998657065285997	10	2	0	0	199	0.10860576470187379	29	0	72	0	92	0	17	1	0	0	216	0.0485306770298924	10	2	0	0	199	0.10531646860578585	54	1	66	0	114	0.01742295909942275	26	1	0	0	219	0.033699527428406685	12
	21	0	0	0	226	0	12	2	0	0	224	0.0998657065285997	10	3	0	0	199	0.12430637851468225	29	0	72	0	92	0	17	1	0	0	216	0.0485306770298924	10	3	0	0	199	0.11911346456839844	56	1	66	0	114	0.01683851071920426	26	1	0	0	219	0.033699527428406685	12
	21	0	0	0	226	0	12	2	0	0	224	0.0998657065285997	11	2	0	0	199	0.1041645122048111	31	0	72	0	92	0	18	1	0	0	216	0.04634033009676558	11	2	0	0	199	0.10162575427551682	55	1	66	0	115	0.017125773675475384	27	1	0	0	219	0.03262540068367669	11
	22	0	0	0	226	0	12	2	0	0	224	0.0998657065285997	11	2	0	0	199	0.1041645122048111	32	0	72	0	92	0	18	1	0	0	217	0.04634033009676558	11	2	0	0	199	0.10162575427551682	58	1	66	0	115	0.016291838676940874	27	1	0	0	219	0.03262540068367669	13
	23	0	0	0	226	0	12	2	0	0	224	0.0998657065285997	10	2	0	0	200	0.10860576470187379	32	0	72	0	92	0	18	1	0	0	217	0.04634033009676558	10	2	0	0	200	0.10531646860578585	59	1	66	0	115	0.01603154802348216	27	1	0	0	219	0.03262540068367669	13
	23	0	0	0	226	0	12	2	0	0	224	0.0998657065285997	10	2	0	0	200	0.10860576470187379	33	0	72	0	92	0	18	1	0	0	217	0.04634033009676558	10	2	0	0	200	0.10531646860578585	62	1	66	0	115	0.015298124461103282	26	1	0	0	221	0.033699527428406685	13
	23	0	0	0	226	0	13	2	0	0	224	0.0957677651517369	11	2	0	0	200	0.1041645122048111	33	0	72	0	92	0	18	1	0	0	217	0.04634033009676558	11	2	0	0	200	0.10162575427551682	60	2	66	0	116	0.02990404699750451	24	1	0	0	223	0.036064590907270204	14
	23	0	0	0	226	0	14	2	0	0	224	0.09189526735238694	11	2	0	0	200	0.1041645122048111	33	0	72	0	92	0	18	1	0	0	217	0.04634033009676558	11	2	0	0	200	0.10162575427551682	60	2	66	0	116	0.02990404699750451	24	1	0	0	223	0.036064590907270204	14
	24	0	0	0	226	0	14	3	0	0	224	0.11266887572231028	12	1	0	0	200	0.06391146190846647	33	0	72	0	93	0	18	1	0	0	217	0.04634033009676558	12	1	0	0	200	0.0632190733822953	60	2	66	0	117	0.02990404699750451	22	1	0	0	225	0.038765558995839916	14
	23	1	0	0	226	0.03784969643061631	13	4	0	0	224	0.1260161327351984	13	1	0	0	200	0.06021022749095151	33	0	72	0	93	0	18	1	0	0	217	0.04634033009676558	13	1	0	0	200	0.059668359581332375	60	2	66	0	117	0.02990404699750451	21	1	0	0	226	0.040262124260664355	14
	23	1	0	0	226	0.03784969643061631	13	4	0	0	224	0.1260161327351984	13	1	0	0	200	0.06021022749095151	33	0	72	0	93	0	18	1	0	0	217	0.04634033009676558	13	1	0	0	200	0.059668359581332375	60	2	66	0	117	0.02990404699750451	16	1	0	0	231	0.04956413869442882	14
	23	1	0	0	226	0.03784969643061631	12	5	0	0	224	0.1298509234119926	13	1	0	0	200	0.06021022749095151	33	0	72	0	93	0	18	1	0	0	217	0.04634033009676558	13	1	0	0	200	0.059668359581332375	61	2	66	0	117	0.02946730085831715	11	1	0	0	236	0.06124234492187673	14
	25	1	0	0	226	0.035209147565100636	12	5	0	0	224	0.1298509234119926	14	1	0	0	200	0.05689474019042488	36	0	72	0	93	0	19	1	0	0	217	0.04433296345736698	14	1	0	0	200	0.056462650812659644	64	2	66	0	117	0.028229671818404387	9	0	0	0	239	0	15
	26	2	0	0	226	0.06043741632378153	13	4	0	0	224	0.1260161327351984	15	0	0	0	200	0	37	0	72	0	93	0	19	1	0	0	217	0.04433296345736698	15	0	0	0	200	0	64	2	66	0	118	0.028229671818404387	9	0	0	0	239	0	16
	27	2	0	0	226	0.058711656995689906	14	4	0	0	224	0.12409720951093159	15	0	0	0	200	0	37	0	72	0	93	0	20	1	0	0	217	0.04248757100692264	15	0	0	0	200	0	63	2	66	0	119	0.028630616724882728	9	0	0	0	239	0	14
	27	2	0	0	226	0.058711656995689906	14	4	0	0	224	0.12409720951093159	15	0	0	0	200	0	37	0	72	0	93	0	20	1	0	0	217	0.04248757100692264	15	0	0	0	200	0	63	3	66	0	120	0.040830097315511064	9	0	0	0	239	0	14
	27	2	0	0	226	0.058711656995689906	15	4	0	0	224	0.12193808817460533	15	0	0	0	200	0	37	0	72	0	93	0	20	1	0	0	217	0.04248757100692264	15	0	0	0	200	0	64	3	66	0	120	0.04029003007123096	9	0	0	0	239	0	14
	27	2	0	0	226	0.058711656995689906	16	3	0	0	224	0.10640385013468012	14	1	0	0	200	0.05689474019042488	37	0	72	0	93	0	20	1	0	0	217	0.04248757100692264	14	1	0	0	200	0.056462650812659644	63	3	66	0	121	0.040830097315511064	9	0	0	0	239	0	13
	29	2	0	0	226	0.05553060332363527	15	4	0	0	224	0.12193808817460533	14	1	0	0	200	0.05689474019042488	38	0	72	0	93	0	20	1	0	0	218	0.04248757100692264	14	1	0	0	200	0.056462650812659644	64	3	66	0	121	0.04029003007123096	8	0	0	0	240	0	13
	30	2	0	0	226	0.05406217401626001	14	5	0	0	224	0.1293499242943373	15	1	0	0	200	0.053911678755103644	38	0	72	0	93	0	20	1	0	0	218	0.04248757100692264	15	1	0	0	200	0.05356155387537001	65	3	66	0	122	0.039763793052764874	8	0	0	0	240	0	13
	30	2	0	0	226	0.05406217401626001	14	5	0	0	224	0.1293499242943373	15	1	0	0	200	0.053911678755103644	40	0	72	0	93	0	20	2	0	0	218	0.07273072601586948	15	1	0	0	200	0.05356155387537001	65	3	66	0	123	0.039763793052764874	8	0	0	0	240	0	13
	30	2	0	0	226	0.05406217401626001	15	5	0	0	224	0.12836227475743106	15	1	0	0	200	0.053911678755103644	41	0	72	0	93	0	20	2	0	0	218	0.07273072601586948	15	1	0	0	200	0.05356155387537001	65	3	66	0	123	0.039763793052764874	8	0	0	0	240	0	14
	30	2	0	0	226	0.05406217401626001	15	5	0	0	224	0.12836227475743106	16	1	0	0	200	0.051216040021419315	43	0	72	0	93	0	21	2	0	0	218	0.07032606137131864	16	1	0	0	200	0.05092835933629167	67	2	66	0	123	0.02709093159410087	8	0	0	0	240	0	15
	29	2	0	0	227	0.05553060332363527	16	4	0	0	224	0.11962864623440626	16	1	0	0	200	0.051216040021419315	43	0	72	0	93	0	22	1	0	0	218	0.03921268120981647	16	1	0	0	200	0.05092835933629167	66	2	66	0	124	0.027460257029862788	8	0	0	0	240	0	15
	30	3	0	0	227	0.07335659675675227	18	2	0	0	224	0.07864555675342674	17	1	0	0	200	0.048769943645092226	42	0	72	0	94	0	22	1	0	0	218	0.03921268120981647	17	1	0	0	200	0.0485306770298924	66	2	66	0	124	0.027460257029862788	7	0	0	0	241	0	15
	31	2	0	0	227	0.052667351629577884	18	2	0	0	224	0.07864555675342674	17	1	0	0	200	0.048769943645092226	43	0	72	0	94	0	22	1	0	0	218	0.03921268120981647	17	1	0	0	200	0.0485306770298924	65	2	66	0	125	0.027839698312439837	7	0	0	0	241	0	15
	30	3	0	0	227	0.07335659675675227	17	3	0	0	224	0.10337180810103189	16	1	0	0	201	0.051216040021419315	44	0	72	0	94	0	22	1	0	0	218	0.03921268120981647	16	1	0	0	201	0.05092835933629167	65	2	66	0	126	0.027839698312439837	7	0	0	0	241	0	15
	30	2	0	0	228	0.05406217401626001	17	3	0	0	224	0.10337180810103189	17	1	0	0	201	0.048769943645092226	44	0	72	0	94	0	22	1	0	0	218	0.03921268120981647	17	1	0	0	201	0.0485306770298924	64	2	66	0	127	0.028229671818404387	7	0	0	0	241	0	15
	31	2	0	0	228	0.052667351629577884	17	3	0	0	224	0.10337180810103189	18	1	0	0	201	0.04654147849675194	43	0	72	0	95	0	22	1	0	0	218	0.03921268120981647	18	1	0	0	201	0.04634033009676558	63	2	66	0	128	0.028630616724882728	7	0	0	0	241	0	14
	31	2	0	0	228	0.052667351629577884	20	2	0	0	224	0.0732110065158276	19	1	0	0	201	0.04450368858770989	43	0	72	0	95	0	22	1	0	0	218	0.03921268120981647	19	1	0	0	201	0.04433296345736698	63	2	66	0	128	0.028630616724882728	7	0	0	0	241	0	14
	33	2	0	0	228	0.05007817360360747	21	2	0	0	224	0.07074421950804914	20	1	0	0	201	0.042633717990726315	41	0	72	0	97	0	22	1	0	0	218	0.03921268120981647	20	1	0	0	201	0.04248757100692264	65	1	66	0	128	0.014628663480206014	7	0	0	0	241	0	14
	33	2	0	0	228	0.05007817360360747	20	2	0	0	225	0.0732110065158276	20	1	0	0	201	0.042633717990726315	42	0	72	0	98	0	22	1	0	0	219	0.03921268120981647	20	1	0	0	201	0.04248757100692264	66	1	66	0	128	0.01441830352641487	7	0	0	0	241	0	13
	34	3	0	0	228	0.06706332177547684	20	2	0	0	225	0.0732110065158276	20	1	0	0	202	0.042633717990726315	41	0	72	0	99	0	22	1	0	0	219	0.03921268120981647	20	1	0	0	202	0.04248757100692264	65	1	66	0	129	0.014628663480206014	7	0	0	0	241	0	13
	33	3	0	0	229	0.06853934292765228	19	3	0	0	225	0.09760422890692029	20	1	0	0	202	0.042633717990726315	40	1	72	0	99	0.02306409391807374	23	1	0	0	219	0.037753956004613815	20	1	0	0	202	0.04248757100692264	65	1	66	0	130	0.014628663480206014	7	0	0	0	241	0	13
	33	3	0	0	230	0.06853934292765228	19	3	0	0	225	0.09760422890692029	20	1	0	0	202	0.042633717990726315	39	1	72	0	100	0.023606209571846625	22	1	0	0	220	0.03921268120981647	20	1	0	0	202	0.04248757100692264	65	1	66	0	130	0.014628663480206014	7	0	0	0	241	0	13
	33	3	0	0	230	0.06853934292765228	20	3	0	0	225	0.09488398104141771	21	0	0	0	202	0	38	1	72	0	101	0.02417428213570991	21	1	0	0	221	0.04078603045519876	21	0	0	0	202	0	68	1	66	0	130	0.014015175321977779	7	0	0	0	241	0	13
	34	2	0	0	230	0.048874730917862486	20	3	0	0	225	0.09488398104141771	21	0	0	0	202	0	38	1	72	0	101	0.02417428213570991	22	1	0	0	221	0.03921268120981647	21	0	0	0	202	0	70	0	66	0	131	0	7	0	0	0	241	0	13
	34	2	0	0	230	0.048874730917862486	20	3	0	0	225	0.09488398104141771	21	0	0	0	202	0	39	1	72	0	101	0.023606209571846625	21	1	0	0	222	0.04078603045519876	21	0	0	0	202	0	70	1	66	0	131	0.013633917497627983	7	0	0	0	241	0	13
	34	3	0	0	230	0.06706332177547684	21	3	0	0	225	0.09227576632115161	20	0	0	0	204	0	40	1	72	0	101	0.02306409391807374	21	1	0	0	222	0.04078603045519876	20	0	0	0	204	0	71	1	66	0	132	0.013450942915260597	7	0	0	0	241	0	13
	36	3	0	0	230	0.06428520787292595	21	3	0	0	225	0.09227576632115161	18	0	0	0	206	0	40	1	72	0	101	0.02306409391807374	21	1	0	0	222	0.04078603045519876	18	0	0	0	206	0	71	1	66	0	132	0.013450942915260597	7	0	0	0	241	0	13
	35	4	0	0	230	0.08042866668664099	21	3	0	0	225	0.09227576632115161	18	0	0	0	206	0	38	1	72	0	103	0.02417428213570991	21	1	0	0	222	0.04078603045519876	18	0	0	0	206	0	73	1	66	0	132	0.013099307469939168	7	0	0	0	241	0	13
	38	3	0	0	231	0.061718670640763404	19	5	0	0	225	0.12195629101876732	18	0	0	0	206	0	38	1	72	0	103	0.02417428213570991	21	1	0	0	222	0.04078603045519876	18	0	0	0	206	0	73	2	66	0	132	0.025066627125107044	7	0	0	0	241	0	13
	38	3	0	0	231	0.061718670640763404	19	6	0	0	225	0.12774407377521615	18	0	0	0	206	0	38	1	72	0	103	0.02417428213570991	22	1	0	0	222	0.03921268120981647	18	0	0	0	206	0	74	2	66	0	132	0.02475809279370262	7	0	0	0	241	0	12
	38	3	0	0	231	0.061718670640763404	19	6	0	0	225	0.12774407377521615	17	0	0	0	207	0	38	1	72	0	103	0.02417428213570991	22	1	0	0	222	0.03921268120981647	17	0	0	0	207	0	73	2	66	0	133	0.025066627125107044	7	0	0	0	241	0	12
	38	2	0	0	232	0.044579556577191204	20	6	0	0	225	0.12644948537785744	16	0	0	0	208	0	37	1	72	0	104	0.02477020868500142	22	1	0	0	222	0.03921268120981647	16	0	0	0	208	0	74	2	66	0	134	0.02475809279370262	7	0	0	0	241	0	12
	38	2	0	0	232	0.044579556577191204	21	6	0	0	225	0.1250305633035422	15	0	0	0	209	0	37	1	72	0	104	0.02477020868500142	22	1	0	0	222	0.03921268120981647	15	0	0	0	209	0	74	2	66	0	134	0.02475809279370262	7	0	0	0	241	0	11
	39	1	0	0	232	0.023625675700726698	22	5	0	0	225	0.1161099940422759	15	0	0	0	209	0	37	1	72	0	104	0.02477020868500142	24	1	0	0	222	0.036398065945422275	15	0	0	0	209	0	75	2	66	0	134	0.024457011965804142	7	0	0	0	241	0	11
	40	1	0	0	232	0.02308213123955899	21	6	0	0	225	0.1250305633035422	15	0	0	0	209	0	37	1	72	0	104	0.02477020868500142	25	1	0	0	222	0.0351347341323515	15	0	0	0	209	0	73	2	66	0	136	0.025066627125107044	6	0	0	0	242	0	11
	41	1	0	0	233	0.022562950458744305	21	6	0	0	225	0.1250305633035422	14	0	0	0	210	0	37	1	72	0	104	0.02477020868500142	25	1	0	0	222	0.0351347341323515	14	0	0	0	210	0	74	2	66	0	136	0.02475809279370262	6	0	0	0	242	0	10
	41	2	0	0	233	0.041816277064666785	22	6	0	0	225	0.12351947658817003	13	0	0	0	211	0	37	1	72	0	104	0.02477020868500142	25	1	0	0	222	0.0351347341323515	13	0	0	0	211	0	77	2	66	0	136	0.02387616395635178	6	0	0	0	242	0	9
	42	2	0	0	233	0.04096878834818084	23	6	0	0	225	0.12194196641602438	12	0	0	0	212	0	37	1	72	0	104	0.02477020868500142	25	1	0	0	222	0.0351347341323515	12	0	0	0	212	0	78	2	66	0	137	0.02359590334484926	5	0	0	0	243	0	9
	42	2	0	0	233	0.04096878834818084	23	6	0	0	225	0.12194196641602438	12	0	0	0	212	0	38	1	72	0	104	0.02417428213570991	25	1	0	0	223	0.0351347341323515	12	0	0	0	212	0	77	2	66	0	138	0.02387616395635178	5	0	0	0	243	0	9
	43	2	0	0	233	0.040154555395120875	24	6	0	0	225	0.12031865458731668	12	0	0	0	212	0	38	1	72	0	104	0.02417428213570991	25	1	0	0	223	0.0351347341323515	12	0	0	0	212	0	77	2	66	0	139	0.02387616395635178	5	0	0	0	243	0	8
	44	2	0	0	233	0.03937168691145389	24	6	0	0	225	0.12031865458731668	12	0	0	0	212	0	39	1	72	0	104	0.023606209571846625	26	1	0	0	223	0.03395497158012509	12	0	0	0	212	0	74	3	66	0	141	0.0355730283620275	5	0	0	0	243	0	8
	44	2	0	0	233	0.03937168691145389	23	7	0	0	225	0.12712861541655776	12	0	0	0	212	0	39	1	72	0	104	0.023606209571846625	26	1	0	0	223	0.03395497158012509	12	0	0	0	212	0	76	3	66	0	141	0.03475738530917687	5	0	0	0	243	0	8
	46	2	0	0	233	0.03789315686424361	24	7	0	0	225	0.12592068174100093	12	0	0	0	212	0	39	1	72	0	104	0.023606209571846625	27	1	0	0	223	0.032850889122945204	12	0	0	0	212	0	76	3	66	0	141	0.03475738530917687	5	0	0	0	243	0	8
	46	2	0	0	233	0.03789315686424361	23	7	0	0	226	0.12712861541655776	11	0	0	0	213	0	39	1	72	0	104	0.023606209571846625	27	1	0	0	223	0.032850889122945204	11	0	0	0	213	0	76	3	66	0	141	0.03475738530917687	5	0	0	0	243	0	8
	48	2	0	0	233	0.03652062158103934	23	8	0	0	226	0.1302625427606642	11	0	0	0	213	0	40	1	72	0	104	0.02306409391807374	28	1	0	0	223	0.03181553954301365	11	0	0	0	213	0	78	3	66	0	142	0.03397785835546295	5	0	0	0	243	0	7
	47	2	0	0	234	0.037194356318702694	23	8	0	0	227	0.1302625427606642	11	0	0	0	213	0	40	1	72	0	104	0.02306409391807374	29	1	0	0	223	0.03084278491041755	11	0	0	0	213	0	83	1	66	0	142	0.011584572137839515	5	0	0	0	243	0	7
	48	2	0	0	234	0.03652062158103934	24	7	0	0	227	0.12592068174100093	10	0	0	0	214	0	41	1	72	0	104	0.022546205427867394	29	1	0	0	223	0.03084278491041755	10	0	0	0	214	0	83	1	66	0	142	0.011584572137839515	5	0	0	0	243	0	7
	48	2	0	0	234	0.03652062158103934	24	7	0	0	227	0.12592068174100093	10	0	0	0	214	0	40	1	72	0	105	0.02306409391807374	29	1	0	0	223	0.03084278491041755	10	0	0	0	214	0	85	1	66	0	142	0.011322641174735516	5	0	0	0	243	0	7
	49	2	0	0	234	0.03587064262062749	24	7	0	0	227	0.12592068174100093	10	0	0	0	214	0	39	1	72	0	106	0.023606209571846625	30	1	0	0	223	0.029927184884813256	10	0	0	0	214	0	83	1	66	0	145	0.011584572137839515	5	0	0	0	243	0	7
	49	2	0	0	234	0.03587064262062749	23	8	0	0	227	0.1302625427606642	10	0	0	0	214	0	39	1	72	0	106	0.023606209571846625	33	1	0	0	223	0.027477491719406253	10	0	0	0	214	0	84	1	66	0	145	0.011452111743183307	5	0	0	0	243	0	6
	48	3	0	0	234	0.05138016365193319	23	7	0	0	228	0.12712861541655776	9	0	0	0	215	0	39	1	72	0	106	0.023606209571846625	32	1	0	0	224	0.028248623988090252	9	0	0	0	215	0	87	1	66	0	145	0.011072274269903587	5	0	0	0	243	0	6
	48	3	0	0	235	0.05138016365193319	23	8	0	0	228	0.1302625427606642	9	0	0	0	215	0	40	1	72	0	106	0.02306409391807374	32	1	0	0	225	0.028248623988090252	9	0	0	0	215	0	88	1	66	0	145	0.010951191055377972	5	0	0	0	243	0	6
	48	3	0	0	235	0.05138016365193319	25	7	0	0	228	0.1246385993326543	9	0	0	0	215	0	39	1	72	0	107	0.023606209571846625	33	1	0	0	225	0.027477491719406253	9	0	0	0	215	0	90	1	66	0	145	0.010716787745883508	5	0	0	0	243	0	6
	48	3	0	0	235	0.05138016365193319	25	6	0	0	229	0.1186660699577677	9	0	0	0	215	0	39	1	72	0	107	0.023606209571846625	33	1	0	0	225	0.027477491719406253	9	0	0	0	215	0	89	2	66	0	145	0.020895860777983832	5	0	0	0	243	0	6
	48	3	0	0	236	0.05138016365193319	25	6	0	0	229	0.1186660699577677	9	0	0	0	215	0	39	1	72	0	107	0.023606209571846625	33	1	0	0	225	0.027477491719406253	9	0	0	0	215	0	88	3	66	0	145	0.030547316755008155	5	0	0	0	243	0	6
	49	3	0	0	236	0.050529298760576484	25	6	0	0	229	0.1186660699577677	9	0	0	0	215	0	39	1	72	0	107	0.023606209571846625	35	1	0	0	225	0.0260541748578283	9	0	0	0	215	0	89	3	66	0	145	0.03024163986454468	5	0	0	0	243	0	6
	50	3	0	0	236	0.04970557871093327	25	6	0	0	229	0.1186660699577677	9	0	0	0	215	0	38	2	72	0	107	0.04450368858770989	36	0	0	0	225	0	9	0	0	0	215	0	91	3	66	0	146	0.02964812715540671	5	0	0	0	243	0	6
	50	3	0	0	237	0.04970557871093327	25	7	0	0	229	0.1246385993326543	9	0	0	0	215	0	39	1	72	0	107	0.023606209571846625	36	0	0	0	225	0	9	0	0	0	215	0	91	3	66	0	146	0.02964812715540671	5	0	0	0	243	0	6
	50	3	0	0	237	0.04970557871093327	26	6	0	0	230	0.11699745732682809	9	0	0	0	215	0	39	1	72	0	107	0.023606209571846625	36	0	0	0	225	0	9	0	0	0	215	0	93	2	66	0	146	0.02006050874765869	5	0	0	0	243	0	5
	49	4	0	0	237	0.0633395901662316	27	5	0	0	230	0.10634582259146255	9	0	0	0	215	0	40	1	72	0	107	0.02306409391807374	36	0	0	0	225	0	9	0	0	0	215	0	92	2	66	0	148	0.020263047739631043	5	0	0	0	243	0	5
	50	3	0	0	237	0.04970557871093327	27	5	0	0	231	0.10634582259146255	9	0	0	0	215	0	39	1	72	0	108	0.023606209571846625	36	0	0	0	225	0	9	0	0	0	215	0	94	3	66	0	148	0.028799955930457134	5	0	0	0	243	0	5
	50	3	0	0	237	0.04970557871093327	29	5	0	0	231	0.1026494713371772	9	0	0	0	215	0	39	1	72	0	108	0.023606209571846625	36	0	0	0	225	0	9	0	0	0	215	0	92	3	66	0	150	0.02935995106741411	5	0	0	0	243	0	5
	51	2	0	0	238	0.0346371472664834	30	5	0	0	231	0.10086160790546911	9	0	0	0	215	0	39	1	72	0	108	0.023606209571846625	37	0	0	0	225	0	9	0	0	0	215	0	94	4	66	0	150	0.03713217565305947	5	0	0	0	243	0	5
	51	2	0	0	238	0.0346371472664834	29	5	0	0	233	0.1026494713371772	9	0	0	0	215	0	38	1	72	0	109	0.02417428213570991	36	1	0	0	225	0.025396074143815128	9	0	0	0	215	0	96	4	66	0	150	0.03646217501925153	5	0	0	0	243	0	4
	52	2	0	0	239	0.03405142516055331	29	6	0	0	233	0.11199119493910681	9	0	0	0	215	0	37	1	72	0	110	0.02477020868500142	36	1	0	0	226	0.025396074143815128	9	0	0	0	215	0	97	3	66	0	152	0.027998619005082423	5	0	0	0	243	0	4
	52	2	0	0	239	0.03405142516055331	33	4	0	0	233	0.08357685588357398	9	0	0	0	215	0	37	1	72	0	110	0.02477020868500142	36	2	0	0	226	0.04654147849675194	9	0	0	0	215	0	96	3	66	0	154	0.028260766994484675	5	0	0	0	243	0	4
	54	2	0	0	239	0.032937043282184816	33	4	0	0	233	0.08357685588357398	9	0	0	0	215	0	37	1	72	0	110	0.02477020868500142	36	2	0	0	226	0.04654147849675194	9	0	0	0	215	0	96	3	66	0	155	0.028260766994484675	5	0	0	0	243	0	4
	54	2	0	0	239	0.032937043282184816	35	4	0	0	233	0.08042866668664099	9	0	0	0	215	0	37	1	72	0	110	0.02477020868500142	37	2	0	0	226	0.0455002647670401	9	0	0	0	215	0	95	3	66	0	157	0.028527833164113087	5	0	0	0	243	0	4
	52	3	0	0	240	0.048134670108042725	33	4	0	0	235	0.08357685588357398	9	0	0	0	215	0	37	1	72	0	110	0.02477020868500142	38	1	0	0	226	0.02417428213570991	9	0	0	0	215	0	95	3	66	0	157	0.028527833164113087	5	0	0	0	243	0	4
	52	2	0	0	241	0.03405142516055331	34	4	0	0	235	0.0819759133540666	9	0	0	0	215	0	38	1	72	0	110	0.02417428213570991	38	1	0	0	226	0.02417428213570991	9	0	0	0	215	0	95	3	66	0	158	0.028527833164113087	5	0	0	0	243	0	4
	52	2	0	0	241	0.03405142516055331	34	5	0	0	235	0.09413708289403566	9	0	0	0	215	0	36	2	72	0	111	0.04654147849675194	38	1	0	0	226	0.02417428213570991	9	0	0	0	215	0	95	3	66	0	158	0.028527833164113087	5	0	0	0	243	0	4
	51	3	0	0	241	0.04890775973671712	34	6	0	0	235	0.1039827450689604	9	0	0	0	215	0	36	2	72	0	111	0.04654147849675194	39	1	0	0	226	0.023606209571846625	9	0	0	0	215	0	95	3	66	0	159	0.028527833164113087	5	0	0	0	243	0	4
	51	4	0	0	241	0.061447778268483876	33	7	0	0	235	0.11330686174551391	9	0	0	0	215	0	36	2	72	0	111	0.04654147849675194	39	1	0	0	226	0.023606209571846625	9	0	0	0	215	0	95	3	66	0	160	0.028527833164113087	5	0	0	0	243	0	4
	51	4	0	0	241	0.061447778268483876	31	9	0	0	236	0.12613004319294083	9	0	0	0	215	0	36	2	72	0	111	0.04654147849675194	40	1	0	0	226	0.02306409391807374	9	0	0	0	215	0	94	3	66	0	161	0.028799955930457134	5	0	0	0	243	0	4
	50	4	0	0	242	0.06237991422413912	32	8	0	0	237	0.1206508675663651	9	0	0	0	215	0	36	2	72	0	112	0.04654147849675194	40	1	0	0	226	0.02306409391807374	9	0	0	0	215	0	94	3	66	0	162	0.028799955930457134	5	0	0	0	243	0	4
	51	4	0	0	242	0.061447778268483876	32	8	0	0	237	0.1206508675663651	9	0	0	0	215	0	37	2	72	0	112	0.0455002647670401	39	2	0	0	226	0.04354901446609134	9	0	0	0	215	0	94	3	66	0	162	0.028799955930457134	5	0	0	0	243	0	4
	52	4	0	0	242	0.060542080548763325	32	9	0	0	237	0.1251093738058724	9	0	0	0	215	0	37	2	72	0	112	0.0455002647670401	40	2	0	0	226	0.042633717990726315	9	0	0	0	215	0	93	3	66	0	163	0.029077278891443	5	0	0	0	243	0	4
	52	5	0	0	242	0.07145646612364123	34	10	0	0	237	0.12665090153687553	9	0	0	0	215	0	36	2	72	0	113	0.04654147849675194	41	2	0	0	226	0.041755466918282025	9	0	0	0	215	0	91	3	66	0	165	0.02964812715540671	5	0	0	0	243	0	4
	53	5	0	0	242	0.07048876979088212	36	8	0	0	237	0.11557667703951459	9	0	0	0	215	0	36	2	72	0	113	0.04654147849675194	42	2	0	0	226	0.04091210408643777	9	0	0	0	215	0	87	4	66	0	168	0.03968125333566396	5	0	0	0	243	0	4
	53	5	0	0	242	0.07048876979088212	34	10	0	0	237	0.12665090153687553	9	0	0	0	215	0	36	2	72	0	113	0.04654147849675194	41	3	0	0	226	0.05809398540709179	9	0	0	0	215	0	88	3	66	0	168	0.030547316755008155	5	0	0	0	243	0	4
	54	5	0	0	243	0.0695454428173584	36	8	0	0	237	0.11557667703951459	9	0	0	0	215	0	35	3	72	0	113	0.06545214349142321	41	3	0	0	227	0.05809398540709179	9	0	0	0	215	0	88	3	66	0	168	0.030547316755008155	5	0	0	0	243	0	4
	53	5	0	0	244	0.07048876979088212	39	6	0	0	237	0.09666212013743399	9	0	0	0	215	0	35	3	72	0	113	0.06545214349142321	42	3	0	0	227	0.05701921964382557	9	0	0	0	215	0	87	3	66	0	169	0.030859178711998145	5	0	0	0	243	0	4
	53	5	0	0	244	0.07048876979088212	38	7	0	0	237	0.10630134609553014	9	0	0	0	215	0	34	3	72	0	114	0.06685275147882047	42	3	0	0	227	0.05701921964382557	9	0	0	0	215	0	87	3	66	0	169	0.030859178711998145	5	0	0	0	243	0	4
	52	5	0	0	245	0.07145646612364123	37	8	0	0	238	0.1143069883166345	9	0	0	0	215	0	34	2	72	0	115	0.048769943645092226	43	2	0	0	227	0.04010163198372777	9	0	0	0	215	0	87	3	66	0	169	0.030859178711998145	5	0	0	0	243	0	4
	53	4	0	0	245	0.059661771800431446	37	8	0	0	239	0.1143069883166345	9	0	0	0	215	0	34	2	72	0	115	0.048769943645092226	43	2	0	0	227	0.04010163198372777	9	0	0	0	215	0	86	3	66	0	170	0.03117741315752729	5	0	0	0	243	0	4
	54	4	0	0	245	0.05880585274541087	37	8	0	0	239	0.1143069883166345	9	0	0	0	215	0	34	2	72	0	115	0.048769943645092226	43	2	0	0	227	0.04010163198372777	9	0	0	0	215	0	86	3	66	0	170	0.03117741315752729	5	0	0	0	243	0	4
	54	4	0	0	245	0.05880585274541087	37	8	0	0	239	0.1143069883166345	9	0	0	0	215	0	34	3	72	0	115	0.06685275147882047	44	2	0	0	227	0.03932219881705542	9	0	0	0	215	0	85	3	66	0	171	0.031502215046416496	5	0	0	0	243	0	4
	52	4	0	0	247	0.060542080548763325	37	8	0	0	239	0.1143069883166345	9	0	0	0	215	0	34	3	72	0	115	0.06685275147882047	44	1	0	0	228	0.02112275454995739	9	0	0	0	215	0	85	3	66	0	171	0.031502215046416496	5	0	0	0	243	0	4
	53	3	0	0	247	0.04738520527536908	37	8	0	0	239	0.1143069883166345	9	0	0	0	215	0	37	2	72	0	115	0.0455002647670401	44	1	0	0	228	0.02112275454995739	9	0	0	0	215	0	85	3	66	0	171	0.031502215046416496	5	0	0	0	243	0	4
	54	3	0	0	247	0.04665832336571143	38	8	0	0	239	0.11304323787183126	9	0	0	0	215	0	37	2	72	0	115	0.0455002647670401	43	1	0	0	229	0.021576922351521814	9	0	0	0	215	0	84	3	66	0	172	0.031833787240687667	5	0	0	0	243	0	4
	54	3	0	0	247	0.04665832336571143	38	8	0	0	239	0.11304323787183126	9	0	0	0	215	0	37	2	72	0	115	0.0455002647670401	43	1	0	0	229	0.021576922351521814	9	0	0	0	215	0	83	3	66	0	173	0.032172340905851686	5	0	0	0	243	0	4
	52	4	0	0	248	0.060542080548763325	39	6	0	0	240	0.09666212013743399	9	0	0	0	215	0	38	2	72	0	115	0.04450368858770989	43	1	0	0	229	0.021576922351521814	9	0	0	0	215	0	82	3	66	0	174	0.032518095930533474	5	0	0	0	243	0	4
	52	4	0	0	248	0.060542080548763325	40	6	0	0	240	0.09528888363195065	9	0	0	0	215	0	38	2	72	0	115	0.04450368858770989	44	1	0	0	229	0.02112275454995739	9	0	0	0	215	0	81	3	66	0	175	0.03287128137097782	5	0	0	0	243	0	4
	52	4	0	0	248	0.060542080548763325	40	6	0	0	240	0.09528888363195065	9	0	0	0	215	0	37	2	72	0	117	0.0455002647670401	45	1	0	0	229	0.020687241609812716	9	0	0	0	215	0	78	3	66	0	178	0.03397785835546295	5	0	0	0	243	0	4
	53	4	0	0	249	0.059661771800431446	40	6	0	0	240	0.09528888363195065	9	0	0	0	215	0	37	2	72	0	117	0.0455002647670401	45	1	0	0	229	0.020687241609812716	9	0	0	0	215	0	76	3	66	0	180	0.03475738530917687	5	0	0	0	243	0	4
	53	4	0	0	250	0.059661771800431446	41	6	0	0	240	0.09394590900441559	9	0	0	0	215	0	39	1	72	0	117	0.023606209571846625	45	1	0	0	229	0.020687241609812716	9	0	0	0	215	0	75	3	66	0	181	0.03516053989270078	5	0	0	0	243	0	4
	53	4	0	0	250	0.059661771800431446	41	7	0	0	240	0.10232067890240891	9	0	0	0	215	0	38	2	72	0	117	0.04450368858770989	46	1	0	0	229	0.020269261957663154	9	0	0	0	215	0	76	2	66	0	181	0.0241631198555985	4	0	0	0	244	0	4
	54	4	0	0	250	0.05880585274541087	44	6	0	0	240	0.09009512804357428	9	0	0	0	215	0	39	2	72	0	117	0.04354901446609134	46	1	0	0	229	0.020269261957663154	9	0	0	0	215	0	74	2	66	0	183	0.02475809279370262	4	0	0	0	244	0	3
	54	4	0	0	250	0.05880585274541087	45	5	0	0	240	0.07898801707640217	9	0	0	0	215	0	39	2	72	0	118	0.04354901446609134	46	1	0	0	229	0.020269261957663154	9	0	0	0	215	0	74	2	66	0	183	0.02475809279370262	4	0	0	0	244	0	3
	52	5	0	0	252	0.07145646612364123	45	5	0	0	240	0.07898801707640217	9	0	0	0	215	0	38	2	72	0	119	0.04450368858770989	47	1	0	0	229	0.019867781757337423	9	0	0	0	215	0	71	2	66	0	186	0.02570718136353965	4	0	0	0	244	0	3
	53	5	0	0	252	0.07048876979088212	45	5	0	0	240	0.07898801707640217	9	0	0	0	215	0	39	3	72	0	119	0.060364453536033265	47	1	0	0	229	0.019867781757337423	9	0	0	0	215	0	70	2	66	0	187	0.026039799220676653	4	0	0	0	244	0	3
	54	5	0	0	252	0.0695454428173584	46	5	0	0	240	0.07782421336120714	9	0	0	0	215	0	42	3	72	0	119	0.05701921964382557	48	1	0	0	229	0.01948184653844916	9	0	0	0	215	0	69	3	66	0	187	0.037787276922365734	4	0	0	0	244	0	3
	54	4	0	0	253	0.05880585274541087	46	5	0	0	240	0.07782421336120714	9	0	0	0	215	0	42	3	72	0	119	0.05701921964382557	47	2	0	0	229	0.03715354492310049	9	0	0	0	215	0	67	3	66	0	189	0.038750789220409955	4	0	0	0	244	0	3
	55	4	0	0	253	0.05797337165215568	47	6	0	0	240	0.08650137751950286	9	0	0	0	215	0	42	3	72	0	119	0.05701921964382557	47	2	0	0	229	0.03715354492310049	9	0	0	0	215	0	67	2	66	0	190	0.02709093159410087	4	0	0	0	244	0	2
	56	4	0	0	253	0.05716342196975039	47	7	0	0	240	0.09495683650895448	9	0	0	0	215	0	43	3	72	0	119	0.05598211149278266	47	2	0	0	229	0.03715354492310049	9	0	0	0	215	0	67	2	66	0	190	0.02709093159410087	4	0	0	0	244	0	2
	56	4	0	0	253	0.05716342196975039	47	7	0	0	240	0.09495683650895448	9	0	0	0	215	0	43	4	72	0	119	0.0695677974409113	47	2	0	0	229	0.03715354492310049	9	0	0	0	215	0	67	2	66	0	190	0.02709093159410087	4	0	0	0	244	0	2
	58	4	0	0	253	0.055607702935792466	48	6	0	0	240	0.0853578986747578	9	0	0	0	215	0	43	4	72	0	119	0.0695677974409113	47	2	0	0	229	0.03715354492310049	9	0	0	0	215	0	66	3	66	0	190	0.039250875145218585	4	0	0	0	244	0	2
	58	4	0	0	253	0.055607702935792466	46	7	0	0	241	0.09612766562254031	9	0	0	0	215	0	45	4	72	0	119	0.06732140903050632	48	2	0	0	229	0.03648224820263919	9	0	0	0	215	0	65	3	66	0	191	0.039763793052764874	4	0	0	0	244	0	2
	56	5	0	0	254	0.06772863788606674	45	8	0	0	241	0.10451655814655535	9	0	0	0	215	0	46	4	72	0	119	0.06624861811011677	48	2	0	0	229	0.03648224820263919	9	0	0	0	215	0	64	3	66	0	192	0.04029003007123096	4	0	0	0	244	0	2
	56	6	0	0	254	0.0770984663547914	45	8	0	0	242	0.10451655814655535	9	0	0	0	215	0	48	4	72	0	119	0.06419720949022317	49	2	0	0	229	0.035834516842409195	9	0	0	0	215	0	65	2	66	0	192	0.027839698312439837	4	0	0	0	244	0	1
	57	6	0	0	254	0.076167571781091	46	8	0	0	242	0.10335780999640944	9	0	0	0	215	0	49	4	72	0	119	0.06321610654469392	48	3	0	0	229	0.05130053948769697	9	0	0	0	215	0	65	2	66	0	192	0.027839698312439837	4	0	0	0	244	0	1
	58	5	0	0	254	0.06599982515307082	45	8	0	0	243	0.10451655814655535	9	0	0	0	215	0	50	4	72	0	119	0.06226317138217214	49	3	0	0	229	0.05045421771832506	9	0	0	0	215	0	65	2	66	0	192	0.027839698312439837	4	0	0	0	244	0	1
	59	5	0	0	254	0.06516659460752308	48	7	0	0	243	0.09380839929695717	9	0	0	0	215	0	49	5	72	0	119	0.07433568008155735	50	3	0	0	229	0.04963470163224455	9	0	0	0	215	0	63	2	66	0	194	0.028630616724882728	4	0	0	0	244	0	1
	59	5	0	0	254	0.06516659460752308	49	6	0	0	243	0.08424059699337905	9	0	0	0	215	0	50	4	72	0	119	0.06226317138217214	50	3	0	0	229	0.04963470163224455	9	0	0	0	215	0	62	2	66	0	195	0.029042996556896964	4	0	0	0	244	0	1
	58	5	0	0	255	0.06599982515307082	48	6	0	0	244	0.0853578986747578	9	0	0	0	215	0	51	6	72	0	119	0.08186707424008241	48	4	0	0	230	0.06419720949022317	9	0	0	0	215	0	61	2	66	0	196	0.02946730085831715	4	0	0	0	244	0	1
	59	4	0	0	256	0.0548603263038055	49	6	0	0	244	0.08424059699337905	9	0	0	0	215	0	50	6	72	0	120	0.08292239304742768	50	4	0	0	231	0.06226317138217214	9	0	0	0	215	0	60	3	66	0	196	0.04253878133154576	4	0	0	0	244	0	1
	60	4	0	0	256	0.054132262422523496	50	6	0	0	244	0.08314883007262866	8	1	0	0	215	0.08393829319024122	52	5	72	0	120	0.07130431979201853	50	4	0	0	231	0.06226317138217214	8	1	0	0	215	0.08150739113639974	59	3	66	0	197	0.04313981116199956	4	0	0	0	244	0	1
	61	4	0	0	256	0.05342279826622089	50	6	0	0	245	0.08314883007262866	8	1	0	0	215	0.08393829319024122	53	4	72	0	120	0.05956252557795754	51	4	0	0	231	0.061337294469070054	8	1	0	0	215	0.08150739113639974	56	3	66	0	200	0.045046472867256666	4	0	0	0	244	0	1
	61	4	0	0	256	0.05342279826622089	50	6	0	0	245	0.08314883007262866	8	1	0	0	215	0.08393829319024122	54	4	72	0	120	0.058711656995689906	51	5	0	0	231	0.07228899099362864	8	1	0	0	215	0.08150739113639974	56	3	66	0	200	0.045046472867256666	4	0	0	0	244	0	1
	63	4	0	0	256	0.05205697975748859	49	6	0	0	246	0.08424059699337905	8	1	0	0	215	0.08393829319024122	55	4	72	0	120	0.05788388948312316	51	5	0	0	231	0.07228899099362864	8	1	0	0	215	0.08150739113639974	56	3	66	0	200	0.045046472867256666	4	0	0	0	244	0	1
	64	4	0	0	256	0.0513993570179186	49	6	0	0	246	0.08424059699337905	8	1	0	0	215	0.08393829319024122	59	4	72	0	120	0.054786843654198565	52	5	0	0	231	0.07130431979201853	8	1	0	0	215	0.08150739113639974	56	3	66	0	200	0.045046472867256666	4	0	0	0	244	0	1
	64	2	0	0	258	0.028300443799544762	48	6	0	0	247	0.0853578986747578	8	1	0	0	215	0.08393829319024122	62	4	72	0	120	0.052667351629577884	52	5	0	0	231	0.07130431979201853	8	1	0	0	215	0.08150739113639974	56	3	66	0	200	0.045046472867256666	4	0	0	0	244	0	1
	65	2	0	0	258	0.027907235180298574	47	7	0	0	247	0.09495683650895448	8	1	0	0	215	0.08393829319024122	62	4	72	0	121	0.052667351629577884	51	6	0	0	231	0.08186707424008241	8	1	0	0	215	0.08150739113639974	55	4	66	0	200	0.05758582839998206	4	0	0	0	244	0	1
	65	2	0	0	259	0.027907235180298574	48	6	0	0	247	0.0853578986747578	8	1	0	0	215	0.08393829319024122	64	4	72	0	121	0.05134093422601056	50	6	0	0	232	0.08292239304742768	8	1	0	0	215	0.08150739113639974	55	4	66	0	200	0.05758582839998206	4	0	0	0	244	0	1
	66	2	0	0	259	0.027524753132566224	48	7	0	0	247	0.09380839929695717	8	1	0	0	215	0.08393829319024122	65	5	72	0	121	0.060479950780520306	51	6	0	0	232	0.08186707424008241	8	1	0	0	215	0.08150739113639974	54	4	66	0	201	0.05839728211803353	4	0	0	0	244	0	1
	66	2	0	0	259	0.027524753132566224	50	6	0	0	247	0.08314883007262866	8	1	0	0	215	0.08393829319024122	67	5	72	0	121	0.05908824797205188	51	6	0	0	232	0.08186707424008241	8	1	0	0	215	0.08150739113639974	54	4	66	0	201	0.05839728211803353	4	0	0	0	244	0	1
	66	2	0	0	260	0.027524753132566224	51	5	0	0	247	0.07244938388647933	8	1	0	0	215	0.08393829319024122	69	4	72	0	122	0.048293999902195045	52	6	0	0	232	0.08083522511571098	8	1	0	0	215	0.08150739113639974	52	4	66	0	203	0.06008665721772856	4	0	0	0	244	0	1
	66	2	0	0	260	0.027524753132566224	49	6	0	0	249	0.08424059699337905	8	1	0	0	215	0.08393829319024122	70	5	72	0	122	0.05711288119478812	52	6	0	0	232	0.08083522511571098	8	1	0	0	215	0.08150739113639974	52	4	66	0	203	0.06008665721772856	4	0	0	0	244	0	1
	66	2	0	0	261	0.027524753132566224	50	6	0	0	249	0.08314883007262866	8	1	0	0	215	0.08393829319024122	71	5	72	0	122	0.056482526503847066	54	6	0	0	232	0.0788396216026828	8	1	0	0	215	0.08150739113639974	53	3	66	0	203	0.04712410319735996	4	0	0	0	244	0	1
	67	2	0	0	261	0.02715256689196617	49	7	0	0	249	0.09268213389132304	8	1	0	0	215	0.08393829319024122	72	5	72	0	123	0.055865514608766105	55	5	0	0	232	0.06849510272823506	8	1	0	0	215	0.08150739113639974	52	3	66	0	204	0.04785848299389526	4	0	0	0	244	0	1
	67	2	0	0	261	0.02715256689196617	51	6	0	0	250	0.08208195167458956	8	1	0	0	215	0.08393829319024122	71	5	72	0	124	0.056482526503847066	55	5	0	0	232	0.06849510272823506	8	1	0	0	215	0.08150739113639974	52	3	66	0	204	0.04785848299389526	4	0	0	0	244	0	1
	68	3	0	0	261	0.03838813655239798	51	6	0	0	250	0.08208195167458956	8	1	0	0	215	0.08393829319024122	71	5	72	0	124	0.056482526503847066	54	5	0	0	233	0.06940816903531988	8	1	0	0	215	0.08150739113639974	49	4	66	0	206	0.06279944016437732	4	0	0	0	244	0	1
	68	3	0	0	261	0.03838813655239798	53	6	0	0	250	0.08002028062206569	8	1	0	0	215	0.08393829319024122	68	5	72	0	127	0.05841530097041411	55	4	0	0	233	0.05788388948312316	8	1	0	0	215	0.08150739113639974	50	3	66	0	206	0.04939554363333834	4	0	0	0	244	0	1
	67	3	0	0	262	0.0388814569391871	55	5	0	0	250	0.06862566305501755	8	1	0	0	215	0.08393829319024122	68	6	72	0	128	0.06706332177547684	56	4	0	0	233	0.05707834411317068	8	1	0	0	215	0.08150739113639974	50	3	66	0	206	0.04939554363333834	4	0	0	0	244	0	1
	67	3	0	0	262	0.0388814569391871	54	5	0	0	251	0.0695454428173584	8	1	0	0	215	0.08393829319024122	70	6	72	0	128	0.06564634077652806	57	3	0	0	233	0.044554900145152454	8	1	0	0	215	0.08150739113639974	51	2	66	0	206	0.03449659803130704	4	0	0	0	244	0	1
	70	3	0	0	262	0.03743777225316138	53	5	0	0	253	0.07048876979088212	8	1	0	0	215	0.08393829319024122	72	5	72	0	128	0.055865514608766105	57	3	0	0	233	0.044554900145152454	8	1	0	0	215	0.08150739113639974	49	2	66	0	208	0.03571200224264088	4	0	0	0	244	0	1
	70	2	0	0	263	0.026093806145289937	50	6	0	0	256	0.08314883007262866	8	1	0	0	215	0.08393829319024122	73	4	72	0	128	0.04610040207105912	58	3	0	0	233	0.043911417975893915	8	1	0	0	215	0.08150739113639974	48	2	66	0	209	0.03635176078758554	4	0	0	0	244	0	1
	70	2	0	0	264	0.026093806145289937	49	7	0	0	257	0.09268213389132304	9	0	0	0	215	0	75	3	72	0	129	0.03523206381059615	58	3	0	0	233	0.043911417975893915	9	0	0	0	215	0	48	2	66	0	209	0.03635176078758554	4	0	0	0	244	0	1
	70	2	0	0	264	0.026093806145289937	49	7	0	0	257	0.09268213389132304	9	0	0	0	215	0	75	3	72	0	130	0.03523206381059615	60	3	0	0	233	0.04267780023206807	9	0	0	0	215	0	46	2	66	0	211	0.03770105853445018	4	0	0	0	244	0	1
	69	2	0	0	265	0.026437470453242875	49	7	0	0	258	0.09268213389132304	9	0	0	0	215	0	74	3	72	0	131	0.03564747096688961	58	3	0	0	235	0.043911417975893915	9	0	0	0	215	0	46	2	66	0	211	0.03770105853445018	4	0	0	0	244	0	1
	70	3	0	0	265	0.03743777225316138	52	6	0	0	258	0.08103931590677305	9	0	0	0	215	0	75	3	72	0	131	0.03523206381059615	57	3	0	0	236	0.044554900145152454	9	0	0	0	215	0	45	2	66	0	212	0.038413098072643835	4	0	0	0	244	0	1
	71	3	0	0	265	0.03697985987088068	52	6	0	0	258	0.08103931590677305	9	0	0	0	215	0	76	3	72	0	131	0.03482614122119738	57	3	0	0	236	0.044554900145152454	9	0	0	0	215	0	45	2	66	0	212	0.038413098072643835	5	0	0	0	244	0	1
	71	3	0	0	265	0.03697985987088068	51	8	0	0	258	0.09782080682727207	9	0	0	0	215	0	78	3	72	0	131	0.034041492606842444	58	2	0	0	236	0.0308903252118428	9	0	0	0	215	0	45	2	66	0	212	0.038413098072643835	5	0	0	0	244	0	1
	73	3	0	0	265	0.036096553711720165	52	8	0	0	259	0.09676572604637451	9	0	0	0	215	0	78	3	72	0	131	0.034041492606842444	60	2	0	0	236	0.02997010382342747	9	0	0	0	215	0	45	2	66	0	212	0.038413098072643835	5	0	0	0	244	0	1
	73	3	0	0	265	0.036096553711720165	53	8	0	0	259	0.09572809599170584	9	0	0	0	215	0	80	3	72	0	131	0.033291145044846294	59	2	0	0	237	0.030423306862489653	9	0	0	0	215	0	44	2	66	0	213	0.03915187567400453	6	0	0	0	244	0	1
	74	3	0	0	265	0.03567040694463981	52	8	0	0	260	0.09676572604637451	9	0	0	0	215	0	81	2	72	0	132	0.02281959851883808	59	2	0	0	237	0.030423306862489653	9	0	0	0	215	0	44	2	66	0	213	0.03915187567400453	7	0	0	0	244	0	1
	78	4	0	0	265	0.04365265999838796	55	7	0	0	260	0.08637297691307337	9	0	0	0	215	0	82	2	72	0	132	0.022562950458744305	63	1	0	0	238	0.015083474701067063	9	0	0	0	215	0	43	2	66	0	214	0.03991886791020293	8	0	0	0	244	0	1
	81	4	0	0	266	0.04228301873183571	56	7	0	0	260	0.08539280662258092	9	0	0	0	215	0	84	2	72	0	132	0.022066537100766094	63	1	0	0	238	0.015083474701067063	9	0	0	0	215	0	43	2	66	0	214	0.03991886791020293	9	0	0	0	244	0	1
	81	4	0	0	267	0.04228301873183571	56	8	0	0	260	0.09271877971075439	9	0	0	0	215	0	85	2	72	0	133	0.021826406937094877	62	1	0	0	239	0.015314085890422512	9	0	0	0	215	0	43	2	66	0	214	0.03991886791020293	9	0	0	0	244	0	1
	85	4	0	0	267	0.04058367554718536	57	7	0	0	260	0.08443196895427929	9	0	0	0	215	0	85	2	72	0	133	0.021826406937094877	61	1	0	0	240	0.015551844676695889	9	0	0	0	215	0	42	2	66	0	215	0.040715655016461016	10	0	0	0	244	0	1
	89	3	0	0	267	0.030297991579893806	57	7	0	0	260	0.08443196895427929	9	0	0	0	215	0	87	2	72	0	135	0.02136144514041563	62	1	0	0	240	0.015314085890422512	9	0	0	0	215	0	40	3	66	0	216	0.05874401751494628	10	0	0	0	244	0	1
	88	3	0	0	268	0.030605589201242744	57	7	0	0	261	0.08443196895427929	9	0	0	0	215	0	88	2	72	0	135	0.021136293097057952	62	1	0	0	240	0.015314085890422512	9	0	0	0	215	0	39	3	66	0	217	0.05986380521250822	10	0	0	0	244	0	1
	87	3	0	0	269	0.03091946021614555	56	9	0	0	261	0.09917221836570397	9	0	0	0	215	0	89	2	72	0	136	0.020915824378225468	63	1	0	0	240	0.015083474701067063	9	0	0	0	215	0	38	3	66	0	218	0.061023613952346886	10	1	0	0	244	0.0624664272680363	1
	83	4	0	0	272	0.04141612980089477	59	7	0	0	261	0.08256664268273299	9	0	0	0	215	0	92	2	72	0	136	0.020281105381156534	65	1	0	0	240	0.01464244579695383	9	0	0	0	215	0	37	3	66	0	219	0.062225255746125675	10	1	0	0	244	0.0624664272680363	1
	85	4	0	0	272	0.04058367554718536	59	7	0	0	262	0.08256664268273299	9	0	0	0	215	0	94	1	72	0	137	0.010281225613630918	65	1	0	0	240	0.01464244579695383	9	0	0	0	215	0	37	3	66	0	219	0.062225255746125675	10	1	0	0	244	0.0624664272680363	1
	84	4	0	0	275	0.04099572597558656	61	9	0	0	262	0.09451418614714376	10	0	0	0	215	0	95	1	72	0	137	0.01017666999689975	64	2	0	0	240	0.028283952942826568	10	0	0	0	215	0	35	4	66	0	220	0.07902069232926605	10	1	0	0	244	0.0624664272680363	1
	85	4	0	0	275	0.04058367554718536	61	10	0	0	262	0.10027546595041296	11	0	0	0	215	0	96	1	72	0	137	0.01007421802960345	66	2	0	0	240	0.027509691006527438	11	0	0	0	215	0	35	4	66	0	220	0.07902069232926605	10	1	0	0	244	0.0624664272680363	1
	85	4	0	0	277	0.04058367554718536	62	9	0	0	262	0.09362388639402776	11	0	0	0	215	0	99	1	72	0	137	0.009778868187840432	66	2	0	0	241	0.027509691006527438	11	0	0	0	215	0	35	4	66	0	220	0.07902069232926605	13	1	0	0	244	0.056685314635943417	1
	85	4	0	0	278	0.04058367554718536	62	11	0	0	262	0.10452932719289774	11	0	0	0	215	0	101	1	72	0	137	0.00959139873770129	66	2	0	0	241	0.027509691006527438	11	0	0	0	215	0	35	4	66	0	220	0.07902069232926605	14	1	0	0	244	0.05422183899903181	1
	86	4	0	0	279	0.04017973539332288	61	11	0	0	263	0.10538609064502545	12	0	0	0	215	0	103	1	72	0	137	0.009410977611945242	68	2	0	0	241	0.02677647452436767	12	0	0	0	215	0	33	4	66	0	222	0.08191463457523701	16	1	0	0	244	0.04956413869442882	1
	85	4	0	0	280	0.04058367554718536	61	12	0	0	263	0.10990469135728065	12	0	0	0	215	0	104	1	72	0	137	0.00932328718923624	68	2	0	0	241	0.02677647452436767	12	0	0	0	215	0	33	4	66	0	222	0.08191463457523701	17	1	0	0	244	0.047434460416704884	1
	85	4	0	0	281	0.04058367554718536	61	12	0	0	263	0.10990469135728065	12	0	0	0	215	0	107	1	72	0	137	0.009069748896010314	69	2	0	0	242	0.02642425765699258	12	0	0	0	215	0	31	4	66	0	224	0.08496626047243482	18	1	0	0	244	0.04544560117713083	1
	85	4	0	0	281	0.04058367554718536	62	10	0	0	264	0.09939636006016744	13	0	0	0	215	0	108	1	72	0	137	0.008988271229941718	71	2	0	0	242	0.025746781698305566	13	0	0	0	215	0	31	4	66	0	224	0.08496626047243482	18	1	0	0	244	0.04544560117713083	1
	84	4	0	0	282	0.04099572597558656	62	10	0	0	264	0.09939636006016744	15	0	0	0	215	0	109	1	72	0	138	0.008908243634012662	73	2	0	0	242	0.02510302550983508	15	0	0	0	215	0	31	4	66	0	224	0.08496626047243482	18	1	0	0	244	0.04544560117713083	1
	84	4	0	0	283	0.04099572597558656	63	9	0	0	264	0.09274711699790879	15	0	0	0	215	0	110	1	72	0	140	0.008829627760836352	73	1	0	0	243	0.013108927843267278	15	0	0	0	215	0	32	3	66	0	224	0.06892708475094635	18	1	0	0	244	0.04544560117713083	1
	86	4	0	0	283	0.04017973539332288	64	8	0	0	264	0.08541881074337344	15	0	0	0	215	0	110	1	72	0	141	0.008829627760836352	74	1	0	0	243	0.012939503420681175	15	0	0	0	215	0	32	3	66	0	224	0.06892708475094635	19	1	0	0	244	0.04359279991097266	1
	88	4	0	0	284	0.03939525891415371	62	9	0	0	265	0.09362388639402776	16	0	0	0	215	0	108	1	72	0	144	0.008988271229941718	74	2	0	0	244	0.024793019159759767	16	0	0	0	215	0	32	3	66	0	224	0.06892708475094635	19	1	0	0	244	0.04359279991097266	1
	88	4	0	0	284	0.03939525891415371	59	12	0	0	265	0.11157268913859938	17	0	0	0	215	0	107	1	72	0	145	0.009069748896010314	72	2	0	0	246	0.02542084711989235	17	0	0	0	215	0	32	2	66	0	225	0.05076153665290852	19	1	0	0	244	0.04359279991097266	2
	87	4	0	0	286	0.03978367157450051	58	13	0	0	265	0.1162591175650428	17	0	0	0	215	0	107	1	72	0	146	0.009069748896010314	71	2	0	0	247	0.025746781698305566	17	0	0	0	215	0	32	2	66	0	225	0.05076153665290852	20	1	0	0	244	0.041868055250844326	2
	85	3	0	0	289	0.03156680056406292	59	12	0	0	265	0.11157268913859938	19	0	0	0	215	0	106	1	72	0	147	0.009152716380255827	71	2	0	0	247	0.025746781698305566	19	0	0	0	215	0	32	1	66	0	226	0.028119184681436222	20	1	0	0	244	0.041868055250844326	2
	82	3	0	0	292	0.032589940837827784	59	11	0	0	266	0.1071256416338034	20	0	0	0	215	0	108	1	72	0	148	0.008988271229941718	71	2	0	0	247	0.025746781698305566	20	0	0	0	215	0	32	1	66	0	226	0.028119184681436222	21	1	0	0	244	0.040262124260664355	3
	81	3	0	0	293	0.032945787036390915	64	8	0	0	267	0.08541881074337344	21	0	0	0	215	0	109	1	72	0	149	0.008908243634012662	73	2	0	0	247	0.02510302550983508	21	0	0	0	215	0	32	1	66	0	226	0.028119184681436222	21	1	0	0	244	0.040262124260664355	3
	80	3	0	0	295	0.03330943543599374	62	10	0	0	267	0.09939636006016744	22	0	0	0	215	0	109	1	72	0	150	0.008908243634012662	71	4	0	0	247	0.04717219665622311	22	0	0	0	215	0	31	1	66	0	227	0.028920421665319145	21	1	0	0	244	0.040262124260664355	3
	80	3	0	0	295	0.03330943543599374	62	9	0	0	268	0.09362388639402776	24	0	0	0	215	0	111	1	72	0	150	0.008752386602558117	71	4	0	0	247	0.04717219665622311	24	0	0	0	215	0	30	1	66	0	228	0.029767547987465254	21	1	0	0	244	0.040262124260664355	3
	81	3	0	0	296	0.032945787036390915	62	8	0	0	269	0.08714926847395786	25	0	0	0	215	0	110	1	72	0	151	0.008829627760836352	72	3	0	0	248	0.03650808400812729	25	0	0	0	215	0	30	1	66	0	228	0.029767547987465254	22	1	0	0	244	0.038765558995839916	3
	81	3	0	0	297	0.032945787036390915	62	8	0	0	270	0.08714926847395786	26	0	0	0	215	0	109	1	72	0	153	0.008908243634012662	73	2	0	0	248	0.02510302550983508	26	0	0	0	215	0	30	1	66	0	228	0.029767547987465254	22	1	0	0	244	0.038765558995839916	3
	78	4	0	0	299	0.04365265999838796	63	7	0	0	271	0.07904984671852514	26	0	0	0	215	0	107	2	72	0	154	0.017608234129420412	73	2	0	0	248	0.02510302550983508	26	0	0	0	215	0	31	1	66	0	228	0.028920421665319145	22	1	0	0	244	0.038765558995839916	3
	79	2	0	0	300	0.02335961428562844	65	6	0	0	271	0.06941256710785053	27	0	0	0	215	0	105	3	72	0	155	0.026089642234349415	73	3	0	0	248	0.03607269507799609	27	0	0	0	215	0	31	1	66	0	228	0.028920421665319145	23	1	0	0	244	0.03736923276516721	3
	78	2	0	0	302	0.02363487732964475	66	6	0	0	271	0.06864680579796814	28	0	0	0	215	0	103	3	72	0	157	0.02654963151628532	75	3	0	0	249	0.03523206381059615	28	0	0	0	215	0	30	1	66	0	229	0.029767547987465254	23	1	0	0	244	0.03736923276516721	3
	79	2	0	0	302	0.02335961428562844	67	5	0	0	272	0.059164005677346115	29	0	0	0	215	0	103	3	72	0	157	0.02654963151628532	77	3	0	0	249	0.03442938545065251	29	0	0	0	215	0	29	1	66	0	230	0.030664461921086232	23	1	0	0	244	0.03736923276516721	3
	79	2	0	0	303	0.02335961428562844	67	4	0	0	274	0.04952061309633683	29	0	0	0	215	0	100	4	72	0	159	0.035243197924398326	76	3	0	0	252	0.03482614122119738	29	0	0	0	215	0	29	1	66	0	230	0.030664461921086232	23	1	0	0	244	0.03736923276516721	3
	77	3	0	0	304	0.03444982368411472	67	4	0	0	274	0.04952061309633683	32	0	0	0	215	0	100	4	72	0	159	0.035243197924398326	77	3	0	0	252	0.03442938545065251	32	0	0	0	215	0	29	1	66	0	230	0.030664461921086232	23	1	0	0	244	0.03736923276516721	3
	77	3	0	0	305	0.03444982368411472	67	4	0	0	274	0.04952061309633683	32	0	0	0	215	0	100	3	72	0	160	0.02727070601105818	78	3	0	0	252	0.034041492606842444	32	0	0	0	215	0	29	1	66	0	230	0.030664461921086232	23	1	0	0	244	0.03736923276516721	4
	77	2	0	0	306	0.023916683306481896	64	7	0	0	274	0.07821282937006759	33	0	0	0	215	0	100	3	72	0	160	0.02727070601105818	80	3	0	0	252	0.033291145044846294	33	0	0	0	215	0	29	1	66	0	230	0.030664461921086232	25	1	0	0	244	0.034843751857060755	4
	77	2	0	0	306	0.023916683306481896	64	6	0	0	275	0.07019463778408877	34	0	0	0	215	0	100	3	72	0	160	0.02727070601105818	79	2	0	0	254	0.02335075250974609	34	0	0	0	215	0	29	1	66	0	230	0.030664461921086232	26	1	0	0	244	0.033699527428406685	4
	76	2	0	0	307	0.024205267409871573	64	6	0	0	276	0.07019463778408877	35	0	0	0	215	0	98	3	72	0	162	0.027773473338389903	81	2	0	0	254	0.02281959851883808	35	0	0	0	215	0	30	1	66	0	230	0.029767547987465254	26	1	0	0	244	0.033699527428406685	4
	76	2	0	0	307	0.024205267409871573	64	5	0	0	277	0.061285721327390574	36	0	0	0	215	0	98	3	72	0	162	0.027773473338389903	80	3	0	0	255	0.033291145044846294	36	0	0	0	215	0	30	1	66	0	230	0.029767547987465254	26	1	0	0	244	0.033699527428406685	4
	75	2	0	0	309	0.024500876192206086	63	6	0	0	277	0.07099349296834366	36	0	0	0	215	0	98	3	72	0	162	0.027773473338389903	80	3	0	0	255	0.033291145044846294	36	0	0	0	215	0	31	1	66	0	230	0.028920421665319145	27	1	0	0	244	0.03262540068367669	5
	74	2	0	0	310	0.024803768255014454	64	6	0	0	277	0.07019463778408877	36	0	0	0	215	0	99	2	72	0	162	0.018939676649444414	80	3	0	0	255	0.033291145044846294	36	0	0	0	215	0	31	1	66	0	230	0.028920421665319145	27	1	0	0	244	0.03262540068367669	5
	74	1	0	0	311	0.012942339110887918	64	6	0	0	277	0.07019463778408877	38	0	0	0	215	0	99	2	72	0	162	0.018939676649444414	80	2	0	0	256	0.02308213123955899	38	0	0	0	215	0	32	1	66	0	231	0.028119184681436222	29	1	0	0	244	0.030664461921086232	5
	73	1	0	0	312	0.013111881873403107	66	7	0	0	278	0.07658664417284608	41	0	0	0	215	0	98	3	72	0	162	0.027773473338389903	80	2	0	0	256	0.02308213123955899	41	0	0	0	215	0	32	1	66	0	232	0.028119184681436222	31	0	0	0	244	0	5
	73	1	0	0	312	0.013111881873403107	68	8	0	0	278	0.08213395410591924	41	0	0	0	215	0	98	3	72	0	162	0.027773473338389903	80	2	0	0	256	0.02308213123955899	41	0	0	0	215	0	32	1	66	0	232	0.028119184681436222	31	0	0	0	244	0	5
	72	1	0	0	313	0.013285920989456058	68	8	0	0	278	0.08213395410591924	41	0	0	0	215	0	96	4	72	0	163	0.03652062158103934	81	1	0	0	257	0.011865864945920573	41	0	0	0	215	0	33	1	66	0	232	0.027360315069712066	31	0	0	0	244	0	5
	71	1	0	0	314	0.013464637528287533	69	8	0	0	278	0.0813477870753318	42	0	0	0	215	0	96	4	72	0	163	0.03652062158103934	81	1	0	0	257	0.011865864945920573	42	0	0	0	215	0	33	1	66	0	233	0.027360315069712066	31	0	0	0	244	0	4
	70	1	0	0	315	0.013648222401550619	69	7	0	0	279	0.0742613059607661	43	0	0	0	215	0	93	4	72	0	166	0.037540537817871936	80	1	0	0	258	0.012008214524894728	43	0	0	0	215	0	35	1	66	0	233	0.02595723272290172	32	0	0	0	244	0	4
	70	1	0	0	315	0.013648222401550619	70	6	0	0	279	0.06573785334423686	44	0	0	0	215	0	92	3	72	0	168	0.02939885028936113	82	1	0	0	258	0.011726847400353176	44	0	0	0	215	0	36	1	66	0	233	0.02530751384886937	32	0	0	0	244	0	4
	70	1	0	0	315	0.013648222401550619	73	5	0	0	279	0.05532108898233222	45	0	0	0	215	0	92	3	72	0	168	0.02939885028936113	82	1	0	0	258	0.011726847400353176	45	0	0	0	215	0	37	1	66	0	233	0.024689089149575592	32	0	0	0	244	0	4
	69	1	0	0	316	0.013836877040355713	72	6	0	0	280	0.06436991938569395	47	0	0	0	215	0	92	3	72	0	168	0.02939885028936113	82	0	0	0	260	0	47	0	0	0	215	0	36	2	66	0	234	0.04622577003455414	32	0	0	0	244	0	4
	69	1	0	0	316	0.013836877040355713	72	6	0	0	281	0.06436991938569395	47	0	0	0	215	0	92	3	72	0	168	0.02939885028936113	83	1	0	0	262	0.011591046372168375	47	0	0	0	215	0	36	2	66	0	234	0.04622577003455414	32	0	0	0	244	0	4
	69	1	0	0	316	0.013836877040355713	73	5	0	0	281	0.05532108898233222	47	0	0	0	215	0	92	3	72	0	168	0.02939885028936113	83	1	0	0	262	0.011591046372168375	47	0	0	0	215	0	37	2	66	0	234	0.045210141364769946	33	0	0	0	244	0	4
	68	1	0	0	317	0.014030814128898828	73	5	0	0	281	0.05532108898233222	47	0	0	0	215	0	92	3	72	0	168	0.02939885028936113	84	1	0	0	262	0.011458351618153215	47	0	0	0	215	0	39	1	66	0	234	0.023537642564861586	33	0	0	0	244	0	4
	68	1	0	0	317	0.014030814128898828	73	4	0	0	282	0.046140626128134556	47	0	0	0	215	0	93	2	72	0	168	0.02007798520969286	84	2	0	0	262	0.022066537100766094	47	0	0	0	215	0	39	1	66	0	236	0.023537642564861586	33	0	0	0	244	0	4
	68	1	0	0	317	0.014030814128898828	70	8	0	0	282	0.08057508164698074	49	0	0	0	215	0	93	2	72	0	168	0.02007798520969286	85	2	0	0	262	0.021826406937094877	49	0	0	0	215	0	39	1	66	0	236	0.023537642564861586	32	1	0	0	244	0.028119184681436222	4
	68	1	0	0	317	0.014030814128898828	68	9	0	0	283	0.08856099834108773	51	0	0	0	215	0	91	2	72	0	170	0.020488366078555816	85	2	0	0	263	0.021826406937094877	51	0	0	0	215	0	39	1	66	0	236	0.023537642564861586	32	1	0	0	244	0.028119184681436222	4
	66	1	0	0	319	0.014435447500563628	69	8	0	0	283	0.0813477870753318	51	0	0	0	215	0	90	2	72	0	171	0.020699894815766874	82	3	0	0	265	0.03257291768919766	51	0	0	0	215	0	39	1	66	0	236	0.023537642564861586	32	1	0	0	244	0.028119184681436222	4
	65	1	0	0	320	0.014646632928542435	70	9	0	0	283	0.08697563261190745	52	0	0	0	215	0	88	2	72	0	173	0.021136293097057952	85	1	0	0	266	0.011328657870795525	52	0	0	0	215	0	40	1	66	0	236	0.02300083805962724	32	1	0	0	244	0.028119184681436222	4
	65	1	0	0	320	0.014646632928542435	71	8	0	0	284	0.07981556257820782	53	0	0	0	215	0	88	2	72	0	173	0.021136293097057952	85	1	0	0	267	0.011328657870795525	53	0	0	0	215	0	43	1	66	0	236	0.02152664074432539	32	1	0	0	244	0.028119184681436222	4
	65	1	0	0	320	0.014646632928542435	72	8	0	0	284	0.07906895748398368	56	0	0	0	215	0	87	3	72	0	173	0.030905131772401243	86	1	0	0	268	0.01120186456101548	56	0	0	0	215	0	44	1	66	0	238	0.021076000949753357	32	1	0	0	244	0.028119184681436222	4
	65	1	0	0	320	0.014646632928542435	72	8	0	0	285	0.07906895748398368	56	0	0	0	215	0	86	3	72	0	174	0.03122497790135104	86	1	0	0	269	0.01120186456101548	56	0	0	0	215	0	45	2	66	0	238	0.038413098072643835	32	1	0	0	244	0.028119184681436222	4
	65	1	0	0	320	0.014646632928542435	73	7	0	0	285	0.07135843335942052	59	0	0	0	215	0	86	3	72	0	174	0.03122497790135104	84	2	0	0	271	0.022066537100766094	59	0	0	0	215	0	43	2	66	0	241	0.03991886791020293	32	1	0	0	244	0.028119184681436222	4
	65	1	0	0	320	0.014646632928542435	73	6	0	0	286	0.06370620234196973	61	0	0	0	215	0	85	3	72	0	175	0.0315514677627494	84	2	0	0	271	0.022066537100766094	61	0	0	0	215	0	44	2	66	0	241	0.03915187567400453	32	1	0	0	244	0.028119184681436222	4
	65	1	0	0	320	0.014646632928542435	74	6	0	0	286	0.06305549104542804	61	0	0	0	215	0	83	3	72	0	177	0.03222521704652023	82	3	0	0	272	0.03257291768919766	61	0	0	0	215	0	45	2	66	0	241	0.038413098072643835	32	1	0	0	244	0.028119184681436222	4
	63	1	0	0	322	0.015088074252728102	77	7	0	0	286	0.06866180313896159	62	0	0	0	215	0	82	3	72	0	178	0.03257291768919766	81	2	0	0	274	0.02281959851883808	62	0	0	0	215	0	44	3	66	0	243	0.054631043011966814	32	1	0	0	244	0.028119184681436222	4
	62	1	0	0	323	0.015318912081392458	73	5	0	0	293	0.05532108898233222	62	1	0	0	215	0.015318912081392458	70	2	72	0	191	0.026081142170673585	78	2	0	0	278	0.023625675700726698	62	1	0	0	215	0.015314085890422512	42	3	66	0	245	0.05661756371480004	33	1	0	0	244	0.027360315069712066	4
	59	1	0	0	326	0.01605577592583555	63	6	0	0	302	0.07099349296834366	62	1	0	0	215	0.015318912081392458	59	2	72	0	202	0.030423306862489653	73	2	0	0	283	0.02510302550983508	62	1	0	0	215	0.015314085890422512	40	3	66	0	248	0.05874401751494628	34	1	0	0	244	0.026640626643642057	4
	56	1	0	0	329	0.016866982804744655	63	6	0	0	302	0.07099349296834366	62	1	0	0	215	0.015318912081392458	52	2	72	0	209	0.034021072021641896	71	2	0	0	285	0.025746781698305566	62	1	0	0	215	0.015314085890422512	37	2	66	0	252	0.045210141364769946	34	1	0	0	244	0.026640626643642057	4
	52	1	0	0	333	0.01808503973034975	54	6	0	0	311	0.07902421016651204	62	1	0	0	215	0.015318912081392458	44	2	72	0	217	0.03932219881705542	65	1	0	0	292	0.01464244579695383	62	1	0	0	215	0.015314085890422512	34	1	66	0	256	0.026640626643642057	35	1	0	0	244	0.02595723272290172	4
	50	1	0	0	335	0.018762361950295074	51	8	0	0	312	0.09782080682727207	62	1	0	0	215	0.015318912081392458	37	1	72	0	225	0.02477020868500142	58	0	0	0	300	0	62	1	0	0	215	0.015314085890422512	33	1	66	0	257	0.027360315069712066	35	1	0	0	244	0.02595723272290172	4
	45	1	0	0	340	0.020699894815766874	46	8	0	0	317	0.10335780999640944	64	1	0	0	215	0.014864081058101157	31	1	72	0	231	0.02906390242840178	52	0	0	0	306	0	64	1	0	0	215	0.014859694172706026	31	1	66	0	259	0.028920421665319145	35	1	0	0	244	0.02595723272290172	4
	41	1	0	0	344	0.022562950458744305	39	8	0	0	324	0.11178775188742596	64	1	0	0	215	0.014864081058101157	23	1	72	0	239	0.037753956004613815	48	0	0	0	310	0	64	1	0	0	215	0.014859694172706026	31	1	66	0	259	0.028920421665319145	35	2	0	0	244	0.04728589611789452	4
	34	0	0	0	352	0	33	9	0	0	329	0.12405553122695347	64	1	0	0	215	0.014864081058101157	20	1	72	0	242	0.04248757100692264	40	1	0	0	317	0.02306409391807374	64	1	0	0	215	0.014859694172706026	31	1	66	0	259	0.028920421665319145	35	2	0	0	244	0.04728589611789452	4
	25	0	0	0	361	0	27	8	0	0	336	0.12658922624685381	64	1	0	0	215	0.014864081058101157	16	1	72	0	246	0.05092835933629167	32	2	0	0	324	0.051216040021419315	64	1	0	0	215	0.014859694172706026	31	1	66	0	259	0.028920421665319145	36	2	0	0	244	0.04622577003455414	4
	25	0	0	0	361	0	26	8	0	0	337	0.12763975739488445	65	1	0	0	215	0.014646632928542435	14	1	72	0	248	0.056462650812659644	31	2	0	0	325	0.05253045192997467	65	1	0	0	215	0.01464244579695383	31	1	66	0	259	0.028920421665319145	36	2	0	0	244	0.04622577003455414	4
	20	0	0	0	366	0	25	8	0	0	338	0.12861454337640754	66	1	0	0	215	0.014435447500563628	13	1	72	0	249	0.059668359581332375	29	2	0	0	327	0.05536465009432696	66	1	0	0	215	0.014431448175743019	31	1	66	0	259	0.028920421665319145	36	2	0	0	244	0.04622577003455414	4
	17	0	0	0	369	0	20	10	0	0	341	0.13036725598915902	68	1	0	0	215	0.014030814128898828	12	1	72	0	250	0.0632190733822953	24	1	0	0	333	0.036398065945422275	68	1	0	0	215	0.014027158020121706	32	0	66	0	259	0	37	2	0	0	244	0.045210141364769946	4
	15	0	0	0	371	0	16	10	0	0	345	0.12320792937354248	68	1	0	0	215	0.014030814128898828	10	1	72	0	252	0.07151704386986558	22	1	0	0	335	0.03921268120981647	68	1	0	0	215	0.014027158020121706	32	0	66	0	259	0	39	2	0	0	244	0.04330231661814998	4
	14	0	0	0	372	0	15	9	0	0	347	0.12445135492168892	69	1	0	0	215	0.013836877040355713	7	1	72	0	255	0.086882894224349	19	1	0	0	338	0.04433296345736698	69	1	0	0	215	0.013833377878667947	32	0	66	0	259	0	40	2	0	0	244	0.042405502230714896	4
	14	0	0	0	372	0	16	8	0	0	347	0.12957875509449338	69	1	0	0	216	0.013836877040355713	6	1	72	0	256	0.09179024012927042	17	2	0	0	339	0.08088064376968307	69	1	0	0	216	0.013833377878667947	32	0	66	0	259	0	40	2	0	0	244	0.042405502230714896	4
	10	0	0	0	376	0	16	7	0	0	348	0.13097881496737457	69	1	0	0	217	0.013836877040355713	6	1	72	0	256	0.09179024012927042	17	2	0	0	339	0.08088064376968307	69	1	0	0	217	0.013833377878667947	32	0	66	0	259	0	40	2	0	0	244	0.042405502230714896	4
	7	0	0	0	379	0	10	6	0	0	355	0.12200529012248745	69	1	0	0	217	0.013836877040355713	6	1	72	0	256	0.09179024012927042	17	1	0	0	340	0.0485306770298924	69	1	0	0	217	0.013833377878667947	32	0	66	0	259	0	40	2	0	0	244	0.042405502230714896	4
	7	0	0	0	379	0	11	5	0	0	355	0.1290057771769001	71	1	0	0	217	0.013464637528287533	6	1	72	0	256	0.09179024012927042	16	0	0	0	342	0	71	1	0	0	217	0.013461426306152676	32	0	66	0	259	0	40	2	0	0	244	0.042405502230714896	4
	6	0	0	0	380	0	9	5	0	0	357	0.1237327442507701	70	1	0	0	219	0.013648222401550619	6	1	72	0	256	0.09179024012927042	15	0	0	0	343	0	70	1	0	0	219	0.013644871330037863	32	0	66	0	259	0	40	2	0	0	244	0.042405502230714896	4
	6	0	0	0	380	0	7	5	0	0	359	0.11056688723736453	71	1	0	0	219	0.013464637528287533	5	1	72	0	257	0.09424389322376392	12	0	0	0	346	0	71	1	0	0	219	0.013461426306152676	32	0	66	0	259	0	40	2	0	0	244	0.042405502230714896	4
	6	0	0	0	380	0	7	5	0	0	359	0.11056688723736453	73	1	0	0	219	0.013111881873403107	5	1	72	0	257	0.09424389322376392	11	0	0	0	347	0	73	1	0	0	219	0.013108927843267278	32	0	66	0	259	0	41	2	0	0	244	0.04154392899339317	4
	5	0	0	0	381	0	8	2	0	0	361	0.11732834974136491	73	1	0	0	219	0.013111881873403107	5	1	72	0	257	0.09424389322376392	10	0	0	0	348	0	73	1	0	0	219	0.013108927843267278	32	0	66	0	259	0	41	2	0	0	244	0.04154392899339317	4
	5	0	0	0	381	0	8	2	0	0	361	0.11732834974136491	71	1	0	0	221	0.013464637528287533	4	0	72	0	259	0	8	0	0	0	350	0	71	1	0	0	221	0.013461426306152676	32	0	66	0	259	0	41	2	0	0	245	0.04154392899339317	4
	5	0	0	0	381	0	8	2	0	0	361	0.11732834974136491	69	1	0	0	224	0.013836877040355713	4	0	72	0	259	0	7	0	0	0	351	0	69	1	0	0	224	0.013833377878667947	31	0	66	0	260	0	41	2	0	0	245	0.04154392899339317	4
	5	0	0	0	381	0	6	1	0	0	364	0.09786496347769828	69	1	0	0	225	0.013836877040355713	2	0	72	0	261	0	7	0	0	0	351	0	69	1	0	0	225	0.013833377878667947	24	0	66	0	267	0	41	2	0	0	245	0.04154392899339317	4
	5	0	0	0	381	0	5	1	0	0	365	0.10531646860578585	68	1	0	0	227	0.014030814128898828	2	0	72	0	261	0	5	0	0	0	353	0	68	1	0	0	227	0.014027158020121706	16	0	66	0	275	0	40	3	0	0	245	0.05874401751494628	4
	5	0	0	0	381	0	2	0	0	0	369	0	68	1	0	0	227	0.014030814128898828	2	0	72	0	261	0	5	0	0	0	353	0	68	1	0	0	227	0.014027158020121706	13	0	66	0	278	0	41	3	0	0	245	0.05766249905696428	4
	4	0	0	0	382	0	2	0	0	0	369	0	69	1	0	0	227	0.013836877040355713	2	0	72	0	261	0	4	0	0	0	354	0	69	1	0	0	227	0.013833377878667947	10	0	66	0	281	0	41	3	0	0	245	0.05766249905696428	4
	4	0	0	0	382	0	2	0	0	0	369	0	67	1	0	0	229	0.01423025840025527	2	0	72	0	261	0	2	0	0	0	356	0	67	1	0	0	229	0.014226435815237849	4	0	66	0	287	0	41	3	0	0	245	0.05766249905696428	4
	3	0	0	0	383	0	1	0	0	0	370	0	67	1	0	0	229	0.01423025840025527	2	0	72	0	261	0	2	0	0	0	356	0	67	1	0	0	229	0.014226435815237849	2	0	66	0	289	0	42	2	0	0	245	0.040715655016461016	4
	3	0	0	0	383	0	1	0	0	0	370	0	67	1	0	0	229	0.01423025840025527	2	0	72	0	261	0	2	0	0	0	356	0	67	1	0	0	229	0.014226435815237849	2	0	66	0	289	0	43	1	0	0	245	0.02152664074432539	4
	3	0	0	0	383	0	1	0	0	0	370	0	67	1	0	0	229	0.01423025840025527	2	0	72	0	261	0	2	0	0	0	356	0	67	1	0	0	229	0.014226435815237849	1	0	66	0	290	0	43	1	0	0	245	0.02152664074432539	4
	3	0	0	0	383	0	1	0	0	0	370	0	66	1	0	0	230	0.014435447500563628	2	0	72	0	261	0	1	0	0	0	357	0	66	1	0	0	230	0.014431448175743019	0	0	66	0	291	<RuntimePrimitiveException>	42	1	0	0	246	0.021996789423976506	4
	3	0	0	0	383	0	1	0	0	0	370	0	67	1	0	0	230	0.01423025840025527	2	0	72	0	261	0	1	0	0	0	357	0	67	1	0	0	230	0.014226435815237849							42	1	0	0	246	0.021996789423976506	4
	3	0	0	0	383	0	1	0	0	0	370	0	67	1	0	0	230	0.01423025840025527	1	0	72	0	262	0	1	0	0	0	357	0	67	1	0	0	230	0.014226435815237849							42	1	0	0	246	0.021996789423976506	4
	3	0	0	0	383	0	1	0	0	0	370	0	67	1	0	0	230	0.01423025840025527	1	0	72	0	262	0	1	0	0	0	357	0	67	1	0	0	230	0.014226435815237849							42	1	0	0	246	0.021996789423976506	4
	3	0	0	0	383	0	1	0	0	0	370	0	66	1	0	0	231	0.014435447500563628	1	0	72	0	262	0	1	0	0	0	357	0	66	1	0	0	231	0.014431448175743019							42	1	0	0	246	0.021996789423976506	4
	3	0	0	0	383	0	1	0	0	0	370	0	66	1	0	0	232	0.014435447500563628	1	0	72	0	262	0	1	0	0	0	357	0	66	1	0	0	232	0.014431448175743019							42	1	0	0	246	0.021996789423976506	4
	3	0	0	0	383	0	1	0	0	0	370	0	67	1	0	0	233	0.01423025840025527	1	0	72	0	262	0	1	0	0	0	357	0	67	1	0	0	233	0.014226435815237849							42	1	0	0	246	0.021996789423976506	4
	2	0	0	0	384	0	1	0	0	0	370	0	67	1	0	0	234	0.01423025840025527	1	0	72	0	262	0	1	0	0	0	357	0	67	1	0	0	234	0.014226435815237849							42	1	0	0	246	0.021996789423976506	4
	2	0	0	0	384	0	1	0	0	0	370	0	67	1	0	0	234	0.01423025840025527	1	0	72	0	262	0	0	0	0	0	358	<RuntimePrimitiveException>	67	1	0	0	234	0.014226435815237849							43	1	0	0	246	0.02152664074432539	4
	2	0	0	0	384	0	1	0	0	0	370	0	68	1	0	0	234	0.014030814128898828	1	0	72	0	262	0							68	1	0	0	234	0.014027158020121706							43	1	0	0	246	0.02152664074432539	4
	2	0	0	0	384	0	1	0	0	0	370	0	68	1	0	0	234	0.014030814128898828	1	0	72	0	262	0							68	1	0	0	234	0.014027158020121706							43	1	0	0	246	0.02152664074432539	4
	2	0	0	0	384	0	1	0	0	0	370	0	70	1	0	0	234	0.013648222401550619	1	0	72	0	262	0							70	1	0	0	234	0.013644871330037863							43	1	0	0	246	0.02152664074432539	4
	2	0	0	0	384	0	1	0	0	0	370	0	67	2	0	0	236	0.02715256689196617	1	0	72	0	262	0							67	2	0	0	236	0.02713815752207987							43	1	0	0	246	0.02152664074432539	4
	2	0	0	0	384	0	1	0	0	0	370	0	67	2	0	0	236	0.02715256689196617	1	0	72	0	262	0							67	2	0	0	236	0.02713815752207987							43	1	0	0	246	0.02152664074432539	4
	2	0	0	0	384	0	1	0	0	0	370	0	68	1	0	0	236	0.014030814128898828	1	0	72	0	262	0							68	1	0	0	236	0.014027158020121706							43	1	0	0	246	0.02152664074432539	4
	2	0	0	0	384	0	1	0	0	0	370	0	69	1	0	0	236	0.013836877040355713	1	0	72	0	262	0							69	1	0	0	236	0.013833377878667947							43	1	0	0	246	0.02152664074432539	4
	2	0	0	0	384	0	1	0	0	0	370	0	70	1	0	0	236	0.013648222401550619	1	0	72	0	262	0							70	1	0	0	236	0.013644871330037863							43	1	0	0	246	0.02152664074432539	4
	2	0	0	0	384	0	1	0	0	0	370	0	69	1	0	0	237	0.013836877040355713	1	0	72	0	262	0							69	1	0	0	237	0.013833377878667947							43	1	0	0	246	0.02152664074432539	4
	1	0	0	0	385	0	0	0	0	0	371	<RuntimePrimitiveException>	68	1	0	0	238	0.014030814128898828	1	0	72	0	262	0							68	1	0	0	238	0.014027158020121706							43	1	0	0	246	0.02152664074432539	4
	1	0	0	0	385	0							68	1	0	0	238	0.014030814128898828	1	0	72	0	262	0							68	1	0	0	238	0.014027158020121706							44	1	0	0	246	0.021076000949753357	4
	1	0	0	0	385	0							68	1	0	0	238	0.014030814128898828	1	0	72	0	262	0							68	1	0	0	238	0.014027158020121706							44	1	0	0	246	0.021076000949753357	4
	1	0	0	0	385	0							65	1	0	0	241	0.014646632928542435	1	0	72	0	262	0							65	1	0	0	241	0.01464244579695383							44	1	0	0	246	0.021076000949753357	4
	1	0	0	0	385	0							63	1	0	0	243	0.015088074252728102	0	0	72	0	263	<RuntimePrimitiveException>							63	1	0	0	243	0.015083474701067063							44	1	0	0	246	0.021076000949753357	4
	1	0	0	0	385	0							63	1	0	0	243	0.015088074252728102													63	1	0	0	243	0.015083474701067063							44	1	0	0	246	0.021076000949753357	4
	1	0	0	0	385	0							61	1	0	0	246	0.015556912646891565													61	1	0	0	246	0.015551844676695889							45	1	0	0	246	0.02064369307891903	4
	1	0	0	0	385	0							61	1	0	0	246	0.015556912646891565													61	1	0	0	246	0.015551844676695889							47	1	0	0	246	0.019829814468642817	4
	1	0	0	0	385	0							61	1	0	0	247	0.015556912646891565													61	1	0	0	247	0.015551844676695889							46	2	0	0	246	0.03770105853445018	4
	1	0	0	0	385	0							57	2	0	0	250	0.0313949785629858													57	2	0	0	250	0.03137179454646374							46	2	0	0	246	0.03770105853445018	4
	1	0	0	0	385	0							58	2	0	0	251	0.030912354299707193													58	2	0	0	251	0.0308903252118428							47	2	0	0	246	0.03701437658172979	4
	1	0	0	0	385	0							57	2	0	0	253	0.0313949785629858													57	2	0	0	253	0.03137179454646374							48	1	0	0	246	0.019446314195971533	4
	1	0	0	0	385	0							56	2	0	0	254	0.03189281081218271													56	2	0	0	254	0.03186838969188469							49	1	0	0	246	0.019077272284331735	4
	1	0	0	0	385	0							56	2	0	0	254	0.03189281081218271													56	2	0	0	254	0.03186838969188469							50	1	0	0	246	0.01872189246611482	4
	0	1	0	0	385	0							54	2	0	0	256	0.032937043282184816													54	2	0	0	256	0.03290987083916069							50	1	0	0	246	0.01872189246611482	4
	0	1	0	0	385	0							54	2	0	0	256	0.032937043282184816													54	2	0	0	256	0.03290987083916069							49	1	0	0	247	0.019077272284331735	4
	0	1	0	0	385	0							54	2	0	0	256	0.032937043282184816													54	2	0	0	256	0.03290987083916069							49	1	0	0	247	0.019077272284331735	4
	0	1	0	0	385	0							54	2	0	0	256	0.032937043282184816													54	2	0	0	256	0.03290987083916069							48	1	0	0	248	0.019446314195971533	4
	0	1	0	0	385	0							54	2	0	0	257	0.032937043282184816													54	2	0	0	257	0.03290987083916069							47	1	0	0	250	0.019829814468642817	4
	0	1	0	0	385	0							54	2	0	0	258	0.032937043282184816													54	2	0	0	258	0.03290987083916069							45	1	0	0	252	0.02064369307891903	4
	0	1	0	0	385	0							54	2	0	0	258	0.032937043282184816													54	2	0	0	258	0.03290987083916069							45	1	0	0	252	0.02064369307891903	4
	0	1	0	0	385	0							54	2	0	0	258	0.032937043282184816													54	2	0	0	258	0.03290987083916069							45	1	0	0	252	0.02064369307891903	4
	0	1	0	0	385	0							52	2	0	0	261	0.03405142516055331													52	2	0	0	261	0.034021072021641896							45	1	0	0	253	0.02064369307891903	4
	0	1	0	0	385	0							52	2	0	0	261	0.03405142516055331													52	2	0	0	261	0.034021072021641896							44	1	0	0	254	0.021076000949753357	4
	0	1	0	0	385	0							52	2	0	0	261	0.03405142516055331													52	2	0	0	261	0.034021072021641896							43	1	0	0	255	0.02152664074432539	4
	0	1	0	0	385	0							51	2	0	0	262	0.0346371472664834													51	2	0	0	262	0.034605016324144526							44	1	0	0	255	0.021076000949753357	4
	0	1	0	0	385	0							50	2	0	0	263	0.035243197924398326													50	2	0	0	263	0.035209147565100636							44	1	0	0	256	0.021076000949753357	4
	0	1	0	0	385	0							49	2	0	0	264	0.03587064262062749													49	2	0	0	264	0.035834516842409195							43	1	0	0	257	0.02152664074432539	4
	0	1	0	0	385	0							48	2	0	0	265	0.03652062158103934													48	2	0	0	265	0.03648224820263919							44	1	0	0	257	0.021076000949753357	4
	0	1	0	0	385	0							49	1	0	0	265	0.019120366965994423													49	1	0	0	265	0.01911057376004855							43	0	0	0	259	0	4
	0	1	0	0	385	0							48	1	0	0	266	0.019492266469241213													48	1	0	0	266	0.01948184653844916							43	0	0	0	259	0	4
	0	1	0	0	385	0							48	1	0	0	266	0.019492266469241213													48	1	0	0	266	0.01948184653844916							44	0	0	0	259	0	4
	0	1	0	0	385	0							48	1	0	0	266	0.019492266469241213													48	1	0	0	266	0.01948184653844916							46	0	0	0	259	0	4
	0	1	0	0	385	0							48	1	0	0	266	0.019492266469241213													48	1	0	0	266	0.01948184653844916							46	0	0	0	260	0	4
	0	1	0	0	385	0							48	1	0	0	266	0.019492266469241213													48	1	0	0	266	0.01948184653844916							48	0	0	0	260	0	4
	0	1	0	0	385	0							48	1	0	0	266	0.019492266469241213													48	1	0	0	266	0.01948184653844916							49	0	0	0	260	0	4
	0	0	0	0	386	<RuntimePrimitiveException>							48	1	0	0	266	0.019492266469241213													48	1	0	0	266	0.01948184653844916							50	0	0	0	260	0	4
													46	1	0	0	268	0.020281105381156534													46	1	0	0	268	0.020269261957663154							51	0	0	0	260	0	4
													46	1	0	0	269	0.020281105381156534													46	1	0	0	269	0.020269261957663154							50	0	0	0	261	0	4
													46	1	0	0	269	0.020281105381156534													46	1	0	0	269	0.020269261957663154							50	0	0	0	261	0	4
													46	1	0	0	269	0.020281105381156534													46	1	0	0	269	0.020269261957663154							51	0	0	0	261	0	4
													46	1	0	0	269	0.020281105381156534													46	1	0	0	269	0.020269261957663154							52	0	0	0	261	0	4
													46	1	0	0	269	0.020281105381156534													46	1	0	0	269	0.020269261957663154							53	0	0	0	261	0	4
													46	1	0	0	269	0.020281105381156534													46	1	0	0	269	0.020269261957663154							54	0	0	0	262	0	4
													46	1	0	0	269	0.020281105381156534													46	1	0	0	269	0.020269261957663154							57	0	0	0	263	0	4
													47	1	0	0	269	0.01987888306375309													47	1	0	0	269	0.019867781757337423							57	0	0	0	263	0	4
													47	1	0	0	269	0.01987888306375309													47	1	0	0	269	0.019867781757337423							59	0	0	0	263	0	4
													47	1	0	0	269	0.01987888306375309													47	1	0	0	269	0.019867781757337423							58	1	0	0	263	0.016291838676940874	4
													47	1	0	0	269	0.01987888306375309													47	1	0	0	269	0.019867781757337423							57	2	0	0	263	0.0312945696294681	4
													48	1	0	0	269	0.019492266469241213													48	1	0	0	269	0.01948184653844916							58	2	0	0	263	0.030817085259944716	4
													48	1	0	0	269	0.019492266469241213													48	1	0	0	269	0.01948184653844916							59	2	0	0	263	0.030353782119774478	4
													50	1	0	0	269	0.018762361950295074													50	1	0	0	269	0.01875314619054551							61	3	0	0	263	0.0419538953517598	4
													52	1	0	0	269	0.01808503973034975													52	1	0	0	269	0.01807684949014572							60	4	0	0	263	0.05383075280089146	5
													52	1	0	0	269	0.01808503973034975													52	1	0	0	269	0.01807684949014572							62	4	0	0	263	0.052457012272441955	5
													53	1	0	0	269	0.017764356560147545													53	1	0	0	269	0.017756622346867233							62	4	0	0	263	0.052457012272441955	5
													52	1	0	0	270	0.01808503973034975													52	1	0	0	270	0.01807684949014572							65	3	0	0	263	0.039763793052764874	5
													54	1	0	0	270	0.017454826843362848													54	1	0	0	270	0.01744751541546046							68	2	0	0	263	0.026731326995282922	5
													55	1	0	0	270	0.017155879785099075													55	1	0	0	270	0.01714896087599571							67	3	0	0	263	0.038750789220409955	5
													55	1	0	0	271	0.017155879785099075													55	1	0	0	271	0.01714896087599571							69	2	0	0	263	0.026381068260633623	5
													56	1	0	0	271	0.016866982804744655													56	1	0	0	271	0.016860428808920906							71	2	0	0	263	0.02570718136353965	6
													57	1	0	0	271	0.016587638397653787													57	1	0	0	271	0.01658142409472081							70	2	0	0	265	0.026039799220676653	6
													58	1	0	0	271	0.01631738130037959													58	1	0	0	271	0.016311483611966084							70	2	0	0	265	0.026039799220676653	7
													59	1	0	0	271	0.01605577592583555													59	1	0	0	271	0.01605017370090452							70	2	0	0	265	0.026039799220676653	7
													59	1	0	0	271	0.01605577592583555													59	1	0	0	271	0.01605017370090452							73	2	0	0	265	0.025066627125107044	7
													61	1	0	0	271	0.015556912646891565													61	1	0	0	271	0.015551844676695889							77	2	0	0	265	0.02387616395635178	7
													62	1	0	0	271	0.015318912081392458													62	1	0	0	271	0.015314085890422512							78	2	0	0	265	0.02359590334484926	7
													62	1	0	0	271	0.015318912081392458													62	1	0	0	271	0.015314085890422512							80	2	0	0	265	0.02305455835556796	7
													64	1	0	0	271	0.014864081058101157													64	1	0	0	271	0.014859694172706026							82	2	0	0	265	0.022537365532721836	8
													70	1	0	0	271	0.013648222401550619													70	1	0	0	271	0.013644871330037863							83	2	0	0	265	0.022287329771583306	8
													71	1	0	0	271	0.013464637528287533													71	1	0	0	271	0.013461426306152676							85	2	0	0	265	0.021803460738353545	9
													72	1	0	0	271	0.013285920989456058													72	1	0	0	271	0.013282841941290908							85	2	0	0	265	0.021803460738353545	9
													73	1	0	0	271	0.013111881873403107													73	1	0	0	271	0.013108927843267278							86	2	0	0	265	0.02156928319658661	9
													72	1	0	0	272	0.013285920989456058													72	1	0	0	272	0.013282841941290908							89	1	0	0	265	0.010832723449455125	10
													74	1	0	0	272	0.012942339110887918													74	1	0	0	272	0.012939503420681175							89	1	0	0	265	0.010832723449455125	10
													75	1	0	0	272	0.01277712084959685													75	1	0	0	272	0.012774397261272183							94	1	0	0	265	0.010276809518385725	10
													77	1	0	0	272	0.012459013078397838													77	1	0	0	272	0.012456496571267							95	2	0	0	265	0.019667294358134964	10
													80	1	0	0	273	0.01201045801245988													80	1	0	0	273	0.012008214524894728							94	3	0	0	265	0.028799955930457134	10
													80	1	0	0	273	0.01201045801245988													80	1	0	0	273	0.012008214524894728							95	3	0	0	265	0.028527833164113087	10
													82	1	0	0	274	0.011728930472678298													82	1	0	0	274	0.011726847400353176							95	3	0	0	265	0.028527833164113087	11
													83	1	0	0	274	0.01159305495022537													83	1	0	0	274	0.011591046372168375							95	3	0	0	265	0.028527833164113087	11
													86	1	0	0	274	0.011203669915076027													86	1	0	0	274	0.01120186456101548							97	3	0	0	265	0.027998619005082423	11
													87	1	0	0	274	0.011079619289557497													87	1	0	0	274	0.011077875559212037							100	3	0	0	265	0.027240372958750682	11
													87	1	0	0	274	0.011079619289557497													87	1	0	0	274	0.011077875559212037							103	3	0	0	265	0.026521859209129105	11
													88	1	0	0	275	0.010958283813022603													88	1	0	0	275	0.010956598933228737							106	3	0	0	266	0.025840056345087722	11
													87	2	0	0	275	0.02136810807414592													87	2	0	0	275	0.02136144514041563							108	3	0	0	266	0.02540455921636505	11
													88	2	0	0	276	0.021142734491946837													88	2	0	0	276	0.021136293097057952							111	3	0	0	266	0.02477801569562486	12
													89	2	0	0	276	0.020922053948260994													89	2	0	0	276	0.020915824378225468							113	3	0	0	266	0.024377125204823512	12
													88	2	0	0	277	0.021142734491946837													88	2	0	0	277	0.021136293097057952							115	3	0	0	266	0.023988937912332805	12
													88	2	0	0	277	0.021142734491946837													88	2	0	0	277	0.021136293097057952							117	3	0	0	266	0.023612862727457065	12
													93	2	0	0	277	0.02008345458053183													93	2	0	0	277	0.02007798520969286							120	3	0	0	266	0.0230702547884184	12
													94	2	0	0	277	0.019884181921186007													94	2	0	0	277	0.01987888306375309							121	3	0	0	266	0.022894861073498935	13
													96	2	0	0	277	0.01949724498828505													96	2	0	0	277	0.019492266469241213							123	3	0	0	266	0.022551921422142532	13
													97	2	0	0	277	0.019309357969235552													97	2	0	0	277	0.019304529967787826							124	3	0	0	266	0.02238425986025903	13
													98	3	0	0	277	0.027783595604590837													98	3	0	0	277	0.027773473338389903							124	3	0	0	266	0.02238425986025903	14
													100	3	0	0	277	0.02728024761746338													100	3	0	0	277	0.02727070601105818							124	3	0	0	266	0.02238425986025903	14
													103	3	0	0	277	0.02655838256789783													103	3	0	0	277	0.02654963151628532							127	3	0	0	266	0.021895849292701188	14
													108	2	0	0	277	0.01745833810646445													108	2	0	0	277	0.017454826843362848							128	3	0	0	266	0.021737729895127785	14
													113	2	0	0	277	0.01672921638005632													113	2	0	0	277	0.01672614633286108							131	3	0	0	266	0.02127673439474873	14
													116	2	0	0	277	0.016320221621343205													116	2	0	0	277	0.01631738130037959							133	3	0	0	266	0.020980077519301827	14
													115	3	0	0	277	0.02401526121180761													115	3	0	0	277	0.024008925582071964							135	3	0	0	266	0.020691551532641142	14
													116	3	0	0	277	0.02382507613815315													116	3	0	0	277	0.02381889946371946							135	4	0	0	266	0.026948831318429886	14
													117	3	0	0	277	0.023637870555743182													117	3	0	0	277	0.023631847563357608							138	4	0	0	266	0.026417441088472177	14
													119	3	0	0	277	0.02327212302950964													119	3	0	0	277	0.023266392438328152							140	4	0	0	266	0.026074611686806144	16
													122	3	0	0	277	0.022744184219644168													122	3	0	0	277	0.022738857769998552							140	4	0	0	266	0.026074611686806144	17
													122	3	0	0	277	0.022744184219644168													122	3	0	0	277	0.022738857769998552							142	6	0	0	266	0.036940679261317444	19
													123	3	0	0	277	0.022573473063996853													123	3	0	0	277	0.022568272859880032							146	6	0	0	266	0.03606041245203471	19
													125	3	0	0	277	0.022239604808517957													125	3	0	0	277	0.02223464537439309							149	6	0	0	266	0.03542698885034182	19
													126	3	0	0	277	0.022076337421147993													126	3	0	0	277	0.02207149281221944							149	6	0	0	266	0.03542698885034182	20
													124	4	0	0	278	0.029129632780088555													124	4	0	0	278	0.02912088654248524							154	6	0	0	266	0.034418879516409685	21
													124	4	0	0	278	0.029129632780088555													124	4	0	0	278	0.02912088654248524							157	6	0	0	266	0.03384085016326822	21
													126	4	0	0	278	0.028713182459057768													126	4	0	0	278	0.028704833959172903							160	6	0	0	266	0.03328175286828416	22
													131	3	0	0	278	0.021294601531432214													131	3	0	0	278	0.02129028086990641							163	6	0	0	266	0.03274068160785414	22
													133	3	0	0	278	0.020997156822059788													133	3	0	0	278	0.02099302457764504							164	6	0	0	266	0.03256418189202764	22
													135	3	0	0	278	0.020707888654448715													135	3	0	0	278	0.020703934029028873							166	7	0	0	266	0.036885883529990345	22
													137	3	0	0	278	0.02042646524910235													137	3	0	0	278	0.020422678207156715							168	7	0	0	266	0.03650445606696346	22
													141	3	0	0	278	0.01988591277470041													141	3	0	0	278	0.019882433531019688							168	8	0	0	266	0.040954977329734035	22
													141	3	0	0	278	0.01988591277470041													141	3	0	0	278	0.019882433531019688							171	8	0	0	266	0.04034197984041539	22
													147	5	0	0	278	0.030548958848268713													147	5	0	0	278	0.030540855508489662							174	8	0	0	266	0.039746835276479375	21
													148	5	0	0	278	0.030364298631903285													148	5	0	0	278	0.030356352867726956							180	8	0	0	266	0.03860711863691027	21
													151	5	0	0	278	0.029823407268036575													151	5	0	0	278	0.029815910391123832							182	7	0	0	266	0.03403862126037608	22
													155	6	0	0	278	0.03426416659877694													155	6	0	0	278	0.03425440736013572							185	7	0	0	266	0.03355259256294799	22
													157	6	0	0	278	0.03387950874229496													157	6	0	0	278	0.033870103004545946							187	7	0	0	266	0.033236150119586486	23
													162	5	0	0	278	0.02799421415510152													162	5	0	0	278	0.02798810118216442							189	7	0	0	266	0.03292557430999056	23
													163	5	0	0	278	0.0278389408834962													163	5	0	0	278	0.02783293625070463							192	7	0	0	266	0.032470361779490864	23
													166	5	0	0	278	0.02738324484602415													166	5	0	0	278	0.02737755025836675							195	7	0	0	266	0.032027473517840604	24
													171	4	0	0	278	0.021718720373881187													171	4	0	0	278	0.021715299713141283							198	7	0	0	266	0.031596419926008854	24
													178	4	0	0	278	0.020925094731832256													178	4	0	0	278	0.020922053948260994							201	8	0	0	267	0.035081511598818456	24
													179	4	0	0	278	0.020816419299330844													179	4	0	0	278	0.020813428115866894							201	8	0	0	267	0.035081511598818456	25
													185	4	0	0	278	0.020187308012020604													185	4	0	0	278	0.020184592876674765							203	8	0	0	268	0.03477873598160198	26
													190	3	0	0	278	0.015015569965565592													190	3	0	0	278	0.015014128159088843							205	8	0	0	268	0.03448109759210135	26
													190	3	0	0	278	0.015015569965565592													190	3	0	0	278	0.015014128159088843							209	7	0	0	268	0.030109890039106788	26
													193	3	0	0	278	0.014793658874718445													193	3	0	0	278	0.014792282406976014							210	7	0	0	268	0.02998161431998221	26
													200	2	0	0	278	0.009685936075955182													200	2	0	0	278	0.009685374524911321							211	6	0	0	268	0.025972951829006285	27
													203	3	0	0	278	0.014099059395410448													203	3	0	0	278	0.014097874191212034							211	6	0	0	268	0.025972951829006285	27
													207	3	0	0	280	0.013839129844760179													207	3	0	0	280	0.013838011218732429							212	7	0	0	268	0.02972829438933601	27
													208	4	0	0	281	0.018090890401715968													208	4	0	0	281	0.018088966847362484							218	6	0	0	268	0.02521191368438389	27
													210	4	0	0	281	0.017928954053003338													210	4	0	0	281	0.017927083949221455							218	6	0	0	270	0.02521191368438389	28
													216	3	0	0	281	0.013287906230352479													216	3	0	0	281	0.01328692017716937							220	6	0	0	270	0.025002564088950248	29
													217	3	0	0	282	0.01322935555469854													217	3	0	0	282	0.013228382912823654							222	6	0	0	270	0.024796648591698743	29
													218	3	0	0	284	0.013171318178880011													218	3	0	0	284	0.013170358706201974							225	6	0	0	270	0.024494032511173224	29
													219	4	0	0	285	0.01723467726834408													219	4	0	0	285	0.017233024656280096							228	7	0	0	270	0.027845324076137705	30
													222	4	0	0	285	0.01701503169097237													222	4	0	0	285	0.01701344404605219							230	6	0	0	271	0.024005698383591303	30
													226	4	0	0	285	0.01673072259297074													226	4	0	0	285	0.01672921638005632							232	6	0	0	272	0.02381575373434182	30
													229	4	0	0	287	0.016523640655825372													229	4	0	0	287	0.01652219189836503							229	6	0	0	276	0.02410180715033913	32
													232	4	0	0	288	0.016321615808790962													232	4	0	0	288	0.016320221621343205							228	6	0	0	278	0.024198685628930395	32
													236	4	0	0	290	0.016059801299333334													236	4	0	0	290	0.01605847569070354							225	6	0	0	282	0.024494032511173224	33
													243	4	0	0	290	0.015621262459341001													243	4	0	0	290	0.015620046428567272							225	5	0	0	286	0.02069989481576687	33
													244	5	0	0	292	0.019201129116931597													244	5	0	0	292	0.019199282072281155							222	6	0	0	289	0.024796648591698743	33
													246	6	0	0	292	0.022576028649756233													246	6	0	0	292	0.022573473063996853							221	6	0	0	293	0.024899182356136196	33
													247	7	0	0	293	0.025909923837742637													247	7	0	0	293	0.02590654042942949							223	6	0	0	294	0.024694952452900553	34
													248	7	0	0	293	0.025814673106962047													248	7	0	0	293	0.025811329199526684							222	6	0	0	297	0.024796648591698743	35
													249	7	0	0	295	0.02572011771511985													249	7	0	0	295	0.02571681269609126							225	6	0	0	298	0.024494032511173224	35
													252	8	0	0	295	0.02871728745289833													252	8	0	0	295	0.028713182459057768							221	6	0	0	303	0.024899182356136196	35
													251	10	0	0	297	0.03514590006004199													251	10	0	0	297	0.035139609209462526							220	7	0	0	307	0.028756188913083954	36
													255	10	0	0	298	0.0346615968679664													255	10	0	0	298	0.034655584498968585							220	7	0	0	309	0.028756188913083954	36
													257	11	0	0	299	0.037414537430560446													257	11	0	0	299	0.03740752951520776							223	6	0	0	311	0.024694952452900553	36
													258	11	0	0	300	0.03728861352823003													258	11	0	0	300	0.03728168279136094							220	5	0	0	316	0.021136293097057952	36
													261	11	0	0	301	0.036915835135433145													261	11	0	0	301	0.03690912924203116							219	5	0	0	320	0.021225783638956747	36
													262	11	0	0	302	0.03679321297026784													262	11	0	0	302	0.03678657986109401							215	5	0	0	324	0.021591430823277483	36
													268	7	0	0	302	0.02404624181606527													268	7	0	0	302	0.02404357353790772							216	3	0	0	329	0.013283882146531473	36
													270	8	0	0	303	0.026980396474486898													270	8	0	0	303	0.026977035061998958							216	3	0	0	331	0.013283882146531473	37
													275	8	0	0	305	0.026534459755841847													275	8	0	0	305	0.02653127258930468							215	2	0	0	333	0.009028355117906632	38
													279	8	0	0	306	0.02618814757322306													279	8	0	0	306	0.026185091231631864							214	2	0	0	338	0.009069270970403918	39
													282	9	0	0	306	0.028855304930362684													282	9	0	0	306	0.028851606499568777							212	2	0	0	341	0.00915222468989204	40
													286	8	0	0	307	0.025603294391328472													286	8	0	0	307	0.02560045028294788							214	2	0	0	343	0.009069270970403918	41
													290	10	0	0	310	0.03092921790989705													290	10	0	0	310	0.030925062875089334							213	1	0	0	347	0.004624379504295065	43
													292	11	0	0	313	0.033456730160239624													292	11	0	0	313	0.03345186611712875							209	1	0	0	351	0.004711511345979522	43
													294	10	0	0	313	0.03055295307134828													294	10	0	0	313	0.030548958848268713							207	1	0	0	354	0.004756319969376716	45
													299	10	0	0	314	0.030095239723945056													299	10	0	0	314	0.03009143505701294							204	1	0	0	359	0.004825153691040401	46
													305	9	0	0	314	0.026880380804430632													305	9	0	0	314	0.026877433337869912							202	1	0	0	363	0.004872160187021067	46
													307	9	0	0	316	0.026721300376050694													307	9	0	0	316	0.02671840823250672							201	2	0	0	367	0.009637011754635548	46
													309	9	0	0	318	0.02656408483559447													309	9	0	0	318	0.026561246639251763							196	3	0	0	375	0.014572827060062913	47
													309	8	0	0	321	0.023852481499419362													309	8	0	0	321	0.02385021044550495							195	4	0	0	377	0.019209577499063994	47
													309	8	0	0	324	0.023852481499419362													309	8	0	0	324	0.02385021044550495							192	4	0	0	381	0.019489720662541996	47
													308	9	0	0	328	0.026642461541753402													308	9	0	0	328	0.026639596541093175							193	4	0	0	384	0.01939543844353636	48
													312	10	0	0	328	0.028966676884911252													312	10	0	0	328	0.028963312038874225							193	4	0	0	386	0.01939543844353636	48
													309	10	0	0	332	0.029219571468901404													309	10	0	0	332	0.029216111400694463							188	4	0	0	392	0.019876172147013916	49
													313	9	0	0	332	0.02625511929624934													313	9	0	0	332	0.026252385035301373							175	4	0	0	405	0.02124491723103316	51
													312	10	0	0	334	0.028966676884911252													312	10	0	0	334	0.028963312038874225							175	4	0	0	406	0.02124491723103316	51
													317	10	0	0	335	0.02855473338739937													317	10	0	0	335	0.028551519629078672							173	5	0	0	409	0.0263549177902481	52
													322	9	0	0	336	0.025585467261763774													322	9	0	0	336	0.025582948978833574							170	5	0	0	415	0.02677647452436768	54
													324	9	0	0	337	0.02544125305133544													324	9	0	0	337	0.025438779649662346							165	5	0	0	420	0.027509691006527424	54
													324	9	0	0	340	0.02544125305133544													324	9	0	0	340	0.025438779649662346							161	6	0	0	424	0.0330994359685675	54
													323	10	0	0	341	0.028075543464192925													323	10	0	0	341	0.02807249930651723							158	3	0	0	431	0.017864776253118442	55
													322	11	0	0	345	0.0306720477789996													322	11	0	0	345	0.030668375752022494							155	3	0	0	434	0.018189003225413957	55
													324	11	0	0	345	0.030502708037846788													324	11	0	0	345	0.030499100930520797							150	3	0	0	439	0.018756278348378917	55
													326	10	0	0	346	0.02784190470286514													326	10	0	0	346	0.0278389408834962							145	3	0	0	445	0.019359972243500223	55
													332	10	0	0	349	0.027386056273796557													332	10	0	0	349	0.02738324484602415							124	2	0	0	467	0.015311585691945481	55
													333	10	0	0	351	0.027311523110856398													333	10	0	0	351	0.027308736059120712							121	1	0	0	471	0.008046253705393257	55
													330	10	0	0	355	0.027536344789845166													330	10	0	0	355	0.027533483750606907							119	1	0	0	473	0.008177759415543552	54
													330	10	0	0	357	0.027536344789845166													330	10	0	0	357	0.027533483750606907							118	1	0	0	474	0.008245136205589228	54
													329	9	0	0	360	0.0250877085687268													329	9	0	0	360	0.025085342799858506							115	1	0	0	477	0.00845409099316901	53
													331	8	0	0	363	0.0223875585509651													331	8	0	0	363	0.022385700100473343							112	2	0	0	479	0.016857020240245896	53
													333	7	0	0	365	0.01966477880502007													333	7	0	0	365	0.01966336415116399							110	2	0	0	481	0.017145359875655953	54
													336	7	0	0	367	0.01950071174685266													336	7	0	0	367	0.01949933378830082							107	2	0	0	484	0.01759679749043518	54
													332	7	0	0	372	0.019720081887840135													332	7	0	0	372	0.019718654712962875							106	2	0	0	485	0.01775259073943132	54
													334	7	0	0	373	0.019609784464544363													334	7	0	0	373	0.01960838218567387							106	2	0	0	485	0.01775259073943132	54
													335	7	0	0	376	0.019555096293357204													335	7	0	0	376	0.019553706245559497							106	2	0	0	485	0.01775259073943132	55
													334	7	0	0	379	0.019609784464544363													334	7	0	0	379	0.01960838218567387							104	2	0	0	487	0.01807257664536918	55
													337	6	0	0	382	0.0168249387713026													337	6	0	0	382	0.01682392338056214							101	2	0	0	490	0.018574713205206473	58
													341	6	0	0	383	0.01663853912607459													341	6	0	0	383	0.016637558387613847							99	2	0	0	492	0.018925211601849172	59
													345	6	0	0	383	0.016456219202859473													345	6	0	0	383	0.0164552715577024							95	2	0	0	496	0.019667294358134964	59
													344	6	0	0	390	0.016501424044563208													344	6	0	0	390	0.01650046826739192							93	1	0	0	499	0.010383386809994863	59
													346	6	0	0	392	0.01641126104663479													346	6	0	0	392	0.016410321441502125							89	2	0	0	502	0.020895860777983832	59
													354	6	0	0	394	0.016060239644465294													354	6	0	0	394	0.016059361199051655							88	2	0	0	503	0.02111563476083587	59
													355	6	0	0	396	0.016017413711359504													355	6	0	0	396	0.01601654253389104							87	2	0	0	504	0.02134005944164216	59
													357	6	0	0	398	0.015932442599681962													357	6	0	0	398	0.01593158571933678							85	2	0	0	506	0.021803460738353545	59
													357	5	0	0	401	0.013395013440297995													357	5	0	0	401	0.013394411762232352							83	2	0	0	508	0.022287329771583306	59
													358	5	0	0	403	0.013359251516699122													358	5	0	0	403	0.0133586547940809							80	2	0	0	511	0.02305455835556796	61
													355	5	0	0	406	0.013467114298682218													355	5	0	0	406	0.013466502543892043							79	2	0	0	512	0.023322108031917147	61
													354	5	0	0	410	0.013503456342425488													354	5	0	0	410	0.013502839464813858							79	2	0	0	512	0.023322108031917147	62
													355	5	0	0	413	0.013467114298682218													355	5	0	0	413	0.013466502543892043							78	2	0	0	513	0.02359590334484926	63
													350	5	0	0	418	0.013650805675066114													350	5	0	0	418	0.013650167724477434							76	2	0	0	515	0.0241631198555985	63
													352	6	0	0	420	0.016146581392056707													352	6	0	0	420	0.0161456881664114							75	2	0	0	516	0.024457011965804142	63
													353	6	0	0	422	0.016103294923074937													353	6	0	0	422	0.016102409128646848							72	2	0	0	519	0.025382892770323906	64
													348	6	0	0	429	0.01632207676811663													348	6	0	0	429	0.016321152972229722							71	2	0	0	520	0.02570718136353965	66
													349	6	0	0	434	0.01627784668870046													349	6	0	0	434	0.016276930664563757							48	1	0	0	544	0.019446314195971533	68
													356	6	0	0	435	0.015974815298440186													356	6	0	0	435	0.015973951308962394							47	1	0	0	545	0.019829814468642817	68
													357	6	0	0	438	0.015932442599681962													357	6	0	0	438	0.01593158571933678							47	1	0	0	545	0.019829814468642817	69
													214	2	0	0	591	0.009071144451215747													214	2	0	0	591	0.009070685508197772							47	1	0	0	545	0.019829814468642817	69
													207	2	0	0	598	0.009368469091362937													207	2	0	0	598	0.00936796229046545							46	1	0	0	546	0.020228631727663707	70
													203	1	0	0	603	0.0048491028114246													203	1	0	0	603	0.004848965853048759							46	1	0	0	546	0.020228631727663707	71
													199	1	0	0	607	0.0049450066901915645													199	1	0	0	607	0.004944861301320185							44	1	0	0	548	0.021076000949753357	73
													195	1	0	0	611	0.00504478011269259													195	1	0	0	611	0.00504462558695294							44	1	0	0	548	0.021076000949753357	74
													189	1	0	0	617	0.005202223850438604													189	1	0	0	617	0.005202054126991116							43	1	0	0	549	0.02152664074432539	76
													186	1	0	0	620	0.00528468887538514													186	1	0	0	620	0.005284510801475657							43	1	0	0	549	0.02152664074432539	77
													180	1	0	0	626	0.005457717842889084													180	1	0	0	626	0.005457521350110539							43	1	0	0	549	0.02152664074432539	80
													176	1	0	0	630	0.005579504629832176													176	1	0	0	630	0.005579294424486987							43	1	0	0	549	0.02152664074432539	82
													176	1	0	0	630	0.005579504629832176													176	1	0	0	630	0.005579294424486987							41	2	0	0	550	0.04154392899339317	84
													174	1	0	0	632	0.005642458899538318													174	1	0	0	632	0.005642241357517578							41	2	0	0	550	0.04154392899339317	84
													170	1	0	0	636	0.005772727010491929													170	1	0	0	636	0.005772493738226445							41	2	0	0	550	0.04154392899339317	84
													169	1	0	0	637	0.005806239177823943													169	1	0	0	637	0.005806001737406527							41	2	0	0	550	0.04154392899339317	85
													163	1	0	0	643	0.0060157764353721945													163	1	0	0	643	0.006015511778842483							41	2	0	0	550	0.04154392899339317	86
													158	1	0	0	648	0.006202299456481075													158	1	0	0	648	0.006202008852473649							41	2	0	0	550	0.04154392899339317	87
													151	1	0	0	655	0.006483740777340289													151	1	0	0	655	0.006483407823787462							41	2	0	0	550	0.04154392899339317	88
													150	1	0	0	656	0.006526044869632773													150	1	0	0	656	0.006525705207602041							41	2	0	0	550	0.04154392899339317	89
													142	1	0	0	664	0.006885440231862321													142	1	0	0	664	0.006885039817730872							40	2	0	0	551	0.042405502230714896	90
													140	2	0	0	665	0.013649846802245062													140	2	0	0	665	0.013648222401550619							40	2	0	0	551	0.042405502230714896	92
													133	2	0	0	672	0.01433401149139178													133	2	0	0	672	0.014332119464348255							40	2	0	0	551	0.042405502230714896	92
													130	2	0	0	675	0.01464865770819645													130	2	0	0	675	0.014646632928542435							40	2	0	0	551	0.042405502230714896	93
													126	2	0	0	679	0.015090296079216043													126	2	0	0	679	0.015088074252728102							39	2	0	0	552	0.04330231661814998	93
													118	2	0	0	687	0.01605847569070354													118	2	0	0	687	0.01605577592583555							39	2	0	0	552	0.04330231661814998	93
													115	3	0	0	689	0.02401526121180761													115	3	0	0	689	0.024008925582071964							39	2	0	0	552	0.04330231661814998	93
													112	4	0	0	691	0.03190456415529344													112	4	0	0	691	0.03189281081218271							39	2	0	0	552	0.04330231661814998	95
													109	4	0	0	694	0.03268238662362997													109	4	0	0	694	0.03266967141284611							37	2	0	0	554	0.045210141364769946	96
													76	1	0	0	730	0.012616063875702948													76	1	0	0	730	0.012613446556920644							37	2	0	0	554	0.045210141364769946	96
													75	1	0	0	731	0.01277712084959685													75	1	0	0	731	0.012774397261272183							37	2	0	0	554	0.045210141364769946	98
													74	1	0	0	732	0.012942339110887918													74	1	0	0	732	0.012939503420681175							36	2	0	0	555	0.04622577003455414	99
													74	1	0	0	732	0.012942339110887918													74	1	0	0	732	0.012939503420681175							36	2	0	0	555	0.04622577003455414	100
													69	1	0	0	737	0.013836877040355713													69	1	0	0	737	0.013833377878667947							36	2	0	0	555	0.04622577003455414	100
													63	1	0	0	743	0.015088074252728102													63	1	0	0	743	0.015083474701067063							36	2	0	0	555	0.04622577003455414	102
													60	1	0	0	746	0.01580241403893795													60	1	0	0	746	0.01579708786379578							34	2	0	0	557	0.04839325420652037	103
													60	1	0	0	746	0.01580241403893795													60	1	0	0	746	0.01579708786379578							33	2	0	0	558	0.04955076418431981	104
													60	1	0	0	746	0.01580241403893795													60	1	0	0	746	0.01579708786379578							33	2	0	0	558	0.04955076418431981	106
													57	1	0	0	749	0.016587638397653787													57	1	0	0	749	0.01658142409472081							33	2	0	0	558	0.04955076418431981	105
													52	0	0	0	755	0													52	0	0	0	755	0							33	2	0	0	558	0.04955076418431981	104
													52	0	0	0	755	0													52	0	0	0	755	0							32	2	0	0	559	0.05076153665290852	105
													51	0	0	0	756	0													51	0	0	0	756	0							32	2	0	0	559	0.05076153665290852	107
													51	0	0	0	756	0													51	0	0	0	756	0							32	2	0	0	559	0.05076153665290852	107
													50	0	0	0	757	0													50	0	0	0	757	0							30	2	0	0	561	0.05335626934962251	108
													49	0	0	0	758	0													49	0	0	0	758	0							30	2	0	0	561	0.05335626934962251	110
													47	0	0	0	760	0													47	0	0	0	760	0							30	2	0	0	561	0.05335626934962251	114
													47	0	0	0	760	0													47	0	0	0	760	0							30	2	0	0	561	0.05335626934962251	117
													44	0	0	0	763	0													44	0	0	0	763	0							31	1	0	0	561	0.028920421665319145	120
													44	0	0	0	763	0													44	0	0	0	763	0							30	1	0	0	562	0.029767547987465254	120
													42	0	0	0	765	0													42	0	0	0	765	0							30	1	0	0	562	0.029767547987465254	122
													41	0	0	0	766	0													41	0	0	0	766	0							28	1	0	0	564	0.03161548292897239	124
													41	0	0	0	766	0													41	0	0	0	766	0							27	1	0	0	565	0.03262540068367669	126
													41	0	0	0	766	0													41	0	0	0	766	0							27	1	0	0	565	0.03262540068367669	129
													41	0	0	0	766	0													41	0	0	0	766	0							25	2	0	0	566	0.06102646140819057	129
													39	0	0	0	768	0													39	0	0	0	768	0							24	2	0	0	567	0.06279408997135003	129
													39	0	0	0	768	0													39	0	0	0	768	0							24	2	0	0	567	0.06279408997135003	131
													37	0	0	0	770	0													37	0	0	0	770	0							24	2	0	0	567	0.06279408997135003	132
													36	0	0	0	771	0													36	0	0	0	771	0							24	2	0	0	567	0.06279408997135003	133
													34	1	0	0	772	0.02677647452436767													34	1	0	0	772	0.026747045753026968							25	1	0	0	567	0.034843751857060755	136
													32	1	0	0	774	0.028283952942826568													32	1	0	0	774	0.028248623988090252							24	1	0	0	568	0.036064590907270204	136
													32	1	0	0	774	0.028283952942826568													32	1	0	0	774	0.028248623988090252							24	1	0	0	568	0.036064590907270204	136
													32	1	0	0	774	0.028283952942826568													32	1	0	0	774	0.028248623988090252							24	1	0	0	568	0.036064590907270204	136
													31	1	0	0	775	0.029102780370867172													31	1	0	0	775	0.02906390242840178							23	1	0	0	569	0.03736923276516721	139
													30	1	0	0	776	0.02997010382342747													30	1	0	0	776	0.029927184884813256							23	1	0	0	569	0.03736923276516721	140
													29	1	0	0	777	0.0308903252118428													29	1	0	0	777	0.03084278491041755							23	1	0	0	569	0.03736923276516721	140
													29	1	0	0	777	0.0308903252118428													29	1	0	0	777	0.03084278491041755							22	1	0	0	570	0.038765558995839916	142
													28	1	0	0	778	0.03186838969188469													28	1	0	0	778	0.03181553954301365							22	1	0	0	570	0.038765558995839916	143
													28	1	0	0	778	0.03186838969188469													28	1	0	0	778	0.03181553954301365							22	1	0	0	570	0.038765558995839916	141
													28	1	0	0	778	0.03186838969188469													28	1	0	0	778	0.03181553954301365							22	1	0	0	570	0.038765558995839916	141
													28	1	0	0	778	0.03186838969188469													28	1	0	0	778	0.03181553954301365							22	1	0	0	570	0.038765558995839916	144
													27	1	0	0	779	0.03290987083916069													27	1	0	0	779	0.032850889122945204							22	1	0	0	570	0.038765558995839916	143
													25	1	0	0	781	0.035209147565100636													25	1	0	0	781	0.0351347341323515							23	1	0	0	570	0.03736923276516721	147
													25	1	0	0	781	0.035209147565100636													25	1	0	0	781	0.0351347341323515							23	1	0	0	570	0.03736923276516721	148
													21	1	0	0	785	0.04091210408643777													21	1	0	0	785	0.04078603045519876							23	1	0	0	570	0.03736923276516721	151
													21	1	0	0	785	0.04091210408643777													21	1	0	0	785	0.04078603045519876							23	1	0	0	570	0.03736923276516721	148
													21	1	0	0	785	0.04091210408643777													21	1	0	0	785	0.04078603045519876							24	1	0	0	570	0.036064590907270204	149
													21	1	0	0	785	0.04091210408643777													21	1	0	0	785	0.04078603045519876							25	1	0	0	570	0.034843751857060755	148
													21	1	0	0	785	0.04091210408643777													21	1	0	0	785	0.04078603045519876							26	1	0	0	570	0.033699527428406685	150
													20	1	0	0	786	0.042633717990726315													20	1	0	0	786	0.04248757100692264							25	1	0	0	572	0.034843751857060755	152
													19	1	0	0	787	0.04450368858770989													19	1	0	0	787	0.04433296345736698							25	1	0	0	572	0.034843751857060755	155
													19	1	0	0	787	0.04450368858770989													19	1	0	0	787	0.04433296345736698							28	1	0	0	572	0.03161548292897239	156
													19	1	0	0	787	0.04450368858770989													19	1	0	0	787	0.04433296345736698							27	1	0	0	575	0.03262540068367669	158
													19	1	0	0	787	0.04450368858770989													19	1	0	0	787	0.04433296345736698							27	1	0	0	575	0.03262540068367669	159
													18	1	0	0	788	0.04654147849675194													18	1	0	0	788	0.04634033009676558							28	1	0	0	575	0.03161548292897239	163
													18	1	0	0	788	0.04654147849675194													18	1	0	0	788	0.04634033009676558							29	1	0	0	575	0.030664461921086232	164
													17	1	0	0	789	0.048769943645092226													17	1	0	0	789	0.0485306770298924							29	1	0	0	575	0.030664461921086232	165
													17	1	0	0	789	0.048769943645092226													17	1	0	0	789	0.0485306770298924							30	1	0	0	575	0.029767547987465254	167
													17	1	0	0	789	0.048769943645092226													17	1	0	0	789	0.0485306770298924							31	1	0	0	575	0.028920421665319145	169
													17	1	0	0	789	0.048769943645092226													17	1	0	0	789	0.0485306770298924							32	1	0	0	575	0.028119184681436222	167
													13	1	0	0	793	0.06021022749095151													13	1	0	0	793	0.059668359581332375							32	1	0	0	575	0.028119184681436222	169
													13	1	0	0	793	0.06021022749095151													13	1	0	0	793	0.059668359581332375							33	2	0	0	575	0.04955076418431981	171
													13	1	0	0	793	0.06021022749095151													13	1	0	0	793	0.059668359581332375							31	2	0	0	577	0.0520288746166903	172
													13	1	0	0	793	0.06021022749095151													13	1	0	0	793	0.059668359581332375							31	2	0	0	577	0.0520288746166903	170
													13	1	0	0	793	0.06021022749095151													13	1	0	0	793	0.059668359581332375							31	2	0	0	577	0.0520288746166903	172
													13	1	0	0	793	0.06021022749095151													13	1	0	0	793	0.059668359581332375							31	2	0	0	577	0.0520288746166903	175
													13	1	0	0	793	0.06021022749095151													13	1	0	0	793	0.059668359581332375							32	2	0	0	578	0.05076153665290852	177
													13	1	0	0	793	0.06021022749095151													13	1	0	0	793	0.059668359581332375							36	1	0	0	578	0.02530751384886937	176
													13	1	0	0	793	0.06021022749095151													13	1	0	0	793	0.059668359581332375							35	1	0	0	580	0.02595723272290172	176
													13	1	0	0	793	0.06021022749095151													13	1	0	0	793	0.059668359581332375							35	1	0	0	580	0.02595723272290172	121
													13	1	0	0	793	0.06021022749095151													13	1	0	0	793	0.059668359581332375							36	1	0	0	580	0.02530751384886937	121
													13	1	0	0	793	0.06021022749095151													13	1	0	0	793	0.059668359581332375							35	1	0	0	581	0.02595723272290172	119
													13	1	0	0	793	0.06021022749095151													13	1	0	0	793	0.059668359581332375							35	2	0	0	581	0.04728589611789452	117
													13	1	0	0	793	0.06021022749095151													13	1	0	0	793	0.059668359581332375							34	2	0	0	583	0.04839325420652037	114
													13	1	0	0	793	0.06021022749095151													13	1	0	0	793	0.059668359581332375							34	2	0	0	583	0.04839325420652037	111
													13	1	0	0	793	0.06021022749095151													13	1	0	0	793	0.059668359581332375							36	2	0	0	584	0.04622577003455414	111
													13	1	0	0	793	0.06021022749095151													13	1	0	0	793	0.059668359581332375							35	1	0	0	586	0.02595723272290172	111
													13	1	0	0	793	0.06021022749095151													13	1	0	0	793	0.059668359581332375							35	1	0	0	586	0.02595723272290172	111
													13	1	0	0	793	0.06021022749095151													13	1	0	0	793	0.059668359581332375							35	1	0	0	586	0.02595723272290172	109
													12	1	0	0	794	0.06391146190846647													12	1	0	0	794	0.0632190733822953							35	1	0	0	586	0.02595723272290172	106
													12	1	0	0	794	0.06391146190846647													12	1	0	0	794	0.0632190733822953							36	1	0	0	586	0.02530751384886937	105
													12	1	0	0	794	0.06391146190846647													12	1	0	0	794	0.0632190733822953							38	1	0	0	586	0.024099790991883793	103
													12	1	0	0	794	0.06391146190846647													12	1	0	0	794	0.0632190733822953							39	1	0	0	586	0.023537642564861586	100
													12	1	0	0	794	0.06391146190846647													12	1	0	0	794	0.0632190733822953							40	1	0	0	586	0.02300083805962724	95
													11	1	0	0	795	0.06806102973745977													11	1	0	0	795	0.06715647331103558							41	1	0	0	586	0.022487725139364468	93
													11	1	0	0	795	0.06806102973745977													11	1	0	0	795	0.06715647331103558							43	1	0	0	586	0.02152664074432539	92
													11	1	0	0	795	0.06806102973745977													11	1	0	0	795	0.06715647331103558							44	1	0	0	587	0.021076000949753357	88
													11	1	0	0	795	0.06806102973745977													11	1	0	0	795	0.06715647331103558							45	1	0	0	587	0.02064369307891903	86
													12	0	0	0	795	0													12	0	0	0	795	0							44	1	0	0	588	0.021076000949753357	80
													12	0	0	0	795	0													12	0	0	0	795	0							44	1	0	0	590	0.021076000949753357	76
													11	1	0	0	795	0.06806102973745977													11	1	0	0	795	0.06715647331103558							45	1	0	0	590	0.02064369307891903	77
													11	1	0	0	795	0.06806102973745977													11	1	0	0	795	0.06715647331103558							46	1	0	0	590	0.020228631727663707	73
													10	2	0	0	795	0.10860576470187379													10	2	0	0	795	0.10531646860578585							47	1	0	0	591	0.019829814468642817	72
													9	2	0	0	796	0.11307028307861755													9	2	0	0	796	0.10870102735300362							47	1	0	0	591	0.019829814468642817	72
													9	2	0	0	796	0.11307028307861755													9	2	0	0	796	0.10870102735300362							46	1	0	0	593	0.020228631727663707	71
													9	2	0	0	796	0.11307028307861755													9	2	0	0	796	0.10870102735300362							48	1	0	0	593	0.019446314195971533	69
													8	2	0	0	797	0.11732834974136491													8	2	0	0	797	0.11134564390146202							48	1	0	0	593	0.019446314195971533	65
													8	2	0	0	797	0.11732834974136491													8	2	0	0	797	0.11134564390146202							49	1	0	0	593	0.019077272284331735	62
													7	2	0	0	798	0.12094451999300462													7	2	0	0	798	0.11243636280455946							49	1	0	0	593	0.019077272284331735	62
													7	2	0	0	798	0.12094451999300462													7	2	0	0	798	0.11243636280455946							50	1	0	0	593	0.01872189246611482	60
													7	2	0	0	798	0.12094451999300462													7	2	0	0	798	0.11243636280455946							49	1	0	0	594	0.019077272284331735	59
													7	2	0	0	798	0.12094451999300462													7	2	0	0	798	0.11243636280455946							48	1	0	0	595	0.019446314195971533	58
													6	2	0	0	799	0.12308788960473618													6	2	0	0	799	0.11038420876919652							45	2	0	0	597	0.038413098072643835	58
													6	2	0	0	799	0.12308788960473618													6	2	0	0	799	0.11038420876919652							44	2	0	0	598	0.03915187567400453	58
													6	2	0	0	799	0.12308788960473618													6	2	0	0	799	0.11038420876919652							45	2	0	0	599	0.038413098072643835	57
[truncated: 113 more columns]
