# Supplementary material for: The Impact of Cooperation Under Climate Constraints: An Agent-Based Model for Exploring Paleolithic Behavioral Adaptations in the Inner Asian Mountain Corridor
Source: J Archaeol Method Theory. 2025 Sep 20;33(1):8. doi: 10.1007/s10816-025-09739-z (PMC12450231; doi:10.1007/s10816-025-09739-z)
Supplement: Supplementary file 3 — (ZIP 18.1 MB) [file 10816_2025_9739_MOESM3_ESM.zip › simulations/simulations/Altai/Scenario_4_Altai/old/PaleoCOOP_model Scenario4_alpha_Altai-table.csv]

BehaviorSpace results (NetLogo 6.2.2)
PaleoCOOP_model.nlogo
Scenario4_alpha_Altai
07/22/2024 11:47:10:502 +0200
min-pxcor	max-pxcor	min-pycor	max-pycor
0	533	0	327
[run number]	prob-nocoop	alpha	cost-cooperation	seed	human-risk	maxTimeSteps	nHominins	hominin-speed	punishment-cooperation	max-energy	prob-cooperation	scenario	learning-rate	[step]	count heminins with [cooperate? = true]	count heminins with [cooperate? = false]	death-hypothermia	death-old	death-starvation	get-deltap-altai
1	0.001	0.2	10	1000	5	1200	10	0.75	7	100	0.2	Scenario4	1	0	2	8	0	0	0	-0.010686601034540296
1	0.001	0.2	10	1000	5	1200	10	0.75	7	100	0.2	Scenario4	1	1	2	8	0	0	0	-0.010686601034540296
2	0.001	0.2	10	1000	5	1200	10	0.75	7	100	0.5	Scenario4	1	0	5	5	0	0	0	0.08331386617720674
4	0.001	0.2	20	1000	5	1200	10	0.75	7	100	0.2	Scenario4	1	0	2	8	0	0	0	-0.034617424394151816
3	0.001	0.2	10	1000	5	1200	10	0.75	7	100	0.8	Scenario4	1	0	8	2	0	0	0	0.11732834974136491
1	0.001	0.2	10	1000	5	1200	10	0.75	7	100	0.2	Scenario4	1	2	3	8	0	0	0	0.008000187438577399
2	0.001	0.2	10	1000	5	1200	10	0.75	7	100	0.5	Scenario4	1	1	5	5	0	0	0	0.08331386617720674
4	0.001	0.2	20	1000	5	1200	10	0.75	7	100	0.2	Scenario4	1	1	2	8	0	0	0	-0.034617424394151816
3	0.001	0.2	10	1000	5	1200	10	0.75	7	100	0.8	Scenario4	1	1	8	2	0	0	0	0.11732834974136491
1	0.001	0.2	10	1000	5	1200	10	0.75	7	100	0.2	Scenario4	1	3	4	11	0	0	0	0.011376891027705088
4	0.001	0.2	20	1000	5	1200	10	0.75	7	100	0.2	Scenario4	1	2	3	8	0	0	0	-0.015302509764696834
2	0.001	0.2	10	1000	5	1200	10	0.75	7	100	0.5	Scenario4	1	2	7	4	0	0	0	0.1203692553446798
1	0.001	0.2	10	1000	5	1200	10	0.75	7	100	0.2	Scenario4	1	4	4	11	0	0	0	0.011376891027705088
3	0.001	0.2	10	1000	5	1200	10	0.75	7	100	0.8	Scenario4	1	2	9	2	0	0	0	0.11307028307861755
4	0.001	0.2	20	1000	5	1200	10	0.75	7	100	0.2	Scenario4	1	3	4	11	0	0	0	-0.003561056032179181
2	0.001	0.2	10	1000	5	1200	10	0.75	7	100	0.5	Scenario4	1	3	7	4	0	0	0	0.1203692553446798
1	0.001	0.2	10	1000	5	1200	10	0.75	7	100	0.2	Scenario4	1	5	4	13	0	0	0	0.004708140731955314
4	0.001	0.2	20	1000	5	1200	10	0.75	7	100	0.2	Scenario4	1	4	4	11	0	0	0	-0.003561056032179181
1	0.001	0.2	10	1000	5	1200	10	0.75	7	100	0.2	Scenario4	1	6	4	15	0	0	0	2.0411874341268857E-4
2	0.001	0.2	10	1000	5	1200	10	0.75	7	100	0.5	Scenario4	1	4	8	3	0	0	0	0.12696701243822686
3	0.001	0.2	10	1000	5	1200	10	0.75	7	100	0.8	Scenario4	1	3	13	2	0	0	0	0.0957677651517369
4	0.001	0.2	20	1000	5	1200	10	0.75	7	100	0.2	Scenario4	1	5	4	13	0	0	0	-0.007446368214688328
1	0.001	0.2	10	1000	5	1200	10	0.75	7	100	0.2	Scenario4	1	7	4	15	0	0	0	2.0411874341268857E-4
2	0.001	0.2	10	1000	5	1200	10	0.75	7	100	0.5	Scenario4	1	5	8	3	0	0	0	0.12696701243822686
4	0.001	0.2	20	1000	5	1200	10	0.75	7	100	0.2	Scenario4	1	6	4	15	0	0	0	-0.009853301255905358
3	0.001	0.2	10	1000	5	1200	10	0.75	7	100	0.8	Scenario4	1	4	13	2	0	0	0	0.0957677651517369
1	0.001	0.2	10	1000	5	1200	10	0.75	7	100	0.2	Scenario4	1	8	4	17	0	0	0	-0.0028912815419176994
2	0.001	0.2	10	1000	5	1200	10	0.75	7	100	0.5	Scenario4	1	6	9	2	0	0	0	0.11307028307861755
4	0.001	0.2	20	1000	5	1200	10	0.75	7	100	0.2	Scenario4	1	7	4	15	0	0	0	-0.009853301255905358
1	0.001	0.2	10	1000	5	1200	10	0.75	7	100	0.2	Scenario4	1	9	5	17	0	0	0	0.005225044861556958
2	0.001	0.2	10	1000	5	1200	10	0.75	7	100	0.5	Scenario4	1	7	10	2	0	0	0	0.10860576470187379
3	0.001	0.2	10	1000	5	1200	10	0.75	7	100	0.8	Scenario4	1	5	16	1	0	0	0	0.051216040021419315
4	0.001	0.2	20	1000	5	1200	10	0.75	7	100	0.2	Scenario4	1	8	4	17	0	0	0	-0.011338577205770101
1	0.001	0.2	10	1000	5	1200	10	0.75	7	100	0.2	Scenario4	1	10	5	17	0	0	0	0.005225044861556958
2	0.001	0.2	10	1000	5	1200	10	0.75	7	100	0.5	Scenario4	1	8	12	1	0	0	0	0.06391146190846647
4	0.001	0.2	20	1000	5	1200	10	0.75	7	100	0.2	Scenario4	1	9	5	17	0	0	0	-0.0034500216689368765
1	0.001	0.2	10	1000	5	1200	10	0.75	7	100	0.2	Scenario4	1	11	5	18	0	0	0	0.003294203663874499
3	0.001	0.2	10	1000	5	1200	10	0.75	7	100	0.8	Scenario4	1	6	18	1	0	0	0	0.04654147849675194
1	0.001	0.2	10	1000	5	1200	10	0.75	7	100	0.2	Scenario4	1	12	5	19	0	0	0	0.0016283503157600385
4	0.001	0.2	20	1000	5	1200	10	0.75	7	100	0.2	Scenario4	1	10	5	17	0	0	0	-0.0034500216689368765
2	0.001	0.2	10	1000	5	1200	10	0.75	7	100	0.5	Scenario4	1	9	14	1	0	0	0	0.05689474019042488
4	0.001	0.2	20	1000	5	1200	10	0.75	7	100	0.2	Scenario4	1	11	5	18	0	0	0	-0.004770274687357146
1	0.001	0.2	10	1000	5	1200	10	0.75	7	100	0.2	Scenario4	1	13	6	21	0	0	0	0.005508206130298937
3	0.001	0.2	10	1000	5	1200	10	0.75	7	100	0.8	Scenario4	1	7	17	2	0	0	0	0.0816405377251871
2	0.001	0.2	10	1000	5	1200	10	0.75	7	100	0.5	Scenario4	1	10	15	1	0	0	0	0.053911678755103644
1	0.001	0.2	10	1000	5	1200	10	0.75	7	100	0.2	Scenario4	1	14	5	22	0	0	0	-0.0021475762825732864
4	0.001	0.2	20	1000	5	1200	10	0.75	7	100	0.2	Scenario4	1	12	5	19	0	0	0	-0.005885191811826432
1	0.001	0.2	10	1000	5	1200	10	0.75	7	100	0.2	Scenario4	1	15	5	22	0	0	0	-0.0021475762825732864
4	0.001	0.2	20	1000	5	1200	10	0.75	7	100	0.2	Scenario4	1	13	6	21	0	0	0	-0.0012187849563727092
2	0.001	0.2	10	1000	5	1200	10	0.75	7	100	0.5	Scenario4	1	11	17	1	0	0	0	0.048769943645092226
3	0.001	0.2	10	1000	5	1200	10	0.75	7	100	0.8	Scenario4	1	8	18	2	0	0	0	0.07864555675342674
1	0.001	0.2	10	1000	5	1200	10	0.75	7	100	0.2	Scenario4	1	16	5	22	0	0	0	-0.0021475762825732864
4	0.001	0.2	20	1000	5	1200	10	0.75	7	100	0.2	Scenario4	1	14	5	22	0	0	0	-0.008300001992983483
2	0.001	0.2	10	1000	5	1200	10	0.75	7	100	0.5	Scenario4	1	12	17	1	0	0	0	0.048769943645092226
1	0.001	0.2	10	1000	5	1200	10	0.75	7	100	0.2	Scenario4	1	17	5	22	0	0	0	-0.0021475762825732864
3	0.001	0.2	10	1000	5	1200	10	0.75	7	100	0.8	Scenario4	1	9	19	1	0	0	0	0.04450368858770989
4	0.001	0.2	20	1000	5	1200	10	0.75	7	100	0.2	Scenario4	1	15	5	22	0	0	0	-0.008300001992983483
1	0.001	0.2	10	1000	5	1200	10	0.75	7	100	0.2	Scenario4	1	18	5	26	0	0	0	-0.005262163122416742
2	0.001	0.2	10	1000	5	1200	10	0.75	7	100	0.5	Scenario4	1	13	19	1	0	0	0	0.04450368858770989
4	0.001	0.2	20	1000	5	1200	10	0.75	7	100	0.2	Scenario4	1	16	5	22	0	0	0	-0.008300001992983483
1	0.001	0.2	10	1000	5	1200	10	0.75	7	100	0.2	Scenario4	1	19	5	27	0	0	0	-0.005810683006102182
3	0.001	0.2	10	1000	5	1200	10	0.75	7	100	0.8	Scenario4	1	10	22	0	0	0	0	0
4	0.001	0.2	20	1000	5	1200	10	0.75	7	100	0.2	Scenario4	1	17	5	22	0	0	0	-0.008300001992983483
1	0.001	0.2	10	1000	5	1200	10	0.75	7	100	0.2	Scenario4	1	20	6	29	0	0	0	-0.0031990203793508935
2	0.001	0.2	10	1000	5	1200	10	0.75	7	100	0.5	Scenario4	1	14	19	2	0	0	0	0.07584032791124505
4	0.001	0.2	20	1000	5	1200	10	0.75	7	100	0.2	Scenario4	1	18	5	26	0	0	0	-0.010097696872952063
1	0.001	0.2	10	1000	5	1200	10	0.75	7	100	0.2	Scenario4	1	21	5	32	0	0	0	-0.007673173838987066
3	0.001	0.2	10	1000	5	1200	10	0.75	7	100	0.8	Scenario4	1	11	22	0	0	0	0	0
2	0.001	0.2	10	1000	5	1200	10	0.75	7	100	0.5	Scenario4	1	15	19	2	0	0	0	0.07584032791124505
4	0.001	0.2	20	1000	5	1200	10	0.75	7	100	0.2	Scenario4	1	19	5	27	0	0	0	-0.010381976563726837
1	0.001	0.2	10	1000	5	1200	10	0.75	7	100	0.2	Scenario4	1	22	5	32	0	0	0	-0.007673173838987066
4	0.001	0.2	20	1000	5	1200	10	0.75	7	100	0.2	Scenario4	1	20	6	29	0	0	0	-0.007566596267150114
1	0.001	0.2	10	1000	5	1200	10	0.75	7	100	0.2	Scenario4	1	23	5	33	0	0	0	-0.00791538921269399
2	0.001	0.2	10	1000	5	1200	10	0.75	7	100	0.5	Scenario4	1	16	21	2	0	0	0	0.07074421950804914
3	0.001	0.2	10	1000	5	1200	10	0.75	7	100	0.8	Scenario4	1	12	23	0	0	0	0	0
4	0.001	0.2	20	1000	5	1200	10	0.75	7	100	0.2	Scenario4	1	21	5	32	0	0	0	-0.011196441547747338
1	0.001	0.2	10	1000	5	1200	10	0.75	7	100	0.2	Scenario4	1	24	7	33	0	0	0	-0.0020890803425774873
2	0.001	0.2	10	1000	5	1200	10	0.75	7	100	0.5	Scenario4	1	17	22	2	0	0	0	0.06842734093259972
4	0.001	0.2	20	1000	5	1200	10	0.75	7	100	0.2	Scenario4	1	22	5	32	0	0	0	-0.011196441547747338
3	0.001	0.2	10	1000	5	1200	10	0.75	7	100	0.8	Scenario4	1	13	23	0	0	0	0	0
1	0.001	0.2	10	1000	5	1200	10	0.75	7	100	0.2	Scenario4	1	25	6	34	0	0	0	-0.005764444609224381
2	0.001	0.2	10	1000	5	1200	10	0.75	7	100	0.5	Scenario4	1	18	22	2	0	0	0	0.06842734093259972
4	0.001	0.2	20	1000	5	1200	10	0.75	7	100	0.2	Scenario4	1	23	5	33	0	0	0	-0.011272227998078085
1	0.001	0.2	10	1000	5	1200	10	0.75	7	100	0.2	Scenario4	1	26	6	34	0	0	0	-0.005764444609224381
3	0.001	0.2	10	1000	5	1200	10	0.75	7	100	0.8	Scenario4	1	14	25	0	0	0	0	0
1	0.001	0.2	10	1000	5	1200	10	0.75	7	100	0.2	Scenario4	1	27	6	34	0	0	0	-0.005764444609224381
4	0.001	0.2	20	1000	5	1200	10	0.75	7	100	0.2	Scenario4	1	24	7	33	0	0	0	-0.0058939598413676264
2	0.001	0.2	10	1000	5	1200	10	0.75	7	100	0.5	Scenario4	1	19	22	2	0	0	0	0.06842734093259972
1	0.001	0.2	10	1000	5	1200	10	0.75	7	100	0.2	Scenario4	1	28	7	34	0	0	0	-0.0027037675483439867
4	0.001	0.2	20	1000	5	1200	10	0.75	7	100	0.2	Scenario4	1	25	6	34	0	0	0	-0.009226420760819342
3	0.001	0.2	10	1000	5	1200	10	0.75	7	100	0.8	Scenario4	1	15	25	0	0	0	0	0
2	0.001	0.2	10	1000	5	1200	10	0.75	7	100	0.5	Scenario4	1	20	23	2	0	0	0	0.06624861811011677
1	0.001	0.2	10	1000	5	1200	10	0.75	7	100	0.2	Scenario4	1	29	7	35	0	0	0	-0.0032636811555833384
4	0.001	0.2	20	1000	5	1200	10	0.75	7	100	0.2	Scenario4	1	26	6	34	0	0	0	-0.009226420760819342
1	0.001	0.2	10	1000	5	1200	10	0.75	7	100	0.2	Scenario4	1	30	5	26	0	0	11	-0.005262163122416742
2	0.001	0.2	10	1000	5	1200	10	0.75	7	100	0.5	Scenario4	1	21	22	3	0	0	0	0.0897785476717731
3	0.001	0.2	10	1000	5	1200	10	0.75	7	100	0.8	Scenario4	1	16	25	0	0	0	0	0
4	0.001	0.2	20	1000	5	1200	10	0.75	7	100	0.2	Scenario4	1	27	6	34	0	0	0	-0.009226420760819342
1	0.001	0.2	10	1000	5	1200	10	0.75	7	100	0.2	Scenario4	1	31	4	23	0	0	15	-0.0076141742116741925
1	0.001	0.2	10	1000	5	1200	10	0.75	7	100	0.2	Scenario4	1	32	4	19	0	0	19	-0.005045201617370535
4	0.001	0.2	20	1000	5	1200	10	0.75	7	100	0.2	Scenario4	1	28	7	34	0	0	0	-0.00635271768481083
2	0.001	0.2	10	1000	5	1200	10	0.75	7	100	0.5	Scenario4	1	22	22	3	0	0	0	0.0897785476717731
1	0.001	0.2	10	1000	5	1200	10	0.75	7	100	0.2	Scenario4	1	33	4	19	0	0	19	-0.005045201617370535
3	0.001	0.2	10	1000	5	1200	10	0.75	7	100	0.8	Scenario4	1	17	27	0	0	0	0	0
1	0.001	0.2	10	1000	5	1200	10	0.75	7	100	0.2	Scenario4	1	34	4	17	0	0	21	-0.0028912815419176994
4	0.001	0.2	20	1000	5	1200	10	0.75	7	100	0.2	Scenario4	1	29	7	35	0	0	0	-0.006765843101181021
1	0.001	0.2	10	1000	5	1200	10	0.75	7	100	0.2	Scenario4	1	35	4	16	0	0	22	-0.0014854150623748643
2	0.001	0.2	10	1000	5	1200	10	0.75	7	100	0.5	Scenario4	1	23	21	4	0	0	0	0.1075514748369483
1	0.001	0.2	10	1000	5	1200	10	0.75	7	100	0.2	Scenario4	1	36	4	16	0	0	22	-0.0014854150623748643
4	0.001	0.2	20	1000	5	1200	10	0.75	7	100	0.2	Scenario4	1	30	5	26	0	0	11	-0.010097696872952063
3	0.001	0.2	10	1000	5	1200	10	0.75	7	100	0.8	Scenario4	1	18	28	0	0	0	0	0
1	0.001	0.2	10	1000	5	1200	10	0.75	7	100	0.2	Scenario4	1	37	4	15	0	0	23	2.0411874341268857E-4
4	0.001	0.2	20	1000	5	1200	10	0.75	7	100	0.2	Scenario4	1	31	4	23	0	0	15	-0.01299373322127253
2	0.001	0.2	10	1000	5	1200	10	0.75	7	100	0.5	Scenario4	1	24	22	4	0	0	0	0.105212253337919
1	0.001	0.2	10	1000	5	1200	10	0.75	7	100	0.2	Scenario4	1	38	4	15	0	0	23	2.0411874341268857E-4
4	0.001	0.2	20	1000	5	1200	10	0.75	7	100	0.2	Scenario4	1	32	4	19	0	0	19	-0.012233539110690595
1	0.001	0.2	10	1000	5	1200	10	0.75	7	100	0.2	Scenario4	1	39	4	15	0	0	23	2.0411874341268857E-4
1	0.001	0.2	10	1000	5	1200	10	0.75	7	100	0.2	Scenario4	1	40	4	11	0	0	27	0.011376891027705088
4	0.001	0.2	20	1000	5	1200	10	0.75	7	100	0.2	Scenario4	1	33	4	19	0	0	19	-0.012233539110690595
2	0.001	0.2	10	1000	5	1200	10	0.75	7	100	0.5	Scenario4	1	25	24	3	0	0	0	0.0851057341361091
3	0.001	0.2	10	1000	5	1200	10	0.75	7	100	0.8	Scenario4	1	19	30	0	0	0	0	0
1	0.001	0.2	10	1000	5	1200	10	0.75	7	100	0.2	Scenario4	1	41	4	11	0	0	27	0.011376891027705088
4	0.001	0.2	20	1000	5	1200	10	0.75	7	100	0.2	Scenario4	1	34	4	17	0	0	21	-0.011338577205770101
1	0.001	0.2	10	1000	5	1200	10	0.75	7	100	0.2	Scenario4	1	42	4	11	0	0	27	0.011376891027705088
4	0.001	0.2	20	1000	5	1200	10	0.75	7	100	0.2	Scenario4	1	35	4	16	0	0	22	-0.010686601034540296
2	0.001	0.2	10	1000	5	1200	10	0.75	7	100	0.5	Scenario4	1	26	23	4	0	0	0	0.1029281963379709
1	0.001	0.2	10	1000	5	1200	10	0.75	7	100	0.2	Scenario4	1	43	4	11	0	0	27	0.011376891027705088
4	0.001	0.2	20	1000	5	1200	10	0.75	7	100	0.2	Scenario4	1	36	4	16	0	0	22	-0.010686601034540296
1	0.001	0.2	10	1000	5	1200	10	0.75	7	100	0.2	Scenario4	1	44	4	11	0	0	27	0.011376891027705088
3	0.001	0.2	10	1000	5	1200	10	0.75	7	100	0.8	Scenario4	1	20	30	0	0	0	0	0
1	0.001	0.2	10	1000	5	1200	10	0.75	7	100	0.2	Scenario4	1	45	4	11	0	0	27	0.011376891027705088
4	0.001	0.2	20	1000	5	1200	10	0.75	7	100	0.2	Scenario4	1	37	4	15	0	0	23	-0.009853301255905358
2	0.001	0.2	10	1000	5	1200	10	0.75	7	100	0.5	Scenario4	1	27	24	4	0	0	0	0.1007045576036644
1	0.001	0.2	10	1000	5	1200	10	0.75	7	100	0.2	Scenario4	1	46	4	11	0	0	27	0.011376891027705088
4	0.001	0.2	20	1000	5	1200	10	0.75	7	100	0.2	Scenario4	1	38	4	15	0	0	23	-0.009853301255905358
1	0.001	0.2	10	1000	5	1200	10	0.75	7	100	0.2	Scenario4	1	47	4	11	0	0	27	0.011376891027705088
4	0.001	0.2	20	1000	5	1200	10	0.75	7	100	0.2	Scenario4	1	39	4	15	0	0	23	-0.009853301255905358
1	0.001	0.2	10	1000	5	1200	10	0.75	7	100	0.2	Scenario4	1	48	4	11	0	0	27	0.011376891027705088
3	0.001	0.2	10	1000	5	1200	10	0.75	7	100	0.8	Scenario4	1	21	30	0	0	0	0	0
4	0.001	0.2	20	1000	5	1200	10	0.75	7	100	0.2	Scenario4	1	40	4	11	0	0	27	-0.003561056032179181
2	0.001	0.2	10	1000	5	1200	10	0.75	7	100	0.5	Scenario4	1	28	24	5	0	0	0	0.11214495662158276
1	0.001	0.2	10	1000	5	1200	10	0.75	7	100	0.2	Scenario4	1	49	5	10	0	0	27	0.03195500680088909
4	0.001	0.2	20	1000	5	1200	10	0.75	7	100	0.2	Scenario4	1	41	4	11	0	0	27	-0.003561056032179181
1	0.001	0.2	10	1000	5	1200	10	0.75	7	100	0.2	Scenario4	1	50	5	10	0	0	27	0.03195500680088909
4	0.001	0.2	20	1000	5	1200	10	0.75	7	100	0.2	Scenario4	1	42	4	11	0	0	27	-0.003561056032179181
1	0.001	0.2	10	1000	5	1200	10	0.75	7	100	0.2	Scenario4	1	51	5	10	0	0	27	0.03195500680088909
2	0.001	0.2	10	1000	5	1200	10	0.75	7	100	0.5	Scenario4	1	29	24	5	0	0	0	0.11214495662158276
3	0.001	0.2	10	1000	5	1200	10	0.75	7	100	0.8	Scenario4	1	22	31	0	0	0	0	0
4	0.001	0.2	20	1000	5	1200	10	0.75	7	100	0.2	Scenario4	1	43	4	11	0	0	27	-0.003561056032179181
1	0.001	0.2	10	1000	5	1200	10	0.75	7	100	0.2	Scenario4	1	52	5	10	0	0	27	0.03195500680088909
4	0.001	0.2	20	1000	5	1200	10	0.75	7	100	0.2	Scenario4	1	44	4	11	0	0	27	-0.003561056032179181
1	0.001	0.2	10	1000	5	1200	10	0.75	7	100	0.2	Scenario4	1	53	5	10	0	0	27	0.03195500680088909
4	0.001	0.2	20	1000	5	1200	10	0.75	7	100	0.2	Scenario4	1	45	4	11	0	0	27	-0.003561056032179181
1	0.001	0.2	10	1000	5	1200	10	0.75	7	100	0.2	Scenario4	1	54	5	10	0	0	27	0.03195500680088909
2	0.001	0.2	10	1000	5	1200	10	0.75	7	100	0.5	Scenario4	1	30	24	5	0	0	0	0.11214495662158276
4	0.001	0.2	20	1000	5	1200	10	0.75	7	100	0.2	Scenario4	1	46	4	11	0	0	27	-0.003561056032179181
1	0.001	0.2	10	1000	5	1200	10	0.75	7	100	0.2	Scenario4	1	55	5	10	0	0	27	0.03195500680088909
3	0.001	0.2	10	1000	5	1200	10	0.75	7	100	0.8	Scenario4	1	23	30	1	0	0	0	0.02997010382342747
1	0.001	0.2	10	1000	5	1200	10	0.75	7	100	0.2	Scenario4	1	56	5	10	0	0	27	0.03195500680088909
4	0.001	0.2	20	1000	5	1200	10	0.75	7	100	0.2	Scenario4	1	47	4	11	0	0	27	-0.003561056032179181
2	0.001	0.2	10	1000	5	1200	10	0.75	7	100	0.5	Scenario4	1	31	24	5	0	0	0	0.11214495662158276
1	0.001	0.2	10	1000	5	1200	10	0.75	7	100	0.2	Scenario4	1	57	5	10	0	0	27	0.03195500680088909
4	0.001	0.2	20	1000	5	1200	10	0.75	7	100	0.2	Scenario4	1	48	4	11	0	0	27	-0.003561056032179181
1	0.001	0.2	10	1000	5	1200	10	0.75	7	100	0.2	Scenario4	1	58	6	9	0	0	27	0.0550602666104642
4	0.001	0.2	20	1000	5	1200	10	0.75	7	100	0.2	Scenario4	1	49	4	11	0	0	27	-0.003561056032179181
3	0.001	0.2	10	1000	5	1200	10	0.75	7	100	0.8	Scenario4	1	24	31	1	0	0	0	0.029102780370867172
4	0.001	0.2	20	1000	5	1200	10	0.75	7	100	0.2	Scenario4	1	50	4	11	0	0	27	-0.003561056032179181
1	0.001	0.2	10	1000	5	1200	10	0.75	7	100	0.2	Scenario4	1	59	8	7	0	0	27	0.09971939199856372
2	0.001	0.2	10	1000	5	1200	10	0.75	7	100	0.5	Scenario4	1	32	26	3	0	0	0	0.08083522511571098
4	0.001	0.2	20	1000	5	1200	10	0.75	7	100	0.2	Scenario4	1	51	4	11	0	0	27	-0.003561056032179181
1	0.001	0.2	10	1000	5	1200	10	0.75	7	100	0.2	Scenario4	1	60	8	7	0	0	27	0.09971939199856372
4	0.001	0.2	20	1000	5	1200	10	0.75	7	100	0.2	Scenario4	1	52	4	11	0	0	27	-0.003561056032179181
1	0.001	0.2	10	1000	5	1200	10	0.75	7	100	0.2	Scenario4	1	61	10	5	0	0	27	0.1270886145115557
4	0.001	0.2	20	1000	5	1200	10	0.75	7	100	0.2	Scenario4	1	53	4	11	0	0	27	-0.003561056032179181
2	0.001	0.2	10	1000	5	1200	10	0.75	7	100	0.5	Scenario4	1	33	27	3	0	0	0	0.0788396216026828
3	0.001	0.2	10	1000	5	1200	10	0.75	7	100	0.8	Scenario4	1	25	31	1	0	0	0	0.029102780370867172
1	0.001	0.2	10	1000	5	1200	10	0.75	7	100	0.2	Scenario4	1	62	12	3	0	0	27	0.11890228146899202
4	0.001	0.2	20	1000	5	1200	10	0.75	7	100	0.2	Scenario4	1	54	4	11	0	0	27	-0.003561056032179181
4	0.001	0.2	20	1000	5	1200	10	0.75	7	100	0.2	Scenario4	1	55	4	11	0	0	27	-0.003561056032179181
1	0.001	0.2	10	1000	5	1200	10	0.75	7	100	0.2	Scenario4	1	63	12	3	0	0	27	0.11890228146899202
4	0.001	0.2	20	1000	5	1200	10	0.75	7	100	0.2	Scenario4	1	56	4	11	0	0	27	-0.003561056032179181
2	0.001	0.2	10	1000	5	1200	10	0.75	7	100	0.5	Scenario4	1	34	27	3	0	0	0	0.0788396216026828
1	0.001	0.2	10	1000	5	1200	10	0.75	7	100	0.2	Scenario4	1	64	12	3	0	0	27	0.11890228146899202
4	0.001	0.2	20	1000	5	1200	10	0.75	7	100	0.2	Scenario4	1	57	3	12	0	0	27	-0.017723917780788037
3	0.001	0.2	10	1000	5	1200	10	0.75	7	100	0.8	Scenario4	1	26	31	1	0	0	0	0.029102780370867172
1	0.001	0.2	10	1000	5	1200	10	0.75	7	100	0.2	Scenario4	1	65	12	3	0	0	27	0.11890228146899202
4	0.001	0.2	20	1000	5	1200	10	0.75	7	100	0.2	Scenario4	1	58	3	12	0	0	27	-0.017723917780788037
4	0.001	0.2	20	1000	5	1200	10	0.75	7	100	0.2	Scenario4	1	59	3	12	0	0	27	-0.017723917780788037
2	0.001	0.2	10	1000	5	1200	10	0.75	7	100	0.5	Scenario4	1	35	27	3	0	0	0	0.0788396216026828
1	0.001	0.2	10	1000	5	1200	10	0.75	7	100	0.2	Scenario4	1	66	12	3	0	0	27	0.11890228146899202
4	0.001	0.2	20	1000	5	1200	10	0.75	7	100	0.2	Scenario4	1	60	3	12	0	0	27	-0.017723917780788037
1	0.001	0.2	10	1000	5	1200	10	0.75	7	100	0.2	Scenario4	1	67	13	2	0	0	27	0.0957677651517369
3	0.001	0.2	10	1000	5	1200	10	0.75	7	100	0.8	Scenario4	1	27	31	1	0	0	0	0.029102780370867172
4	0.001	0.2	20	1000	5	1200	10	0.75	7	100	0.2	Scenario4	1	61	3	12	0	0	27	-0.017723917780788037
4	0.001	0.2	20	1000	5	1200	10	0.75	7	100	0.2	Scenario4	1	62	3	12	0	0	27	-0.017723917780788037
1	0.001	0.2	10	1000	5	1200	10	0.75	7	100	0.2	Scenario4	1	68	13	2	0	0	27	0.0957677651517369
2	0.001	0.2	10	1000	5	1200	10	0.75	7	100	0.5	Scenario4	1	36	29	3	0	0	0	0.07510475973536551
4	0.001	0.2	20	1000	5	1200	10	0.75	7	100	0.2	Scenario4	1	63	3	12	0	0	27	-0.017723917780788037
1	0.001	0.2	10	1000	5	1200	10	0.75	7	100	0.2	Scenario4	1	69	14	1	0	0	27	0.05689474019042488
4	0.001	0.2	20	1000	5	1200	10	0.75	7	100	0.2	Scenario4	1	64	3	12	0	0	27	-0.017723917780788037
3	0.001	0.2	10	1000	5	1200	10	0.75	7	100	0.8	Scenario4	1	28	31	1	0	0	0	0.029102780370867172
4	0.001	0.2	20	1000	5	1200	10	0.75	7	100	0.2	Scenario4	1	65	3	12	0	0	27	-0.017723917780788037
1	0.001	0.2	10	1000	5	1200	10	0.75	7	100	0.2	Scenario4	1	70	14	1	0	0	27	0.05689474019042488
2	0.001	0.2	10	1000	5	1200	10	0.75	7	100	0.5	Scenario4	1	37	28	4	0	0	0	0.09245711632737072
4	0.001	0.2	20	1000	5	1200	10	0.75	7	100	0.2	Scenario4	1	66	3	12	0	0	27	-0.017723917780788037
1	0.001	0.2	10	1000	5	1200	10	0.75	7	100	0.2	Scenario4	1	71	14	1	0	0	27	0.05689474019042488
4	0.001	0.2	20	1000	5	1200	10	0.75	7	100	0.2	Scenario4	1	67	3	12	0	0	27	-0.017723917780788037
2	0.001	0.2	10	1000	5	1200	10	0.75	7	100	0.5	Scenario4	1	38	22	3	0	0	8	0.0897785476717731
4	0.001	0.2	20	1000	5	1200	10	0.75	7	100	0.2	Scenario4	1	68	3	12	0	0	27	-0.017723917780788037
1	0.001	0.2	10	1000	5	1200	10	0.75	7	100	0.2	Scenario4	1	72	14	1	0	0	27	0.05689474019042488
3	0.001	0.2	10	1000	5	1200	10	0.75	7	100	0.8	Scenario4	1	29	31	1	0	0	0	0.029102780370867172
4	0.001	0.2	20	1000	5	1200	10	0.75	7	100	0.2	Scenario4	1	69	3	12	0	0	27	-0.017723917780788037
1	0.001	0.2	10	1000	5	1200	10	0.75	7	100	0.2	Scenario4	1	73	14	1	0	0	27	0.05689474019042488
4	0.001	0.2	20	1000	5	1200	10	0.75	7	100	0.2	Scenario4	1	70	3	12	0	0	27	-0.017723917780788037
2	0.001	0.2	10	1000	5	1200	10	0.75	7	100	0.5	Scenario4	1	39	22	3	0	0	8	0.0897785476717731
4	0.001	0.2	20	1000	5	1200	10	0.75	7	100	0.2	Scenario4	1	71	3	12	0	0	27	-0.017723917780788037
1	0.001	0.2	10	1000	5	1200	10	0.75	7	100	0.2	Scenario4	1	74	14	1	0	0	27	0.05689474019042488
4	0.001	0.2	20	1000	5	1200	10	0.75	7	100	0.2	Scenario4	1	72	3	12	0	0	27	-0.017723917780788037
3	0.001	0.2	10	1000	5	1200	10	0.75	7	100	0.8	Scenario4	1	30	30	2	0	0	0	0.05406217401626001
2	0.001	0.2	10	1000	5	1200	10	0.75	7	100	0.5	Scenario4	1	40	22	3	0	0	8	0.0897785476717731
4	0.001	0.2	20	1000	5	1200	10	0.75	7	100	0.2	Scenario4	1	73	3	12	0	0	27	-0.017723917780788037
1	0.001	0.2	10	1000	5	1200	10	0.75	7	100	0.2	Scenario4	1	75	14	1	0	0	27	0.05689474019042488
4	0.001	0.2	20	1000	5	1200	10	0.75	7	100	0.2	Scenario4	1	74	3	12	0	0	27	-0.017723917780788037
1	0.001	0.2	10	1000	5	1200	10	0.75	7	100	0.2	Scenario4	1	76	14	1	0	0	27	0.05689474019042488
4	0.001	0.2	20	1000	5	1200	10	0.75	7	100	0.2	Scenario4	1	75	3	12	0	0	27	-0.017723917780788037
2	0.001	0.2	10	1000	5	1200	10	0.75	7	100	0.5	Scenario4	1	41	21	3	0	0	10	0.09227576632115161
4	0.001	0.2	20	1000	5	1200	10	0.75	7	100	0.2	Scenario4	1	76	3	12	0	0	27	-0.017723917780788037
3	0.001	0.2	10	1000	5	1200	10	0.75	7	100	0.8	Scenario4	1	31	31	2	0	0	0	0.052667351629577884
1	0.001	0.2	10	1000	5	1200	10	0.75	7	100	0.2	Scenario4	1	77	14	1	0	0	27	0.05689474019042488
4	0.001	0.2	20	1000	5	1200	10	0.75	7	100	0.2	Scenario4	1	77	3	12	0	0	27	-0.017723917780788037
1	0.001	0.2	10	1000	5	1200	10	0.75	7	100	0.2	Scenario4	1	78	14	1	0	0	27	0.05689474019042488
2	0.001	0.2	10	1000	5	1200	10	0.75	7	100	0.5	Scenario4	1	42	21	3	0	0	11	0.09227576632115161
4	0.001	0.2	20	1000	5	1200	10	0.75	7	100	0.2	Scenario4	1	78	3	12	0	0	27	-0.017723917780788037
4	0.001	0.2	20	1000	5	1200	10	0.75	7	100	0.2	Scenario4	1	79	3	12	0	0	27	-0.017723917780788037
1	0.001	0.2	10	1000	5	1200	10	0.75	7	100	0.2	Scenario4	1	79	14	1	0	0	27	0.05689474019042488
4	0.001	0.2	20	1000	5	1200	10	0.75	7	100	0.2	Scenario4	1	80	3	12	0	0	27	-0.017723917780788037
3	0.001	0.2	10	1000	5	1200	10	0.75	7	100	0.8	Scenario4	1	32	33	2	0	0	0	0.05007817360360747
2	0.001	0.2	10	1000	5	1200	10	0.75	7	100	0.5	Scenario4	1	43	19	3	0	0	13	0.09760422890692029
1	0.001	0.2	10	1000	5	1200	10	0.75	7	100	0.2	Scenario4	1	80	14	1	0	0	27	0.05689474019042488
4	0.001	0.2	20	1000	5	1200	10	0.75	7	100	0.2	Scenario4	1	81	3	12	0	0	27	-0.017723917780788037
4	0.001	0.2	20	1000	5	1200	10	0.75	7	100	0.2	Scenario4	1	82	3	12	0	0	27	-0.017723917780788037
1	0.001	0.2	10	1000	5	1200	10	0.75	7	100	0.2	Scenario4	1	81	14	1	0	0	27	0.05689474019042488
2	0.001	0.2	10	1000	5	1200	10	0.75	7	100	0.5	Scenario4	1	44	20	2	0	0	13	0.0732110065158276
4	0.001	0.2	20	1000	5	1200	10	0.75	7	100	0.2	Scenario4	1	83	3	12	0	0	27	-0.017723917780788037
3	0.001	0.2	10	1000	5	1200	10	0.75	7	100	0.8	Scenario4	1	33	22	2	0	0	11	0.06842734093259972
1	0.001	0.2	10	1000	5	1200	10	0.75	7	100	0.2	Scenario4	1	82	14	1	0	0	27	0.05689474019042488
4	0.001	0.2	20	1000	5	1200	10	0.75	7	100	0.2	Scenario4	1	84	3	12	0	0	27	-0.017723917780788037
2	0.001	0.2	10	1000	5	1200	10	0.75	7	100	0.5	Scenario4	1	45	19	3	0	0	13	0.09760422890692029
4	0.001	0.2	20	1000	5	1200	10	0.75	7	100	0.2	Scenario4	1	85	3	12	0	0	27	-0.017723917780788037
1	0.001	0.2	10	1000	5	1200	10	0.75	7	100	0.2	Scenario4	1	83	15	0	0	0	27	0
3	0.001	0.2	10	1000	5	1200	10	0.75	7	100	0.8	Scenario4	1	34	19	1	0	0	15	0.04450368858770989
4	0.001	0.2	20	1000	5	1200	10	0.75	7	100	0.2	Scenario4	1	86	3	12	0	0	27	-0.017723917780788037
2	0.001	0.2	10	1000	5	1200	10	0.75	7	100	0.5	Scenario4	1	46	19	3	0	0	13	0.09760422890692029
4	0.001	0.2	20	1000	5	1200	10	0.75	7	100	0.2	Scenario4	1	87	3	12	0	0	27	-0.017723917780788037
1	0.001	0.2	10	1000	5	1200	10	0.75	7	100	0.2	Scenario4	1	84	15	0	0	0	27	0
4	0.001	0.2	20	1000	5	1200	10	0.75	7	100	0.2	Scenario4	1	88	3	12	0	0	27	-0.017723917780788037
3	0.001	0.2	10	1000	5	1200	10	0.75	7	100	0.8	Scenario4	1	35	17	1	0	0	17	0.048769943645092226
1	0.001	0.2	10	1000	5	1200	10	0.75	7	100	0.2	Scenario4	1	85	15	0	0	0	27	0
4	0.001	0.2	20	1000	5	1200	10	0.75	7	100	0.2	Scenario4	1	89	3	12	0	0	27	-0.017723917780788037
2	0.001	0.2	10	1000	5	1200	10	0.75	7	100	0.5	Scenario4	1	47	18	3	0	0	14	0.10043515654120928
3	0.001	0.2	10	1000	5	1200	10	0.75	7	100	0.8	Scenario4	1	36	14	2	0	0	19	0.09189526735238694
4	0.001	0.2	20	1000	5	1200	10	0.75	7	100	0.2	Scenario4	1	90	3	12	0	0	27	-0.017723917780788037
1	0.001	0.2	10	1000	5	1200	10	0.75	7	100	0.2	Scenario4	1	86	15	0	0	0	27	0
4	0.001	0.2	20	1000	5	1200	10	0.75	7	100	0.2	Scenario4	1	91	3	12	0	0	27	-0.017723917780788037
2	0.001	0.2	10	1000	5	1200	10	0.75	7	100	0.5	Scenario4	1	48	18	3	0	0	14	0.10043515654120928
4	0.001	0.2	20	1000	5	1200	10	0.75	7	100	0.2	Scenario4	1	92	3	11	0	0	28	-0.017549274924396674
1	0.001	0.2	10	1000	5	1200	10	0.75	7	100	0.2	Scenario4	1	87	15	0	0	0	27	0
3	0.001	0.2	10	1000	5	1200	10	0.75	7	100	0.8	Scenario4	1	37	15	1	0	0	19	0.053911678755103644
4	0.001	0.2	20	1000	5	1200	10	0.75	7	100	0.2	Scenario4	1	93	3	11	0	0	28	-0.017549274924396674
2	0.001	0.2	10	1000	5	1200	10	0.75	7	100	0.5	Scenario4	1	49	17	4	0	0	14	0.11723353066027174
1	0.001	0.2	10	1000	5	1200	10	0.75	7	100	0.2	Scenario4	1	88	15	0	0	0	27	0
4	0.001	0.2	20	1000	5	1200	10	0.75	7	100	0.2	Scenario4	1	94	3	11	0	0	28	-0.017549274924396674
3	0.001	0.2	10	1000	5	1200	10	0.75	7	100	0.8	Scenario4	1	38	15	1	0	0	19	0.053911678755103644
4	0.001	0.2	20	1000	5	1200	10	0.75	7	100	0.2	Scenario4	1	95	3	11	0	0	28	-0.017549274924396674
1	0.001	0.2	10	1000	5	1200	10	0.75	7	100	0.2	Scenario4	1	89	15	0	0	0	27	0
2	0.001	0.2	10	1000	5	1200	10	0.75	7	100	0.5	Scenario4	1	50	16	5	0	0	14	0.12705077704808534
4	0.001	0.2	20	1000	5	1200	10	0.75	7	100	0.2	Scenario4	1	96	3	11	0	0	28	-0.017549274924396674
3	0.001	0.2	10	1000	5	1200	10	0.75	7	100	0.8	Scenario4	1	39	16	0	0	0	19	0
4	0.001	0.2	20	1000	5	1200	10	0.75	7	100	0.2	Scenario4	1	97	3	11	0	0	28	-0.017549274924396674
1	0.001	0.2	10	1000	5	1200	10	0.75	7	100	0.2	Scenario4	1	90	15	0	0	0	27	0
2	0.001	0.2	10	1000	5	1200	10	0.75	7	100	0.5	Scenario4	1	51	16	5	0	0	14	0.12705077704808534
4	0.001	0.2	20	1000	5	1200	10	0.75	7	100	0.2	Scenario4	1	98	3	11	0	0	28	-0.017549274924396674
3	0.001	0.2	10	1000	5	1200	10	0.75	7	100	0.8	Scenario4	1	40	16	0	0	0	19	0
1	0.001	0.2	10	1000	5	1200	10	0.75	7	100	0.2	Scenario4	1	91	15	0	0	0	27	0
4	0.001	0.2	20	1000	5	1200	10	0.75	7	100	0.2	Scenario4	1	99	3	11	0	0	28	-0.017549274924396674
2	0.001	0.2	10	1000	5	1200	10	0.75	7	100	0.5	Scenario4	1	52	17	4	0	0	14	0.11723353066027174
4	0.001	0.2	20	1000	5	1200	10	0.75	7	100	0.2	Scenario4	1	100	3	11	0	0	28	-0.017549274924396674
1	0.001	0.2	10	1000	5	1200	10	0.75	7	100	0.2	Scenario4	1	92	15	0	0	0	27	0
3	0.001	0.2	10	1000	5	1200	10	0.75	7	100	0.8	Scenario4	1	41	15	0	0	0	20	0
4	0.001	0.2	20	1000	5	1200	10	0.75	7	100	0.2	Scenario4	1	101	3	11	0	0	28	-0.017549274924396674
2	0.001	0.2	10	1000	5	1200	10	0.75	7	100	0.5	Scenario4	1	53	16	4	0	0	15	0.11962864623440626
4	0.001	0.2	20	1000	5	1200	10	0.75	7	100	0.2	Scenario4	1	102	3	11	0	0	28	-0.017549274924396674
1	0.001	0.2	10	1000	5	1200	10	0.75	7	100	0.2	Scenario4	1	93	15	0	0	0	27	0
3	0.001	0.2	10	1000	5	1200	10	0.75	7	100	0.8	Scenario4	1	42	15	0	0	0	20	0
4	0.001	0.2	20	1000	5	1200	10	0.75	7	100	0.2	Scenario4	1	103	3	11	0	0	28	-0.017549274924396674
1	0.001	0.2	10	1000	5	1200	10	0.75	7	100	0.2	Scenario4	1	94	15	0	0	0	27	0
2	0.001	0.2	10	1000	5	1200	10	0.75	7	100	0.5	Scenario4	1	54	17	3	0	0	15	0.10337180810103189
4	0.001	0.2	20	1000	5	1200	10	0.75	7	100	0.2	Scenario4	1	104	3	11	0	0	28	-0.017549274924396674
3	0.001	0.2	10	1000	5	1200	10	0.75	7	100	0.8	Scenario4	1	43	14	0	0	0	21	0
4	0.001	0.2	20	1000	5	1200	10	0.75	7	100	0.2	Scenario4	1	105	3	11	0	0	28	-0.017549274924396674
1	0.001	0.2	10	1000	5	1200	10	0.75	7	100	0.2	Scenario4	1	95	15	0	0	0	27	0
2	0.001	0.2	10	1000	5	1200	10	0.75	7	100	0.5	Scenario4	1	55	17	3	0	0	15	0.10337180810103189
4	0.001	0.2	20	1000	5	1200	10	0.75	7	100	0.2	Scenario4	1	106	3	11	0	0	28	-0.017549274924396674
3	0.001	0.2	10	1000	5	1200	10	0.75	7	100	0.8	Scenario4	1	44	13	1	0	0	21	0.06021022749095151
4	0.001	0.2	20	1000	5	1200	10	0.75	7	100	0.2	Scenario4	1	107	3	11	0	0	28	-0.017549274924396674
1	0.001	0.2	10	1000	5	1200	10	0.75	7	100	0.2	Scenario4	1	96	15	0	0	0	27	0
2	0.001	0.2	10	1000	5	1200	10	0.75	7	100	0.5	Scenario4	1	56	16	3	0	0	16	0.10640385013468012
4	0.001	0.2	20	1000	5	1200	10	0.75	7	100	0.2	Scenario4	1	108	3	11	0	0	28	-0.017549274924396674
3	0.001	0.2	10	1000	5	1200	10	0.75	7	100	0.8	Scenario4	1	45	13	1	0	0	21	0.06021022749095151
1	0.001	0.2	10	1000	5	1200	10	0.75	7	100	0.2	Scenario4	1	97	15	0	0	0	27	0
4	0.001	0.2	20	1000	5	1200	10	0.75	7	100	0.2	Scenario4	1	109	3	11	0	0	28	-0.017549274924396674
2	0.001	0.2	10	1000	5	1200	10	0.75	7	100	0.5	Scenario4	1	57	18	1	0	0	16	0.04654147849675194
4	0.001	0.2	20	1000	5	1200	10	0.75	7	100	0.2	Scenario4	1	110	3	11	0	0	28	-0.017549274924396674
1	0.001	0.2	10	1000	5	1200	10	0.75	7	100	0.2	Scenario4	1	98	15	0	0	0	27	0
3	0.001	0.2	10	1000	5	1200	10	0.75	7	100	0.8	Scenario4	1	46	13	1	0	0	21	0.06021022749095151
4	0.001	0.2	20	1000	5	1200	10	0.75	7	100	0.2	Scenario4	1	111	3	11	0	0	28	-0.017549274924396674
4	0.001	0.2	20	1000	5	1200	10	0.75	7	100	0.2	Scenario4	1	112	3	11	0	0	28	-0.017549274924396674
2	0.001	0.2	10	1000	5	1200	10	0.75	7	100	0.5	Scenario4	1	58	18	1	0	0	16	0.04654147849675194
1	0.001	0.2	10	1000	5	1200	10	0.75	7	100	0.2	Scenario4	1	99	15	0	0	0	27	0
3	0.001	0.2	10	1000	5	1200	10	0.75	7	100	0.8	Scenario4	1	47	13	1	0	0	21	0.06021022749095151
4	0.001	0.2	20	1000	5	1200	10	0.75	7	100	0.2	Scenario4	1	113	3	11	0	0	28	-0.017549274924396674
1	0.001	0.2	10	1000	5	1200	10	0.75	7	100	0.2	Scenario4	1	100	15	0	0	0	27	0
4	0.001	0.2	20	1000	5	1200	10	0.75	7	100	0.2	Scenario4	1	114	3	11	0	0	28	-0.017549274924396674
3	0.001	0.2	10	1000	5	1200	10	0.75	7	100	0.8	Scenario4	1	48	13	1	0	0	21	0.06021022749095151
2	0.001	0.2	10	1000	5	1200	10	0.75	7	100	0.5	Scenario4	1	59	18	1	0	0	16	0.04654147849675194
4	0.001	0.2	20	1000	5	1200	10	0.75	7	100	0.2	Scenario4	1	115	3	11	0	0	28	-0.017549274924396674
1	0.001	0.2	10	1000	5	1200	10	0.75	7	100	0.2	Scenario4	1	101	15	0	0	0	27	0
3	0.001	0.2	10	1000	5	1200	10	0.75	7	100	0.8	Scenario4	1	49	13	1	0	0	21	0.06021022749095151
4	0.001	0.2	20	1000	5	1200	10	0.75	7	100	0.2	Scenario4	1	116	3	11	0	0	28	-0.017549274924396674
2	0.001	0.2	10	1000	5	1200	10	0.75	7	100	0.5	Scenario4	1	60	18	1	0	0	16	0.04654147849675194
1	0.001	0.2	10	1000	5	1200	10	0.75	7	100	0.2	Scenario4	1	102	15	0	0	0	27	0
4	0.001	0.2	20	1000	5	1200	10	0.75	7	100	0.2	Scenario4	1	117	3	11	0	0	28	-0.017549274924396674
3	0.001	0.2	10	1000	5	1200	10	0.75	7	100	0.8	Scenario4	1	50	13	1	0	0	21	0.06021022749095151
4	0.001	0.2	20	1000	5	1200	10	0.75	7	100	0.2	Scenario4	1	118	3	11	0	0	28	-0.017549274924396674
1	0.001	0.2	10	1000	5	1200	10	0.75	7	100	0.2	Scenario4	1	103	15	0	0	0	27	0
2	0.001	0.2	10	1000	5	1200	10	0.75	7	100	0.5	Scenario4	1	61	18	1	0	0	16	0.04654147849675194
4	0.001	0.2	20	1000	5	1200	10	0.75	7	100	0.2	Scenario4	1	119	3	11	0	0	28	-0.017549274924396674
3	0.001	0.2	10	1000	5	1200	10	0.75	7	100	0.8	Scenario4	1	51	13	1	0	0	21	0.06021022749095151
1	0.001	0.2	10	1000	5	1200	10	0.75	7	100	0.2	Scenario4	1	104	15	0	0	0	27	0
4	0.001	0.2	20	1000	5	1200	10	0.75	7	100	0.2	Scenario4	1	120	3	11	0	0	28	-0.017549274924396674
2	0.001	0.2	10	1000	5	1200	10	0.75	7	100	0.5	Scenario4	1	62	18	1	0	0	16	0.04654147849675194
4	0.001	0.2	20	1000	5	1200	10	0.75	7	100	0.2	Scenario4	1	121	3	11	0	0	28	-0.017549274924396674
3	0.001	0.2	10	1000	5	1200	10	0.75	7	100	0.8	Scenario4	1	52	13	1	0	0	21	0.06021022749095151
1	0.001	0.2	10	1000	5	1200	10	0.75	7	100	0.2	Scenario4	1	105	15	0	0	0	27	0
4	0.001	0.2	20	1000	5	1200	10	0.75	7	100	0.2	Scenario4	1	122	3	11	0	0	28	-0.017549274924396674
2	0.001	0.2	10	1000	5	1200	10	0.75	7	100	0.5	Scenario4	1	63	18	1	0	0	16	0.04654147849675194
4	0.001	0.2	20	1000	5	1200	10	0.75	7	100	0.2	Scenario4	1	123	3	11	0	0	28	-0.017549274924396674
1	0.001	0.2	10	1000	5	1200	10	0.75	7	100	0.2	Scenario4	1	106	15	0	0	0	27	0
3	0.001	0.2	10	1000	5	1200	10	0.75	7	100	0.8	Scenario4	1	53	13	1	0	0	21	0.06021022749095151
4	0.001	0.2	20	1000	5	1200	10	0.75	7	100	0.2	Scenario4	1	124	3	11	0	0	28	-0.017549274924396674
2	0.001	0.2	10	1000	5	1200	10	0.75	7	100	0.5	Scenario4	1	64	18	1	0	0	16	0.04654147849675194
1	0.001	0.2	10	1000	5	1200	10	0.75	7	100	0.2	Scenario4	1	107	15	0	0	0	27	0
4	0.001	0.2	20	1000	5	1200	10	0.75	7	100	0.2	Scenario4	1	125	3	11	0	0	28	-0.017549274924396674
3	0.001	0.2	10	1000	5	1200	10	0.75	7	100	0.8	Scenario4	1	54	13	1	0	0	21	0.06021022749095151
4	0.001	0.2	20	1000	5	1200	10	0.75	7	100	0.2	Scenario4	1	126	3	11	0	0	28	-0.017549274924396674
1	0.001	0.2	10	1000	5	1200	10	0.75	7	100	0.2	Scenario4	1	108	15	0	0	0	27	0
4	0.001	0.2	20	1000	5	1200	10	0.75	7	100	0.2	Scenario4	1	127	3	11	0	0	28	-0.017549274924396674
2	0.001	0.2	10	1000	5	1200	10	0.75	7	100	0.5	Scenario4	1	65	19	0	0	0	16	0
3	0.001	0.2	10	1000	5	1200	10	0.75	7	100	0.8	Scenario4	1	55	13	1	0	0	21	0.06021022749095151
4	0.001	0.2	20	1000	5	1200	10	0.75	7	100	0.2	Scenario4	1	128	3	11	0	0	28	-0.017549274924396674
1	0.001	0.2	10	1000	5	1200	10	0.75	7	100	0.2	Scenario4	1	109	15	0	0	0	27	0
4	0.001	0.2	20	1000	5	1200	10	0.75	7	100	0.2	Scenario4	1	129	3	11	0	0	28	-0.017549274924396674
3	0.001	0.2	10	1000	5	1200	10	0.75	7	100	0.8	Scenario4	1	56	13	1	0	0	21	0.06021022749095151
2	0.001	0.2	10	1000	5	1200	10	0.75	7	100	0.5	Scenario4	1	66	19	0	0	0	16	0
1	0.001	0.2	10	1000	5	1200	10	0.75	7	100	0.2	Scenario4	1	110	14	1	0	0	27	0.05689474019042488
4	0.001	0.2	20	1000	5	1200	10	0.75	7	100	0.2	Scenario4	1	130	3	11	0	0	28	-0.017549274924396674
3	0.001	0.2	10	1000	5	1200	10	0.75	7	100	0.8	Scenario4	1	57	13	1	0	0	21	0.06021022749095151
4	0.001	0.2	20	1000	5	1200	10	0.75	7	100	0.2	Scenario4	1	131	3	11	0	0	28	-0.017549274924396674
1	0.001	0.2	10	1000	5	1200	10	0.75	7	100	0.2	Scenario4	1	111	14	1	0	0	27	0.05689474019042488
2	0.001	0.2	10	1000	5	1200	10	0.75	7	100	0.5	Scenario4	1	67	19	0	0	0	16	0
4	0.001	0.2	20	1000	5	1200	10	0.75	7	100	0.2	Scenario4	1	132	3	11	0	0	28	-0.017549274924396674
3	0.001	0.2	10	1000	5	1200	10	0.75	7	100	0.8	Scenario4	1	58	13	1	0	0	21	0.06021022749095151
1	0.001	0.2	10	1000	5	1200	10	0.75	7	100	0.2	Scenario4	1	112	14	1	0	0	27	0.05689474019042488
4	0.001	0.2	20	1000	5	1200	10	0.75	7	100	0.2	Scenario4	1	133	3	11	0	0	28	-0.017549274924396674
2	0.001	0.2	10	1000	5	1200	10	0.75	7	100	0.5	Scenario4	1	68	19	0	0	0	16	0
4	0.001	0.2	20	1000	5	1200	10	0.75	7	100	0.2	Scenario4	1	134	3	11	0	0	28	-0.017549274924396674
1	0.001	0.2	10	1000	5	1200	10	0.75	7	100	0.2	Scenario4	1	113	14	1	0	0	27	0.05689474019042488
3	0.001	0.2	10	1000	5	1200	10	0.75	7	100	0.8	Scenario4	1	59	13	1	0	0	21	0.06021022749095151
4	0.001	0.2	20	1000	5	1200	10	0.75	7	100	0.2	Scenario4	1	135	3	11	0	0	28	-0.017549274924396674
2	0.001	0.2	10	1000	5	1200	10	0.75	7	100	0.5	Scenario4	1	69	18	1	0	0	16	0.04654147849675194
4	0.001	0.2	20	1000	5	1200	10	0.75	7	100	0.2	Scenario4	1	136	3	11	0	0	28	-0.017549274924396674
1	0.001	0.2	10	1000	5	1200	10	0.75	7	100	0.2	Scenario4	1	114	14	1	0	0	27	0.05689474019042488
3	0.001	0.2	10	1000	5	1200	10	0.75	7	100	0.8	Scenario4	1	60	13	1	0	0	21	0.06021022749095151
4	0.001	0.2	20	1000	5	1200	10	0.75	7	100	0.2	Scenario4	1	137	3	11	0	0	28	-0.017549274924396674
1	0.001	0.2	10	1000	5	1200	10	0.75	7	100	0.2	Scenario4	1	115	14	1	0	0	27	0.05689474019042488
2	0.001	0.2	10	1000	5	1200	10	0.75	7	100	0.5	Scenario4	1	70	18	0	0	0	17	0
4	0.001	0.2	20	1000	5	1200	10	0.75	7	100	0.2	Scenario4	1	138	3	11	0	0	28	-0.017549274924396674
3	0.001	0.2	10	1000	5	1200	10	0.75	7	100	0.8	Scenario4	1	61	13	1	0	0	21	0.06021022749095151
4	0.001	0.2	20	1000	5	1200	10	0.75	7	100	0.2	Scenario4	1	139	3	11	0	0	28	-0.017549274924396674
1	0.001	0.2	10	1000	5	1200	10	0.75	7	100	0.2	Scenario4	1	116	14	1	0	0	27	0.05689474019042488
2	0.001	0.2	10	1000	5	1200	10	0.75	7	100	0.5	Scenario4	1	71	18	0	0	0	17	0
4	0.001	0.2	20	1000	5	1200	10	0.75	7	100	0.2	Scenario4	1	140	3	11	0	0	28	-0.017549274924396674
3	0.001	0.2	10	1000	5	1200	10	0.75	7	100	0.8	Scenario4	1	62	13	1	0	0	21	0.06021022749095151
1	0.001	0.2	10	1000	5	1200	10	0.75	7	100	0.2	Scenario4	1	117	14	1	0	0	27	0.05689474019042488
4	0.001	0.2	20	1000	5	1200	10	0.75	7	100	0.2	Scenario4	1	141	3	11	0	0	28	-0.017549274924396674
4	0.001	0.2	20	1000	5	1200	10	0.75	7	100	0.2	Scenario4	1	142	3	11	0	0	28	-0.017549274924396674
2	0.001	0.2	10	1000	5	1200	10	0.75	7	100	0.5	Scenario4	1	72	18	0	0	0	17	0
3	0.001	0.2	10	1000	5	1200	10	0.75	7	100	0.8	Scenario4	1	63	14	0	0	0	21	0
1	0.001	0.2	10	1000	5	1200	10	0.75	7	100	0.2	Scenario4	1	118	14	1	0	0	27	0.05689474019042488
4	0.001	0.2	20	1000	5	1200	10	0.75	7	100	0.2	Scenario4	1	143	3	11	0	0	28	-0.017549274924396674
4	0.001	0.2	20	1000	5	1200	10	0.75	7	100	0.2	Scenario4	1	144	3	11	0	0	28	-0.017549274924396674
1	0.001	0.2	10	1000	5	1200	10	0.75	7	100	0.2	Scenario4	1	119	14	1	0	0	27	0.05689474019042488
3	0.001	0.2	10	1000	5	1200	10	0.75	7	100	0.8	Scenario4	1	64	14	0	0	0	21	0
2	0.001	0.2	10	1000	5	1200	10	0.75	7	100	0.5	Scenario4	1	73	18	0	0	0	17	0
4	0.001	0.2	20	1000	5	1200	10	0.75	7	100	0.2	Scenario4	1	145	3	11	0	0	28	-0.017549274924396674
1	0.001	0.2	10	1000	5	1200	10	0.75	7	100	0.2	Scenario4	1	120	14	1	0	0	27	0.05689474019042488
4	0.001	0.2	20	1000	5	1200	10	0.75	7	100	0.2	Scenario4	1	146	3	11	0	0	28	-0.017549274924396674
3	0.001	0.2	10	1000	5	1200	10	0.75	7	100	0.8	Scenario4	1	65	14	0	0	0	21	0
2	0.001	0.2	10	1000	5	1200	10	0.75	7	100	0.5	Scenario4	1	74	18	0	0	0	17	0
4	0.001	0.2	20	1000	5	1200	10	0.75	7	100	0.2	Scenario4	1	147	3	11	0	0	28	-0.017549274924396674
1	0.001	0.2	10	1000	5	1200	10	0.75	7	100	0.2	Scenario4	1	121	14	1	0	0	27	0.05689474019042488
3	0.001	0.2	10	1000	5	1200	10	0.75	7	100	0.8	Scenario4	1	66	14	0	0	0	21	0
4	0.001	0.2	20	1000	5	1200	10	0.75	7	100	0.2	Scenario4	1	148	3	11	0	0	28	-0.017549274924396674
2	0.001	0.2	10	1000	5	1200	10	0.75	7	100	0.5	Scenario4	1	75	18	0	0	0	17	0
1	0.001	0.2	10	1000	5	1200	10	0.75	7	100	0.2	Scenario4	1	122	14	1	0	0	27	0.05689474019042488
4	0.001	0.2	20	1000	5	1200	10	0.75	7	100	0.2	Scenario4	1	149	3	11	0	0	28	-0.017549274924396674
3	0.001	0.2	10	1000	5	1200	10	0.75	7	100	0.8	Scenario4	1	67	14	0	0	0	21	0
4	0.001	0.2	20	1000	5	1200	10	0.75	7	100	0.2	Scenario4	1	150	3	11	0	0	28	-0.017549274924396674
1	0.001	0.2	10	1000	5	1200	10	0.75	7	100	0.2	Scenario4	1	123	14	1	0	0	27	0.05689474019042488
2	0.001	0.2	10	1000	5	1200	10	0.75	7	100	0.5	Scenario4	1	76	18	0	0	0	17	0
4	0.001	0.2	20	1000	5	1200	10	0.75	7	100	0.2	Scenario4	1	151	3	11	0	0	28	-0.017549274924396674
3	0.001	0.2	10	1000	5	1200	10	0.75	7	100	0.8	Scenario4	1	68	14	0	0	0	21	0
1	0.001	0.2	10	1000	5	1200	10	0.75	7	100	0.2	Scenario4	1	124	14	1	0	0	27	0.05689474019042488
4	0.001	0.2	20	1000	5	1200	10	0.75	7	100	0.2	Scenario4	1	152	3	11	0	0	28	-0.017549274924396674
2	0.001	0.2	10	1000	5	1200	10	0.75	7	100	0.5	Scenario4	1	77	18	0	0	0	17	0
4	0.001	0.2	20	1000	5	1200	10	0.75	7	100	0.2	Scenario4	1	153	3	11	0	0	28	-0.017549274924396674
1	0.001	0.2	10	1000	5	1200	10	0.75	7	100	0.2	Scenario4	1	125	14	1	0	0	27	0.05689474019042488
3	0.001	0.2	10	1000	5	1200	10	0.75	7	100	0.8	Scenario4	1	69	14	0	0	0	21	0
4	0.001	0.2	20	1000	5	1200	10	0.75	7	100	0.2	Scenario4	1	154	3	11	0	0	28	-0.017549274924396674
2	0.001	0.2	10	1000	5	1200	10	0.75	7	100	0.5	Scenario4	1	78	18	0	0	0	17	0
4	0.001	0.2	20	1000	5	1200	10	0.75	7	100	0.2	Scenario4	1	155	3	11	0	0	28	-0.017549274924396674
1	0.001	0.2	10	1000	5	1200	10	0.75	7	100	0.2	Scenario4	1	126	14	1	0	0	27	0.05689474019042488
3	0.001	0.2	10	1000	5	1200	10	0.75	7	100	0.8	Scenario4	1	70	14	0	0	0	21	0
4	0.001	0.2	20	1000	5	1200	10	0.75	7	100	0.2	Scenario4	1	156	3	11	0	0	28	-0.017549274924396674
2	0.001	0.2	10	1000	5	1200	10	0.75	7	100	0.5	Scenario4	1	79	18	0	0	0	17	0
1	0.001	0.2	10	1000	5	1200	10	0.75	7	100	0.2	Scenario4	1	127	14	1	0	0	27	0.05689474019042488
4	0.001	0.2	20	1000	5	1200	10	0.75	7	100	0.2	Scenario4	1	157	3	11	0	0	28	-0.017549274924396674
3	0.001	0.2	10	1000	5	1200	10	0.75	7	100	0.8	Scenario4	1	71	14	0	0	0	21	0
4	0.001	0.2	20	1000	5	1200	10	0.75	7	100	0.2	Scenario4	1	158	3	11	0	0	28	-0.017549274924396674
1	0.001	0.2	10	1000	5	1200	10	0.75	7	100	0.2	Scenario4	1	128	14	1	0	0	27	0.05689474019042488
2	0.001	0.2	10	1000	5	1200	10	0.75	7	100	0.5	Scenario4	1	80	18	0	0	0	17	0
4	0.001	0.2	20	1000	5	1200	10	0.75	7	100	0.2	Scenario4	1	159	3	11	0	0	28	-0.017549274924396674
3	0.001	0.2	10	1000	5	1200	10	0.75	7	100	0.8	Scenario4	1	72	14	0	0	0	21	0
1	0.001	0.2	10	1000	5	1200	10	0.75	7	100	0.2	Scenario4	1	129	14	1	0	0	27	0.05689474019042488
4	0.001	0.2	20	1000	5	1200	10	0.75	7	100	0.2	Scenario4	1	160	3	11	0	0	28	-0.017549274924396674
2	0.001	0.2	10	1000	5	1200	10	0.75	7	100	0.5	Scenario4	1	81	18	0	0	0	17	0
4	0.001	0.2	20	1000	5	1200	10	0.75	7	100	0.2	Scenario4	1	161	3	11	0	0	28	-0.017549274924396674
1	0.001	0.2	10	1000	5	1200	10	0.75	7	100	0.2	Scenario4	1	130	14	1	0	0	27	0.05689474019042488
3	0.001	0.2	10	1000	5	1200	10	0.75	7	100	0.8	Scenario4	1	73	14	0	0	0	21	0
4	0.001	0.2	20	1000	5	1200	10	0.75	7	100	0.2	Scenario4	1	162	3	11	0	0	28	-0.017549274924396674
1	0.001	0.2	10	1000	5	1200	10	0.75	7	100	0.2	Scenario4	1	131	14	1	0	0	27	0.05689474019042488
4	0.001	0.2	20	1000	5	1200	10	0.75	7	100	0.2	Scenario4	1	163	3	11	0	0	28	-0.017549274924396674
2	0.001	0.2	10	1000	5	1200	10	0.75	7	100	0.5	Scenario4	1	82	18	0	0	0	17	0
3	0.001	0.2	10	1000	5	1200	10	0.75	7	100	0.8	Scenario4	1	74	14	0	0	0	21	0
4	0.001	0.2	20	1000	5	1200	10	0.75	7	100	0.2	Scenario4	1	164	3	11	0	0	28	-0.017549274924396674
1	0.001	0.2	10	1000	5	1200	10	0.75	7	100	0.2	Scenario4	1	132	13	2	0	0	27	0.0957677651517369
4	0.001	0.2	20	1000	5	1200	10	0.75	7	100	0.2	Scenario4	1	165	3	12	0	0	28	-0.017723917780788037
2	0.001	0.2	10	1000	5	1200	10	0.75	7	100	0.5	Scenario4	1	83	18	0	0	0	17	0
3	0.001	0.2	10	1000	5	1200	10	0.75	7	100	0.8	Scenario4	1	75	14	0	0	0	21	0
1	0.001	0.2	10	1000	5	1200	10	0.75	7	100	0.2	Scenario4	1	133	13	2	0	0	27	0.0957677651517369
4	0.001	0.2	20	1000	5	1200	10	0.75	7	100	0.2	Scenario4	1	166	3	13	0	0	28	-0.017744479012493472
4	0.001	0.2	20	1000	5	1200	10	0.75	7	100	0.2	Scenario4	1	167	3	16	0	0	28	-0.017272416333017074
2	0.001	0.2	10	1000	5	1200	10	0.75	7	100	0.5	Scenario4	1	84	18	0	0	0	17	0
1	0.001	0.2	10	1000	5	1200	10	0.75	7	100	0.2	Scenario4	1	134	13	2	0	0	27	0.0957677651517369
3	0.001	0.2	10	1000	5	1200	10	0.75	7	100	0.8	Scenario4	1	76	14	0	0	0	21	0
4	0.001	0.2	20	1000	5	1200	10	0.75	7	100	0.2	Scenario4	1	168	3	17	0	0	28	-0.017016878024361755
1	0.001	0.2	10	1000	5	1200	10	0.75	7	100	0.2	Scenario4	1	135	13	2	0	0	27	0.0957677651517369
2	0.001	0.2	10	1000	5	1200	10	0.75	7	100	0.5	Scenario4	1	85	18	0	0	0	17	0
3	0.001	0.2	10	1000	5	1200	10	0.75	7	100	0.8	Scenario4	1	77	14	0	0	0	21	0
4	0.001	0.2	20	1000	5	1200	10	0.75	7	100	0.2	Scenario4	1	169	3	17	0	0	28	-0.017016878024361755
1	0.001	0.2	10	1000	5	1200	10	0.75	7	100	0.2	Scenario4	1	136	14	1	0	0	27	0.05689474019042488
4	0.001	0.2	20	1000	5	1200	10	0.75	7	100	0.2	Scenario4	1	170	3	18	0	0	28	-0.016736702124786715
3	0.001	0.2	10	1000	5	1200	10	0.75	7	100	0.8	Scenario4	1	78	13	0	0	0	22	0
2	0.001	0.2	10	1000	5	1200	10	0.75	7	100	0.5	Scenario4	1	86	18	0	0	0	17	0
4	0.001	0.2	20	1000	5	1200	10	0.75	7	100	0.2	Scenario4	1	171	3	21	0	0	28	-0.015826791560690518
1	0.001	0.2	10	1000	5	1200	10	0.75	7	100	0.2	Scenario4	1	137	14	1	0	0	27	0.05689474019042488
3	0.001	0.2	10	1000	5	1200	10	0.75	7	100	0.8	Scenario4	1	79	13	0	0	0	22	0
4	0.001	0.2	20	1000	5	1200	10	0.75	7	100	0.2	Scenario4	1	172	3	21	0	0	28	-0.015826791560690518
2	0.001	0.2	10	1000	5	1200	10	0.75	7	100	0.5	Scenario4	1	87	18	0	0	0	17	0
1	0.001	0.2	10	1000	5	1200	10	0.75	7	100	0.2	Scenario4	1	138	14	1	0	0	27	0.05689474019042488
4	0.001	0.2	20	1000	5	1200	10	0.75	7	100	0.2	Scenario4	1	173	3	22	0	0	28	-0.015517010301953823
3	0.001	0.2	10	1000	5	1200	10	0.75	7	100	0.8	Scenario4	1	80	13	0	0	0	22	0
1	0.001	0.2	10	1000	5	1200	10	0.75	7	100	0.2	Scenario4	1	139	14	1	0	0	27	0.05689474019042488
2	0.001	0.2	10	1000	5	1200	10	0.75	7	100	0.5	Scenario4	1	88	18	0	0	0	17	0
4	0.001	0.2	20	1000	5	1200	10	0.75	7	100	0.2	Scenario4	1	174	3	22	0	0	28	-0.015517010301953823
1	0.001	0.2	10	1000	5	1200	10	0.75	7	100	0.2	Scenario4	1	140	14	1	0	0	27	0.05689474019042488
3	0.001	0.2	10	1000	5	1200	10	0.75	7	100	0.8	Scenario4	1	81	13	0	0	0	22	0
4	0.001	0.2	20	1000	5	1200	10	0.75	7	100	0.2	Scenario4	1	175	3	23	0	0	28	-0.015209207455840592
2	0.001	0.2	10	1000	5	1200	10	0.75	7	100	0.5	Scenario4	1	89	18	0	0	0	17	0
4	0.001	0.2	20	1000	5	1200	10	0.75	7	100	0.2	Scenario4	1	176	3	23	0	0	28	-0.015209207455840592
1	0.001	0.2	10	1000	5	1200	10	0.75	7	100	0.2	Scenario4	1	141	14	1	0	0	27	0.05689474019042488
3	0.001	0.2	10	1000	5	1200	10	0.75	7	100	0.8	Scenario4	1	82	13	0	0	0	22	0
4	0.001	0.2	20	1000	5	1200	10	0.75	7	100	0.2	Scenario4	1	177	3	26	0	0	28	-0.014314173751150065
2	0.001	0.2	10	1000	5	1200	10	0.75	7	100	0.5	Scenario4	1	90	18	0	0	0	17	0
1	0.001	0.2	10	1000	5	1200	10	0.75	7	100	0.2	Scenario4	1	142	14	1	0	0	27	0.05689474019042488
3	0.001	0.2	10	1000	5	1200	10	0.75	7	100	0.8	Scenario4	1	83	13	0	0	0	22	0
4	0.001	0.2	20	1000	5	1200	10	0.75	7	100	0.2	Scenario4	1	178	3	29	0	0	28	-0.013479610423945904
1	0.001	0.2	10	1000	5	1200	10	0.75	7	100	0.2	Scenario4	1	143	14	1	0	0	27	0.05689474019042488
2	0.001	0.2	10	1000	5	1200	10	0.75	7	100	0.5	Scenario4	1	91	18	0	0	0	17	0
3	0.001	0.2	10	1000	5	1200	10	0.75	7	100	0.8	Scenario4	1	84	13	0	0	0	22	0
4	0.001	0.2	20	1000	5	1200	10	0.75	7	100	0.2	Scenario4	1	179	3	33	0	0	28	-0.012473322715158674
1	0.001	0.2	10	1000	5	1200	10	0.75	7	100	0.2	Scenario4	1	144	14	1	0	0	27	0.05689474019042488
2	0.001	0.2	10	1000	5	1200	10	0.75	7	100	0.5	Scenario4	1	92	18	0	0	0	17	0
3	0.001	0.2	10	1000	5	1200	10	0.75	7	100	0.8	Scenario4	1	85	13	0	0	0	22	0
4	0.001	0.2	20	1000	5	1200	10	0.75	7	100	0.2	Scenario4	1	180	3	33	0	0	28	-0.012473322715158674
1	0.001	0.2	10	1000	5	1200	10	0.75	7	100	0.2	Scenario4	1	145	14	1	0	0	27	0.05689474019042488
4	0.001	0.2	20	1000	5	1200	10	0.75	7	100	0.2	Scenario4	1	181	3	34	0	0	28	-0.012240523415344751
3	0.001	0.2	10	1000	5	1200	10	0.75	7	100	0.8	Scenario4	1	86	13	0	0	0	22	0
2	0.001	0.2	10	1000	5	1200	10	0.75	7	100	0.5	Scenario4	1	93	18	0	0	0	17	0
1	0.001	0.2	10	1000	5	1200	10	0.75	7	100	0.2	Scenario4	1	146	14	1	0	0	27	0.05689474019042488
4	0.001	0.2	20	1000	5	1200	10	0.75	7	100	0.2	Scenario4	1	182	4	34	0	0	28	-0.012426620471643564
1	0.001	0.2	10	1000	5	1200	10	0.75	7	100	0.2	Scenario4	1	147	14	1	0	0	27	0.05689474019042488
3	0.001	0.2	10	1000	5	1200	10	0.75	7	100	0.8	Scenario4	1	87	13	0	0	0	22	0
2	0.001	0.2	10	1000	5	1200	10	0.75	7	100	0.5	Scenario4	1	94	18	0	0	0	17	0
1	0.001	0.2	10	1000	5	1200	10	0.75	7	100	0.2	Scenario4	1	148	14	1	0	0	27	0.05689474019042488
4	0.001	0.2	20	1000	5	1200	10	0.75	7	100	0.2	Scenario4	1	183	4	37	0	0	28	-0.012067481937540016
3	0.001	0.2	10	1000	5	1200	10	0.75	7	100	0.8	Scenario4	1	88	13	0	0	0	22	0
2	0.001	0.2	10	1000	5	1200	10	0.75	7	100	0.5	Scenario4	1	95	18	0	0	0	17	0
1	0.001	0.2	10	1000	5	1200	10	0.75	7	100	0.2	Scenario4	1	149	14	1	0	0	27	0.05689474019042488
4	0.001	0.2	20	1000	5	1200	10	0.75	7	100	0.2	Scenario4	1	184	4	40	0	0	28	-0.011691587734286291
3	0.001	0.2	10	1000	5	1200	10	0.75	7	100	0.8	Scenario4	1	89	13	0	0	0	22	0
2	0.001	0.2	10	1000	5	1200	10	0.75	7	100	0.5	Scenario4	1	96	18	0	0	0	17	0
1	0.001	0.2	10	1000	5	1200	10	0.75	7	100	0.2	Scenario4	1	150	14	1	0	0	27	0.05689474019042488
3	0.001	0.2	10	1000	5	1200	10	0.75	7	100	0.8	Scenario4	1	90	13	0	0	0	22	0
4	0.001	0.2	20	1000	5	1200	10	0.75	7	100	0.2	Scenario4	1	185	4	42	0	0	28	-0.01143900329402876
1	0.001	0.2	10	1000	5	1200	10	0.75	7	100	0.2	Scenario4	1	151	14	1	0	0	27	0.05689474019042488
2	0.001	0.2	10	1000	5	1200	10	0.75	7	100	0.5	Scenario4	1	97	18	0	0	0	17	0
3	0.001	0.2	10	1000	5	1200	10	0.75	7	100	0.8	Scenario4	1	91	13	0	0	0	22	0
4	0.001	0.2	20	1000	5	1200	10	0.75	7	100	0.2	Scenario4	1	186	4	44	0	0	28	-0.011188138630292312
1	0.001	0.2	10	1000	5	1200	10	0.75	7	100	0.2	Scenario4	1	152	14	1	0	0	27	0.05689474019042488
2	0.001	0.2	10	1000	5	1200	10	0.75	7	100	0.5	Scenario4	1	98	18	0	0	0	17	0
3	0.001	0.2	10	1000	5	1200	10	0.75	7	100	0.8	Scenario4	1	92	13	0	0	0	22	0
1	0.001	0.2	10	1000	5	1200	10	0.75	7	100	0.2	Scenario4	1	153	14	1	0	0	27	0.05689474019042488
4	0.001	0.2	20	1000	5	1200	10	0.75	7	100	0.2	Scenario4	1	187	4	44	0	0	28	-0.011188138630292312
2	0.001	0.2	10	1000	5	1200	10	0.75	7	100	0.5	Scenario4	1	99	18	0	0	0	17	0
1	0.001	0.2	10	1000	5	1200	10	0.75	7	100	0.2	Scenario4	1	154	14	1	0	0	27	0.05689474019042488
3	0.001	0.2	10	1000	5	1200	10	0.75	7	100	0.8	Scenario4	1	93	13	0	0	0	22	0
4	0.001	0.2	20	1000	5	1200	10	0.75	7	100	0.2	Scenario4	1	188	4	45	0	0	28	-0.011063969314758617
1	0.001	0.2	10	1000	5	1200	10	0.75	7	100	0.2	Scenario4	1	155	14	1	0	0	27	0.05689474019042488
3	0.001	0.2	10	1000	5	1200	10	0.75	7	100	0.8	Scenario4	1	94	13	0	0	0	22	0
2	0.001	0.2	10	1000	5	1200	10	0.75	7	100	0.5	Scenario4	1	100	18	0	0	0	17	0
4	0.001	0.2	20	1000	5	1200	10	0.75	7	100	0.2	Scenario4	1	189	4	46	0	0	28	-0.010940891733656909
1	0.001	0.2	10	1000	5	1200	10	0.75	7	100	0.2	Scenario4	1	156	14	1	0	0	27	0.05689474019042488
3	0.001	0.2	10	1000	5	1200	10	0.75	7	100	0.8	Scenario4	1	95	13	0	0	0	22	0
2	0.001	0.2	10	1000	5	1200	10	0.75	7	100	0.5	Scenario4	1	101	18	0	0	0	17	0
1	0.001	0.2	10	1000	5	1200	10	0.75	7	100	0.2	Scenario4	1	157	14	1	0	0	27	0.05689474019042488
4	0.001	0.2	20	1000	5	1200	10	0.75	7	100	0.2	Scenario4	1	190	6	45	0	0	28	-0.010459524140356906
3	0.001	0.2	10	1000	5	1200	10	0.75	7	100	0.8	Scenario4	1	96	13	0	0	0	22	0
2	0.001	0.2	10	1000	5	1200	10	0.75	7	100	0.5	Scenario4	1	102	18	0	0	0	17	0
1	0.001	0.2	10	1000	5	1200	10	0.75	7	100	0.2	Scenario4	1	158	14	1	0	0	27	0.05689474019042488
3	0.001	0.2	10	1000	5	1200	10	0.75	7	100	0.8	Scenario4	1	97	13	0	0	0	22	0
4	0.001	0.2	20	1000	5	1200	10	0.75	7	100	0.2	Scenario4	1	191	8	46	0	0	28	-0.0076141742116741925
1	0.001	0.2	10	1000	5	1200	10	0.75	7	100	0.2	Scenario4	1	159	14	1	0	0	27	0.05689474019042488
2	0.001	0.2	10	1000	5	1200	10	0.75	7	100	0.5	Scenario4	1	103	18	0	0	0	17	0
3	0.001	0.2	10	1000	5	1200	10	0.75	7	100	0.8	Scenario4	1	98	13	0	0	0	22	0
1	0.001	0.2	10	1000	5	1200	10	0.75	7	100	0.2	Scenario4	1	160	14	1	0	0	27	0.05689474019042488
4	0.001	0.2	20	1000	5	1200	10	0.75	7	100	0.2	Scenario4	1	192	8	47	0	0	28	-0.00782497963512721
2	0.001	0.2	10	1000	5	1200	10	0.75	7	100	0.5	Scenario4	1	104	18	0	0	0	17	0
1	0.001	0.2	10	1000	5	1200	10	0.75	7	100	0.2	Scenario4	1	161	14	1	0	0	27	0.05689474019042488
3	0.001	0.2	10	1000	5	1200	10	0.75	7	100	0.8	Scenario4	1	99	13	0	0	0	22	0
2	0.001	0.2	10	1000	5	1200	10	0.75	7	100	0.5	Scenario4	1	105	18	0	0	0	17	0
1	0.001	0.2	10	1000	5	1200	10	0.75	7	100	0.2	Scenario4	1	162	14	1	0	0	27	0.05689474019042488
4	0.001	0.2	20	1000	5	1200	10	0.75	7	100	0.2	Scenario4	1	193	8	49	0	0	28	-0.008193324819002258
3	0.001	0.2	10	1000	5	1200	10	0.75	7	100	0.8	Scenario4	1	100	13	0	0	0	22	0
1	0.001	0.2	10	1000	5	1200	10	0.75	7	100	0.2	Scenario4	1	163	15	1	0	0	27	0.053911678755103644
2	0.001	0.2	10	1000	5	1200	10	0.75	7	100	0.5	Scenario4	1	106	18	0	0	0	17	0
3	0.001	0.2	10	1000	5	1200	10	0.75	7	100	0.8	Scenario4	1	101	13	0	0	0	22	0
4	0.001	0.2	20	1000	5	1200	10	0.75	7	100	0.2	Scenario4	1	194	9	49	0	0	28	-0.006403772993040916
1	0.001	0.2	10	1000	5	1200	10	0.75	7	100	0.2	Scenario4	1	164	15	1	0	0	27	0.053911678755103644
2	0.001	0.2	10	1000	5	1200	10	0.75	7	100	0.5	Scenario4	1	107	18	0	0	0	17	0
3	0.001	0.2	10	1000	5	1200	10	0.75	7	100	0.8	Scenario4	1	102	13	0	0	0	22	0
1	0.001	0.2	10	1000	5	1200	10	0.75	7	100	0.2	Scenario4	1	165	15	1	0	0	27	0.053911678755103644
2	0.001	0.2	10	1000	5	1200	10	0.75	7	100	0.5	Scenario4	1	108	18	0	0	0	17	0
3	0.001	0.2	10	1000	5	1200	10	0.75	7	100	0.8	Scenario4	1	103	13	0	0	0	22	0
4	0.001	0.2	20	1000	5	1200	10	0.75	7	100	0.2	Scenario4	1	195	10	50	0	0	28	-0.004634495850272416
1	0.001	0.2	10	1000	5	1200	10	0.75	7	100	0.2	Scenario4	1	166	15	1	0	0	27	0.053911678755103644
3	0.001	0.2	10	1000	5	1200	10	0.75	7	100	0.8	Scenario4	1	104	13	0	0	0	22	0
2	0.001	0.2	10	1000	5	1200	10	0.75	7	100	0.5	Scenario4	1	109	18	0	0	0	17	0
1	0.001	0.2	10	1000	5	1200	10	0.75	7	100	0.2	Scenario4	1	167	16	1	0	0	27	0.051216040021419315
4	0.001	0.2	20	1000	5	1200	10	0.75	7	100	0.2	Scenario4	1	196	10	51	0	0	28	-0.004958917360043299
3	0.001	0.2	10	1000	5	1200	10	0.75	7	100	0.8	Scenario4	1	105	13	0	0	0	22	0
1	0.001	0.2	10	1000	5	1200	10	0.75	7	100	0.2	Scenario4	1	168	16	1	0	0	27	0.051216040021419315
2	0.001	0.2	10	1000	5	1200	10	0.75	7	100	0.5	Scenario4	1	110	18	0	0	0	17	0
3	0.001	0.2	10	1000	5	1200	10	0.75	7	100	0.8	Scenario4	1	106	13	0	0	0	22	0
1	0.001	0.2	10	1000	5	1200	10	0.75	7	100	0.2	Scenario4	1	169	17	1	0	0	27	0.048769943645092226
2	0.001	0.2	10	1000	5	1200	10	0.75	7	100	0.5	Scenario4	1	111	18	0	0	0	17	0
4	0.001	0.2	20	1000	5	1200	10	0.75	7	100	0.2	Scenario4	1	197	10	54	0	0	28	-0.005810683006102182
3	0.001	0.2	10	1000	5	1200	10	0.75	7	100	0.8	Scenario4	1	107	13	0	0	0	22	0
1	0.001	0.2	10	1000	5	1200	10	0.75	7	100	0.2	Scenario4	1	170	18	2	0	0	27	0.07864555675342674
2	0.001	0.2	10	1000	5	1200	10	0.75	7	100	0.5	Scenario4	1	112	18	0	0	0	17	0
3	0.001	0.2	10	1000	5	1200	10	0.75	7	100	0.8	Scenario4	1	108	13	0	0	0	22	0
4	0.001	0.2	20	1000	5	1200	10	0.75	7	100	0.2	Scenario4	1	198	10	54	0	0	28	-0.005810683006102182
1	0.001	0.2	10	1000	5	1200	10	0.75	7	100	0.2	Scenario4	1	171	19	2	0	0	27	0.07584032791124505
2	0.001	0.2	10	1000	5	1200	10	0.75	7	100	0.5	Scenario4	1	113	18	0	0	0	17	0
3	0.001	0.2	10	1000	5	1200	10	0.75	7	100	0.8	Scenario4	1	109	13	0	0	0	22	0
1	0.001	0.2	10	1000	5	1200	10	0.75	7	100	0.2	Scenario4	1	172	20	2	0	0	27	0.0732110065158276
2	0.001	0.2	10	1000	5	1200	10	0.75	7	100	0.5	Scenario4	1	114	18	0	0	0	17	0
3	0.001	0.2	10	1000	5	1200	10	0.75	7	100	0.8	Scenario4	1	110	13	0	0	0	22	0
4	0.001	0.2	20	1000	5	1200	10	0.75	7	100	0.2	Scenario4	1	199	10	57	0	0	28	-0.006506729341848086
1	0.001	0.2	10	1000	5	1200	10	0.75	7	100	0.2	Scenario4	1	173	20	3	0	0	27	0.09488398104141771
3	0.001	0.2	10	1000	5	1200	10	0.75	7	100	0.8	Scenario4	1	111	13	0	0	0	22	0
2	0.001	0.2	10	1000	5	1200	10	0.75	7	100	0.5	Scenario4	1	115	18	0	0	0	17	0
1	0.001	0.2	10	1000	5	1200	10	0.75	7	100	0.2	Scenario4	1	174	20	3	0	0	27	0.09488398104141771
4	0.001	0.2	20	1000	5	1200	10	0.75	7	100	0.2	Scenario4	1	200	10	59	0	0	28	-0.006898421582323442
3	0.001	0.2	10	1000	5	1200	10	0.75	7	100	0.8	Scenario4	1	112	12	1	0	0	22	0.06391146190846647
2	0.001	0.2	10	1000	5	1200	10	0.75	7	100	0.5	Scenario4	1	116	18	0	0	0	17	0
1	0.001	0.2	10	1000	5	1200	10	0.75	7	100	0.2	Scenario4	1	175	20	4	0	0	27	0.10993780541147362
3	0.001	0.2	10	1000	5	1200	10	0.75	7	100	0.8	Scenario4	1	113	12	1	0	0	22	0.06391146190846647
2	0.001	0.2	10	1000	5	1200	10	0.75	7	100	0.5	Scenario4	1	117	18	0	0	0	17	0
4	0.001	0.2	20	1000	5	1200	10	0.75	7	100	0.2	Scenario4	1	201	11	59	0	0	28	-0.005318028615280505
3	0.001	0.2	10	1000	5	1200	10	0.75	7	100	0.8	Scenario4	1	114	12	1	0	0	22	0.06391146190846647
1	0.001	0.2	10	1000	5	1200	10	0.75	7	100	0.2	Scenario4	1	176	22	4	0	0	27	0.105212253337919
2	0.001	0.2	10	1000	5	1200	10	0.75	7	100	0.5	Scenario4	1	118	18	0	0	0	17	0
3	0.001	0.2	10	1000	5	1200	10	0.75	7	100	0.8	Scenario4	1	115	12	1	0	0	22	0.06391146190846647
1	0.001	0.2	10	1000	5	1200	10	0.75	7	100	0.2	Scenario4	1	177	25	4	0	0	27	0.09854451725624348
2	0.001	0.2	10	1000	5	1200	10	0.75	7	100	0.5	Scenario4	1	119	18	0	0	0	17	0
3	0.001	0.2	10	1000	5	1200	10	0.75	7	100	0.8	Scenario4	1	116	12	1	0	0	22	0.06391146190846647
4	0.001	0.2	20	1000	5	1200	10	0.75	7	100	0.2	Scenario4	1	202	11	60	0	0	28	-0.0055591678551589925
2	0.001	0.2	10	1000	5	1200	10	0.75	7	100	0.5	Scenario4	1	120	18	0	0	0	17	0
3	0.001	0.2	10	1000	5	1200	10	0.75	7	100	0.8	Scenario4	1	117	12	1	0	0	22	0.06391146190846647
1	0.001	0.2	10	1000	5	1200	10	0.75	7	100	0.2	Scenario4	1	178	25	5	0	0	27	0.11018421194105663
3	0.001	0.2	10	1000	5	1200	10	0.75	7	100	0.8	Scenario4	1	118	12	1	0	0	22	0.06391146190846647
4	0.001	0.2	20	1000	5	1200	10	0.75	7	100	0.2	Scenario4	1	203	10	62	0	0	28	-0.007394730674776962
2	0.001	0.2	10	1000	5	1200	10	0.75	7	100	0.5	Scenario4	1	121	18	0	0	0	17	0
1	0.001	0.2	10	1000	5	1200	10	0.75	7	100	0.2	Scenario4	1	179	25	7	0	0	27	0.1246385993326543
3	0.001	0.2	10	1000	5	1200	10	0.75	7	100	0.8	Scenario4	1	119	12	1	0	0	22	0.06391146190846647
2	0.001	0.2	10	1000	5	1200	10	0.75	7	100	0.5	Scenario4	1	122	18	0	0	0	17	0
3	0.001	0.2	10	1000	5	1200	10	0.75	7	100	0.8	Scenario4	1	120	11	2	0	0	22	0.1041645122048111
4	0.001	0.2	20	1000	5	1200	10	0.75	7	100	0.2	Scenario4	1	204	10	64	0	0	28	-0.007673173838987066
1	0.001	0.2	10	1000	5	1200	10	0.75	7	100	0.2	Scenario4	1	180	26	7	0	0	27	0.12330005559964448
2	0.001	0.2	10	1000	5	1200	10	0.75	7	100	0.5	Scenario4	1	123	18	0	0	0	17	0
3	0.001	0.2	10	1000	5	1200	10	0.75	7	100	0.8	Scenario4	1	121	11	2	0	0	22	0.1041645122048111
1	0.001	0.2	10	1000	5	1200	10	0.75	7	100	0.2	Scenario4	1	181	27	7	0	0	27	0.12191966313020255
2	0.001	0.2	10	1000	5	1200	10	0.75	7	100	0.5	Scenario4	1	124	18	0	0	0	17	0
3	0.001	0.2	10	1000	5	1200	10	0.75	7	100	0.8	Scenario4	1	122	11	2	0	0	22	0.1041645122048111
4	0.001	0.2	20	1000	5	1200	10	0.75	7	100	0.2	Scenario4	1	205	12	64	0	0	28	-0.004902312791744119
3	0.001	0.2	10	1000	5	1200	10	0.75	7	100	0.8	Scenario4	1	123	12	1	0	0	22	0.06391146190846647
2	0.001	0.2	10	1000	5	1200	10	0.75	7	100	0.5	Scenario4	1	125	18	0	0	0	17	0
1	0.001	0.2	10	1000	5	1200	10	0.75	7	100	0.2	Scenario4	1	182	27	8	0	0	27	0.12658922624685381
3	0.001	0.2	10	1000	5	1200	10	0.75	7	100	0.8	Scenario4	1	124	12	1	0	0	22	0.06391146190846647
2	0.001	0.2	10	1000	5	1200	10	0.75	7	100	0.5	Scenario4	1	126	18	0	0	0	17	0
4	0.001	0.2	20	1000	5	1200	10	0.75	7	100	0.2	Scenario4	1	206	12	67	0	0	28	-0.00556615222554407
1	0.001	0.2	10	1000	5	1200	10	0.75	7	100	0.2	Scenario4	1	183	26	9	0	0	27	0.13040306846794497
3	0.001	0.2	10	1000	5	1200	10	0.75	7	100	0.8	Scenario4	1	125	12	1	0	0	22	0.06391146190846647
2	0.001	0.2	10	1000	5	1200	10	0.75	7	100	0.5	Scenario4	1	127	18	0	0	0	17	0
3	0.001	0.2	10	1000	5	1200	10	0.75	7	100	0.8	Scenario4	1	126	12	1	0	0	22	0.06391146190846647
1	0.001	0.2	10	1000	5	1200	10	0.75	7	100	0.2	Scenario4	1	184	27	9	0	0	27	0.12969879792180286
2	0.001	0.2	10	1000	5	1200	10	0.75	7	100	0.5	Scenario4	1	128	18	0	0	0	17	0
4	0.001	0.2	20	1000	5	1200	10	0.75	7	100	0.2	Scenario4	1	207	13	67	0	0	28	-0.004061115809913985
3	0.001	0.2	10	1000	5	1200	10	0.75	7	100	0.8	Scenario4	1	127	12	1	0	0	22	0.06391146190846647
2	0.001	0.2	10	1000	5	1200	10	0.75	7	100	0.5	Scenario4	1	129	18	0	0	0	17	0
3	0.001	0.2	10	1000	5	1200	10	0.75	7	100	0.8	Scenario4	1	128	13	0	0	0	22	0
1	0.001	0.2	10	1000	5	1200	10	0.75	7	100	0.2	Scenario4	1	185	31	7	0	0	27	0.11619189888648071
2	0.001	0.2	10	1000	5	1200	10	0.75	7	100	0.5	Scenario4	1	130	18	0	0	0	17	0
3	0.001	0.2	10	1000	5	1200	10	0.75	7	100	0.8	Scenario4	1	129	13	0	0	0	22	0
4	0.001	0.2	20	1000	5	1200	10	0.75	7	100	0.2	Scenario4	1	208	13	67	0	0	28	-0.004061115809913985
2	0.001	0.2	10	1000	5	1200	10	0.75	7	100	0.5	Scenario4	1	131	18	0	0	0	17	0
3	0.001	0.2	10	1000	5	1200	10	0.75	7	100	0.8	Scenario4	1	130	13	0	0	0	22	0
1	0.001	0.2	10	1000	5	1200	10	0.75	7	100	0.2	Scenario4	1	186	34	7	0	0	27	0.11187641752560865
3	0.001	0.2	10	1000	5	1200	10	0.75	7	100	0.8	Scenario4	1	131	13	0	0	0	22	0
2	0.001	0.2	10	1000	5	1200	10	0.75	7	100	0.5	Scenario4	1	132	18	0	0	0	17	0
4	0.001	0.2	20	1000	5	1200	10	0.75	7	100	0.2	Scenario4	1	209	16	65	0	0	28	0.002146272773920366
3	0.001	0.2	10	1000	5	1200	10	0.75	7	100	0.8	Scenario4	1	132	13	0	0	0	22	0
1	0.001	0.2	10	1000	5	1200	10	0.75	7	100	0.2	Scenario4	1	187	37	7	0	0	27	0.10766902825194212
2	0.001	0.2	10	1000	5	1200	10	0.75	7	100	0.5	Scenario4	1	133	18	0	0	0	17	0
3	0.001	0.2	10	1000	5	1200	10	0.75	7	100	0.8	Scenario4	1	133	13	0	0	0	22	0
2	0.001	0.2	10	1000	5	1200	10	0.75	7	100	0.5	Scenario4	1	134	18	0	0	0	17	0
3	0.001	0.2	10	1000	5	1200	10	0.75	7	100	0.8	Scenario4	1	134	13	0	0	0	22	0
4	0.001	0.2	20	1000	5	1200	10	0.75	7	100	0.2	Scenario4	1	210	16	65	0	0	28	0.002146272773920366
1	0.001	0.2	10	1000	5	1200	10	0.75	7	100	0.2	Scenario4	1	188	39	8	0	0	27	0.11178775188742596
2	0.001	0.2	10	1000	5	1200	10	0.75	7	100	0.5	Scenario4	1	135	18	0	0	0	17	0
3	0.001	0.2	10	1000	5	1200	10	0.75	7	100	0.8	Scenario4	1	135	13	0	0	0	22	0
2	0.001	0.2	10	1000	5	1200	10	0.75	7	100	0.5	Scenario4	1	136	18	0	0	0	17	0
3	0.001	0.2	10	1000	5	1200	10	0.75	7	100	0.8	Scenario4	1	136	13	0	0	0	22	0
1	0.001	0.2	10	1000	5	1200	10	0.75	7	100	0.2	Scenario4	1	189	40	9	0	0	27	0.11622777842721646
4	0.001	0.2	20	1000	5	1200	10	0.75	7	100	0.2	Scenario4	1	211	16	66	0	0	28	0.0017081720782644828
2	0.001	0.2	10	1000	5	1200	10	0.75	7	100	0.5	Scenario4	1	137	18	0	0	0	17	0
3	0.001	0.2	10	1000	5	1200	10	0.75	7	100	0.8	Scenario4	1	137	13	0	0	0	22	0
3	0.001	0.2	10	1000	5	1200	10	0.75	7	100	0.8	Scenario4	1	138	13	0	0	0	22	0
2	0.001	0.2	10	1000	5	1200	10	0.75	7	100	0.5	Scenario4	1	138	18	0	0	0	17	0
1	0.001	0.2	10	1000	5	1200	10	0.75	7	100	0.2	Scenario4	1	190	41	8	0	0	27	0.10930901207750776
3	0.001	0.2	10	1000	5	1200	10	0.75	7	100	0.8	Scenario4	1	139	13	0	0	0	22	0
4	0.001	0.2	20	1000	5	1200	10	0.75	7	100	0.2	Scenario4	1	212	16	68	0	0	28	8.857439592936576E-4
2	0.001	0.2	10	1000	5	1200	10	0.75	7	100	0.5	Scenario4	1	139	18	0	0	0	17	0
3	0.001	0.2	10	1000	5	1200	10	0.75	7	100	0.8	Scenario4	1	140	13	0	0	0	22	0
2	0.001	0.2	10	1000	5	1200	10	0.75	7	100	0.5	Scenario4	1	140	18	0	0	0	17	0
1	0.001	0.2	10	1000	5	1200	10	0.75	7	100	0.2	Scenario4	1	191	43	8	0	0	27	0.10688263165581109
3	0.001	0.2	10	1000	5	1200	10	0.75	7	100	0.8	Scenario4	1	141	13	0	0	0	22	0
2	0.001	0.2	10	1000	5	1200	10	0.75	7	100	0.5	Scenario4	1	141	18	0	0	0	17	0
4	0.001	0.2	20	1000	5	1200	10	0.75	7	100	0.2	Scenario4	1	213	16	68	0	0	28	8.857439592936576E-4
3	0.001	0.2	10	1000	5	1200	10	0.75	7	100	0.8	Scenario4	1	142	13	0	0	0	22	0
2	0.001	0.2	10	1000	5	1200	10	0.75	7	100	0.5	Scenario4	1	142	18	0	0	0	17	0
3	0.001	0.2	10	1000	5	1200	10	0.75	7	100	0.8	Scenario4	1	143	11	2	0	0	22	0.1041645122048111
1	0.001	0.2	10	1000	5	1200	10	0.75	7	100	0.2	Scenario4	1	192	45	7	0	0	27	0.09732105001590008
2	0.001	0.2	10	1000	5	1200	10	0.75	7	100	0.5	Scenario4	1	143	18	0	0	0	17	0
3	0.001	0.2	10	1000	5	1200	10	0.75	7	100	0.8	Scenario4	1	144	11	2	0	0	22	0.1041645122048111
4	0.001	0.2	20	1000	5	1200	10	0.75	7	100	0.2	Scenario4	1	214	16	70	0	0	28	1.296141196140264E-4
2	0.001	0.2	10	1000	5	1200	10	0.75	7	100	0.5	Scenario4	1	144	18	0	0	0	17	0
3	0.001	0.2	10	1000	5	1200	10	0.75	7	100	0.8	Scenario4	1	145	11	2	0	0	22	0.1041645122048111
1	0.001	0.2	10	1000	5	1200	10	0.75	7	100	0.2	Scenario4	1	193	46	7	0	0	27	0.09612766562254031
3	0.001	0.2	10	1000	5	1200	10	0.75	7	100	0.8	Scenario4	1	146	12	1	0	0	22	0.06391146190846647
2	0.001	0.2	10	1000	5	1200	10	0.75	7	100	0.5	Scenario4	1	145	18	0	0	0	17	0
4	0.001	0.2	20	1000	5	1200	10	0.75	7	100	0.2	Scenario4	1	215	17	71	0	0	29	0.0015798582248664171
3	0.001	0.2	10	1000	5	1200	10	0.75	7	100	0.8	Scenario4	1	147	12	1	0	0	22	0.06391146190846647
2	0.001	0.2	10	1000	5	1200	10	0.75	7	100	0.5	Scenario4	1	146	18	0	0	0	17	0
3	0.001	0.2	10	1000	5	1200	10	0.75	7	100	0.8	Scenario4	1	148	12	1	0	0	22	0.06391146190846647
1	0.001	0.2	10	1000	5	1200	10	0.75	7	100	0.2	Scenario4	1	194	47	6	0	0	27	0.08650137751950286
2	0.001	0.2	10	1000	5	1200	10	0.75	7	100	0.5	Scenario4	1	147	18	0	0	0	17	0
3	0.001	0.2	10	1000	5	1200	10	0.75	7	100	0.8	Scenario4	1	149	12	1	0	0	22	0.06391146190846647
2	0.001	0.2	10	1000	5	1200	10	0.75	7	100	0.5	Scenario4	1	148	18	0	0	0	17	0
4	0.001	0.2	20	1000	5	1200	10	0.75	7	100	0.2	Scenario4	1	216	18	71	0	0	29	0.0034700364683493573
3	0.001	0.2	10	1000	5	1200	10	0.75	7	100	0.8	Scenario4	1	150	12	1	0	0	22	0.06391146190846647
2	0.001	0.2	10	1000	5	1200	10	0.75	7	100	0.5	Scenario4	1	149	18	0	0	0	17	0
3	0.001	0.2	10	1000	5	1200	10	0.75	7	100	0.8	Scenario4	1	151	12	1	0	0	22	0.06391146190846647
1	0.001	0.2	10	1000	5	1200	10	0.75	7	100	0.2	Scenario4	1	195	48	6	0	0	27	0.0853578986747578
3	0.001	0.2	10	1000	5	1200	10	0.75	7	100	0.8	Scenario4	1	152	13	0	0	0	22	0
2	0.001	0.2	10	1000	5	1200	10	0.75	7	100	0.5	Scenario4	1	150	18	0	0	0	17	0
4	0.001	0.2	20	1000	5	1200	10	0.75	7	100	0.2	Scenario4	1	217	18	74	0	0	29	0.0022247733358018856
3	0.001	0.2	10	1000	5	1200	10	0.75	7	100	0.8	Scenario4	1	153	13	0	0	0	22	0
2	0.001	0.2	10	1000	5	1200	10	0.75	7	100	0.5	Scenario4	1	151	18	0	0	0	17	0
3	0.001	0.2	10	1000	5	1200	10	0.75	7	100	0.8	Scenario4	1	154	13	0	0	0	22	0
1	0.001	0.2	10	1000	5	1200	10	0.75	7	100	0.2	Scenario4	1	196	47	7	0	0	27	0.09495683650895448
2	0.001	0.2	10	1000	5	1200	10	0.75	7	100	0.5	Scenario4	1	152	18	0	0	0	17	0
3	0.001	0.2	10	1000	5	1200	10	0.75	7	100	0.8	Scenario4	1	155	12	1	0	0	22	0.06391146190846647
2	0.001	0.2	10	1000	5	1200	10	0.75	7	100	0.5	Scenario4	1	153	18	0	0	0	17	0
4	0.001	0.2	20	1000	5	1200	10	0.75	7	100	0.2	Scenario4	1	218	19	74	0	0	29	0.004058242405602785
3	0.001	0.2	10	1000	5	1200	10	0.75	7	100	0.8	Scenario4	1	156	12	1	0	0	22	0.06391146190846647
2	0.001	0.2	10	1000	5	1200	10	0.75	7	100	0.5	Scenario4	1	154	18	0	0	0	17	0
3	0.001	0.2	10	1000	5	1200	10	0.75	7	100	0.8	Scenario4	1	157	12	1	0	0	22	0.06391146190846647
1	0.001	0.2	10	1000	5	1200	10	0.75	7	100	0.2	Scenario4	1	197	47	8	0	0	27	0.10221585805403846
2	0.001	0.2	10	1000	5	1200	10	0.75	7	100	0.5	Scenario4	1	155	18	0	0	0	17	0
3	0.001	0.2	10	1000	5	1200	10	0.75	7	100	0.8	Scenario4	1	158	13	1	0	0	22	0.06021022749095151
4	0.001	0.2	20	1000	5	1200	10	0.75	7	100	0.2	Scenario4	1	219	19	74	0	0	29	0.004058242405602785
2	0.001	0.2	10	1000	5	1200	10	0.75	7	100	0.5	Scenario4	1	156	18	0	0	0	17	0
3	0.001	0.2	10	1000	5	1200	10	0.75	7	100	0.8	Scenario4	1	159	14	1	0	0	22	0.05689474019042488
1	0.001	0.2	10	1000	5	1200	10	0.75	7	100	0.2	Scenario4	1	198	49	9	0	0	27	0.10627196631082445
2	0.001	0.2	10	1000	5	1200	10	0.75	7	100	0.5	Scenario4	1	157	18	0	0	0	17	0
3	0.001	0.2	10	1000	5	1200	10	0.75	7	100	0.8	Scenario4	1	160	14	1	0	0	22	0.05689474019042488
2	0.001	0.2	10	1000	5	1200	10	0.75	7	100	0.5	Scenario4	1	158	18	0	0	0	17	0
4	0.001	0.2	20	1000	5	1200	10	0.75	7	100	0.2	Scenario4	1	220	19	76	0	0	29	0.0032215291734889514
3	0.001	0.2	10	1000	5	1200	10	0.75	7	100	0.8	Scenario4	1	161	14	1	0	0	22	0.05689474019042488
2	0.001	0.2	10	1000	5	1200	10	0.75	7	100	0.5	Scenario4	1	159	18	0	0	0	17	0
3	0.001	0.2	10	1000	5	1200	10	0.75	7	100	0.8	Scenario4	1	162	14	1	0	0	22	0.05689474019042488
1	0.001	0.2	10	1000	5	1200	10	0.75	7	100	0.2	Scenario4	1	199	51	10	0	0	27	0.10966582217293293
2	0.001	0.2	10	1000	5	1200	10	0.75	7	100	0.5	Scenario4	1	160	18	0	0	0	17	0
3	0.001	0.2	10	1000	5	1200	10	0.75	7	100	0.8	Scenario4	1	163	14	1	0	0	22	0.05689474019042488
4	0.001	0.2	20	1000	5	1200	10	0.75	7	100	0.2	Scenario4	1	221	19	79	0	0	29	0.002073453596178431
2	0.001	0.2	10	1000	5	1200	10	0.75	7	100	0.5	Scenario4	1	161	18	0	0	0	17	0
3	0.001	0.2	10	1000	5	1200	10	0.75	7	100	0.8	Scenario4	1	164	15	2	0	0	22	0.08825392170662
2	0.001	0.2	10	1000	5	1200	10	0.75	7	100	0.5	Scenario4	1	162	18	0	0	0	17	0
3	0.001	0.2	10	1000	5	1200	10	0.75	7	100	0.8	Scenario4	1	165	15	2	0	0	22	0.08825392170662
1	0.001	0.2	10	1000	5	1200	10	0.75	7	100	0.2	Scenario4	1	200	52	11	0	0	27	0.11345343681753048
2	0.001	0.2	10	1000	5	1200	10	0.75	7	100	0.5	Scenario4	1	163	19	0	0	0	17	0
3	0.001	0.2	10	1000	5	1200	10	0.75	7	100	0.8	Scenario4	1	166	15	2	0	0	22	0.08825392170662
4	0.001	0.2	20	1000	5	1200	10	0.75	7	100	0.2	Scenario4	1	222	20	80	0	0	30	0.003385131753275435
2	0.001	0.2	10	1000	5	1200	10	0.75	7	100	0.5	Scenario4	1	164	19	0	0	0	17	0
3	0.001	0.2	10	1000	5	1200	10	0.75	7	100	0.8	Scenario4	1	167	15	2	0	0	22	0.08825392170662
1	0.001	0.2	10	1000	5	1200	10	0.75	7	100	0.2	Scenario4	1	201	54	11	0	0	27	0.11161261576220631
2	0.001	0.2	10	1000	5	1200	10	0.75	7	100	0.5	Scenario4	1	165	21	0	0	0	17	0
3	0.001	0.2	10	1000	5	1200	10	0.75	7	100	0.8	Scenario4	1	168	18	0	0	0	22	0
4	0.001	0.2	20	1000	5	1200	10	0.75	7	100	0.2	Scenario4	1	223	19	81	0	0	30	0.0013730245252465835
2	0.001	0.2	10	1000	5	1200	10	0.75	7	100	0.5	Scenario4	1	166	21	0	0	0	17	0
3	0.001	0.2	10	1000	5	1200	10	0.75	7	100	0.8	Scenario4	1	169	19	0	0	0	22	0
2	0.001	0.2	10	1000	5	1200	10	0.75	7	100	0.5	Scenario4	1	167	22	0	0	0	17	0
3	0.001	0.2	10	1000	5	1200	10	0.75	7	100	0.8	Scenario4	1	170	20	0	0	0	22	0
1	0.001	0.2	10	1000	5	1200	10	0.75	7	100	0.2	Scenario4	1	202	55	10	0	0	27	0.10578433279447766
2	0.001	0.2	10	1000	5	1200	10	0.75	7	100	0.5	Scenario4	1	168	24	0	0	0	17	0
4	0.001	0.2	20	1000	5	1200	10	0.75	7	100	0.2	Scenario4	1	224	20	81	0	0	30	0.003005705956462184
3	0.001	0.2	10	1000	5	1200	10	0.75	7	100	0.8	Scenario4	1	171	20	0	0	0	22	0
2	0.001	0.2	10	1000	5	1200	10	0.75	7	100	0.5	Scenario4	1	169	23	1	0	0	17	0.03784969643061631
3	0.001	0.2	10	1000	5	1200	10	0.75	7	100	0.8	Scenario4	1	172	21	0	0	0	22	0
1	0.001	0.2	10	1000	5	1200	10	0.75	7	100	0.2	Scenario4	1	203	56	11	0	0	27	0.1097960154191152
2	0.001	0.2	10	1000	5	1200	10	0.75	7	100	0.5	Scenario4	1	170	23	2	0	0	17	0.06624861811011677
3	0.001	0.2	10	1000	5	1200	10	0.75	7	100	0.8	Scenario4	1	173	21	0	0	0	22	0
4	0.001	0.2	20	1000	5	1200	10	0.75	7	100	0.2	Scenario4	1	225	20	82	0	0	30	0.0026388827680059145
2	0.001	0.2	10	1000	5	1200	10	0.75	7	100	0.5	Scenario4	1	171	24	2	0	0	17	0.06419720949022317
3	0.001	0.2	10	1000	5	1200	10	0.75	7	100	0.8	Scenario4	1	174	23	0	0	0	22	0
2	0.001	0.2	10	1000	5	1200	10	0.75	7	100	0.5	Scenario4	1	172	26	2	0	0	17	0.06043741632378153
1	0.001	0.2	10	1000	5	1200	10	0.75	7	100	0.2	Scenario4	1	204	58	11	0	0	27	0.10800794192715035
3	0.001	0.2	10	1000	5	1200	10	0.75	7	100	0.8	Scenario4	1	175	25	0	0	0	22	0
4	0.001	0.2	20	1000	5	1200	10	0.75	7	100	0.2	Scenario4	1	226	21	83	0	0	30	0.00390845373035752
2	0.001	0.2	10	1000	5	1200	10	0.75	7	100	0.5	Scenario4	1	173	28	2	0	0	17	0.05707834411317068
3	0.001	0.2	10	1000	5	1200	10	0.75	7	100	0.8	Scenario4	1	176	26	0	0	0	22	0
2	0.001	0.2	10	1000	5	1200	10	0.75	7	100	0.5	Scenario4	1	174	29	2	0	0	17	0.05553060332363527
1	0.001	0.2	10	1000	5	1200	10	0.75	7	100	0.2	Scenario4	1	205	59	11	0	0	27	0.1071256416338034
4	0.001	0.2	20	1000	5	1200	10	0.75	7	100	0.2	Scenario4	1	227	23	82	0	0	31	0.007760107750910112
3	0.001	0.2	10	1000	5	1200	10	0.75	7	100	0.8	Scenario4	1	177	26	0	0	0	22	0
2	0.001	0.2	10	1000	5	1200	10	0.75	7	100	0.5	Scenario4	1	175	30	2	0	0	17	0.05406217401626001
3	0.001	0.2	10	1000	5	1200	10	0.75	7	100	0.8	Scenario4	1	178	28	0	0	0	22	0
2	0.001	0.2	10	1000	5	1200	10	0.75	7	100	0.5	Scenario4	1	176	31	2	0	0	17	0.052667351629577884
4	0.001	0.2	20	1000	5	1200	10	0.75	7	100	0.2	Scenario4	1	228	23	81	0	0	32	0.008227352400691045
1	0.001	0.2	10	1000	5	1200	10	0.75	7	100	0.2	Scenario4	1	206	62	10	0	0	27	0.09939636006016744
3	0.001	0.2	10	1000	5	1200	10	0.75	7	100	0.8	Scenario4	1	179	29	0	0	0	22	0
2	0.001	0.2	10	1000	5	1200	10	0.75	7	100	0.5	Scenario4	1	177	31	3	0	0	17	0.07168227907594768
3	0.001	0.2	10	1000	5	1200	10	0.75	7	100	0.8	Scenario4	1	180	30	0	0	0	22	0
2	0.001	0.2	10	1000	5	1200	10	0.75	7	100	0.5	Scenario4	1	178	33	3	0	0	17	0.06853934292765228
4	0.001	0.2	20	1000	5	1200	10	0.75	7	100	0.2	Scenario4	1	229	23	80	0	0	33	0.008709191828507275
1	0.001	0.2	10	1000	5	1200	10	0.75	7	100	0.2	Scenario4	1	207	66	7	0	0	27	0.07658664417284608
3	0.001	0.2	10	1000	5	1200	10	0.75	7	100	0.8	Scenario4	1	181	31	0	0	0	22	0
2	0.001	0.2	10	1000	5	1200	10	0.75	7	100	0.5	Scenario4	1	179	34	3	0	0	17	0.06706332177547684
4	0.001	0.2	20	1000	5	1200	10	0.75	7	100	0.2	Scenario4	1	230	23	80	0	0	34	0.008709191828507275
3	0.001	0.2	10	1000	5	1200	10	0.75	7	100	0.8	Scenario4	1	182	34	0	0	0	22	0
2	0.001	0.2	10	1000	5	1200	10	0.75	7	100	0.5	Scenario4	1	180	34	4	0	0	17	0.0819759133540666
1	0.001	0.2	10	1000	5	1200	10	0.75	7	100	0.2	Scenario4	1	208	68	6	0	0	27	0.06716238295044273
3	0.001	0.2	10	1000	5	1200	10	0.75	7	100	0.8	Scenario4	1	183	34	0	0	0	22	0
2	0.001	0.2	10	1000	5	1200	10	0.75	7	100	0.5	Scenario4	1	181	39	2	0	0	17	0.043619360019883834
4	0.001	0.2	20	1000	5	1200	10	0.75	7	100	0.2	Scenario4	1	231	24	79	0	0	34	0.011096028315796001
3	0.001	0.2	10	1000	5	1200	10	0.75	7	100	0.8	Scenario4	1	184	34	0	0	0	22	0
2	0.001	0.2	10	1000	5	1200	10	0.75	7	100	0.5	Scenario4	1	182	42	1	0	0	17	0.022066537100766094
1	0.001	0.2	10	1000	5	1200	10	0.75	7	100	0.2	Scenario4	1	209	68	7	0	0	27	0.07502171960556701
4	0.001	0.2	20	1000	5	1200	10	0.75	7	100	0.2	Scenario4	1	232	25	79	0	0	34	0.013015246265047013
3	0.001	0.2	10	1000	5	1200	10	0.75	7	100	0.8	Scenario4	1	185	35	0	0	0	22	0
2	0.001	0.2	10	1000	5	1200	10	0.75	7	100	0.5	Scenario4	1	183	42	2	0	0	17	0.04096878834818084
1	0.001	0.2	10	1000	5	1200	10	0.75	7	100	0.2	Scenario4	1	210	68	9	0	0	27	0.08856099834108773
3	0.001	0.2	10	1000	5	1200	10	0.75	7	100	0.8	Scenario4	1	186	34	1	0	0	22	0.02677647452436767
2	0.001	0.2	10	1000	5	1200	10	0.75	7	100	0.5	Scenario4	1	184	44	4	0	0	17	0.0685936243308259
4	0.001	0.2	20	1000	5	1200	10	0.75	7	100	0.2	Scenario4	1	233	26	79	0	0	34	0.014958156733786396
3	0.001	0.2	10	1000	5	1200	10	0.75	7	100	0.8	Scenario4	1	187	36	1	0	0	22	0.02542084711989235
2	0.001	0.2	10	1000	5	1200	10	0.75	7	100	0.5	Scenario4	1	185	48	4	0	0	17	0.06432796286992631
1	0.001	0.2	10	1000	5	1200	10	0.75	7	100	0.2	Scenario4	1	211	70	9	0	0	27	0.08697563261190745
4	0.001	0.2	20	1000	5	1200	10	0.75	7	100	0.2	Scenario4	1	234	26	79	0	0	34	0.014958156733786396
3	0.001	0.2	10	1000	5	1200	10	0.75	7	100	0.8	Scenario4	1	188	36	1	0	0	22	0.02542084711989235
2	0.001	0.2	10	1000	5	1200	10	0.75	7	100	0.5	Scenario4	1	186	51	3	0	0	17	0.04890775973671712
3	0.001	0.2	10	1000	5	1200	10	0.75	7	100	0.8	Scenario4	1	189	36	1	0	0	22	0.02542084711989235
4	0.001	0.2	20	1000	5	1200	10	0.75	7	100	0.2	Scenario4	1	235	26	79	0	0	34	0.014958156733786396
1	0.001	0.2	10	1000	5	1200	10	0.75	7	100	0.2	Scenario4	1	212	72	9	0	0	27	0.08543893231819791
2	0.001	0.2	10	1000	5	1200	10	0.75	7	100	0.5	Scenario4	1	187	55	4	0	0	17	0.05797337165215568
3	0.001	0.2	10	1000	5	1200	10	0.75	7	100	0.8	Scenario4	1	190	37	1	0	0	22	0.024793019159759767
4	0.001	0.2	20	1000	5	1200	10	0.75	7	100	0.2	Scenario4	1	236	25	80	0	0	35	0.012452993034001315
3	0.001	0.2	10	1000	5	1200	10	0.75	7	100	0.8	Scenario4	1	191	39	0	0	0	22	0
1	0.001	0.2	10	1000	5	1200	10	0.75	7	100	0.2	Scenario4	1	213	73	9	0	0	27	0.08468834283667968
2	0.001	0.2	10	1000	5	1200	10	0.75	7	100	0.5	Scenario4	1	188	56	6	0	0	17	0.0770984663547914
3	0.001	0.2	10	1000	5	1200	10	0.75	7	100	0.8	Scenario4	1	192	41	1	0	0	22	0.022562950458744305
4	0.001	0.2	20	1000	5	1200	10	0.75	7	100	0.2	Scenario4	1	237	27	79	0	0	36	0.016919614209054478
2	0.001	0.2	10	1000	5	1200	10	0.75	7	100	0.5	Scenario4	1	189	59	6	0	0	17	0.07436677887313022
1	0.001	0.2	10	1000	5	1200	10	0.75	7	100	0.2	Scenario4	1	214	76	8	0	0	27	0.07620635198077513
3	0.001	0.2	10	1000	5	1200	10	0.75	7	100	0.8	Scenario4	1	193	43	1	0	0	22	0.021591430823277483
4	0.001	0.2	20	1000	5	1200	10	0.75	7	100	0.2	Scenario4	1	238	26	81	0	0	36	0.013788046074819956
2	0.001	0.2	10	1000	5	1200	10	0.75	7	100	0.5	Scenario4	1	190	60	8	0	0	17	0.08894136044349225
3	0.001	0.2	10	1000	5	1200	10	0.75	7	100	0.8	Scenario4	1	194	46	1	0	0	22	0.020281105381156534
1	0.001	0.2	10	1000	5	1200	10	0.75	7	100	0.2	Scenario4	1	215	77	11	0	0	27	0.09278807954950907
4	0.001	0.2	20	1000	5	1200	10	0.75	7	100	0.2	Scenario4	1	239	27	79	0	0	37	0.016919614209054478
2	0.001	0.2	10	1000	5	1200	10	0.75	7	100	0.5	Scenario4	1	191	63	6	0	0	17	0.07099349296834366
3	0.001	0.2	10	1000	5	1200	10	0.75	7	100	0.8	Scenario4	1	195	46	1	0	0	22	0.020281105381156534
4	0.001	0.2	20	1000	5	1200	10	0.75	7	100	0.2	Scenario4	1	240	28	78	0	0	37	0.01956531461204254
1	0.001	0.2	10	1000	5	1200	10	0.75	7	100	0.2	Scenario4	1	216	78	12	0	0	27	0.09686765919252477
3	0.001	0.2	10	1000	5	1200	10	0.75	7	100	0.8	Scenario4	1	196	47	1	0	0	22	0.01987888306375309
2	0.001	0.2	10	1000	5	1200	10	0.75	7	100	0.5	Scenario4	1	192	64	6	0	0	17	0.07019463778408877
4	0.001	0.2	20	1000	5	1200	10	0.75	7	100	0.2	Scenario4	1	241	29	78	0	0	37	0.021578362729039863
3	0.001	0.2	10	1000	5	1200	10	0.75	7	100	0.8	Scenario4	1	197	49	2	0	0	22	0.03587064262062749
2	0.001	0.2	10	1000	5	1200	10	0.75	7	100	0.5	Scenario4	1	193	64	8	0	0	17	0.08541881074337344
1	0.001	0.2	10	1000	5	1200	10	0.75	7	100	0.2	Scenario4	1	217	79	13	0	0	27	0.10054625450109056
3	0.001	0.2	10	1000	5	1200	10	0.75	7	100	0.8	Scenario4	1	198	49	2	0	0	22	0.03587064262062749
4	0.001	0.2	20	1000	5	1200	10	0.75	7	100	0.2	Scenario4	1	242	29	78	0	0	37	0.021578362729039863
2	0.001	0.2	10	1000	5	1200	10	0.75	7	100	0.5	Scenario4	1	194	66	9	0	0	17	0.09019655252441809
3	0.001	0.2	10	1000	5	1200	10	0.75	7	100	0.8	Scenario4	1	199	49	2	0	0	22	0.03587064262062749
1	0.001	0.2	10	1000	5	1200	10	0.75	7	100	0.2	Scenario4	1	218	81	12	0	0	27	0.09480054187783561
4	0.001	0.2	20	1000	5	1200	10	0.75	7	100	0.2	Scenario4	1	243	31	76	0	0	37	0.027175258045247962
2	0.001	0.2	10	1000	5	1200	10	0.75	7	100	0.5	Scenario4	1	195	66	11	0	0	17	0.1011929160732604
3	0.001	0.2	10	1000	5	1200	10	0.75	7	100	0.8	Scenario4	1	200	50	2	0	0	22	0.035243197924398326
4	0.001	0.2	20	1000	5	1200	10	0.75	7	100	0.2	Scenario4	1	244	30	77	0	0	37	0.024340465266663804
1	0.001	0.2	10	1000	5	1200	10	0.75	7	100	0.2	Scenario4	1	219	86	9	0	0	27	0.07591267836864891
3	0.001	0.2	10	1000	5	1200	10	0.75	7	100	0.8	Scenario4	1	201	51	2	0	0	22	0.0346371472664834
2	0.001	0.2	10	1000	5	1200	10	0.75	7	100	0.5	Scenario4	1	196	68	9	0	0	17	0.08856099834108773
3	0.001	0.2	10	1000	5	1200	10	0.75	7	100	0.8	Scenario4	1	202	53	2	0	0	22	0.0334850349228564
4	0.001	0.2	20	1000	5	1200	10	0.75	7	100	0.2	Scenario4	1	245	32	75	0	0	37	0.030076756113503245
1	0.001	0.2	10	1000	5	1200	10	0.75	7	100	0.2	Scenario4	1	220	85	10	0	0	27	0.08216483766986912
2	0.001	0.2	10	1000	5	1200	10	0.75	7	100	0.5	Scenario4	1	197	67	11	0	0	17	0.10038199526469652
3	0.001	0.2	10	1000	5	1200	10	0.75	7	100	0.8	Scenario4	1	203	56	2	0	0	22	0.03189281081218271
4	0.001	0.2	20	1000	5	1200	10	0.75	7	100	0.2	Scenario4	1	246	32	75	0	0	37	0.030076756113503245
2	0.001	0.2	10	1000	5	1200	10	0.75	7	100	0.5	Scenario4	1	198	67	12	0	0	17	0.10505479575575241
1	0.001	0.2	10	1000	5	1200	10	0.75	7	100	0.2	Scenario4	1	221	87	9	0	0	27	0.07530647938456787
3	0.001	0.2	10	1000	5	1200	10	0.75	7	100	0.8	Scenario4	1	204	56	2	0	0	22	0.03189281081218271
4	0.001	0.2	20	1000	5	1200	10	0.75	7	100	0.2	Scenario4	1	247	37	73	0	0	38	0.04229280217998516
2	0.001	0.2	10	1000	5	1200	10	0.75	7	100	0.5	Scenario4	1	199	67	14	0	0	17	0.11295853612129025
3	0.001	0.2	10	1000	5	1200	10	0.75	7	100	0.8	Scenario4	1	205	56	2	0	0	22	0.03189281081218271
1	0.001	0.2	10	1000	5	1200	10	0.75	7	100	0.2	Scenario4	1	222	88	10	0	0	27	0.08029791179508186
4	0.001	0.2	20	1000	5	1200	10	0.75	7	100	0.2	Scenario4	1	248	39	72	0	0	38	0.0473806199439847
3	0.001	0.2	10	1000	5	1200	10	0.75	7	100	0.8	Scenario4	1	206	58	2	0	0	22	0.030912354299707193
2	0.001	0.2	10	1000	5	1200	10	0.75	7	100	0.5	Scenario4	1	200	68	15	0	0	17	0.11557699089409448
1	0.001	0.2	10	1000	5	1200	10	0.75	7	100	0.2	Scenario4	1	223	89	10	0	0	27	0.07969259799984889
4	0.001	0.2	20	1000	5	1200	10	0.75	7	100	0.2	Scenario4	1	249	39	72	0	0	38	0.0473806199439847
3	0.001	0.2	10	1000	5	1200	10	0.75	7	100	0.8	Scenario4	1	207	59	2	0	0	22	0.030444256484715517
2	0.001	0.2	10	1000	5	1200	10	0.75	7	100	0.5	Scenario4	1	201	69	17	0	0	17	0.12055393349517715
3	0.001	0.2	10	1000	5	1200	10	0.75	7	100	0.8	Scenario4	1	208	61	2	0	0	22	0.02954911020268099
4	0.001	0.2	20	1000	5	1200	10	0.75	7	100	0.2	Scenario4	1	250	43	68	0	0	39	0.059781297917003165
1	0.001	0.2	10	1000	5	1200	10	0.75	7	100	0.2	Scenario4	1	224	91	11	0	0	27	0.08364387374465763
2	0.001	0.2	10	1000	5	1200	10	0.75	7	100	0.5	Scenario4	1	202	72	16	0	0	17	0.11594610735822165
3	0.001	0.2	10	1000	5	1200	10	0.75	7	100	0.8	Scenario4	1	209	62	3	0	0	22	0.04154886944721334
4	0.001	0.2	20	1000	5	1200	10	0.75	7	100	0.2	Scenario4	1	251	44	65	0	0	42	0.06536738145421105
2	0.001	0.2	10	1000	5	1200	10	0.75	7	100	0.5	Scenario4	1	203	78	12	0	0	17	0.09686765919252477
1	0.001	0.2	10	1000	5	1200	10	0.75	7	100	0.2	Scenario4	1	225	93	12	0	0	27	0.08721449194930285
3	0.001	0.2	10	1000	5	1200	10	0.75	7	100	0.8	Scenario4	1	210	63	2	0	0	22	0.028704833959172903
4	0.001	0.2	20	1000	5	1200	10	0.75	7	100	0.2	Scenario4	1	252	49	60	0	0	42	0.081061845703142
2	0.001	0.2	10	1000	5	1200	10	0.75	7	100	0.5	Scenario4	1	204	78	12	0	0	17	0.09686765919252477
3	0.001	0.2	10	1000	5	1200	10	0.75	7	100	0.8	Scenario4	1	211	63	2	0	0	22	0.028704833959172903
1	0.001	0.2	10	1000	5	1200	10	0.75	7	100	0.2	Scenario4	1	226	94	14	0	0	27	0.09511810887289619
4	0.001	0.2	20	1000	5	1200	10	0.75	7	100	0.2	Scenario4	1	253	52	57	0	0	42	0.0901110938032401
3	0.001	0.2	10	1000	5	1200	10	0.75	7	100	0.8	Scenario4	1	212	65	2	0	0	22	0.027907235180298574
2	0.001	0.2	10	1000	5	1200	10	0.75	7	100	0.5	Scenario4	1	205	80	12	0	0	17	0.09548174547222185
1	0.001	0.2	10	1000	5	1200	10	0.75	7	100	0.2	Scenario4	1	227	97	15	0	0	27	0.09718945730819288
4	0.001	0.2	20	1000	5	1200	10	0.75	7	100	0.2	Scenario4	1	254	58	52	0	0	42	0.10534366053129847
3	0.001	0.2	10	1000	5	1200	10	0.75	7	100	0.8	Scenario4	1	213	66	2	0	0	22	0.027524753132566224
2	0.001	0.2	10	1000	5	1200	10	0.75	7	100	0.5	Scenario4	1	206	82	10	0	0	17	0.08411125477666916
3	0.001	0.2	10	1000	5	1200	10	0.75	7	100	0.8	Scenario4	1	214	67	2	0	0	22	0.02715256689196617
4	0.001	0.2	20	1000	5	1200	10	0.75	7	100	0.2	Scenario4	1	255	63	47	0	0	42	0.11700800360696888
1	0.001	0.2	10	1000	5	1200	10	0.75	7	100	0.2	Scenario4	1	228	101	14	0	0	27	0.09116817164681076
2	0.001	0.2	10	1000	5	1200	10	0.75	7	100	0.5	Scenario4	1	207	86	7	0	0	17	0.06325121023212427
3	0.001	0.2	10	1000	5	1200	10	0.75	7	100	0.8	Scenario4	1	215	67	2	0	0	23	0.02715256689196617
4	0.001	0.2	20	1000	5	1200	10	0.75	7	100	0.2	Scenario4	1	256	65	43	0	0	44	0.12306193489787545
2	0.001	0.2	10	1000	5	1200	10	0.75	7	100	0.5	Scenario4	1	208	86	7	0	0	17	0.06325121023212427
3	0.001	0.2	10	1000	5	1200	10	0.75	7	100	0.8	Scenario4	1	216	68	2	0	0	23	0.02679026832116582
1	0.001	0.2	10	1000	5	1200	10	0.75	7	100	0.2	Scenario4	1	229	104	14	0	0	27	0.08955830097379179
4	0.001	0.2	20	1000	5	1200	10	0.75	7	100	0.2	Scenario4	1	257	71	37	0	0	45	0.1309521585793808
3	0.001	0.2	10	1000	5	1200	10	0.75	7	100	0.8	Scenario4	1	217	69	2	0	0	23	0.026437470453242875
2	0.001	0.2	10	1000	5	1200	10	0.75	7	100	0.5	Scenario4	1	209	90	6	0	0	17	0.05415491868255995
1	0.001	0.2	10	1000	5	1200	10	0.75	7	100	0.2	Scenario4	1	230	107	14	0	0	27	0.08799637592328503
3	0.001	0.2	10	1000	5	1200	10	0.75	7	100	0.8	Scenario4	1	218	69	2	0	0	23	0.026437470453242875
4	0.001	0.2	20	1000	5	1200	10	0.75	7	100	0.2	Scenario4	1	258	73	34	0	0	46	0.13261114746041983
2	0.001	0.2	10	1000	5	1200	10	0.75	7	100	0.5	Scenario4	1	210	93	5	0	0	17	0.04542373634382829
3	0.001	0.2	10	1000	5	1200	10	0.75	7	100	0.8	Scenario4	1	219	70	1	0	0	23	0.013648222401550619
1	0.001	0.2	10	1000	5	1200	10	0.75	7	100	0.2	Scenario4	1	231	109	13	0	0	27	0.0829331620876555
4	0.001	0.2	20	1000	5	1200	10	0.75	7	100	0.2	Scenario4	1	259	76	30	0	0	47	0.13272924221474544
2	0.001	0.2	10	1000	5	1200	10	0.75	7	100	0.5	Scenario4	1	211	96	5	0	0	17	0.04423214711174269
3	0.001	0.2	10	1000	5	1200	10	0.75	7	100	0.8	Scenario4	1	220	71	1	0	0	23	0.013464637528287533
4	0.001	0.2	20	1000	5	1200	10	0.75	7	100	0.2	Scenario4	1	260	80	26	0	0	47	0.1296240506699246
1	0.001	0.2	10	1000	5	1200	10	0.75	7	100	0.2	Scenario4	1	232	109	14	0	0	27	0.08698104697153913
2	0.001	0.2	10	1000	5	1200	10	0.75	7	100	0.5	Scenario4	1	212	97	5	0	0	17	0.043848534128270764
3	0.001	0.2	10	1000	5	1200	10	0.75	7	100	0.8	Scenario4	1	221	73	1	0	0	23	0.013111881873403107
4	0.001	0.2	20	1000	5	1200	10	0.75	7	100	0.2	Scenario4	1	261	81	25	0	0	47	0.12827448346336778
3	0.001	0.2	10	1000	5	1200	10	0.75	7	100	0.8	Scenario4	1	222	73	1	0	0	23	0.013111881873403107
2	0.001	0.2	10	1000	5	1200	10	0.75	7	100	0.5	Scenario4	1	213	97	7	0	0	17	0.05765975978645773
1	0.001	0.2	10	1000	5	1200	10	0.75	7	100	0.2	Scenario4	1	233	111	12	0	0	28	0.07765454863238413
3	0.001	0.2	10	1000	5	1200	10	0.75	7	100	0.8	Scenario4	1	223	73	1	0	0	23	0.013111881873403107
4	0.001	0.2	20	1000	5	1200	10	0.75	7	100	0.2	Scenario4	1	262	86	20	0	0	47	0.11777918086764742
2	0.001	0.2	10	1000	5	1200	10	0.75	7	100	0.5	Scenario4	1	214	99	7	0	0	17	0.05674460276886806
1	0.001	0.2	10	1000	5	1200	10	0.75	7	100	0.2	Scenario4	1	234	110	14	0	0	28	0.08648101082564257
3	0.001	0.2	10	1000	5	1200	10	0.75	7	100	0.8	Scenario4	1	224	73	1	0	0	24	0.013111881873403107
4	0.001	0.2	20	1000	5	1200	10	0.75	7	100	0.2	Scenario4	1	263	89	17	0	0	47	0.10826237359847082
2	0.001	0.2	10	1000	5	1200	10	0.75	7	100	0.5	Scenario4	1	215	101	7	0	0	17	0.05585727037256831
3	0.001	0.2	10	1000	5	1200	10	0.75	7	100	0.8	Scenario4	1	225	76	1	0	0	24	0.012616063875702948
1	0.001	0.2	10	1000	5	1200	10	0.75	7	100	0.2	Scenario4	1	235	110	14	0	0	29	0.08648101082564257
4	0.001	0.2	20	1000	5	1200	10	0.75	7	100	0.2	Scenario4	1	264	90	16	0	0	47	0.10451655814655535
3	0.001	0.2	10	1000	5	1200	10	0.75	7	100	0.8	Scenario4	1	226	78	1	0	0	24	0.012305820953720726
2	0.001	0.2	10	1000	5	1200	10	0.75	7	100	0.5	Scenario4	1	216	105	5	0	0	17	0.04100100706048683
1	0.001	0.2	10	1000	5	1200	10	0.75	7	100	0.2	Scenario4	1	236	108	16	0	0	29	0.09484636128117059
4	0.001	0.2	20	1000	5	1200	10	0.75	7	100	0.2	Scenario4	1	265	91	15	0	0	47	0.10047370782551736
3	0.001	0.2	10	1000	5	1200	10	0.75	7	100	0.8	Scenario4	1	227	80	1	0	0	24	0.01201045801245988
2	0.001	0.2	10	1000	5	1200	10	0.75	7	100	0.5	Scenario4	1	217	104	5	0	0	19	0.04133679565474221
3	0.001	0.2	10	1000	5	1200	10	0.75	7	100	0.8	Scenario4	1	228	80	1	0	0	25	0.01201045801245988
4	0.001	0.2	20	1000	5	1200	10	0.75	7	100	0.2	Scenario4	1	266	91	14	0	0	48	0.09672153073179862
1	0.001	0.2	10	1000	5	1200	10	0.75	7	100	0.2	Scenario4	1	237	112	16	0	0	29	0.09284517695095716
2	0.001	0.2	10	1000	5	1200	10	0.75	7	100	0.5	Scenario4	1	218	103	6	0	0	19	0.04854946539391156
3	0.001	0.2	10	1000	5	1200	10	0.75	7	100	0.8	Scenario4	1	229	81	1	0	0	25	0.01186802624260233
4	0.001	0.2	20	1000	5	1200	10	0.75	7	100	0.2	Scenario4	1	267	93	12	0	0	48	0.08708313184347653
1	0.001	0.2	10	1000	5	1200	10	0.75	7	100	0.2	Scenario4	1	238	111	17	0	0	30	0.09667933197578665
2	0.001	0.2	10	1000	5	1200	10	0.75	7	100	0.5	Scenario4	1	219	107	5	0	0	19	0.040345358187036336
3	0.001	0.2	10	1000	5	1200	10	0.75	7	100	0.8	Scenario4	1	230	82	1	0	0	25	0.011728930472678298
4	0.001	0.2	20	1000	5	1200	10	0.75	7	100	0.2	Scenario4	1	268	95	11	0	0	48	0.0812088175938094
3	0.001	0.2	10	1000	5	1200	10	0.75	7	100	0.8	Scenario4	1	231	82	1	0	0	25	0.011728930472678298
1	0.001	0.2	10	1000	5	1200	10	0.75	7	100	0.2	Scenario4	1	239	110	19	0	0	30	0.10322962256136785
2	0.001	0.2	10	1000	5	1200	10	0.75	7	100	0.5	Scenario4	1	220	108	5	0	0	19	0.04002525135920187
4	0.001	0.2	20	1000	5	1200	10	0.75	7	100	0.2	Scenario4	1	269	95	10	0	0	49	0.07613622185821922
3	0.001	0.2	10	1000	5	1200	10	0.75	7	100	0.8	Scenario4	1	232	82	2	0	0	25	0.02257088797202978
1	0.001	0.2	10	1000	5	1200	10	0.75	7	100	0.2	Scenario4	1	240	108	21	0	0	30	0.1094668531376462
2	0.001	0.2	10	1000	5	1200	10	0.75	7	100	0.5	Scenario4	1	221	105	6	0	0	21	0.04778667175777161
4	0.001	0.2	20	1000	5	1200	10	0.75	7	100	0.2	Scenario4	1	270	95	10	0	0	49	0.07613622185821922
3	0.001	0.2	10	1000	5	1200	10	0.75	7	100	0.8	Scenario4	1	233	81	2	0	0	26	0.02282782919485443
2	0.001	0.2	10	1000	5	1200	10	0.75	7	100	0.5	Scenario4	1	222	107	5	0	0	21	0.040345358187036336
1	0.001	0.2	10	1000	5	1200	10	0.75	7	100	0.2	Scenario4	1	241	110	20	0	0	30	0.10596654211736153
4	0.001	0.2	20	1000	5	1200	10	0.75	7	100	0.2	Scenario4	1	271	95	10	0	0	49	0.07613622185821922
3	0.001	0.2	10	1000	5	1200	10	0.75	7	100	0.8	Scenario4	1	234	82	2	0	0	26	0.02257088797202978
3	0.001	0.2	10	1000	5	1200	10	0.75	7	100	0.8	Scenario4	1	235	81	2	0	0	27	0.02282782919485443
2	0.001	0.2	10	1000	5	1200	10	0.75	7	100	0.5	Scenario4	1	223	109	6	0	0	21	0.04632969388249402
4	0.001	0.2	20	1000	5	1200	10	0.75	7	100	0.2	Scenario4	1	272	96	9	0	0	49	0.07015623586961575
1	0.001	0.2	10	1000	5	1200	10	0.75	7	100	0.2	Scenario4	1	242	112	19	0	0	30	0.10226125955362973
3	0.001	0.2	10	1000	5	1200	10	0.75	7	100	0.8	Scenario4	1	236	81	2	0	0	27	0.02282782919485443
4	0.001	0.2	20	1000	5	1200	10	0.75	7	100	0.2	Scenario4	1	273	97	8	0	0	49	0.06383011490522941
2	0.001	0.2	10	1000	5	1200	10	0.75	7	100	0.5	Scenario4	1	224	112	6	0	0	21	0.04529311086689071
1	0.001	0.2	10	1000	5	1200	10	0.75	7	100	0.2	Scenario4	1	243	111	19	0	0	31	0.1027438565427959
3	0.001	0.2	10	1000	5	1200	10	0.75	7	100	0.8	Scenario4	1	237	80	3	0	0	27	0.03330943543599374
4	0.001	0.2	20	1000	5	1200	10	0.75	7	100	0.2	Scenario4	1	274	98	7	0	0	49	0.057151523231210734
2	0.001	0.2	10	1000	5	1200	10	0.75	7	100	0.5	Scenario4	1	225	113	6	0	0	21	0.044957666784538615
3	0.001	0.2	10	1000	5	1200	10	0.75	7	100	0.8	Scenario4	1	238	83	3	0	0	27	0.03224165031042054
1	0.001	0.2	10	1000	5	1200	10	0.75	7	100	0.2	Scenario4	1	244	115	16	0	0	32	0.09138956917796866
4	0.001	0.2	20	1000	5	1200	10	0.75	7	100	0.2	Scenario4	1	275	99	7	0	0	49	0.05669880843081811
3	0.001	0.2	10	1000	5	1200	10	0.75	7	100	0.8	Scenario4	1	239	83	3	0	0	27	0.03224165031042054
2	0.001	0.2	10	1000	5	1200	10	0.75	7	100	0.5	Scenario4	1	226	113	8	0	0	21	0.056806628121583026
1	0.001	0.2	10	1000	5	1200	10	0.75	7	100	0.2	Scenario4	1	245	116	14	0	0	33	0.08358420467550778
4	0.001	0.2	20	1000	5	1200	10	0.75	7	100	0.2	Scenario4	1	276	99	6	0	0	50	0.05011412511370994
3	0.001	0.2	10	1000	5	1200	10	0.75	7	100	0.8	Scenario4	1	240	84	3	0	0	27	0.03190067911021878
2	0.001	0.2	10	1000	5	1200	10	0.75	7	100	0.5	Scenario4	1	227	114	9	0	0	22	0.06181543655426999
3	0.001	0.2	10	1000	5	1200	10	0.75	7	100	0.8	Scenario4	1	241	84	2	0	0	28	0.022073928769669047
1	0.001	0.2	10	1000	5	1200	10	0.75	7	100	0.2	Scenario4	1	246	118	13	0	0	34	0.07866564468698611
4	0.001	0.2	20	1000	5	1200	10	0.75	7	100	0.2	Scenario4	1	277	97	6	1	0	51	0.05095125741132127
2	0.001	0.2	10	1000	5	1200	10	0.75	7	100	0.5	Scenario4	1	228	115	11	0	0	22	0.07126870658029098
3	0.001	0.2	10	1000	5	1200	10	0.75	7	100	0.8	Scenario4	1	242	84	2	0	0	28	0.022073928769669047
4	0.001	0.2	20	1000	5	1200	10	0.75	7	100	0.2	Scenario4	1	278	88	6	10	0	51	0.05508277272464413
1	0.001	0.2	10	1000	5	1200	10	0.75	7	100	0.2	Scenario4	1	247	119	13	0	0	35	0.07821612979379103
4	0.001	0.2	20	1000	5	1200	10	0.75	7	100	0.2	Scenario4	1	279	80	4	20	0	51	0.04269906445268498
3	0.001	0.2	10	1000	5	1200	10	0.75	7	100	0.8	Scenario4	1	243	85	2	0	0	28	0.021833544383380765
2	0.001	0.2	10	1000	5	1200	10	0.75	7	100	0.5	Scenario4	1	229	116	10	0	0	24	0.06605431690352713
1	0.001	0.2	10	1000	5	1200	10	0.75	7	100	0.2	Scenario4	1	248	120	13	0	0	35	0.07777131168089604
4	0.001	0.2	20	1000	5	1200	10	0.75	7	100	0.2	Scenario4	1	280	79	4	21	0	51	0.043154378667769076
3	0.001	0.2	10	1000	5	1200	10	0.75	7	100	0.8	Scenario4	1	244	85	3	0	0	28	0.03156680056406292
2	0.001	0.2	10	1000	5	1200	10	0.75	7	100	0.5	Scenario4	1	230	117	9	0	0	24	0.06059789110387329
4	0.001	0.2	20	1000	5	1200	10	0.75	7	100	0.2	Scenario4	1	281	78	3	22	0	52	0.034041492606842444
3	0.001	0.2	10	1000	5	1200	10	0.75	7	100	0.8	Scenario4	1	245	84	4	0	0	28	0.04099572597558656
1	0.001	0.2	10	1000	5	1200	10	0.75	7	100	0.2	Scenario4	1	249	120	14	0	0	35	0.08174752056786784
4	0.001	0.2	20	1000	5	1200	10	0.75	7	100	0.2	Scenario4	1	282	78	3	22	0	52	0.034041492606842444
3	0.001	0.2	10	1000	5	1200	10	0.75	7	100	0.8	Scenario4	1	246	85	4	0	0	29	0.04058367554718536
2	0.001	0.2	10	1000	5	1200	10	0.75	7	100	0.5	Scenario4	1	231	118	10	0	0	24	0.06521861356101055
4	0.001	0.2	20	1000	5	1200	10	0.75	7	100	0.2	Scenario4	1	283	78	3	22	0	52	0.034041492606842444
1	0.001	0.2	10	1000	5	1200	10	0.75	7	100	0.2	Scenario4	1	250	122	13	0	0	36	0.07689551829578238
3	0.001	0.2	10	1000	5	1200	10	0.75	7	100	0.8	Scenario4	1	247	86	4	0	0	29	0.04017973539332288
4	0.001	0.2	20	1000	5	1200	10	0.75	7	100	0.2	Scenario4	1	284	78	3	22	0	52	0.034041492606842444
2	0.001	0.2	10	1000	5	1200	10	0.75	7	100	0.5	Scenario4	1	232	118	10	0	0	25	0.06521861356101055
3	0.001	0.2	10	1000	5	1200	10	0.75	7	100	0.8	Scenario4	1	248	86	4	0	0	30	0.04017973539332288
4	0.001	0.2	20	1000	5	1200	10	0.75	7	100	0.2	Scenario4	1	285	71	3	28	0	53	0.03695400199065062
1	0.001	0.2	10	1000	5	1200	10	0.75	7	100	0.2	Scenario4	1	251	122	12	0	0	37	0.07270791224693114
4	0.001	0.2	20	1000	5	1200	10	0.75	7	100	0.2	Scenario4	1	286	68	3	30	0	54	0.038358838612886456
2	0.001	0.2	10	1000	5	1200	10	0.75	7	100	0.5	Scenario4	1	233	120	10	0	0	25	0.06440292461188932
3	0.001	0.2	10	1000	5	1200	10	0.75	7	100	0.8	Scenario4	1	249	85	4	0	0	32	0.04058367554718536
4	0.001	0.2	20	1000	5	1200	10	0.75	7	100	0.2	Scenario4	1	287	64	3	34	0	54	0.04040474701082206
1	0.001	0.2	10	1000	5	1200	10	0.75	7	100	0.2	Scenario4	1	252	126	10	0	0	37	0.062069416192870853
3	0.001	0.2	10	1000	5	1200	10	0.75	7	100	0.8	Scenario4	1	250	85	3	0	0	33	0.03156680056406292
4	0.001	0.2	20	1000	5	1200	10	0.75	7	100	0.2	Scenario4	1	288	60	3	37	0	55	0.04267780023206807
2	0.001	0.2	10	1000	5	1200	10	0.75	7	100	0.5	Scenario4	1	234	120	10	0	0	26	0.06440292461188932
4	0.001	0.2	20	1000	5	1200	10	0.75	7	100	0.2	Scenario4	1	289	57	3	40	0	55	0.044554900145152454
3	0.001	0.2	10	1000	5	1200	10	0.75	7	100	0.8	Scenario4	1	251	84	3	0	0	35	0.03190067911021878
1	0.001	0.2	10	1000	5	1200	10	0.75	7	100	0.2	Scenario4	1	253	126	10	0	0	38	0.062069416192870853
4	0.001	0.2	20	1000	5	1200	10	0.75	7	100	0.2	Scenario4	1	290	57	3	40	0	55	0.044554900145152454
2	0.001	0.2	10	1000	5	1200	10	0.75	7	100	0.5	Scenario4	1	235	119	11	0	0	27	0.0695325804937054
4	0.001	0.2	20	1000	5	1200	10	0.75	7	100	0.2	Scenario4	1	291	57	3	40	0	55	0.044554900145152454
3	0.001	0.2	10	1000	5	1200	10	0.75	7	100	0.8	Scenario4	1	252	85	3	0	0	36	0.03156680056406292
4	0.001	0.2	20	1000	5	1200	10	0.75	7	100	0.2	Scenario4	1	292	55	2	42	0	56	0.03238082763949593
1	0.001	0.2	10	1000	5	1200	10	0.75	7	100	0.2	Scenario4	1	254	127	11	0	0	38	0.06629075451016567
2	0.001	0.2	10	1000	5	1200	10	0.75	7	100	0.5	Scenario4	1	236	116	13	0	0	28	0.07957901609857136
3	0.001	0.2	10	1000	5	1200	10	0.75	7	100	0.8	Scenario4	1	253	84	2	0	0	38	0.022073928769669047
4	0.001	0.2	20	1000	5	1200	10	0.75	7	100	0.2	Scenario4	1	293	55	1	42	0	57	0.01714896087599571
4	0.001	0.2	20	1000	5	1200	10	0.75	7	100	0.2	Scenario4	1	294	55	1	42	0	57	0.01714896087599571
1	0.001	0.2	10	1000	5	1200	10	0.75	7	100	0.2	Scenario4	1	255	127	10	0	0	41	0.061696247710500286
3	0.001	0.2	10	1000	5	1200	10	0.75	7	100	0.8	Scenario4	1	254	84	2	0	0	40	0.022073928769669047
4	0.001	0.2	20	1000	5	1200	10	0.75	7	100	0.2	Scenario4	1	295	53	1	44	0	57	0.017756622346867233
2	0.001	0.2	10	1000	5	1200	10	0.75	7	100	0.5	Scenario4	1	237	117	12	0	0	28	0.07488150975330816
4	0.001	0.2	20	1000	5	1200	10	0.75	7	100	0.2	Scenario4	1	296	52	1	44	0	58	0.01807684949014572
3	0.001	0.2	10	1000	5	1200	10	0.75	7	100	0.8	Scenario4	1	255	84	2	0	0	40	0.022073928769669047
4	0.001	0.2	20	1000	5	1200	10	0.75	7	100	0.2	Scenario4	1	297	52	1	44	0	58	0.01807684949014572
1	0.001	0.2	10	1000	5	1200	10	0.75	7	100	0.2	Scenario4	1	256	126	11	0	0	41	0.06668012806341406
2	0.001	0.2	10	1000	5	1200	10	0.75	7	100	0.5	Scenario4	1	238	116	13	0	0	28	0.07957901609857136
4	0.001	0.2	20	1000	5	1200	10	0.75	7	100	0.2	Scenario4	1	298	48	1	48	0	58	0.01948184653844916
3	0.001	0.2	10	1000	5	1200	10	0.75	7	100	0.8	Scenario4	1	256	84	2	0	0	40	0.022073928769669047
4	0.001	0.2	20	1000	5	1200	10	0.75	7	100	0.2	Scenario4	1	299	47	1	49	0	58	0.019867781757337423
4	0.001	0.2	20	1000	5	1200	10	0.75	7	100	0.2	Scenario4	1	300	46	1	50	0	58	0.020269261957663154
2	0.001	0.2	10	1000	5	1200	10	0.75	7	100	0.5	Scenario4	1	239	115	13	0	0	30	0.08004299975731909
3	0.001	0.2	10	1000	5	1200	10	0.75	7	100	0.8	Scenario4	1	257	82	3	0	0	41	0.032589940837827784
1	0.001	0.2	10	1000	5	1200	10	0.75	7	100	0.2	Scenario4	1	257	125	10	0	0	43	0.06244696028988994
4	0.001	0.2	20	1000	5	1200	10	0.75	7	100	0.2	Scenario4	1	301	44	1	52	0	58	0.02112275454995739
4	0.001	0.2	20	1000	5	1200	10	0.75	7	100	0.2	Scenario4	1	302	44	1	52	0	58	0.02112275454995739
3	0.001	0.2	10	1000	5	1200	10	0.75	7	100	0.8	Scenario4	1	258	85	3	0	0	41	0.03156680056406292
4	0.001	0.2	20	1000	5	1200	10	0.75	7	100	0.2	Scenario4	1	303	42	1	54	0	58	0.022050963770594383
2	0.001	0.2	10	1000	5	1200	10	0.75	7	100	0.5	Scenario4	1	240	117	11	0	0	30	0.07039053066038994
1	0.001	0.2	10	1000	5	1200	10	0.75	7	100	0.2	Scenario4	1	258	126	9	0	0	43	0.05720891635971154
4	0.001	0.2	20	1000	5	1200	10	0.75	7	100	0.2	Scenario4	1	304	42	1	54	0	58	0.022050963770594383
3	0.001	0.2	10	1000	5	1200	10	0.75	7	100	0.8	Scenario4	1	259	85	4	0	0	41	0.04058367554718536
4	0.001	0.2	20	1000	5	1200	10	0.75	7	100	0.2	Scenario4	1	305	42	1	54	0	58	0.022050963770594383
4	0.001	0.2	20	1000	5	1200	10	0.75	7	100	0.2	Scenario4	1	306	42	1	54	0	58	0.022050963770594383
2	0.001	0.2	10	1000	5	1200	10	0.75	7	100	0.5	Scenario4	1	241	120	10	0	0	30	0.06440292461188932
1	0.001	0.2	10	1000	5	1200	10	0.75	7	100	0.2	Scenario4	1	259	123	10	0	0	46	0.06321546906700796
4	0.001	0.2	20	1000	5	1200	10	0.75	7	100	0.2	Scenario4	1	307	42	1	54	0	58	0.022050963770594383
3	0.001	0.2	10	1000	5	1200	10	0.75	7	100	0.8	Scenario4	1	260	85	4	0	0	41	0.04058367554718536
4	0.001	0.2	20	1000	5	1200	10	0.75	7	100	0.2	Scenario4	1	308	42	1	54	0	58	0.022050963770594383
4	0.001	0.2	20	1000	5	1200	10	0.75	7	100	0.2	Scenario4	1	309	39	1	57	0	58	0.023606209571846625
3	0.001	0.2	10	1000	5	1200	10	0.75	7	100	0.8	Scenario4	1	261	85	4	0	0	41	0.04058367554718536
2	0.001	0.2	10	1000	5	1200	10	0.75	7	100	0.5	Scenario4	1	242	119	10	0	0	31	0.06480830951630301
4	0.001	0.2	20	1000	5	1200	10	0.75	7	100	0.2	Scenario4	1	310	39	0	57	0	59	0
1	0.001	0.2	10	1000	5	1200	10	0.75	7	100	0.2	Scenario4	1	260	122	10	0	0	47	0.0636065843391194
4	0.001	0.2	20	1000	5	1200	10	0.75	7	100	0.2	Scenario4	1	311	39	0	57	0	59	0
4	0.001	0.2	20	1000	5	1200	10	0.75	7	100	0.2	Scenario4	1	312	38	0	58	0	59	0
3	0.001	0.2	10	1000	5	1200	10	0.75	7	100	0.8	Scenario4	1	262	85	4	0	0	42	0.04058367554718536
4	0.001	0.2	20	1000	5	1200	10	0.75	7	100	0.2	Scenario4	1	313	38	0	58	0	59	0
2	0.001	0.2	10	1000	5	1200	10	0.75	7	100	0.5	Scenario4	1	243	118	10	0	0	33	0.06521861356101055
4	0.001	0.2	20	1000	5	1200	10	0.75	7	100	0.2	Scenario4	1	314	37	0	59	0	59	0
1	0.001	0.2	10	1000	5	1200	10	0.75	7	100	0.2	Scenario4	1	261	121	9	0	0	49	0.059044875659009136
3	0.001	0.2	10	1000	5	1200	10	0.75	7	100	0.8	Scenario4	1	263	86	3	0	0	42	0.031239797184992542
4	0.001	0.2	20	1000	5	1200	10	0.75	7	100	0.2	Scenario4	1	315	37	0	59	0	59	0
4	0.001	0.2	20	1000	5	1200	10	0.75	7	100	0.2	Scenario4	1	316	37	0	59	0	59	0
4	0.001	0.2	20	1000	5	1200	10	0.75	7	100	0.2	Scenario4	1	317	35	0	60	0	60	0
2	0.001	0.2	10	1000	5	1200	10	0.75	7	100	0.5	Scenario4	1	244	119	9	0	0	34	0.05981162931188184
3	0.001	0.2	10	1000	5	1200	10	0.75	7	100	0.8	Scenario4	1	264	87	3	0	0	42	0.03091946021614555
1	0.001	0.2	10	1000	5	1200	10	0.75	7	100	0.2	Scenario4	1	262	119	12	0	0	49	0.07399767295999152
4	0.001	0.2	20	1000	5	1200	10	0.75	7	100	0.2	Scenario4	1	318	35	0	60	0	60	0
4	0.001	0.2	20	1000	5	1200	10	0.75	7	100	0.2	Scenario4	1	319	35	0	60	0	60	0
4	0.001	0.2	20	1000	5	1200	10	0.75	7	100	0.2	Scenario4	1	320	33	0	62	0	60	0
3	0.001	0.2	10	1000	5	1200	10	0.75	7	100	0.8	Scenario4	1	265	87	3	0	0	42	0.03091946021614555
4	0.001	0.2	20	1000	5	1200	10	0.75	7	100	0.2	Scenario4	1	321	33	0	62	0	60	0
2	0.001	0.2	10	1000	5	1200	10	0.75	7	100	0.5	Scenario4	1	245	120	10	0	0	35	0.06440292461188932
1	0.001	0.2	10	1000	5	1200	10	0.75	7	100	0.2	Scenario4	1	263	120	11	0	0	49	0.06911099231484756
4	0.001	0.2	20	1000	5	1200	10	0.75	7	100	0.2	Scenario4	1	322	33	0	62	0	60	0
4	0.001	0.2	20	1000	5	1200	10	0.75	7	100	0.2	Scenario4	1	323	33	0	62	0	60	0
3	0.001	0.2	10	1000	5	1200	10	0.75	7	100	0.8	Scenario4	1	266	88	3	0	0	42	0.030605589201242744
4	0.001	0.2	20	1000	5	1200	10	0.75	7	100	0.2	Scenario4	1	324	31	0	64	0	60	0
4	0.001	0.2	20	1000	5	1200	10	0.75	7	100	0.2	Scenario4	1	325	28	0	67	0	60	0
2	0.001	0.2	10	1000	5	1200	10	0.75	7	100	0.5	Scenario4	1	246	119	9	0	0	38	0.05981162931188184
4	0.001	0.2	20	1000	5	1200	10	0.75	7	100	0.2	Scenario4	1	326	28	0	67	0	60	0
1	0.001	0.2	10	1000	5	1200	10	0.75	7	100	0.2	Scenario4	1	264	118	13	0	0	50	0.07866564468698611
4	0.001	0.2	20	1000	5	1200	10	0.75	7	100	0.2	Scenario4	1	327	27	0	67	0	61	0
3	0.001	0.2	10	1000	5	1200	10	0.75	7	100	0.8	Scenario4	1	267	88	3	0	0	43	0.030605589201242744
4	0.001	0.2	20	1000	5	1200	10	0.75	7	100	0.2	Scenario4	1	328	27	0	67	0	61	0
4	0.001	0.2	20	1000	5	1200	10	0.75	7	100	0.2	Scenario4	1	329	27	0	67	0	61	0
4	0.001	0.2	20	1000	5	1200	10	0.75	7	100	0.2	Scenario4	1	330	27	0	67	0	61	0
2	0.001	0.2	10	1000	5	1200	10	0.75	7	100	0.5	Scenario4	1	247	118	9	0	0	40	0.06020227768460866
3	0.001	0.2	10	1000	5	1200	10	0.75	7	100	0.8	Scenario4	1	268	86	3	0	0	45	0.031239797184992542
4	0.001	0.2	20	1000	5	1200	10	0.75	7	100	0.2	Scenario4	1	331	27	0	67	0	61	0
1	0.001	0.2	10	1000	5	1200	10	0.75	7	100	0.2	Scenario4	1	265	118	13	0	0	51	0.07866564468698611
4	0.001	0.2	20	1000	5	1200	10	0.75	7	100	0.2	Scenario4	1	332	27	0	67	0	61	0
4	0.001	0.2	20	1000	5	1200	10	0.75	7	100	0.2	Scenario4	1	333	27	0	67	0	61	0
4	0.001	0.2	20	1000	5	1200	10	0.75	7	100	0.2	Scenario4	1	334	27	0	67	0	61	0
3	0.001	0.2	10	1000	5	1200	10	0.75	7	100	0.8	Scenario4	1	269	85	3	0	0	46	0.03156680056406292
4	0.001	0.2	20	1000	5	1200	10	0.75	7	100	0.2	Scenario4	1	335	26	0	68	0	61	0
2	0.001	0.2	10	1000	5	1200	10	0.75	7	100	0.5	Scenario4	1	248	117	10	0	0	41	0.06563392078203108
4	0.001	0.2	20	1000	5	1200	10	0.75	7	100	0.2	Scenario4	1	336	26	0	68	0	61	0
1	0.001	0.2	10	1000	5	1200	10	0.75	7	100	0.2	Scenario4	1	266	118	14	0	0	52	0.08265669865165229
4	0.001	0.2	20	1000	5	1200	10	0.75	7	100	0.2	Scenario4	1	337	26	0	68	0	61	0
4	0.001	0.2	20	1000	5	1200	10	0.75	7	100	0.2	Scenario4	1	338	25	0	69	0	61	0
3	0.001	0.2	10	1000	5	1200	10	0.75	7	100	0.8	Scenario4	1	270	86	3	0	0	46	0.031239797184992542
4	0.001	0.2	20	1000	5	1200	10	0.75	7	100	0.2	Scenario4	1	339	25	0	69	0	61	0
4	0.001	0.2	20	1000	5	1200	10	0.75	7	100	0.2	Scenario4	1	340	24	1	69	0	61	0.036398065945422275
4	0.001	0.2	20	1000	5	1200	10	0.75	7	100	0.2	Scenario4	1	341	23	2	69	0	61	0.06592591945745194
2	0.001	0.2	10	1000	5	1200	10	0.75	7	100	0.5	Scenario4	1	249	119	9	0	0	41	0.05981162931188184
4	0.001	0.2	20	1000	5	1200	10	0.75	7	100	0.2	Scenario4	1	342	22	2	69	0	62	0.06806102973745977
1	0.001	0.2	10	1000	5	1200	10	0.75	7	100	0.2	Scenario4	1	267	119	13	0	0	52	0.07821612979379103
3	0.001	0.2	10	1000	5	1200	10	0.75	7	100	0.8	Scenario4	1	271	86	3	0	0	47	0.031239797184992542
4	0.001	0.2	20	1000	5	1200	10	0.75	7	100	0.2	Scenario4	1	343	22	2	69	0	62	0.06806102973745977
4	0.001	0.2	20	1000	5	1200	10	0.75	7	100	0.2	Scenario4	1	344	22	2	69	0	62	0.06806102973745977
4	0.001	0.2	20	1000	5	1200	10	0.75	7	100	0.2	Scenario4	1	345	22	2	69	0	62	0.06806102973745977
4	0.001	0.2	20	1000	5	1200	10	0.75	7	100	0.2	Scenario4	1	346	22	2	69	0	62	0.06806102973745977
3	0.001	0.2	10	1000	5	1200	10	0.75	7	100	0.8	Scenario4	1	272	86	3	0	0	48	0.031239797184992542
2	0.001	0.2	10	1000	5	1200	10	0.75	7	100	0.5	Scenario4	1	250	122	6	0	0	41	0.04214568279745409
4	0.001	0.2	20	1000	5	1200	10	0.75	7	100	0.2	Scenario4	1	347	22	2	69	0	62	0.06806102973745977
1	0.001	0.2	10	1000	5	1200	10	0.75	7	100	0.2	Scenario4	1	268	119	12	0	0	53	0.07399767295999152
4	0.001	0.2	20	1000	5	1200	10	0.75	7	100	0.2	Scenario4	1	348	22	2	69	0	62	0.06806102973745977
4	0.001	0.2	20	1000	5	1200	10	0.75	7	100	0.2	Scenario4	1	349	22	2	69	0	62	0.06806102973745977
4	0.001	0.2	20	1000	5	1200	10	0.75	7	100	0.2	Scenario4	1	350	21	2	70	0	62	0.07032606137131864
3	0.001	0.2	10	1000	5	1200	10	0.75	7	100	0.8	Scenario4	1	273	87	3	0	0	48	0.03091946021614555
4	0.001	0.2	20	1000	5	1200	10	0.75	7	100	0.2	Scenario4	1	351	20	2	70	0	63	0.07273072601586948
4	0.001	0.2	20	1000	5	1200	10	0.75	7	100	0.2	Scenario4	1	352	20	2	70	0	63	0.07273072601586948
2	0.001	0.2	10	1000	5	1200	10	0.75	7	100	0.5	Scenario4	1	251	123	6	0	0	41	0.041854544982348495
4	0.001	0.2	20	1000	5	1200	10	0.75	7	100	0.2	Scenario4	1	353	18	2	70	0	65	0.07799859836475886
1	0.001	0.2	10	1000	5	1200	10	0.75	7	100	0.2	Scenario4	1	269	122	9	0	0	53	0.05866859914255338
4	0.001	0.2	20	1000	5	1200	10	0.75	7	100	0.2	Scenario4	1	354	17	2	70	0	66	0.08088064376968307
4	0.001	0.2	20	1000	5	1200	10	0.75	7	100	0.2	Scenario4	1	355	16	2	70	0	67	0.08393829319024122
3	0.001	0.2	10	1000	5	1200	10	0.75	7	100	0.8	Scenario4	1	274	88	3	0	0	48	0.030605589201242744
4	0.001	0.2	20	1000	5	1200	10	0.75	7	100	0.2	Scenario4	1	356	16	2	70	0	67	0.08393829319024122
4	0.001	0.2	20	1000	5	1200	10	0.75	7	100	0.2	Scenario4	1	357	16	2	70	0	67	0.08393829319024122
4	0.001	0.2	20	1000	5	1200	10	0.75	7	100	0.2	Scenario4	1	358	16	2	70	0	67	0.08393829319024122
4	0.001	0.2	20	1000	5	1200	10	0.75	7	100	0.2	Scenario4	1	359	15	2	70	0	68	0.08717511913739127
2	0.001	0.2	10	1000	5	1200	10	0.75	7	100	0.5	Scenario4	1	252	124	6	0	0	41	0.0415673554112441
4	0.001	0.2	20	1000	5	1200	10	0.75	7	100	0.2	Scenario4	1	360	14	1	71	0	69	0.056462650812659644
1	0.001	0.2	10	1000	5	1200	10	0.75	7	100	0.2	Scenario4	1	270	123	8	0	0	53	0.0531064340516241
4	0.001	0.2	20	1000	5	1200	10	0.75	7	100	0.2	Scenario4	1	361	14	1	71	0	69	0.056462650812659644
3	0.001	0.2	10	1000	5	1200	10	0.75	7	100	0.8	Scenario4	1	275	88	3	0	0	49	0.030605589201242744
4	0.001	0.2	20	1000	5	1200	10	0.75	7	100	0.2	Scenario4	1	362	13	1	71	0	70	0.059668359581332375
4	0.001	0.2	20	1000	5	1200	10	0.75	7	100	0.2	Scenario4	1	363	13	1	71	0	70	0.059668359581332375
4	0.001	0.2	20	1000	5	1200	10	0.75	7	100	0.2	Scenario4	1	364	13	1	71	0	70	0.059668359581332375
4	0.001	0.2	20	1000	5	1200	10	0.75	7	100	0.2	Scenario4	1	365	13	1	71	0	70	0.059668359581332375
4	0.001	0.2	20	1000	5	1200	10	0.75	7	100	0.2	Scenario4	1	366	13	1	71	0	70	0.059668359581332375
4	0.001	0.2	20	1000	5	1200	10	0.75	7	100	0.2	Scenario4	1	367	12	2	71	0	70	0.09786496347769828
2	0.001	0.2	10	1000	5	1200	10	0.75	7	100	0.5	Scenario4	1	253	124	6	0	0	42	0.0415673554112441
3	0.001	0.2	10	1000	5	1200	10	0.75	7	100	0.8	Scenario4	1	276	89	3	0	0	49	0.030297991579893806
4	0.001	0.2	20	1000	5	1200	10	0.75	7	100	0.2	Scenario4	1	368	12	1	71	0	71	0.0632190733822953
1	0.001	0.2	10	1000	5	1200	10	0.75	7	100	0.2	Scenario4	1	271	123	8	0	0	54	0.0531064340516241
4	0.001	0.2	20	1000	5	1200	10	0.75	7	100	0.2	Scenario4	1	369	12	1	71	0	71	0.0632190733822953
4	0.001	0.2	20	1000	5	1200	10	0.75	7	100	0.2	Scenario4	1	370	12	1	71	0	71	0.0632190733822953
4	0.001	0.2	20	1000	5	1200	10	0.75	7	100	0.2	Scenario4	1	371	11	1	71	0	72	0.06715647331103558
4	0.001	0.2	20	1000	5	1200	10	0.75	7	100	0.2	Scenario4	1	372	10	1	71	0	73	0.07151704386986558
4	0.001	0.2	20	1000	5	1200	10	0.75	7	100	0.2	Scenario4	1	373	11	1	71	0	73	0.06715647331103558
4	0.001	0.2	20	1000	5	1200	10	0.75	7	100	0.2	Scenario4	1	374	11	1	71	0	73	0.06715647331103558
3	0.001	0.2	10	1000	5	1200	10	0.75	7	100	0.8	Scenario4	1	277	89	3	0	0	49	0.030297991579893806
4	0.001	0.2	20	1000	5	1200	10	0.75	7	100	0.2	Scenario4	1	375	11	1	71	0	73	0.06715647331103558
4	0.001	0.2	20	1000	5	1200	10	0.75	7	100	0.2	Scenario4	1	376	11	1	71	0	73	0.06715647331103558
2	0.001	0.2	10	1000	5	1200	10	0.75	7	100	0.5	Scenario4	1	254	122	6	0	0	44	0.04214568279745409
4	0.001	0.2	20	1000	5	1200	10	0.75	7	100	0.2	Scenario4	1	377	10	1	71	0	74	0.07151704386986558
1	0.001	0.2	10	1000	5	1200	10	0.75	7	100	0.2	Scenario4	1	272	121	9	0	0	56	0.059044875659009136
4	0.001	0.2	20	1000	5	1200	10	0.75	7	100	0.2	Scenario4	1	378	10	1	71	0	74	0.07151704386986558
4	0.001	0.2	20	1000	5	1200	10	0.75	7	100	0.2	Scenario4	1	379	10	1	71	0	74	0.07151704386986558
4	0.001	0.2	20	1000	5	1200	10	0.75	7	100	0.2	Scenario4	1	380	10	1	71	0	74	0.07151704386986558
4	0.001	0.2	20	1000	5	1200	10	0.75	7	100	0.2	Scenario4	1	381	11	1	71	0	74	0.06715647331103558
4	0.001	0.2	20	1000	5	1200	10	0.75	7	100	0.2	Scenario4	1	382	11	1	71	0	74	0.06715647331103558
3	0.001	0.2	10	1000	5	1200	10	0.75	7	100	0.8	Scenario4	1	278	91	3	0	0	49	0.029700883488371937
4	0.001	0.2	20	1000	5	1200	10	0.75	7	100	0.2	Scenario4	1	383	12	1	71	0	74	0.0632190733822953
4	0.001	0.2	20	1000	5	1200	10	0.75	7	100	0.2	Scenario4	1	384	10	1	72	0	75	0.07151704386986558
4	0.001	0.2	20	1000	5	1200	10	0.75	7	100	0.2	Scenario4	1	385	11	0	72	0	75	0
2	0.001	0.2	10	1000	5	1200	10	0.75	7	100	0.5	Scenario4	1	255	125	7	0	0	44	0.046999060528155494
1	0.001	0.2	10	1000	5	1200	10	0.75	7	100	0.2	Scenario4	1	273	122	9	0	0	56	0.05866859914255338
4	0.001	0.2	20	1000	5	1200	10	0.75	7	100	0.2	Scenario4	1	386	12	0	72	0	75	0
4	0.001	0.2	20	1000	5	1200	10	0.75	7	100	0.2	Scenario4	1	387	12	0	72	0	75	0
4	0.001	0.2	20	1000	5	1200	10	0.75	7	100	0.2	Scenario4	1	388	14	0	72	0	75	0
4	0.001	0.2	20	1000	5	1200	10	0.75	7	100	0.2	Scenario4	1	389	13	0	72	0	76	0
3	0.001	0.2	10	1000	5	1200	10	0.75	7	100	0.8	Scenario4	1	279	92	3	0	0	49	0.02941102405026078
4	0.001	0.2	20	1000	5	1200	10	0.75	7	100	0.2	Scenario4	1	390	13	0	72	0	76	0
4	0.001	0.2	20	1000	5	1200	10	0.75	7	100	0.2	Scenario4	1	391	14	0	72	0	76	0
4	0.001	0.2	20	1000	5	1200	10	0.75	7	100	0.2	Scenario4	1	392	14	0	72	0	76	0
4	0.001	0.2	20	1000	5	1200	10	0.75	7	100	0.2	Scenario4	1	393	14	0	72	0	76	0
2	0.001	0.2	10	1000	5	1200	10	0.75	7	100	0.5	Scenario4	1	256	124	8	0	0	45	0.052762154951926744
1	0.001	0.2	10	1000	5	1200	10	0.75	7	100	0.2	Scenario4	1	274	123	10	0	0	56	0.06321546906700796
4	0.001	0.2	20	1000	5	1200	10	0.75	7	100	0.2	Scenario4	1	394	14	0	72	0	76	0
4	0.001	0.2	20	1000	5	1200	10	0.75	7	100	0.2	Scenario4	1	395	14	0	72	0	76	0
3	0.001	0.2	10	1000	5	1200	10	0.75	7	100	0.8	Scenario4	1	280	93	2	0	0	49	0.02008345458053183
4	0.001	0.2	20	1000	5	1200	10	0.75	7	100	0.2	Scenario4	1	396	13	0	72	0	78	0
4	0.001	0.2	20	1000	5	1200	10	0.75	7	100	0.2	Scenario4	1	397	13	0	72	0	78	0
4	0.001	0.2	20	1000	5	1200	10	0.75	7	100	0.2	Scenario4	1	398	13	0	72	0	78	0
4	0.001	0.2	20	1000	5	1200	10	0.75	7	100	0.2	Scenario4	1	399	13	0	72	0	78	0
4	0.001	0.2	20	1000	5	1200	10	0.75	7	100	0.2	Scenario4	1	400	13	0	72	0	78	0
4	0.001	0.2	20	1000	5	1200	10	0.75	7	100	0.2	Scenario4	1	401	13	0	72	0	78	0
2	0.001	0.2	10	1000	5	1200	10	0.75	7	100	0.5	Scenario4	1	257	124	9	0	0	45	0.0579298325323919
1	0.001	0.2	10	1000	5	1200	10	0.75	7	100	0.2	Scenario4	1	275	124	10	0	0	56	0.06282895306707373
4	0.001	0.2	20	1000	5	1200	10	0.75	7	100	0.2	Scenario4	1	402	12	0	72	0	79	0
3	0.001	0.2	10	1000	5	1200	10	0.75	7	100	0.8	Scenario4	1	281	92	2	0	0	50	0.020286752660914564
4	0.001	0.2	20	1000	5	1200	10	0.75	7	100	0.2	Scenario4	1	403	12	0	72	0	79	0
4	0.001	0.2	20	1000	5	1200	10	0.75	7	100	0.2	Scenario4	1	404	13	0	72	0	79	0
4	0.001	0.2	20	1000	5	1200	10	0.75	7	100	0.2	Scenario4	1	405	12	0	72	0	80	0
4	0.001	0.2	20	1000	5	1200	10	0.75	7	100	0.2	Scenario4	1	406	12	0	72	0	80	0
4	0.001	0.2	20	1000	5	1200	10	0.75	7	100	0.2	Scenario4	1	407	11	0	72	0	81	0
4	0.001	0.2	20	1000	5	1200	10	0.75	7	100	0.2	Scenario4	1	408	11	0	72	0	81	0
4	0.001	0.2	20	1000	5	1200	10	0.75	7	100	0.2	Scenario4	1	409	11	0	72	0	81	0
3	0.001	0.2	10	1000	5	1200	10	0.75	7	100	0.8	Scenario4	1	282	91	2	0	0	52	0.020494199068099846
4	0.001	0.2	20	1000	5	1200	10	0.75	7	100	0.2	Scenario4	1	410	12	0	72	0	81	0
2	0.001	0.2	10	1000	5	1200	10	0.75	7	100	0.5	Scenario4	1	258	122	10	0	0	46	0.0636065843391194
1	0.001	0.2	10	1000	5	1200	10	0.75	7	100	0.2	Scenario4	1	276	124	10	0	0	59	0.06282895306707373
4	0.001	0.2	20	1000	5	1200	10	0.75	7	100	0.2	Scenario4	1	411	12	0	72	0	81	0
4	0.001	0.2	20	1000	5	1200	10	0.75	7	100	0.2	Scenario4	1	412	12	0	72	0	81	0
4	0.001	0.2	20	1000	5	1200	10	0.75	7	100	0.2	Scenario4	1	413	12	0	72	0	81	0
4	0.001	0.2	20	1000	5	1200	10	0.75	7	100	0.2	Scenario4	1	414	13	0	72	0	81	0
4	0.001	0.2	20	1000	5	1200	10	0.75	7	100	0.2	Scenario4	1	415	13	0	72	0	81	0
4	0.001	0.2	20	1000	5	1200	10	0.75	7	100	0.2	Scenario4	1	416	13	0	72	0	81	0
3	0.001	0.2	10	1000	5	1200	10	0.75	7	100	0.8	Scenario4	1	283	92	2	0	0	53	0.020286752660914564
4	0.001	0.2	20	1000	5	1200	10	0.75	7	100	0.2	Scenario4	1	417	13	0	72	0	81	0
4	0.001	0.2	20	1000	5	1200	10	0.75	7	100	0.2	Scenario4	1	418	13	0	72	0	81	0
2	0.001	0.2	10	1000	5	1200	10	0.75	7	100	0.5	Scenario4	1	259	120	12	0	0	46	0.0735630233457377
4	0.001	0.2	20	1000	5	1200	10	0.75	7	100	0.2	Scenario4	1	419	13	0	72	0	81	0
1	0.001	0.2	10	1000	5	1200	10	0.75	7	100	0.2	Scenario4	1	277	124	9	0	0	60	0.0579298325323919
4	0.001	0.2	20	1000	5	1200	10	0.75	7	100	0.2	Scenario4	1	420	13	0	72	0	81	0
4	0.001	0.2	20	1000	5	1200	10	0.75	7	100	0.2	Scenario4	1	421	14	0	72	0	81	0
4	0.001	0.2	20	1000	5	1200	10	0.75	7	100	0.2	Scenario4	1	422	15	0	72	0	81	0
3	0.001	0.2	10	1000	5	1200	10	0.75	7	100	0.8	Scenario4	1	284	92	2	0	0	53	0.020286752660914564
4	0.001	0.2	20	1000	5	1200	10	0.75	7	100	0.2	Scenario4	1	423	15	0	72	0	81	0
4	0.001	0.2	20	1000	5	1200	10	0.75	7	100	0.2	Scenario4	1	424	15	0	72	0	81	0
4	0.001	0.2	20	1000	5	1200	10	0.75	7	100	0.2	Scenario4	1	425	15	0	72	0	81	0
4	0.001	0.2	20	1000	5	1200	10	0.75	7	100	0.2	Scenario4	1	426	16	0	72	0	81	0
2	0.001	0.2	10	1000	5	1200	10	0.75	7	100	0.5	Scenario4	1	260	121	11	0	0	46	0.06869422597250843
1	0.001	0.2	10	1000	5	1200	10	0.75	7	100	0.2	Scenario4	1	278	121	10	0	0	62	0.0640023764696647
4	0.001	0.2	20	1000	5	1200	10	0.75	7	100	0.2	Scenario4	1	427	16	0	72	0	81	0
4	0.001	0.2	20	1000	5	1200	10	0.75	7	100	0.2	Scenario4	1	428	16	0	72	0	81	0
3	0.001	0.2	10	1000	5	1200	10	0.75	7	100	0.8	Scenario4	1	285	90	2	0	0	55	0.02070592174827535
4	0.001	0.2	20	1000	5	1200	10	0.75	7	100	0.2	Scenario4	1	429	16	0	72	0	81	0
4	0.001	0.2	20	1000	5	1200	10	0.75	7	100	0.2	Scenario4	1	430	17	0	72	0	81	0
4	0.001	0.2	20	1000	5	1200	10	0.75	7	100	0.2	Scenario4	1	431	17	0	72	0	81	0
4	0.001	0.2	20	1000	5	1200	10	0.75	7	100	0.2	Scenario4	1	432	16	0	72	0	82	0
4	0.001	0.2	20	1000	5	1200	10	0.75	7	100	0.2	Scenario4	1	433	16	0	72	0	82	0
1	0.001	0.2	10	1000	5	1200	10	0.75	7	100	0.2	Scenario4	1	279	120	11	0	0	62	0.06911099231484756
2	0.001	0.2	10	1000	5	1200	10	0.75	7	100	0.5	Scenario4	1	261	120	12	0	0	47	0.0735630233457377
3	0.001	0.2	10	1000	5	1200	10	0.75	7	100	0.8	Scenario4	1	286	90	2	0	0	55	0.02070592174827535
4	0.001	0.2	20	1000	5	1200	10	0.75	7	100	0.2	Scenario4	1	434	16	0	72	0	82	0
4	0.001	0.2	20	1000	5	1200	10	0.75	7	100	0.2	Scenario4	1	435	17	0	72	0	82	0
4	0.001	0.2	20	1000	5	1200	10	0.75	7	100	0.2	Scenario4	1	436	17	0	72	0	82	0
4	0.001	0.2	20	1000	5	1200	10	0.75	7	100	0.2	Scenario4	1	437	17	0	72	0	82	0
4	0.001	0.2	20	1000	5	1200	10	0.75	7	100	0.2	Scenario4	1	438	17	0	72	0	82	0
4	0.001	0.2	20	1000	5	1200	10	0.75	7	100	0.2	Scenario4	1	439	17	0	72	0	82	0
3	0.001	0.2	10	1000	5	1200	10	0.75	7	100	0.8	Scenario4	1	287	89	3	0	0	55	0.030297991579893806
1	0.001	0.2	10	1000	5	1200	10	0.75	7	100	0.2	Scenario4	1	280	121	9	0	0	63	0.059044875659009136
2	0.001	0.2	10	1000	5	1200	10	0.75	7	100	0.5	Scenario4	1	262	121	12	0	0	47	0.07313312607051059
4	0.001	0.2	20	1000	5	1200	10	0.75	7	100	0.2	Scenario4	1	440	17	0	72	0	82	0
4	0.001	0.2	20	1000	5	1200	10	0.75	7	100	0.2	Scenario4	1	441	17	0	72	0	82	0
4	0.001	0.2	20	1000	5	1200	10	0.75	7	100	0.2	Scenario4	1	442	17	0	72	0	82	0
4	0.001	0.2	20	1000	5	1200	10	0.75	7	100	0.2	Scenario4	1	443	17	0	72	0	82	0
4	0.001	0.2	20	1000	5	1200	10	0.75	7	100	0.2	Scenario4	1	444	17	0	72	0	82	0
3	0.001	0.2	10	1000	5	1200	10	0.75	7	100	0.8	Scenario4	1	288	89	3	0	0	55	0.030297991579893806
4	0.001	0.2	20	1000	5	1200	10	0.75	7	100	0.2	Scenario4	1	445	17	0	72	0	82	0
4	0.001	0.2	20	1000	5	1200	10	0.75	7	100	0.2	Scenario4	1	446	17	0	72	0	82	0
1	0.001	0.2	10	1000	5	1200	10	0.75	7	100	0.2	Scenario4	1	281	121	8	0	0	64	0.053808332104462155
2	0.001	0.2	10	1000	5	1200	10	0.75	7	100	0.5	Scenario4	1	263	121	10	0	0	50	0.0640023764696647
4	0.001	0.2	20	1000	5	1200	10	0.75	7	100	0.2	Scenario4	1	447	17	0	72	0	82	0
4	0.001	0.2	20	1000	5	1200	10	0.75	7	100	0.2	Scenario4	1	448	17	0	72	0	82	0
4	0.001	0.2	20	1000	5	1200	10	0.75	7	100	0.2	Scenario4	1	449	17	0	72	0	82	0
3	0.001	0.2	10	1000	5	1200	10	0.75	7	100	0.8	Scenario4	1	289	89	3	0	0	55	0.030297991579893806
4	0.001	0.2	20	1000	5	1200	10	0.75	7	100	0.2	Scenario4	1	450	16	1	72	0	82	0.05092835933629167
4	0.001	0.2	20	1000	5	1200	10	0.75	7	100	0.2	Scenario4	1	451	17	1	72	0	82	0.0485306770298924
4	0.001	0.2	20	1000	5	1200	10	0.75	7	100	0.2	Scenario4	1	452	16	1	72	0	83	0.05092835933629167
1	0.001	0.2	10	1000	5	1200	10	0.75	7	100	0.2	Scenario4	1	282	117	9	0	0	67	0.06059789110387329
4	0.001	0.2	20	1000	5	1200	10	0.75	7	100	0.2	Scenario4	1	453	16	1	72	0	83	0.05092835933629167
2	0.001	0.2	10	1000	5	1200	10	0.75	7	100	0.5	Scenario4	1	264	123	8	0	0	51	0.0531064340516241
4	0.001	0.2	20	1000	5	1200	10	0.75	7	100	0.2	Scenario4	1	454	16	0	72	0	84	0
4	0.001	0.2	20	1000	5	1200	10	0.75	7	100	0.2	Scenario4	1	455	16	0	72	0	84	0
3	0.001	0.2	10	1000	5	1200	10	0.75	7	100	0.8	Scenario4	1	290	89	2	0	0	57	0.020922053948260994
4	0.001	0.2	20	1000	5	1200	10	0.75	7	100	0.2	Scenario4	1	456	16	0	72	0	84	0
4	0.001	0.2	20	1000	5	1200	10	0.75	7	100	0.2	Scenario4	1	457	16	0	72	0	84	0
4	0.001	0.2	20	1000	5	1200	10	0.75	7	100	0.2	Scenario4	1	458	16	0	72	0	84	0
4	0.001	0.2	20	1000	5	1200	10	0.75	7	100	0.2	Scenario4	1	459	14	1	72	0	85	0.056462650812659644
1	0.001	0.2	10	1000	5	1200	10	0.75	7	100	0.2	Scenario4	1	283	117	9	0	0	67	0.06059789110387329
4	0.001	0.2	20	1000	5	1200	10	0.75	7	100	0.2	Scenario4	1	460	14	1	72	0	85	0.056462650812659644
2	0.001	0.2	10	1000	5	1200	10	0.75	7	100	0.5	Scenario4	1	265	122	7	0	0	53	0.04795235429065423
3	0.001	0.2	10	1000	5	1200	10	0.75	7	100	0.8	Scenario4	1	291	89	2	0	0	57	0.020922053948260994
4	0.001	0.2	20	1000	5	1200	10	0.75	7	100	0.2	Scenario4	1	461	14	1	72	0	85	0.056462650812659644
4	0.001	0.2	20	1000	5	1200	10	0.75	7	100	0.2	Scenario4	1	462	14	1	72	0	85	0.056462650812659644
4	0.001	0.2	20	1000	5	1200	10	0.75	7	100	0.2	Scenario4	1	463	14	1	72	0	85	0.056462650812659644
4	0.001	0.2	20	1000	5	1200	10	0.75	7	100	0.2	Scenario4	1	464	14	1	72	0	85	0.056462650812659644
4	0.001	0.2	20	1000	5	1200	10	0.75	7	100	0.2	Scenario4	1	465	14	1	72	0	85	0.056462650812659644
4	0.001	0.2	20	1000	5	1200	10	0.75	7	100	0.2	Scenario4	1	466	14	1	72	0	85	0.056462650812659644
1	0.001	0.2	10	1000	5	1200	10	0.75	7	100	0.2	Scenario4	1	284	115	11	0	0	67	0.07126870658029098
3	0.001	0.2	10	1000	5	1200	10	0.75	7	100	0.8	Scenario4	1	292	89	2	0	0	57	0.020922053948260994
4	0.001	0.2	20	1000	5	1200	10	0.75	7	100	0.2	Scenario4	1	467	14	1	72	0	85	0.056462650812659644
4	0.001	0.2	20	1000	5	1200	10	0.75	7	100	0.2	Scenario4	1	468	14	1	72	0	85	0.056462650812659644
2	0.001	0.2	10	1000	5	1200	10	0.75	7	100	0.5	Scenario4	1	266	122	7	0	0	54	0.04795235429065423
4	0.001	0.2	20	1000	5	1200	10	0.75	7	100	0.2	Scenario4	1	469	14	1	72	0	85	0.056462650812659644
4	0.001	0.2	20	1000	5	1200	10	0.75	7	100	0.2	Scenario4	1	470	14	1	72	0	85	0.056462650812659644
4	0.001	0.2	20	1000	5	1200	10	0.75	7	100	0.2	Scenario4	1	471	13	1	72	0	86	0.059668359581332375
4	0.001	0.2	20	1000	5	1200	10	0.75	7	100	0.2	Scenario4	1	472	13	1	72	0	86	0.059668359581332375
3	0.001	0.2	10	1000	5	1200	10	0.75	7	100	0.8	Scenario4	1	293	87	2	0	0	59	0.02136810807414592
4	0.001	0.2	20	1000	5	1200	10	0.75	7	100	0.2	Scenario4	1	473	13	1	72	0	86	0.059668359581332375
1	0.001	0.2	10	1000	5	1200	10	0.75	7	100	0.2	Scenario4	1	285	113	10	0	0	70	0.06734692186374085
4	0.001	0.2	20	1000	5	1200	10	0.75	7	100	0.2	Scenario4	1	474	13	1	72	0	86	0.059668359581332375
4	0.001	0.2	20	1000	5	1200	10	0.75	7	100	0.2	Scenario4	1	475	13	1	72	0	86	0.059668359581332375
2	0.001	0.2	10	1000	5	1200	10	0.75	7	100	0.5	Scenario4	1	267	114	7	0	0	62	0.050690523914053494
4	0.001	0.2	20	1000	5	1200	10	0.75	7	100	0.2	Scenario4	1	476	13	1	72	0	86	0.059668359581332375
4	0.001	0.2	20	1000	5	1200	10	0.75	7	100	0.2	Scenario4	1	477	13	1	72	0	86	0.059668359581332375
4	0.001	0.2	20	1000	5	1200	10	0.75	7	100	0.2	Scenario4	1	478	13	1	72	0	86	0.059668359581332375
4	0.001	0.2	20	1000	5	1200	10	0.75	7	100	0.2	Scenario4	1	479	13	1	72	0	86	0.059668359581332375
3	0.001	0.2	10	1000	5	1200	10	0.75	7	100	0.8	Scenario4	1	294	86	3	0	0	59	0.031239797184992542
1	0.001	0.2	10	1000	5	1200	10	0.75	7	100	0.2	Scenario4	1	286	76	10	0	0	107	0.08825825517476739
4	0.001	0.2	20	1000	5	1200	10	0.75	7	100	0.2	Scenario4	1	480	13	1	72	0	86	0.059668359581332375
4	0.001	0.2	20	1000	5	1200	10	0.75	7	100	0.2	Scenario4	1	481	13	1	72	0	86	0.059668359581332375
4	0.001	0.2	20	1000	5	1200	10	0.75	7	100	0.2	Scenario4	1	482	13	1	72	0	86	0.059668359581332375
2	0.001	0.2	10	1000	5	1200	10	0.75	7	100	0.5	Scenario4	1	268	114	7	0	0	62	0.050690523914053494
4	0.001	0.2	20	1000	5	1200	10	0.75	7	100	0.2	Scenario4	1	483	13	1	72	0	86	0.059668359581332375
1	0.001	0.2	10	1000	5	1200	10	0.75	7	100	0.2	Scenario4	1	287	75	10	0	0	108	0.08898405287831022
4	0.001	0.2	20	1000	5	1200	10	0.75	7	100	0.2	Scenario4	1	484	13	1	72	0	86	0.059668359581332375
4	0.001	0.2	20	1000	5	1200	10	0.75	7	100	0.2	Scenario4	1	485	12	1	72	0	87	0.0632190733822953
3	0.001	0.2	10	1000	5	1200	10	0.75	7	100	0.8	Scenario4	1	295	87	3	0	0	59	0.03091946021614555
4	0.001	0.2	20	1000	5	1200	10	0.75	7	100	0.2	Scenario4	1	486	12	1	72	0	87	0.0632190733822953
4	0.001	0.2	20	1000	5	1200	10	0.75	7	100	0.2	Scenario4	1	487	12	1	72	0	87	0.0632190733822953
4	0.001	0.2	20	1000	5	1200	10	0.75	7	100	0.2	Scenario4	1	488	12	1	72	0	87	0.0632190733822953
1	0.001	0.2	10	1000	5	1200	10	0.75	7	100	0.2	Scenario4	1	288	72	10	0	0	111	0.09122358986394345
4	0.001	0.2	20	1000	5	1200	10	0.75	7	100	0.2	Scenario4	1	489	11	1	72	0	88	0.06715647331103558
4	0.001	0.2	20	1000	5	1200	10	0.75	7	100	0.2	Scenario4	1	490	11	1	72	0	88	0.06715647331103558
2	0.001	0.2	10	1000	5	1200	10	0.75	7	100	0.5	Scenario4	1	269	113	7	0	0	63	0.05105450072853742
4	0.001	0.2	20	1000	5	1200	10	0.75	7	100	0.2	Scenario4	1	491	11	1	72	0	88	0.06715647331103558
4	0.001	0.2	20	1000	5	1200	10	0.75	7	100	0.2	Scenario4	1	492	11	1	72	0	88	0.06715647331103558
3	0.001	0.2	10	1000	5	1200	10	0.75	7	100	0.8	Scenario4	1	296	86	3	0	0	60	0.031239797184992542
4	0.001	0.2	20	1000	5	1200	10	0.75	7	100	0.2	Scenario4	1	493	11	1	72	0	88	0.06715647331103558
1	0.001	0.2	10	1000	5	1200	10	0.75	7	100	0.2	Scenario4	1	289	70	8	0	0	115	0.08057508164698074
4	0.001	0.2	20	1000	5	1200	10	0.75	7	100	0.2	Scenario4	1	494	11	1	72	0	88	0.06715647331103558
4	0.001	0.2	20	1000	5	1200	10	0.75	7	100	0.2	Scenario4	1	495	11	1	72	0	88	0.06715647331103558
4	0.001	0.2	20	1000	5	1200	10	0.75	7	100	0.2	Scenario4	1	496	11	1	72	0	88	0.06715647331103558
4	0.001	0.2	20	1000	5	1200	10	0.75	7	100	0.2	Scenario4	1	497	11	1	72	0	88	0.06715647331103558
4	0.001	0.2	20	1000	5	1200	10	0.75	7	100	0.2	Scenario4	1	498	11	1	72	0	88	0.06715647331103558
2	0.001	0.2	10	1000	5	1200	10	0.75	7	100	0.5	Scenario4	1	270	110	8	0	0	65	0.05801646617712086
1	0.001	0.2	10	1000	5	1200	10	0.75	7	100	0.2	Scenario4	1	290	70	7	0	0	116	0.07351511421628894
3	0.001	0.2	10	1000	5	1200	10	0.75	7	100	0.8	Scenario4	1	297	85	4	0	0	60	0.04058367554718536
4	0.001	0.2	20	1000	5	1200	10	0.75	7	100	0.2	Scenario4	1	499	11	1	72	0	88	0.06715647331103558
4	0.001	0.2	20	1000	5	1200	10	0.75	7	100	0.2	Scenario4	1	500	11	1	72	0	88	0.06715647331103558
4	0.001	0.2	20	1000	5	1200	10	0.75	7	100	0.2	Scenario4	1	501	11	1	72	0	88	0.06715647331103558
4	0.001	0.2	20	1000	5	1200	10	0.75	7	100	0.2	Scenario4	1	502	11	1	72	0	88	0.06715647331103558
1	0.001	0.2	10	1000	5	1200	10	0.75	7	100	0.2	Scenario4	1	291	67	7	0	0	119	0.07579671105430046
4	0.001	0.2	20	1000	5	1200	10	0.75	7	100	0.2	Scenario4	1	503	11	1	72	0	88	0.06715647331103558
4	0.001	0.2	20	1000	5	1200	10	0.75	7	100	0.2	Scenario4	1	504	11	1	72	0	88	0.06715647331103558
4	0.001	0.2	20	1000	5	1200	10	0.75	7	100	0.2	Scenario4	1	505	11	1	72	0	88	0.06715647331103558
3	0.001	0.2	10	1000	5	1200	10	0.75	7	100	0.8	Scenario4	1	298	85	4	0	0	60	0.04058367554718536
4	0.001	0.2	20	1000	5	1200	10	0.75	7	100	0.2	Scenario4	1	506	11	1	72	0	88	0.06715647331103558
2	0.001	0.2	10	1000	5	1200	10	0.75	7	100	0.5	Scenario4	1	271	107	8	0	0	68	0.059277336704171193
4	0.001	0.2	20	1000	5	1200	10	0.75	7	100	0.2	Scenario4	1	507	11	1	72	0	88	0.06715647331103558
1	0.001	0.2	10	1000	5	1200	10	0.75	7	100	0.2	Scenario4	1	292	67	7	0	0	119	0.07579671105430046
4	0.001	0.2	20	1000	5	1200	10	0.75	7	100	0.2	Scenario4	1	508	11	1	72	0	88	0.06715647331103558
4	0.001	0.2	20	1000	5	1200	10	0.75	7	100	0.2	Scenario4	1	509	11	1	72	0	88	0.06715647331103558
4	0.001	0.2	20	1000	5	1200	10	0.75	7	100	0.2	Scenario4	1	510	11	1	72	0	88	0.06715647331103558
4	0.001	0.2	20	1000	5	1200	10	0.75	7	100	0.2	Scenario4	1	511	11	1	72	0	88	0.06715647331103558
1	0.001	0.2	10	1000	5	1200	10	0.75	7	100	0.2	Scenario4	1	293	65	6	0	0	122	0.06941256710785053
4	0.001	0.2	20	1000	5	1200	10	0.75	7	100	0.2	Scenario4	1	512	11	0	72	0	89	0
3	0.001	0.2	10	1000	5	1200	10	0.75	7	100	0.8	Scenario4	1	299	85	4	0	0	60	0.04058367554718536
4	0.001	0.2	20	1000	5	1200	10	0.75	7	100	0.2	Scenario4	1	513	11	0	72	0	89	0
2	0.001	0.2	10	1000	5	1200	10	0.75	7	100	0.5	Scenario4	1	272	104	7	0	0	72	0.05457582751304202
4	0.001	0.2	20	1000	5	1200	10	0.75	7	100	0.2	Scenario4	1	514	11	0	72	0	89	0
4	0.001	0.2	20	1000	5	1200	10	0.75	7	100	0.2	Scenario4	1	515	11	0	72	0	89	0
1	0.001	0.2	10	1000	5	1200	10	0.75	7	100	0.2	Scenario4	1	294	64	6	0	0	123	0.07019463778408877
4	0.001	0.2	20	1000	5	1200	10	0.75	7	100	0.2	Scenario4	1	516	11	0	72	0	89	0
4	0.001	0.2	20	1000	5	1200	10	0.75	7	100	0.2	Scenario4	1	517	11	0	72	0	89	0
4	0.001	0.2	20	1000	5	1200	10	0.75	7	100	0.2	Scenario4	1	518	11	0	72	0	89	0
4	0.001	0.2	20	1000	5	1200	10	0.75	7	100	0.2	Scenario4	1	519	11	0	72	0	89	0
4	0.001	0.2	20	1000	5	1200	10	0.75	7	100	0.2	Scenario4	1	520	11	0	72	0	89	0
3	0.001	0.2	10	1000	5	1200	10	0.75	7	100	0.8	Scenario4	1	300	86	4	0	0	60	0.04017973539332288
1	0.001	0.2	10	1000	5	1200	10	0.75	7	100	0.2	Scenario4	1	295	64	5	0	0	124	0.061285721327390574
2	0.001	0.2	10	1000	5	1200	10	0.75	7	100	0.5	Scenario4	1	273	100	8	0	0	75	0.062435935887688136
4	0.001	0.2	20	1000	5	1200	10	0.75	7	100	0.2	Scenario4	1	521	10	0	72	0	90	0
4	0.001	0.2	20	1000	5	1200	10	0.75	7	100	0.2	Scenario4	1	522	10	0	72	0	90	0
4	0.001	0.2	20	1000	5	1200	10	0.75	7	100	0.2	Scenario4	1	523	10	0	72	0	90	0
4	0.001	0.2	20	1000	5	1200	10	0.75	7	100	0.2	Scenario4	1	524	10	0	72	0	90	0
1	0.001	0.2	10	1000	5	1200	10	0.75	7	100	0.2	Scenario4	1	296	64	5	0	0	124	0.061285721327390574
4	0.001	0.2	20	1000	5	1200	10	0.75	7	100	0.2	Scenario4	1	525	10	0	72	0	90	0
4	0.001	0.2	20	1000	5	1200	10	0.75	7	100	0.2	Scenario4	1	526	10	0	72	0	90	0
4	0.001	0.2	20	1000	5	1200	10	0.75	7	100	0.2	Scenario4	1	527	10	0	72	0	90	0
3	0.001	0.2	10	1000	5	1200	10	0.75	7	100	0.8	Scenario4	1	301	85	5	0	0	60	0.04893354287410019
4	0.001	0.2	20	1000	5	1200	10	0.75	7	100	0.2	Scenario4	1	528	10	0	72	0	90	0
2	0.001	0.2	10	1000	5	1200	10	0.75	7	100	0.5	Scenario4	1	274	96	6	0	0	81	0.05141827747407804
4	0.001	0.2	20	1000	5	1200	10	0.75	7	100	0.2	Scenario4	1	529	10	0	72	0	90	0
1	0.001	0.2	10	1000	5	1200	10	0.75	7	100	0.2	Scenario4	1	297	63	4	0	0	126	0.05205697975748859
4	0.001	0.2	20	1000	5	1200	10	0.75	7	100	0.2	Scenario4	1	530	10	0	72	0	90	0
4	0.001	0.2	20	1000	5	1200	10	0.75	7	100	0.2	Scenario4	1	531	11	0	72	0	90	0
4	0.001	0.2	20	1000	5	1200	10	0.75	7	100	0.2	Scenario4	1	532	10	1	72	0	90	0.07151704386986558
4	0.001	0.2	20	1000	5	1200	10	0.75	7	100	0.2	Scenario4	1	533	11	1	72	0	90	0.06715647331103558
1	0.001	0.2	10	1000	5	1200	10	0.75	7	100	0.2	Scenario4	1	298	63	4	0	0	126	0.05205697975748859
4	0.001	0.2	20	1000	5	1200	10	0.75	7	100	0.2	Scenario4	1	534	11	1	72	0	90	0.06715647331103558
3	0.001	0.2	10	1000	5	1200	10	0.75	7	100	0.8	Scenario4	1	302	86	5	0	0	60	0.048465957268815765
2	0.001	0.2	10	1000	5	1200	10	0.75	7	100	0.5	Scenario4	1	275	92	6	0	0	85	0.05321163473366264
4	0.001	0.2	20	1000	5	1200	10	0.75	7	100	0.2	Scenario4	1	535	12	1	72	0	90	0.0632190733822953
4	0.001	0.2	20	1000	5	1200	10	0.75	7	100	0.2	Scenario4	1	536	13	1	72	0	90	0.059668359581332375
4	0.001	0.2	20	1000	5	1200	10	0.75	7	100	0.2	Scenario4	1	537	13	1	72	0	90	0.059668359581332375
1	0.001	0.2	10	1000	5	1200	10	0.75	7	100	0.2	Scenario4	1	299	63	4	0	0	126	0.05205697975748859
4	0.001	0.2	20	1000	5	1200	10	0.75	7	100	0.2	Scenario4	1	538	13	1	72	0	90	0.059668359581332375
4	0.001	0.2	20	1000	5	1200	10	0.75	7	100	0.2	Scenario4	1	539	13	1	72	0	90	0.059668359581332375
4	0.001	0.2	20	1000	5	1200	10	0.75	7	100	0.2	Scenario4	1	540	13	1	72	0	90	0.059668359581332375
2	0.001	0.2	10	1000	5	1200	10	0.75	7	100	0.5	Scenario4	1	276	89	6	0	0	88	0.054638900603496174
4	0.001	0.2	20	1000	5	1200	10	0.75	7	100	0.2	Scenario4	1	541	13	1	72	0	90	0.059668359581332375
3	0.001	0.2	10	1000	5	1200	10	0.75	7	100	0.8	Scenario4	1	303	87	4	0	0	60	0.03978367157450051
1	0.001	0.2	10	1000	5	1200	10	0.75	7	100	0.2	Scenario4	1	300	61	4	0	0	128	0.05342279826622089
4	0.001	0.2	20	1000	5	1200	10	0.75	7	100	0.2	Scenario4	1	542	13	1	72	0	90	0.059668359581332375
4	0.001	0.2	20	1000	5	1200	10	0.75	7	100	0.2	Scenario4	1	543	14	1	72	0	90	0.056462650812659644
4	0.001	0.2	20	1000	5	1200	10	0.75	7	100	0.2	Scenario4	1	544	16	1	72	0	90	0.05092835933629167
1	0.001	0.2	10	1000	5	1200	10	0.75	7	100	0.2	Scenario4	1	301	58	4	0	0	131	0.055607702935792466
4	0.001	0.2	20	1000	5	1200	10	0.75	7	100	0.2	Scenario4	1	545	18	1	72	0	90	0.04634033009676558
2	0.001	0.2	10	1000	5	1200	10	0.75	7	100	0.5	Scenario4	1	277	80	5	0	0	98	0.05141074166720337
4	0.001	0.2	20	1000	5	1200	10	0.75	7	100	0.2	Scenario4	1	546	19	0	72	0	90	0
3	0.001	0.2	10	1000	5	1200	10	0.75	7	100	0.8	Scenario4	1	304	86	4	0	0	61	0.04017973539332288
1	0.001	0.2	10	1000	5	1200	10	0.75	7	100	0.2	Scenario4	1	302	57	4	0	0	132	0.05637514004598177
4	0.001	0.2	20	1000	5	1200	10	0.75	7	100	0.2	Scenario4	1	547	20	0	72	0	90	0
4	0.001	0.2	20	1000	5	1200	10	0.75	7	100	0.2	Scenario4	1	548	20	0	72	0	90	0
2	0.001	0.2	10	1000	5	1200	10	0.75	7	100	0.5	Scenario4	1	278	76	6	0	0	101	0.06179167443979165
4	0.001	0.2	20	1000	5	1200	10	0.75	7	100	0.2	Scenario4	1	549	20	0	72	0	90	0
1	0.001	0.2	10	1000	5	1200	10	0.75	7	100	0.2	Scenario4	1	303	57	4	0	0	132	0.05637514004598177
4	0.001	0.2	20	1000	5	1200	10	0.75	7	100	0.2	Scenario4	1	550	20	0	72	0	90	0
3	0.001	0.2	10	1000	5	1200	10	0.75	7	100	0.8	Scenario4	1	305	87	4	0	0	61	0.03978367157450051
4	0.001	0.2	20	1000	5	1200	10	0.75	7	100	0.2	Scenario4	1	551	20	0	72	0	90	0
1	0.001	0.2	10	1000	5	1200	10	0.75	7	100	0.2	Scenario4	1	304	54	5	0	0	134	0.0695454428173584
2	0.001	0.2	10	1000	5	1200	10	0.75	7	100	0.5	Scenario4	1	279	73	5	0	0	105	0.05532108898233222
4	0.001	0.2	20	1000	5	1200	10	0.75	7	100	0.2	Scenario4	1	552	19	0	72	0	91	0
4	0.001	0.2	20	1000	5	1200	10	0.75	7	100	0.2	Scenario4	1	553	19	0	72	0	91	0
4	0.001	0.2	20	1000	5	1200	10	0.75	7	100	0.2	Scenario4	1	554	20	0	72	0	91	0
1	0.001	0.2	10	1000	5	1200	10	0.75	7	100	0.2	Scenario4	1	305	53	5	0	0	135	0.07048876979088212
4	0.001	0.2	20	1000	5	1200	10	0.75	7	100	0.2	Scenario4	1	555	21	0	72	0	91	0
2	0.001	0.2	10	1000	5	1200	10	0.75	7	100	0.5	Scenario4	1	280	71	6	0	0	106	0.06504700976882871
3	0.001	0.2	10	1000	5	1200	10	0.75	7	100	0.8	Scenario4	1	306	88	4	0	0	61	0.03939525891415371
4	0.001	0.2	20	1000	5	1200	10	0.75	7	100	0.2	Scenario4	1	556	21	0	72	0	91	0
1	0.001	0.2	10	1000	5	1200	10	0.75	7	100	0.2	Scenario4	1	306	54	4	0	0	135	0.05880585274541087
4	0.001	0.2	20	1000	5	1200	10	0.75	7	100	0.2	Scenario4	1	557	21	0	72	0	91	0
2	0.001	0.2	10	1000	5	1200	10	0.75	7	100	0.5	Scenario4	1	281	68	6	0	0	109	0.06716238295044273
4	0.001	0.2	20	1000	5	1200	10	0.75	7	100	0.2	Scenario4	1	558	21	0	72	0	91	0
1	0.001	0.2	10	1000	5	1200	10	0.75	7	100	0.2	Scenario4	1	307	52	4	0	0	137	0.060542080548763325
4	0.001	0.2	20	1000	5	1200	10	0.75	7	100	0.2	Scenario4	1	559	21	0	72	0	91	0
3	0.001	0.2	10	1000	5	1200	10	0.75	7	100	0.8	Scenario4	1	307	89	4	0	0	61	0.03901428060086784
4	0.001	0.2	20	1000	5	1200	10	0.75	7	100	0.2	Scenario4	1	560	22	0	72	0	91	0
1	0.001	0.2	10	1000	5	1200	10	0.75	7	100	0.2	Scenario4	1	308	51	4	0	0	138	0.061447778268483876
2	0.001	0.2	10	1000	5	1200	10	0.75	7	100	0.5	Scenario4	1	282	66	6	0	0	111	0.06864680579796814
4	0.001	0.2	20	1000	5	1200	10	0.75	7	100	0.2	Scenario4	1	561	22	0	72	0	91	0
4	0.001	0.2	20	1000	5	1200	10	0.75	7	100	0.2	Scenario4	1	562	23	0	72	0	91	0
1	0.001	0.2	10	1000	5	1200	10	0.75	7	100	0.2	Scenario4	1	309	52	3	0	0	138	0.048134670108042725
4	0.001	0.2	20	1000	5	1200	10	0.75	7	100	0.2	Scenario4	1	563	23	0	72	0	91	0
2	0.001	0.2	10	1000	5	1200	10	0.75	7	100	0.5	Scenario4	1	283	64	6	0	0	113	0.07019463778408877
4	0.001	0.2	20	1000	5	1200	10	0.75	7	100	0.2	Scenario4	1	564	24	0	72	0	91	0
3	0.001	0.2	10	1000	5	1200	10	0.75	7	100	0.8	Scenario4	1	308	88	4	0	0	62	0.03939525891415371
1	0.001	0.2	10	1000	5	1200	10	0.75	7	100	0.2	Scenario4	1	310	51	3	0	0	139	0.04890775973671712
4	0.001	0.2	20	1000	5	1200	10	0.75	7	100	0.2	Scenario4	1	565	25	0	72	0	91	0
2	0.001	0.2	10	1000	5	1200	10	0.75	7	100	0.5	Scenario4	1	284	62	6	0	0	115	0.07180962250518473
4	0.001	0.2	20	1000	5	1200	10	0.75	7	100	0.2	Scenario4	1	566	27	0	72	0	91	0
1	0.001	0.2	10	1000	5	1200	10	0.75	7	100	0.2	Scenario4	1	311	51	3	0	0	139	0.04890775973671712
4	0.001	0.2	20	1000	5	1200	10	0.75	7	100	0.2	Scenario4	1	567	27	0	72	0	91	0
2	0.001	0.2	10	1000	5	1200	10	0.75	7	100	0.5	Scenario4	1	285	63	5	0	0	115	0.0620259188832419
3	0.001	0.2	10	1000	5	1200	10	0.75	7	100	0.8	Scenario4	1	309	88	4	0	0	62	0.03939525891415371
1	0.001	0.2	10	1000	5	1200	10	0.75	7	100	0.2	Scenario4	1	312	50	2	0	0	141	0.035243197924398326
4	0.001	0.2	20	1000	5	1200	10	0.75	7	100	0.2	Scenario4	1	568	27	0	72	0	91	0
4	0.001	0.2	20	1000	5	1200	10	0.75	7	100	0.2	Scenario4	1	569	27	0	72	0	91	0
1	0.001	0.2	10	1000	5	1200	10	0.75	7	100	0.2	Scenario4	1	313	50	2	0	0	141	0.035243197924398326
2	0.001	0.2	10	1000	5	1200	10	0.75	7	100	0.5	Scenario4	1	286	63	5	0	0	115	0.0620259188832419
4	0.001	0.2	20	1000	5	1200	10	0.75	7	100	0.2	Scenario4	1	570	27	0	72	0	91	0
4	0.001	0.2	20	1000	5	1200	10	0.75	7	100	0.2	Scenario4	1	571	26	0	72	0	92	0
1	0.001	0.2	10	1000	5	1200	10	0.75	7	100	0.2	Scenario4	1	314	49	2	0	0	142	0.03587064262062749
3	0.001	0.2	10	1000	5	1200	10	0.75	7	100	0.8	Scenario4	1	310	89	3	0	0	64	0.030297991579893806
2	0.001	0.2	10	1000	5	1200	10	0.75	7	100	0.5	Scenario4	1	287	62	5	0	0	116	0.06278351099504655
4	0.001	0.2	20	1000	5	1200	10	0.75	7	100	0.2	Scenario4	1	572	26	0	72	0	92	0
1	0.001	0.2	10	1000	5	1200	10	0.75	7	100	0.2	Scenario4	1	315	49	2	0	0	142	0.03587064262062749
4	0.001	0.2	20	1000	5	1200	10	0.75	7	100	0.2	Scenario4	1	573	27	0	72	0	92	0
4	0.001	0.2	20	1000	5	1200	10	0.75	7	100	0.2	Scenario4	1	574	28	0	72	0	92	0
2	0.001	0.2	10	1000	5	1200	10	0.75	7	100	0.5	Scenario4	1	288	59	5	0	0	119	0.06516659460752308
1	0.001	0.2	10	1000	5	1200	10	0.75	7	100	0.2	Scenario4	1	316	47	2	0	0	144	0.037194356318702694
4	0.001	0.2	20	1000	5	1200	10	0.75	7	100	0.2	Scenario4	1	575	29	0	72	0	92	0
3	0.001	0.2	10	1000	5	1200	10	0.75	7	100	0.8	Scenario4	1	311	91	2	0	0	64	0.020494199068099846
1	0.001	0.2	10	1000	5	1200	10	0.75	7	100	0.2	Scenario4	1	317	47	2	0	0	144	0.037194356318702694
2	0.001	0.2	10	1000	5	1200	10	0.75	7	100	0.5	Scenario4	1	289	55	5	0	0	123	0.06862566305501755
4	0.001	0.2	20	1000	5	1200	10	0.75	7	100	0.2	Scenario4	1	576	29	0	72	0	92	0
4	0.001	0.2	20	1000	5	1200	10	0.75	7	100	0.2	Scenario4	1	577	31	0	72	0	92	0
1	0.001	0.2	10	1000	5	1200	10	0.75	7	100	0.2	Scenario4	1	318	46	2	0	0	145	0.03789315686424361
2	0.001	0.2	10	1000	5	1200	10	0.75	7	100	0.5	Scenario4	1	290	53	5	0	0	125	0.07048876979088212
4	0.001	0.2	20	1000	5	1200	10	0.75	7	100	0.2	Scenario4	1	578	32	0	72	0	92	0
3	0.001	0.2	10	1000	5	1200	10	0.75	7	100	0.8	Scenario4	1	312	92	2	0	0	64	0.020286752660914564
1	0.001	0.2	10	1000	5	1200	10	0.75	7	100	0.2	Scenario4	1	319	46	2	0	0	145	0.03789315686424361
2	0.001	0.2	10	1000	5	1200	10	0.75	7	100	0.5	Scenario4	1	291	52	5	0	0	126	0.07145646612364123
4	0.001	0.2	20	1000	5	1200	10	0.75	7	100	0.2	Scenario4	1	579	32	0	72	0	92	0
1	0.001	0.2	10	1000	5	1200	10	0.75	7	100	0.2	Scenario4	1	320	44	2	0	0	147	0.03937168691145389
4	0.001	0.2	20	1000	5	1200	10	0.75	7	100	0.2	Scenario4	1	580	33	0	72	0	92	0
2	0.001	0.2	10	1000	5	1200	10	0.75	7	100	0.5	Scenario4	1	292	50	5	0	0	128	0.07346840527374197
1	0.001	0.2	10	1000	5	1200	10	0.75	7	100	0.2	Scenario4	1	321	44	2	0	0	147	0.03937168691145389
4	0.001	0.2	20	1000	5	1200	10	0.75	7	100	0.2	Scenario4	1	581	33	0	72	0	92	0
3	0.001	0.2	10	1000	5	1200	10	0.75	7	100	0.8	Scenario4	1	313	89	2	0	0	67	0.020922053948260994
2	0.001	0.2	10	1000	5	1200	10	0.75	7	100	0.5	Scenario4	1	293	47	5	0	0	131	0.07669136177033736
4	0.001	0.2	20	1000	5	1200	10	0.75	7	100	0.2	Scenario4	1	582	33	0	72	0	92	0
1	0.001	0.2	10	1000	5	1200	10	0.75	7	100	0.2	Scenario4	1	322	42	2	0	0	149	0.04096878834818084
4	0.001	0.2	20	1000	5	1200	10	0.75	7	100	0.2	Scenario4	1	583	33	0	72	0	93	0
2	0.001	0.2	10	1000	5	1200	10	0.75	7	100	0.5	Scenario4	1	294	48	4	0	0	131	0.06432796286992631
1	0.001	0.2	10	1000	5	1200	10	0.75	7	100	0.2	Scenario4	1	323	40	2	0	0	151	0.04269906445268498
3	0.001	0.2	10	1000	5	1200	10	0.75	7	100	0.8	Scenario4	1	314	72	2	0	0	84	0.02543250137577069
4	0.001	0.2	20	1000	5	1200	10	0.75	7	100	0.2	Scenario4	1	584	33	0	72	0	93	0
1	0.001	0.2	10	1000	5	1200	10	0.75	7	100	0.2	Scenario4	1	324	40	1	0	0	152	0.02308213123955899
2	0.001	0.2	10	1000	5	1200	10	0.75	7	100	0.5	Scenario4	1	295	48	4	0	0	131	0.06432796286992631
4	0.001	0.2	20	1000	5	1200	10	0.75	7	100	0.2	Scenario4	1	585	33	0	72	0	93	0
1	0.001	0.2	10	1000	5	1200	10	0.75	7	100	0.2	Scenario4	1	325	38	1	0	0	154	0.02419533210899138
2	0.001	0.2	10	1000	5	1200	10	0.75	7	100	0.5	Scenario4	1	296	48	4	0	0	131	0.06432796286992631
4	0.001	0.2	20	1000	5	1200	10	0.75	7	100	0.2	Scenario4	1	586	33	0	72	0	93	0
3	0.001	0.2	10	1000	5	1200	10	0.75	7	100	0.8	Scenario4	1	315	70	2	0	0	86	0.026093806145289937
1	0.001	0.2	10	1000	5	1200	10	0.75	7	100	0.2	Scenario4	1	326	37	2	0	0	154	0.04558224887350476
4	0.001	0.2	20	1000	5	1200	10	0.75	7	100	0.2	Scenario4	1	587	36	0	72	0	93	0
2	0.001	0.2	10	1000	5	1200	10	0.75	7	100	0.5	Scenario4	1	297	48	2	0	0	133	0.03652062158103934
1	0.001	0.2	10	1000	5	1200	10	0.75	7	100	0.2	Scenario4	1	327	37	2	0	0	154	0.04558224887350476
4	0.001	0.2	20	1000	5	1200	10	0.75	7	100	0.2	Scenario4	1	588	37	0	72	0	93	0
1	0.001	0.2	10	1000	5	1200	10	0.75	7	100	0.2	Scenario4	1	328	35	2	0	0	156	0.047726636616317195
2	0.001	0.2	10	1000	5	1200	10	0.75	7	100	0.5	Scenario4	1	298	48	2	0	0	133	0.03652062158103934
3	0.001	0.2	10	1000	5	1200	10	0.75	7	100	0.8	Scenario4	1	316	70	2	0	0	86	0.026093806145289937
4	0.001	0.2	20	1000	5	1200	10	0.75	7	100	0.2	Scenario4	1	589	37	0	72	0	93	0
1	0.001	0.2	10	1000	5	1200	10	0.75	7	100	0.2	Scenario4	1	329	35	2	0	0	156	0.047726636616317195
2	0.001	0.2	10	1000	5	1200	10	0.75	7	100	0.5	Scenario4	1	299	48	2	0	0	133	0.03652062158103934
4	0.001	0.2	20	1000	5	1200	10	0.75	7	100	0.2	Scenario4	1	590	37	0	72	0	93	0
1	0.001	0.2	10	1000	5	1200	10	0.75	7	100	0.2	Scenario4	1	330	35	2	0	0	156	0.047726636616317195
3	0.001	0.2	10	1000	5	1200	10	0.75	7	100	0.8	Scenario4	1	317	67	2	0	0	89	0.02715256689196617
2	0.001	0.2	10	1000	5	1200	10	0.75	7	100	0.5	Scenario4	1	300	47	2	0	0	134	0.037194356318702694
1	0.001	0.2	10	1000	5	1200	10	0.75	7	100	0.2	Scenario4	1	331	32	1	0	0	160	0.028283952942826568
4	0.001	0.2	20	1000	5	1200	10	0.75	7	100	0.2	Scenario4	1	591	37	0	72	0	93	0
1	0.001	0.2	10	1000	5	1200	10	0.75	7	100	0.2	Scenario4	1	332	32	1	0	0	160	0.028283952942826568
2	0.001	0.2	10	1000	5	1200	10	0.75	7	100	0.5	Scenario4	1	301	47	2	0	0	134	0.037194356318702694
4	0.001	0.2	20	1000	5	1200	10	0.75	7	100	0.2	Scenario4	1	592	37	0	72	0	93	0
3	0.001	0.2	10	1000	5	1200	10	0.75	7	100	0.8	Scenario4	1	318	62	2	0	0	94	0.02912088654248524
1	0.001	0.2	10	1000	5	1200	10	0.75	7	100	0.2	Scenario4	1	333	31	2	0	0	160	0.052667351629577884
4	0.001	0.2	20	1000	5	1200	10	0.75	7	100	0.2	Scenario4	1	593	38	0	72	0	93	0
2	0.001	0.2	10	1000	5	1200	10	0.75	7	100	0.5	Scenario4	1	302	46	2	0	0	135	0.03789315686424361
1	0.001	0.2	10	1000	5	1200	10	0.75	7	100	0.2	Scenario4	1	334	30	2	0	0	161	0.05406217401626001
1	0.001	0.2	10	1000	5	1200	10	0.75	7	100	0.2	Scenario4	1	335	29	2	0	0	162	0.05553060332363527
4	0.001	0.2	20	1000	5	1200	10	0.75	7	100	0.2	Scenario4	1	594	38	0	72	0	93	0
3	0.001	0.2	10	1000	5	1200	10	0.75	7	100	0.8	Scenario4	1	319	62	2	0	0	94	0.02912088654248524
2	0.001	0.2	10	1000	5	1200	10	0.75	7	100	0.5	Scenario4	1	303	46	2	0	0	135	0.03789315686424361
1	0.001	0.2	10	1000	5	1200	10	0.75	7	100	0.2	Scenario4	1	336	29	2	0	0	162	0.05553060332363527
4	0.001	0.2	20	1000	5	1200	10	0.75	7	100	0.2	Scenario4	1	595	40	0	72	0	93	0
2	0.001	0.2	10	1000	5	1200	10	0.75	7	100	0.5	Scenario4	1	304	43	2	0	0	138	0.040154555395120875
1	0.001	0.2	10	1000	5	1200	10	0.75	7	100	0.2	Scenario4	1	337	29	2	0	0	162	0.05553060332363527
3	0.001	0.2	10	1000	5	1200	10	0.75	7	100	0.8	Scenario4	1	320	61	2	0	0	95	0.02954911020268099
4	0.001	0.2	20	1000	5	1200	10	0.75	7	100	0.2	Scenario4	1	596	41	0	72	0	93	0
1	0.001	0.2	10	1000	5	1200	10	0.75	7	100	0.2	Scenario4	1	338	29	2	0	0	162	0.05553060332363527
2	0.001	0.2	10	1000	5	1200	10	0.75	7	100	0.5	Scenario4	1	305	43	2	0	0	138	0.040154555395120875
1	0.001	0.2	10	1000	5	1200	10	0.75	7	100	0.2	Scenario4	1	339	28	2	0	0	163	0.05707834411317068
4	0.001	0.2	20	1000	5	1200	10	0.75	7	100	0.2	Scenario4	1	597	43	0	72	0	93	0
2	0.001	0.2	10	1000	5	1200	10	0.75	7	100	0.5	Scenario4	1	306	42	2	0	0	139	0.04096878834818084
3	0.001	0.2	10	1000	5	1200	10	0.75	7	100	0.8	Scenario4	1	321	61	2	0	0	95	0.02954911020268099
1	0.001	0.2	10	1000	5	1200	10	0.75	7	100	0.2	Scenario4	1	340	28	2	0	0	163	0.05707834411317068
1	0.001	0.2	10	1000	5	1200	10	0.75	7	100	0.2	Scenario4	1	341	28	2	0	0	163	0.05707834411317068
2	0.001	0.2	10	1000	5	1200	10	0.75	7	100	0.5	Scenario4	1	307	41	2	0	0	140	0.041816277064666785
4	0.001	0.2	20	1000	5	1200	10	0.75	7	100	0.2	Scenario4	1	598	43	0	72	0	93	0
1	0.001	0.2	10	1000	5	1200	10	0.75	7	100	0.2	Scenario4	1	342	28	2	0	0	163	0.05707834411317068
3	0.001	0.2	10	1000	5	1200	10	0.75	7	100	0.8	Scenario4	1	322	58	2	0	0	98	0.030912354299707193
2	0.001	0.2	10	1000	5	1200	10	0.75	7	100	0.5	Scenario4	1	308	41	1	0	0	141	0.022562950458744305
4	0.001	0.2	20	1000	5	1200	10	0.75	7	100	0.2	Scenario4	1	599	42	0	72	0	94	0
1	0.001	0.2	10	1000	5	1200	10	0.75	7	100	0.2	Scenario4	1	343	27	2	0	0	164	0.058711656995689906
2	0.001	0.2	10	1000	5	1200	10	0.75	7	100	0.5	Scenario4	1	309	40	1	0	0	142	0.02308213123955899
1	0.001	0.2	10	1000	5	1200	10	0.75	7	100	0.2	Scenario4	1	344	27	2	0	0	164	0.058711656995689906
4	0.001	0.2	20	1000	5	1200	10	0.75	7	100	0.2	Scenario4	1	600	43	0	72	0	94	0
3	0.001	0.2	10	1000	5	1200	10	0.75	7	100	0.8	Scenario4	1	323	59	1	0	0	98	0.01605577592583555
1	0.001	0.2	10	1000	5	1200	10	0.75	7	100	0.2	Scenario4	1	345	27	2	0	0	164	0.058711656995689906
2	0.001	0.2	10	1000	5	1200	10	0.75	7	100	0.5	Scenario4	1	310	39	1	0	0	143	0.023625675700726698
1	0.001	0.2	10	1000	5	1200	10	0.75	7	100	0.2	Scenario4	1	346	27	2	0	0	164	0.058711656995689906
4	0.001	0.2	20	1000	5	1200	10	0.75	7	100	0.2	Scenario4	1	601	44	0	72	0	94	0
2	0.001	0.2	10	1000	5	1200	10	0.75	7	100	0.5	Scenario4	1	311	39	1	0	0	143	0.023625675700726698
1	0.001	0.2	10	1000	5	1200	10	0.75	7	100	0.2	Scenario4	1	347	26	3	0	0	164	0.08083522511571098
3	0.001	0.2	10	1000	5	1200	10	0.75	7	100	0.8	Scenario4	1	324	59	1	0	0	98	0.01605577592583555
4	0.001	0.2	20	1000	5	1200	10	0.75	7	100	0.2	Scenario4	1	602	44	0	72	0	94	0
1	0.001	0.2	10	1000	5	1200	10	0.75	7	100	0.2	Scenario4	1	348	26	3	0	0	164	0.08083522511571098
2	0.001	0.2	10	1000	5	1200	10	0.75	7	100	0.5	Scenario4	1	312	39	1	0	0	143	0.023625675700726698
1	0.001	0.2	10	1000	5	1200	10	0.75	7	100	0.2	Scenario4	1	349	27	2	0	0	164	0.058711656995689906
4	0.001	0.2	20	1000	5	1200	10	0.75	7	100	0.2	Scenario4	1	603	43	0	72	0	95	0
2	0.001	0.2	10	1000	5	1200	10	0.75	7	100	0.5	Scenario4	1	313	39	1	0	0	143	0.023625675700726698
3	0.001	0.2	10	1000	5	1200	10	0.75	7	100	0.8	Scenario4	1	325	58	1	0	0	99	0.01631738130037959
1	0.001	0.2	10	1000	5	1200	10	0.75	7	100	0.2	Scenario4	1	350	27	2	0	0	164	0.058711656995689906
2	0.001	0.2	10	1000	5	1200	10	0.75	7	100	0.5	Scenario4	1	314	38	1	0	0	144	0.02419533210899138
1	0.001	0.2	10	1000	5	1200	10	0.75	7	100	0.2	Scenario4	1	351	27	1	0	0	165	0.03290987083916069
4	0.001	0.2	20	1000	5	1200	10	0.75	7	100	0.2	Scenario4	1	604	43	0	72	0	95	0
1	0.001	0.2	10	1000	5	1200	10	0.75	7	100	0.2	Scenario4	1	352	27	1	0	0	165	0.03290987083916069
3	0.001	0.2	10	1000	5	1200	10	0.75	7	100	0.8	Scenario4	1	326	57	1	0	0	100	0.016587638397653787
2	0.001	0.2	10	1000	5	1200	10	0.75	7	100	0.5	Scenario4	1	315	38	1	0	0	144	0.02419533210899138
4	0.001	0.2	20	1000	5	1200	10	0.75	7	100	0.2	Scenario4	1	605	41	0	72	0	97	0
1	0.001	0.2	10	1000	5	1200	10	0.75	7	100	0.2	Scenario4	1	353	27	1	0	0	165	0.03290987083916069
2	0.001	0.2	10	1000	5	1200	10	0.75	7	100	0.5	Scenario4	1	316	37	1	0	0	145	0.024793019159759767
1	0.001	0.2	10	1000	5	1200	10	0.75	7	100	0.2	Scenario4	1	354	26	1	0	0	166	0.034021072021641896
4	0.001	0.2	20	1000	5	1200	10	0.75	7	100	0.2	Scenario4	1	606	42	0	72	0	98	0
3	0.001	0.2	10	1000	5	1200	10	0.75	7	100	0.8	Scenario4	1	327	55	1	0	0	102	0.017155879785099075
2	0.001	0.2	10	1000	5	1200	10	0.75	7	100	0.5	Scenario4	1	317	37	1	0	0	145	0.024793019159759767
1	0.001	0.2	10	1000	5	1200	10	0.75	7	100	0.2	Scenario4	1	355	26	1	0	0	166	0.034021072021641896
4	0.001	0.2	20	1000	5	1200	10	0.75	7	100	0.2	Scenario4	1	607	41	0	72	0	99	0
1	0.001	0.2	10	1000	5	1200	10	0.75	7	100	0.2	Scenario4	1	356	26	1	0	0	166	0.034021072021641896
2	0.001	0.2	10	1000	5	1200	10	0.75	7	100	0.5	Scenario4	1	318	37	1	0	0	145	0.024793019159759767
3	0.001	0.2	10	1000	5	1200	10	0.75	7	100	0.8	Scenario4	1	328	54	1	0	0	103	0.017454826843362848
1	0.001	0.2	10	1000	5	1200	10	0.75	7	100	0.2	Scenario4	1	357	25	1	0	0	167	0.035209147565100636
4	0.001	0.2	20	1000	5	1200	10	0.75	7	100	0.2	Scenario4	1	608	40	1	72	0	99	0.02306409391807374
2	0.001	0.2	10	1000	5	1200	10	0.75	7	100	0.5	Scenario4	1	319	36	1	0	0	146	0.02542084711989235
1	0.001	0.2	10	1000	5	1200	10	0.75	7	100	0.2	Scenario4	1	358	26	0	0	0	167	0
2	0.001	0.2	10	1000	5	1200	10	0.75	7	100	0.5	Scenario4	1	320	36	1	0	0	146	0.02542084711989235
1	0.001	0.2	10	1000	5	1200	10	0.75	7	100	0.2	Scenario4	1	359	25	0	0	0	168	0
3	0.001	0.2	10	1000	5	1200	10	0.75	7	100	0.8	Scenario4	1	329	54	1	0	0	103	0.017454826843362848
4	0.001	0.2	20	1000	5	1200	10	0.75	7	100	0.2	Scenario4	1	609	39	1	72	0	100	0.023606209571846625
1	0.001	0.2	10	1000	5	1200	10	0.75	7	100	0.2	Scenario4	1	360	24	0	0	0	169	0
2	0.001	0.2	10	1000	5	1200	10	0.75	7	100	0.5	Scenario4	1	321	36	1	0	0	146	0.02542084711989235
4	0.001	0.2	20	1000	5	1200	10	0.75	7	100	0.2	Scenario4	1	610	38	1	72	0	101	0.02417428213570991
1	0.001	0.2	10	1000	5	1200	10	0.75	7	100	0.2	Scenario4	1	361	23	0	0	0	170	0
3	0.001	0.2	10	1000	5	1200	10	0.75	7	100	0.8	Scenario4	1	330	53	1	0	0	104	0.017764356560147545
2	0.001	0.2	10	1000	5	1200	10	0.75	7	100	0.5	Scenario4	1	322	34	1	0	0	148	0.02677647452436767
1	0.001	0.2	10	1000	5	1200	10	0.75	7	100	0.2	Scenario4	1	362	19	1	0	0	173	0.04450368858770989
4	0.001	0.2	20	1000	5	1200	10	0.75	7	100	0.2	Scenario4	1	611	38	1	72	0	101	0.02417428213570991
1	0.001	0.2	10	1000	5	1200	10	0.75	7	100	0.2	Scenario4	1	363	19	1	0	0	173	0.04450368858770989
2	0.001	0.2	10	1000	5	1200	10	0.75	7	100	0.5	Scenario4	1	323	34	1	0	0	148	0.02677647452436767
1	0.001	0.2	10	1000	5	1200	10	0.75	7	100	0.2	Scenario4	1	364	19	1	0	0	173	0.04450368858770989
3	0.001	0.2	10	1000	5	1200	10	0.75	7	100	0.8	Scenario4	1	331	53	1	0	0	104	0.017764356560147545
4	0.001	0.2	20	1000	5	1200	10	0.75	7	100	0.2	Scenario4	1	612	39	1	72	0	101	0.023606209571846625
1	0.001	0.2	10	1000	5	1200	10	0.75	7	100	0.2	Scenario4	1	365	19	1	0	0	173	0.04450368858770989
2	0.001	0.2	10	1000	5	1200	10	0.75	7	100	0.5	Scenario4	1	324	33	2	0	0	148	0.05007817360360747
1	0.001	0.2	10	1000	5	1200	10	0.75	7	100	0.2	Scenario4	1	366	19	1	0	0	173	0.04450368858770989
2	0.001	0.2	10	1000	5	1200	10	0.75	7	100	0.5	Scenario4	1	325	31	2	0	0	150	0.052667351629577884
4	0.001	0.2	20	1000	5	1200	10	0.75	7	100	0.2	Scenario4	1	613	40	1	72	0	101	0.02306409391807374
1	0.001	0.2	10	1000	5	1200	10	0.75	7	100	0.2	Scenario4	1	367	18	2	0	0	173	0.07864555675342674
3	0.001	0.2	10	1000	5	1200	10	0.75	7	100	0.8	Scenario4	1	332	50	1	0	0	107	0.018762361950295074
1	0.001	0.2	10	1000	5	1200	10	0.75	7	100	0.2	Scenario4	1	368	18	2	0	0	173	0.07864555675342674
2	0.001	0.2	10	1000	5	1200	10	0.75	7	100	0.5	Scenario4	1	326	29	2	0	0	152	0.05553060332363527
4	0.001	0.2	20	1000	5	1200	10	0.75	7	100	0.2	Scenario4	1	614	40	1	72	0	101	0.02306409391807374
1	0.001	0.2	10	1000	5	1200	10	0.75	7	100	0.2	Scenario4	1	369	18	2	0	0	173	0.07864555675342674
2	0.001	0.2	10	1000	5	1200	10	0.75	7	100	0.5	Scenario4	1	327	27	2	0	0	154	0.058711656995689906
1	0.001	0.2	10	1000	5	1200	10	0.75	7	100	0.2	Scenario4	1	370	18	2	0	0	173	0.07864555675342674
3	0.001	0.2	10	1000	5	1200	10	0.75	7	100	0.8	Scenario4	1	333	49	1	0	0	108	0.019120366965994423
4	0.001	0.2	20	1000	5	1200	10	0.75	7	100	0.2	Scenario4	1	615	38	1	72	0	103	0.02417428213570991
1	0.001	0.2	10	1000	5	1200	10	0.75	7	100	0.2	Scenario4	1	371	19	1	0	0	173	0.04450368858770989
2	0.001	0.2	10	1000	5	1200	10	0.75	7	100	0.5	Scenario4	1	328	27	2	0	0	154	0.058711656995689906
1	0.001	0.2	10	1000	5	1200	10	0.75	7	100	0.2	Scenario4	1	372	19	1	0	0	173	0.04450368858770989
2	0.001	0.2	10	1000	5	1200	10	0.75	7	100	0.5	Scenario4	1	329	27	2	0	0	154	0.058711656995689906
4	0.001	0.2	20	1000	5	1200	10	0.75	7	100	0.2	Scenario4	1	616	38	1	72	0	103	0.02417428213570991
1	0.001	0.2	10	1000	5	1200	10	0.75	7	100	0.2	Scenario4	1	373	18	1	0	0	174	0.04654147849675194
3	0.001	0.2	10	1000	5	1200	10	0.75	7	100	0.8	Scenario4	1	334	49	1	0	0	108	0.019120366965994423
2	0.001	0.2	10	1000	5	1200	10	0.75	7	100	0.5	Scenario4	1	330	28	1	0	0	154	0.03186838969188469
1	0.001	0.2	10	1000	5	1200	10	0.75	7	100	0.2	Scenario4	1	374	18	1	0	0	174	0.04654147849675194
4	0.001	0.2	20	1000	5	1200	10	0.75	7	100	0.2	Scenario4	1	617	38	1	72	0	103	0.02417428213570991
1	0.001	0.2	10	1000	5	1200	10	0.75	7	100	0.2	Scenario4	1	375	18	1	0	0	174	0.04654147849675194
2	0.001	0.2	10	1000	5	1200	10	0.75	7	100	0.5	Scenario4	1	331	28	1	0	0	154	0.03186838969188469
3	0.001	0.2	10	1000	5	1200	10	0.75	7	100	0.8	Scenario4	1	335	49	0	0	0	109	0
1	0.001	0.2	10	1000	5	1200	10	0.75	7	100	0.2	Scenario4	1	376	19	0	0	0	174	0
2	0.001	0.2	10	1000	5	1200	10	0.75	7	100	0.5	Scenario4	1	332	28	1	0	0	154	0.03186838969188469
4	0.001	0.2	20	1000	5	1200	10	0.75	7	100	0.2	Scenario4	1	618	38	1	72	0	103	0.02417428213570991
1	0.001	0.2	10	1000	5	1200	10	0.75	7	100	0.2	Scenario4	1	377	19	0	0	0	174	0
2	0.001	0.2	10	1000	5	1200	10	0.75	7	100	0.5	Scenario4	1	333	27	1	0	0	155	0.03290987083916069
1	0.001	0.2	10	1000	5	1200	10	0.75	7	100	0.2	Scenario4	1	378	19	0	0	0	174	0
3	0.001	0.2	10	1000	5	1200	10	0.75	7	100	0.8	Scenario4	1	336	49	0	0	0	109	0
4	0.001	0.2	20	1000	5	1200	10	0.75	7	100	0.2	Scenario4	1	619	37	1	72	0	104	0.02477020868500142
1	0.001	0.2	10	1000	5	1200	10	0.75	7	100	0.2	Scenario4	1	379	19	0	0	0	174	0
2	0.001	0.2	10	1000	5	1200	10	0.75	7	100	0.5	Scenario4	1	334	27	1	0	0	155	0.03290987083916069
1	0.001	0.2	10	1000	5	1200	10	0.75	7	100	0.2	Scenario4	1	380	19	0	0	0	174	0
2	0.001	0.2	10	1000	5	1200	10	0.75	7	100	0.5	Scenario4	1	335	27	1	0	0	155	0.03290987083916069
4	0.001	0.2	20	1000	5	1200	10	0.75	7	100	0.2	Scenario4	1	620	37	1	72	0	104	0.02477020868500142
1	0.001	0.2	10	1000	5	1200	10	0.75	7	100	0.2	Scenario4	1	381	18	0	0	0	175	0
3	0.001	0.2	10	1000	5	1200	10	0.75	7	100	0.8	Scenario4	1	337	47	1	0	0	110	0.01987888306375309
1	0.001	0.2	10	1000	5	1200	10	0.75	7	100	0.2	Scenario4	1	382	18	0	0	0	175	0
2	0.001	0.2	10	1000	5	1200	10	0.75	7	100	0.5	Scenario4	1	336	27	1	0	0	155	0.03290987083916069
4	0.001	0.2	20	1000	5	1200	10	0.75	7	100	0.2	Scenario4	1	621	37	1	72	0	104	0.02477020868500142
1	0.001	0.2	10	1000	5	1200	10	0.75	7	100	0.2	Scenario4	1	383	18	0	0	0	175	0
2	0.001	0.2	10	1000	5	1200	10	0.75	7	100	0.5	Scenario4	1	337	27	1	0	0	155	0.03290987083916069
1	0.001	0.2	10	1000	5	1200	10	0.75	7	100	0.2	Scenario4	1	384	18	0	0	0	175	0
3	0.001	0.2	10	1000	5	1200	10	0.75	7	100	0.8	Scenario4	1	338	46	1	0	0	111	0.020281105381156534
4	0.001	0.2	20	1000	5	1200	10	0.75	7	100	0.2	Scenario4	1	622	37	1	72	0	104	0.02477020868500142
2	0.001	0.2	10	1000	5	1200	10	0.75	7	100	0.5	Scenario4	1	338	27	1	0	0	155	0.03290987083916069
1	0.001	0.2	10	1000	5	1200	10	0.75	7	100	0.2	Scenario4	1	385	17	0	0	0	176	0
1	0.001	0.2	10	1000	5	1200	10	0.75	7	100	0.2	Scenario4	1	386	17	0	0	0	176	0
2	0.001	0.2	10	1000	5	1200	10	0.75	7	100	0.5	Scenario4	1	339	27	1	0	0	155	0.03290987083916069
3	0.001	0.2	10	1000	5	1200	10	0.75	7	100	0.8	Scenario4	1	339	43	1	0	0	114	0.021591430823277483
4	0.001	0.2	20	1000	5	1200	10	0.75	7	100	0.2	Scenario4	1	623	37	1	72	0	104	0.02477020868500142
1	0.001	0.2	10	1000	5	1200	10	0.75	7	100	0.2	Scenario4	1	387	16	0	0	0	177	0
2	0.001	0.2	10	1000	5	1200	10	0.75	7	100	0.5	Scenario4	1	340	27	1	0	0	155	0.03290987083916069
1	0.001	0.2	10	1000	5	1200	10	0.75	7	100	0.2	Scenario4	1	388	16	0	0	0	177	0
1	0.001	0.2	10	1000	5	1200	10	0.75	7	100	0.2	Scenario4	1	389	16	0	0	0	177	0
4	0.001	0.2	20	1000	5	1200	10	0.75	7	100	0.2	Scenario4	1	624	37	1	72	0	104	0.02477020868500142
2	0.001	0.2	10	1000	5	1200	10	0.75	7	100	0.5	Scenario4	1	341	26	2	0	0	155	0.06043741632378153
3	0.001	0.2	10	1000	5	1200	10	0.75	7	100	0.8	Scenario4	1	340	43	1	0	0	114	0.021591430823277483
1	0.001	0.2	10	1000	5	1200	10	0.75	7	100	0.2	Scenario4	1	390	16	0	0	0	177	0
2	0.001	0.2	10	1000	5	1200	10	0.75	7	100	0.5	Scenario4	1	342	26	2	0	0	155	0.06043741632378153
1	0.001	0.2	10	1000	5	1200	10	0.75	7	100	0.2	Scenario4	1	391	15	0	0	0	178	0
4	0.001	0.2	20	1000	5	1200	10	0.75	7	100	0.2	Scenario4	1	625	37	1	72	0	104	0.02477020868500142
1	0.001	0.2	10	1000	5	1200	10	0.75	7	100	0.2	Scenario4	1	392	16	0	0	0	178	0
3	0.001	0.2	10	1000	5	1200	10	0.75	7	100	0.8	Scenario4	1	341	43	1	0	0	114	0.021591430823277483
2	0.001	0.2	10	1000	5	1200	10	0.75	7	100	0.5	Scenario4	1	343	26	2	0	0	155	0.06043741632378153
1	0.001	0.2	10	1000	5	1200	10	0.75	7	100	0.2	Scenario4	1	393	16	0	0	0	178	0
4	0.001	0.2	20	1000	5	1200	10	0.75	7	100	0.2	Scenario4	1	626	38	1	72	0	104	0.02417428213570991
2	0.001	0.2	10	1000	5	1200	10	0.75	7	100	0.5	Scenario4	1	344	26	2	0	0	155	0.06043741632378153
1	0.001	0.2	10	1000	5	1200	10	0.75	7	100	0.2	Scenario4	1	394	16	0	0	0	178	0
1	0.001	0.2	10	1000	5	1200	10	0.75	7	100	0.2	Scenario4	1	395	16	0	0	0	178	0
3	0.001	0.2	10	1000	5	1200	10	0.75	7	100	0.8	Scenario4	1	342	43	1	0	0	114	0.021591430823277483
2	0.001	0.2	10	1000	5	1200	10	0.75	7	100	0.5	Scenario4	1	345	26	2	0	0	155	0.06043741632378153
4	0.001	0.2	20	1000	5	1200	10	0.75	7	100	0.2	Scenario4	1	627	38	1	72	0	104	0.02417428213570991
1	0.001	0.2	10	1000	5	1200	10	0.75	7	100	0.2	Scenario4	1	396	16	0	0	0	178	0
2	0.001	0.2	10	1000	5	1200	10	0.75	7	100	0.5	Scenario4	1	346	26	2	0	0	155	0.06043741632378153
1	0.001	0.2	10	1000	5	1200	10	0.75	7	100	0.2	Scenario4	1	397	16	0	0	0	178	0
3	0.001	0.2	10	1000	5	1200	10	0.75	7	100	0.8	Scenario4	1	343	43	1	0	0	114	0.021591430823277483
1	0.001	0.2	10	1000	5	1200	10	0.75	7	100	0.2	Scenario4	1	398	18	0	0	0	178	0
4	0.001	0.2	20	1000	5	1200	10	0.75	7	100	0.2	Scenario4	1	628	39	1	72	0	104	0.023606209571846625
2	0.001	0.2	10	1000	5	1200	10	0.75	7	100	0.5	Scenario4	1	347	26	2	0	0	155	0.06043741632378153
1	0.001	0.2	10	1000	5	1200	10	0.75	7	100	0.2	Scenario4	1	399	19	0	0	0	178	0
2	0.001	0.2	10	1000	5	1200	10	0.75	7	100	0.5	Scenario4	1	348	26	2	0	0	155	0.06043741632378153
1	0.001	0.2	10	1000	5	1200	10	0.75	7	100	0.2	Scenario4	1	400	20	0	0	0	178	0
3	0.001	0.2	10	1000	5	1200	10	0.75	7	100	0.8	Scenario4	1	344	42	1	0	0	115	0.022066537100766094
4	0.001	0.2	20	1000	5	1200	10	0.75	7	100	0.2	Scenario4	1	629	39	1	72	0	104	0.023606209571846625
2	0.001	0.2	10	1000	5	1200	10	0.75	7	100	0.5	Scenario4	1	349	25	2	0	0	156	0.06226317138217214
1	0.001	0.2	10	1000	5	1200	10	0.75	7	100	0.2	Scenario4	1	401	20	0	0	0	178	0
2	0.001	0.2	10	1000	5	1200	10	0.75	7	100	0.5	Scenario4	1	350	25	2	0	0	156	0.06226317138217214
1	0.001	0.2	10	1000	5	1200	10	0.75	7	100	0.2	Scenario4	1	402	20	0	0	0	178	0
4	0.001	0.2	20	1000	5	1200	10	0.75	7	100	0.2	Scenario4	1	630	39	1	72	0	104	0.023606209571846625
3	0.001	0.2	10	1000	5	1200	10	0.75	7	100	0.8	Scenario4	1	345	41	1	0	0	116	0.022562950458744305
1	0.001	0.2	10	1000	5	1200	10	0.75	7	100	0.2	Scenario4	1	403	21	0	0	0	178	0
2	0.001	0.2	10	1000	5	1200	10	0.75	7	100	0.5	Scenario4	1	351	24	2	0	0	157	0.06419720949022317
4	0.001	0.2	20	1000	5	1200	10	0.75	7	100	0.2	Scenario4	1	631	39	1	72	0	104	0.023606209571846625
1	0.001	0.2	10	1000	5	1200	10	0.75	7	100	0.2	Scenario4	1	404	22	0	0	0	178	0
2	0.001	0.2	10	1000	5	1200	10	0.75	7	100	0.5	Scenario4	1	352	24	2	0	0	157	0.06419720949022317
3	0.001	0.2	10	1000	5	1200	10	0.75	7	100	0.8	Scenario4	1	346	41	1	0	0	116	0.022562950458744305
1	0.001	0.2	10	1000	5	1200	10	0.75	7	100	0.2	Scenario4	1	405	22	0	0	0	178	0
2	0.001	0.2	10	1000	5	1200	10	0.75	7	100	0.5	Scenario4	1	353	23	2	0	0	158	0.06624861811011677
4	0.001	0.2	20	1000	5	1200	10	0.75	7	100	0.2	Scenario4	1	632	40	1	72	0	104	0.02306409391807374
1	0.001	0.2	10	1000	5	1200	10	0.75	7	100	0.2	Scenario4	1	406	22	0	0	0	178	0
2	0.001	0.2	10	1000	5	1200	10	0.75	7	100	0.5	Scenario4	1	354	23	2	0	0	158	0.06624861811011677
3	0.001	0.2	10	1000	5	1200	10	0.75	7	100	0.8	Scenario4	1	347	41	1	0	0	116	0.022562950458744305
1	0.001	0.2	10	1000	5	1200	10	0.75	7	100	0.2	Scenario4	1	407	23	0	0	0	178	0
2	0.001	0.2	10	1000	5	1200	10	0.75	7	100	0.5	Scenario4	1	355	23	2	0	0	158	0.06624861811011677
4	0.001	0.2	20	1000	5	1200	10	0.75	7	100	0.2	Scenario4	1	633	40	1	72	0	104	0.02306409391807374
1	0.001	0.2	10	1000	5	1200	10	0.75	7	100	0.2	Scenario4	1	408	23	0	0	0	178	0
2	0.001	0.2	10	1000	5	1200	10	0.75	7	100	0.5	Scenario4	1	356	23	2	0	0	158	0.06624861811011677
3	0.001	0.2	10	1000	5	1200	10	0.75	7	100	0.8	Scenario4	1	348	41	1	0	0	116	0.022562950458744305
1	0.001	0.2	10	1000	5	1200	10	0.75	7	100	0.2	Scenario4	1	409	23	1	0	0	179	0.03784969643061631
2	0.001	0.2	10	1000	5	1200	10	0.75	7	100	0.5	Scenario4	1	357	23	2	0	0	158	0.06624861811011677
4	0.001	0.2	20	1000	5	1200	10	0.75	7	100	0.2	Scenario4	1	634	41	1	72	0	104	0.022546205427867394
1	0.001	0.2	10	1000	5	1200	10	0.75	7	100	0.2	Scenario4	1	410	21	2	0	0	180	0.07074421950804914
3	0.001	0.2	10	1000	5	1200	10	0.75	7	100	0.8	Scenario4	1	349	41	1	0	0	116	0.022562950458744305
2	0.001	0.2	10	1000	5	1200	10	0.75	7	100	0.5	Scenario4	1	358	22	2	0	0	159	0.06842734093259972
1	0.001	0.2	10	1000	5	1200	10	0.75	7	100	0.2	Scenario4	1	411	21	2	0	0	180	0.07074421950804914
4	0.001	0.2	20	1000	5	1200	10	0.75	7	100	0.2	Scenario4	1	635	40	1	72	0	105	0.02306409391807374
2	0.001	0.2	10	1000	5	1200	10	0.75	7	100	0.5	Scenario4	1	359	22	2	0	0	159	0.06842734093259972
1	0.001	0.2	10	1000	5	1200	10	0.75	7	100	0.2	Scenario4	1	412	21	3	0	0	180	0.09227576632115161
2	0.001	0.2	10	1000	5	1200	10	0.75	7	100	0.5	Scenario4	1	360	21	2	0	0	160	0.07074421950804914
3	0.001	0.2	10	1000	5	1200	10	0.75	7	100	0.8	Scenario4	1	350	41	1	0	0	116	0.022562950458744305
1	0.001	0.2	10	1000	5	1200	10	0.75	7	100	0.2	Scenario4	1	413	22	3	0	0	180	0.0897785476717731
4	0.001	0.2	20	1000	5	1200	10	0.75	7	100	0.2	Scenario4	1	636	39	1	72	0	106	0.023606209571846625
2	0.001	0.2	10	1000	5	1200	10	0.75	7	100	0.5	Scenario4	1	361	21	2	0	0	160	0.07074421950804914
1	0.001	0.2	10	1000	5	1200	10	0.75	7	100	0.2	Scenario4	1	414	24	4	0	0	180	0.1007045576036644
2	0.001	0.2	10	1000	5	1200	10	0.75	7	100	0.5	Scenario4	1	362	21	2	0	0	160	0.07074421950804914
3	0.001	0.2	10	1000	5	1200	10	0.75	7	100	0.8	Scenario4	1	351	40	1	0	0	117	0.02308213123955899
4	0.001	0.2	20	1000	5	1200	10	0.75	7	100	0.2	Scenario4	1	637	39	1	72	0	106	0.023606209571846625
1	0.001	0.2	10	1000	5	1200	10	0.75	7	100	0.2	Scenario4	1	415	24	5	0	0	181	0.11214495662158276
2	0.001	0.2	10	1000	5	1200	10	0.75	7	100	0.5	Scenario4	1	363	20	2	0	0	161	0.0732110065158276
2	0.001	0.2	10	1000	5	1200	10	0.75	7	100	0.5	Scenario4	1	364	20	2	0	0	161	0.0732110065158276
1	0.001	0.2	10	1000	5	1200	10	0.75	7	100	0.2	Scenario4	1	416	25	5	0	0	181	0.11018421194105663
3	0.001	0.2	10	1000	5	1200	10	0.75	7	100	0.8	Scenario4	1	352	39	2	0	0	117	0.043619360019883834
4	0.001	0.2	20	1000	5	1200	10	0.75	7	100	0.2	Scenario4	1	638	39	1	72	0	106	0.023606209571846625
2	0.001	0.2	10	1000	5	1200	10	0.75	7	100	0.5	Scenario4	1	365	20	2	0	0	161	0.0732110065158276
1	0.001	0.2	10	1000	5	1200	10	0.75	7	100	0.2	Scenario4	1	417	26	5	0	0	181	0.1082492318176894
2	0.001	0.2	10	1000	5	1200	10	0.75	7	100	0.5	Scenario4	1	366	19	2	0	0	162	0.07584032791124505
3	0.001	0.2	10	1000	5	1200	10	0.75	7	100	0.8	Scenario4	1	353	38	2	0	0	118	0.044579556577191204
4	0.001	0.2	20	1000	5	1200	10	0.75	7	100	0.2	Scenario4	1	639	40	1	72	0	106	0.02306409391807374
1	0.001	0.2	10	1000	5	1200	10	0.75	7	100	0.2	Scenario4	1	418	27	5	0	0	182	0.10634582259146255
2	0.001	0.2	10	1000	5	1200	10	0.75	7	100	0.5	Scenario4	1	367	19	1	0	0	163	0.04450368858770989
2	0.001	0.2	10	1000	5	1200	10	0.75	7	100	0.5	Scenario4	1	368	18	0	0	0	165	0
1	0.001	0.2	10	1000	5	1200	10	0.75	7	100	0.2	Scenario4	1	419	27	6	0	0	182	0.11532341774579563
3	0.001	0.2	10	1000	5	1200	10	0.75	7	100	0.8	Scenario4	1	354	38	2	0	0	118	0.044579556577191204
4	0.001	0.2	20	1000	5	1200	10	0.75	7	100	0.2	Scenario4	1	640	39	1	72	0	107	0.023606209571846625
2	0.001	0.2	10	1000	5	1200	10	0.75	7	100	0.5	Scenario4	1	369	18	0	0	0	165	0
1	0.001	0.2	10	1000	5	1200	10	0.75	7	100	0.2	Scenario4	1	420	28	5	0	0	182	0.10447822911836287
2	0.001	0.2	10	1000	5	1200	10	0.75	7	100	0.5	Scenario4	1	370	18	0	0	0	165	0
3	0.001	0.2	10	1000	5	1200	10	0.75	7	100	0.8	Scenario4	1	355	38	2	0	0	118	0.044579556577191204
4	0.001	0.2	20	1000	5	1200	10	0.75	7	100	0.2	Scenario4	1	641	39	1	72	0	107	0.023606209571846625
2	0.001	0.2	10	1000	5	1200	10	0.75	7	100	0.5	Scenario4	1	371	18	0	0	0	165	0
1	0.001	0.2	10	1000	5	1200	10	0.75	7	100	0.2	Scenario4	1	421	26	7	0	0	182	0.12330005559964448
2	0.001	0.2	10	1000	5	1200	10	0.75	7	100	0.5	Scenario4	1	372	18	0	0	0	165	0
1	0.001	0.2	10	1000	5	1200	10	0.75	7	100	0.2	Scenario4	1	422	26	6	0	0	183	0.11699745732682809
4	0.001	0.2	20	1000	5	1200	10	0.75	7	100	0.2	Scenario4	1	642	39	1	72	0	107	0.023606209571846625
2	0.001	0.2	10	1000	5	1200	10	0.75	7	100	0.5	Scenario4	1	373	18	0	0	0	165	0
3	0.001	0.2	10	1000	5	1200	10	0.75	7	100	0.8	Scenario4	1	356	35	3	0	0	120	0.06564634077652806
2	0.001	0.2	10	1000	5	1200	10	0.75	7	100	0.5	Scenario4	1	374	18	0	0	0	165	0
1	0.001	0.2	10	1000	5	1200	10	0.75	7	100	0.2	Scenario4	1	423	28	5	0	0	183	0.10447822911836287
2	0.001	0.2	10	1000	5	1200	10	0.75	7	100	0.5	Scenario4	1	375	17	0	0	0	166	0
4	0.001	0.2	20	1000	5	1200	10	0.75	7	100	0.2	Scenario4	1	643	39	1	72	0	107	0.023606209571846625
3	0.001	0.2	10	1000	5	1200	10	0.75	7	100	0.8	Scenario4	1	357	34	4	0	0	120	0.0819759133540666
1	0.001	0.2	10	1000	5	1200	10	0.75	7	100	0.2	Scenario4	1	424	28	5	0	0	183	0.10447822911836287
2	0.001	0.2	10	1000	5	1200	10	0.75	7	100	0.5	Scenario4	1	376	17	0	0	0	166	0
2	0.001	0.2	10	1000	5	1200	10	0.75	7	100	0.5	Scenario4	1	377	17	0	0	0	166	0
4	0.001	0.2	20	1000	5	1200	10	0.75	7	100	0.2	Scenario4	1	644	38	2	72	0	107	0.04450368858770989
1	0.001	0.2	10	1000	5	1200	10	0.75	7	100	0.2	Scenario4	1	425	29	5	0	0	183	0.1026494713371772
3	0.001	0.2	10	1000	5	1200	10	0.75	7	100	0.8	Scenario4	1	358	36	2	0	0	120	0.04663025439851417
2	0.001	0.2	10	1000	5	1200	10	0.75	7	100	0.5	Scenario4	1	378	17	0	0	0	166	0
2	0.001	0.2	10	1000	5	1200	10	0.75	7	100	0.5	Scenario4	1	379	17	0	0	0	166	0
1	0.001	0.2	10	1000	5	1200	10	0.75	7	100	0.2	Scenario4	1	426	29	6	0	0	183	0.11199119493910681
4	0.001	0.2	20	1000	5	1200	10	0.75	7	100	0.2	Scenario4	1	645	39	1	72	0	107	0.023606209571846625
3	0.001	0.2	10	1000	5	1200	10	0.75	7	100	0.8	Scenario4	1	359	35	2	0	0	121	0.047726636616317195
2	0.001	0.2	10	1000	5	1200	10	0.75	7	100	0.5	Scenario4	1	380	17	0	0	0	166	0
1	0.001	0.2	10	1000	5	1200	10	0.75	7	100	0.2	Scenario4	1	427	26	7	0	0	185	0.12330005559964448
2	0.001	0.2	10	1000	5	1200	10	0.75	7	100	0.5	Scenario4	1	381	17	0	0	0	166	0
4	0.001	0.2	20	1000	5	1200	10	0.75	7	100	0.2	Scenario4	1	646	39	1	72	0	107	0.023606209571846625
3	0.001	0.2	10	1000	5	1200	10	0.75	7	100	0.8	Scenario4	1	360	35	2	0	0	121	0.047726636616317195
2	0.001	0.2	10	1000	5	1200	10	0.75	7	100	0.5	Scenario4	1	382	17	0	0	0	166	0
1	0.001	0.2	10	1000	5	1200	10	0.75	7	100	0.2	Scenario4	1	428	26	7	0	0	186	0.12330005559964448
2	0.001	0.2	10	1000	5	1200	10	0.75	7	100	0.5	Scenario4	1	383	17	0	0	0	166	0
1	0.001	0.2	10	1000	5	1200	10	0.75	7	100	0.2	Scenario4	1	429	24	8	0	0	187	0.12949582740812812
4	0.001	0.2	20	1000	5	1200	10	0.75	7	100	0.2	Scenario4	1	647	40	1	72	0	107	0.02306409391807374
3	0.001	0.2	10	1000	5	1200	10	0.75	7	100	0.8	Scenario4	1	361	34	2	0	0	122	0.048874730917862486
2	0.001	0.2	10	1000	5	1200	10	0.75	7	100	0.5	Scenario4	1	384	18	0	0	0	166	0
1	0.001	0.2	10	1000	5	1200	10	0.75	7	100	0.2	Scenario4	1	430	24	9	0	0	187	0.13147328177258305
2	0.001	0.2	10	1000	5	1200	10	0.75	7	100	0.5	Scenario4	1	385	18	0	0	0	166	0
3	0.001	0.2	10	1000	5	1200	10	0.75	7	100	0.8	Scenario4	1	362	34	2	0	0	122	0.048874730917862486
2	0.001	0.2	10	1000	5	1200	10	0.75	7	100	0.5	Scenario4	1	386	19	0	0	0	166	0
4	0.001	0.2	20	1000	5	1200	10	0.75	7	100	0.2	Scenario4	1	648	39	1	72	0	108	0.023606209571846625
1	0.001	0.2	10	1000	5	1200	10	0.75	7	100	0.2	Scenario4	1	431	25	8	0	0	187	0.12861454337640754
2	0.001	0.2	10	1000	5	1200	10	0.75	7	100	0.5	Scenario4	1	387	19	0	0	0	166	0
1	0.001	0.2	10	1000	5	1200	10	0.75	7	100	0.2	Scenario4	1	432	24	8	0	0	188	0.12949582740812812
3	0.001	0.2	10	1000	5	1200	10	0.75	7	100	0.8	Scenario4	1	363	33	2	0	0	123	0.05007817360360747
2	0.001	0.2	10	1000	5	1200	10	0.75	7	100	0.5	Scenario4	1	388	19	0	0	0	166	0
4	0.001	0.2	20	1000	5	1200	10	0.75	7	100	0.2	Scenario4	1	649	39	1	72	0	108	0.023606209571846625
1	0.001	0.2	10	1000	5	1200	10	0.75	7	100	0.2	Scenario4	1	433	24	8	0	0	188	0.12949582740812812
2	0.001	0.2	10	1000	5	1200	10	0.75	7	100	0.5	Scenario4	1	389	19	0	0	0	166	0
3	0.001	0.2	10	1000	5	1200	10	0.75	7	100	0.8	Scenario4	1	364	33	2	0	0	123	0.05007817360360747
2	0.001	0.2	10	1000	5	1200	10	0.75	7	100	0.5	Scenario4	1	390	19	0	0	0	166	0
4	0.001	0.2	20	1000	5	1200	10	0.75	7	100	0.2	Scenario4	1	650	39	1	72	0	108	0.023606209571846625
1	0.001	0.2	10	1000	5	1200	10	0.75	7	100	0.2	Scenario4	1	434	25	8	0	0	188	0.12861454337640754
2	0.001	0.2	10	1000	5	1200	10	0.75	7	100	0.5	Scenario4	1	391	19	0	0	0	166	0
1	0.001	0.2	10	1000	5	1200	10	0.75	7	100	0.2	Scenario4	1	435	25	8	0	0	188	0.12861454337640754
3	0.001	0.2	10	1000	5	1200	10	0.75	7	100	0.8	Scenario4	1	365	33	2	0	0	123	0.05007817360360747
2	0.001	0.2	10	1000	5	1200	10	0.75	7	100	0.5	Scenario4	1	392	20	0	0	0	166	0
4	0.001	0.2	20	1000	5	1200	10	0.75	7	100	0.2	Scenario4	1	651	38	1	72	0	109	0.02417428213570991
1	0.001	0.2	10	1000	5	1200	10	0.75	7	100	0.2	Scenario4	1	436	26	7	0	0	189	0.12330005559964448
2	0.001	0.2	10	1000	5	1200	10	0.75	7	100	0.5	Scenario4	1	393	21	0	0	0	166	0
3	0.001	0.2	10	1000	5	1200	10	0.75	7	100	0.8	Scenario4	1	366	33	2	0	0	123	0.05007817360360747
4	0.001	0.2	20	1000	5	1200	10	0.75	7	100	0.2	Scenario4	1	652	37	1	72	0	110	0.02477020868500142
2	0.001	0.2	10	1000	5	1200	10	0.75	7	100	0.5	Scenario4	1	394	23	0	0	0	166	0
1	0.001	0.2	10	1000	5	1200	10	0.75	7	100	0.2	Scenario4	1	437	25	7	0	0	190	0.1246385993326543
3	0.001	0.2	10	1000	5	1200	10	0.75	7	100	0.8	Scenario4	1	367	31	1	0	0	126	0.029102780370867172
2	0.001	0.2	10	1000	5	1200	10	0.75	7	100	0.5	Scenario4	1	395	23	0	0	0	167	0
1	0.001	0.2	10	1000	5	1200	10	0.75	7	100	0.2	Scenario4	1	438	25	7	0	0	190	0.1246385993326543
4	0.001	0.2	20	1000	5	1200	10	0.75	7	100	0.2	Scenario4	1	653	37	1	72	0	110	0.02477020868500142
2	0.001	0.2	10	1000	5	1200	10	0.75	7	100	0.5	Scenario4	1	396	23	0	0	0	167	0
1	0.001	0.2	10	1000	5	1200	10	0.75	7	100	0.2	Scenario4	1	439	27	7	0	0	190	0.12191966313020255
3	0.001	0.2	10	1000	5	1200	10	0.75	7	100	0.8	Scenario4	1	368	31	1	0	0	126	0.029102780370867172
2	0.001	0.2	10	1000	5	1200	10	0.75	7	100	0.5	Scenario4	1	397	23	0	0	0	167	0
4	0.001	0.2	20	1000	5	1200	10	0.75	7	100	0.2	Scenario4	1	654	37	1	72	0	110	0.02477020868500142
1	0.001	0.2	10	1000	5	1200	10	0.75	7	100	0.2	Scenario4	1	440	26	7	0	0	191	0.12330005559964448
2	0.001	0.2	10	1000	5	1200	10	0.75	7	100	0.5	Scenario4	1	398	23	0	0	0	168	0
3	0.001	0.2	10	1000	5	1200	10	0.75	7	100	0.8	Scenario4	1	369	31	1	0	0	126	0.029102780370867172
1	0.001	0.2	10	1000	5	1200	10	0.75	7	100	0.2	Scenario4	1	441	27	7	0	0	192	0.12191966313020255
4	0.001	0.2	20	1000	5	1200	10	0.75	7	100	0.2	Scenario4	1	655	37	1	72	0	110	0.02477020868500142
2	0.001	0.2	10	1000	5	1200	10	0.75	7	100	0.5	Scenario4	1	399	25	0	0	0	168	0
3	0.001	0.2	10	1000	5	1200	10	0.75	7	100	0.8	Scenario4	1	370	32	0	0	0	126	0
1	0.001	0.2	10	1000	5	1200	10	0.75	7	100	0.2	Scenario4	1	442	26	7	0	0	194	0.12330005559964448
2	0.001	0.2	10	1000	5	1200	10	0.75	7	100	0.5	Scenario4	1	400	26	0	0	0	168	0
4	0.001	0.2	20	1000	5	1200	10	0.75	7	100	0.2	Scenario4	1	656	37	1	72	0	110	0.02477020868500142
3	0.001	0.2	10	1000	5	1200	10	0.75	7	100	0.8	Scenario4	1	371	31	0	0	0	127	0
1	0.001	0.2	10	1000	5	1200	10	0.75	7	100	0.2	Scenario4	1	443	26	7	0	0	194	0.12330005559964448
2	0.001	0.2	10	1000	5	1200	10	0.75	7	100	0.5	Scenario4	1	401	26	0	0	0	168	0
4	0.001	0.2	20	1000	5	1200	10	0.75	7	100	0.2	Scenario4	1	657	38	1	72	0	110	0.02417428213570991
1	0.001	0.2	10	1000	5	1200	10	0.75	7	100	0.2	Scenario4	1	444	25	7	0	0	195	0.1246385993326543
2	0.001	0.2	10	1000	5	1200	10	0.75	7	100	0.5	Scenario4	1	402	27	0	0	0	168	0
3	0.001	0.2	10	1000	5	1200	10	0.75	7	100	0.8	Scenario4	1	372	31	0	0	0	127	0
1	0.001	0.2	10	1000	5	1200	10	0.75	7	100	0.2	Scenario4	1	445	24	8	0	0	195	0.12949582740812812
2	0.001	0.2	10	1000	5	1200	10	0.75	7	100	0.5	Scenario4	1	403	28	0	0	0	168	0
4	0.001	0.2	20	1000	5	1200	10	0.75	7	100	0.2	Scenario4	1	658	36	2	72	0	111	0.04654147849675194
3	0.001	0.2	10	1000	5	1200	10	0.75	7	100	0.8	Scenario4	1	373	30	0	0	0	128	0
1	0.001	0.2	10	1000	5	1200	10	0.75	7	100	0.2	Scenario4	1	446	23	7	0	0	197	0.12712861541655776
2	0.001	0.2	10	1000	5	1200	10	0.75	7	100	0.5	Scenario4	1	404	28	1	0	0	168	0.03186838969188469
4	0.001	0.2	20	1000	5	1200	10	0.75	7	100	0.2	Scenario4	1	659	36	2	72	0	111	0.04654147849675194
3	0.001	0.2	10	1000	5	1200	10	0.75	7	100	0.8	Scenario4	1	374	30	0	0	0	128	0
1	0.001	0.2	10	1000	5	1200	10	0.75	7	100	0.2	Scenario4	1	447	23	7	0	0	197	0.12712861541655776
2	0.001	0.2	10	1000	5	1200	10	0.75	7	100	0.5	Scenario4	1	405	29	1	0	0	168	0.0308903252118428
1	0.001	0.2	10	1000	5	1200	10	0.75	7	100	0.2	Scenario4	1	448	23	7	0	0	197	0.12712861541655776
3	0.001	0.2	10	1000	5	1200	10	0.75	7	100	0.8	Scenario4	1	375	30	0	0	0	128	0
4	0.001	0.2	20	1000	5	1200	10	0.75	7	100	0.2	Scenario4	1	660	36	2	72	0	111	0.04654147849675194
2	0.001	0.2	10	1000	5	1200	10	0.75	7	100	0.5	Scenario4	1	406	30	1	0	0	168	0.02997010382342747
1	0.001	0.2	10	1000	5	1200	10	0.75	7	100	0.2	Scenario4	1	449	23	7	0	0	197	0.12712861541655776
3	0.001	0.2	10	1000	5	1200	10	0.75	7	100	0.8	Scenario4	1	376	29	0	0	0	129	0
2	0.001	0.2	10	1000	5	1200	10	0.75	7	100	0.5	Scenario4	1	407	29	2	0	0	168	0.05553060332363527
4	0.001	0.2	20	1000	5	1200	10	0.75	7	100	0.2	Scenario4	1	661	36	2	72	0	111	0.04654147849675194
1	0.001	0.2	10	1000	5	1200	10	0.75	7	100	0.2	Scenario4	1	450	22	5	0	0	200	0.1161099940422759
1	0.001	0.2	10	1000	5	1200	10	0.75	7	100	0.2	Scenario4	1	451	19	6	0	0	202	0.12774407377521615
3	0.001	0.2	10	1000	5	1200	10	0.75	7	100	0.8	Scenario4	1	377	28	1	0	0	129	0.03186838969188469
2	0.001	0.2	10	1000	5	1200	10	0.75	7	100	0.5	Scenario4	1	408	31	2	0	0	169	0.052667351629577884
4	0.001	0.2	20	1000	5	1200	10	0.75	7	100	0.2	Scenario4	1	662	36	2	72	0	112	0.04654147849675194
1	0.001	0.2	10	1000	5	1200	10	0.75	7	100	0.2	Scenario4	1	452	19	6	0	0	202	0.12774407377521615
3	0.001	0.2	10	1000	5	1200	10	0.75	7	100	0.8	Scenario4	1	378	28	1	0	0	129	0.03186838969188469
2	0.001	0.2	10	1000	5	1200	10	0.75	7	100	0.5	Scenario4	1	409	32	2	0	0	169	0.05134093422601056
1	0.001	0.2	10	1000	5	1200	10	0.75	7	100	0.2	Scenario4	1	453	18	7	0	0	202	0.13112262144698922
4	0.001	0.2	20	1000	5	1200	10	0.75	7	100	0.2	Scenario4	1	663	37	2	72	0	112	0.0455002647670401
1	0.001	0.2	10	1000	5	1200	10	0.75	7	100	0.2	Scenario4	1	454	17	7	0	0	203	0.1312339330450756
3	0.001	0.2	10	1000	5	1200	10	0.75	7	100	0.8	Scenario4	1	379	28	1	0	0	129	0.03186838969188469
2	0.001	0.2	10	1000	5	1200	10	0.75	7	100	0.5	Scenario4	1	410	32	3	0	0	170	0.07007779621121037
1	0.001	0.2	10	1000	5	1200	10	0.75	7	100	0.2	Scenario4	1	455	17	6	0	0	204	0.12978890038013963
4	0.001	0.2	20	1000	5	1200	10	0.75	7	100	0.2	Scenario4	1	664	37	2	72	0	112	0.0455002647670401
1	0.001	0.2	10	1000	5	1200	10	0.75	7	100	0.2	Scenario4	1	456	16	6	0	0	205	0.13042503203792544
3	0.001	0.2	10	1000	5	1200	10	0.75	7	100	0.8	Scenario4	1	380	28	1	0	0	129	0.03186838969188469
2	0.001	0.2	10	1000	5	1200	10	0.75	7	100	0.5	Scenario4	1	411	32	4	0	0	170	0.08523355488612856
1	0.001	0.2	10	1000	5	1200	10	0.75	7	100	0.2	Scenario4	1	457	16	5	0	0	206	0.12705077704808534
4	0.001	0.2	20	1000	5	1200	10	0.75	7	100	0.2	Scenario4	1	665	36	2	72	0	113	0.04654147849675194
3	0.001	0.2	10	1000	5	1200	10	0.75	7	100	0.8	Scenario4	1	381	27	1	0	0	130	0.03290987083916069
2	0.001	0.2	10	1000	5	1200	10	0.75	7	100	0.5	Scenario4	1	412	35	4	0	0	170	0.08042866668664099
1	0.001	0.2	10	1000	5	1200	10	0.75	7	100	0.2	Scenario4	1	458	17	3	0	0	208	0.10337180810103189
1	0.001	0.2	10	1000	5	1200	10	0.75	7	100	0.2	Scenario4	1	459	17	3	0	0	208	0.10337180810103189
3	0.001	0.2	10	1000	5	1200	10	0.75	7	100	0.8	Scenario4	1	382	26	2	0	0	130	0.06043741632378153
4	0.001	0.2	20	1000	5	1200	10	0.75	7	100	0.2	Scenario4	1	666	36	2	72	0	113	0.04654147849675194
2	0.001	0.2	10	1000	5	1200	10	0.75	7	100	0.5	Scenario4	1	413	34	4	0	0	171	0.0819759133540666
1	0.001	0.2	10	1000	5	1200	10	0.75	7	100	0.2	Scenario4	1	460	17	3	0	0	208	0.10337180810103189
1	0.001	0.2	10	1000	5	1200	10	0.75	7	100	0.2	Scenario4	1	461	17	3	0	0	208	0.10337180810103189
3	0.001	0.2	10	1000	5	1200	10	0.75	7	100	0.8	Scenario4	1	383	27	1	0	0	130	0.03290987083916069
2	0.001	0.2	10	1000	5	1200	10	0.75	7	100	0.5	Scenario4	1	414	35	4	0	0	171	0.08042866668664099
4	0.001	0.2	20	1000	5	1200	10	0.75	7	100	0.2	Scenario4	1	667	36	2	72	0	113	0.04654147849675194
1	0.001	0.2	10	1000	5	1200	10	0.75	7	100	0.2	Scenario4	1	462	16	4	0	0	208	0.11962864623440626
3	0.001	0.2	10	1000	5	1200	10	0.75	7	100	0.8	Scenario4	1	384	27	1	0	0	130	0.03290987083916069
1	0.001	0.2	10	1000	5	1200	10	0.75	7	100	0.2	Scenario4	1	463	16	4	0	0	208	0.11962864623440626
2	0.001	0.2	10	1000	5	1200	10	0.75	7	100	0.5	Scenario4	1	415	37	4	0	0	171	0.07748704740198677
4	0.001	0.2	20	1000	5	1200	10	0.75	7	100	0.2	Scenario4	1	668	35	3	72	0	113	0.06545214349142321
1	0.001	0.2	10	1000	5	1200	10	0.75	7	100	0.2	Scenario4	1	464	15	4	0	0	209	0.12193808817460533
3	0.001	0.2	10	1000	5	1200	10	0.75	7	100	0.8	Scenario4	1	385	27	1	0	0	130	0.03290987083916069
1	0.001	0.2	10	1000	5	1200	10	0.75	7	100	0.2	Scenario4	1	465	17	3	0	0	209	0.10337180810103189
2	0.001	0.2	10	1000	5	1200	10	0.75	7	100	0.5	Scenario4	1	416	38	4	0	0	171	0.07608864446668803
4	0.001	0.2	20	1000	5	1200	10	0.75	7	100	0.2	Scenario4	1	669	35	3	72	0	113	0.06545214349142321
1	0.001	0.2	10	1000	5	1200	10	0.75	7	100	0.2	Scenario4	1	466	19	2	0	0	210	0.07584032791124505
3	0.001	0.2	10	1000	5	1200	10	0.75	7	100	0.8	Scenario4	1	386	27	1	0	0	130	0.03290987083916069
1	0.001	0.2	10	1000	5	1200	10	0.75	7	100	0.2	Scenario4	1	467	20	2	0	0	210	0.0732110065158276
4	0.001	0.2	20	1000	5	1200	10	0.75	7	100	0.2	Scenario4	1	670	34	3	72	0	114	0.06685275147882047
2	0.001	0.2	10	1000	5	1200	10	0.75	7	100	0.5	Scenario4	1	417	39	4	0	0	171	0.07473590499334845
3	0.001	0.2	10	1000	5	1200	10	0.75	7	100	0.8	Scenario4	1	387	26	1	0	0	131	0.034021072021641896
1	0.001	0.2	10	1000	5	1200	10	0.75	7	100	0.2	Scenario4	1	468	20	2	0	0	210	0.0732110065158276
1	0.001	0.2	10	1000	5	1200	10	0.75	7	100	0.2	Scenario4	1	469	20	2	0	0	210	0.0732110065158276
3	0.001	0.2	10	1000	5	1200	10	0.75	7	100	0.8	Scenario4	1	388	26	1	0	0	131	0.034021072021641896
4	0.001	0.2	20	1000	5	1200	10	0.75	7	100	0.2	Scenario4	1	671	34	2	72	0	115	0.048769943645092226
2	0.001	0.2	10	1000	5	1200	10	0.75	7	100	0.5	Scenario4	1	418	40	5	0	0	171	0.08530856926534555
1	0.001	0.2	10	1000	5	1200	10	0.75	7	100	0.2	Scenario4	1	470	20	2	0	0	210	0.0732110065158276
3	0.001	0.2	10	1000	5	1200	10	0.75	7	100	0.8	Scenario4	1	389	27	1	0	0	131	0.03290987083916069
4	0.001	0.2	20	1000	5	1200	10	0.75	7	100	0.2	Scenario4	1	672	34	2	72	0	115	0.048769943645092226
1	0.001	0.2	10	1000	5	1200	10	0.75	7	100	0.2	Scenario4	1	471	21	1	0	0	211	0.04091210408643777
2	0.001	0.2	10	1000	5	1200	10	0.75	7	100	0.5	Scenario4	1	419	42	5	0	0	171	0.08267571275929951
3	0.001	0.2	10	1000	5	1200	10	0.75	7	100	0.8	Scenario4	1	390	27	1	0	0	131	0.03290987083916069
1	0.001	0.2	10	1000	5	1200	10	0.75	7	100	0.2	Scenario4	1	472	21	1	0	0	211	0.04091210408643777
4	0.001	0.2	20	1000	5	1200	10	0.75	7	100	0.2	Scenario4	1	673	34	2	72	0	115	0.048769943645092226
1	0.001	0.2	10	1000	5	1200	10	0.75	7	100	0.2	Scenario4	1	473	21	1	0	0	211	0.04091210408643777
2	0.001	0.2	10	1000	5	1200	10	0.75	7	100	0.5	Scenario4	1	420	39	8	0	0	171	0.11178775188742596
3	0.001	0.2	10	1000	5	1200	10	0.75	7	100	0.8	Scenario4	1	391	27	1	0	0	131	0.03290987083916069
1	0.001	0.2	10	1000	5	1200	10	0.75	7	100	0.2	Scenario4	1	474	20	0	0	0	213	0
4	0.001	0.2	20	1000	5	1200	10	0.75	7	100	0.2	Scenario4	1	674	34	3	72	0	115	0.06685275147882047
3	0.001	0.2	10	1000	5	1200	10	0.75	7	100	0.8	Scenario4	1	392	28	1	0	0	131	0.03186838969188469
1	0.001	0.2	10	1000	5	1200	10	0.75	7	100	0.2	Scenario4	1	475	21	0	0	0	214	0
2	0.001	0.2	10	1000	5	1200	10	0.75	7	100	0.5	Scenario4	1	421	41	6	0	0	172	0.09394590900441559
4	0.001	0.2	20	1000	5	1200	10	0.75	7	100	0.2	Scenario4	1	675	34	3	72	0	115	0.06685275147882047
1	0.001	0.2	10	1000	5	1200	10	0.75	7	100	0.2	Scenario4	1	476	21	0	0	0	214	0
3	0.001	0.2	10	1000	5	1200	10	0.75	7	100	0.8	Scenario4	1	393	28	1	0	0	131	0.03186838969188469
1	0.001	0.2	10	1000	5	1200	10	0.75	7	100	0.2	Scenario4	1	477	20	0	0	0	215	0
2	0.001	0.2	10	1000	5	1200	10	0.75	7	100	0.5	Scenario4	1	422	41	6	0	0	173	0.09394590900441559
4	0.001	0.2	20	1000	5	1200	10	0.75	7	100	0.2	Scenario4	1	676	37	2	72	0	115	0.0455002647670401
3	0.001	0.2	10	1000	5	1200	10	0.75	7	100	0.8	Scenario4	1	394	26	2	0	0	132	0.06043741632378153
1	0.001	0.2	10	1000	5	1200	10	0.75	7	100	0.2	Scenario4	1	478	20	0	0	0	215	0
1	0.001	0.2	10	1000	5	1200	10	0.75	7	100	0.2	Scenario4	1	479	20	0	0	0	215	0
2	0.001	0.2	10	1000	5	1200	10	0.75	7	100	0.5	Scenario4	1	423	43	5	0	0	173	0.08141269182461176
3	0.001	0.2	10	1000	5	1200	10	0.75	7	100	0.8	Scenario4	1	395	26	1	0	0	133	0.034021072021641896
4	0.001	0.2	20	1000	5	1200	10	0.75	7	100	0.2	Scenario4	1	677	37	2	72	0	115	0.0455002647670401
1	0.001	0.2	10	1000	5	1200	10	0.75	7	100	0.2	Scenario4	1	480	20	0	0	0	215	0
3	0.001	0.2	10	1000	5	1200	10	0.75	7	100	0.8	Scenario4	1	396	27	1	0	0	133	0.03290987083916069
1	0.001	0.2	10	1000	5	1200	10	0.75	7	100	0.2	Scenario4	1	481	20	0	0	0	215	0
2	0.001	0.2	10	1000	5	1200	10	0.75	7	100	0.5	Scenario4	1	424	40	7	0	0	174	0.10362632218464435
4	0.001	0.2	20	1000	5	1200	10	0.75	7	100	0.2	Scenario4	1	678	37	2	72	0	115	0.0455002647670401
1	0.001	0.2	10	1000	5	1200	10	0.75	7	100	0.2	Scenario4	1	482	20	0	0	0	215	0
3	0.001	0.2	10	1000	5	1200	10	0.75	7	100	0.8	Scenario4	1	397	28	1	0	0	133	0.03186838969188469
2	0.001	0.2	10	1000	5	1200	10	0.75	7	100	0.5	Scenario4	1	425	40	7	0	0	175	0.10362632218464435
1	0.001	0.2	10	1000	5	1200	10	0.75	7	100	0.2	Scenario4	1	483	19	0	0	0	216	0
4	0.001	0.2	20	1000	5	1200	10	0.75	7	100	0.2	Scenario4	1	679	38	2	72	0	115	0.04450368858770989
1	0.001	0.2	10	1000	5	1200	10	0.75	7	100	0.2	Scenario4	1	484	19	0	0	0	216	0
3	0.001	0.2	10	1000	5	1200	10	0.75	7	100	0.8	Scenario4	1	398	27	1	0	0	134	0.03290987083916069
2	0.001	0.2	10	1000	5	1200	10	0.75	7	100	0.5	Scenario4	1	426	39	8	0	0	176	0.11178775188742596
1	0.001	0.2	10	1000	5	1200	10	0.75	7	100	0.2	Scenario4	1	485	19	0	0	0	216	0
4	0.001	0.2	20	1000	5	1200	10	0.75	7	100	0.2	Scenario4	1	680	38	2	72	0	115	0.04450368858770989
[truncated: 26,781 more rows]
