# Supplementary material for: The Impact of Cooperation Under Climate Constraints: An Agent-Based Model for Exploring Paleolithic Behavioral Adaptations in the Inner Asian Mountain Corridor
Source: J Archaeol Method Theory. 2025 Sep 20;33(1):8. doi: 10.1007/s10816-025-09739-z (PMC12450231; doi:10.1007/s10816-025-09739-z)
Supplement: Supplementary file 3 — (ZIP 18.1 MB) [file 10816_2025_9739_MOESM3_ESM.zip › simulations/simulations/Altai/Scenario_4_Altai/PaleoCOOP_model Scenario4_alpha_Altai-table.csv]

[run number]	alpha	cost-cooperation	population	prob-cooperation	scenario	months	cooperators	defectors	death-hypothermia	death-old	death-starvation	get-deltap-altai
1	0.2	10	10	0.2	Scenario4	0	2	8	0	0	0	-0.010686601
1	0.2	10	10	0.2	Scenario4	1	2	8	0	0	0	-0.010686601
1	0.2	10	10	0.2	Scenario4	2	3	8	0	0	0	0.008000187
1	0.2	10	10	0.2	Scenario4	3	4	11	0	0	0	0.011376891
1	0.2	10	10	0.2	Scenario4	4	4	11	0	0	0	0.011376891
1	0.2	10	10	0.2	Scenario4	5	4	13	0	0	0	0.004708141
1	0.2	10	10	0.2	Scenario4	6	4	15	0	0	0	2.04E-04
1	0.2	10	10	0.2	Scenario4	7	4	15	0	0	0	2.04E-04
1	0.2	10	10	0.2	Scenario4	8	4	17	0	0	0	-0.002891282
1	0.2	10	10	0.2	Scenario4	9	5	17	0	0	0	0.005225045
1	0.2	10	10	0.2	Scenario4	10	5	17	0	0	0	0.005225045
1	0.2	10	10	0.2	Scenario4	11	5	18	0	0	0	0.003294204
1	0.2	10	10	0.2	Scenario4	12	5	19	0	0	0	0.00162835
1	0.2	10	10	0.2	Scenario4	13	6	21	0	0	0	0.005508206
1	0.2	10	10	0.2	Scenario4	14	5	22	0	0	0	-0.002147576
1	0.2	10	10	0.2	Scenario4	15	5	22	0	0	0	-0.002147576
1	0.2	10	10	0.2	Scenario4	16	5	22	0	0	0	-0.002147576
1	0.2	10	10	0.2	Scenario4	17	5	22	0	0	0	-0.002147576
1	0.2	10	10	0.2	Scenario4	18	5	26	0	0	0	-0.005262163
1	0.2	10	10	0.2	Scenario4	19	5	27	0	0	0	-0.005810683
1	0.2	10	10	0.2	Scenario4	20	6	29	0	0	0	-0.00319902
1	0.2	10	10	0.2	Scenario4	21	5	32	0	0	0	-0.007673174
1	0.2	10	10	0.2	Scenario4	22	5	32	0	0	0	-0.007673174
1	0.2	10	10	0.2	Scenario4	23	5	33	0	0	0	-0.007915389
1	0.2	10	10	0.2	Scenario4	24	7	33	0	0	0	-0.00208908
1	0.2	10	10	0.2	Scenario4	25	6	34	0	0	0	-0.005764445
1	0.2	10	10	0.2	Scenario4	26	6	34	0	0	0	-0.005764445
1	0.2	10	10	0.2	Scenario4	27	6	34	0	0	0	-0.005764445
1	0.2	10	10	0.2	Scenario4	28	7	34	0	0	0	-0.002703768
1	0.2	10	10	0.2	Scenario4	29	7	35	0	0	0	-0.003263681
1	0.2	10	10	0.2	Scenario4	30	5	26	0	0	11	-0.005262163
1	0.2	10	10	0.2	Scenario4	31	4	23	0	0	15	-0.007614174
1	0.2	10	10	0.2	Scenario4	32	4	19	0	0	19	-0.005045202
1	0.2	10	10	0.2	Scenario4	33	4	19	0	0	19	-0.005045202
1	0.2	10	10	0.2	Scenario4	34	4	17	0	0	21	-0.002891282
1	0.2	10	10	0.2	Scenario4	35	4	16	0	0	22	-0.001485415
1	0.2	10	10	0.2	Scenario4	36	4	16	0	0	22	-0.001485415
1	0.2	10	10	0.2	Scenario4	37	4	15	0	0	23	2.04E-04
1	0.2	10	10	0.2	Scenario4	38	4	15	0	0	23	2.04E-04
1	0.2	10	10	0.2	Scenario4	39	4	15	0	0	23	2.04E-04
1	0.2	10	10	0.2	Scenario4	40	4	11	0	0	27	0.011376891
1	0.2	10	10	0.2	Scenario4	41	4	11	0	0	27	0.011376891
1	0.2	10	10	0.2	Scenario4	42	4	11	0	0	27	0.011376891
1	0.2	10	10	0.2	Scenario4	43	4	11	0	0	27	0.011376891
1	0.2	10	10	0.2	Scenario4	44	4	11	0	0	27	0.011376891
1	0.2	10	10	0.2	Scenario4	45	4	11	0	0	27	0.011376891
1	0.2	10	10	0.2	Scenario4	46	4	11	0	0	27	0.011376891
1	0.2	10	10	0.2	Scenario4	47	4	11	0	0	27	0.011376891
1	0.2	10	10	0.2	Scenario4	48	4	11	0	0	27	0.011376891
1	0.2	10	10	0.2	Scenario4	49	5	10	0	0	27	0.031955007
1	0.2	10	10	0.2	Scenario4	50	5	10	0	0	27	0.031955007
1	0.2	10	10	0.2	Scenario4	51	5	10	0	0	27	0.031955007
1	0.2	10	10	0.2	Scenario4	52	5	10	0	0	27	0.031955007
1	0.2	10	10	0.2	Scenario4	53	5	10	0	0	27	0.031955007
1	0.2	10	10	0.2	Scenario4	54	5	10	0	0	27	0.031955007
1	0.2	10	10	0.2	Scenario4	55	5	10	0	0	27	0.031955007
1	0.2	10	10	0.2	Scenario4	56	5	10	0	0	27	0.031955007
1	0.2	10	10	0.2	Scenario4	57	5	10	0	0	27	0.031955007
1	0.2	10	10	0.2	Scenario4	58	6	9	0	0	27	0.055060267
1	0.2	10	10	0.2	Scenario4	59	8	7	0	0	27	0.099719392
1	0.2	10	10	0.2	Scenario4	60	8	7	0	0	27	0.099719392
1	0.2	10	10	0.2	Scenario4	61	10	5	0	0	27	0.127088615
1	0.2	10	10	0.2	Scenario4	62	12	3	0	0	27	0.118902281
1	0.2	10	10	0.2	Scenario4	63	12	3	0	0	27	0.118902281
1	0.2	10	10	0.2	Scenario4	64	12	3	0	0	27	0.118902281
1	0.2	10	10	0.2	Scenario4	65	12	3	0	0	27	0.118902281
1	0.2	10	10	0.2	Scenario4	66	12	3	0	0	27	0.118902281
1	0.2	10	10	0.2	Scenario4	67	13	2	0	0	27	0.095767765
1	0.2	10	10	0.2	Scenario4	68	13	2	0	0	27	0.095767765
1	0.2	10	10	0.2	Scenario4	69	14	1	0	0	27	0.05689474
1	0.2	10	10	0.2	Scenario4	70	14	1	0	0	27	0.05689474
1	0.2	10	10	0.2	Scenario4	71	14	1	0	0	27	0.05689474
1	0.2	10	10	0.2	Scenario4	72	14	1	0	0	27	0.05689474
1	0.2	10	10	0.2	Scenario4	73	14	1	0	0	27	0.05689474
1	0.2	10	10	0.2	Scenario4	74	14	1	0	0	27	0.05689474
1	0.2	10	10	0.2	Scenario4	75	14	1	0	0	27	0.05689474
1	0.2	10	10	0.2	Scenario4	76	14	1	0	0	27	0.05689474
1	0.2	10	10	0.2	Scenario4	77	14	1	0	0	27	0.05689474
1	0.2	10	10	0.2	Scenario4	78	14	1	0	0	27	0.05689474
1	0.2	10	10	0.2	Scenario4	79	14	1	0	0	27	0.05689474
1	0.2	10	10	0.2	Scenario4	80	14	1	0	0	27	0.05689474
1	0.2	10	10	0.2	Scenario4	81	14	1	0	0	27	0.05689474
1	0.2	10	10	0.2	Scenario4	82	14	1	0	0	27	0.05689474
1	0.2	10	10	0.2	Scenario4	83	15	0	0	0	27	0
1	0.2	10	10	0.2	Scenario4	84	15	0	0	0	27	0
1	0.2	10	10	0.2	Scenario4	85	15	0	0	0	27	0
1	0.2	10	10	0.2	Scenario4	86	15	0	0	0	27	0
1	0.2	10	10	0.2	Scenario4	87	15	0	0	0	27	0
1	0.2	10	10	0.2	Scenario4	88	15	0	0	0	27	0
1	0.2	10	10	0.2	Scenario4	89	15	0	0	0	27	0
1	0.2	10	10	0.2	Scenario4	90	15	0	0	0	27	0
1	0.2	10	10	0.2	Scenario4	91	15	0	0	0	27	0
1	0.2	10	10	0.2	Scenario4	92	15	0	0	0	27	0
1	0.2	10	10	0.2	Scenario4	93	15	0	0	0	27	0
1	0.2	10	10	0.2	Scenario4	94	15	0	0	0	27	0
1	0.2	10	10	0.2	Scenario4	95	15	0	0	0	27	0
1	0.2	10	10	0.2	Scenario4	96	15	0	0	0	27	0
1	0.2	10	10	0.2	Scenario4	97	15	0	0	0	27	0
1	0.2	10	10	0.2	Scenario4	98	15	0	0	0	27	0
1	0.2	10	10	0.2	Scenario4	99	15	0	0	0	27	0
1	0.2	10	10	0.2	Scenario4	100	15	0	0	0	27	0
1	0.2	10	10	0.2	Scenario4	101	15	0	0	0	27	0
1	0.2	10	10	0.2	Scenario4	102	15	0	0	0	27	0
1	0.2	10	10	0.2	Scenario4	103	15	0	0	0	27	0
1	0.2	10	10	0.2	Scenario4	104	15	0	0	0	27	0
1	0.2	10	10	0.2	Scenario4	105	15	0	0	0	27	0
1	0.2	10	10	0.2	Scenario4	106	15	0	0	0	27	0
1	0.2	10	10	0.2	Scenario4	107	15	0	0	0	27	0
1	0.2	10	10	0.2	Scenario4	108	15	0	0	0	27	0
1	0.2	10	10	0.2	Scenario4	109	15	0	0	0	27	0
1	0.2	10	10	0.2	Scenario4	110	14	1	0	0	27	0.05689474
1	0.2	10	10	0.2	Scenario4	111	14	1	0	0	27	0.05689474
1	0.2	10	10	0.2	Scenario4	112	14	1	0	0	27	0.05689474
1	0.2	10	10	0.2	Scenario4	113	14	1	0	0	27	0.05689474
1	0.2	10	10	0.2	Scenario4	114	14	1	0	0	27	0.05689474
1	0.2	10	10	0.2	Scenario4	115	14	1	0	0	27	0.05689474
1	0.2	10	10	0.2	Scenario4	116	14	1	0	0	27	0.05689474
1	0.2	10	10	0.2	Scenario4	117	14	1	0	0	27	0.05689474
1	0.2	10	10	0.2	Scenario4	118	14	1	0	0	27	0.05689474
1	0.2	10	10	0.2	Scenario4	119	14	1	0	0	27	0.05689474
1	0.2	10	10	0.2	Scenario4	120	14	1	0	0	27	0.05689474
1	0.2	10	10	0.2	Scenario4	121	14	1	0	0	27	0.05689474
1	0.2	10	10	0.2	Scenario4	122	14	1	0	0	27	0.05689474
1	0.2	10	10	0.2	Scenario4	123	14	1	0	0	27	0.05689474
1	0.2	10	10	0.2	Scenario4	124	14	1	0	0	27	0.05689474
1	0.2	10	10	0.2	Scenario4	125	14	1	0	0	27	0.05689474
1	0.2	10	10	0.2	Scenario4	126	14	1	0	0	27	0.05689474
1	0.2	10	10	0.2	Scenario4	127	14	1	0	0	27	0.05689474
1	0.2	10	10	0.2	Scenario4	128	14	1	0	0	27	0.05689474
1	0.2	10	10	0.2	Scenario4	129	14	1	0	0	27	0.05689474
1	0.2	10	10	0.2	Scenario4	130	14	1	0	0	27	0.05689474
1	0.2	10	10	0.2	Scenario4	131	14	1	0	0	27	0.05689474
1	0.2	10	10	0.2	Scenario4	132	13	2	0	0	27	0.095767765
1	0.2	10	10	0.2	Scenario4	133	13	2	0	0	27	0.095767765
1	0.2	10	10	0.2	Scenario4	134	13	2	0	0	27	0.095767765
1	0.2	10	10	0.2	Scenario4	135	13	2	0	0	27	0.095767765
1	0.2	10	10	0.2	Scenario4	136	14	1	0	0	27	0.05689474
1	0.2	10	10	0.2	Scenario4	137	14	1	0	0	27	0.05689474
1	0.2	10	10	0.2	Scenario4	138	14	1	0	0	27	0.05689474
1	0.2	10	10	0.2	Scenario4	139	14	1	0	0	27	0.05689474
1	0.2	10	10	0.2	Scenario4	140	14	1	0	0	27	0.05689474
1	0.2	10	10	0.2	Scenario4	141	14	1	0	0	27	0.05689474
1	0.2	10	10	0.2	Scenario4	142	14	1	0	0	27	0.05689474
1	0.2	10	10	0.2	Scenario4	143	14	1	0	0	27	0.05689474
1	0.2	10	10	0.2	Scenario4	144	14	1	0	0	27	0.05689474
1	0.2	10	10	0.2	Scenario4	145	14	1	0	0	27	0.05689474
1	0.2	10	10	0.2	Scenario4	146	14	1	0	0	27	0.05689474
1	0.2	10	10	0.2	Scenario4	147	14	1	0	0	27	0.05689474
1	0.2	10	10	0.2	Scenario4	148	14	1	0	0	27	0.05689474
1	0.2	10	10	0.2	Scenario4	149	14	1	0	0	27	0.05689474
1	0.2	10	10	0.2	Scenario4	150	14	1	0	0	27	0.05689474
1	0.2	10	10	0.2	Scenario4	151	14	1	0	0	27	0.05689474
1	0.2	10	10	0.2	Scenario4	152	14	1	0	0	27	0.05689474
1	0.2	10	10	0.2	Scenario4	153	14	1	0	0	27	0.05689474
1	0.2	10	10	0.2	Scenario4	154	14	1	0	0	27	0.05689474
1	0.2	10	10	0.2	Scenario4	155	14	1	0	0	27	0.05689474
1	0.2	10	10	0.2	Scenario4	156	14	1	0	0	27	0.05689474
1	0.2	10	10	0.2	Scenario4	157	14	1	0	0	27	0.05689474
1	0.2	10	10	0.2	Scenario4	158	14	1	0	0	27	0.05689474
1	0.2	10	10	0.2	Scenario4	159	14	1	0	0	27	0.05689474
1	0.2	10	10	0.2	Scenario4	160	14	1	0	0	27	0.05689474
1	0.2	10	10	0.2	Scenario4	161	14	1	0	0	27	0.05689474
1	0.2	10	10	0.2	Scenario4	162	14	1	0	0	27	0.05689474
1	0.2	10	10	0.2	Scenario4	163	15	1	0	0	27	0.053911679
1	0.2	10	10	0.2	Scenario4	164	15	1	0	0	27	0.053911679
1	0.2	10	10	0.2	Scenario4	165	15	1	0	0	27	0.053911679
1	0.2	10	10	0.2	Scenario4	166	15	1	0	0	27	0.053911679
1	0.2	10	10	0.2	Scenario4	167	16	1	0	0	27	0.05121604
1	0.2	10	10	0.2	Scenario4	168	16	1	0	0	27	0.05121604
1	0.2	10	10	0.2	Scenario4	169	17	1	0	0	27	0.048769944
1	0.2	10	10	0.2	Scenario4	170	18	2	0	0	27	0.078645557
1	0.2	10	10	0.2	Scenario4	171	19	2	0	0	27	0.075840328
1	0.2	10	10	0.2	Scenario4	172	20	2	0	0	27	0.073211007
1	0.2	10	10	0.2	Scenario4	173	20	3	0	0	27	0.094883981
1	0.2	10	10	0.2	Scenario4	174	20	3	0	0	27	0.094883981
1	0.2	10	10	0.2	Scenario4	175	20	4	0	0	27	0.109937805
1	0.2	10	10	0.2	Scenario4	176	22	4	0	0	27	0.105212253
1	0.2	10	10	0.2	Scenario4	177	25	4	0	0	27	0.098544517
1	0.2	10	10	0.2	Scenario4	178	25	5	0	0	27	0.110184212
1	0.2	10	10	0.2	Scenario4	179	25	7	0	0	27	0.124638599
1	0.2	10	10	0.2	Scenario4	180	26	7	0	0	27	0.123300056
1	0.2	10	10	0.2	Scenario4	181	27	7	0	0	27	0.121919663
1	0.2	10	10	0.2	Scenario4	182	27	8	0	0	27	0.126589226
1	0.2	10	10	0.2	Scenario4	183	26	9	0	0	27	0.130403068
1	0.2	10	10	0.2	Scenario4	184	27	9	0	0	27	0.129698798
1	0.2	10	10	0.2	Scenario4	185	31	7	0	0	27	0.116191899
1	0.2	10	10	0.2	Scenario4	186	34	7	0	0	27	0.111876418
1	0.2	10	10	0.2	Scenario4	187	37	7	0	0	27	0.107669028
1	0.2	10	10	0.2	Scenario4	188	39	8	0	0	27	0.111787752
1	0.2	10	10	0.2	Scenario4	189	40	9	0	0	27	0.116227778
1	0.2	10	10	0.2	Scenario4	190	41	8	0	0	27	0.109309012
1	0.2	10	10	0.2	Scenario4	191	43	8	0	0	27	0.106882632
1	0.2	10	10	0.2	Scenario4	192	45	7	0	0	27	0.09732105
1	0.2	10	10	0.2	Scenario4	193	46	7	0	0	27	0.096127666
1	0.2	10	10	0.2	Scenario4	194	47	6	0	0	27	0.086501378
1	0.2	10	10	0.2	Scenario4	195	48	6	0	0	27	0.085357899
1	0.2	10	10	0.2	Scenario4	196	47	7	0	0	27	0.094956837
1	0.2	10	10	0.2	Scenario4	197	47	8	0	0	27	0.102215858
1	0.2	10	10	0.2	Scenario4	198	49	9	0	0	27	0.106271966
1	0.2	10	10	0.2	Scenario4	199	51	10	0	0	27	0.109665822
1	0.2	10	10	0.2	Scenario4	200	52	11	0	0	27	0.113453437
1	0.2	10	10	0.2	Scenario4	201	54	11	0	0	27	0.111612616
1	0.2	10	10	0.2	Scenario4	202	55	10	0	0	27	0.105784333
1	0.2	10	10	0.2	Scenario4	203	56	11	0	0	27	0.109796015
1	0.2	10	10	0.2	Scenario4	204	58	11	0	0	27	0.108007942
1	0.2	10	10	0.2	Scenario4	205	59	11	0	0	27	0.107125642
1	0.2	10	10	0.2	Scenario4	206	62	10	0	0	27	0.09939636
1	0.2	10	10	0.2	Scenario4	207	66	7	0	0	27	0.076586644
1	0.2	10	10	0.2	Scenario4	208	68	6	0	0	27	0.067162383
1	0.2	10	10	0.2	Scenario4	209	68	7	0	0	27	0.07502172
1	0.2	10	10	0.2	Scenario4	210	68	9	0	0	27	0.088560998
1	0.2	10	10	0.2	Scenario4	211	70	9	0	0	27	0.086975633
1	0.2	10	10	0.2	Scenario4	212	72	9	0	0	27	0.085438932
1	0.2	10	10	0.2	Scenario4	213	73	9	0	0	27	0.084688343
1	0.2	10	10	0.2	Scenario4	214	76	8	0	0	27	0.076206352
1	0.2	10	10	0.2	Scenario4	215	77	11	0	0	27	0.09278808
1	0.2	10	10	0.2	Scenario4	216	78	12	0	0	27	0.096867659
1	0.2	10	10	0.2	Scenario4	217	79	13	0	0	27	0.100546255
1	0.2	10	10	0.2	Scenario4	218	81	12	0	0	27	0.094800542
1	0.2	10	10	0.2	Scenario4	219	86	9	0	0	27	0.075912678
1	0.2	10	10	0.2	Scenario4	220	85	10	0	0	27	0.082164838
1	0.2	10	10	0.2	Scenario4	221	87	9	0	0	27	0.075306479
1	0.2	10	10	0.2	Scenario4	222	88	10	0	0	27	0.080297912
1	0.2	10	10	0.2	Scenario4	223	89	10	0	0	27	0.079692598
1	0.2	10	10	0.2	Scenario4	224	91	11	0	0	27	0.083643874
1	0.2	10	10	0.2	Scenario4	225	93	12	0	0	27	0.087214492
1	0.2	10	10	0.2	Scenario4	226	94	14	0	0	27	0.095118109
1	0.2	10	10	0.2	Scenario4	227	97	15	0	0	27	0.097189457
1	0.2	10	10	0.2	Scenario4	228	101	14	0	0	27	0.091168172
1	0.2	10	10	0.2	Scenario4	229	104	14	0	0	27	0.089558301
1	0.2	10	10	0.2	Scenario4	230	107	14	0	0	27	0.087996376
1	0.2	10	10	0.2	Scenario4	231	109	13	0	0	27	0.082933162
1	0.2	10	10	0.2	Scenario4	232	109	14	0	0	27	0.086981047
1	0.2	10	10	0.2	Scenario4	233	111	12	0	0	28	0.077654549
1	0.2	10	10	0.2	Scenario4	234	110	14	0	0	28	0.086481011
1	0.2	10	10	0.2	Scenario4	235	110	14	0	0	29	0.086481011
1	0.2	10	10	0.2	Scenario4	236	108	16	0	0	29	0.094846361
1	0.2	10	10	0.2	Scenario4	237	112	16	0	0	29	0.092845177
1	0.2	10	10	0.2	Scenario4	238	111	17	0	0	30	0.096679332
1	0.2	10	10	0.2	Scenario4	239	110	19	0	0	30	0.103229623
1	0.2	10	10	0.2	Scenario4	240	108	21	0	0	30	0.109466853
1	0.2	10	10	0.2	Scenario4	241	110	20	0	0	30	0.105966542
1	0.2	10	10	0.2	Scenario4	242	112	19	0	0	30	0.10226126
1	0.2	10	10	0.2	Scenario4	243	111	19	0	0	31	0.102743857
1	0.2	10	10	0.2	Scenario4	244	115	16	0	0	32	0.091389569
1	0.2	10	10	0.2	Scenario4	245	116	14	0	0	33	0.083584205
1	0.2	10	10	0.2	Scenario4	246	118	13	0	0	34	0.078665645
1	0.2	10	10	0.2	Scenario4	247	119	13	0	0	35	0.07821613
1	0.2	10	10	0.2	Scenario4	248	120	13	0	0	35	0.077771312
1	0.2	10	10	0.2	Scenario4	249	120	14	0	0	35	0.081747521
1	0.2	10	10	0.2	Scenario4	250	122	13	0	0	36	0.076895518
1	0.2	10	10	0.2	Scenario4	251	122	12	0	0	37	0.072707912
1	0.2	10	10	0.2	Scenario4	252	126	10	0	0	37	0.062069416
1	0.2	10	10	0.2	Scenario4	253	126	10	0	0	38	0.062069416
1	0.2	10	10	0.2	Scenario4	254	127	11	0	0	38	0.066290755
1	0.2	10	10	0.2	Scenario4	255	127	10	0	0	41	0.061696248
1	0.2	10	10	0.2	Scenario4	256	126	11	0	0	41	0.066680128
1	0.2	10	10	0.2	Scenario4	257	125	10	0	0	43	0.06244696
1	0.2	10	10	0.2	Scenario4	258	126	9	0	0	43	0.057208916
1	0.2	10	10	0.2	Scenario4	259	123	10	0	0	46	0.063215469
1	0.2	10	10	0.2	Scenario4	260	122	10	0	0	47	0.063606584
1	0.2	10	10	0.2	Scenario4	261	121	9	0	0	49	0.059044876
1	0.2	10	10	0.2	Scenario4	262	119	12	0	0	49	0.073997673
1	0.2	10	10	0.2	Scenario4	263	120	11	0	0	49	0.069110992
1	0.2	10	10	0.2	Scenario4	264	118	13	0	0	50	0.078665645
1	0.2	10	10	0.2	Scenario4	265	118	13	0	0	51	0.078665645
1	0.2	10	10	0.2	Scenario4	266	118	14	0	0	52	0.082656699
1	0.2	10	10	0.2	Scenario4	267	119	13	0	0	52	0.07821613
1	0.2	10	10	0.2	Scenario4	268	119	12	0	0	53	0.073997673
1	0.2	10	10	0.2	Scenario4	269	122	9	0	0	53	0.058668599
1	0.2	10	10	0.2	Scenario4	270	123	8	0	0	53	0.053106434
1	0.2	10	10	0.2	Scenario4	271	123	8	0	0	54	0.053106434
1	0.2	10	10	0.2	Scenario4	272	121	9	0	0	56	0.059044876
1	0.2	10	10	0.2	Scenario4	273	122	9	0	0	56	0.058668599
1	0.2	10	10	0.2	Scenario4	274	123	10	0	0	56	0.063215469
1	0.2	10	10	0.2	Scenario4	275	124	10	0	0	56	0.062828953
1	0.2	10	10	0.2	Scenario4	276	124	10	0	0	59	0.062828953
1	0.2	10	10	0.2	Scenario4	277	124	9	0	0	60	0.057929833
1	0.2	10	10	0.2	Scenario4	278	121	10	0	0	62	0.064002376
1	0.2	10	10	0.2	Scenario4	279	120	11	0	0	62	0.069110992
1	0.2	10	10	0.2	Scenario4	280	121	9	0	0	63	0.059044876
1	0.2	10	10	0.2	Scenario4	281	121	8	0	0	64	0.053808332
1	0.2	10	10	0.2	Scenario4	282	117	9	0	0	67	0.060597891
1	0.2	10	10	0.2	Scenario4	283	117	9	0	0	67	0.060597891
1	0.2	10	10	0.2	Scenario4	284	115	11	0	0	67	0.071268707
1	0.2	10	10	0.2	Scenario4	285	113	10	0	0	70	0.067346922
1	0.2	10	10	0.2	Scenario4	286	76	10	0	0	107	0.088258255
1	0.2	10	10	0.2	Scenario4	287	75	10	0	0	108	0.088984053
1	0.2	10	10	0.2	Scenario4	288	72	10	0	0	111	0.09122359
1	0.2	10	10	0.2	Scenario4	289	70	8	0	0	115	0.080575082
1	0.2	10	10	0.2	Scenario4	290	70	7	0	0	116	0.073515114
1	0.2	10	10	0.2	Scenario4	291	67	7	0	0	119	0.075796711
1	0.2	10	10	0.2	Scenario4	292	67	7	0	0	119	0.075796711
1	0.2	10	10	0.2	Scenario4	293	65	6	0	0	122	0.069412567
1	0.2	10	10	0.2	Scenario4	294	64	6	0	0	123	0.070194638
1	0.2	10	10	0.2	Scenario4	295	64	5	0	0	124	0.061285721
1	0.2	10	10	0.2	Scenario4	296	64	5	0	0	124	0.061285721
1	0.2	10	10	0.2	Scenario4	297	63	4	0	0	126	0.05205698
1	0.2	10	10	0.2	Scenario4	298	63	4	0	0	126	0.05205698
1	0.2	10	10	0.2	Scenario4	299	63	4	0	0	126	0.05205698
1	0.2	10	10	0.2	Scenario4	300	61	4	0	0	128	0.053422798
1	0.2	10	10	0.2	Scenario4	301	58	4	0	0	131	0.055607703
1	0.2	10	10	0.2	Scenario4	302	57	4	0	0	132	0.05637514
1	0.2	10	10	0.2	Scenario4	303	57	4	0	0	132	0.05637514
1	0.2	10	10	0.2	Scenario4	304	54	5	0	0	134	0.069545443
1	0.2	10	10	0.2	Scenario4	305	53	5	0	0	135	0.07048877
1	0.2	10	10	0.2	Scenario4	306	54	4	0	0	135	0.058805853
1	0.2	10	10	0.2	Scenario4	307	52	4	0	0	137	0.060542081
1	0.2	10	10	0.2	Scenario4	308	51	4	0	0	138	0.061447778
1	0.2	10	10	0.2	Scenario4	309	52	3	0	0	138	0.04813467
1	0.2	10	10	0.2	Scenario4	310	51	3	0	0	139	0.04890776
1	0.2	10	10	0.2	Scenario4	311	51	3	0	0	139	0.04890776
1	0.2	10	10	0.2	Scenario4	312	50	2	0	0	141	0.035243198
1	0.2	10	10	0.2	Scenario4	313	50	2	0	0	141	0.035243198
1	0.2	10	10	0.2	Scenario4	314	49	2	0	0	142	0.035870643
1	0.2	10	10	0.2	Scenario4	315	49	2	0	0	142	0.035870643
1	0.2	10	10	0.2	Scenario4	316	47	2	0	0	144	0.037194356
1	0.2	10	10	0.2	Scenario4	317	47	2	0	0	144	0.037194356
1	0.2	10	10	0.2	Scenario4	318	46	2	0	0	145	0.037893157
1	0.2	10	10	0.2	Scenario4	319	46	2	0	0	145	0.037893157
1	0.2	10	10	0.2	Scenario4	320	44	2	0	0	147	0.039371687
1	0.2	10	10	0.2	Scenario4	321	44	2	0	0	147	0.039371687
1	0.2	10	10	0.2	Scenario4	322	42	2	0	0	149	0.040968788
1	0.2	10	10	0.2	Scenario4	323	40	2	0	0	151	0.042699064
1	0.2	10	10	0.2	Scenario4	324	40	1	0	0	152	0.023082131
1	0.2	10	10	0.2	Scenario4	325	38	1	0	0	154	0.024195332
1	0.2	10	10	0.2	Scenario4	326	37	2	0	0	154	0.045582249
1	0.2	10	10	0.2	Scenario4	327	37	2	0	0	154	0.045582249
1	0.2	10	10	0.2	Scenario4	328	35	2	0	0	156	0.047726637
1	0.2	10	10	0.2	Scenario4	329	35	2	0	0	156	0.047726637
1	0.2	10	10	0.2	Scenario4	330	35	2	0	0	156	0.047726637
1	0.2	10	10	0.2	Scenario4	331	32	1	0	0	160	0.028283953
1	0.2	10	10	0.2	Scenario4	332	32	1	0	0	160	0.028283953
1	0.2	10	10	0.2	Scenario4	333	31	2	0	0	160	0.052667352
1	0.2	10	10	0.2	Scenario4	334	30	2	0	0	161	0.054062174
1	0.2	10	10	0.2	Scenario4	335	29	2	0	0	162	0.055530603
1	0.2	10	10	0.2	Scenario4	336	29	2	0	0	162	0.055530603
1	0.2	10	10	0.2	Scenario4	337	29	2	0	0	162	0.055530603
1	0.2	10	10	0.2	Scenario4	338	29	2	0	0	162	0.055530603
1	0.2	10	10	0.2	Scenario4	339	28	2	0	0	163	0.057078344
1	0.2	10	10	0.2	Scenario4	340	28	2	0	0	163	0.057078344
1	0.2	10	10	0.2	Scenario4	341	28	2	0	0	163	0.057078344
1	0.2	10	10	0.2	Scenario4	342	28	2	0	0	163	0.057078344
1	0.2	10	10	0.2	Scenario4	343	27	2	0	0	164	0.058711657
1	0.2	10	10	0.2	Scenario4	344	27	2	0	0	164	0.058711657
1	0.2	10	10	0.2	Scenario4	345	27	2	0	0	164	0.058711657
1	0.2	10	10	0.2	Scenario4	346	27	2	0	0	164	0.058711657
1	0.2	10	10	0.2	Scenario4	347	26	3	0	0	164	0.080835225
1	0.2	10	10	0.2	Scenario4	348	26	3	0	0	164	0.080835225
1	0.2	10	10	0.2	Scenario4	349	27	2	0	0	164	0.058711657
1	0.2	10	10	0.2	Scenario4	350	27	2	0	0	164	0.058711657
1	0.2	10	10	0.2	Scenario4	351	27	1	0	0	165	0.032909871
1	0.2	10	10	0.2	Scenario4	352	27	1	0	0	165	0.032909871
1	0.2	10	10	0.2	Scenario4	353	27	1	0	0	165	0.032909871
1	0.2	10	10	0.2	Scenario4	354	26	1	0	0	166	0.034021072
1	0.2	10	10	0.2	Scenario4	355	26	1	0	0	166	0.034021072
1	0.2	10	10	0.2	Scenario4	356	26	1	0	0	166	0.034021072
1	0.2	10	10	0.2	Scenario4	357	25	1	0	0	167	0.035209148
1	0.2	10	10	0.2	Scenario4	358	26	0	0	0	167	0
1	0.2	10	10	0.2	Scenario4	359	25	0	0	0	168	0
1	0.2	10	10	0.2	Scenario4	360	24	0	0	0	169	0
1	0.2	10	10	0.2	Scenario4	361	23	0	0	0	170	0
1	0.2	10	10	0.2	Scenario4	362	19	1	0	0	173	0.044503689
1	0.2	10	10	0.2	Scenario4	363	19	1	0	0	173	0.044503689
1	0.2	10	10	0.2	Scenario4	364	19	1	0	0	173	0.044503689
1	0.2	10	10	0.2	Scenario4	365	19	1	0	0	173	0.044503689
1	0.2	10	10	0.2	Scenario4	366	19	1	0	0	173	0.044503689
1	0.2	10	10	0.2	Scenario4	367	18	2	0	0	173	0.078645557
1	0.2	10	10	0.2	Scenario4	368	18	2	0	0	173	0.078645557
1	0.2	10	10	0.2	Scenario4	369	18	2	0	0	173	0.078645557
1	0.2	10	10	0.2	Scenario4	370	18	2	0	0	173	0.078645557
1	0.2	10	10	0.2	Scenario4	371	19	1	0	0	173	0.044503689
1	0.2	10	10	0.2	Scenario4	372	19	1	0	0	173	0.044503689
1	0.2	10	10	0.2	Scenario4	373	18	1	0	0	174	0.046541478
1	0.2	10	10	0.2	Scenario4	374	18	1	0	0	174	0.046541478
1	0.2	10	10	0.2	Scenario4	375	18	1	0	0	174	0.046541478
1	0.2	10	10	0.2	Scenario4	376	19	0	0	0	174	0
1	0.2	10	10	0.2	Scenario4	377	19	0	0	0	174	0
1	0.2	10	10	0.2	Scenario4	378	19	0	0	0	174	0
1	0.2	10	10	0.2	Scenario4	379	19	0	0	0	174	0
1	0.2	10	10	0.2	Scenario4	380	19	0	0	0	174	0
1	0.2	10	10	0.2	Scenario4	381	18	0	0	0	175	0
1	0.2	10	10	0.2	Scenario4	382	18	0	0	0	175	0
1	0.2	10	10	0.2	Scenario4	383	18	0	0	0	175	0
1	0.2	10	10	0.2	Scenario4	384	18	0	0	0	175	0
1	0.2	10	10	0.2	Scenario4	385	17	0	0	0	176	0
1	0.2	10	10	0.2	Scenario4	386	17	0	0	0	176	0
1	0.2	10	10	0.2	Scenario4	387	16	0	0	0	177	0
1	0.2	10	10	0.2	Scenario4	388	16	0	0	0	177	0
1	0.2	10	10	0.2	Scenario4	389	16	0	0	0	177	0
1	0.2	10	10	0.2	Scenario4	390	16	0	0	0	177	0
1	0.2	10	10	0.2	Scenario4	391	15	0	0	0	178	0
1	0.2	10	10	0.2	Scenario4	392	16	0	0	0	178	0
1	0.2	10	10	0.2	Scenario4	393	16	0	0	0	178	0
1	0.2	10	10	0.2	Scenario4	394	16	0	0	0	178	0
1	0.2	10	10	0.2	Scenario4	395	16	0	0	0	178	0
1	0.2	10	10	0.2	Scenario4	396	16	0	0	0	178	0
1	0.2	10	10	0.2	Scenario4	397	16	0	0	0	178	0
1	0.2	10	10	0.2	Scenario4	398	18	0	0	0	178	0
1	0.2	10	10	0.2	Scenario4	399	19	0	0	0	178	0
1	0.2	10	10	0.2	Scenario4	400	20	0	0	0	178	0
1	0.2	10	10	0.2	Scenario4	401	20	0	0	0	178	0
1	0.2	10	10	0.2	Scenario4	402	20	0	0	0	178	0
1	0.2	10	10	0.2	Scenario4	403	21	0	0	0	178	0
1	0.2	10	10	0.2	Scenario4	404	22	0	0	0	178	0
1	0.2	10	10	0.2	Scenario4	405	22	0	0	0	178	0
1	0.2	10	10	0.2	Scenario4	406	22	0	0	0	178	0
1	0.2	10	10	0.2	Scenario4	407	23	0	0	0	178	0
1	0.2	10	10	0.2	Scenario4	408	23	0	0	0	178	0
1	0.2	10	10	0.2	Scenario4	409	23	1	0	0	179	0.037849696
1	0.2	10	10	0.2	Scenario4	410	21	2	0	0	180	0.07074422
1	0.2	10	10	0.2	Scenario4	411	21	2	0	0	180	0.07074422
1	0.2	10	10	0.2	Scenario4	412	21	3	0	0	180	0.092275766
1	0.2	10	10	0.2	Scenario4	413	22	3	0	0	180	0.089778548
1	0.2	10	10	0.2	Scenario4	414	24	4	0	0	180	0.100704558
1	0.2	10	10	0.2	Scenario4	415	24	5	0	0	181	0.112144957
1	0.2	10	10	0.2	Scenario4	416	25	5	0	0	181	0.110184212
1	0.2	10	10	0.2	Scenario4	417	26	5	0	0	181	0.108249232
1	0.2	10	10	0.2	Scenario4	418	27	5	0	0	182	0.106345823
1	0.2	10	10	0.2	Scenario4	419	27	6	0	0	182	0.115323418
1	0.2	10	10	0.2	Scenario4	420	28	5	0	0	182	0.104478229
1	0.2	10	10	0.2	Scenario4	421	26	7	0	0	182	0.123300056
1	0.2	10	10	0.2	Scenario4	422	26	6	0	0	183	0.116997457
1	0.2	10	10	0.2	Scenario4	423	28	5	0	0	183	0.104478229
1	0.2	10	10	0.2	Scenario4	424	28	5	0	0	183	0.104478229
1	0.2	10	10	0.2	Scenario4	425	29	5	0	0	183	0.102649471
1	0.2	10	10	0.2	Scenario4	426	29	6	0	0	183	0.111991195
1	0.2	10	10	0.2	Scenario4	427	26	7	0	0	185	0.123300056
1	0.2	10	10	0.2	Scenario4	428	26	7	0	0	186	0.123300056
1	0.2	10	10	0.2	Scenario4	429	24	8	0	0	187	0.129495827
1	0.2	10	10	0.2	Scenario4	430	24	9	0	0	187	0.131473282
1	0.2	10	10	0.2	Scenario4	431	25	8	0	0	187	0.128614543
1	0.2	10	10	0.2	Scenario4	432	24	8	0	0	188	0.129495827
1	0.2	10	10	0.2	Scenario4	433	24	8	0	0	188	0.129495827
1	0.2	10	10	0.2	Scenario4	434	25	8	0	0	188	0.128614543
1	0.2	10	10	0.2	Scenario4	435	25	8	0	0	188	0.128614543
1	0.2	10	10	0.2	Scenario4	436	26	7	0	0	189	0.123300056
1	0.2	10	10	0.2	Scenario4	437	25	7	0	0	190	0.124638599
1	0.2	10	10	0.2	Scenario4	438	25	7	0	0	190	0.124638599
1	0.2	10	10	0.2	Scenario4	439	27	7	0	0	190	0.121919663
1	0.2	10	10	0.2	Scenario4	440	26	7	0	0	191	0.123300056
1	0.2	10	10	0.2	Scenario4	441	27	7	0	0	192	0.121919663
1	0.2	10	10	0.2	Scenario4	442	26	7	0	0	194	0.123300056
1	0.2	10	10	0.2	Scenario4	443	26	7	0	0	194	0.123300056
1	0.2	10	10	0.2	Scenario4	444	25	7	0	0	195	0.124638599
1	0.2	10	10	0.2	Scenario4	445	24	8	0	0	195	0.129495827
1	0.2	10	10	0.2	Scenario4	446	23	7	0	0	197	0.127128615
1	0.2	10	10	0.2	Scenario4	447	23	7	0	0	197	0.127128615
1	0.2	10	10	0.2	Scenario4	448	23	7	0	0	197	0.127128615
1	0.2	10	10	0.2	Scenario4	449	23	7	0	0	197	0.127128615
1	0.2	10	10	0.2	Scenario4	450	22	5	0	0	200	0.116109994
1	0.2	10	10	0.2	Scenario4	451	19	6	0	0	202	0.127744074
1	0.2	10	10	0.2	Scenario4	452	19	6	0	0	202	0.127744074
1	0.2	10	10	0.2	Scenario4	453	18	7	0	0	202	0.131122621
1	0.2	10	10	0.2	Scenario4	454	17	7	0	0	203	0.131233933
1	0.2	10	10	0.2	Scenario4	455	17	6	0	0	204	0.1297889
1	0.2	10	10	0.2	Scenario4	456	16	6	0	0	205	0.130425032
1	0.2	10	10	0.2	Scenario4	457	16	5	0	0	206	0.127050777
1	0.2	10	10	0.2	Scenario4	458	17	3	0	0	208	0.103371808
1	0.2	10	10	0.2	Scenario4	459	17	3	0	0	208	0.103371808
1	0.2	10	10	0.2	Scenario4	460	17	3	0	0	208	0.103371808
1	0.2	10	10	0.2	Scenario4	461	17	3	0	0	208	0.103371808
1	0.2	10	10	0.2	Scenario4	462	16	4	0	0	208	0.119628646
1	0.2	10	10	0.2	Scenario4	463	16	4	0	0	208	0.119628646
1	0.2	10	10	0.2	Scenario4	464	15	4	0	0	209	0.121938088
1	0.2	10	10	0.2	Scenario4	465	17	3	0	0	209	0.103371808
1	0.2	10	10	0.2	Scenario4	466	19	2	0	0	210	0.075840328
1	0.2	10	10	0.2	Scenario4	467	20	2	0	0	210	0.073211007
1	0.2	10	10	0.2	Scenario4	468	20	2	0	0	210	0.073211007
1	0.2	10	10	0.2	Scenario4	469	20	2	0	0	210	0.073211007
1	0.2	10	10	0.2	Scenario4	470	20	2	0	0	210	0.073211007
1	0.2	10	10	0.2	Scenario4	471	21	1	0	0	211	0.040912104
1	0.2	10	10	0.2	Scenario4	472	21	1	0	0	211	0.040912104
1	0.2	10	10	0.2	Scenario4	473	21	1	0	0	211	0.040912104
1	0.2	10	10	0.2	Scenario4	474	20	0	0	0	213	0
1	0.2	10	10	0.2	Scenario4	475	21	0	0	0	214	0
1	0.2	10	10	0.2	Scenario4	476	21	0	0	0	214	0
1	0.2	10	10	0.2	Scenario4	477	20	0	0	0	215	0
1	0.2	10	10	0.2	Scenario4	478	20	0	0	0	215	0
1	0.2	10	10	0.2	Scenario4	479	20	0	0	0	215	0
1	0.2	10	10	0.2	Scenario4	480	20	0	0	0	215	0
1	0.2	10	10	0.2	Scenario4	481	20	0	0	0	215	0
1	0.2	10	10	0.2	Scenario4	482	20	0	0	0	215	0
1	0.2	10	10	0.2	Scenario4	483	19	0	0	0	216	0
1	0.2	10	10	0.2	Scenario4	484	19	0	0	0	216	0
1	0.2	10	10	0.2	Scenario4	485	19	0	0	0	216	0
1	0.2	10	10	0.2	Scenario4	486	19	0	0	0	216	0
1	0.2	10	10	0.2	Scenario4	487	19	0	0	0	216	0
1	0.2	10	10	0.2	Scenario4	488	19	0	0	0	216	0
1	0.2	10	10	0.2	Scenario4	489	18	0	0	0	217	0
1	0.2	10	10	0.2	Scenario4	490	18	0	0	0	217	0
1	0.2	10	10	0.2	Scenario4	491	18	0	0	0	217	0
1	0.2	10	10	0.2	Scenario4	492	18	0	0	0	217	0
1	0.2	10	10	0.2	Scenario4	493	19	0	0	0	217	0
1	0.2	10	10	0.2	Scenario4	494	19	0	0	0	217	0
1	0.2	10	10	0.2	Scenario4	495	19	0	0	0	217	0
1	0.2	10	10	0.2	Scenario4	496	19	0	0	0	217	0
1	0.2	10	10	0.2	Scenario4	497	19	0	0	0	217	0
1	0.2	10	10	0.2	Scenario4	498	19	0	0	0	217	0
1	0.2	10	10	0.2	Scenario4	499	19	0	0	0	217	0
1	0.2	10	10	0.2	Scenario4	500	19	0	0	0	217	0
1	0.2	10	10	0.2	Scenario4	501	18	1	0	0	217	0.046541478
1	0.2	10	10	0.2	Scenario4	502	18	0	0	0	218	0
1	0.2	10	10	0.2	Scenario4	503	18	0	0	0	218	0
1	0.2	10	10	0.2	Scenario4	504	18	0	0	0	218	0
1	0.2	10	10	0.2	Scenario4	505	18	0	0	0	218	0
1	0.2	10	10	0.2	Scenario4	506	18	0	0	0	218	0
1	0.2	10	10	0.2	Scenario4	507	18	0	0	0	218	0
1	0.2	10	10	0.2	Scenario4	508	19	0	0	0	218	0
1	0.2	10	10	0.2	Scenario4	509	20	0	0	0	218	0
1	0.2	10	10	0.2	Scenario4	510	21	0	0	0	218	0
1	0.2	10	10	0.2	Scenario4	511	21	0	0	0	218	0
1	0.2	10	10	0.2	Scenario4	512	20	1	0	0	218	0.042633718
1	0.2	10	10	0.2	Scenario4	513	20	1	0	0	218	0.042633718
1	0.2	10	10	0.2	Scenario4	514	19	2	0	0	218	0.075840328
1	0.2	10	10	0.2	Scenario4	515	19	2	0	0	218	0.075840328
1	0.2	10	10	0.2	Scenario4	516	19	2	0	0	218	0.075840328
1	0.2	10	10	0.2	Scenario4	517	19	2	0	0	218	0.075840328
1	0.2	10	10	0.2	Scenario4	518	19	2	0	0	218	0.075840328
1	0.2	10	10	0.2	Scenario4	519	18	2	0	0	219	0.078645557
1	0.2	10	10	0.2	Scenario4	520	17	2	0	0	220	0.081640538
1	0.2	10	10	0.2	Scenario4	521	18	1	0	0	220	0.046541478
1	0.2	10	10	0.2	Scenario4	522	18	1	0	0	220	0.046541478
1	0.2	10	10	0.2	Scenario4	523	18	1	0	0	220	0.046541478
1	0.2	10	10	0.2	Scenario4	524	18	1	0	0	220	0.046541478
1	0.2	10	10	0.2	Scenario4	525	18	1	0	0	220	0.046541478
1	0.2	10	10	0.2	Scenario4	526	19	1	0	0	220	0.044503689
1	0.2	10	10	0.2	Scenario4	527	19	1	0	0	220	0.044503689
1	0.2	10	10	0.2	Scenario4	528	19	1	0	0	220	0.044503689
1	0.2	10	10	0.2	Scenario4	529	18	1	0	0	221	0.046541478
1	0.2	10	10	0.2	Scenario4	530	18	1	0	0	221	0.046541478
1	0.2	10	10	0.2	Scenario4	531	18	1	0	0	221	0.046541478
1	0.2	10	10	0.2	Scenario4	532	18	1	0	0	221	0.046541478
1	0.2	10	10	0.2	Scenario4	533	18	1	0	0	221	0.046541478
1	0.2	10	10	0.2	Scenario4	534	18	1	0	0	221	0.046541478
1	0.2	10	10	0.2	Scenario4	535	18	1	0	0	221	0.046541478
1	0.2	10	10	0.2	Scenario4	536	18	1	0	0	221	0.046541478
1	0.2	10	10	0.2	Scenario4	537	18	1	0	0	221	0.046541478
1	0.2	10	10	0.2	Scenario4	538	18	1	0	0	221	0.046541478
1	0.2	10	10	0.2	Scenario4	539	18	1	0	0	221	0.046541478
1	0.2	10	10	0.2	Scenario4	540	18	1	0	0	221	0.046541478
1	0.2	10	10	0.2	Scenario4	541	18	1	0	0	221	0.046541478
1	0.2	10	10	0.2	Scenario4	542	18	1	0	0	221	0.046541478
1	0.2	10	10	0.2	Scenario4	543	18	1	0	0	221	0.046541478
1	0.2	10	10	0.2	Scenario4	544	17	1	0	0	222	0.048769944
1	0.2	10	10	0.2	Scenario4	545	17	1	0	0	222	0.048769944
1	0.2	10	10	0.2	Scenario4	546	17	1	0	0	222	0.048769944
1	0.2	10	10	0.2	Scenario4	547	17	1	0	0	222	0.048769944
1	0.2	10	10	0.2	Scenario4	548	17	1	0	0	222	0.048769944
1	0.2	10	10	0.2	Scenario4	549	17	1	0	0	222	0.048769944
1	0.2	10	10	0.2	Scenario4	550	17	1	0	0	222	0.048769944
1	0.2	10	10	0.2	Scenario4	551	17	1	0	0	222	0.048769944
1	0.2	10	10	0.2	Scenario4	552	17	1	0	0	222	0.048769944
1	0.2	10	10	0.2	Scenario4	553	17	1	0	0	222	0.048769944
1	0.2	10	10	0.2	Scenario4	554	17	1	0	0	222	0.048769944
1	0.2	10	10	0.2	Scenario4	555	18	1	0	0	222	0.046541478
1	0.2	10	10	0.2	Scenario4	556	18	1	0	0	222	0.046541478
1	0.2	10	10	0.2	Scenario4	557	19	1	0	0	223	0.044503689
1	0.2	10	10	0.2	Scenario4	558	19	1	0	0	223	0.044503689
1	0.2	10	10	0.2	Scenario4	559	19	1	0	0	223	0.044503689
1	0.2	10	10	0.2	Scenario4	560	19	1	0	0	223	0.044503689
1	0.2	10	10	0.2	Scenario4	561	19	1	0	0	223	0.044503689
1	0.2	10	10	0.2	Scenario4	562	20	1	0	0	223	0.042633718
1	0.2	10	10	0.2	Scenario4	563	20	1	0	0	223	0.042633718
1	0.2	10	10	0.2	Scenario4	564	20	1	0	0	223	0.042633718
1	0.2	10	10	0.2	Scenario4	565	19	1	0	0	224	0.044503689
1	0.2	10	10	0.2	Scenario4	566	19	0	0	0	225	0
1	0.2	10	10	0.2	Scenario4	567	20	0	0	0	225	0
1	0.2	10	10	0.2	Scenario4	568	20	0	0	0	225	0
1	0.2	10	10	0.2	Scenario4	569	20	0	0	0	225	0
1	0.2	10	10	0.2	Scenario4	570	20	0	0	0	225	0
1	0.2	10	10	0.2	Scenario4	571	20	0	0	0	226	0
1	0.2	10	10	0.2	Scenario4	572	21	0	0	0	226	0
1	0.2	10	10	0.2	Scenario4	573	21	0	0	0	226	0
1	0.2	10	10	0.2	Scenario4	574	21	0	0	0	226	0
1	0.2	10	10	0.2	Scenario4	575	21	0	0	0	226	0
1	0.2	10	10	0.2	Scenario4	576	21	0	0	0	226	0
1	0.2	10	10	0.2	Scenario4	577	21	0	0	0	226	0
1	0.2	10	10	0.2	Scenario4	578	22	0	0	0	226	0
1	0.2	10	10	0.2	Scenario4	579	23	0	0	0	226	0
1	0.2	10	10	0.2	Scenario4	580	23	0	0	0	226	0
1	0.2	10	10	0.2	Scenario4	581	23	0	0	0	226	0
1	0.2	10	10	0.2	Scenario4	582	23	0	0	0	226	0
1	0.2	10	10	0.2	Scenario4	583	24	0	0	0	226	0
1	0.2	10	10	0.2	Scenario4	584	23	1	0	0	226	0.037849696
1	0.2	10	10	0.2	Scenario4	585	23	1	0	0	226	0.037849696
1	0.2	10	10	0.2	Scenario4	586	23	1	0	0	226	0.037849696
1	0.2	10	10	0.2	Scenario4	587	25	1	0	0	226	0.035209148
1	0.2	10	10	0.2	Scenario4	588	26	2	0	0	226	0.060437416
1	0.2	10	10	0.2	Scenario4	589	27	2	0	0	226	0.058711657
1	0.2	10	10	0.2	Scenario4	590	27	2	0	0	226	0.058711657
1	0.2	10	10	0.2	Scenario4	591	27	2	0	0	226	0.058711657
1	0.2	10	10	0.2	Scenario4	592	27	2	0	0	226	0.058711657
1	0.2	10	10	0.2	Scenario4	593	29	2	0	0	226	0.055530603
1	0.2	10	10	0.2	Scenario4	594	30	2	0	0	226	0.054062174
1	0.2	10	10	0.2	Scenario4	595	30	2	0	0	226	0.054062174
1	0.2	10	10	0.2	Scenario4	596	30	2	0	0	226	0.054062174
1	0.2	10	10	0.2	Scenario4	597	30	2	0	0	226	0.054062174
1	0.2	10	10	0.2	Scenario4	598	29	2	0	0	227	0.055530603
1	0.2	10	10	0.2	Scenario4	599	30	3	0	0	227	0.073356597
1	0.2	10	10	0.2	Scenario4	600	31	2	0	0	227	0.052667352
1	0.2	10	10	0.2	Scenario4	601	30	3	0	0	227	0.073356597
1	0.2	10	10	0.2	Scenario4	602	30	2	0	0	228	0.054062174
1	0.2	10	10	0.2	Scenario4	603	31	2	0	0	228	0.052667352
1	0.2	10	10	0.2	Scenario4	604	31	2	0	0	228	0.052667352
1	0.2	10	10	0.2	Scenario4	605	33	2	0	0	228	0.050078174
1	0.2	10	10	0.2	Scenario4	606	33	2	0	0	228	0.050078174
1	0.2	10	10	0.2	Scenario4	607	34	3	0	0	228	0.067063322
1	0.2	10	10	0.2	Scenario4	608	33	3	0	0	229	0.068539343
1	0.2	10	10	0.2	Scenario4	609	33	3	0	0	230	0.068539343
1	0.2	10	10	0.2	Scenario4	610	33	3	0	0	230	0.068539343
1	0.2	10	10	0.2	Scenario4	611	34	2	0	0	230	0.048874731
1	0.2	10	10	0.2	Scenario4	612	34	2	0	0	230	0.048874731
1	0.2	10	10	0.2	Scenario4	613	34	3	0	0	230	0.067063322
1	0.2	10	10	0.2	Scenario4	614	36	3	0	0	230	0.064285208
1	0.2	10	10	0.2	Scenario4	615	35	4	0	0	230	0.080428667
1	0.2	10	10	0.2	Scenario4	616	38	3	0	0	231	0.061718671
1	0.2	10	10	0.2	Scenario4	617	38	3	0	0	231	0.061718671
1	0.2	10	10	0.2	Scenario4	618	38	3	0	0	231	0.061718671
1	0.2	10	10	0.2	Scenario4	619	38	2	0	0	232	0.044579557
1	0.2	10	10	0.2	Scenario4	620	38	2	0	0	232	0.044579557
1	0.2	10	10	0.2	Scenario4	621	39	1	0	0	232	0.023625676
1	0.2	10	10	0.2	Scenario4	622	40	1	0	0	232	0.023082131
1	0.2	10	10	0.2	Scenario4	623	41	1	0	0	233	0.02256295
1	0.2	10	10	0.2	Scenario4	624	41	2	0	0	233	0.041816277
1	0.2	10	10	0.2	Scenario4	625	42	2	0	0	233	0.040968788
1	0.2	10	10	0.2	Scenario4	626	42	2	0	0	233	0.040968788
1	0.2	10	10	0.2	Scenario4	627	43	2	0	0	233	0.040154555
1	0.2	10	10	0.2	Scenario4	628	44	2	0	0	233	0.039371687
1	0.2	10	10	0.2	Scenario4	629	44	2	0	0	233	0.039371687
1	0.2	10	10	0.2	Scenario4	630	46	2	0	0	233	0.037893157
1	0.2	10	10	0.2	Scenario4	631	46	2	0	0	233	0.037893157
1	0.2	10	10	0.2	Scenario4	632	48	2	0	0	233	0.036520622
1	0.2	10	10	0.2	Scenario4	633	47	2	0	0	234	0.037194356
1	0.2	10	10	0.2	Scenario4	634	48	2	0	0	234	0.036520622
1	0.2	10	10	0.2	Scenario4	635	48	2	0	0	234	0.036520622
1	0.2	10	10	0.2	Scenario4	636	49	2	0	0	234	0.035870643
1	0.2	10	10	0.2	Scenario4	637	49	2	0	0	234	0.035870643
1	0.2	10	10	0.2	Scenario4	638	48	3	0	0	234	0.051380164
1	0.2	10	10	0.2	Scenario4	639	48	3	0	0	235	0.051380164
1	0.2	10	10	0.2	Scenario4	640	48	3	0	0	235	0.051380164
1	0.2	10	10	0.2	Scenario4	641	48	3	0	0	235	0.051380164
1	0.2	10	10	0.2	Scenario4	642	48	3	0	0	236	0.051380164
1	0.2	10	10	0.2	Scenario4	643	49	3	0	0	236	0.050529299
1	0.2	10	10	0.2	Scenario4	644	50	3	0	0	236	0.049705579
1	0.2	10	10	0.2	Scenario4	645	50	3	0	0	237	0.049705579
1	0.2	10	10	0.2	Scenario4	646	50	3	0	0	237	0.049705579
1	0.2	10	10	0.2	Scenario4	647	49	4	0	0	237	0.06333959
1	0.2	10	10	0.2	Scenario4	648	50	3	0	0	237	0.049705579
1	0.2	10	10	0.2	Scenario4	649	50	3	0	0	237	0.049705579
1	0.2	10	10	0.2	Scenario4	650	51	2	0	0	238	0.034637147
1	0.2	10	10	0.2	Scenario4	651	51	2	0	0	238	0.034637147
1	0.2	10	10	0.2	Scenario4	652	52	2	0	0	239	0.034051425
1	0.2	10	10	0.2	Scenario4	653	52	2	0	0	239	0.034051425
1	0.2	10	10	0.2	Scenario4	654	54	2	0	0	239	0.032937043
1	0.2	10	10	0.2	Scenario4	655	54	2	0	0	239	0.032937043
1	0.2	10	10	0.2	Scenario4	656	52	3	0	0	240	0.04813467
1	0.2	10	10	0.2	Scenario4	657	52	2	0	0	241	0.034051425
1	0.2	10	10	0.2	Scenario4	658	52	2	0	0	241	0.034051425
1	0.2	10	10	0.2	Scenario4	659	51	3	0	0	241	0.04890776
1	0.2	10	10	0.2	Scenario4	660	51	4	0	0	241	0.061447778
1	0.2	10	10	0.2	Scenario4	661	51	4	0	0	241	0.061447778
1	0.2	10	10	0.2	Scenario4	662	50	4	0	0	242	0.062379914
1	0.2	10	10	0.2	Scenario4	663	51	4	0	0	242	0.061447778
1	0.2	10	10	0.2	Scenario4	664	52	4	0	0	242	0.060542081
1	0.2	10	10	0.2	Scenario4	665	52	5	0	0	242	0.071456466
1	0.2	10	10	0.2	Scenario4	666	53	5	0	0	242	0.07048877
1	0.2	10	10	0.2	Scenario4	667	53	5	0	0	242	0.07048877
1	0.2	10	10	0.2	Scenario4	668	54	5	0	0	243	0.069545443
1	0.2	10	10	0.2	Scenario4	669	53	5	0	0	244	0.07048877
1	0.2	10	10	0.2	Scenario4	670	53	5	0	0	244	0.07048877
1	0.2	10	10	0.2	Scenario4	671	52	5	0	0	245	0.071456466
1	0.2	10	10	0.2	Scenario4	672	53	4	0	0	245	0.059661772
1	0.2	10	10	0.2	Scenario4	673	54	4	0	0	245	0.058805853
1	0.2	10	10	0.2	Scenario4	674	54	4	0	0	245	0.058805853
1	0.2	10	10	0.2	Scenario4	675	52	4	0	0	247	0.060542081
1	0.2	10	10	0.2	Scenario4	676	53	3	0	0	247	0.047385205
1	0.2	10	10	0.2	Scenario4	677	54	3	0	0	247	0.046658323
1	0.2	10	10	0.2	Scenario4	678	54	3	0	0	247	0.046658323
1	0.2	10	10	0.2	Scenario4	679	52	4	0	0	248	0.060542081
1	0.2	10	10	0.2	Scenario4	680	52	4	0	0	248	0.060542081
1	0.2	10	10	0.2	Scenario4	681	52	4	0	0	248	0.060542081
1	0.2	10	10	0.2	Scenario4	682	53	4	0	0	249	0.059661772
1	0.2	10	10	0.2	Scenario4	683	53	4	0	0	250	0.059661772
1	0.2	10	10	0.2	Scenario4	684	53	4	0	0	250	0.059661772
1	0.2	10	10	0.2	Scenario4	685	54	4	0	0	250	0.058805853
1	0.2	10	10	0.2	Scenario4	686	54	4	0	0	250	0.058805853
1	0.2	10	10	0.2	Scenario4	687	52	5	0	0	252	0.071456466
1	0.2	10	10	0.2	Scenario4	688	53	5	0	0	252	0.07048877
1	0.2	10	10	0.2	Scenario4	689	54	5	0	0	252	0.069545443
1	0.2	10	10	0.2	Scenario4	690	54	4	0	0	253	0.058805853
1	0.2	10	10	0.2	Scenario4	691	55	4	0	0	253	0.057973372
1	0.2	10	10	0.2	Scenario4	692	56	4	0	0	253	0.057163422
1	0.2	10	10	0.2	Scenario4	693	56	4	0	0	253	0.057163422
1	0.2	10	10	0.2	Scenario4	694	58	4	0	0	253	0.055607703
1	0.2	10	10	0.2	Scenario4	695	58	4	0	0	253	0.055607703
1	0.2	10	10	0.2	Scenario4	696	56	5	0	0	254	0.067728638
1	0.2	10	10	0.2	Scenario4	697	56	6	0	0	254	0.077098466
1	0.2	10	10	0.2	Scenario4	698	57	6	0	0	254	0.076167572
1	0.2	10	10	0.2	Scenario4	699	58	5	0	0	254	0.065999825
1	0.2	10	10	0.2	Scenario4	700	59	5	0	0	254	0.065166595
1	0.2	10	10	0.2	Scenario4	701	59	5	0	0	254	0.065166595
1	0.2	10	10	0.2	Scenario4	702	58	5	0	0	255	0.065999825
1	0.2	10	10	0.2	Scenario4	703	59	4	0	0	256	0.054860326
1	0.2	10	10	0.2	Scenario4	704	60	4	0	0	256	0.054132262
1	0.2	10	10	0.2	Scenario4	705	61	4	0	0	256	0.053422798
1	0.2	10	10	0.2	Scenario4	706	61	4	0	0	256	0.053422798
1	0.2	10	10	0.2	Scenario4	707	63	4	0	0	256	0.05205698
1	0.2	10	10	0.2	Scenario4	708	64	4	0	0	256	0.051399357
1	0.2	10	10	0.2	Scenario4	709	64	2	0	0	258	0.028300444
1	0.2	10	10	0.2	Scenario4	710	65	2	0	0	258	0.027907235
1	0.2	10	10	0.2	Scenario4	711	65	2	0	0	259	0.027907235
1	0.2	10	10	0.2	Scenario4	712	66	2	0	0	259	0.027524753
1	0.2	10	10	0.2	Scenario4	713	66	2	0	0	259	0.027524753
1	0.2	10	10	0.2	Scenario4	714	66	2	0	0	260	0.027524753
1	0.2	10	10	0.2	Scenario4	715	66	2	0	0	260	0.027524753
1	0.2	10	10	0.2	Scenario4	716	66	2	0	0	261	0.027524753
1	0.2	10	10	0.2	Scenario4	717	67	2	0	0	261	0.027152567
1	0.2	10	10	0.2	Scenario4	718	67	2	0	0	261	0.027152567
1	0.2	10	10	0.2	Scenario4	719	68	3	0	0	261	0.038388137
1	0.2	10	10	0.2	Scenario4	720	68	3	0	0	261	0.038388137
1	0.2	10	10	0.2	Scenario4	721	67	3	0	0	262	0.038881457
1	0.2	10	10	0.2	Scenario4	722	67	3	0	0	262	0.038881457
1	0.2	10	10	0.2	Scenario4	723	70	3	0	0	262	0.037437772
1	0.2	10	10	0.2	Scenario4	724	70	2	0	0	263	0.026093806
1	0.2	10	10	0.2	Scenario4	725	70	2	0	0	264	0.026093806
1	0.2	10	10	0.2	Scenario4	726	70	2	0	0	264	0.026093806
1	0.2	10	10	0.2	Scenario4	727	69	2	0	0	265	0.02643747
1	0.2	10	10	0.2	Scenario4	728	70	3	0	0	265	0.037437772
1	0.2	10	10	0.2	Scenario4	729	71	3	0	0	265	0.03697986
1	0.2	10	10	0.2	Scenario4	730	71	3	0	0	265	0.03697986
1	0.2	10	10	0.2	Scenario4	731	73	3	0	0	265	0.036096554
1	0.2	10	10	0.2	Scenario4	732	73	3	0	0	265	0.036096554
1	0.2	10	10	0.2	Scenario4	733	74	3	0	0	265	0.035670407
1	0.2	10	10	0.2	Scenario4	734	78	4	0	0	265	0.04365266
1	0.2	10	10	0.2	Scenario4	735	81	4	0	0	266	0.042283019
1	0.2	10	10	0.2	Scenario4	736	81	4	0	0	267	0.042283019
1	0.2	10	10	0.2	Scenario4	737	85	4	0	0	267	0.040583676
1	0.2	10	10	0.2	Scenario4	738	89	3	0	0	267	0.030297992
1	0.2	10	10	0.2	Scenario4	739	88	3	0	0	268	0.030605589
1	0.2	10	10	0.2	Scenario4	740	87	3	0	0	269	0.03091946
1	0.2	10	10	0.2	Scenario4	741	83	4	0	0	272	0.04141613
1	0.2	10	10	0.2	Scenario4	742	85	4	0	0	272	0.040583676
1	0.2	10	10	0.2	Scenario4	743	84	4	0	0	275	0.040995726
1	0.2	10	10	0.2	Scenario4	744	85	4	0	0	275	0.040583676
1	0.2	10	10	0.2	Scenario4	745	85	4	0	0	277	0.040583676
1	0.2	10	10	0.2	Scenario4	746	85	4	0	0	278	0.040583676
1	0.2	10	10	0.2	Scenario4	747	86	4	0	0	279	0.040179735
1	0.2	10	10	0.2	Scenario4	748	85	4	0	0	280	0.040583676
1	0.2	10	10	0.2	Scenario4	749	85	4	0	0	281	0.040583676
1	0.2	10	10	0.2	Scenario4	750	85	4	0	0	281	0.040583676
1	0.2	10	10	0.2	Scenario4	751	84	4	0	0	282	0.040995726
1	0.2	10	10	0.2	Scenario4	752	84	4	0	0	283	0.040995726
1	0.2	10	10	0.2	Scenario4	753	86	4	0	0	283	0.040179735
1	0.2	10	10	0.2	Scenario4	754	88	4	0	0	284	0.039395259
1	0.2	10	10	0.2	Scenario4	755	88	4	0	0	284	0.039395259
1	0.2	10	10	0.2	Scenario4	756	87	4	0	0	286	0.039783672
1	0.2	10	10	0.2	Scenario4	757	85	3	0	0	289	0.031566801
1	0.2	10	10	0.2	Scenario4	758	82	3	0	0	292	0.032589941
1	0.2	10	10	0.2	Scenario4	759	81	3	0	0	293	0.032945787
1	0.2	10	10	0.2	Scenario4	760	80	3	0	0	295	0.033309435
1	0.2	10	10	0.2	Scenario4	761	80	3	0	0	295	0.033309435
1	0.2	10	10	0.2	Scenario4	762	81	3	0	0	296	0.032945787
1	0.2	10	10	0.2	Scenario4	763	81	3	0	0	297	0.032945787
1	0.2	10	10	0.2	Scenario4	764	78	4	0	0	299	0.04365266
1	0.2	10	10	0.2	Scenario4	765	79	2	0	0	300	0.023359614
1	0.2	10	10	0.2	Scenario4	766	78	2	0	0	302	0.023634877
1	0.2	10	10	0.2	Scenario4	767	79	2	0	0	302	0.023359614
1	0.2	10	10	0.2	Scenario4	768	79	2	0	0	303	0.023359614
1	0.2	10	10	0.2	Scenario4	769	77	3	0	0	304	0.034449824
1	0.2	10	10	0.2	Scenario4	770	77	3	0	0	305	0.034449824
1	0.2	10	10	0.2	Scenario4	771	77	2	0	0	306	0.023916683
1	0.2	10	10	0.2	Scenario4	772	77	2	0	0	306	0.023916683
1	0.2	10	10	0.2	Scenario4	773	76	2	0	0	307	0.024205267
1	0.2	10	10	0.2	Scenario4	774	76	2	0	0	307	0.024205267
1	0.2	10	10	0.2	Scenario4	775	75	2	0	0	309	0.024500876
1	0.2	10	10	0.2	Scenario4	776	74	2	0	0	310	0.024803768
1	0.2	10	10	0.2	Scenario4	777	74	1	0	0	311	0.012942339
1	0.2	10	10	0.2	Scenario4	778	73	1	0	0	312	0.013111882
1	0.2	10	10	0.2	Scenario4	779	73	1	0	0	312	0.013111882
1	0.2	10	10	0.2	Scenario4	780	72	1	0	0	313	0.013285921
1	0.2	10	10	0.2	Scenario4	781	71	1	0	0	314	0.013464638
1	0.2	10	10	0.2	Scenario4	782	70	1	0	0	315	0.013648222
1	0.2	10	10	0.2	Scenario4	783	70	1	0	0	315	0.013648222
1	0.2	10	10	0.2	Scenario4	784	70	1	0	0	315	0.013648222
1	0.2	10	10	0.2	Scenario4	785	69	1	0	0	316	0.013836877
1	0.2	10	10	0.2	Scenario4	786	69	1	0	0	316	0.013836877
1	0.2	10	10	0.2	Scenario4	787	69	1	0	0	316	0.013836877
1	0.2	10	10	0.2	Scenario4	788	68	1	0	0	317	0.014030814
1	0.2	10	10	0.2	Scenario4	789	68	1	0	0	317	0.014030814
1	0.2	10	10	0.2	Scenario4	790	68	1	0	0	317	0.014030814
1	0.2	10	10	0.2	Scenario4	791	68	1	0	0	317	0.014030814
1	0.2	10	10	0.2	Scenario4	792	66	1	0	0	319	0.014435448
1	0.2	10	10	0.2	Scenario4	793	65	1	0	0	320	0.014646633
1	0.2	10	10	0.2	Scenario4	794	65	1	0	0	320	0.014646633
1	0.2	10	10	0.2	Scenario4	795	65	1	0	0	320	0.014646633
1	0.2	10	10	0.2	Scenario4	796	65	1	0	0	320	0.014646633
1	0.2	10	10	0.2	Scenario4	797	65	1	0	0	320	0.014646633
1	0.2	10	10	0.2	Scenario4	798	65	1	0	0	320	0.014646633
1	0.2	10	10	0.2	Scenario4	799	65	1	0	0	320	0.014646633
1	0.2	10	10	0.2	Scenario4	800	63	1	0	0	322	0.015088074
1	0.2	10	10	0.2	Scenario4	801	62	1	0	0	323	0.015318912
1	0.2	10	10	0.2	Scenario4	802	59	1	0	0	326	0.016055776
1	0.2	10	10	0.2	Scenario4	803	56	1	0	0	329	0.016866983
1	0.2	10	10	0.2	Scenario4	804	52	1	0	0	333	0.01808504
1	0.2	10	10	0.2	Scenario4	805	50	1	0	0	335	0.018762362
1	0.2	10	10	0.2	Scenario4	806	45	1	0	0	340	0.020699895
1	0.2	10	10	0.2	Scenario4	807	41	1	0	0	344	0.02256295
1	0.2	10	10	0.2	Scenario4	808	34	0	0	0	352	0
1	0.2	10	10	0.2	Scenario4	809	25	0	0	0	361	0
1	0.2	10	10	0.2	Scenario4	810	25	0	0	0	361	0
1	0.2	10	10	0.2	Scenario4	811	20	0	0	0	366	0
1	0.2	10	10	0.2	Scenario4	812	17	0	0	0	369	0
1	0.2	10	10	0.2	Scenario4	813	15	0	0	0	371	0
1	0.2	10	10	0.2	Scenario4	814	14	0	0	0	372	0
1	0.2	10	10	0.2	Scenario4	815	14	0	0	0	372	0
1	0.2	10	10	0.2	Scenario4	816	10	0	0	0	376	0
1	0.2	10	10	0.2	Scenario4	817	7	0	0	0	379	0
1	0.2	10	10	0.2	Scenario4	818	7	0	0	0	379	0
1	0.2	10	10	0.2	Scenario4	819	6	0	0	0	380	0
1	0.2	10	10	0.2	Scenario4	820	6	0	0	0	380	0
1	0.2	10	10	0.2	Scenario4	821	6	0	0	0	380	0
1	0.2	10	10	0.2	Scenario4	822	5	0	0	0	381	0
1	0.2	10	10	0.2	Scenario4	823	5	0	0	0	381	0
1	0.2	10	10	0.2	Scenario4	824	5	0	0	0	381	0
1	0.2	10	10	0.2	Scenario4	825	5	0	0	0	381	0
1	0.2	10	10	0.2	Scenario4	826	5	0	0	0	381	0
1	0.2	10	10	0.2	Scenario4	827	5	0	0	0	381	0
1	0.2	10	10	0.2	Scenario4	828	4	0	0	0	382	0
1	0.2	10	10	0.2	Scenario4	829	4	0	0	0	382	0
1	0.2	10	10	0.2	Scenario4	830	3	0	0	0	383	0
1	0.2	10	10	0.2	Scenario4	831	3	0	0	0	383	0
1	0.2	10	10	0.2	Scenario4	832	3	0	0	0	383	0
1	0.2	10	10	0.2	Scenario4	833	3	0	0	0	383	0
1	0.2	10	10	0.2	Scenario4	834	3	0	0	0	383	0
1	0.2	10	10	0.2	Scenario4	835	3	0	0	0	383	0
1	0.2	10	10	0.2	Scenario4	836	3	0	0	0	383	0
1	0.2	10	10	0.2	Scenario4	837	3	0	0	0	383	0
1	0.2	10	10	0.2	Scenario4	838	3	0	0	0	383	0
1	0.2	10	10	0.2	Scenario4	839	3	0	0	0	383	0
1	0.2	10	10	0.2	Scenario4	840	2	0	0	0	384	0
1	0.2	10	10	0.2	Scenario4	841	2	0	0	0	384	0
1	0.2	10	10	0.2	Scenario4	842	2	0	0	0	384	0
1	0.2	10	10	0.2	Scenario4	843	2	0	0	0	384	0
1	0.2	10	10	0.2	Scenario4	844	2	0	0	0	384	0
1	0.2	10	10	0.2	Scenario4	845	2	0	0	0	384	0
1	0.2	10	10	0.2	Scenario4	846	2	0	0	0	384	0
1	0.2	10	10	0.2	Scenario4	847	2	0	0	0	384	0
1	0.2	10	10	0.2	Scenario4	848	2	0	0	0	384	0
1	0.2	10	10	0.2	Scenario4	849	2	0	0	0	384	0
1	0.2	10	10	0.2	Scenario4	850	2	0	0	0	384	0
1	0.2	10	10	0.2	Scenario4	851	1	0	0	0	385	0
1	0.2	10	10	0.2	Scenario4	852	1	0	0	0	385	0
1	0.2	10	10	0.2	Scenario4	853	1	0	0	0	385	0
1	0.2	10	10	0.2	Scenario4	854	1	0	0	0	385	0
1	0.2	10	10	0.2	Scenario4	855	1	0	0	0	385	0
1	0.2	10	10	0.2	Scenario4	856	1	0	0	0	385	0
1	0.2	10	10	0.2	Scenario4	857	1	0	0	0	385	0
1	0.2	10	10	0.2	Scenario4	858	1	0	0	0	385	0
1	0.2	10	10	0.2	Scenario4	859	1	0	0	0	385	0
1	0.2	10	10	0.2	Scenario4	860	1	0	0	0	385	0
1	0.2	10	10	0.2	Scenario4	861	1	0	0	0	385	0
1	0.2	10	10	0.2	Scenario4	862	1	0	0	0	385	0
1	0.2	10	10	0.2	Scenario4	863	1	0	0	0	385	0
1	0.2	10	10	0.2	Scenario4	864	1	0	0	0	385	0
1	0.2	10	10	0.2	Scenario4	865	0	1	0	0	385	0
1	0.2	10	10	0.2	Scenario4	866	0	1	0	0	385	0
1	0.2	10	10	0.2	Scenario4	867	0	1	0	0	385	0
1	0.2	10	10	0.2	Scenario4	868	0	1	0	0	385	0
1	0.2	10	10	0.2	Scenario4	869	0	1	0	0	385	0
1	0.2	10	10	0.2	Scenario4	870	0	1	0	0	385	0
1	0.2	10	10	0.2	Scenario4	871	0	1	0	0	385	0
1	0.2	10	10	0.2	Scenario4	872	0	1	0	0	385	0
1	0.2	10	10	0.2	Scenario4	873	0	1	0	0	385	0
1	0.2	10	10	0.2	Scenario4	874	0	1	0	0	385	0
1	0.2	10	10	0.2	Scenario4	875	0	1	0	0	385	0
1	0.2	10	10	0.2	Scenario4	876	0	1	0	0	385	0
1	0.2	10	10	0.2	Scenario4	877	0	1	0	0	385	0
1	0.2	10	10	0.2	Scenario4	878	0	1	0	0	385	0
1	0.2	10	10	0.2	Scenario4	879	0	1	0	0	385	0
1	0.2	10	10	0.2	Scenario4	880	0	1	0	0	385	0
1	0.2	10	10	0.2	Scenario4	881	0	1	0	0	385	0
1	0.2	10	10	0.2	Scenario4	882	0	1	0	0	385	0
1	0.2	10	10	0.2	Scenario4	883	0	1	0	0	385	0
1	0.2	10	10	0.2	Scenario4	884	0	1	0	0	385	0
1	0.2	10	10	0.2	Scenario4	885	0	1	0	0	385	0
1	0.2	10	10	0.2	Scenario4	886	0	1	0	0	385	0
1	0.2	10	10	0.2	Scenario4	887	0	0	0	0	386	<RuntimePrimitiveException>
2	0.2	10	10	0.5	Scenario4	0	5	5	0	0	0	0.083313866
2	0.2	10	10	0.5	Scenario4	1	5	5	0	0	0	0.083313866
2	0.2	10	10	0.5	Scenario4	2	7	4	0	0	0	0.120369255
2	0.2	10	10	0.5	Scenario4	3	7	4	0	0	0	0.120369255
2	0.2	10	10	0.5	Scenario4	4	8	3	0	0	0	0.126967012
2	0.2	10	10	0.5	Scenario4	5	8	3	0	0	0	0.126967012
2	0.2	10	10	0.5	Scenario4	6	9	2	0	0	0	0.113070283
2	0.2	10	10	0.5	Scenario4	7	10	2	0	0	0	0.108605765
2	0.2	10	10	0.5	Scenario4	8	12	1	0	0	0	0.063911462
2	0.2	10	10	0.5	Scenario4	9	14	1	0	0	0	0.05689474
2	0.2	10	10	0.5	Scenario4	10	15	1	0	0	0	0.053911679
2	0.2	10	10	0.5	Scenario4	11	17	1	0	0	0	0.048769944
2	0.2	10	10	0.5	Scenario4	12	17	1	0	0	0	0.048769944
2	0.2	10	10	0.5	Scenario4	13	19	1	0	0	0	0.044503689
2	0.2	10	10	0.5	Scenario4	14	19	2	0	0	0	0.075840328
2	0.2	10	10	0.5	Scenario4	15	19	2	0	0	0	0.075840328
2	0.2	10	10	0.5	Scenario4	16	21	2	0	0	0	0.07074422
2	0.2	10	10	0.5	Scenario4	17	22	2	0	0	0	0.068427341
2	0.2	10	10	0.5	Scenario4	18	22	2	0	0	0	0.068427341
2	0.2	10	10	0.5	Scenario4	19	22	2	0	0	0	0.068427341
2	0.2	10	10	0.5	Scenario4	20	23	2	0	0	0	0.066248618
2	0.2	10	10	0.5	Scenario4	21	22	3	0	0	0	0.089778548
2	0.2	10	10	0.5	Scenario4	22	22	3	0	0	0	0.089778548
2	0.2	10	10	0.5	Scenario4	23	21	4	0	0	0	0.107551475
2	0.2	10	10	0.5	Scenario4	24	22	4	0	0	0	0.105212253
2	0.2	10	10	0.5	Scenario4	25	24	3	0	0	0	0.085105734
2	0.2	10	10	0.5	Scenario4	26	23	4	0	0	0	0.102928196
2	0.2	10	10	0.5	Scenario4	27	24	4	0	0	0	0.100704558
2	0.2	10	10	0.5	Scenario4	28	24	5	0	0	0	0.112144957
2	0.2	10	10	0.5	Scenario4	29	24	5	0	0	0	0.112144957
2	0.2	10	10	0.5	Scenario4	30	24	5	0	0	0	0.112144957
2	0.2	10	10	0.5	Scenario4	31	24	5	0	0	0	0.112144957
2	0.2	10	10	0.5	Scenario4	32	26	3	0	0	0	0.080835225
2	0.2	10	10	0.5	Scenario4	33	27	3	0	0	0	0.078839622
2	0.2	10	10	0.5	Scenario4	34	27	3	0	0	0	0.078839622
2	0.2	10	10	0.5	Scenario4	35	27	3	0	0	0	0.078839622
2	0.2	10	10	0.5	Scenario4	36	29	3	0	0	0	0.07510476
2	0.2	10	10	0.5	Scenario4	37	28	4	0	0	0	0.092457116
2	0.2	10	10	0.5	Scenario4	38	22	3	0	0	8	0.089778548
2	0.2	10	10	0.5	Scenario4	39	22	3	0	0	8	0.089778548
2	0.2	10	10	0.5	Scenario4	40	22	3	0	0	8	0.089778548
2	0.2	10	10	0.5	Scenario4	41	21	3	0	0	10	0.092275766
2	0.2	10	10	0.5	Scenario4	42	21	3	0	0	11	0.092275766
2	0.2	10	10	0.5	Scenario4	43	19	3	0	0	13	0.097604229
2	0.2	10	10	0.5	Scenario4	44	20	2	0	0	13	0.073211007
2	0.2	10	10	0.5	Scenario4	45	19	3	0	0	13	0.097604229
2	0.2	10	10	0.5	Scenario4	46	19	3	0	0	13	0.097604229
2	0.2	10	10	0.5	Scenario4	47	18	3	0	0	14	0.100435157
2	0.2	10	10	0.5	Scenario4	48	18	3	0	0	14	0.100435157
2	0.2	10	10	0.5	Scenario4	49	17	4	0	0	14	0.117233531
2	0.2	10	10	0.5	Scenario4	50	16	5	0	0	14	0.127050777
2	0.2	10	10	0.5	Scenario4	51	16	5	0	0	14	0.127050777
2	0.2	10	10	0.5	Scenario4	52	17	4	0	0	14	0.117233531
2	0.2	10	10	0.5	Scenario4	53	16	4	0	0	15	0.119628646
2	0.2	10	10	0.5	Scenario4	54	17	3	0	0	15	0.103371808
2	0.2	10	10	0.5	Scenario4	55	17	3	0	0	15	0.103371808
2	0.2	10	10	0.5	Scenario4	56	16	3	0	0	16	0.10640385
2	0.2	10	10	0.5	Scenario4	57	18	1	0	0	16	0.046541478
2	0.2	10	10	0.5	Scenario4	58	18	1	0	0	16	0.046541478
2	0.2	10	10	0.5	Scenario4	59	18	1	0	0	16	0.046541478
2	0.2	10	10	0.5	Scenario4	60	18	1	0	0	16	0.046541478
2	0.2	10	10	0.5	Scenario4	61	18	1	0	0	16	0.046541478
2	0.2	10	10	0.5	Scenario4	62	18	1	0	0	16	0.046541478
2	0.2	10	10	0.5	Scenario4	63	18	1	0	0	16	0.046541478
2	0.2	10	10	0.5	Scenario4	64	18	1	0	0	16	0.046541478
2	0.2	10	10	0.5	Scenario4	65	19	0	0	0	16	0
2	0.2	10	10	0.5	Scenario4	66	19	0	0	0	16	0
2	0.2	10	10	0.5	Scenario4	67	19	0	0	0	16	0
2	0.2	10	10	0.5	Scenario4	68	19	0	0	0	16	0
2	0.2	10	10	0.5	Scenario4	69	18	1	0	0	16	0.046541478
2	0.2	10	10	0.5	Scenario4	70	18	0	0	0	17	0
2	0.2	10	10	0.5	Scenario4	71	18	0	0	0	17	0
2	0.2	10	10	0.5	Scenario4	72	18	0	0	0	17	0
2	0.2	10	10	0.5	Scenario4	73	18	0	0	0	17	0
2	0.2	10	10	0.5	Scenario4	74	18	0	0	0	17	0
2	0.2	10	10	0.5	Scenario4	75	18	0	0	0	17	0
2	0.2	10	10	0.5	Scenario4	76	18	0	0	0	17	0
2	0.2	10	10	0.5	Scenario4	77	18	0	0	0	17	0
2	0.2	10	10	0.5	Scenario4	78	18	0	0	0	17	0
2	0.2	10	10	0.5	Scenario4	79	18	0	0	0	17	0
2	0.2	10	10	0.5	Scenario4	80	18	0	0	0	17	0
2	0.2	10	10	0.5	Scenario4	81	18	0	0	0	17	0
2	0.2	10	10	0.5	Scenario4	82	18	0	0	0	17	0
2	0.2	10	10	0.5	Scenario4	83	18	0	0	0	17	0
2	0.2	10	10	0.5	Scenario4	84	18	0	0	0	17	0
2	0.2	10	10	0.5	Scenario4	85	18	0	0	0	17	0
2	0.2	10	10	0.5	Scenario4	86	18	0	0	0	17	0
2	0.2	10	10	0.5	Scenario4	87	18	0	0	0	17	0
2	0.2	10	10	0.5	Scenario4	88	18	0	0	0	17	0
2	0.2	10	10	0.5	Scenario4	89	18	0	0	0	17	0
2	0.2	10	10	0.5	Scenario4	90	18	0	0	0	17	0
2	0.2	10	10	0.5	Scenario4	91	18	0	0	0	17	0
2	0.2	10	10	0.5	Scenario4	92	18	0	0	0	17	0
2	0.2	10	10	0.5	Scenario4	93	18	0	0	0	17	0
2	0.2	10	10	0.5	Scenario4	94	18	0	0	0	17	0
2	0.2	10	10	0.5	Scenario4	95	18	0	0	0	17	0
2	0.2	10	10	0.5	Scenario4	96	18	0	0	0	17	0
2	0.2	10	10	0.5	Scenario4	97	18	0	0	0	17	0
2	0.2	10	10	0.5	Scenario4	98	18	0	0	0	17	0
2	0.2	10	10	0.5	Scenario4	99	18	0	0	0	17	0
2	0.2	10	10	0.5	Scenario4	100	18	0	0	0	17	0
2	0.2	10	10	0.5	Scenario4	101	18	0	0	0	17	0
2	0.2	10	10	0.5	Scenario4	102	18	0	0	0	17	0
2	0.2	10	10	0.5	Scenario4	103	18	0	0	0	17	0
2	0.2	10	10	0.5	Scenario4	104	18	0	0	0	17	0
2	0.2	10	10	0.5	Scenario4	105	18	0	0	0	17	0
2	0.2	10	10	0.5	Scenario4	106	18	0	0	0	17	0
2	0.2	10	10	0.5	Scenario4	107	18	0	0	0	17	0
2	0.2	10	10	0.5	Scenario4	108	18	0	0	0	17	0
2	0.2	10	10	0.5	Scenario4	109	18	0	0	0	17	0
2	0.2	10	10	0.5	Scenario4	110	18	0	0	0	17	0
2	0.2	10	10	0.5	Scenario4	111	18	0	0	0	17	0
2	0.2	10	10	0.5	Scenario4	112	18	0	0	0	17	0
2	0.2	10	10	0.5	Scenario4	113	18	0	0	0	17	0
2	0.2	10	10	0.5	Scenario4	114	18	0	0	0	17	0
2	0.2	10	10	0.5	Scenario4	115	18	0	0	0	17	0
2	0.2	10	10	0.5	Scenario4	116	18	0	0	0	17	0
2	0.2	10	10	0.5	Scenario4	117	18	0	0	0	17	0
2	0.2	10	10	0.5	Scenario4	118	18	0	0	0	17	0
2	0.2	10	10	0.5	Scenario4	119	18	0	0	0	17	0
2	0.2	10	10	0.5	Scenario4	120	18	0	0	0	17	0
2	0.2	10	10	0.5	Scenario4	121	18	0	0	0	17	0
2	0.2	10	10	0.5	Scenario4	122	18	0	0	0	17	0
2	0.2	10	10	0.5	Scenario4	123	18	0	0	0	17	0
2	0.2	10	10	0.5	Scenario4	124	18	0	0	0	17	0
2	0.2	10	10	0.5	Scenario4	125	18	0	0	0	17	0
2	0.2	10	10	0.5	Scenario4	126	18	0	0	0	17	0
2	0.2	10	10	0.5	Scenario4	127	18	0	0	0	17	0
2	0.2	10	10	0.5	Scenario4	128	18	0	0	0	17	0
2	0.2	10	10	0.5	Scenario4	129	18	0	0	0	17	0
2	0.2	10	10	0.5	Scenario4	130	18	0	0	0	17	0
2	0.2	10	10	0.5	Scenario4	131	18	0	0	0	17	0
2	0.2	10	10	0.5	Scenario4	132	18	0	0	0	17	0
2	0.2	10	10	0.5	Scenario4	133	18	0	0	0	17	0
2	0.2	10	10	0.5	Scenario4	134	18	0	0	0	17	0
2	0.2	10	10	0.5	Scenario4	135	18	0	0	0	17	0
2	0.2	10	10	0.5	Scenario4	136	18	0	0	0	17	0
2	0.2	10	10	0.5	Scenario4	137	18	0	0	0	17	0
2	0.2	10	10	0.5	Scenario4	138	18	0	0	0	17	0
2	0.2	10	10	0.5	Scenario4	139	18	0	0	0	17	0
2	0.2	10	10	0.5	Scenario4	140	18	0	0	0	17	0
2	0.2	10	10	0.5	Scenario4	141	18	0	0	0	17	0
2	0.2	10	10	0.5	Scenario4	142	18	0	0	0	17	0
2	0.2	10	10	0.5	Scenario4	143	18	0	0	0	17	0
2	0.2	10	10	0.5	Scenario4	144	18	0	0	0	17	0
2	0.2	10	10	0.5	Scenario4	145	18	0	0	0	17	0
2	0.2	10	10	0.5	Scenario4	146	18	0	0	0	17	0
2	0.2	10	10	0.5	Scenario4	147	18	0	0	0	17	0
2	0.2	10	10	0.5	Scenario4	148	18	0	0	0	17	0
2	0.2	10	10	0.5	Scenario4	149	18	0	0	0	17	0
2	0.2	10	10	0.5	Scenario4	150	18	0	0	0	17	0
2	0.2	10	10	0.5	Scenario4	151	18	0	0	0	17	0
2	0.2	10	10	0.5	Scenario4	152	18	0	0	0	17	0
2	0.2	10	10	0.5	Scenario4	153	18	0	0	0	17	0
2	0.2	10	10	0.5	Scenario4	154	18	0	0	0	17	0
2	0.2	10	10	0.5	Scenario4	155	18	0	0	0	17	0
2	0.2	10	10	0.5	Scenario4	156	18	0	0	0	17	0
2	0.2	10	10	0.5	Scenario4	157	18	0	0	0	17	0
2	0.2	10	10	0.5	Scenario4	158	18	0	0	0	17	0
2	0.2	10	10	0.5	Scenario4	159	18	0	0	0	17	0
2	0.2	10	10	0.5	Scenario4	160	18	0	0	0	17	0
2	0.2	10	10	0.5	Scenario4	161	18	0	0	0	17	0
2	0.2	10	10	0.5	Scenario4	162	18	0	0	0	17	0
2	0.2	10	10	0.5	Scenario4	163	19	0	0	0	17	0
2	0.2	10	10	0.5	Scenario4	164	19	0	0	0	17	0
2	0.2	10	10	0.5	Scenario4	165	21	0	0	0	17	0
2	0.2	10	10	0.5	Scenario4	166	21	0	0	0	17	0
2	0.2	10	10	0.5	Scenario4	167	22	0	0	0	17	0
2	0.2	10	10	0.5	Scenario4	168	24	0	0	0	17	0
2	0.2	10	10	0.5	Scenario4	169	23	1	0	0	17	0.037849696
2	0.2	10	10	0.5	Scenario4	170	23	2	0	0	17	0.066248618
2	0.2	10	10	0.5	Scenario4	171	24	2	0	0	17	0.064197209
2	0.2	10	10	0.5	Scenario4	172	26	2	0	0	17	0.060437416
2	0.2	10	10	0.5	Scenario4	173	28	2	0	0	17	0.057078344
2	0.2	10	10	0.5	Scenario4	174	29	2	0	0	17	0.055530603
2	0.2	10	10	0.5	Scenario4	175	30	2	0	0	17	0.054062174
2	0.2	10	10	0.5	Scenario4	176	31	2	0	0	17	0.052667352
2	0.2	10	10	0.5	Scenario4	177	31	3	0	0	17	0.071682279
2	0.2	10	10	0.5	Scenario4	178	33	3	0	0	17	0.068539343
2	0.2	10	10	0.5	Scenario4	179	34	3	0	0	17	0.067063322
2	0.2	10	10	0.5	Scenario4	180	34	4	0	0	17	0.081975913
2	0.2	10	10	0.5	Scenario4	181	39	2	0	0	17	0.04361936
2	0.2	10	10	0.5	Scenario4	182	42	1	0	0	17	0.022066537
2	0.2	10	10	0.5	Scenario4	183	42	2	0	0	17	0.040968788
2	0.2	10	10	0.5	Scenario4	184	44	4	0	0	17	0.068593624
2	0.2	10	10	0.5	Scenario4	185	48	4	0	0	17	0.064327963
2	0.2	10	10	0.5	Scenario4	186	51	3	0	0	17	0.04890776
2	0.2	10	10	0.5	Scenario4	187	55	4	0	0	17	0.057973372
2	0.2	10	10	0.5	Scenario4	188	56	6	0	0	17	0.077098466
2	0.2	10	10	0.5	Scenario4	189	59	6	0	0	17	0.074366779
2	0.2	10	10	0.5	Scenario4	190	60	8	0	0	17	0.08894136
2	0.2	10	10	0.5	Scenario4	191	63	6	0	0	17	0.070993493
2	0.2	10	10	0.5	Scenario4	192	64	6	0	0	17	0.070194638
2	0.2	10	10	0.5	Scenario4	193	64	8	0	0	17	0.085418811
2	0.2	10	10	0.5	Scenario4	194	66	9	0	0	17	0.090196553
2	0.2	10	10	0.5	Scenario4	195	66	11	0	0	17	0.101192916
2	0.2	10	10	0.5	Scenario4	196	68	9	0	0	17	0.088560998
2	0.2	10	10	0.5	Scenario4	197	67	11	0	0	17	0.100381995
2	0.2	10	10	0.5	Scenario4	198	67	12	0	0	17	0.105054796
2	0.2	10	10	0.5	Scenario4	199	67	14	0	0	17	0.112958536
2	0.2	10	10	0.5	Scenario4	200	68	15	0	0	17	0.115576991
2	0.2	10	10	0.5	Scenario4	201	69	17	0	0	17	0.120553933
2	0.2	10	10	0.5	Scenario4	202	72	16	0	0	17	0.115946107
2	0.2	10	10	0.5	Scenario4	203	78	12	0	0	17	0.096867659
2	0.2	10	10	0.5	Scenario4	204	78	12	0	0	17	0.096867659
2	0.2	10	10	0.5	Scenario4	205	80	12	0	0	17	0.095481745
2	0.2	10	10	0.5	Scenario4	206	82	10	0	0	17	0.084111255
2	0.2	10	10	0.5	Scenario4	207	86	7	0	0	17	0.06325121
2	0.2	10	10	0.5	Scenario4	208	86	7	0	0	17	0.06325121
2	0.2	10	10	0.5	Scenario4	209	90	6	0	0	17	0.054154919
2	0.2	10	10	0.5	Scenario4	210	93	5	0	0	17	0.045423736
2	0.2	10	10	0.5	Scenario4	211	96	5	0	0	17	0.044232147
2	0.2	10	10	0.5	Scenario4	212	97	5	0	0	17	0.043848534
2	0.2	10	10	0.5	Scenario4	213	97	7	0	0	17	0.05765976
2	0.2	10	10	0.5	Scenario4	214	99	7	0	0	17	0.056744603
2	0.2	10	10	0.5	Scenario4	215	101	7	0	0	17	0.05585727
2	0.2	10	10	0.5	Scenario4	216	105	5	0	0	17	0.041001007
2	0.2	10	10	0.5	Scenario4	217	104	5	0	0	19	0.041336796
2	0.2	10	10	0.5	Scenario4	218	103	6	0	0	19	0.048549465
2	0.2	10	10	0.5	Scenario4	219	107	5	0	0	19	0.040345358
2	0.2	10	10	0.5	Scenario4	220	108	5	0	0	19	0.040025251
2	0.2	10	10	0.5	Scenario4	221	105	6	0	0	21	0.047786672
2	0.2	10	10	0.5	Scenario4	222	107	5	0	0	21	0.040345358
2	0.2	10	10	0.5	Scenario4	223	109	6	0	0	21	0.046329694
2	0.2	10	10	0.5	Scenario4	224	112	6	0	0	21	0.045293111
2	0.2	10	10	0.5	Scenario4	225	113	6	0	0	21	0.044957667
2	0.2	10	10	0.5	Scenario4	226	113	8	0	0	21	0.056806628
2	0.2	10	10	0.5	Scenario4	227	114	9	0	0	22	0.061815437
2	0.2	10	10	0.5	Scenario4	228	115	11	0	0	22	0.071268707
2	0.2	10	10	0.5	Scenario4	229	116	10	0	0	24	0.066054317
2	0.2	10	10	0.5	Scenario4	230	117	9	0	0	24	0.060597891
2	0.2	10	10	0.5	Scenario4	231	118	10	0	0	24	0.065218614
2	0.2	10	10	0.5	Scenario4	232	118	10	0	0	25	0.065218614
2	0.2	10	10	0.5	Scenario4	233	120	10	0	0	25	0.064402925
2	0.2	10	10	0.5	Scenario4	234	120	10	0	0	26	0.064402925
2	0.2	10	10	0.5	Scenario4	235	119	11	0	0	27	0.06953258
2	0.2	10	10	0.5	Scenario4	236	116	13	0	0	28	0.079579016
2	0.2	10	10	0.5	Scenario4	237	117	12	0	0	28	0.07488151
2	0.2	10	10	0.5	Scenario4	238	116	13	0	0	28	0.079579016
2	0.2	10	10	0.5	Scenario4	239	115	13	0	0	30	0.080043
2	0.2	10	10	0.5	Scenario4	240	117	11	0	0	30	0.070390531
2	0.2	10	10	0.5	Scenario4	241	120	10	0	0	30	0.064402925
2	0.2	10	10	0.5	Scenario4	242	119	10	0	0	31	0.06480831
2	0.2	10	10	0.5	Scenario4	243	118	10	0	0	33	0.065218614
2	0.2	10	10	0.5	Scenario4	244	119	9	0	0	34	0.059811629
2	0.2	10	10	0.5	Scenario4	245	120	10	0	0	35	0.064402925
2	0.2	10	10	0.5	Scenario4	246	119	9	0	0	38	0.059811629
2	0.2	10	10	0.5	Scenario4	247	118	9	0	0	40	0.060202278
2	0.2	10	10	0.5	Scenario4	248	117	10	0	0	41	0.065633921
2	0.2	10	10	0.5	Scenario4	249	119	9	0	0	41	0.059811629
2	0.2	10	10	0.5	Scenario4	250	122	6	0	0	41	0.042145683
2	0.2	10	10	0.5	Scenario4	251	123	6	0	0	41	0.041854545
2	0.2	10	10	0.5	Scenario4	252	124	6	0	0	41	0.041567355
2	0.2	10	10	0.5	Scenario4	253	124	6	0	0	42	0.041567355
2	0.2	10	10	0.5	Scenario4	254	122	6	0	0	44	0.042145683
2	0.2	10	10	0.5	Scenario4	255	125	7	0	0	44	0.046999061
2	0.2	10	10	0.5	Scenario4	256	124	8	0	0	45	0.052762155
2	0.2	10	10	0.5	Scenario4	257	124	9	0	0	45	0.057929833
2	0.2	10	10	0.5	Scenario4	258	122	10	0	0	46	0.063606584
2	0.2	10	10	0.5	Scenario4	259	120	12	0	0	46	0.073563023
2	0.2	10	10	0.5	Scenario4	260	121	11	0	0	46	0.068694226
2	0.2	10	10	0.5	Scenario4	261	120	12	0	0	47	0.073563023
2	0.2	10	10	0.5	Scenario4	262	121	12	0	0	47	0.073133126
2	0.2	10	10	0.5	Scenario4	263	121	10	0	0	50	0.064002376
2	0.2	10	10	0.5	Scenario4	264	123	8	0	0	51	0.053106434
2	0.2	10	10	0.5	Scenario4	265	122	7	0	0	53	0.047952354
2	0.2	10	10	0.5	Scenario4	266	122	7	0	0	54	0.047952354
2	0.2	10	10	0.5	Scenario4	267	114	7	0	0	62	0.050690524
2	0.2	10	10	0.5	Scenario4	268	114	7	0	0	62	0.050690524
2	0.2	10	10	0.5	Scenario4	269	113	7	0	0	63	0.051054501
2	0.2	10	10	0.5	Scenario4	270	110	8	0	0	65	0.058016466
2	0.2	10	10	0.5	Scenario4	271	107	8	0	0	68	0.059277337
2	0.2	10	10	0.5	Scenario4	272	104	7	0	0	72	0.054575828
2	0.2	10	10	0.5	Scenario4	273	100	8	0	0	75	0.062435936
2	0.2	10	10	0.5	Scenario4	274	96	6	0	0	81	0.051418277
2	0.2	10	10	0.5	Scenario4	275	92	6	0	0	85	0.053211635
2	0.2	10	10	0.5	Scenario4	276	89	6	0	0	88	0.054638901
2	0.2	10	10	0.5	Scenario4	277	80	5	0	0	98	0.051410742
2	0.2	10	10	0.5	Scenario4	278	76	6	0	0	101	0.061791674
2	0.2	10	10	0.5	Scenario4	279	73	5	0	0	105	0.055321089
2	0.2	10	10	0.5	Scenario4	280	71	6	0	0	106	0.06504701
2	0.2	10	10	0.5	Scenario4	281	68	6	0	0	109	0.067162383
2	0.2	10	10	0.5	Scenario4	282	66	6	0	0	111	0.068646806
2	0.2	10	10	0.5	Scenario4	283	64	6	0	0	113	0.070194638
2	0.2	10	10	0.5	Scenario4	284	62	6	0	0	115	0.071809623
2	0.2	10	10	0.5	Scenario4	285	63	5	0	0	115	0.062025919
2	0.2	10	10	0.5	Scenario4	286	63	5	0	0	115	0.062025919
2	0.2	10	10	0.5	Scenario4	287	62	5	0	0	116	0.062783511
2	0.2	10	10	0.5	Scenario4	288	59	5	0	0	119	0.065166595
2	0.2	10	10	0.5	Scenario4	289	55	5	0	0	123	0.068625663
2	0.2	10	10	0.5	Scenario4	290	53	5	0	0	125	0.07048877
2	0.2	10	10	0.5	Scenario4	291	52	5	0	0	126	0.071456466
2	0.2	10	10	0.5	Scenario4	292	50	5	0	0	128	0.073468405
2	0.2	10	10	0.5	Scenario4	293	47	5	0	0	131	0.076691362
2	0.2	10	10	0.5	Scenario4	294	48	4	0	0	131	0.064327963
2	0.2	10	10	0.5	Scenario4	295	48	4	0	0	131	0.064327963
2	0.2	10	10	0.5	Scenario4	296	48	4	0	0	131	0.064327963
2	0.2	10	10	0.5	Scenario4	297	48	2	0	0	133	0.036520622
2	0.2	10	10	0.5	Scenario4	298	48	2	0	0	133	0.036520622
2	0.2	10	10	0.5	Scenario4	299	48	2	0	0	133	0.036520622
2	0.2	10	10	0.5	Scenario4	300	47	2	0	0	134	0.037194356
2	0.2	10	10	0.5	Scenario4	301	47	2	0	0	134	0.037194356
2	0.2	10	10	0.5	Scenario4	302	46	2	0	0	135	0.037893157
2	0.2	10	10	0.5	Scenario4	303	46	2	0	0	135	0.037893157
2	0.2	10	10	0.5	Scenario4	304	43	2	0	0	138	0.040154555
2	0.2	10	10	0.5	Scenario4	305	43	2	0	0	138	0.040154555
2	0.2	10	10	0.5	Scenario4	306	42	2	0	0	139	0.040968788
2	0.2	10	10	0.5	Scenario4	307	41	2	0	0	140	0.041816277
2	0.2	10	10	0.5	Scenario4	308	41	1	0	0	141	0.02256295
2	0.2	10	10	0.5	Scenario4	309	40	1	0	0	142	0.023082131
2	0.2	10	10	0.5	Scenario4	310	39	1	0	0	143	0.023625676
2	0.2	10	10	0.5	Scenario4	311	39	1	0	0	143	0.023625676
2	0.2	10	10	0.5	Scenario4	312	39	1	0	0	143	0.023625676
2	0.2	10	10	0.5	Scenario4	313	39	1	0	0	143	0.023625676
2	0.2	10	10	0.5	Scenario4	314	38	1	0	0	144	0.024195332
2	0.2	10	10	0.5	Scenario4	315	38	1	0	0	144	0.024195332
2	0.2	10	10	0.5	Scenario4	316	37	1	0	0	145	0.024793019
2	0.2	10	10	0.5	Scenario4	317	37	1	0	0	145	0.024793019
2	0.2	10	10	0.5	Scenario4	318	37	1	0	0	145	0.024793019
2	0.2	10	10	0.5	Scenario4	319	36	1	0	0	146	0.025420847
2	0.2	10	10	0.5	Scenario4	320	36	1	0	0	146	0.025420847
2	0.2	10	10	0.5	Scenario4	321	36	1	0	0	146	0.025420847
2	0.2	10	10	0.5	Scenario4	322	34	1	0	0	148	0.026776475
2	0.2	10	10	0.5	Scenario4	323	34	1	0	0	148	0.026776475
2	0.2	10	10	0.5	Scenario4	324	33	2	0	0	148	0.050078174
2	0.2	10	10	0.5	Scenario4	325	31	2	0	0	150	0.052667352
2	0.2	10	10	0.5	Scenario4	326	29	2	0	0	152	0.055530603
2	0.2	10	10	0.5	Scenario4	327	27	2	0	0	154	0.058711657
2	0.2	10	10	0.5	Scenario4	328	27	2	0	0	154	0.058711657
2	0.2	10	10	0.5	Scenario4	329	27	2	0	0	154	0.058711657
2	0.2	10	10	0.5	Scenario4	330	28	1	0	0	154	0.03186839
2	0.2	10	10	0.5	Scenario4	331	28	1	0	0	154	0.03186839
2	0.2	10	10	0.5	Scenario4	332	28	1	0	0	154	0.03186839
2	0.2	10	10	0.5	Scenario4	333	27	1	0	0	155	0.032909871
2	0.2	10	10	0.5	Scenario4	334	27	1	0	0	155	0.032909871
2	0.2	10	10	0.5	Scenario4	335	27	1	0	0	155	0.032909871
2	0.2	10	10	0.5	Scenario4	336	27	1	0	0	155	0.032909871
2	0.2	10	10	0.5	Scenario4	337	27	1	0	0	155	0.032909871
2	0.2	10	10	0.5	Scenario4	338	27	1	0	0	155	0.032909871
2	0.2	10	10	0.5	Scenario4	339	27	1	0	0	155	0.032909871
2	0.2	10	10	0.5	Scenario4	340	27	1	0	0	155	0.032909871
2	0.2	10	10	0.5	Scenario4	341	26	2	0	0	155	0.060437416
2	0.2	10	10	0.5	Scenario4	342	26	2	0	0	155	0.060437416
2	0.2	10	10	0.5	Scenario4	343	26	2	0	0	155	0.060437416
2	0.2	10	10	0.5	Scenario4	344	26	2	0	0	155	0.060437416
2	0.2	10	10	0.5	Scenario4	345	26	2	0	0	155	0.060437416
2	0.2	10	10	0.5	Scenario4	346	26	2	0	0	155	0.060437416
2	0.2	10	10	0.5	Scenario4	347	26	2	0	0	155	0.060437416
2	0.2	10	10	0.5	Scenario4	348	26	2	0	0	155	0.060437416
2	0.2	10	10	0.5	Scenario4	349	25	2	0	0	156	0.062263171
2	0.2	10	10	0.5	Scenario4	350	25	2	0	0	156	0.062263171
2	0.2	10	10	0.5	Scenario4	351	24	2	0	0	157	0.064197209
2	0.2	10	10	0.5	Scenario4	352	24	2	0	0	157	0.064197209
2	0.2	10	10	0.5	Scenario4	353	23	2	0	0	158	0.066248618
2	0.2	10	10	0.5	Scenario4	354	23	2	0	0	158	0.066248618
2	0.2	10	10	0.5	Scenario4	355	23	2	0	0	158	0.066248618
2	0.2	10	10	0.5	Scenario4	356	23	2	0	0	158	0.066248618
2	0.2	10	10	0.5	Scenario4	357	23	2	0	0	158	0.066248618
2	0.2	10	10	0.5	Scenario4	358	22	2	0	0	159	0.068427341
2	0.2	10	10	0.5	Scenario4	359	22	2	0	0	159	0.068427341
2	0.2	10	10	0.5	Scenario4	360	21	2	0	0	160	0.07074422
2	0.2	10	10	0.5	Scenario4	361	21	2	0	0	160	0.07074422
2	0.2	10	10	0.5	Scenario4	362	21	2	0	0	160	0.07074422
2	0.2	10	10	0.5	Scenario4	363	20	2	0	0	161	0.073211007
2	0.2	10	10	0.5	Scenario4	364	20	2	0	0	161	0.073211007
2	0.2	10	10	0.5	Scenario4	365	20	2	0	0	161	0.073211007
2	0.2	10	10	0.5	Scenario4	366	19	2	0	0	162	0.075840328
2	0.2	10	10	0.5	Scenario4	367	19	1	0	0	163	0.044503689
2	0.2	10	10	0.5	Scenario4	368	18	0	0	0	165	0
2	0.2	10	10	0.5	Scenario4	369	18	0	0	0	165	0
2	0.2	10	10	0.5	Scenario4	370	18	0	0	0	165	0
2	0.2	10	10	0.5	Scenario4	371	18	0	0	0	165	0
2	0.2	10	10	0.5	Scenario4	372	18	0	0	0	165	0
2	0.2	10	10	0.5	Scenario4	373	18	0	0	0	165	0
2	0.2	10	10	0.5	Scenario4	374	18	0	0	0	165	0
2	0.2	10	10	0.5	Scenario4	375	17	0	0	0	166	0
2	0.2	10	10	0.5	Scenario4	376	17	0	0	0	166	0
2	0.2	10	10	0.5	Scenario4	377	17	0	0	0	166	0
2	0.2	10	10	0.5	Scenario4	378	17	0	0	0	166	0
2	0.2	10	10	0.5	Scenario4	379	17	0	0	0	166	0
2	0.2	10	10	0.5	Scenario4	380	17	0	0	0	166	0
2	0.2	10	10	0.5	Scenario4	381	17	0	0	0	166	0
2	0.2	10	10	0.5	Scenario4	382	17	0	0	0	166	0
2	0.2	10	10	0.5	Scenario4	383	17	0	0	0	166	0
2	0.2	10	10	0.5	Scenario4	384	18	0	0	0	166	0
2	0.2	10	10	0.5	Scenario4	385	18	0	0	0	166	0
2	0.2	10	10	0.5	Scenario4	386	19	0	0	0	166	0
2	0.2	10	10	0.5	Scenario4	387	19	0	0	0	166	0
2	0.2	10	10	0.5	Scenario4	388	19	0	0	0	166	0
2	0.2	10	10	0.5	Scenario4	389	19	0	0	0	166	0
2	0.2	10	10	0.5	Scenario4	390	19	0	0	0	166	0
2	0.2	10	10	0.5	Scenario4	391	19	0	0	0	166	0
2	0.2	10	10	0.5	Scenario4	392	20	0	0	0	166	0
2	0.2	10	10	0.5	Scenario4	393	21	0	0	0	166	0
2	0.2	10	10	0.5	Scenario4	394	23	0	0	0	166	0
2	0.2	10	10	0.5	Scenario4	395	23	0	0	0	167	0
2	0.2	10	10	0.5	Scenario4	396	23	0	0	0	167	0
2	0.2	10	10	0.5	Scenario4	397	23	0	0	0	167	0
2	0.2	10	10	0.5	Scenario4	398	23	0	0	0	168	0
2	0.2	10	10	0.5	Scenario4	399	25	0	0	0	168	0
2	0.2	10	10	0.5	Scenario4	400	26	0	0	0	168	0
2	0.2	10	10	0.5	Scenario4	401	26	0	0	0	168	0
2	0.2	10	10	0.5	Scenario4	402	27	0	0	0	168	0
2	0.2	10	10	0.5	Scenario4	403	28	0	0	0	168	0
2	0.2	10	10	0.5	Scenario4	404	28	1	0	0	168	0.03186839
2	0.2	10	10	0.5	Scenario4	405	29	1	0	0	168	0.030890325
2	0.2	10	10	0.5	Scenario4	406	30	1	0	0	168	0.029970104
2	0.2	10	10	0.5	Scenario4	407	29	2	0	0	168	0.055530603
2	0.2	10	10	0.5	Scenario4	408	31	2	0	0	169	0.052667352
2	0.2	10	10	0.5	Scenario4	409	32	2	0	0	169	0.051340934
2	0.2	10	10	0.5	Scenario4	410	32	3	0	0	170	0.070077796
2	0.2	10	10	0.5	Scenario4	411	32	4	0	0	170	0.085233555
2	0.2	10	10	0.5	Scenario4	412	35	4	0	0	170	0.080428667
2	0.2	10	10	0.5	Scenario4	413	34	4	0	0	171	0.081975913
2	0.2	10	10	0.5	Scenario4	414	35	4	0	0	171	0.080428667
2	0.2	10	10	0.5	Scenario4	415	37	4	0	0	171	0.077487047
2	0.2	10	10	0.5	Scenario4	416	38	4	0	0	171	0.076088644
2	0.2	10	10	0.5	Scenario4	417	39	4	0	0	171	0.074735905
2	0.2	10	10	0.5	Scenario4	418	40	5	0	0	171	0.085308569
2	0.2	10	10	0.5	Scenario4	419	42	5	0	0	171	0.082675713
2	0.2	10	10	0.5	Scenario4	420	39	8	0	0	171	0.111787752
2	0.2	10	10	0.5	Scenario4	421	41	6	0	0	172	0.093945909
2	0.2	10	10	0.5	Scenario4	422	41	6	0	0	173	0.093945909
2	0.2	10	10	0.5	Scenario4	423	43	5	0	0	173	0.081412692
2	0.2	10	10	0.5	Scenario4	424	40	7	0	0	174	0.103626322
2	0.2	10	10	0.5	Scenario4	425	40	7	0	0	175	0.103626322
2	0.2	10	10	0.5	Scenario4	426	39	8	0	0	176	0.111787752
2	0.2	10	10	0.5	Scenario4	427	36	8	0	0	179	0.115576677
2	0.2	10	10	0.5	Scenario4	428	37	6	0	0	180	0.099499963
2	0.2	10	10	0.5	Scenario4	429	38	5	0	0	180	0.088091063
2	0.2	10	10	0.5	Scenario4	430	37	6	0	0	180	0.099499963
2	0.2	10	10	0.5	Scenario4	431	38	5	0	0	180	0.088091063
2	0.2	10	10	0.5	Scenario4	432	37	5	0	0	181	0.089541041
2	0.2	10	10	0.5	Scenario4	433	35	6	0	0	182	0.102458937
2	0.2	10	10	0.5	Scenario4	434	35	6	0	0	182	0.102458937
2	0.2	10	10	0.5	Scenario4	435	34	6	0	0	183	0.103982745
2	0.2	10	10	0.5	Scenario4	436	32	4	0	0	187	0.085233555
2	0.2	10	10	0.5	Scenario4	437	32	4	0	0	187	0.085233555
2	0.2	10	10	0.5	Scenario4	438	33	4	0	0	187	0.083576856
2	0.2	10	10	0.5	Scenario4	439	32	4	0	0	188	0.085233555
2	0.2	10	10	0.5	Scenario4	440	31	3	0	0	190	0.071682279
2	0.2	10	10	0.5	Scenario4	441	30	3	0	0	191	0.073356597
2	0.2	10	10	0.5	Scenario4	442	30	3	0	0	191	0.073356597
2	0.2	10	10	0.5	Scenario4	443	28	1	0	0	196	0.03186839
2	0.2	10	10	0.5	Scenario4	444	27	1	0	0	198	0.032909871
2	0.2	10	10	0.5	Scenario4	445	27	1	0	0	198	0.032909871
2	0.2	10	10	0.5	Scenario4	446	25	1	0	0	200	0.035209148
2	0.2	10	10	0.5	Scenario4	447	22	2	0	0	202	0.068427341
2	0.2	10	10	0.5	Scenario4	448	21	2	0	0	203	0.07074422
2	0.2	10	10	0.5	Scenario4	449	20	2	0	0	204	0.073211007
2	0.2	10	10	0.5	Scenario4	450	19	3	0	0	204	0.097604229
2	0.2	10	10	0.5	Scenario4	451	17	2	0	0	207	0.081640538
2	0.2	10	10	0.5	Scenario4	452	17	1	0	0	208	0.048769944
2	0.2	10	10	0.5	Scenario4	453	16	1	0	0	209	0.05121604
2	0.2	10	10	0.5	Scenario4	454	17	0	0	0	209	0
2	0.2	10	10	0.5	Scenario4	455	14	1	0	0	211	0.05689474
2	0.2	10	10	0.5	Scenario4	456	12	2	0	0	213	0.099865707
2	0.2	10	10	0.5	Scenario4	457	11	2	0	0	214	0.104164512
2	0.2	10	10	0.5	Scenario4	458	9	2	0	0	216	0.113070283
2	0.2	10	10	0.5	Scenario4	459	9	2	0	0	216	0.113070283
2	0.2	10	10	0.5	Scenario4	460	9	2	0	0	216	0.113070283
2	0.2	10	10	0.5	Scenario4	461	10	1	0	0	216	0.072730726
2	0.2	10	10	0.5	Scenario4	462	10	1	0	0	216	0.072730726
2	0.2	10	10	0.5	Scenario4	463	10	1	0	0	216	0.072730726
2	0.2	10	10	0.5	Scenario4	464	10	1	0	0	216	0.072730726
2	0.2	10	10	0.5	Scenario4	465	10	1	0	0	216	0.072730726
2	0.2	10	10	0.5	Scenario4	466	10	1	0	0	216	0.072730726
2	0.2	10	10	0.5	Scenario4	467	11	1	0	0	216	0.06806103
2	0.2	10	10	0.5	Scenario4	468	9	2	0	0	217	0.113070283
2	0.2	10	10	0.5	Scenario4	469	9	2	0	0	217	0.113070283
2	0.2	10	10	0.5	Scenario4	470	9	2	0	0	217	0.113070283
2	0.2	10	10	0.5	Scenario4	471	9	2	0	0	217	0.113070283
2	0.2	10	10	0.5	Scenario4	472	9	2	0	0	217	0.113070283
2	0.2	10	10	0.5	Scenario4	473	9	2	0	0	217	0.113070283
2	0.2	10	10	0.5	Scenario4	474	9	2	0	0	217	0.113070283
2	0.2	10	10	0.5	Scenario4	475	9	2	0	0	217	0.113070283
2	0.2	10	10	0.5	Scenario4	476	9	2	0	0	217	0.113070283
2	0.2	10	10	0.5	Scenario4	477	10	1	0	0	217	0.072730726
2	0.2	10	10	0.5	Scenario4	478	11	1	0	0	217	0.06806103
2	0.2	10	10	0.5	Scenario4	479	10	2	0	0	217	0.108605765
2	0.2	10	10	0.5	Scenario4	480	12	1	0	0	217	0.063911462
2	0.2	10	10	0.5	Scenario4	481	12	1	0	0	217	0.063911462
2	0.2	10	10	0.5	Scenario4	482	12	1	0	0	217	0.063911462
2	0.2	10	10	0.5	Scenario4	483	12	1	0	0	217	0.063911462
2	0.2	10	10	0.5	Scenario4	484	12	1	0	0	217	0.063911462
2	0.2	10	10	0.5	Scenario4	485	13	1	0	0	217	0.060210227
2	0.2	10	10	0.5	Scenario4	486	13	1	0	0	217	0.060210227
2	0.2	10	10	0.5	Scenario4	487	13	1	0	0	217	0.060210227
2	0.2	10	10	0.5	Scenario4	488	13	1	0	0	217	0.060210227
2	0.2	10	10	0.5	Scenario4	489	13	1	0	0	217	0.060210227
2	0.2	10	10	0.5	Scenario4	490	12	2	0	0	217	0.099865707
2	0.2	10	10	0.5	Scenario4	491	13	1	0	0	217	0.060210227
2	0.2	10	10	0.5	Scenario4	492	11	3	0	0	217	0.121789346
2	0.2	10	10	0.5	Scenario4	493	12	2	0	0	217	0.099865707
2	0.2	10	10	0.5	Scenario4	494	12	2	0	0	217	0.099865707
2	0.2	10	10	0.5	Scenario4	495	12	2	0	0	217	0.099865707
2	0.2	10	10	0.5	Scenario4	496	14	1	0	0	217	0.05689474
2	0.2	10	10	0.5	Scenario4	497	13	2	0	0	217	0.095767765
2	0.2	10	10	0.5	Scenario4	498	13	2	0	0	217	0.095767765
2	0.2	10	10	0.5	Scenario4	499	12	2	0	0	218	0.099865707
2	0.2	10	10	0.5	Scenario4	500	13	1	0	0	218	0.060210227
2	0.2	10	10	0.5	Scenario4	501	13	1	0	0	218	0.060210227
2	0.2	10	10	0.5	Scenario4	502	13	1	0	0	218	0.060210227
2	0.2	10	10	0.5	Scenario4	503	13	1	0	0	218	0.060210227
2	0.2	10	10	0.5	Scenario4	504	14	0	0	0	218	0
2	0.2	10	10	0.5	Scenario4	505	14	0	0	0	218	0
2	0.2	10	10	0.5	Scenario4	506	14	0	0	0	218	0
2	0.2	10	10	0.5	Scenario4	507	14	0	0	0	218	0
2	0.2	10	10	0.5	Scenario4	508	13	1	0	0	218	0.060210227
2	0.2	10	10	0.5	Scenario4	509	13	1	0	0	218	0.060210227
2	0.2	10	10	0.5	Scenario4	510	13	1	0	0	218	0.060210227
2	0.2	10	10	0.5	Scenario4	511	13	1	0	0	218	0.060210227
2	0.2	10	10	0.5	Scenario4	512	13	1	0	0	218	0.060210227
2	0.2	10	10	0.5	Scenario4	513	13	1	0	0	218	0.060210227
2	0.2	10	10	0.5	Scenario4	514	13	1	0	0	218	0.060210227
2	0.2	10	10	0.5	Scenario4	515	13	1	0	0	218	0.060210227
2	0.2	10	10	0.5	Scenario4	516	13	1	0	0	218	0.060210227
2	0.2	10	10	0.5	Scenario4	517	13	1	0	0	218	0.060210227
2	0.2	10	10	0.5	Scenario4	518	13	1	0	0	218	0.060210227
2	0.2	10	10	0.5	Scenario4	519	13	1	0	0	218	0.060210227
2	0.2	10	10	0.5	Scenario4	520	13	1	0	0	218	0.060210227
2	0.2	10	10	0.5	Scenario4	521	13	1	0	0	218	0.060210227
2	0.2	10	10	0.5	Scenario4	522	13	1	0	0	218	0.060210227
2	0.2	10	10	0.5	Scenario4	523	13	1	0	0	218	0.060210227
2	0.2	10	10	0.5	Scenario4	524	13	1	0	0	218	0.060210227
2	0.2	10	10	0.5	Scenario4	525	13	1	0	0	218	0.060210227
2	0.2	10	10	0.5	Scenario4	526	13	1	0	0	218	0.060210227
2	0.2	10	10	0.5	Scenario4	527	13	1	0	0	218	0.060210227
2	0.2	10	10	0.5	Scenario4	528	13	1	0	0	218	0.060210227
2	0.2	10	10	0.5	Scenario4	529	13	1	0	0	218	0.060210227
2	0.2	10	10	0.5	Scenario4	530	13	1	0	0	218	0.060210227
2	0.2	10	10	0.5	Scenario4	531	13	1	0	0	218	0.060210227
2	0.2	10	10	0.5	Scenario4	532	13	1	0	0	218	0.060210227
2	0.2	10	10	0.5	Scenario4	533	13	1	0	0	218	0.060210227
2	0.2	10	10	0.5	Scenario4	534	14	1	0	0	218	0.05689474
2	0.2	10	10	0.5	Scenario4	535	13	1	0	0	219	0.060210227
2	0.2	10	10	0.5	Scenario4	536	14	0	0	0	219	0
2	0.2	10	10	0.5	Scenario4	537	13	0	0	0	220	0
2	0.2	10	10	0.5	Scenario4	538	13	0	0	0	220	0
2	0.2	10	10	0.5	Scenario4	539	13	0	0	0	220	0
2	0.2	10	10	0.5	Scenario4	540	13	0	0	0	220	0
2	0.2	10	10	0.5	Scenario4	541	13	0	0	0	220	0
2	0.2	10	10	0.5	Scenario4	542	13	0	0	0	220	0
2	0.2	10	10	0.5	Scenario4	543	13	0	0	0	220	0
2	0.2	10	10	0.5	Scenario4	544	14	0	0	0	220	0
2	0.2	10	10	0.5	Scenario4	545	14	0	0	0	220	0
2	0.2	10	10	0.5	Scenario4	546	13	1	0	0	220	0.060210227
2	0.2	10	10	0.5	Scenario4	547	13	1	0	0	220	0.060210227
2	0.2	10	10	0.5	Scenario4	548	13	1	0	0	220	0.060210227
2	0.2	10	10	0.5	Scenario4	549	13	1	0	0	220	0.060210227
2	0.2	10	10	0.5	Scenario4	550	14	1	0	0	220	0.05689474
2	0.2	10	10	0.5	Scenario4	551	14	1	0	0	220	0.05689474
2	0.2	10	10	0.5	Scenario4	552	14	1	0	0	220	0.05689474
2	0.2	10	10	0.5	Scenario4	553	14	1	0	0	220	0.05689474
2	0.2	10	10	0.5	Scenario4	554	14	1	0	0	220	0.05689474
2	0.2	10	10	0.5	Scenario4	555	14	1	0	0	220	0.05689474
2	0.2	10	10	0.5	Scenario4	556	13	2	0	0	220	0.095767765
2	0.2	10	10	0.5	Scenario4	557	15	1	0	0	220	0.053911679
2	0.2	10	10	0.5	Scenario4	558	15	1	0	0	220	0.053911679
2	0.2	10	10	0.5	Scenario4	559	15	1	0	0	220	0.053911679
2	0.2	10	10	0.5	Scenario4	560	15	1	0	0	220	0.053911679
2	0.2	10	10	0.5	Scenario4	561	15	1	0	0	220	0.053911679
2	0.2	10	10	0.5	Scenario4	562	13	2	0	0	221	0.095767765
2	0.2	10	10	0.5	Scenario4	563	13	2	0	0	221	0.095767765
2	0.2	10	10	0.5	Scenario4	564	12	2	0	0	222	0.099865707
2	0.2	10	10	0.5	Scenario4	565	12	2	0	0	222	0.099865707
2	0.2	10	10	0.5	Scenario4	566	12	2	0	0	222	0.099865707
2	0.2	10	10	0.5	Scenario4	567	12	2	0	0	222	0.099865707
2	0.2	10	10	0.5	Scenario4	568	12	2	0	0	222	0.099865707
2	0.2	10	10	0.5	Scenario4	569	11	3	0	0	222	0.121789346
2	0.2	10	10	0.5	Scenario4	570	12	2	0	0	222	0.099865707
2	0.2	10	10	0.5	Scenario4	571	12	2	0	0	223	0.099865707
2	0.2	10	10	0.5	Scenario4	572	13	2	0	0	223	0.095767765
2	0.2	10	10	0.5	Scenario4	573	12	2	0	0	224	0.099865707
2	0.2	10	10	0.5	Scenario4	574	12	2	0	0	224	0.099865707
2	0.2	10	10	0.5	Scenario4	575	12	2	0	0	224	0.099865707
2	0.2	10	10	0.5	Scenario4	576	12	2	0	0	224	0.099865707
2	0.2	10	10	0.5	Scenario4	577	12	2	0	0	224	0.099865707
2	0.2	10	10	0.5	Scenario4	578	12	2	0	0	224	0.099865707
2	0.2	10	10	0.5	Scenario4	579	12	2	0	0	224	0.099865707
2	0.2	10	10	0.5	Scenario4	580	12	2	0	0	224	0.099865707
2	0.2	10	10	0.5	Scenario4	581	13	2	0	0	224	0.095767765
2	0.2	10	10	0.5	Scenario4	582	14	2	0	0	224	0.091895267
2	0.2	10	10	0.5	Scenario4	583	14	3	0	0	224	0.112668876
2	0.2	10	10	0.5	Scenario4	584	13	4	0	0	224	0.126016133
2	0.2	10	10	0.5	Scenario4	585	13	4	0	0	224	0.126016133
2	0.2	10	10	0.5	Scenario4	586	12	5	0	0	224	0.129850923
2	0.2	10	10	0.5	Scenario4	587	12	5	0	0	224	0.129850923
2	0.2	10	10	0.5	Scenario4	588	13	4	0	0	224	0.126016133
2	0.2	10	10	0.5	Scenario4	589	14	4	0	0	224	0.12409721
2	0.2	10	10	0.5	Scenario4	590	14	4	0	0	224	0.12409721
2	0.2	10	10	0.5	Scenario4	591	15	4	0	0	224	0.121938088
2	0.2	10	10	0.5	Scenario4	592	16	3	0	0	224	0.10640385
2	0.2	10	10	0.5	Scenario4	593	15	4	0	0	224	0.121938088
2	0.2	10	10	0.5	Scenario4	594	14	5	0	0	224	0.129349924
2	0.2	10	10	0.5	Scenario4	595	14	5	0	0	224	0.129349924
2	0.2	10	10	0.5	Scenario4	596	15	5	0	0	224	0.128362275
2	0.2	10	10	0.5	Scenario4	597	15	5	0	0	224	0.128362275
2	0.2	10	10	0.5	Scenario4	598	16	4	0	0	224	0.119628646
2	0.2	10	10	0.5	Scenario4	599	18	2	0	0	224	0.078645557
2	0.2	10	10	0.5	Scenario4	600	18	2	0	0	224	0.078645557
2	0.2	10	10	0.5	Scenario4	601	17	3	0	0	224	0.103371808
2	0.2	10	10	0.5	Scenario4	602	17	3	0	0	224	0.103371808
2	0.2	10	10	0.5	Scenario4	603	17	3	0	0	224	0.103371808
2	0.2	10	10	0.5	Scenario4	604	20	2	0	0	224	0.073211007
2	0.2	10	10	0.5	Scenario4	605	21	2	0	0	224	0.07074422
2	0.2	10	10	0.5	Scenario4	606	20	2	0	0	225	0.073211007
2	0.2	10	10	0.5	Scenario4	607	20	2	0	0	225	0.073211007
2	0.2	10	10	0.5	Scenario4	608	19	3	0	0	225	0.097604229
2	0.2	10	10	0.5	Scenario4	609	19	3	0	0	225	0.097604229
2	0.2	10	10	0.5	Scenario4	610	20	3	0	0	225	0.094883981
2	0.2	10	10	0.5	Scenario4	611	20	3	0	0	225	0.094883981
2	0.2	10	10	0.5	Scenario4	612	20	3	0	0	225	0.094883981
2	0.2	10	10	0.5	Scenario4	613	21	3	0	0	225	0.092275766
2	0.2	10	10	0.5	Scenario4	614	21	3	0	0	225	0.092275766
2	0.2	10	10	0.5	Scenario4	615	21	3	0	0	225	0.092275766
2	0.2	10	10	0.5	Scenario4	616	19	5	0	0	225	0.121956291
2	0.2	10	10	0.5	Scenario4	617	19	6	0	0	225	0.127744074
2	0.2	10	10	0.5	Scenario4	618	19	6	0	0	225	0.127744074
2	0.2	10	10	0.5	Scenario4	619	20	6	0	0	225	0.126449485
2	0.2	10	10	0.5	Scenario4	620	21	6	0	0	225	0.125030563
2	0.2	10	10	0.5	Scenario4	621	22	5	0	0	225	0.116109994
2	0.2	10	10	0.5	Scenario4	622	21	6	0	0	225	0.125030563
2	0.2	10	10	0.5	Scenario4	623	21	6	0	0	225	0.125030563
2	0.2	10	10	0.5	Scenario4	624	22	6	0	0	225	0.123519477
2	0.2	10	10	0.5	Scenario4	625	23	6	0	0	225	0.121941966
2	0.2	10	10	0.5	Scenario4	626	23	6	0	0	225	0.121941966
2	0.2	10	10	0.5	Scenario4	627	24	6	0	0	225	0.120318655
2	0.2	10	10	0.5	Scenario4	628	24	6	0	0	225	0.120318655
2	0.2	10	10	0.5	Scenario4	629	23	7	0	0	225	0.127128615
2	0.2	10	10	0.5	Scenario4	630	24	7	0	0	225	0.125920682
2	0.2	10	10	0.5	Scenario4	631	23	7	0	0	226	0.127128615
2	0.2	10	10	0.5	Scenario4	632	23	8	0	0	226	0.130262543
2	0.2	10	10	0.5	Scenario4	633	23	8	0	0	227	0.130262543
2	0.2	10	10	0.5	Scenario4	634	24	7	0	0	227	0.125920682
2	0.2	10	10	0.5	Scenario4	635	24	7	0	0	227	0.125920682
2	0.2	10	10	0.5	Scenario4	636	24	7	0	0	227	0.125920682
2	0.2	10	10	0.5	Scenario4	637	23	8	0	0	227	0.130262543
2	0.2	10	10	0.5	Scenario4	638	23	7	0	0	228	0.127128615
2	0.2	10	10	0.5	Scenario4	639	23	8	0	0	228	0.130262543
2	0.2	10	10	0.5	Scenario4	640	25	7	0	0	228	0.124638599
2	0.2	10	10	0.5	Scenario4	641	25	6	0	0	229	0.11866607
2	0.2	10	10	0.5	Scenario4	642	25	6	0	0	229	0.11866607
2	0.2	10	10	0.5	Scenario4	643	25	6	0	0	229	0.11866607
2	0.2	10	10	0.5	Scenario4	644	25	6	0	0	229	0.11866607
2	0.2	10	10	0.5	Scenario4	645	25	7	0	0	229	0.124638599
2	0.2	10	10	0.5	Scenario4	646	26	6	0	0	230	0.116997457
2	0.2	10	10	0.5	Scenario4	647	27	5	0	0	230	0.106345823
2	0.2	10	10	0.5	Scenario4	648	27	5	0	0	231	0.106345823
2	0.2	10	10	0.5	Scenario4	649	29	5	0	0	231	0.102649471
2	0.2	10	10	0.5	Scenario4	650	30	5	0	0	231	0.100861608
2	0.2	10	10	0.5	Scenario4	651	29	5	0	0	233	0.102649471
2	0.2	10	10	0.5	Scenario4	652	29	6	0	0	233	0.111991195
2	0.2	10	10	0.5	Scenario4	653	33	4	0	0	233	0.083576856
2	0.2	10	10	0.5	Scenario4	654	33	4	0	0	233	0.083576856
2	0.2	10	10	0.5	Scenario4	655	35	4	0	0	233	0.080428667
2	0.2	10	10	0.5	Scenario4	656	33	4	0	0	235	0.083576856
2	0.2	10	10	0.5	Scenario4	657	34	4	0	0	235	0.081975913
2	0.2	10	10	0.5	Scenario4	658	34	5	0	0	235	0.094137083
2	0.2	10	10	0.5	Scenario4	659	34	6	0	0	235	0.103982745
2	0.2	10	10	0.5	Scenario4	660	33	7	0	0	235	0.113306862
2	0.2	10	10	0.5	Scenario4	661	31	9	0	0	236	0.126130043
2	0.2	10	10	0.5	Scenario4	662	32	8	0	0	237	0.120650868
2	0.2	10	10	0.5	Scenario4	663	32	8	0	0	237	0.120650868
2	0.2	10	10	0.5	Scenario4	664	32	9	0	0	237	0.125109374
2	0.2	10	10	0.5	Scenario4	665	34	10	0	0	237	0.126650902
2	0.2	10	10	0.5	Scenario4	666	36	8	0	0	237	0.115576677
2	0.2	10	10	0.5	Scenario4	667	34	10	0	0	237	0.126650902
2	0.2	10	10	0.5	Scenario4	668	36	8	0	0	237	0.115576677
2	0.2	10	10	0.5	Scenario4	669	39	6	0	0	237	0.09666212
2	0.2	10	10	0.5	Scenario4	670	38	7	0	0	237	0.106301346
2	0.2	10	10	0.5	Scenario4	671	37	8	0	0	238	0.114306988
2	0.2	10	10	0.5	Scenario4	672	37	8	0	0	239	0.114306988
2	0.2	10	10	0.5	Scenario4	673	37	8	0	0	239	0.114306988
2	0.2	10	10	0.5	Scenario4	674	37	8	0	0	239	0.114306988
2	0.2	10	10	0.5	Scenario4	675	37	8	0	0	239	0.114306988
2	0.2	10	10	0.5	Scenario4	676	37	8	0	0	239	0.114306988
2	0.2	10	10	0.5	Scenario4	677	38	8	0	0	239	0.113043238
2	0.2	10	10	0.5	Scenario4	678	38	8	0	0	239	0.113043238
2	0.2	10	10	0.5	Scenario4	679	39	6	0	0	240	0.09666212
2	0.2	10	10	0.5	Scenario4	680	40	6	0	0	240	0.095288884
2	0.2	10	10	0.5	Scenario4	681	40	6	0	0	240	0.095288884
2	0.2	10	10	0.5	Scenario4	682	40	6	0	0	240	0.095288884
2	0.2	10	10	0.5	Scenario4	683	41	6	0	0	240	0.093945909
2	0.2	10	10	0.5	Scenario4	684	41	7	0	0	240	0.102320679
2	0.2	10	10	0.5	Scenario4	685	44	6	0	0	240	0.090095128
2	0.2	10	10	0.5	Scenario4	686	45	5	0	0	240	0.078988017
2	0.2	10	10	0.5	Scenario4	687	45	5	0	0	240	0.078988017
2	0.2	10	10	0.5	Scenario4	688	45	5	0	0	240	0.078988017
2	0.2	10	10	0.5	Scenario4	689	46	5	0	0	240	0.077824213
2	0.2	10	10	0.5	Scenario4	690	46	5	0	0	240	0.077824213
2	0.2	10	10	0.5	Scenario4	691	47	6	0	0	240	0.086501378
2	0.2	10	10	0.5	Scenario4	692	47	7	0	0	240	0.094956837
2	0.2	10	10	0.5	Scenario4	693	47	7	0	0	240	0.094956837
2	0.2	10	10	0.5	Scenario4	694	48	6	0	0	240	0.085357899
2	0.2	10	10	0.5	Scenario4	695	46	7	0	0	241	0.096127666
2	0.2	10	10	0.5	Scenario4	696	45	8	0	0	241	0.104516558
2	0.2	10	10	0.5	Scenario4	697	45	8	0	0	242	0.104516558
2	0.2	10	10	0.5	Scenario4	698	46	8	0	0	242	0.10335781
2	0.2	10	10	0.5	Scenario4	699	45	8	0	0	243	0.104516558
2	0.2	10	10	0.5	Scenario4	700	48	7	0	0	243	0.093808399
2	0.2	10	10	0.5	Scenario4	701	49	6	0	0	243	0.084240597
2	0.2	10	10	0.5	Scenario4	702	48	6	0	0	244	0.085357899
2	0.2	10	10	0.5	Scenario4	703	49	6	0	0	244	0.084240597
2	0.2	10	10	0.5	Scenario4	704	50	6	0	0	244	0.08314883
2	0.2	10	10	0.5	Scenario4	705	50	6	0	0	245	0.08314883
2	0.2	10	10	0.5	Scenario4	706	50	6	0	0	245	0.08314883
2	0.2	10	10	0.5	Scenario4	707	49	6	0	0	246	0.084240597
2	0.2	10	10	0.5	Scenario4	708	49	6	0	0	246	0.084240597
2	0.2	10	10	0.5	Scenario4	709	48	6	0	0	247	0.085357899
2	0.2	10	10	0.5	Scenario4	710	47	7	0	0	247	0.094956837
2	0.2	10	10	0.5	Scenario4	711	48	6	0	0	247	0.085357899
2	0.2	10	10	0.5	Scenario4	712	48	7	0	0	247	0.093808399
2	0.2	10	10	0.5	Scenario4	713	50	6	0	0	247	0.08314883
2	0.2	10	10	0.5	Scenario4	714	51	5	0	0	247	0.072449384
2	0.2	10	10	0.5	Scenario4	715	49	6	0	0	249	0.084240597
2	0.2	10	10	0.5	Scenario4	716	50	6	0	0	249	0.08314883
2	0.2	10	10	0.5	Scenario4	717	49	7	0	0	249	0.092682134
2	0.2	10	10	0.5	Scenario4	718	51	6	0	0	250	0.082081952
2	0.2	10	10	0.5	Scenario4	719	51	6	0	0	250	0.082081952
2	0.2	10	10	0.5	Scenario4	720	53	6	0	0	250	0.080020281
2	0.2	10	10	0.5	Scenario4	721	55	5	0	0	250	0.068625663
2	0.2	10	10	0.5	Scenario4	722	54	5	0	0	251	0.069545443
2	0.2	10	10	0.5	Scenario4	723	53	5	0	0	253	0.07048877
2	0.2	10	10	0.5	Scenario4	724	50	6	0	0	256	0.08314883
2	0.2	10	10	0.5	Scenario4	725	49	7	0	0	257	0.092682134
2	0.2	10	10	0.5	Scenario4	726	49	7	0	0	257	0.092682134
2	0.2	10	10	0.5	Scenario4	727	49	7	0	0	258	0.092682134
2	0.2	10	10	0.5	Scenario4	728	52	6	0	0	258	0.081039316
2	0.2	10	10	0.5	Scenario4	729	52	6	0	0	258	0.081039316
2	0.2	10	10	0.5	Scenario4	730	51	8	0	0	258	0.097820807
2	0.2	10	10	0.5	Scenario4	731	52	8	0	0	259	0.096765726
2	0.2	10	10	0.5	Scenario4	732	53	8	0	0	259	0.095728096
2	0.2	10	10	0.5	Scenario4	733	52	8	0	0	260	0.096765726
2	0.2	10	10	0.5	Scenario4	734	55	7	0	0	260	0.086372977
2	0.2	10	10	0.5	Scenario4	735	56	7	0	0	260	0.085392807
2	0.2	10	10	0.5	Scenario4	736	56	8	0	0	260	0.09271878
2	0.2	10	10	0.5	Scenario4	737	57	7	0	0	260	0.084431969
2	0.2	10	10	0.5	Scenario4	738	57	7	0	0	260	0.084431969
2	0.2	10	10	0.5	Scenario4	739	57	7	0	0	261	0.084431969
2	0.2	10	10	0.5	Scenario4	740	56	9	0	0	261	0.099172218
2	0.2	10	10	0.5	Scenario4	741	59	7	0	0	261	0.082566643
2	0.2	10	10	0.5	Scenario4	742	59	7	0	0	262	0.082566643
2	0.2	10	10	0.5	Scenario4	743	61	9	0	0	262	0.094514186
2	0.2	10	10	0.5	Scenario4	744	61	10	0	0	262	0.100275466
2	0.2	10	10	0.5	Scenario4	745	62	9	0	0	262	0.093623886
2	0.2	10	10	0.5	Scenario4	746	62	11	0	0	262	0.104529327
2	0.2	10	10	0.5	Scenario4	747	61	11	0	0	263	0.105386091
2	0.2	10	10	0.5	Scenario4	748	61	12	0	0	263	0.109904691
2	0.2	10	10	0.5	Scenario4	749	61	12	0	0	263	0.109904691
2	0.2	10	10	0.5	Scenario4	750	62	10	0	0	264	0.09939636
2	0.2	10	10	0.5	Scenario4	751	62	10	0	0	264	0.09939636
2	0.2	10	10	0.5	Scenario4	752	63	9	0	0	264	0.092747117
2	0.2	10	10	0.5	Scenario4	753	64	8	0	0	264	0.085418811
2	0.2	10	10	0.5	Scenario4	754	62	9	0	0	265	0.093623886
2	0.2	10	10	0.5	Scenario4	755	59	12	0	0	265	0.111572689
2	0.2	10	10	0.5	Scenario4	756	58	13	0	0	265	0.116259118
2	0.2	10	10	0.5	Scenario4	757	59	12	0	0	265	0.111572689
2	0.2	10	10	0.5	Scenario4	758	59	11	0	0	266	0.107125642
2	0.2	10	10	0.5	Scenario4	759	64	8	0	0	267	0.085418811
2	0.2	10	10	0.5	Scenario4	760	62	10	0	0	267	0.09939636
2	0.2	10	10	0.5	Scenario4	761	62	9	0	0	268	0.093623886
2	0.2	10	10	0.5	Scenario4	762	62	8	0	0	269	0.087149268
2	0.2	10	10	0.5	Scenario4	763	62	8	0	0	270	0.087149268
2	0.2	10	10	0.5	Scenario4	764	63	7	0	0	271	0.079049847
2	0.2	10	10	0.5	Scenario4	765	65	6	0	0	271	0.069412567
2	0.2	10	10	0.5	Scenario4	766	66	6	0	0	271	0.068646806
2	0.2	10	10	0.5	Scenario4	767	67	5	0	0	272	0.059164006
2	0.2	10	10	0.5	Scenario4	768	67	4	0	0	274	0.049520613
2	0.2	10	10	0.5	Scenario4	769	67	4	0	0	274	0.049520613
2	0.2	10	10	0.5	Scenario4	770	67	4	0	0	274	0.049520613
2	0.2	10	10	0.5	Scenario4	771	64	7	0	0	274	0.078212829
2	0.2	10	10	0.5	Scenario4	772	64	6	0	0	275	0.070194638
2	0.2	10	10	0.5	Scenario4	773	64	6	0	0	276	0.070194638
2	0.2	10	10	0.5	Scenario4	774	64	5	0	0	277	0.061285721
2	0.2	10	10	0.5	Scenario4	775	63	6	0	0	277	0.070993493
2	0.2	10	10	0.5	Scenario4	776	64	6	0	0	277	0.070194638
2	0.2	10	10	0.5	Scenario4	777	64	6	0	0	277	0.070194638
2	0.2	10	10	0.5	Scenario4	778	66	7	0	0	278	0.076586644
2	0.2	10	10	0.5	Scenario4	779	68	8	0	0	278	0.082133954
2	0.2	10	10	0.5	Scenario4	780	68	8	0	0	278	0.082133954
2	0.2	10	10	0.5	Scenario4	781	69	8	0	0	278	0.081347787
2	0.2	10	10	0.5	Scenario4	782	69	7	0	0	279	0.074261306
2	0.2	10	10	0.5	Scenario4	783	70	6	0	0	279	0.065737853
2	0.2	10	10	0.5	Scenario4	784	73	5	0	0	279	0.055321089
2	0.2	10	10	0.5	Scenario4	785	72	6	0	0	280	0.064369919
2	0.2	10	10	0.5	Scenario4	786	72	6	0	0	281	0.064369919
2	0.2	10	10	0.5	Scenario4	787	73	5	0	0	281	0.055321089
2	0.2	10	10	0.5	Scenario4	788	73	5	0	0	281	0.055321089
2	0.2	10	10	0.5	Scenario4	789	73	4	0	0	282	0.046140626
2	0.2	10	10	0.5	Scenario4	790	70	8	0	0	282	0.080575082
2	0.2	10	10	0.5	Scenario4	791	68	9	0	0	283	0.088560998
2	0.2	10	10	0.5	Scenario4	792	69	8	0	0	283	0.081347787
2	0.2	10	10	0.5	Scenario4	793	70	9	0	0	283	0.086975633
2	0.2	10	10	0.5	Scenario4	794	71	8	0	0	284	0.079815563
2	0.2	10	10	0.5	Scenario4	795	72	8	0	0	284	0.079068957
2	0.2	10	10	0.5	Scenario4	796	72	8	0	0	285	0.079068957
2	0.2	10	10	0.5	Scenario4	797	73	7	0	0	285	0.071358433
2	0.2	10	10	0.5	Scenario4	798	73	6	0	0	286	0.063706202
2	0.2	10	10	0.5	Scenario4	799	74	6	0	0	286	0.063055491
2	0.2	10	10	0.5	Scenario4	800	77	7	0	0	286	0.068661803
2	0.2	10	10	0.5	Scenario4	801	73	5	0	0	293	0.055321089
2	0.2	10	10	0.5	Scenario4	802	63	6	0	0	302	0.070993493
2	0.2	10	10	0.5	Scenario4	803	63	6	0	0	302	0.070993493
2	0.2	10	10	0.5	Scenario4	804	54	6	0	0	311	0.07902421
2	0.2	10	10	0.5	Scenario4	805	51	8	0	0	312	0.097820807
2	0.2	10	10	0.5	Scenario4	806	46	8	0	0	317	0.10335781
2	0.2	10	10	0.5	Scenario4	807	39	8	0	0	324	0.111787752
2	0.2	10	10	0.5	Scenario4	808	33	9	0	0	329	0.124055531
2	0.2	10	10	0.5	Scenario4	809	27	8	0	0	336	0.126589226
2	0.2	10	10	0.5	Scenario4	810	26	8	0	0	337	0.127639757
2	0.2	10	10	0.5	Scenario4	811	25	8	0	0	338	0.128614543
2	0.2	10	10	0.5	Scenario4	812	20	10	0	0	341	0.130367256
2	0.2	10	10	0.5	Scenario4	813	16	10	0	0	345	0.123207929
2	0.2	10	10	0.5	Scenario4	814	15	9	0	0	347	0.124451355
2	0.2	10	10	0.5	Scenario4	815	16	8	0	0	347	0.129578755
2	0.2	10	10	0.5	Scenario4	816	16	7	0	0	348	0.130978815
2	0.2	10	10	0.5	Scenario4	817	10	6	0	0	355	0.12200529
2	0.2	10	10	0.5	Scenario4	818	11	5	0	0	355	0.129005777
2	0.2	10	10	0.5	Scenario4	819	9	5	0	0	357	0.123732744
2	0.2	10	10	0.5	Scenario4	820	7	5	0	0	359	0.110566887
2	0.2	10	10	0.5	Scenario4	821	7	5	0	0	359	0.110566887
2	0.2	10	10	0.5	Scenario4	822	8	2	0	0	361	0.11732835
2	0.2	10	10	0.5	Scenario4	823	8	2	0	0	361	0.11732835
2	0.2	10	10	0.5	Scenario4	824	8	2	0	0	361	0.11732835
2	0.2	10	10	0.5	Scenario4	825	6	1	0	0	364	0.097864963
2	0.2	10	10	0.5	Scenario4	826	5	1	0	0	365	0.105316469
2	0.2	10	10	0.5	Scenario4	827	2	0	0	0	369	0
2	0.2	10	10	0.5	Scenario4	828	2	0	0	0	369	0
2	0.2	10	10	0.5	Scenario4	829	2	0	0	0	369	0
2	0.2	10	10	0.5	Scenario4	830	1	0	0	0	370	0
2	0.2	10	10	0.5	Scenario4	831	1	0	0	0	370	0
2	0.2	10	10	0.5	Scenario4	832	1	0	0	0	370	0
2	0.2	10	10	0.5	Scenario4	833	1	0	0	0	370	0
2	0.2	10	10	0.5	Scenario4	834	1	0	0	0	370	0
2	0.2	10	10	0.5	Scenario4	835	1	0	0	0	370	0
2	0.2	10	10	0.5	Scenario4	836	1	0	0	0	370	0
2	0.2	10	10	0.5	Scenario4	837	1	0	0	0	370	0
2	0.2	10	10	0.5	Scenario4	838	1	0	0	0	370	0
2	0.2	10	10	0.5	Scenario4	839	1	0	0	0	370	0
2	0.2	10	10	0.5	Scenario4	840	1	0	0	0	370	0
2	0.2	10	10	0.5	Scenario4	841	1	0	0	0	370	0
2	0.2	10	10	0.5	Scenario4	842	1	0	0	0	370	0
2	0.2	10	10	0.5	Scenario4	843	1	0	0	0	370	0
2	0.2	10	10	0.5	Scenario4	844	1	0	0	0	370	0
2	0.2	10	10	0.5	Scenario4	845	1	0	0	0	370	0
2	0.2	10	10	0.5	Scenario4	846	1	0	0	0	370	0
2	0.2	10	10	0.5	Scenario4	847	1	0	0	0	370	0
2	0.2	10	10	0.5	Scenario4	848	1	0	0	0	370	0
2	0.2	10	10	0.5	Scenario4	849	1	0	0	0	370	0
2	0.2	10	10	0.5	Scenario4	850	1	0	0	0	370	0
2	0.2	10	10	0.5	Scenario4	851	0	0	0	0	371	<RuntimePrimitiveException>
3	0.2	10	10	0.8	Scenario4	0	8	2	0	0	0	0.11732835
3	0.2	10	10	0.8	Scenario4	1	8	2	0	0	0	0.11732835
3	0.2	10	10	0.8	Scenario4	2	9	2	0	0	0	0.113070283
3	0.2	10	10	0.8	Scenario4	3	13	2	0	0	0	0.095767765
3	0.2	10	10	0.8	Scenario4	4	13	2	0	0	0	0.095767765
3	0.2	10	10	0.8	Scenario4	5	16	1	0	0	0	0.05121604
3	0.2	10	10	0.8	Scenario4	6	18	1	0	0	0	0.046541478
3	0.2	10	10	0.8	Scenario4	7	17	2	0	0	0	0.081640538
3	0.2	10	10	0.8	Scenario4	8	18	2	0	0	0	0.078645557
3	0.2	10	10	0.8	Scenario4	9	19	1	0	0	0	0.044503689
3	0.2	10	10	0.8	Scenario4	10	22	0	0	0	0	0
3	0.2	10	10	0.8	Scenario4	11	22	0	0	0	0	0
3	0.2	10	10	0.8	Scenario4	12	23	0	0	0	0	0
3	0.2	10	10	0.8	Scenario4	13	23	0	0	0	0	0
3	0.2	10	10	0.8	Scenario4	14	25	0	0	0	0	0
3	0.2	10	10	0.8	Scenario4	15	25	0	0	0	0	0
3	0.2	10	10	0.8	Scenario4	16	25	0	0	0	0	0
3	0.2	10	10	0.8	Scenario4	17	27	0	0	0	0	0
3	0.2	10	10	0.8	Scenario4	18	28	0	0	0	0	0
3	0.2	10	10	0.8	Scenario4	19	30	0	0	0	0	0
3	0.2	10	10	0.8	Scenario4	20	30	0	0	0	0	0
3	0.2	10	10	0.8	Scenario4	21	30	0	0	0	0	0
3	0.2	10	10	0.8	Scenario4	22	31	0	0	0	0	0
3	0.2	10	10	0.8	Scenario4	23	30	1	0	0	0	0.029970104
3	0.2	10	10	0.8	Scenario4	24	31	1	0	0	0	0.02910278
3	0.2	10	10	0.8	Scenario4	25	31	1	0	0	0	0.02910278
3	0.2	10	10	0.8	Scenario4	26	31	1	0	0	0	0.02910278
3	0.2	10	10	0.8	Scenario4	27	31	1	0	0	0	0.02910278
3	0.2	10	10	0.8	Scenario4	28	31	1	0	0	0	0.02910278
3	0.2	10	10	0.8	Scenario4	29	31	1	0	0	0	0.02910278
3	0.2	10	10	0.8	Scenario4	30	30	2	0	0	0	0.054062174
3	0.2	10	10	0.8	Scenario4	31	31	2	0	0	0	0.052667352
3	0.2	10	10	0.8	Scenario4	32	33	2	0	0	0	0.050078174
3	0.2	10	10	0.8	Scenario4	33	22	2	0	0	11	0.068427341
3	0.2	10	10	0.8	Scenario4	34	19	1	0	0	15	0.044503689
3	0.2	10	10	0.8	Scenario4	35	17	1	0	0	17	0.048769944
3	0.2	10	10	0.8	Scenario4	36	14	2	0	0	19	0.091895267
3	0.2	10	10	0.8	Scenario4	37	15	1	0	0	19	0.053911679
3	0.2	10	10	0.8	Scenario4	38	15	1	0	0	19	0.053911679
3	0.2	10	10	0.8	Scenario4	39	16	0	0	0	19	0
3	0.2	10	10	0.8	Scenario4	40	16	0	0	0	19	0
3	0.2	10	10	0.8	Scenario4	41	15	0	0	0	20	0
3	0.2	10	10	0.8	Scenario4	42	15	0	0	0	20	0
3	0.2	10	10	0.8	Scenario4	43	14	0	0	0	21	0
3	0.2	10	10	0.8	Scenario4	44	13	1	0	0	21	0.060210227
3	0.2	10	10	0.8	Scenario4	45	13	1	0	0	21	0.060210227
3	0.2	10	10	0.8	Scenario4	46	13	1	0	0	21	0.060210227
3	0.2	10	10	0.8	Scenario4	47	13	1	0	0	21	0.060210227
3	0.2	10	10	0.8	Scenario4	48	13	1	0	0	21	0.060210227
3	0.2	10	10	0.8	Scenario4	49	13	1	0	0	21	0.060210227
3	0.2	10	10	0.8	Scenario4	50	13	1	0	0	21	0.060210227
3	0.2	10	10	0.8	Scenario4	51	13	1	0	0	21	0.060210227
3	0.2	10	10	0.8	Scenario4	52	13	1	0	0	21	0.060210227
3	0.2	10	10	0.8	Scenario4	53	13	1	0	0	21	0.060210227
3	0.2	10	10	0.8	Scenario4	54	13	1	0	0	21	0.060210227
3	0.2	10	10	0.8	Scenario4	55	13	1	0	0	21	0.060210227
3	0.2	10	10	0.8	Scenario4	56	13	1	0	0	21	0.060210227
3	0.2	10	10	0.8	Scenario4	57	13	1	0	0	21	0.060210227
3	0.2	10	10	0.8	Scenario4	58	13	1	0	0	21	0.060210227
3	0.2	10	10	0.8	Scenario4	59	13	1	0	0	21	0.060210227
3	0.2	10	10	0.8	Scenario4	60	13	1	0	0	21	0.060210227
3	0.2	10	10	0.8	Scenario4	61	13	1	0	0	21	0.060210227
3	0.2	10	10	0.8	Scenario4	62	13	1	0	0	21	0.060210227
3	0.2	10	10	0.8	Scenario4	63	14	0	0	0	21	0
3	0.2	10	10	0.8	Scenario4	64	14	0	0	0	21	0
3	0.2	10	10	0.8	Scenario4	65	14	0	0	0	21	0
3	0.2	10	10	0.8	Scenario4	66	14	0	0	0	21	0
3	0.2	10	10	0.8	Scenario4	67	14	0	0	0	21	0
3	0.2	10	10	0.8	Scenario4	68	14	0	0	0	21	0
3	0.2	10	10	0.8	Scenario4	69	14	0	0	0	21	0
3	0.2	10	10	0.8	Scenario4	70	14	0	0	0	21	0
3	0.2	10	10	0.8	Scenario4	71	14	0	0	0	21	0
3	0.2	10	10	0.8	Scenario4	72	14	0	0	0	21	0
3	0.2	10	10	0.8	Scenario4	73	14	0	0	0	21	0
3	0.2	10	10	0.8	Scenario4	74	14	0	0	0	21	0
3	0.2	10	10	0.8	Scenario4	75	14	0	0	0	21	0
3	0.2	10	10	0.8	Scenario4	76	14	0	0	0	21	0
3	0.2	10	10	0.8	Scenario4	77	14	0	0	0	21	0
3	0.2	10	10	0.8	Scenario4	78	13	0	0	0	22	0
3	0.2	10	10	0.8	Scenario4	79	13	0	0	0	22	0
3	0.2	10	10	0.8	Scenario4	80	13	0	0	0	22	0
3	0.2	10	10	0.8	Scenario4	81	13	0	0	0	22	0
3	0.2	10	10	0.8	Scenario4	82	13	0	0	0	22	0
3	0.2	10	10	0.8	Scenario4	83	13	0	0	0	22	0
3	0.2	10	10	0.8	Scenario4	84	13	0	0	0	22	0
3	0.2	10	10	0.8	Scenario4	85	13	0	0	0	22	0
3	0.2	10	10	0.8	Scenario4	86	13	0	0	0	22	0
3	0.2	10	10	0.8	Scenario4	87	13	0	0	0	22	0
3	0.2	10	10	0.8	Scenario4	88	13	0	0	0	22	0
3	0.2	10	10	0.8	Scenario4	89	13	0	0	0	22	0
3	0.2	10	10	0.8	Scenario4	90	13	0	0	0	22	0
3	0.2	10	10	0.8	Scenario4	91	13	0	0	0	22	0
3	0.2	10	10	0.8	Scenario4	92	13	0	0	0	22	0
3	0.2	10	10	0.8	Scenario4	93	13	0	0	0	22	0
3	0.2	10	10	0.8	Scenario4	94	13	0	0	0	22	0
3	0.2	10	10	0.8	Scenario4	95	13	0	0	0	22	0
3	0.2	10	10	0.8	Scenario4	96	13	0	0	0	22	0
3	0.2	10	10	0.8	Scenario4	97	13	0	0	0	22	0
3	0.2	10	10	0.8	Scenario4	98	13	0	0	0	22	0
3	0.2	10	10	0.8	Scenario4	99	13	0	0	0	22	0
3	0.2	10	10	0.8	Scenario4	100	13	0	0	0	22	0
3	0.2	10	10	0.8	Scenario4	101	13	0	0	0	22	0
3	0.2	10	10	0.8	Scenario4	102	13	0	0	0	22	0
3	0.2	10	10	0.8	Scenario4	103	13	0	0	0	22	0
3	0.2	10	10	0.8	Scenario4	104	13	0	0	0	22	0
3	0.2	10	10	0.8	Scenario4	105	13	0	0	0	22	0
3	0.2	10	10	0.8	Scenario4	106	13	0	0	0	22	0
3	0.2	10	10	0.8	Scenario4	107	13	0	0	0	22	0
3	0.2	10	10	0.8	Scenario4	108	13	0	0	0	22	0
3	0.2	10	10	0.8	Scenario4	109	13	0	0	0	22	0
3	0.2	10	10	0.8	Scenario4	110	13	0	0	0	22	0
3	0.2	10	10	0.8	Scenario4	111	13	0	0	0	22	0
3	0.2	10	10	0.8	Scenario4	112	12	1	0	0	22	0.063911462
3	0.2	10	10	0.8	Scenario4	113	12	1	0	0	22	0.063911462
3	0.2	10	10	0.8	Scenario4	114	12	1	0	0	22	0.063911462
3	0.2	10	10	0.8	Scenario4	115	12	1	0	0	22	0.063911462
3	0.2	10	10	0.8	Scenario4	116	12	1	0	0	22	0.063911462
3	0.2	10	10	0.8	Scenario4	117	12	1	0	0	22	0.063911462
3	0.2	10	10	0.8	Scenario4	118	12	1	0	0	22	0.063911462
3	0.2	10	10	0.8	Scenario4	119	12	1	0	0	22	0.063911462
3	0.2	10	10	0.8	Scenario4	120	11	2	0	0	22	0.104164512
3	0.2	10	10	0.8	Scenario4	121	11	2	0	0	22	0.104164512
3	0.2	10	10	0.8	Scenario4	122	11	2	0	0	22	0.104164512
3	0.2	10	10	0.8	Scenario4	123	12	1	0	0	22	0.063911462
3	0.2	10	10	0.8	Scenario4	124	12	1	0	0	22	0.063911462
3	0.2	10	10	0.8	Scenario4	125	12	1	0	0	22	0.063911462
3	0.2	10	10	0.8	Scenario4	126	12	1	0	0	22	0.063911462
3	0.2	10	10	0.8	Scenario4	127	12	1	0	0	22	0.063911462
3	0.2	10	10	0.8	Scenario4	128	13	0	0	0	22	0
3	0.2	10	10	0.8	Scenario4	129	13	0	0	0	22	0
3	0.2	10	10	0.8	Scenario4	130	13	0	0	0	22	0
3	0.2	10	10	0.8	Scenario4	131	13	0	0	0	22	0
3	0.2	10	10	0.8	Scenario4	132	13	0	0	0	22	0
3	0.2	10	10	0.8	Scenario4	133	13	0	0	0	22	0
3	0.2	10	10	0.8	Scenario4	134	13	0	0	0	22	0
3	0.2	10	10	0.8	Scenario4	135	13	0	0	0	22	0
3	0.2	10	10	0.8	Scenario4	136	13	0	0	0	22	0
3	0.2	10	10	0.8	Scenario4	137	13	0	0	0	22	0
3	0.2	10	10	0.8	Scenario4	138	13	0	0	0	22	0
3	0.2	10	10	0.8	Scenario4	139	13	0	0	0	22	0
3	0.2	10	10	0.8	Scenario4	140	13	0	0	0	22	0
3	0.2	10	10	0.8	Scenario4	141	13	0	0	0	22	0
3	0.2	10	10	0.8	Scenario4	142	13	0	0	0	22	0
3	0.2	10	10	0.8	Scenario4	143	11	2	0	0	22	0.104164512
3	0.2	10	10	0.8	Scenario4	144	11	2	0	0	22	0.104164512
3	0.2	10	10	0.8	Scenario4	145	11	2	0	0	22	0.104164512
3	0.2	10	10	0.8	Scenario4	146	12	1	0	0	22	0.063911462
3	0.2	10	10	0.8	Scenario4	147	12	1	0	0	22	0.063911462
3	0.2	10	10	0.8	Scenario4	148	12	1	0	0	22	0.063911462
3	0.2	10	10	0.8	Scenario4	149	12	1	0	0	22	0.063911462
3	0.2	10	10	0.8	Scenario4	150	12	1	0	0	22	0.063911462
3	0.2	10	10	0.8	Scenario4	151	12	1	0	0	22	0.063911462
3	0.2	10	10	0.8	Scenario4	152	13	0	0	0	22	0
3	0.2	10	10	0.8	Scenario4	153	13	0	0	0	22	0
3	0.2	10	10	0.8	Scenario4	154	13	0	0	0	22	0
3	0.2	10	10	0.8	Scenario4	155	12	1	0	0	22	0.063911462
3	0.2	10	10	0.8	Scenario4	156	12	1	0	0	22	0.063911462
3	0.2	10	10	0.8	Scenario4	157	12	1	0	0	22	0.063911462
3	0.2	10	10	0.8	Scenario4	158	13	1	0	0	22	0.060210227
3	0.2	10	10	0.8	Scenario4	159	14	1	0	0	22	0.05689474
3	0.2	10	10	0.8	Scenario4	160	14	1	0	0	22	0.05689474
3	0.2	10	10	0.8	Scenario4	161	14	1	0	0	22	0.05689474
3	0.2	10	10	0.8	Scenario4	162	14	1	0	0	22	0.05689474
3	0.2	10	10	0.8	Scenario4	163	14	1	0	0	22	0.05689474
3	0.2	10	10	0.8	Scenario4	164	15	2	0	0	22	0.088253922
3	0.2	10	10	0.8	Scenario4	165	15	2	0	0	22	0.088253922
3	0.2	10	10	0.8	Scenario4	166	15	2	0	0	22	0.088253922
3	0.2	10	10	0.8	Scenario4	167	15	2	0	0	22	0.088253922
3	0.2	10	10	0.8	Scenario4	168	18	0	0	0	22	0
3	0.2	10	10	0.8	Scenario4	169	19	0	0	0	22	0
3	0.2	10	10	0.8	Scenario4	170	20	0	0	0	22	0
3	0.2	10	10	0.8	Scenario4	171	20	0	0	0	22	0
3	0.2	10	10	0.8	Scenario4	172	21	0	0	0	22	0
3	0.2	10	10	0.8	Scenario4	173	21	0	0	0	22	0
3	0.2	10	10	0.8	Scenario4	174	23	0	0	0	22	0
3	0.2	10	10	0.8	Scenario4	175	25	0	0	0	22	0
3	0.2	10	10	0.8	Scenario4	176	26	0	0	0	22	0
3	0.2	10	10	0.8	Scenario4	177	26	0	0	0	22	0
3	0.2	10	10	0.8	Scenario4	178	28	0	0	0	22	0
3	0.2	10	10	0.8	Scenario4	179	29	0	0	0	22	0
3	0.2	10	10	0.8	Scenario4	180	30	0	0	0	22	0
3	0.2	10	10	0.8	Scenario4	181	31	0	0	0	22	0
3	0.2	10	10	0.8	Scenario4	182	34	0	0	0	22	0
3	0.2	10	10	0.8	Scenario4	183	34	0	0	0	22	0
3	0.2	10	10	0.8	Scenario4	184	34	0	0	0	22	0
3	0.2	10	10	0.8	Scenario4	185	35	0	0	0	22	0
3	0.2	10	10	0.8	Scenario4	186	34	1	0	0	22	0.026776475
3	0.2	10	10	0.8	Scenario4	187	36	1	0	0	22	0.025420847
3	0.2	10	10	0.8	Scenario4	188	36	1	0	0	22	0.025420847
3	0.2	10	10	0.8	Scenario4	189	36	1	0	0	22	0.025420847
3	0.2	10	10	0.8	Scenario4	190	37	1	0	0	22	0.024793019
3	0.2	10	10	0.8	Scenario4	191	39	0	0	0	22	0
3	0.2	10	10	0.8	Scenario4	192	41	1	0	0	22	0.02256295
3	0.2	10	10	0.8	Scenario4	193	43	1	0	0	22	0.021591431
3	0.2	10	10	0.8	Scenario4	194	46	1	0	0	22	0.020281105
3	0.2	10	10	0.8	Scenario4	195	46	1	0	0	22	0.020281105
3	0.2	10	10	0.8	Scenario4	196	47	1	0	0	22	0.019878883
3	0.2	10	10	0.8	Scenario4	197	49	2	0	0	22	0.035870643
3	0.2	10	10	0.8	Scenario4	198	49	2	0	0	22	0.035870643
3	0.2	10	10	0.8	Scenario4	199	49	2	0	0	22	0.035870643
3	0.2	10	10	0.8	Scenario4	200	50	2	0	0	22	0.035243198
3	0.2	10	10	0.8	Scenario4	201	51	2	0	0	22	0.034637147
3	0.2	10	10	0.8	Scenario4	202	53	2	0	0	22	0.033485035
3	0.2	10	10	0.8	Scenario4	203	56	2	0	0	22	0.031892811
3	0.2	10	10	0.8	Scenario4	204	56	2	0	0	22	0.031892811
3	0.2	10	10	0.8	Scenario4	205	56	2	0	0	22	0.031892811
3	0.2	10	10	0.8	Scenario4	206	58	2	0	0	22	0.030912354
3	0.2	10	10	0.8	Scenario4	207	59	2	0	0	22	0.030444256
3	0.2	10	10	0.8	Scenario4	208	61	2	0	0	22	0.02954911
3	0.2	10	10	0.8	Scenario4	209	62	3	0	0	22	0.041548869
3	0.2	10	10	0.8	Scenario4	210	63	2	0	0	22	0.028704834
3	0.2	10	10	0.8	Scenario4	211	63	2	0	0	22	0.028704834
3	0.2	10	10	0.8	Scenario4	212	65	2	0	0	22	0.027907235
3	0.2	10	10	0.8	Scenario4	213	66	2	0	0	22	0.027524753
3	0.2	10	10	0.8	Scenario4	214	67	2	0	0	22	0.027152567
3	0.2	10	10	0.8	Scenario4	215	67	2	0	0	23	0.027152567
3	0.2	10	10	0.8	Scenario4	216	68	2	0	0	23	0.026790268
3	0.2	10	10	0.8	Scenario4	217	69	2	0	0	23	0.02643747
3	0.2	10	10	0.8	Scenario4	218	69	2	0	0	23	0.02643747
3	0.2	10	10	0.8	Scenario4	219	70	1	0	0	23	0.013648222
3	0.2	10	10	0.8	Scenario4	220	71	1	0	0	23	0.013464638
3	0.2	10	10	0.8	Scenario4	221	73	1	0	0	23	0.013111882
3	0.2	10	10	0.8	Scenario4	222	73	1	0	0	23	0.013111882
3	0.2	10	10	0.8	Scenario4	223	73	1	0	0	23	0.013111882
3	0.2	10	10	0.8	Scenario4	224	73	1	0	0	24	0.013111882
3	0.2	10	10	0.8	Scenario4	225	76	1	0	0	24	0.012616064
3	0.2	10	10	0.8	Scenario4	226	78	1	0	0	24	0.012305821
3	0.2	10	10	0.8	Scenario4	227	80	1	0	0	24	0.012010458
3	0.2	10	10	0.8	Scenario4	228	80	1	0	0	25	0.012010458
3	0.2	10	10	0.8	Scenario4	229	81	1	0	0	25	0.011868026
3	0.2	10	10	0.8	Scenario4	230	82	1	0	0	25	0.01172893
3	0.2	10	10	0.8	Scenario4	231	82	1	0	0	25	0.01172893
3	0.2	10	10	0.8	Scenario4	232	82	2	0	0	25	0.022570888
3	0.2	10	10	0.8	Scenario4	233	81	2	0	0	26	0.022827829
3	0.2	10	10	0.8	Scenario4	234	82	2	0	0	26	0.022570888
3	0.2	10	10	0.8	Scenario4	235	81	2	0	0	27	0.022827829
3	0.2	10	10	0.8	Scenario4	236	81	2	0	0	27	0.022827829
3	0.2	10	10	0.8	Scenario4	237	80	3	0	0	27	0.033309435
3	0.2	10	10	0.8	Scenario4	238	83	3	0	0	27	0.03224165
3	0.2	10	10	0.8	Scenario4	239	83	3	0	0	27	0.03224165
3	0.2	10	10	0.8	Scenario4	240	84	3	0	0	27	0.031900679
3	0.2	10	10	0.8	Scenario4	241	84	2	0	0	28	0.022073929
3	0.2	10	10	0.8	Scenario4	242	84	2	0	0	28	0.022073929
3	0.2	10	10	0.8	Scenario4	243	85	2	0	0	28	0.021833544
3	0.2	10	10	0.8	Scenario4	244	85	3	0	0	28	0.031566801
3	0.2	10	10	0.8	Scenario4	245	84	4	0	0	28	0.040995726
3	0.2	10	10	0.8	Scenario4	246	85	4	0	0	29	0.040583676
3	0.2	10	10	0.8	Scenario4	247	86	4	0	0	29	0.040179735
3	0.2	10	10	0.8	Scenario4	248	86	4	0	0	30	0.040179735
3	0.2	10	10	0.8	Scenario4	249	85	4	0	0	32	0.040583676
3	0.2	10	10	0.8	Scenario4	250	85	3	0	0	33	0.031566801
3	0.2	10	10	0.8	Scenario4	251	84	3	0	0	35	0.031900679
3	0.2	10	10	0.8	Scenario4	252	85	3	0	0	36	0.031566801
3	0.2	10	10	0.8	Scenario4	253	84	2	0	0	38	0.022073929
3	0.2	10	10	0.8	Scenario4	254	84	2	0	0	40	0.022073929
3	0.2	10	10	0.8	Scenario4	255	84	2	0	0	40	0.022073929
3	0.2	10	10	0.8	Scenario4	256	84	2	0	0	40	0.022073929
3	0.2	10	10	0.8	Scenario4	257	82	3	0	0	41	0.032589941
3	0.2	10	10	0.8	Scenario4	258	85	3	0	0	41	0.031566801
[truncated: 26,775 more rows]
