# Supplementary material for: The Impact of Cooperation Under Climate Constraints: An Agent-Based Model for Exploring Paleolithic Behavioral Adaptations in the Inner Asian Mountain Corridor
Source: J Archaeol Method Theory. 2025 Sep 20;33(1):8. doi: 10.1007/s10816-025-09739-z (PMC12450231; doi:10.1007/s10816-025-09739-z)
Supplement: Supplementary file 3 — (ZIP 18.1 MB) [file 10816_2025_9739_MOESM3_ESM.zip › simulations/simulations/script/PaleoCOOP_code.R]

#### ANALYSIS FOR THE PAPER ####

#### TIAN SHAN - SCENARIO 1 ####

library (ggplot2)
library (dplyr)
library (gridExtra)
library (grid)
library (reshape2)


TienShan_Scenario1 <- PaleoCOOP_model_Scenario1_TienShan
TienShan_Scenario1

#Run 1. alpha 0.2 / cost-coop 10 / prob.coop 0.2

TienShan_Scenario1_run1 <- subset(TienShan_Scenario1, run == 1)
TienShan_Scenario1_run1


TienShan_Scenario_1_run1_results <- reshape2::melt(TienShan_Scenario1_run1, 
                                                   id.vars = "months", 
                                                   measure.vars = c("cooperators", "defectors"))


TienShan_Scenario_1_run1_results_plot <- ggplot(TienShan_Scenario_1_run1_results, aes(x=months, y=value)) +
  geom_line(aes(colour=variable), size=1) +  # Cambia 'measure.vars' a 'variable'
  labs(x="Months", y="Population", 
       title="Tian Shan. Scenario 1. alpha 0.2 / cost-coop 10 / prob.coop 0.2",
       color="Legend") +
  scale_color_manual(values=c('darkseagreen3', 'coral1')) +
  theme_minimal() + 
  theme(legend.title=element_blank()) +
  theme(plot.title = element_text(hjust = 0.5)) +
  scale_x_continuous(limits = c(0, 868), expand = c(0, 0)) +
  scale_y_continuous(limits = c(0, 150), expand = c(0, 0))


print(TienShan_Scenario_1_run1_results_plot)


#Run 2. alpha 0.2 / cost-coop 10 / prob.coop 0.5

TienShan_Scenario1_run2 <- subset(TienShan_Scenario1, run == 2)
TienShan_Scenario1_run2


TienShan_Scenario_1_run2_results <- reshape2::melt(TienShan_Scenario1_run2, 
                                                   id.vars = "months", 
                                                   measure.vars = c("cooperators", "defectors"))


TienShan_Scenario_1_run2_results_plot <- ggplot(TienShan_Scenario_1_run2_results, aes(x=months, y=value)) +
  geom_line(aes(colour=variable), size=1) +  # Cambia 'measure.vars' a 'variable'
  labs(x="Months", y="Population", 
       title="Tian Shan. Scenario 1. alpha 0.2 / cost-coop 10 / prob.coop 0.5",
       color="Legend") +
  scale_color_manual(values=c('darkseagreen3', 'coral1')) +
  theme_minimal() + 
  theme(legend.title=element_blank()) +
  theme(plot.title = element_text(hjust = 0.5)) +
  scale_x_continuous(limits = c(0, 860), expand = c(0, 0)) +
  scale_y_continuous(limits = c(0, 200), expand = c(0, 0))


print(TienShan_Scenario_1_run2_results_plot)


#Run 3. alpha 0.2 / cost-coop 10 / prob.coop 0.8

TienShan_Scenario1_run3 <- subset(TienShan_Scenario1, run == 3)
TienShan_Scenario1_run3

TienShan_Scenario_1_run3_results <- reshape2::melt(TienShan_Scenario1_run3, 
                                                   id.vars = "months", 
                                                   measure.vars = c("cooperators", "defectors"))


TienShan_Scenario_1_run3_results_plot <- ggplot(TienShan_Scenario_1_run3_results, aes(x=months, y=value)) +
  geom_line(aes(colour=variable), size=1) +  # Cambia 'measure.vars' a 'variable'
  labs(x="Months", y="Population", 
       title="Tian Shan. Scenario 1. alpha 0.2 / cost-coop 10 / prob.coop 0.8",
       color="Legend") +
  scale_color_manual(values=c('darkseagreen3', 'coral1')) +
  theme_minimal() + 
  theme(legend.title=element_blank()) +
  theme(plot.title = element_text(hjust = 0.5)) +
  scale_x_continuous(limits = c(0, 860), expand = c(0, 0)) +
  scale_y_continuous(limits = c(0, 300), expand = c(0, 0))


print(TienShan_Scenario_1_run3_results_plot)

#Run 4. alpha 0.2 / cost-coop 20 / prob.coop 0.2

TienShan_Scenario1_run4 <- subset(TienShan_Scenario1, run == 4)
TienShan_Scenario1_run4

TienShan_Scenario_1_run4_results <- reshape2::melt(TienShan_Scenario1_run4, 
                                                   id.vars = "months", 
                                                   measure.vars = c("cooperators", "defectors"))


TienShan_Scenario_1_run4_results_plot <- ggplot(TienShan_Scenario_1_run4_results, aes(x=months, y=value)) +
  geom_line(aes(colour=variable), size=1) +  # Cambia 'measure.vars' a 'variable'
  labs(x="Months", y="Population", 
       title="Tian Shan. Scenario 1. alpha 0.2 / cost-coop 20 / prob.coop 0.2",
       color="Legend") +
  scale_color_manual(values=c('darkseagreen3', 'coral1')) +
  theme_minimal() + 
  theme(legend.title=element_blank()) +
  theme(plot.title = element_text(hjust = 0.5)) +
  scale_x_continuous(limits = c(0, 860), expand = c(0, 0)) +
  scale_y_continuous(limits = c(0, 150), expand = c(0, 0))


print(TienShan_Scenario_1_run4_results_plot)


#Run 5. alpha 0.2 / cost-coop 20 / prob.coop 0.5

TienShan_Scenario1_run5 <- subset(TienShan_Scenario1, run == 5)
TienShan_Scenario1_run5

TienShan_Scenario_1_run5_results <- reshape2::melt(TienShan_Scenario1_run5, 
                                                   id.vars = "months", 
                                                   measure.vars = c("cooperators", "defectors"))


TienShan_Scenario_1_run5_results_plot <- ggplot(TienShan_Scenario_1_run5_results, aes(x=months, y=value)) +
  geom_line(aes(colour=variable), size=1) +  # Cambia 'measure.vars' a 'variable'
  labs(x="Months", y="Population", 
       title="Tian Shan. Scenario 1. alpha 0.2 / cost-coop 20 / prob.coop 0.5",
       color="Legend") +
  scale_color_manual(values=c('darkseagreen3', 'coral1')) +
  theme_minimal() + 
  theme(legend.title=element_blank()) +
  theme(plot.title = element_text(hjust = 0.5)) +
  scale_x_continuous(limits = c(0, 860), expand = c(0, 0)) +
  scale_y_continuous(limits = c(0, 180), expand = c(0, 0))


print(TienShan_Scenario_1_run5_results_plot)


#Run 6. alpha 0.2 / cost-coop 20 / prob.coop 0.8

TienShan_Scenario1_run6 <- subset(TienShan_Scenario1, run == 6)
TienShan_Scenario1_run6

TienShan_Scenario_1_run6_results <- reshape2::melt(TienShan_Scenario1_run6, 
                                                   id.vars = "months", 
                                                   measure.vars = c("cooperators", "defectors"))


TienShan_Scenario_1_run6_results_plot <- ggplot(TienShan_Scenario_1_run6_results, aes(x=months, y=value)) +
  geom_line(aes(colour=variable), size=1) +  # Cambia 'measure.vars' a 'variable'
  labs(x="Months", y="Population", 
       title="Tian Shan. Scenario 1. alpha 0.2 / cost-coop 20 / prob.coop 0.8",
       color="Legend") +
  scale_color_manual(values=c('darkseagreen3', 'coral1')) +
  theme_minimal() + 
  theme(legend.title=element_blank()) +
  theme(plot.title = element_text(hjust = 0.5)) +
  scale_x_continuous(limits = c(0, 860), expand = c(0, 0)) +
  scale_y_continuous(limits = c(0, 300), expand = c(0, 0))

print(TienShan_Scenario_1_run6_results_plot)


#Run 7. alpha 0.2 / cost-coop 50 / prob.coop 0.2

TienShan_Scenario1_run7 <- subset(TienShan_Scenario1, run == 7)
TienShan_Scenario1_run7

TienShan_Scenario_1_run7_results <- reshape2::melt(TienShan_Scenario1_run7, 
                                                   id.vars = "months", 
                                                   measure.vars = c("cooperators", "defectors"))


TienShan_Scenario_1_run7_results_plot <- ggplot(TienShan_Scenario_1_run7_results, aes(x=months, y=value)) +
  geom_line(aes(colour=variable), size=1) +  # Cambia 'measure.vars' a 'variable'
  labs(x="Months", y="Population", 
       title="Tian Shan. Scenario 1. alpha 0.2 / cost-coop 50 / prob.coop 0.2",
       color="Legend") +
  scale_color_manual(values=c('darkseagreen3', 'coral1')) +
  theme_minimal() + 
  theme(legend.title=element_blank()) +
  theme(plot.title = element_text(hjust = 0.5)) +
  scale_x_continuous(limits = c(0, 850), expand = c(0, 0)) +
  scale_y_continuous(limits = c(0, 150), expand = c(0, 0))

print(TienShan_Scenario_1_run7_results_plot)


#Run 8. alpha 0.2 / cost-coop 50 / prob.coop 0.5

TienShan_Scenario1_run8 <- subset(TienShan_Scenario1, run == 8)
TienShan_Scenario1_run8

TienShan_Scenario_1_run8_results <- reshape2::melt(TienShan_Scenario1_run8, 
                                                   id.vars = "months", 
                                                   measure.vars = c("cooperators", "defectors"))


TienShan_Scenario_1_run8_results_plot <- ggplot(TienShan_Scenario_1_run8_results, aes(x=months, y=value)) +
  geom_line(aes(colour=variable), size=1) +  # Cambia 'measure.vars' a 'variable'
  labs(x="Months", y="Population", 
       title="Tian Shan. Scenario 1. alpha 0.2 / cost-coop 50 / prob.coop 0.5",
       color="Legend") +
  scale_color_manual(values=c('darkseagreen3', 'coral1')) +
  theme_minimal() + 
  theme(legend.title=element_blank()) +
  theme(plot.title = element_text(hjust = 0.5)) +
  scale_x_continuous(limits = c(0, 870), expand = c(0, 0)) +
  scale_y_continuous(limits = c(0, 200), expand = c(0, 0))

print(TienShan_Scenario_1_run8_results_plot)


#Run 9. alpha 0.2 / cost-coop 50 / prob.coop 0.8


TienShan_Scenario1_run9 <- subset(TienShan_Scenario1, run == 9)
TienShan_Scenario1_run9

TienShan_Scenario_1_run9_results <- reshape2::melt(TienShan_Scenario1_run9, 
                                                   id.vars = "months", 
                                                   measure.vars = c("cooperators", "defectors"))


TienShan_Scenario_1_run9_results_plot <- ggplot(TienShan_Scenario_1_run9_results, aes(x=months, y=value)) +
  geom_line(aes(colour=variable), size=1) +  # Cambia 'measure.vars' a 'variable'
  labs(x="Months", y="Population", 
       title="Tian Shan. Scenario 1. alpha 0.2 / cost-coop 50 / prob.coop 0.8",
       color="Legend") +
  scale_color_manual(values=c('darkseagreen3', 'coral1')) +
  theme_minimal() + 
  theme(legend.title=element_blank()) +
  theme(plot.title = element_text(hjust = 0.5)) +
  scale_x_continuous(limits = c(0, 870), expand = c(0, 0)) +
  scale_y_continuous(limits = c(0, 200), expand = c(0, 0))

print(TienShan_Scenario_1_run9_results_plot)


#Run 10. alpha 0.5 / cost-coop 10 / prob.coop 0.2


TienShan_Scenario1_run10 <- subset(TienShan_Scenario1, run == 10)
TienShan_Scenario1_run10

TienShan_Scenario_1_run10_results <- reshape2::melt(TienShan_Scenario1_run10, 
                                                   id.vars = "months", 
                                                   measure.vars = c("cooperators", "defectors"))


TienShan_Scenario_1_run10_results_plot <- ggplot(TienShan_Scenario_1_run10_results, aes(x=months, y=value)) +
  geom_line(aes(colour=variable), size=1) +  # Cambia 'measure.vars' a 'variable'
  labs(x="Months", y="Population", 
       title="Tian Shan. Scenario 1. alpha 0.5 / cost-coop 10 / prob.coop 0.2",
       color="Legend") +
  scale_color_manual(values=c('darkseagreen3', 'coral1')) +
  theme_minimal() + 
  theme(legend.title=element_blank()) +
  theme(plot.title = element_text(hjust = 0.5)) +
  scale_x_continuous(limits = c(0, 860), expand = c(0, 0)) +
  scale_y_continuous(limits = c(0, 120), expand = c(0, 0))

print(TienShan_Scenario_1_run10_results_plot)


#Run 11. alpha 0.5 / cost-coop 10 / prob.coop 0.5


TienShan_Scenario1_run11 <- subset(TienShan_Scenario1, run == 11)
TienShan_Scenario1_run11

TienShan_Scenario_1_run11_results <- reshape2::melt(TienShan_Scenario1_run11, 
                                                    id.vars = "months", 
                                                    measure.vars = c("cooperators", "defectors"))


TienShan_Scenario_1_run11_results_plot <- ggplot(TienShan_Scenario_1_run11_results, aes(x=months, y=value)) +
  geom_line(aes(colour=variable), size=1) +  # Cambia 'measure.vars' a 'variable'
  labs(x="Months", y="Population", 
       title="Tian Shan. Scenario 1. alpha 0.5 / cost-coop 10 / prob.coop 0.5",
       color="Legend") +
  scale_color_manual(values=c('darkseagreen3', 'coral1')) +
  theme_minimal() + 
  theme(legend.title=element_blank()) +
  theme(plot.title = element_text(hjust = 0.5)) +
  scale_x_continuous(limits = c(0, 860), expand = c(0, 0)) +
  scale_y_continuous(limits = c(0, 200), expand = c(0, 0))

print(TienShan_Scenario_1_run11_results_plot)


#Run 12. alpha 0.5 / cost-coop 10 / prob.coop 0.8


TienShan_Scenario1_run12 <- subset(TienShan_Scenario1, run == 12)
TienShan_Scenario1_run12

TienShan_Scenario_1_run12_results <- reshape2::melt(TienShan_Scenario1_run12, 
                                                    id.vars = "months", 
                                                    measure.vars = c("cooperators", "defectors"))


TienShan_Scenario_1_run12_results_plot <- ggplot(TienShan_Scenario_1_run12_results, aes(x=months, y=value)) +
  geom_line(aes(colour=variable), size=1) +  # Cambia 'measure.vars' a 'variable'
  labs(x="Months", y="Population", 
       title="Tian Shan. Scenario 1. alpha 0.5 / cost-coop 10 / prob.coop 0.8",
       color="Legend") +
  scale_color_manual(values=c('darkseagreen3', 'coral1')) +
  theme_minimal() + 
  theme(legend.title=element_blank()) +
  theme(plot.title = element_text(hjust = 0.5)) +
  scale_x_continuous(limits = c(0, 890), expand = c(0, 0)) +
  scale_y_continuous(limits = c(0, 300), expand = c(0, 0))

print(TienShan_Scenario_1_run12_results_plot)


#Run 13.alpha 0.5 / cost-coop 20 / prob.coop 0.2


TienShan_Scenario1_run13 <- subset(TienShan_Scenario1, run == 13)
TienShan_Scenario1_run13

TienShan_Scenario_1_run13_results <- reshape2::melt(TienShan_Scenario1_run13, 
                                                    id.vars = "months", 
                                                    measure.vars = c("cooperators", "defectors"))


TienShan_Scenario_1_run13_results_plot <- ggplot(TienShan_Scenario_1_run13_results, aes(x=months, y=value)) +
  geom_line(aes(colour=variable), size=1) +  # Cambia 'measure.vars' a 'variable'
  labs(x="Months", y="Population", 
       title="Tian Shan. Scenario 1. alpha 0.5 / cost-coop 20 / prob.coop 0.2",
       color="Legend") +
  scale_color_manual(values=c('darkseagreen3', 'coral1')) +
  theme_minimal() + 
  theme(legend.title=element_blank()) +
  theme(plot.title = element_text(hjust = 0.5)) +
  scale_x_continuous(limits = c(0, 850), expand = c(0, 0)) +
  scale_y_continuous(limits = c(0, 120), expand = c(0, 0))

print(TienShan_Scenario_1_run13_results_plot)


#Run 14. alpha 0.5 / cost-coop 20 / prob.coop 0.5


TienShan_Scenario1_run14 <- subset(TienShan_Scenario1, run == 14)
TienShan_Scenario1_run14

TienShan_Scenario_1_run14_results <- reshape2::melt(TienShan_Scenario1_run14, 
                                                    id.vars = "months", 
                                                    measure.vars = c("cooperators", "defectors"))


TienShan_Scenario_1_run14_results_plot <- ggplot(TienShan_Scenario_1_run14_results, aes(x=months, y=value)) +
  geom_line(aes(colour=variable), size=1) +  # Cambia 'measure.vars' a 'variable'
  labs(x="Months", y="Population", 
       title="Tian Shan. Scenario 1. alpha 0.5 / cost-coop 20 / prob.coop 0.5",
       color="Legend") +
  scale_color_manual(values=c('darkseagreen3', 'coral1')) +
  theme_minimal() + 
  theme(legend.title=element_blank()) +
  theme(plot.title = element_text(hjust = 0.5)) +
  scale_x_continuous(limits = c(0, 860), expand = c(0, 0)) +
  scale_y_continuous(limits = c(0, 200), expand = c(0, 0))

print(TienShan_Scenario_1_run14_results_plot)


#Run 15. alpha 0.5 / cost-coop 20 / prob.coop 0.8


TienShan_Scenario1_run15 <- subset(TienShan_Scenario1, run == 15)
TienShan_Scenario1_run15

TienShan_Scenario_1_run15_results <- reshape2::melt(TienShan_Scenario1_run15, 
                                                    id.vars = "months", 
                                                    measure.vars = c("cooperators", "defectors"))


TienShan_Scenario_1_run15_results_plot <- ggplot(TienShan_Scenario_1_run15_results, aes(x=months, y=value)) +
  geom_line(aes(colour=variable), size=1) +  # Cambia 'measure.vars' a 'variable'
  labs(x="Months", y="Population", 
       title="Tian Shan. Scenario 1. alpha 0.5 / cost-coop 20 / prob.coop 0.8",
       color="Legend") +
  scale_color_manual(values=c('darkseagreen3', 'coral1')) +
  theme_minimal() + 
  theme(legend.title=element_blank()) +
  theme(plot.title = element_text(hjust = 0.5)) +
  scale_x_continuous(limits = c(0, 880), expand = c(0, 0)) +
  scale_y_continuous(limits = c(0, 300), expand = c(0, 0))

print(TienShan_Scenario_1_run15_results_plot)


#Run 16. alpha 0.5 / cost-coop 50 / prob.coop 0.2


TienShan_Scenario1_run16 <- subset(TienShan_Scenario1, run == 16)
TienShan_Scenario1_run16

TienShan_Scenario_1_run16_results <- reshape2::melt(TienShan_Scenario1_run16, 
                                                    id.vars = "months", 
                                                    measure.vars = c("cooperators", "defectors"))


TienShan_Scenario_1_run16_results_plot <- ggplot(TienShan_Scenario_1_run16_results, aes(x=months, y=value)) +
  geom_line(aes(colour=variable), size=1) +  # Cambia 'measure.vars' a 'variable'
  labs(x="Months", y="Population", 
       title="Tian Shan. Scenario 1. alpha 0.5 / cost-coop 50 / prob.coop 0.2",
       color="Legend") +
  scale_color_manual(values=c('darkseagreen3', 'coral1')) +
  theme_minimal() + 
  theme(legend.title=element_blank()) +
  theme(plot.title = element_text(hjust = 0.5)) +
  scale_x_continuous(limits = c(0, 850), expand = c(0, 0)) +
  scale_y_continuous(limits = c(0, 120), expand = c(0, 0))

print(TienShan_Scenario_1_run16_results_plot)


#Run 17. alpha 0.5 / cost-coop 50 / prob.coop 0.5

TienShan_Scenario1_run17 <- subset(TienShan_Scenario1, run == 17)
TienShan_Scenario1_run17

TienShan_Scenario_1_run17_results <- reshape2::melt(TienShan_Scenario1_run17, 
                                                    id.vars = "months", 
                                                    measure.vars = c("cooperators", "defectors"))


TienShan_Scenario_1_run17_results_plot <- ggplot(TienShan_Scenario_1_run17_results, aes(x=months, y=value)) +
  geom_line(aes(colour=variable), size=1) +  # Cambia 'measure.vars' a 'variable'
  labs(x="Months", y="Population", 
       title="Tian Shan. Scenario 1. alpha 0.5 / cost-coop 50 / prob.coop 0.5",
       color="Legend") +
  scale_color_manual(values=c('darkseagreen3', 'coral1')) +
  theme_minimal() + 
  theme(legend.title=element_blank()) +
  theme(plot.title = element_text(hjust = 0.5)) +
  scale_x_continuous(limits = c(0, 860), expand = c(0, 0)) +
  scale_y_continuous(limits = c(0, 200), expand = c(0, 0))

print(TienShan_Scenario_1_run17_results_plot)


#Run 18. alpha 0.5 / cost-coop 50 / prob.coop 0.8


TienShan_Scenario1_run18 <- subset(TienShan_Scenario1, run == 18)
TienShan_Scenario1_run18

TienShan_Scenario_1_run18_results <- reshape2::melt(TienShan_Scenario1_run18, 
                                                    id.vars = "months", 
                                                    measure.vars = c("cooperators", "defectors"))


TienShan_Scenario_1_run18_results_plot <- ggplot(TienShan_Scenario_1_run18_results, aes(x=months, y=value)) +
  geom_line(aes(colour=variable), size=1) +  # Cambia 'measure.vars' a 'variable'
  labs(x="Months", y="Population", 
       title="Tian Shan. Scenario 1. alpha 0.5 / cost-coop 50 / prob.coop 0.8",
       color="Legend") +
  scale_color_manual(values=c('darkseagreen3', 'coral1')) +
  theme_minimal() + 
  theme(legend.title=element_blank()) +
  theme(plot.title = element_text(hjust = 0.5)) +
  scale_x_continuous(limits = c(0, 880), expand = c(0, 0)) +
  scale_y_continuous(limits = c(0, 200), expand = c(0, 0))

print(TienShan_Scenario_1_run18_results_plot)


#Run 19. alpha 0.8 / cost-coop 10 / prob.coop 0.2


TienShan_Scenario1_run19 <- subset(TienShan_Scenario1, run == 19)
TienShan_Scenario1_run19

TienShan_Scenario_1_run19_results <- reshape2::melt(TienShan_Scenario1_run19, 
                                                    id.vars = "months", 
                                                    measure.vars = c("cooperators", "defectors"))


TienShan_Scenario_1_run19_results_plot <- ggplot(TienShan_Scenario_1_run19_results, aes(x=months, y=value)) +
  geom_line(aes(colour=variable), size=1) +  # Cambia 'measure.vars' a 'variable'
  labs(x="Months", y="Population", 
       title="Tian Shan. Scenario 1. alpha 0.8 / cost-coop 10 / prob.coop 0.2",
       color="Legend") +
  scale_color_manual(values=c('darkseagreen3', 'coral1')) +
  theme_minimal() + 
  theme(legend.title=element_blank()) +
  theme(plot.title = element_text(hjust = 0.5)) +
  scale_x_continuous(limits = c(0, 850), expand = c(0, 0)) +
  scale_y_continuous(limits = c(0, 120), expand = c(0, 0))

print(TienShan_Scenario_1_run19_results_plot)


#Run 20. alpha 0.8 / cost-coop 10 / prob.coop 0.5


TienShan_Scenario1_run20 <- subset(TienShan_Scenario1, run == 20)
TienShan_Scenario1_run20

TienShan_Scenario_1_run20_results <- reshape2::melt(TienShan_Scenario1_run20, 
                                                    id.vars = "months", 
                                                    measure.vars = c("cooperators", "defectors"))


TienShan_Scenario_1_run20_results_plot <- ggplot(TienShan_Scenario_1_run20_results, aes(x=months, y=value)) +
  geom_line(aes(colour=variable), size=1) +  # Cambia 'measure.vars' a 'variable'
  labs(x="Months", y="Population", 
       title="Tian Shan. Scenario 1. alpha 0.8 / cost-coop 10 / prob.coop 0.5",
       color="Legend") +
  scale_color_manual(values=c('darkseagreen3', 'coral1')) +
  theme_minimal() + 
  theme(legend.title=element_blank()) +
  theme(plot.title = element_text(hjust = 0.5)) +
  scale_x_continuous(limits = c(0, 890), expand = c(0, 0)) +
  scale_y_continuous(limits = c(0, 200), expand = c(0, 0))

print(TienShan_Scenario_1_run20_results_plot)


#Run 21. alpha 0.8 / cost-coop 10 / prob.coop 0.8

TienShan_Scenario1_run21 <- subset(TienShan_Scenario1, run == 21)
TienShan_Scenario1_run21

TienShan_Scenario_1_run21_results <- reshape2::melt(TienShan_Scenario1_run21, 
                                                    id.vars = "months", 
                                                    measure.vars = c("cooperators", "defectors"))


TienShan_Scenario_1_run21_results_plot <- ggplot(TienShan_Scenario_1_run21_results, aes(x=months, y=value)) +
  geom_line(aes(colour=variable), size=1) +  # Cambia 'measure.vars' a 'variable'
  labs(x="Months", y="Population", 
       title="Tian Shan. Scenario 1. alpha 0.8 / cost-coop 10 / prob.coop 0.8",
       color="Legend") +
  scale_color_manual(values=c('darkseagreen3', 'coral1')) +
  theme_minimal() + 
  theme(legend.title=element_blank()) +
  theme(plot.title = element_text(hjust = 0.5)) +
  scale_x_continuous(limits = c(0, 1000), expand = c(0, 0)) +
  scale_y_continuous(limits = c(0, 250), expand = c(0, 0))

print(TienShan_Scenario_1_run21_results_plot)


#Run 22. alpha 0.8 / cost-coop 20 / prob.coop 0.2


TienShan_Scenario1_run22 <- subset(TienShan_Scenario1, run == 22)
TienShan_Scenario1_run22

TienShan_Scenario_1_run22_results <- reshape2::melt(TienShan_Scenario1_run22, 
                                                    id.vars = "months", 
                                                    measure.vars = c("cooperators", "defectors"))


TienShan_Scenario_1_run22_results_plot <- ggplot(TienShan_Scenario_1_run22_results, aes(x=months, y=value)) +
  geom_line(aes(colour=variable), size=1) +  # Cambia 'measure.vars' a 'variable'
  labs(x="Months", y="Population", 
       title="Tian Shan. Scenario 1. alpha 0.8 / cost-coop 20 / prob.coop 0.2",
       color="Legend") +
  scale_color_manual(values=c('darkseagreen3', 'coral1')) +
  theme_minimal() + 
  theme(legend.title=element_blank()) +
  theme(plot.title = element_text(hjust = 0.5)) +
  scale_x_continuous(limits = c(0, 860), expand = c(0, 0)) +
  scale_y_continuous(limits = c(0, 120), expand = c(0, 0))

print(TienShan_Scenario_1_run22_results_plot)


#Run 23. alpha 0.8 / cost-coop 20 / prob.coop 0.5


TienShan_Scenario1_run23 <- subset(TienShan_Scenario1, run == 23)
TienShan_Scenario1_run23

TienShan_Scenario_1_run23_results <- reshape2::melt(TienShan_Scenario1_run23, 
                                                    id.vars = "months", 
                                                    measure.vars = c("cooperators", "defectors"))


TienShan_Scenario_1_run23_results_plot <- ggplot(TienShan_Scenario_1_run23_results, aes(x=months, y=value)) +
  geom_line(aes(colour=variable), size=1) +  # Cambia 'measure.vars' a 'variable'
  labs(x="Months", y="Population", 
       title="Tian Shan. Scenario 1. alpha 0.8 / cost-coop 20 / prob.coop 0.5",
       color="Legend") +
  scale_color_manual(values=c('darkseagreen3', 'coral1')) +
  theme_minimal() + 
  theme(legend.title=element_blank()) +
  theme(plot.title = element_text(hjust = 0.5)) +
  scale_x_continuous(limits = c(0, 870), expand = c(0, 0)) +
  scale_y_continuous(limits = c(0, 200), expand = c(0, 0))

print(TienShan_Scenario_1_run23_results_plot)


#Run 24. alpha 0.8 / cost-coop 20 / prob.coop 0.8


TienShan_Scenario1_run24 <- subset(TienShan_Scenario1, run == 24)
TienShan_Scenario1_run24

TienShan_Scenario_1_run24_results <- reshape2::melt(TienShan_Scenario1_run24, 
                                                    id.vars = "months", 
                                                    measure.vars = c("cooperators", "defectors"))


TienShan_Scenario_1_run24_results_plot <- ggplot(TienShan_Scenario_1_run24_results, aes(x=months, y=value)) +
  geom_line(aes(colour=variable), size=1) +  # Cambia 'measure.vars' a 'variable'
  labs(x="Months", y="Population", 
       title="Tian Shan. Scenario 1. alpha 0.8 / cost-coop 20 / prob.coop 0.8",
       color="Legend") +
  scale_color_manual(values=c('darkseagreen3', 'coral1')) +
  theme_minimal() + 
  theme(legend.title=element_blank()) +
  theme(plot.title = element_text(hjust = 0.5)) +
  scale_x_continuous(limits = c(0, 1000), expand = c(0, 0)) +
  scale_y_continuous(limits = c(0, 250), expand = c(0, 0))

print(TienShan_Scenario_1_run24_results_plot)


#Run 25. alpha 0.8 / cost-coop 50 / prob.coop 0.2


TienShan_Scenario1_run25 <- subset(TienShan_Scenario1, run == 25)
TienShan_Scenario1_run25

TienShan_Scenario_1_run25_results <- reshape2::melt(TienShan_Scenario1_run25, 
                                                    id.vars = "months", 
                                                    measure.vars = c("cooperators", "defectors"))


TienShan_Scenario_1_run25_results_plot <- ggplot(TienShan_Scenario_1_run25_results, aes(x=months, y=value)) +
  geom_line(aes(colour=variable), size=1) +  # Cambia 'measure.vars' a 'variable'
  labs(x="Months", y="Population", 
       title="Tian Shan. Scenario 1. alpha 0.8 / cost-coop 50 / prob.coop 0.2",
       color="Legend") +
  scale_color_manual(values=c('darkseagreen3', 'coral1')) +
  theme_minimal() + 
  theme(legend.title=element_blank()) +
  theme(plot.title = element_text(hjust = 0.5)) +
  scale_x_continuous(limits = c(0, 850), expand = c(0, 0)) +
  scale_y_continuous(limits = c(0, 120), expand = c(0, 0))

print(TienShan_Scenario_1_run25_results_plot)


#Run 26. alpha 0.8 / cost-coop 50 / prob.coop 0.5


TienShan_Scenario1_run26 <- subset(TienShan_Scenario1, run == 26)
TienShan_Scenario1_run26

TienShan_Scenario_1_run26_results <- reshape2::melt(TienShan_Scenario1_run26, 
                                                    id.vars = "months", 
                                                    measure.vars = c("cooperators", "defectors"))


TienShan_Scenario_1_run26_results_plot <- ggplot(TienShan_Scenario_1_run26_results, aes(x=months, y=value)) +
  geom_line(aes(colour=variable), size=1) +  # Cambia 'measure.vars' a 'variable'
  labs(x="Months", y="Population", 
       title="Tian Shan. Scenario 1. alpha 0.8 / cost-coop 50 / prob.coop 0.5",
       color="Legend") +
  scale_color_manual(values=c('darkseagreen3', 'coral1')) +
  theme_minimal() + 
  theme(legend.title=element_blank()) +
  theme(plot.title = element_text(hjust = 0.5)) +
  scale_x_continuous(limits = c(0, 1200), expand = c(0, 0)) +
  scale_y_continuous(limits = c(0, 220), expand = c(0, 0))

print(TienShan_Scenario_1_run26_results_plot)


#Run 27 alpha 0.8 / cost-coop 50 / prob.coop 0.8


TienShan_Scenario1_run27 <- subset(TienShan_Scenario1, run == 27)
TienShan_Scenario1_run27

TienShan_Scenario_1_run27_results <- reshape2::melt(TienShan_Scenario1_run27, 
                                                    id.vars = "months", 
                                                    measure.vars = c("cooperators", "defectors"))


TienShan_Scenario_1_run27_results_plot <- ggplot(TienShan_Scenario_1_run27_results, aes(x=months, y=value)) +
  geom_line(aes(colour=variable), size=1) +  # Cambia 'measure.vars' a 'variable'
  labs(x="Months", y="Population", 
       title="Tian Shan. Scenario 1. alpha 0.8 / cost-coop 50 / prob.coop 0.8",
       color="Legend") +
  scale_color_manual(values=c('darkseagreen3', 'coral1')) +
  theme_minimal() + 
  theme(legend.title=element_blank()) +
  theme(plot.title = element_text(hjust = 0.5)) +
  scale_x_continuous(limits = c(0, 870), expand = c(0, 0)) +
  scale_y_continuous(limits = c(0, 200), expand = c(0, 0))

print(TienShan_Scenario_1_run27_results_plot)


#### together prob. 0.20 ####

scenario1_prob20 = grid.arrange(TienShan_Scenario_1_run1_results_plot,
                                TienShan_Scenario_1_run4_results_plot,
                                TienShan_Scenario_1_run7_results_plot,
                                TienShan_Scenario_1_run10_results_plot,
                                TienShan_Scenario_1_run13_results_plot,
                                TienShan_Scenario_1_run16_results_plot,
                                TienShan_Scenario_1_run19_results_plot,
                                TienShan_Scenario_1_run22_results_plot,
                                TienShan_Scenario_1_run25_results_plot,
    top = textGrob("Scenario 1 Tian Shan, prob.coop: 0.20", gp = gpar(fontsize = unit(20, "lines"))), nrow = 3)

#scenario1_prob20 = grid.arrange(scenario3_alpha5_a, scenario3_alpha5_b, scenario3_alpha5_c, scenario3_alpha5_d, scenario3_alpha8_e, scenario3_alpha8_f, scenario3_alpha8_g, scenario3_alpha8_h, top = textGrob("Scenario 1 Tian Shan", gp = gpar(fontsize = unit(20, "lines"))), nrow = 2)

scenario1_prob20

## COMBINED all the graphics in one plot because there are a lot!!


# List of all the simulations
simulations_tienshan_20 <- list(TienShan_Scenario_1_run1_results,
                    TienShan_Scenario_1_run4_results,
                    TienShan_Scenario_1_run7_results,
                    TienShan_Scenario_1_run10_results,
                    TienShan_Scenario_1_run13_results,
                    TienShan_Scenario_1_run16_results,
                    TienShan_Scenario_1_run19_results,
                    TienShan_Scenario_1_run22_results,
                    TienShan_Scenario_1_run25_results)

# join in one data frame
combined_simulation_tienshan_20 <- bind_rows(simulations_tienshan_20, .id = "SimulationID")


summary_simulation_tienshan20 <- combined_simulation_tienshan_20 %>%
  group_by(months, variable) %>%
  summarise(
    mean_value = mean(value),
    sd_value = sd(value),
    min_value = min(value),
    max_value = max(value),
    .groups = "drop"
  )


summary_simulation_tienshan20


plot_tienshan_20 <- ggplot(summary_simulation_tienshan20, aes(x = months, y = mean_value, color = variable, fill = variable)) +
  # Banda de min-max
  geom_ribbon(aes(ymin = min_value, ymax = max_value), alpha = 0.4, color = NA) +
  # sd
  geom_ribbon(aes(ymin = mean_value - sd_value, ymax = mean_value + sd_value), alpha = 0.1, color = NA) +
  # average 
  geom_line(size = 1) +
  scale_color_manual(values = c("cooperators" = "darkseagreen3", "defectors" = "coral1")) +
  scale_fill_manual(values = c("cooperators" = "darkseagreen3", "defectors" = "coral1")) +
  labs(title = "Scenario 1 Tian Shan, prob.coop: 0.20",
       x = "Months", y = "Population") +
  theme_minimal()+
  scale_x_continuous(limits = c(0, 1000), expand = c(0, 0)) +
  scale_y_continuous(limits = c(0, 150), expand = c(0, 0))


plot_tienshan_20


# holo <- ggplot(summary_data, aes(x = months, y = mean_value, color = variable, fill = variable)) +
#   # Bandas de variabilidad (desviación estándar)
#   geom_ribbon(aes(ymin = mean_value - sd_value, ymax = mean_value + sd_value), 
#               alpha = 0.1, color = NA) +
#   # Línea del promedio
#   geom_line(size = 1) +
#   # Formato
#   scale_color_manual(values = c("cooperators" = "darkseagreen3", "defectors" = "coral1")) +
#   scale_fill_manual(values = c("cooperators" = "darkseagreen3", "defectors" = "coral1")) +
#   labs(title = "Scenario 1 Tian Shan, prob.coop: 0.20",
#        x = "Months", y = "Population") +
#   theme_minimal()
# 
# holo


#### together prob. 0.50 ####

scenario1_prob50 = grid.arrange(TienShan_Scenario_1_run2_results_plot,
                                TienShan_Scenario_1_run5_results_plot,
                                TienShan_Scenario_1_run8_results_plot,
                                TienShan_Scenario_1_run11_results_plot,
                                TienShan_Scenario_1_run14_results_plot,
                                TienShan_Scenario_1_run17_results_plot,
                                TienShan_Scenario_1_run20_results_plot,
                                TienShan_Scenario_1_run23_results_plot,
                                TienShan_Scenario_1_run26_results_plot,
                                top = textGrob("Scenario 1 Tian Shan, prob.coop: 0.50", gp = gpar(fontsize = unit(20, "lines"))), nrow = 3)


scenario1_prob50


## COMBINED all the graphics in one plot because there are a lot!!


# List of all the simulations
simulations_tienshan_50 <- list(TienShan_Scenario_1_run2_results,
                                TienShan_Scenario_1_run5_results,
                                TienShan_Scenario_1_run8_results,
                                TienShan_Scenario_1_run11_results,
                                TienShan_Scenario_1_run14_results,
                                TienShan_Scenario_1_run17_results,
                                TienShan_Scenario_1_run20_results,
                                TienShan_Scenario_1_run23_results,
                                TienShan_Scenario_1_run26_results)


# join in one data frame
combined_simulation_tienshan_50 <- bind_rows(simulations_tienshan_50, .id = "SimulationID")


summary_simulation_tienshan50 <- combined_simulation_tienshan_50 %>%
  group_by(months, variable) %>%
  summarise(
    mean_value = mean(value),
    sd_value = sd(value),
    min_value = min(value),
    max_value = max(value),
    .groups = "drop"
  )


summary_simulation_tienshan50


plot_tienshan_50 <- ggplot(summary_simulation_tienshan50, aes(x = months, y = mean_value, color = variable, fill = variable)) +
  # Banda de min-max
  geom_ribbon(aes(ymin = min_value, ymax = max_value), alpha = 0.4, color = NA) +
  # sd
  geom_ribbon(aes(ymin = mean_value - sd_value, ymax = mean_value + sd_value), alpha = 0.1, color = NA) +
  # average 
  geom_line(size = 1) +
  scale_color_manual(values = c("cooperators" = "darkseagreen3", "defectors" = "coral1")) +
  scale_fill_manual(values = c("cooperators" = "darkseagreen3", "defectors" = "coral1")) +
  labs(title = "Scenario 1 Tian Shan, prob.coop: 0.50",
       x = "Months", y = "Population") +
  theme_minimal()+
  scale_x_continuous(limits = c(0, 1200), expand = c(0, 0)) +
  scale_y_continuous(limits = c(0, 210), expand = c(0, 0))

plot_tienshan_50


#### together prob. 0.80 ####

scenario1_prob80 = grid.arrange(TienShan_Scenario_1_run3_results_plot,
                                TienShan_Scenario_1_run6_results_plot,
                                TienShan_Scenario_1_run9_results_plot,
                                TienShan_Scenario_1_run12_results_plot,
                                TienShan_Scenario_1_run15_results_plot,
                                TienShan_Scenario_1_run18_results_plot,
                                TienShan_Scenario_1_run21_results_plot,
                                TienShan_Scenario_1_run24_results_plot,
                                TienShan_Scenario_1_run27_results_plot,
                                top = textGrob("Scenario 1 Tian Shan, prob.coop: 0.80", gp = gpar(fontsize = unit(20, "lines"))), nrow = 3)


scenario1_prob80


## COMBINED all the graphics in one plot because there are a lot!!


# List of all the simulations
simulations_tienshan_80 <- list(TienShan_Scenario_1_run3_results,
                                TienShan_Scenario_1_run6_results,
                                TienShan_Scenario_1_run9_results,
                                TienShan_Scenario_1_run12_results,
                                TienShan_Scenario_1_run15_results,
                                TienShan_Scenario_1_run18_results,
                                TienShan_Scenario_1_run21_results,
                                TienShan_Scenario_1_run24_results,
                                TienShan_Scenario_1_run27_results)


# join in one data frame
combined_simulation_tienshan_80 <- bind_rows(simulations_tienshan_80, .id = "SimulationID")


summary_simulation_tienshan80 <- combined_simulation_tienshan_80 %>%
  group_by(months, variable) %>%
  summarise(
    mean_value = mean(value),
    sd_value = sd(value),
    min_value = min(value),
    max_value = max(value),
    .groups = "drop"
  )


summary_simulation_tienshan80


plot_tienshan_80 <- ggplot(summary_simulation_tienshan80, aes(x = months, y = mean_value, color = variable, fill = variable)) +
  # Banda de min-max
  geom_ribbon(aes(ymin = min_value, ymax = max_value), alpha = 0.4, color = NA) +
  # sd
  geom_ribbon(aes(ymin = mean_value - sd_value, ymax = mean_value + sd_value), alpha = 0.1, color = NA) +
  # average 
  geom_line(size = 1) +
  scale_color_manual(values = c("cooperators" = "darkseagreen3", "defectors" = "coral1")) +
  scale_fill_manual(values = c("cooperators" = "darkseagreen3", "defectors" = "coral1")) +
  labs(title = "Scenario 1 Tian Shan, prob.coop: 0.80",
       x = "Months", y = "Population") +
  theme_minimal()+
  scale_x_continuous(limits = c(0, 1000), expand = c(0, 0)) +
  scale_y_continuous(limits = c(0, 300), expand = c(0, 0))

plot_tienshan_80


#### TIAN SHAN - SCENARIO 4 ####


TienShan_Scenario4 <- PaleoCOOP_model_Scenario4_TienShan
TienShan_Scenario4

#Run 1. alpha 0.2 / cost-coop 10 / prob.coop 0.2

TienShan_Scenario4_run1 <- subset(TienShan_Scenario4, run == 1)
TienShan_Scenario4_run1


TienShan_Scenario_4_run1_results <- reshape2::melt(TienShan_Scenario4_run1, 
                                                   id.vars = "months", 
                                                   measure.vars = c("cooperators", "defectors"))


TienShan_Scenario_4_run1_results_plot <- ggplot(TienShan_Scenario_4_run1_results, aes(x=months, y=value)) +
  geom_line(aes(colour=variable), size=1) +  # Cambia 'measure.vars' a 'variable'
  labs(x="Months", y="Population", 
       title="Tian Shan. Scenario 4. alpha 0.2 / cost-coop 10 / prob.coop 0.2",
       color="Legend") +
  scale_color_manual(values=c('darkseagreen3', 'coral1')) +
  theme_minimal() + 
  theme(legend.title=element_blank()) +
  theme(plot.title = element_text(hjust = 0.5)) +
  scale_x_continuous(limits = c(0, 1200), expand = c(0, 0)) +
  scale_y_continuous(limits = c(0, 200), expand = c(0, 0))


print(TienShan_Scenario_4_run1_results_plot)


#Run 2. alpha 0.2 / cost-coop 10 / prob.coop 0.5

TienShan_Scenario4_run2 <- subset(TienShan_Scenario4, run == 2)
TienShan_Scenario4_run2


TienShan_Scenario_4_run2_results <- reshape2::melt(TienShan_Scenario4_run2, 
                                                   id.vars = "months", 
                                                   measure.vars = c("cooperators", "defectors"))


TienShan_Scenario_4_run2_results_plot <- ggplot(TienShan_Scenario_4_run2_results, aes(x=months, y=value)) +
  geom_line(aes(colour=variable), size=1) +  # Cambia 'measure.vars' a 'variable'
  labs(x="Months", y="Population", 
       title="Tian Shan. Scenario 4. alpha 0.2 / cost-coop 10 / prob.coop 0.5",
       color="Legend") +
  scale_color_manual(values=c('darkseagreen3', 'coral1')) +
  theme_minimal() + 
  theme(legend.title=element_blank()) +
  theme(plot.title = element_text(hjust = 0.5)) +
  scale_x_continuous(limits = c(0, 1000), expand = c(0, 0)) +
  scale_y_continuous(limits = c(0, 150), expand = c(0, 0))


print(TienShan_Scenario_4_run2_results_plot)


#Run 3. alpha 0.2 / cost-coop 10 / prob.coop 0.8

TienShan_Scenario4_run3 <- subset(TienShan_Scenario4, run == 3)
TienShan_Scenario4_run3

TienShan_Scenario_4_run3_results <- reshape2::melt(TienShan_Scenario4_run3, 
                                                   id.vars = "months", 
                                                   measure.vars = c("cooperators", "defectors"))


TienShan_Scenario_4_run3_results_plot <- ggplot(TienShan_Scenario_4_run3_results, aes(x=months, y=value)) +
  geom_line(aes(colour=variable), size=1) +  # Cambia 'measure.vars' a 'variable'
  labs(x="Months", y="Population", 
       title="Tian Shan. Scenario 4. alpha 0.2 / cost-coop 10 / prob.coop 0.8",
       color="Legend") +
  scale_color_manual(values=c('darkseagreen3', 'coral1')) +
  theme_minimal() + 
  theme(legend.title=element_blank()) +
  theme(plot.title = element_text(hjust = 0.5)) +
  scale_x_continuous(limits = c(0, 900), expand = c(0, 0)) +
  scale_y_continuous(limits = c(0, 250), expand = c(0, 0))


print(TienShan_Scenario_4_run3_results_plot)

#Run 4. alpha 0.2 / cost-coop 20 / prob.coop 0.2

TienShan_Scenario4_run4 <- subset(TienShan_Scenario4, run == 4)
TienShan_Scenario4_run4

TienShan_Scenario_4_run4_results <- reshape2::melt(TienShan_Scenario4_run4, 
                                                   id.vars = "months", 
                                                   measure.vars = c("cooperators", "defectors"))


TienShan_Scenario_4_run4_results_plot <- ggplot(TienShan_Scenario_4_run4_results, aes(x=months, y=value)) +
  geom_line(aes(colour=variable), size=1) +  # Cambia 'measure.vars' a 'variable'
  labs(x="Months", y="Population", 
       title="Tian Shan. Scenario 4. alpha 0.2 / cost-coop 20 / prob.coop 0.2",
       color="Legend") +
  scale_color_manual(values=c('darkseagreen3', 'coral1')) +
  theme_minimal() + 
  theme(legend.title=element_blank()) +
  theme(plot.title = element_text(hjust = 0.5)) +
  scale_x_continuous(limits = c(0, 850), expand = c(0, 0)) +
  scale_y_continuous(limits = c(0, 120), expand = c(0, 0))


print(TienShan_Scenario_4_run4_results_plot)


#Run 5. alpha 0.2 / cost-coop 20 / prob.coop 0.5

TienShan_Scenario4_run5 <- subset(TienShan_Scenario4, run == 5)
TienShan_Scenario4_run5

TienShan_Scenario_4_run5_results <- reshape2::melt(TienShan_Scenario4_run5, 
                                                   id.vars = "months", 
                                                   measure.vars = c("cooperators", "defectors"))


TienShan_Scenario_4_run5_results_plot <- ggplot(TienShan_Scenario_4_run5_results, aes(x=months, y=value)) +
  geom_line(aes(colour=variable), size=1) +  # Cambia 'measure.vars' a 'variable'
  labs(x="Months", y="Population", 
       title="Tian Shan. Scenario 4. alpha 0.2 / cost-coop 20 / prob.coop 0.5",
       color="Legend") +
  scale_color_manual(values=c('darkseagreen3', 'coral1')) +
  theme_minimal() + 
  theme(legend.title=element_blank()) +
  theme(plot.title = element_text(hjust = 0.5)) +
  scale_x_continuous(limits = c(0, 1000), expand = c(0, 0)) +
  scale_y_continuous(limits = c(0, 150), expand = c(0, 0))


print(TienShan_Scenario_4_run5_results_plot)


#Run 6. alpha 0.2 / cost-coop 20 / prob.coop 0.8

TienShan_Scenario4_run6 <- subset(TienShan_Scenario4, run == 6)
TienShan_Scenario4_run6

TienShan_Scenario_4_run6_results <- reshape2::melt(TienShan_Scenario4_run6, 
                                                   id.vars = "months", 
                                                   measure.vars = c("cooperators", "defectors"))


TienShan_Scenario_4_run6_results_plot <- ggplot(TienShan_Scenario_4_run6_results, aes(x=months, y=value)) +
  geom_line(aes(colour=variable), size=1) +  # Cambia 'measure.vars' a 'variable'
  labs(x="Months", y="Population", 
       title="Tian Shan. Scenario 4. alpha 0.2 / cost-coop 20 / prob.coop 0.8",
       color="Legend") +
  scale_color_manual(values=c('darkseagreen3', 'coral1')) +
  theme_minimal() + 
  theme(legend.title=element_blank()) +
  theme(plot.title = element_text(hjust = 0.5)) +
  scale_x_continuous(limits = c(0, 860), expand = c(0, 0)) +
  scale_y_continuous(limits = c(0, 250), expand = c(0, 0))

print(TienShan_Scenario_4_run6_results_plot)


#Run 7. alpha 0.2 / cost-coop 50 / prob.coop 0.2

TienShan_Scenario4_run7 <- subset(TienShan_Scenario4, run == 7)
TienShan_Scenario4_run7

TienShan_Scenario_4_run7_results <- reshape2::melt(TienShan_Scenario4_run7, 
                                                   id.vars = "months", 
                                                   measure.vars = c("cooperators", "defectors"))


TienShan_Scenario_4_run7_results_plot <- ggplot(TienShan_Scenario_4_run7_results, aes(x=months, y=value)) +
  geom_line(aes(colour=variable), size=1) +  # Cambia 'measure.vars' a 'variable'
  labs(x="Months", y="Population", 
       title="Tian Shan. Scenario 4. alpha 0.2 / cost-coop 50 / prob.coop 0.2",
       color="Legend") +
  scale_color_manual(values=c('darkseagreen3', 'coral1')) +
  theme_minimal() + 
  theme(legend.title=element_blank()) +
  theme(plot.title = element_text(hjust = 0.5)) +
  scale_x_continuous(limits = c(0, 1200), expand = c(0, 0)) +
  scale_y_continuous(limits = c(0, 120), expand = c(0, 0))

print(TienShan_Scenario_4_run7_results_plot)


#Run 8. alpha 0.2 / cost-coop 50 / prob.coop 0.5

TienShan_Scenario4_run8 <- subset(TienShan_Scenario4, run == 8)
TienShan_Scenario4_run8

TienShan_Scenario_4_run8_results <- reshape2::melt(TienShan_Scenario4_run8, 
                                                   id.vars = "months", 
                                                   measure.vars = c("cooperators", "defectors"))


TienShan_Scenario_4_run8_results_plot <- ggplot(TienShan_Scenario_4_run8_results, aes(x=months, y=value)) +
  geom_line(aes(colour=variable), size=1) +  # Cambia 'measure.vars' a 'variable'
  labs(x="Months", y="Population", 
       title="Tian Shan. Scenario 4. alpha 0.2 / cost-coop 50 / prob.coop 0.5",
       color="Legend") +
  scale_color_manual(values=c('darkseagreen3', 'coral1')) +
  theme_minimal() + 
  theme(legend.title=element_blank()) +
  theme(plot.title = element_text(hjust = 0.5)) +
  scale_x_continuous(limits = c(0, 890), expand = c(0, 0)) +
  scale_y_continuous(limits = c(0, 180), expand = c(0, 0))

print(TienShan_Scenario_4_run8_results_plot)


#Run 9. alpha 0.2 / cost-coop 50 / prob.coop 0.8


TienShan_Scenario4_run9 <- subset(TienShan_Scenario4, run == 9)
TienShan_Scenario4_run9

TienShan_Scenario_4_run9_results <- reshape2::melt(TienShan_Scenario4_run9, 
                                                   id.vars = "months", 
                                                   measure.vars = c("cooperators", "defectors"))


TienShan_Scenario_4_run9_results_plot <- ggplot(TienShan_Scenario_4_run9_results, aes(x=months, y=value)) +
  geom_line(aes(colour=variable), size=1) +  # Cambia 'measure.vars' a 'variable'
  labs(x="Months", y="Population", 
       title="Tian Shan. Scenario 4. alpha 0.2 / cost-coop 50 / prob.coop 0.8",
       color="Legend") +
  scale_color_manual(values=c('darkseagreen3', 'coral1')) +
  theme_minimal() + 
  theme(legend.title=element_blank()) +
  theme(plot.title = element_text(hjust = 0.5)) +
  scale_x_continuous(limits = c(0, 870), expand = c(0, 0)) +
  scale_y_continuous(limits = c(0, 200), expand = c(0, 0))

print(TienShan_Scenario_4_run9_results_plot)


#Run 10. alpha 0.5 / cost-coop 10 / prob.coop 0.2


TienShan_Scenario4_run10 <- subset(TienShan_Scenario4, run == 10)
TienShan_Scenario4_run10

TienShan_Scenario_4_run10_results <- reshape2::melt(TienShan_Scenario4_run10, 
                                                    id.vars = "months", 
                                                    measure.vars = c("cooperators", "defectors"))


TienShan_Scenario_4_run10_results_plot <- ggplot(TienShan_Scenario_4_run10_results, aes(x=months, y=value)) +
  geom_line(aes(colour=variable), size=1) +  # Cambia 'measure.vars' a 'variable'
  labs(x="Months", y="Population", 
       title="Tian Shan. Scenario 4. alpha 0.5 / cost-coop 10 / prob.coop 0.2",
       color="Legend") +
  scale_color_manual(values=c('darkseagreen3', 'coral1')) +
  theme_minimal() + 
  theme(legend.title=element_blank()) +
  theme(plot.title = element_text(hjust = 0.5)) +
  scale_x_continuous(limits = c(0, 840), expand = c(0, 0)) +
  scale_y_continuous(limits = c(0, 100), expand = c(0, 0))

print(TienShan_Scenario_4_run10_results_plot)


#Run 11. alpha 0.5 / cost-coop 10 / prob.coop 0.5


TienShan_Scenario4_run11 <- subset(TienShan_Scenario4, run == 11)
TienShan_Scenario4_run11

TienShan_Scenario_4_run11_results <- reshape2::melt(TienShan_Scenario4_run11, 
                                                    id.vars = "months", 
                                                    measure.vars = c("cooperators", "defectors"))


TienShan_Scenario_4_run11_results_plot <- ggplot(TienShan_Scenario_4_run11_results, aes(x=months, y=value)) +
  geom_line(aes(colour=variable), size=1) +  # Cambia 'measure.vars' a 'variable'
  labs(x="Months", y="Population", 
       title="Tian Shan. Scenario 4. alpha 0.5 / cost-coop 10 / prob.coop 0.5",
       color="Legend") +
  scale_color_manual(values=c('darkseagreen3', 'coral1')) +
  theme_minimal() + 
  theme(legend.title=element_blank()) +
  theme(plot.title = element_text(hjust = 0.5)) +
  scale_x_continuous(limits = c(0, 850), expand = c(0, 0)) +
  scale_y_continuous(limits = c(0, 200), expand = c(0, 0))

print(TienShan_Scenario_4_run11_results_plot)


#Run 12. alpha 0.5 / cost-coop 10 / prob.coop 0.8


TienShan_Scenario4_run12 <- subset(TienShan_Scenario4, run == 12)
TienShan_Scenario4_run12

TienShan_Scenario_4_run12_results <- reshape2::melt(TienShan_Scenario4_run12, 
                                                    id.vars = "months", 
                                                    measure.vars = c("cooperators", "defectors"))


TienShan_Scenario_4_run12_results_plot <- ggplot(TienShan_Scenario_4_run12_results, aes(x=months, y=value)) +
  geom_line(aes(colour=variable), size=1) +  # Cambia 'measure.vars' a 'variable'
  labs(x="Months", y="Population", 
       title="Tian Shan. Scenario 4. alpha 0.5 / cost-coop 10 / prob.coop 0.8",
       color="Legend") +
  scale_color_manual(values=c('darkseagreen3', 'coral1')) +
  theme_minimal() + 
  theme(legend.title=element_blank()) +
  theme(plot.title = element_text(hjust = 0.5)) +
  scale_x_continuous(limits = c(0, 900), expand = c(0, 0)) +
  scale_y_continuous(limits = c(0, 250), expand = c(0, 0))

print(TienShan_Scenario_4_run12_results_plot)


#Run 13.alpha 0.5 / cost-coop 20 / prob.coop 0.2


TienShan_Scenario4_run13 <- subset(TienShan_Scenario4, run == 13)
TienShan_Scenario4_run13

TienShan_Scenario_4_run13_results <- reshape2::melt(TienShan_Scenario4_run13, 
                                                    id.vars = "months", 
                                                    measure.vars = c("cooperators", "defectors"))


TienShan_Scenario_4_run13_results_plot <- ggplot(TienShan_Scenario_4_run13_results, aes(x=months, y=value)) +
  geom_line(aes(colour=variable), size=1) +  # Cambia 'measure.vars' a 'variable'
  labs(x="Months", y="Population", 
       title="Tian Shan. Scenario 4. alpha 0.5 / cost-coop 20 / prob.coop 0.2",
       color="Legend") +
  scale_color_manual(values=c('darkseagreen3', 'coral1')) +
  theme_minimal() + 
  theme(legend.title=element_blank()) +
  theme(plot.title = element_text(hjust = 0.5)) +
  scale_x_continuous(limits = c(0, 850), expand = c(0, 0)) +
  scale_y_continuous(limits = c(0, 100), expand = c(0, 0))

print(TienShan_Scenario_4_run13_results_plot)


#Run 14. alpha 0.5 / cost-coop 20 / prob.coop 0.5


TienShan_Scenario4_run14 <- subset(TienShan_Scenario4, run == 14)
TienShan_Scenario4_run14

TienShan_Scenario_4_run14_results <- reshape2::melt(TienShan_Scenario4_run14, 
                                                    id.vars = "months", 
                                                    measure.vars = c("cooperators", "defectors"))


TienShan_Scenario_4_run14_results_plot <- ggplot(TienShan_Scenario_4_run14_results, aes(x=months, y=value)) +
  geom_line(aes(colour=variable), size=1) +  # Cambia 'measure.vars' a 'variable'
  labs(x="Months", y="Population", 
       title="Tian Shan. Scenario 4. alpha 0.5 / cost-coop 20 / prob.coop 0.5",
       color="Legend") +
  scale_color_manual(values=c('darkseagreen3', 'coral1')) +
  theme_minimal() + 
  theme(legend.title=element_blank()) +
  theme(plot.title = element_text(hjust = 0.5)) +
  scale_x_continuous(limits = c(0, 850), expand = c(0, 0)) +
  scale_y_continuous(limits = c(0, 200), expand = c(0, 0))

print(TienShan_Scenario_4_run14_results_plot)


#Run 15. alpha 0.5 / cost-coop 20 / prob.coop 0.8


TienShan_Scenario4_run15 <- subset(TienShan_Scenario4, run == 15)
TienShan_Scenario4_run15

TienShan_Scenario_4_run15_results <- reshape2::melt(TienShan_Scenario4_run15, 
                                                    id.vars = "months", 
                                                    measure.vars = c("cooperators", "defectors"))


TienShan_Scenario_4_run15_results_plot <- ggplot(TienShan_Scenario_4_run15_results, aes(x=months, y=value)) +
  geom_line(aes(colour=variable), size=1) +  # Cambia 'measure.vars' a 'variable'
  labs(x="Months", y="Population", 
       title="Tian Shan. Scenario 4. alpha 0.5 / cost-coop 20 / prob.coop 0.8",
       color="Legend") +
  scale_color_manual(values=c('darkseagreen3', 'coral1')) +
  theme_minimal() + 
  theme(legend.title=element_blank()) +
  theme(plot.title = element_text(hjust = 0.5)) +
  scale_x_continuous(limits = c(0, 860), expand = c(0, 0)) +
  scale_y_continuous(limits = c(0, 250), expand = c(0, 0))

print(TienShan_Scenario_4_run15_results_plot)


#Run 16. alpha 0.5 / cost-coop 50 / prob.coop 0.2


TienShan_Scenario4_run16 <- subset(TienShan_Scenario4, run == 16)
TienShan_Scenario4_run16

TienShan_Scenario_4_run16_results <- reshape2::melt(TienShan_Scenario4_run16, 
                                                    id.vars = "months", 
                                                    measure.vars = c("cooperators", "defectors"))


TienShan_Scenario_4_run16_results_plot <- ggplot(TienShan_Scenario_4_run16_results, aes(x=months, y=value)) +
  geom_line(aes(colour=variable), size=1) +  # Cambia 'measure.vars' a 'variable'
  labs(x="Months", y="Population", 
       title="Tian Shan. Scenario 4. alpha 0.5 / cost-coop 50 / prob.coop 0.2",
       color="Legend") +
  scale_color_manual(values=c('darkseagreen3', 'coral1')) +
  theme_minimal() + 
  theme(legend.title=element_blank()) +
  theme(plot.title = element_text(hjust = 0.5)) +
  scale_x_continuous(limits = c(0, 850), expand = c(0, 0)) +
  scale_y_continuous(limits = c(0, 100), expand = c(0, 0))

print(TienShan_Scenario_4_run16_results_plot)


#Run 17. alpha 0.5 / cost-coop 50 / prob.coop 0.5

TienShan_Scenario4_run17 <- subset(TienShan_Scenario4, run == 17)
TienShan_Scenario4_run17

TienShan_Scenario_4_run17_results <- reshape2::melt(TienShan_Scenario4_run17, 
                                                    id.vars = "months", 
                                                    measure.vars = c("cooperators", "defectors"))


TienShan_Scenario_4_run17_results_plot <- ggplot(TienShan_Scenario_4_run17_results, aes(x=months, y=value)) +
  geom_line(aes(colour=variable), size=1) +  # Cambia 'measure.vars' a 'variable'
  labs(x="Months", y="Population", 
       title="Tian Shan. Scenario 4. alpha 0.5 / cost-coop 50 / prob.coop 0.5",
       color="Legend") +
  scale_color_manual(values=c('darkseagreen3', 'coral1')) +
  theme_minimal() + 
  theme(legend.title=element_blank()) +
  theme(plot.title = element_text(hjust = 0.5)) +
  scale_x_continuous(limits = c(0, 1000), expand = c(0, 0)) +
  scale_y_continuous(limits = c(0, 200), expand = c(0, 0))

print(TienShan_Scenario_4_run17_results_plot)


#Run 18. alpha 0.5 / cost-coop 50 / prob.coop 0.8


TienShan_Scenario4_run18 <- subset(TienShan_Scenario4, run == 18)
TienShan_Scenario4_run18

TienShan_Scenario_4_run18_results <- reshape2::melt(TienShan_Scenario4_run18, 
                                                    id.vars = "months", 
                                                    measure.vars = c("cooperators", "defectors"))


TienShan_Scenario_4_run18_results_plot <- ggplot(TienShan_Scenario_4_run18_results, aes(x=months, y=value)) +
  geom_line(aes(colour=variable), size=1) +  # Cambia 'measure.vars' a 'variable'
  labs(x="Months", y="Population", 
       title="Tian Shan. Scenario 4. alpha 0.5 / cost-coop 50 / prob.coop 0.8",
       color="Legend") +
  scale_color_manual(values=c('darkseagreen3', 'coral1')) +
  theme_minimal() + 
  theme(legend.title=element_blank()) +
  theme(plot.title = element_text(hjust = 0.5)) +
  scale_x_continuous(limits = c(0, 900), expand = c(0, 0)) +
  scale_y_continuous(limits = c(0, 200), expand = c(0, 0))

print(TienShan_Scenario_4_run18_results_plot)


#Run 19. alpha 0.8 / cost-coop 10 / prob.coop 0.2


TienShan_Scenario4_run19 <- subset(TienShan_Scenario4, run == 19)
TienShan_Scenario4_run19

TienShan_Scenario_4_run19_results <- reshape2::melt(TienShan_Scenario4_run19, 
                                                    id.vars = "months", 
                                                    measure.vars = c("cooperators", "defectors"))


TienShan_Scenario_4_run19_results_plot <- ggplot(TienShan_Scenario_4_run19_results, aes(x=months, y=value)) +
  geom_line(aes(colour=variable), size=1) +  # Cambia 'measure.vars' a 'variable'
  labs(x="Months", y="Population", 
       title="Tian Shan. Scenario 4. alpha 0.8 / cost-coop 10 / prob.coop 0.2",
       color="Legend") +
  scale_color_manual(values=c('darkseagreen3', 'coral1')) +
  theme_minimal() + 
  theme(legend.title=element_blank()) +
  theme(plot.title = element_text(hjust = 0.5)) +
  scale_x_continuous(limits = c(0, 850), expand = c(0, 0)) +
  scale_y_continuous(limits = c(0, 100), expand = c(0, 0))

print(TienShan_Scenario_4_run19_results_plot)


#Run 20. alpha 0.8 / cost-coop 10 / prob.coop 0.5


TienShan_Scenario4_run20 <- subset(TienShan_Scenario4, run == 20)
TienShan_Scenario4_run20

TienShan_Scenario_4_run20_results <- reshape2::melt(TienShan_Scenario4_run20, 
                                                    id.vars = "months", 
                                                    measure.vars = c("cooperators", "defectors"))


TienShan_Scenario_4_run20_results_plot <- ggplot(TienShan_Scenario_4_run20_results, aes(x=months, y=value)) +
  geom_line(aes(colour=variable), size=1) +  # Cambia 'measure.vars' a 'variable'
  labs(x="Months", y="Population", 
       title="Tian Shan. Scenario 4. alpha 0.8 / cost-coop 10 / prob.coop 0.5",
       color="Legend") +
  scale_color_manual(values=c('darkseagreen3', 'coral1')) +
  theme_minimal() + 
  theme(legend.title=element_blank()) +
  theme(plot.title = element_text(hjust = 0.5)) +
  scale_x_continuous(limits = c(0, 890), expand = c(0, 0)) +
  scale_y_continuous(limits = c(0, 200), expand = c(0, 0))

print(TienShan_Scenario_4_run20_results_plot)


#Run 21. alpha 0.8 / cost-coop 10 / prob.coop 0.8

TienShan_Scenario4_run21 <- subset(TienShan_Scenario4, run == 21)
TienShan_Scenario4_run21

TienShan_Scenario_4_run21_results <- reshape2::melt(TienShan_Scenario4_run21, 
                                                    id.vars = "months", 
                                                    measure.vars = c("cooperators", "defectors"))


TienShan_Scenario_4_run21_results_plot <- ggplot(TienShan_Scenario_4_run21_results, aes(x=months, y=value)) +
  geom_line(aes(colour=variable), size=1) +  # Cambia 'measure.vars' a 'variable'
  labs(x="Months", y="Population", 
       title="Tian Shan. Scenario 4. alpha 0.8 / cost-coop 10 / prob.coop 0.8",
       color="Legend") +
  scale_color_manual(values=c('darkseagreen3', 'coral1')) +
  theme_minimal() + 
  theme(legend.title=element_blank()) +
  theme(plot.title = element_text(hjust = 0.5)) +
  scale_x_continuous(limits = c(0, 860), expand = c(0, 0)) +
  scale_y_continuous(limits = c(0, 250), expand = c(0, 0))

print(TienShan_Scenario_4_run21_results_plot)


#Run 22. alpha 0.8 / cost-coop 20 / prob.coop 0.2


TienShan_Scenario4_run22 <- subset(TienShan_Scenario4, run == 22)
TienShan_Scenario4_run22

TienShan_Scenario_4_run22_results <- reshape2::melt(TienShan_Scenario4_run22, 
                                                    id.vars = "months", 
                                                    measure.vars = c("cooperators", "defectors"))


TienShan_Scenario_4_run22_results_plot <- ggplot(TienShan_Scenario_4_run22_results, aes(x=months, y=value)) +
  geom_line(aes(colour=variable), size=1) +  # Cambia 'measure.vars' a 'variable'
  labs(x="Months", y="Population", 
       title="Tian Shan. Scenario 4. alpha 0.8 / cost-coop 20 / prob.coop 0.2",
       color="Legend") +
  scale_color_manual(values=c('darkseagreen3', 'coral1')) +
  theme_minimal() + 
  theme(legend.title=element_blank()) +
  theme(plot.title = element_text(hjust = 0.5)) +
  scale_x_continuous(limits = c(0, 840), expand = c(0, 0)) +
  scale_y_continuous(limits = c(0, 100), expand = c(0, 0))

print(TienShan_Scenario_4_run22_results_plot)


#Run 23. alpha 0.8 / cost-coop 20 / prob.coop 0.5


TienShan_Scenario4_run23 <- subset(TienShan_Scenario4, run == 23)
TienShan_Scenario4_run23

TienShan_Scenario_4_run23_results <- reshape2::melt(TienShan_Scenario4_run23, 
                                                    id.vars = "months", 
                                                    measure.vars = c("cooperators", "defectors"))


TienShan_Scenario_4_run23_results_plot <- ggplot(TienShan_Scenario_4_run23_results, aes(x=months, y=value)) +
  geom_line(aes(colour=variable), size=1) +  # Cambia 'measure.vars' a 'variable'
  labs(x="Months", y="Population", 
       title="Tian Shan. Scenario 4. alpha 0.8 / cost-coop 20 / prob.coop 0.5",
       color="Legend") +
  scale_color_manual(values=c('darkseagreen3', 'coral1')) +
  theme_minimal() + 
  theme(legend.title=element_blank()) +
  theme(plot.title = element_text(hjust = 0.5)) +
  scale_x_continuous(limits = c(0, 870), expand = c(0, 0)) +
  scale_y_continuous(limits = c(0, 200), expand = c(0, 0))

print(TienShan_Scenario_4_run23_results_plot)


#Run 24. alpha 0.8 / cost-coop 20 / prob.coop 0.8


TienShan_Scenario4_run24 <- subset(TienShan_Scenario4, run == 24)
TienShan_Scenario4_run24

TienShan_Scenario_4_run24_results <- reshape2::melt(TienShan_Scenario4_run24, 
                                                    id.vars = "months", 
                                                    measure.vars = c("cooperators", "defectors"))


TienShan_Scenario_4_run24_results_plot <- ggplot(TienShan_Scenario_4_run24_results, aes(x=months, y=value)) +
  geom_line(aes(colour=variable), size=1) +  # Cambia 'measure.vars' a 'variable'
  labs(x="Months", y="Population", 
       title="Tian Shan. Scenario 4. alpha 0.8 / cost-coop 20 / prob.coop 0.8",
       color="Legend") +
  scale_color_manual(values=c('darkseagreen3', 'coral1')) +
  theme_minimal() + 
  theme(legend.title=element_blank()) +
  theme(plot.title = element_text(hjust = 0.5)) +
  scale_x_continuous(limits = c(0, 860), expand = c(0, 0)) +
  scale_y_continuous(limits = c(0, 250), expand = c(0, 0))

print(TienShan_Scenario_4_run24_results_plot)


#Run 25. alpha 0.8 / cost-coop 50 / prob.coop 0.2


TienShan_Scenario4_run25 <- subset(TienShan_Scenario4, run == 25)
TienShan_Scenario4_run25

TienShan_Scenario_4_run25_results <- reshape2::melt(TienShan_Scenario4_run25, 
                                                    id.vars = "months", 
                                                    measure.vars = c("cooperators", "defectors"))


TienShan_Scenario_4_run25_results_plot <- ggplot(TienShan_Scenario_4_run25_results, aes(x=months, y=value)) +
  geom_line(aes(colour=variable), size=1) +  # Cambia 'measure.vars' a 'variable'
  labs(x="Months", y="Population", 
       title="Tian Shan. Scenario 4. alpha 0.8 / cost-coop 50 / prob.coop 0.2",
       color="Legend") +
  scale_color_manual(values=c('darkseagreen3', 'coral1')) +
  theme_minimal() + 
  theme(legend.title=element_blank()) +
  theme(plot.title = element_text(hjust = 0.5)) +
  scale_x_continuous(limits = c(0, 850), expand = c(0, 0)) +
  scale_y_continuous(limits = c(0, 100), expand = c(0, 0))

print(TienShan_Scenario_4_run25_results_plot)


#Run 26. alpha 0.8 / cost-coop 50 / prob.coop 0.5


TienShan_Scenario4_run26 <- subset(TienShan_Scenario4, run == 26)
TienShan_Scenario4_run26

TienShan_Scenario_4_run26_results <- reshape2::melt(TienShan_Scenario4_run26, 
                                                    id.vars = "months", 
                                                    measure.vars = c("cooperators", "defectors"))


TienShan_Scenario_4_run26_results_plot <- ggplot(TienShan_Scenario_4_run26_results, aes(x=months, y=value)) +
  geom_line(aes(colour=variable), size=1) +  # Cambia 'measure.vars' a 'variable'
  labs(x="Months", y="Population", 
       title="Tian Shan. Scenario 4. alpha 0.8 / cost-coop 50 / prob.coop 0.5",
       color="Legend") +
  scale_color_manual(values=c('darkseagreen3', 'coral1')) +
  theme_minimal() + 
  theme(legend.title=element_blank()) +
  theme(plot.title = element_text(hjust = 0.5)) +
  scale_x_continuous(limits = c(0, 950), expand = c(0, 0)) +
  scale_y_continuous(limits = c(0, 200), expand = c(0, 0))

print(TienShan_Scenario_4_run26_results_plot)


#Run 27 alpha 0.8 / cost-coop 50 / prob.coop 0.8


TienShan_Scenario4_run27 <- subset(TienShan_Scenario4, run == 27)
TienShan_Scenario4_run27

TienShan_Scenario_4_run27_results <- reshape2::melt(TienShan_Scenario4_run27, 
                                                    id.vars = "months", 
                                                    measure.vars = c("cooperators", "defectors"))


TienShan_Scenario_4_run27_results_plot <- ggplot(TienShan_Scenario_4_run27_results, aes(x=months, y=value)) +
  geom_line(aes(colour=variable), size=1) +  # Cambia 'measure.vars' a 'variable'
  labs(x="Months", y="Population", 
       title="Tian Shan. Scenario 4. alpha 0.8 / cost-coop 50 / prob.coop 0.8",
       color="Legend") +
  scale_color_manual(values=c('darkseagreen3', 'coral1')) +
  theme_minimal() + 
  theme(legend.title=element_blank()) +
  theme(plot.title = element_text(hjust = 0.5)) +
  scale_x_continuous(limits = c(0, 870), expand = c(0, 0)) +
  scale_y_continuous(limits = c(0, 200), expand = c(0, 0))

print(TienShan_Scenario_4_run27_results_plot)


#### together prob. 0.20 ####

scenario4_prob20 = grid.arrange(TienShan_Scenario_4_run1_results_plot,
                                TienShan_Scenario_4_run4_results_plot,
                                TienShan_Scenario_4_run7_results_plot,
                                TienShan_Scenario_4_run10_results_plot,
                                TienShan_Scenario_4_run13_results_plot,
                                TienShan_Scenario_4_run16_results_plot,
                                TienShan_Scenario_4_run19_results_plot,
                                TienShan_Scenario_4_run22_results_plot,
                                TienShan_Scenario_4_run25_results_plot,
                                top = textGrob("Scenario 4 Tian Shan, prob.coop: 0.20", gp = gpar(fontsize = unit(20, "lines"))), nrow = 3)


scenario4_prob20


## COMBINED all the graphics in one plot because there are a lot!!


# List of all the simulations
simulations_tienshan_4_20 <- list(TienShan_Scenario_4_run1_results,
                                TienShan_Scenario_4_run4_results,
                                TienShan_Scenario_4_run7_results,
                                TienShan_Scenario_4_run10_results,
                                TienShan_Scenario_4_run13_results,
                                TienShan_Scenario_4_run16_results,
                                TienShan_Scenario_4_run19_results,
                                TienShan_Scenario_4_run22_results,
                                TienShan_Scenario_4_run25_results)

# join in one data frame
combined_simulation_tienshan_4_20 <- bind_rows(simulations_tienshan_4_20, .id = "SimulationID")


summary_simulation_tienshan_4_20 <- combined_simulation_tienshan_4_20 %>%
  group_by(months, variable) %>%
  summarise(
    mean_value = mean(value),
    sd_value = sd(value),
    min_value = min(value),
    max_value = max(value),
    .groups = "drop"
  )


summary_simulation_tienshan_4_20


plot_tienshan_4_20 <- ggplot(summary_simulation_tienshan_4_20, aes(x = months, y = mean_value, color = variable, fill = variable)) +
  # Banda de min-max
  geom_ribbon(aes(ymin = min_value, ymax = max_value), alpha = 0.4, color = NA) +
  # sd
  geom_ribbon(aes(ymin = mean_value - sd_value, ymax = mean_value + sd_value), alpha = 0.1, color = NA) +
  # average 
  geom_line(size = 1) +
  scale_color_manual(values = c("cooperators" = "darkseagreen3", "defectors" = "coral1")) +
  scale_fill_manual(values = c("cooperators" = "darkseagreen3", "defectors" = "coral1")) +
  labs(title = "Scenario 4 Tian Shan, prob.coop: 0.20",
       x = "Months", y = "Population") +
  theme_minimal() +
  scale_x_continuous(limits = c(0, 1200), expand = c(0, 0)) +
  scale_y_continuous(limits = c(0, 180), expand = c(0, 0))

plot_tienshan_4_20


#### together prob. 0.50 ####

scenario4_prob50 = grid.arrange(TienShan_Scenario_4_run2_results_plot,
                                TienShan_Scenario_4_run5_results_plot,
                                TienShan_Scenario_4_run8_results_plot,
                                TienShan_Scenario_4_run11_results_plot,
                                TienShan_Scenario_4_run14_results_plot,
                                TienShan_Scenario_4_run17_results_plot,
                                TienShan_Scenario_4_run20_results_plot,
                                TienShan_Scenario_4_run23_results_plot,
                                TienShan_Scenario_4_run26_results_plot,
                                top = textGrob("Scenario 4 Tian Shan, prob.coop: 0.50", gp = gpar(fontsize = unit(20, "lines"))), nrow = 3)


scenario4_prob50


## COMBINED all the graphics in one plot because there are a lot!!


# List of all the simulations
simulations_tienshan_4_50 <- list(TienShan_Scenario_4_run2_results,
                                  TienShan_Scenario_4_run5_results,
                                  TienShan_Scenario_4_run8_results,
                                  TienShan_Scenario_4_run11_results,
                                  TienShan_Scenario_4_run14_results,
                                  TienShan_Scenario_4_run17_results,
                                  TienShan_Scenario_4_run20_results,
                                  TienShan_Scenario_4_run23_results,
                                  TienShan_Scenario_4_run26_results)

# join in one data frame
combined_simulation_tienshan_4_50 <- bind_rows(simulations_tienshan_4_50, .id = "SimulationID")


summary_simulation_tienshan_4_50 <- combined_simulation_tienshan_4_50 %>%
  group_by(months, variable) %>%
  summarise(
    mean_value = mean(value),
    sd_value = sd(value),
    min_value = min(value),
    max_value = max(value),
    .groups = "drop"
  )


summary_simulation_tienshan_4_50


plot_tienshan_4_50 <- ggplot(summary_simulation_tienshan_4_50, aes(x = months, y = mean_value, color = variable, fill = variable)) +
  # Banda de min-max
  geom_ribbon(aes(ymin = min_value, ymax = max_value), alpha = 0.4, color = NA) +
  # sd
  geom_ribbon(aes(ymin = mean_value - sd_value, ymax = mean_value + sd_value), alpha = 0.1, color = NA) +
  # average 
  geom_line(size = 1) +
  scale_color_manual(values = c("cooperators" = "darkseagreen3", "defectors" = "coral1")) +
  scale_fill_manual(values = c("cooperators" = "darkseagreen3", "defectors" = "coral1")) +
  labs(title = "Scenario 4 Tian Shan, prob.coop: 0.50",
       x = "Months", y = "Population") +
  theme_minimal()+
  scale_x_continuous(limits = c(0, 1000), expand = c(0, 0)) +
  scale_y_continuous(limits = c(0, 200), expand = c(0, 0))


plot_tienshan_4_50


#### together prob. 0.80 ####

scenario4_prob80 = grid.arrange(TienShan_Scenario_4_run3_results_plot,
                                TienShan_Scenario_4_run6_results_plot,
                                TienShan_Scenario_4_run9_results_plot,
                                TienShan_Scenario_4_run12_results_plot,
                                TienShan_Scenario_4_run15_results_plot,
                                TienShan_Scenario_4_run18_results_plot,
                                TienShan_Scenario_4_run21_results_plot,
                                TienShan_Scenario_4_run24_results_plot,
                                TienShan_Scenario_4_run27_results_plot,
                                top = textGrob("Scenario 4 Tian Shan, prob.coop: 0.80", gp = gpar(fontsize = unit(20, "lines"))), nrow = 3)


scenario1_prob80


## COMBINED all the graphics in one plot because there are a lot!!


# List of all the simulations
simulations_tienshan_4_80 <- list(TienShan_Scenario_4_run3_results,
                                  TienShan_Scenario_4_run6_results,
                                  TienShan_Scenario_4_run9_results,
                                  TienShan_Scenario_4_run12_results,
                                  TienShan_Scenario_4_run15_results,
                                  TienShan_Scenario_4_run18_results,
                                  TienShan_Scenario_4_run21_results,
                                  TienShan_Scenario_4_run24_results,
                                  TienShan_Scenario_4_run27_results)

# join in one data frame
combined_simulation_tienshan_4_80 <- bind_rows(simulations_tienshan_4_80, .id = "SimulationID")


summary_simulation_tienshan_4_80 <- combined_simulation_tienshan_4_80 %>%
  group_by(months, variable) %>%
  summarise(
    mean_value = mean(value),
    sd_value = sd(value),
    min_value = min(value),
    max_value = max(value),
    .groups = "drop"
  )


summary_simulation_tienshan_4_80


plot_tienshan_4_80 <- ggplot(summary_simulation_tienshan_4_80, aes(x = months, y = mean_value, color = variable, fill = variable)) +
  # Banda de min-max
  geom_ribbon(aes(ymin = min_value, ymax = max_value), alpha = 0.4, color = NA) +
  # sd
  geom_ribbon(aes(ymin = mean_value - sd_value, ymax = mean_value + sd_value), alpha = 0.1, color = NA) +
  # average 
  geom_line(size = 1) +
  scale_color_manual(values = c("cooperators" = "darkseagreen3", "defectors" = "coral1")) +
  scale_fill_manual(values = c("cooperators" = "darkseagreen3", "defectors" = "coral1")) +
  labs(title = "Scenario 4 Tian Shan, prob.coop: 0.80",
       x = "Months", y = "Population") +
  theme_minimal()+
  scale_x_continuous(limits = c(0, 1000), expand = c(0, 0)) +
  scale_y_continuous(limits = c(0, 250), expand = c(0, 0))


plot_tienshan_4_80


#### TIAN SHAN - SCENARIO 2 ####


TienShan_Scenario2 <- PaleoCOOP_model_Scenario2_TienShan
TienShan_Scenario2

#Run 1. alpha 0.2 / cost-coop 10 / prob.coop 0.2

TienShan_Scenario2_run1 <- subset(TienShan_Scenario2, run == 1)
TienShan_Scenario2_run1


TienShan_Scenario_2_run1_results <- reshape2::melt(TienShan_Scenario2_run1, 
                                                   id.vars = "months", 
                                                   measure.vars = c("cooperators", "defectors"))


TienShan_Scenario_2_run1_results_plot <- ggplot(TienShan_Scenario_2_run1_results, aes(x=months, y=value)) +
  geom_line(aes(colour=variable), size=1) +  # Cambia 'measure.vars' a 'variable'
  labs(x="Months", y="Population", 
       title="Tian Shan. Scenario 2-3. alpha 0.2 / cost-coop 10 / prob.coop 0.2",
       color="Legend") +
  scale_color_manual(values=c('darkseagreen3', 'coral1')) +
  theme_minimal() + 
  theme(legend.title=element_blank()) +
  theme(plot.title = element_text(hjust = 0.5)) +
  scale_x_continuous(limits = c(0, 900), expand = c(0, 0)) +
  scale_y_continuous(limits = c(0, 50), expand = c(0, 0))


print(TienShan_Scenario_2_run1_results_plot)


#Run 2. alpha 0.2 / cost-coop 10 / prob.coop 0.5

TienShan_Scenario2_run2 <- subset(TienShan_Scenario2, run == 2)
TienShan_Scenario2_run2


TienShan_Scenario_2_run2_results <- reshape2::melt(TienShan_Scenario2_run2, 
                                                   id.vars = "months", 
                                                   measure.vars = c("cooperators", "defectors"))


TienShan_Scenario_2_run2_results_plot <- ggplot(TienShan_Scenario_2_run2_results, aes(x=months, y=value)) +
  geom_line(aes(colour=variable), size=1) +  # Cambia 'measure.vars' a 'variable'
  labs(x="Months", y="Population", 
       title="Tian Shan. Scenario 2-3. alpha 0.2 / cost-coop 10 / prob.coop 0.5",
       color="Legend") +
  scale_color_manual(values=c('darkseagreen3', 'coral1')) +
  theme_minimal() + 
  theme(legend.title=element_blank()) +
  theme(plot.title = element_text(hjust = 0.5)) +
  scale_x_continuous(limits = c(0, 150), expand = c(0, 0)) +
  scale_y_continuous(limits = c(0, 30), expand = c(0, 0))


print(TienShan_Scenario_2_run2_results_plot)


#Run 3. alpha 0.2 / cost-coop 10 / prob.coop 0.8

TienShan_Scenario2_run3 <- subset(TienShan_Scenario2, run == 3)
TienShan_Scenario2_run3

TienShan_Scenario_2_run3_results <- reshape2::melt(TienShan_Scenario2_run3, 
                                                   id.vars = "months", 
                                                   measure.vars = c("cooperators", "defectors"))


TienShan_Scenario_2_run3_results_plot <- ggplot(TienShan_Scenario_2_run3_results, aes(x=months, y=value)) +
  geom_line(aes(colour=variable), size=1) +  # Cambia 'measure.vars' a 'variable'
  labs(x="Months", y="Population", 
       title="Tian Shan. Scenario 2-3. alpha 0.2 / cost-coop 10 / prob.coop 0.8",
       color="Legend") +
  scale_color_manual(values=c('darkseagreen3', 'coral1')) +
  theme_minimal() + 
  theme(legend.title=element_blank()) +
  theme(plot.title = element_text(hjust = 0.5)) +
  scale_x_continuous(limits = c(0, 950), expand = c(0, 0)) +
  scale_y_continuous(limits = c(0, 75), expand = c(0, 0))


print(TienShan_Scenario_2_run3_results_plot)


#Run 4. alpha 0.2 / cost-coop 20 / prob.coop 0.2

TienShan_Scenario2_run4 <- subset(TienShan_Scenario2, run == 4)
TienShan_Scenario2_run4

TienShan_Scenario_2_run4_results <- reshape2::melt(TienShan_Scenario2_run4, 
                                                   id.vars = "months", 
                                                   measure.vars = c("cooperators", "defectors"))


TienShan_Scenario_2_run4_results_plot <- ggplot(TienShan_Scenario_2_run4_results, aes(x=months, y=value)) +
  geom_line(aes(colour=variable), size=1) +  # Cambia 'measure.vars' a 'variable'
  labs(x="Months", y="Population", 
       title="Tian Shan. Scenario 2-3. alpha 0.2 / cost-coop 20 / prob.coop 0.2",
       color="Legend") +
  scale_color_manual(values=c('darkseagreen3', 'coral1')) +
  theme_minimal() + 
  theme(legend.title=element_blank()) +
  theme(plot.title = element_text(hjust = 0.5)) +
  scale_x_continuous(limits = c(0, 900), expand = c(0, 0)) +
  scale_y_continuous(limits = c(0, 50), expand = c(0, 0))


print(TienShan_Scenario_2_run4_results_plot)


#Run 5. alpha 0.2 / cost-coop 20 / prob.coop 0.5

TienShan_Scenario2_run5 <- subset(TienShan_Scenario2, run == 5)
TienShan_Scenario2_run5

TienShan_Scenario_2_run5_results <- reshape2::melt(TienShan_Scenario2_run5, 
                                                   id.vars = "months", 
                                                   measure.vars = c("cooperators", "defectors"))


TienShan_Scenario_2_run5_results_plot <- ggplot(TienShan_Scenario_2_run5_results, aes(x=months, y=value)) +
  geom_line(aes(colour=variable), size=1) +  # Cambia 'measure.vars' a 'variable'
  labs(x="Months", y="Population", 
       title="Tian Shan. Scenario 2-3. alpha 0.2 / cost-coop 20 / prob.coop 0.5",
       color="Legend") +
  scale_color_manual(values=c('darkseagreen3', 'coral1')) +
  theme_minimal() + 
  theme(legend.title=element_blank()) +
  theme(plot.title = element_text(hjust = 0.5)) +
  scale_x_continuous(limits = c(0, 900), expand = c(0, 0)) +
  scale_y_continuous(limits = c(0, 60), expand = c(0, 0))


print(TienShan_Scenario_2_run5_results_plot)


#Run 6. alpha 0.2 / cost-coop 20 / prob.coop 0.8

TienShan_Scenario2_run6 <- subset(TienShan_Scenario2, run == 6)
TienShan_Scenario2_run6

TienShan_Scenario_2_run6_results <- reshape2::melt(TienShan_Scenario2_run6, 
                                                   id.vars = "months", 
                                                   measure.vars = c("cooperators", "defectors"))


TienShan_Scenario_2_run6_results_plot <- ggplot(TienShan_Scenario_2_run6_results, aes(x=months, y=value)) +
  geom_line(aes(colour=variable), size=1) +  # Cambia 'measure.vars' a 'variable'
  labs(x="Months", y="Population", 
       title="Tian Shan. Scenario 2-3. alpha 0.2 / cost-coop 20 / prob.coop 0.8",
       color="Legend") +
  scale_color_manual(values=c('darkseagreen3', 'coral1')) +
  theme_minimal() + 
  theme(legend.title=element_blank()) +
  theme(plot.title = element_text(hjust = 0.5)) +
  scale_x_continuous(limits = c(0, 900), expand = c(0, 0)) +
  scale_y_continuous(limits = c(0, 60), expand = c(0, 0))

print(TienShan_Scenario_2_run6_results_plot)


#Run 7. alpha 0.2 / cost-coop 50 / prob.coop 0.2

TienShan_Scenario2_run7 <- subset(TienShan_Scenario2, run == 7)
TienShan_Scenario2_run7

TienShan_Scenario_2_run7_results <- reshape2::melt(TienShan_Scenario2_run7, 
                                                   id.vars = "months", 
                                                   measure.vars = c("cooperators", "defectors"))


TienShan_Scenario_2_run7_results_plot <- ggplot(TienShan_Scenario_2_run7_results, aes(x=months, y=value)) +
  geom_line(aes(colour=variable), size=1) +  # Cambia 'measure.vars' a 'variable'
  labs(x="Months", y="Population", 
       title="Tian Shan. Scenario 2-3. alpha 0.2 / cost-coop 50 / prob.coop 0.2",
       color="Legend") +
  scale_color_manual(values=c('darkseagreen3', 'coral1')) +
  theme_minimal() + 
  theme(legend.title=element_blank()) +
  theme(plot.title = element_text(hjust = 0.5)) +
  scale_x_continuous(limits = c(0, 900), expand = c(0, 0)) +
  scale_y_continuous(limits = c(0, 50), expand = c(0, 0))

print(TienShan_Scenario_2_run7_results_plot)


#Run 8. alpha 0.2 / cost-coop 50 / prob.coop 0.5

TienShan_Scenario2_run8 <- subset(TienShan_Scenario2, run == 8)
TienShan_Scenario2_run8

TienShan_Scenario_2_run8_results <- reshape2::melt(TienShan_Scenario2_run8, 
                                                   id.vars = "months", 
                                                   measure.vars = c("cooperators", "defectors"))


TienShan_Scenario_2_run8_results_plot <- ggplot(TienShan_Scenario_2_run8_results, aes(x=months, y=value)) +
  geom_line(aes(colour=variable), size=1) +  # Cambia 'measure.vars' a 'variable'
  labs(x="Months", y="Population", 
       title="Tian Shan. Scenario 2-3. alpha 0.2 / cost-coop 50 / prob.coop 0.5",
       color="Legend") +
  scale_color_manual(values=c('darkseagreen3', 'coral1')) +
  theme_minimal() + 
  theme(legend.title=element_blank()) +
  theme(plot.title = element_text(hjust = 0.5)) +
  scale_x_continuous(limits = c(0, 900), expand = c(0, 0)) +
  scale_y_continuous(limits = c(0, 60), expand = c(0, 0))

print(TienShan_Scenario_2_run8_results_plot)


#Run 9. alpha 0.2 / cost-coop 50 / prob.coop 0.8


TienShan_Scenario2_run9 <- subset(TienShan_Scenario2, run == 9)
TienShan_Scenario2_run9

TienShan_Scenario_2_run9_results <- reshape2::melt(TienShan_Scenario2_run9, 
                                                   id.vars = "months", 
                                                   measure.vars = c("cooperators", "defectors"))


TienShan_Scenario_2_run9_results_plot <- ggplot(TienShan_Scenario_2_run9_results, aes(x=months, y=value)) +
  geom_line(aes(colour=variable), size=1) +  # Cambia 'measure.vars' a 'variable'
  labs(x="Months", y="Population", 
       title="Tian Shan. Scenario 2-3. alpha 0.2 / cost-coop 50 / prob.coop 0.8",
       color="Legend") +
  scale_color_manual(values=c('darkseagreen3', 'coral1')) +
  theme_minimal() + 
  theme(legend.title=element_blank()) +
  theme(plot.title = element_text(hjust = 0.5)) +
  scale_x_continuous(limits = c(0, 1200), expand = c(0, 0)) +
  scale_y_continuous(limits = c(0, 75), expand = c(0, 0))

print(TienShan_Scenario_2_run9_results_plot)


#Run 10. alpha 0.5 / cost-coop 10 / prob.coop 0.2


TienShan_Scenario2_run10 <- subset(TienShan_Scenario2, run == 10)
TienShan_Scenario2_run10

TienShan_Scenario_2_run10_results <- reshape2::melt(TienShan_Scenario2_run10, 
                                                    id.vars = "months", 
                                                    measure.vars = c("cooperators", "defectors"))


TienShan_Scenario_2_run10_results_plot <- ggplot(TienShan_Scenario_2_run10_results, aes(x=months, y=value)) +
  geom_line(aes(colour=variable), size=1) +  # Cambia 'measure.vars' a 'variable'
  labs(x="Months", y="Population", 
       title="Tian Shan. Scenario 2-3. alpha 0.5 / cost-coop 10 / prob.coop 0.2",
       color="Legend") +
  scale_color_manual(values=c('darkseagreen3', 'coral1')) +
  theme_minimal() + 
  theme(legend.title=element_blank()) +
  theme(plot.title = element_text(hjust = 0.5)) +
  scale_x_continuous(limits = c(0, 900), expand = c(0, 0)) +
  scale_y_continuous(limits = c(0, 50), expand = c(0, 0))

print(TienShan_Scenario_2_run10_results_plot)


#Run 11. alpha 0.5 / cost-coop 10 / prob.coop 0.5


TienShan_Scenario2_run11 <- subset(TienShan_Scenario2, run == 11)
TienShan_Scenario2_run11

TienShan_Scenario_2_run11_results <- reshape2::melt(TienShan_Scenario2_run11, 
                                                    id.vars = "months", 
                                                    measure.vars = c("cooperators", "defectors"))


TienShan_Scenario_2_run11_results_plot <- ggplot(TienShan_Scenario_2_run11_results, aes(x=months, y=value)) +
  geom_line(aes(colour=variable), size=1) +  # Cambia 'measure.vars' a 'variable'
  labs(x="Months", y="Population", 
       title="Tian Shan. Scenario 2-3. alpha 0.5 / cost-coop 10 / prob.coop 0.5",
       color="Legend") +
  scale_color_manual(values=c('darkseagreen3', 'coral1')) +
  theme_minimal() + 
  theme(legend.title=element_blank()) +
  theme(plot.title = element_text(hjust = 0.5)) +
  scale_x_continuous(limits = c(0, 150), expand = c(0, 0)) +
  scale_y_continuous(limits = c(0, 25), expand = c(0, 0))

print(TienShan_Scenario_2_run11_results_plot)


#Run 12. alpha 0.5 / cost-coop 10 / prob.coop 0.8


TienShan_Scenario2_run12 <- subset(TienShan_Scenario2, run == 12)
TienShan_Scenario2_run12

TienShan_Scenario_2_run12_results <- reshape2::melt(TienShan_Scenario2_run12, 
                                                    id.vars = "months", 
                                                    measure.vars = c("cooperators", "defectors"))


TienShan_Scenario_2_run12_results_plot <- ggplot(TienShan_Scenario_2_run12_results, aes(x=months, y=value)) +
  geom_line(aes(colour=variable), size=1) +  # Cambia 'measure.vars' a 'variable'
  labs(x="Months", y="Population", 
       title="Tian Shan. Scenario 2-3. alpha 0.5 / cost-coop 10 / prob.coop 0.8",
       color="Legend") +
  scale_color_manual(values=c('darkseagreen3', 'coral1')) +
  theme_minimal() + 
  theme(legend.title=element_blank()) +
  theme(plot.title = element_text(hjust = 0.5)) +
  scale_x_continuous(limits = c(0, 900), expand = c(0, 0)) +
  scale_y_continuous(limits = c(0, 75), expand = c(0, 0))

print(TienShan_Scenario_2_run12_results_plot)


#Run 13.alpha 0.5 / cost-coop 20 / prob.coop 0.2


TienShan_Scenario2_run13 <- subset(TienShan_Scenario2, run == 13)
TienShan_Scenario2_run13

TienShan_Scenario_2_run13_results <- reshape2::melt(TienShan_Scenario2_run13, 
                                                    id.vars = "months", 
                                                    measure.vars = c("cooperators", "defectors"))


TienShan_Scenario_2_run13_results_plot <- ggplot(TienShan_Scenario_2_run13_results, aes(x=months, y=value)) +
  geom_line(aes(colour=variable), size=1) +  # Cambia 'measure.vars' a 'variable'
  labs(x="Months", y="Population", 
       title="Tian Shan. Scenario 2-3. alpha 0.5 / cost-coop 20 / prob.coop 0.2",
       color="Legend") +
  scale_color_manual(values=c('darkseagreen3', 'coral1')) +
  theme_minimal() + 
  theme(legend.title=element_blank()) +
  theme(plot.title = element_text(hjust = 0.5)) +
  scale_x_continuous(limits = c(0, 900), expand = c(0, 0)) +
  scale_y_continuous(limits = c(0, 50), expand = c(0, 0))

print(TienShan_Scenario_2_run13_results_plot)


#Run 14. alpha 0.5 / cost-coop 20 / prob.coop 0.5


TienShan_Scenario2_run14 <- subset(TienShan_Scenario2, run == 14)
TienShan_Scenario2_run14

TienShan_Scenario_2_run14_results <- reshape2::melt(TienShan_Scenario2_run14, 
                                                    id.vars = "months", 
                                                    measure.vars = c("cooperators", "defectors"))


TienShan_Scenario_2_run14_results_plot <- ggplot(TienShan_Scenario_2_run14_results, aes(x=months, y=value)) +
  geom_line(aes(colour=variable), size=1) +  # Cambia 'measure.vars' a 'variable'
  labs(x="Months", y="Population", 
       title="Tian Shan. Scenario 2-3. alpha 0.5 / cost-coop 20 / prob.coop 0.5",
       color="Legend") +
  scale_color_manual(values=c('darkseagreen3', 'coral1')) +
  theme_minimal() + 
  theme(legend.title=element_blank()) +
  theme(plot.title = element_text(hjust = 0.5)) +
  scale_x_continuous(limits = c(0, 150), expand = c(0, 0)) +
  scale_y_continuous(limits = c(0, 25), expand = c(0, 0))

print(TienShan_Scenario_2_run14_results_plot)


#Run 15. alpha 0.5 / cost-coop 20 / prob.coop 0.8


TienShan_Scenario2_run15 <- subset(TienShan_Scenario2, run == 15)
TienShan_Scenario2_run15

TienShan_Scenario_2_run15_results <- reshape2::melt(TienShan_Scenario2_run15, 
                                                    id.vars = "months", 
                                                    measure.vars = c("cooperators", "defectors"))


TienShan_Scenario_2_run15_results_plot <- ggplot(TienShan_Scenario_2_run15_results, aes(x=months, y=value)) +
  geom_line(aes(colour=variable), size=1) +  # Cambia 'measure.vars' a 'variable'
  labs(x="Months", y="Population", 
       title="Tian Shan. Scenario 2-3. alpha 0.5 / cost-coop 20 / prob.coop 0.8",
       color="Legend") +
  scale_color_manual(values=c('darkseagreen3', 'coral1')) +
  theme_minimal() + 
  theme(legend.title=element_blank()) +
  theme(plot.title = element_text(hjust = 0.5)) +
  scale_x_continuous(limits = c(0, 900), expand = c(0, 0)) +
  scale_y_continuous(limits = c(0, 75), expand = c(0, 0))

print(TienShan_Scenario_2_run15_results_plot)


#Run 16. alpha 0.5 / cost-coop 50 / prob.coop 0.2


TienShan_Scenario2_run16 <- subset(TienShan_Scenario2, run == 16)
TienShan_Scenario2_run16

TienShan_Scenario_2_run16_results <- reshape2::melt(TienShan_Scenario2_run16, 
                                                    id.vars = "months", 
                                                    measure.vars = c("cooperators", "defectors"))


TienShan_Scenario_2_run16_results_plot <- ggplot(TienShan_Scenario_2_run16_results, aes(x=months, y=value)) +
  geom_line(aes(colour=variable), size=1) +  # Cambia 'measure.vars' a 'variable'
  labs(x="Months", y="Population", 
       title="Tian Shan. Scenario 2-3. alpha 0.5 / cost-coop 50 / prob.coop 0.2",
       color="Legend") +
  scale_color_manual(values=c('darkseagreen3', 'coral1')) +
  theme_minimal() + 
  theme(legend.title=element_blank()) +
  theme(plot.title = element_text(hjust = 0.5)) +
  scale_x_continuous(limits = c(0, 900), expand = c(0, 0)) +
  scale_y_continuous(limits = c(0, 50), expand = c(0, 0))

print(TienShan_Scenario_2_run16_results_plot)


#Run 17. alpha 0.5 / cost-coop 50 / prob.coop 0.5

TienShan_Scenario2_run17 <- subset(TienShan_Scenario2, run == 17)
TienShan_Scenario2_run17

TienShan_Scenario_2_run17_results <- reshape2::melt(TienShan_Scenario2_run17, 
                                                    id.vars = "months", 
                                                    measure.vars = c("cooperators", "defectors"))


TienShan_Scenario_2_run17_results_plot <- ggplot(TienShan_Scenario_2_run17_results, aes(x=months, y=value)) +
  geom_line(aes(colour=variable), size=1) +  # Cambia 'measure.vars' a 'variable'
  labs(x="Months", y="Population", 
       title="Tian Shan. Scenario 2-3. alpha 0.5 / cost-coop 50 / prob.coop 0.5",
       color="Legend") +
  scale_color_manual(values=c('darkseagreen3', 'coral1')) +
  theme_minimal() + 
  theme(legend.title=element_blank()) +
  theme(plot.title = element_text(hjust = 0.5)) +
  scale_x_continuous(limits = c(0, 900), expand = c(0, 0)) +
  scale_y_continuous(limits = c(0, 60), expand = c(0, 0))

print(TienShan_Scenario_2_run17_results_plot)


#Run 18. alpha 0.5 / cost-coop 50 / prob.coop 0.8


TienShan_Scenario2_run18 <- subset(TienShan_Scenario2, run == 18)
TienShan_Scenario2_run18

TienShan_Scenario_2_run18_results <- reshape2::melt(TienShan_Scenario2_run18, 
                                                    id.vars = "months", 
                                                    measure.vars = c("cooperators", "defectors"))


TienShan_Scenario_2_run18_results_plot <- ggplot(TienShan_Scenario_2_run18_results, aes(x=months, y=value)) +
  geom_line(aes(colour=variable), size=1) +  # Cambia 'measure.vars' a 'variable'
  labs(x="Months", y="Population", 
       title="Tian Shan. Scenario 2-3. alpha 0.5 / cost-coop 50 / prob.coop 0.8",
       color="Legend") +
  scale_color_manual(values=c('darkseagreen3', 'coral1')) +
  theme_minimal() + 
  theme(legend.title=element_blank()) +
  theme(plot.title = element_text(hjust = 0.5)) +
  scale_x_continuous(limits = c(0, 1100), expand = c(0, 0)) +
  scale_y_continuous(limits = c(0, 60), expand = c(0, 0))

print(TienShan_Scenario_2_run18_results_plot)


#Run 19. alpha 0.8 / cost-coop 10 / prob.coop 0.2


TienShan_Scenario2_run19 <- subset(TienShan_Scenario2, run == 19)
TienShan_Scenario2_run19

TienShan_Scenario_2_run19_results <- reshape2::melt(TienShan_Scenario2_run19, 
                                                    id.vars = "months", 
                                                    measure.vars = c("cooperators", "defectors"))


TienShan_Scenario_2_run19_results_plot <- ggplot(TienShan_Scenario_2_run19_results, aes(x=months, y=value)) +
  geom_line(aes(colour=variable), size=1) +  # Cambia 'measure.vars' a 'variable'
  labs(x="Months", y="Population", 
       title="Tian Shan. Scenario 2-3. alpha 0.8 / cost-coop 10 / prob.coop 0.2",
       color="Legend") +
  scale_color_manual(values=c('darkseagreen3', 'coral1')) +
  theme_minimal() + 
  theme(legend.title=element_blank()) +
  theme(plot.title = element_text(hjust = 0.5)) +
  scale_x_continuous(limits = c(0, 900), expand = c(0, 0)) +
  scale_y_continuous(limits = c(0, 50), expand = c(0, 0))

print(TienShan_Scenario_2_run19_results_plot)


#Run 20. alpha 0.8 / cost-coop 10 / prob.coop 0.5


TienShan_Scenario2_run20 <- subset(TienShan_Scenario2, run == 20)
TienShan_Scenario2_run20

TienShan_Scenario_2_run20_results <- reshape2::melt(TienShan_Scenario2_run20, 
                                                    id.vars = "months", 
                                                    measure.vars = c("cooperators", "defectors"))


TienShan_Scenario_2_run20_results_plot <- ggplot(TienShan_Scenario_2_run20_results, aes(x=months, y=value)) +
  geom_line(aes(colour=variable), size=1) +  # Cambia 'measure.vars' a 'variable'
  labs(x="Months", y="Population", 
       title="Tian Shan. Scenario 2-3. alpha 0.8 / cost-coop 10 / prob.coop 0.5",
       color="Legend") +
  scale_color_manual(values=c('darkseagreen3', 'coral1')) +
  theme_minimal() + 
  theme(legend.title=element_blank()) +
  theme(plot.title = element_text(hjust = 0.5)) +
  scale_x_continuous(limits = c(0, 1200), expand = c(0, 0)) +
  scale_y_continuous(limits = c(0, 75), expand = c(0, 0))

print(TienShan_Scenario_2_run20_results_plot)


#Run 21. alpha 0.8 / cost-coop 10 / prob.coop 0.8

TienShan_Scenario2_run21 <- subset(TienShan_Scenario2, run == 21)
TienShan_Scenario2_run21

TienShan_Scenario_2_run21_results <- reshape2::melt(TienShan_Scenario2_run21, 
                                                    id.vars = "months", 
                                                    measure.vars = c("cooperators", "defectors"))


TienShan_Scenario_2_run21_results_plot <- ggplot(TienShan_Scenario_2_run21_results, aes(x=months, y=value)) +
  geom_line(aes(colour=variable), size=1) +  # Cambia 'measure.vars' a 'variable'
  labs(x="Months", y="Population", 
       title="Tian Shan. Scenario 2-3. alpha 0.8 / cost-coop 10 / prob.coop 0.8",
       color="Legend") +
  scale_color_manual(values=c('darkseagreen3', 'coral1')) +
  theme_minimal() + 
  theme(legend.title=element_blank()) +
  theme(plot.title = element_text(hjust = 0.5)) +
  scale_x_continuous(limits = c(0, 900), expand = c(0, 0)) +
  scale_y_continuous(limits = c(0, 60), expand = c(0, 0))

print(TienShan_Scenario_2_run21_results_plot)


#Run 22. alpha 0.8 / cost-coop 20 / prob.coop 0.2


TienShan_Scenario2_run22 <- subset(TienShan_Scenario2, run == 22)
TienShan_Scenario2_run22

TienShan_Scenario_2_run22_results <- reshape2::melt(TienShan_Scenario2_run22, 
                                                    id.vars = "months", 
                                                    measure.vars = c("cooperators", "defectors"))


TienShan_Scenario_2_run22_results_plot <- ggplot(TienShan_Scenario_2_run22_results, aes(x=months, y=value)) +
  geom_line(aes(colour=variable), size=1) +  # Cambia 'measure.vars' a 'variable'
  labs(x="Months", y="Population", 
       title="Tian Shan. Scenario 2-3. alpha 0.8 / cost-coop 20 / prob.coop 0.2",
       color="Legend") +
  scale_color_manual(values=c('darkseagreen3', 'coral1')) +
  theme_minimal() + 
  theme(legend.title=element_blank()) +
  theme(plot.title = element_text(hjust = 0.5)) +
  scale_x_continuous(limits = c(0, 900), expand = c(0, 0)) +
  scale_y_continuous(limits = c(0, 50), expand = c(0, 0))

print(TienShan_Scenario_2_run22_results_plot)


#Run 23. alpha 0.8 / cost-coop 20 / prob.coop 0.5


TienShan_Scenario2_run23 <- subset(TienShan_Scenario2, run == 23)
TienShan_Scenario2_run23

TienShan_Scenario_2_run23_results <- reshape2::melt(TienShan_Scenario2_run23, 
                                                    id.vars = "months", 
                                                    measure.vars = c("cooperators", "defectors"))


TienShan_Scenario_2_run23_results_plot <- ggplot(TienShan_Scenario_2_run23_results, aes(x=months, y=value)) +
  geom_line(aes(colour=variable), size=1) +  # Cambia 'measure.vars' a 'variable'
  labs(x="Months", y="Population", 
       title="Tian Shan. Scenario 2-3. alpha 0.8 / cost-coop 20 / prob.coop 0.5",
       color="Legend") +
  scale_color_manual(values=c('darkseagreen3', 'coral1')) +
  theme_minimal() + 
  theme(legend.title=element_blank()) +
  theme(plot.title = element_text(hjust = 0.5)) +
  scale_x_continuous(limits = c(0, 900), expand = c(0, 0)) +
  scale_y_continuous(limits = c(0, 60), expand = c(0, 0))

print(TienShan_Scenario_2_run23_results_plot)


#Run 24. alpha 0.8 / cost-coop 20 / prob.coop 0.8


TienShan_Scenario2_run24 <- subset(TienShan_Scenario2, run == 24)
TienShan_Scenario2_run24

TienShan_Scenario_2_run24_results <- reshape2::melt(TienShan_Scenario2_run24, 
                                                    id.vars = "months", 
                                                    measure.vars = c("cooperators", "defectors"))


TienShan_Scenario_2_run24_results_plot <- ggplot(TienShan_Scenario_2_run24_results, aes(x=months, y=value)) +
  geom_line(aes(colour=variable), size=1) +  # Cambia 'measure.vars' a 'variable'
  labs(x="Months", y="Population", 
       title="Tian Shan. Scenario 2-3. alpha 0.8 / cost-coop 20 / prob.coop 0.8",
       color="Legend") +
  scale_color_manual(values=c('darkseagreen3', 'coral1')) +
  theme_minimal() + 
  theme(legend.title=element_blank()) +
  theme(plot.title = element_text(hjust = 0.5)) +
  scale_x_continuous(limits = c(0, 900), expand = c(0, 0)) +
  scale_y_continuous(limits = c(0, 60), expand = c(0, 0))

print(TienShan_Scenario_2_run24_results_plot)


#Run 25. alpha 0.8 / cost-coop 50 / prob.coop 0.2


TienShan_Scenario2_run25 <- subset(TienShan_Scenario2, run == 25)
TienShan_Scenario2_run25

TienShan_Scenario_2_run25_results <- reshape2::melt(TienShan_Scenario2_run25, 
                                                    id.vars = "months", 
                                                    measure.vars = c("cooperators", "defectors"))


TienShan_Scenario_2_run25_results_plot <- ggplot(TienShan_Scenario_2_run25_results, aes(x=months, y=value)) +
  geom_line(aes(colour=variable), size=1) +  # Cambia 'measure.vars' a 'variable'
  labs(x="Months", y="Population", 
       title="Tian Shan. Scenario 2-3. alpha 0.8 / cost-coop 50 / prob.coop 0.2",
       color="Legend") +
  scale_color_manual(values=c('darkseagreen3', 'coral1')) +
  theme_minimal() + 
  theme(legend.title=element_blank()) +
  theme(plot.title = element_text(hjust = 0.5)) +
  scale_x_continuous(limits = c(0, 900), expand = c(0, 0)) +
  scale_y_continuous(limits = c(0, 50), expand = c(0, 0))

print(TienShan_Scenario_2_run25_results_plot)


#Run 26. alpha 0.8 / cost-coop 50 / prob.coop 0.5


TienShan_Scenario2_run26 <- subset(TienShan_Scenario2, run == 26)
TienShan_Scenario2_run26

TienShan_Scenario2_run26_results <- reshape2::melt(TienShan_Scenario2_run26, 
                                                    id.vars = "months", 
                                                    measure.vars = c("cooperators", "defectors"))


TienShan_Scenario_2_run26_results_plot <- ggplot(TienShan_Scenario2_run26_results, aes(x=months, y=value)) +
  geom_line(aes(colour=variable), size=1) +  # Cambia 'measure.vars' a 'variable'
  labs(x="Months", y="Population", 
       title="Tian Shan. Scenario 2-3. alpha 0.8 / cost-coop 50 / prob.coop 0.5",
       color="Legend") +
  scale_color_manual(values=c('darkseagreen3', 'coral1')) +
  theme_minimal() + 
  theme(legend.title=element_blank()) +
  theme(plot.title = element_text(hjust = 0.5)) +
  scale_x_continuous(limits = c(0, 900), expand = c(0, 0)) +
  scale_y_continuous(limits = c(0, 50), expand = c(0, 0))

print(TienShan_Scenario_2_run26_results_plot)


#Run 27 alpha 0.8 / cost-coop 50 / prob.coop 0.8


TienShan_Scenario2_run27 <- subset(TienShan_Scenario2, run == 27)
TienShan_Scenario2_run27

TienShan_Scenario_2_run27_results <- reshape2::melt(TienShan_Scenario2_run27, 
                                                    id.vars = "months", 
                                                    measure.vars = c("cooperators", "defectors"))


TienShan_Scenario_2_run27_results_plot <- ggplot(TienShan_Scenario_2_run27_results, aes(x=months, y=value)) +
  geom_line(aes(colour=variable), size=1) +  # Cambia 'measure.vars' a 'variable'
  labs(x="Months", y="Population", 
       title="Tian Shan. Scenario 2-3. alpha 0.8 / cost-coop 50 / prob.coop 0.8",
       color="Legend") +
  scale_color_manual(values=c('darkseagreen3', 'coral1')) +
  theme_minimal() + 
  theme(legend.title=element_blank()) +
  theme(plot.title = element_text(hjust = 0.5)) +
  scale_x_continuous(limits = c(0, 1100), expand = c(0, 0)) +
  scale_y_continuous(limits = c(0, 60), expand = c(0, 0))

print(TienShan_Scenario_2_run27_results_plot)


#### together prob. 0.20 ####

scenario2_prob20 = grid.arrange(TienShan_Scenario_2_run1_results_plot,
                                TienShan_Scenario_2_run4_results_plot,
                                TienShan_Scenario_2_run7_results_plot,
                                TienShan_Scenario_2_run10_results_plot,
                                TienShan_Scenario_2_run13_results_plot,
                                TienShan_Scenario_2_run16_results_plot,
                                TienShan_Scenario_2_run19_results_plot,
                                TienShan_Scenario_2_run22_results_plot,
                                TienShan_Scenario_2_run25_results_plot,
                                top = textGrob("Scenarios 2-3 Tian Shan, prob.coop: 0.20", gp = gpar(fontsize = unit(20, "lines"))), nrow = 3)


scenario2_prob20


## COMBINED all the graphics in one plot because there are a lot!!


# List of all the simulations
simulations_tienshan_2_20 <- list(TienShan_Scenario_2_run1_results,
                                  TienShan_Scenario_2_run4_results,
                                  TienShan_Scenario_2_run7_results,
                                  TienShan_Scenario_2_run10_results,
                                  TienShan_Scenario_2_run13_results,
                                  TienShan_Scenario_2_run16_results,
                                  TienShan_Scenario_2_run19_results,
                                  TienShan_Scenario_2_run22_results,
                                  TienShan_Scenario_2_run25_results)

# join in one data frame
combined_simulation_tienshan_2_20 <- bind_rows(simulations_tienshan_2_20, .id = "SimulationID")


summary_simulation_tienshan_2_20 <- combined_simulation_tienshan_2_20 %>%
  group_by(months, variable) %>%
  summarise(
    mean_value = mean(value),
    sd_value = sd(value),
    min_value = min(value),
    max_value = max(value),
    .groups = "drop"
  )


summary_simulation_tienshan_2_20


plot_tienshan_2_20 <- ggplot(summary_simulation_tienshan_2_20, aes(x = months, y = mean_value, color = variable, fill = variable)) +
  # Banda de min-max
  geom_ribbon(aes(ymin = min_value, ymax = max_value), alpha = 0.4, color = NA) +
  # sd
  geom_ribbon(aes(ymin = mean_value - sd_value, ymax = mean_value + sd_value), alpha = 0.1, color = NA) +
  # average 
  geom_line(size = 1) +
  scale_color_manual(values = c("cooperators" = "darkseagreen3", "defectors" = "coral1")) +
  scale_fill_manual(values = c("cooperators" = "darkseagreen3", "defectors" = "coral1")) +
  labs(title = "Scenario 2-3 Tian Shan, prob.coop: 0.20",
       x = "Months", y = "Population") +
  theme_minimal() +
  scale_x_continuous(limits = c(0, 1000), expand = c(0, 0)) +
  scale_y_continuous(limits = c(0, 50), expand = c(0, 0))

plot_tienshan_2_20


#### together prob. 0.50 ####

scenario2_prob50 = grid.arrange(TienShan_Scenario_2_run2_results_plot,
                                TienShan_Scenario_2_run5_results_plot,
                                TienShan_Scenario_2_run8_results_plot,
                                TienShan_Scenario_2_run11_results_plot,
                                TienShan_Scenario_2_run14_results_plot,
                                TienShan_Scenario_2_run17_results_plot,
                                TienShan_Scenario_2_run20_results_plot,
                                TienShan_Scenario_2_run23_results_plot,
                                TienShan_Scenario_2_run26_results_plot,
                                top = textGrob("Scenarios 2-3 Tian Shan, prob.coop: 0.50", gp = gpar(fontsize = unit(20, "lines"))), nrow = 3)


scenario2_prob50


## COMBINED all the graphics in one plot because there are a lot!!


# List of all the simulations
simulations_tienshan_2_50 <- list(TienShan_Scenario_2_run2_results,
                                  TienShan_Scenario_2_run5_results,
                                  TienShan_Scenario_2_run8_results,
                                  TienShan_Scenario_2_run11_results,
                                  TienShan_Scenario_2_run14_results,
                                  TienShan_Scenario_2_run17_results,
                                  TienShan_Scenario_2_run20_results,
                                  TienShan_Scenario_2_run23_results,
                                  TienShan_Scenario_2_run26_results)

# join in one data frame
combined_simulation_tienshan_2_50 <- bind_rows(simulations_tienshan_2_50, .id = "SimulationID")


summary_simulation_tienshan_2_50 <- combined_simulation_tienshan_2_50 %>%
  group_by(months, variable) %>%
  summarise(
    mean_value = mean(value),
    sd_value = sd(value),
    min_value = min(value),
    max_value = max(value),
    .groups = "drop"
  )


summary_simulation_tienshan_2_50


plot_tienshan_2_50 <- ggplot(summary_simulation_tienshan_2_50, aes(x = months, y = mean_value, color = variable, fill = variable)) +
  # Banda de min-max
  geom_ribbon(aes(ymin = min_value, ymax = max_value), alpha = 0.4, color = NA) +
  # sd
  geom_ribbon(aes(ymin = mean_value - sd_value, ymax = mean_value + sd_value), alpha = 0.1, color = NA) +
  # average 
  geom_line(size = 1) +
  scale_color_manual(values = c("cooperators" = "darkseagreen3", "defectors" = "coral1")) +
  scale_fill_manual(values = c("cooperators" = "darkseagreen3", "defectors" = "coral1")) +
  labs(title = "Scenario 2-3 Tian Shan, prob.coop: 0.50",
       x = "Months", y = "Population") +
  theme_minimal() +
  scale_x_continuous(limits = c(0, 1200), expand = c(0, 0)) +
  scale_y_continuous(limits = c(0, 80), expand = c(0, 0))

plot_tienshan_2_50


#### together prob. 0.80 ####

scenario2_prob80 = grid.arrange(TienShan_Scenario_2_run3_results_plot,
                                TienShan_Scenario_2_run6_results_plot,
                                TienShan_Scenario_2_run9_results_plot,
                                TienShan_Scenario_2_run12_results_plot,
                                TienShan_Scenario_2_run15_results_plot,
                                TienShan_Scenario_2_run18_results_plot,
                                TienShan_Scenario_2_run21_results_plot,
                                TienShan_Scenario_2_run24_results_plot,
                                TienShan_Scenario_2_run27_results_plot,
                                top = textGrob("Scenarios 2-3 Tian Shan, prob.coop: 0.80", gp = gpar(fontsize = unit(20, "lines"))), nrow = 3)


scenario2_prob80


## COMBINED all the graphics in one plot because there are a lot!!


# List of all the simulations
simulations_tienshan_2_80 <- list(TienShan_Scenario_2_run3_results,
                                  TienShan_Scenario_2_run6_results,
                                  TienShan_Scenario_2_run9_results,
                                  TienShan_Scenario_2_run12_results,
                                  TienShan_Scenario_2_run15_results,
                                  TienShan_Scenario_2_run18_results,
                                  TienShan_Scenario_2_run21_results,
                                  TienShan_Scenario_2_run24_results,
                                  TienShan_Scenario_2_run27_results)

# join in one data frame
combined_simulation_tienshan_2_80 <- bind_rows(simulations_tienshan_2_80, .id = "SimulationID")


summary_simulation_tienshan_2_80 <- combined_simulation_tienshan_2_80 %>%
  group_by(months, variable) %>%
  summarise(
    mean_value = mean(value),
    sd_value = sd(value),
    min_value = min(value),
    max_value = max(value),
    .groups = "drop"
  )


summary_simulation_tienshan_2_80


plot_tienshan_2_80 <- ggplot(summary_simulation_tienshan_2_80, aes(x = months, y = mean_value, color = variable, fill = variable)) +
  # Banda de min-max
  geom_ribbon(aes(ymin = min_value, ymax = max_value), alpha = 0.4, color = NA) +
  # sd
  geom_ribbon(aes(ymin = mean_value - sd_value, ymax = mean_value + sd_value), alpha = 0.1, color = NA) +
  # average 
  geom_line(size = 1) +
  scale_color_manual(values = c("cooperators" = "darkseagreen3", "defectors" = "coral1")) +
  scale_fill_manual(values = c("cooperators" = "darkseagreen3", "defectors" = "coral1")) +
  labs(title = "Scenario 2-3 Tian Shan, prob.coop: 0.80",
       x = "Months", y = "Population") +
  theme_minimal() +
  scale_x_continuous(limits = c(0, 1200), expand = c(0, 0)) +
  scale_y_continuous(limits = c(0, 75), expand = c(0, 0))

plot_tienshan_2_80


#### TIAN SHAN - SCENARIO 3 ####


TienShan_Scenario3 <- PaleoCOOP_model_Scenario3_TienShan
TienShan_Scenario3

#Run 1. alpha 0.2 / cost-coop 10 / prob.coop 0.2

TienShan_Scenario3_run1 <- subset(TienShan_Scenario3, run == 1)
TienShan_Scenario3_run1


TienShan_Scenario_3_run1_results <- reshape2::melt(TienShan_Scenario3_run1, 
                                                   id.vars = "months", 
                                                   measure.vars = c("cooperators", "defectors"))


TienShan_Scenario_3_run1_results_plot <- ggplot(TienShan_Scenario_3_run1_results, aes(x=months, y=value)) +
  geom_line(aes(colour=variable), size=1) +  # Cambia 'measure.vars' a 'variable'
  labs(x="Months", y="Population", 
       title="Tian Shan. Scenario 3. alpha 0.2 / cost-coop 10 / prob.coop 0.2",
       color="Legend") +
  scale_color_manual(values=c('darkseagreen3', 'coral1')) +
  theme_minimal() + 
  theme(legend.title=element_blank()) +
  theme(plot.title = element_text(hjust = 0.5)) +
  scale_x_continuous(limits = c(0, 900), expand = c(0, 0)) +
  scale_y_continuous(limits = c(0, 50), expand = c(0, 0))


print(TienShan_Scenario_3_run1_results_plot)


#Run 2. alpha 0.2 / cost-coop 10 / prob.coop 0.5

TienShan_Scenario3_run2 <- subset(TienShan_Scenario3, run == 2)
TienShan_Scenario3_run2


TienShan_Scenario_3_run2_results <- reshape2::melt(TienShan_Scenario3_run2, 
                                                   id.vars = "months", 
                                                   measure.vars = c("cooperators", "defectors"))


TienShan_Scenario_3_run2_results_plot <- ggplot(TienShan_Scenario_3_run2_results, aes(x=months, y=value)) +
  geom_line(aes(colour=variable), size=1) +  # Cambia 'measure.vars' a 'variable'
  labs(x="Months", y="Population", 
       title="Tian Shan. Scenario 3. alpha 0.2 / cost-coop 10 / prob.coop 0.5",
       color="Legend") +
  scale_color_manual(values=c('darkseagreen3', 'coral1')) +
  theme_minimal() + 
  theme(legend.title=element_blank()) +
  theme(plot.title = element_text(hjust = 0.5)) +
  scale_x_continuous(limits = c(0, 150), expand = c(0, 0)) +
  scale_y_continuous(limits = c(0, 50), expand = c(0, 0))


print(TienShan_Scenario_3_run2_results_plot)


#Run 3. alpha 0.2 / cost-coop 10 / prob.coop 0.8

TienShan_Scenario3_run3 <- subset(TienShan_Scenario3, run == 3)
TienShan_Scenario2_run3

TienShan_Scenario_3_run3_results <- reshape2::melt(TienShan_Scenario3_run3, 
                                                   id.vars = "months", 
                                                   measure.vars = c("cooperators", "defectors"))


TienShan_Scenario_3_run3_results_plot <- ggplot(TienShan_Scenario_3_run3_results, aes(x=months, y=value)) +
  geom_line(aes(colour=variable), size=1) +  # Cambia 'measure.vars' a 'variable'
  labs(x="Months", y="Population", 
       title="Tian Shan. Scenario 3. alpha 0.2 / cost-coop 10 / prob.coop 0.8",
       color="Legend") +
  scale_color_manual(values=c('darkseagreen3', 'coral1')) +
  theme_minimal() + 
  theme(legend.title=element_blank()) +
  theme(plot.title = element_text(hjust = 0.5)) +
  scale_x_continuous(limits = c(0, 950), expand = c(0, 0)) +
  scale_y_continuous(limits = c(0, 75), expand = c(0, 0))


print(TienShan_Scenario_3_run3_results_plot)

#Run 4. alpha 0.2 / cost-coop 20 / prob.coop 0.2

TienShan_Scenario3_run4 <- subset(TienShan_Scenario3, run == 4)
TienShan_Scenario3_run4

TienShan_Scenario_3_run4_results <- reshape2::melt(TienShan_Scenario3_run4, 
                                                   id.vars = "months", 
                                                   measure.vars = c("cooperators", "defectors"))


TienShan_Scenario_3_run4_results_plot <- ggplot(TienShan_Scenario_3_run4_results, aes(x=months, y=value)) +
  geom_line(aes(colour=variable), size=1) +  # Cambia 'measure.vars' a 'variable'
  labs(x="Months", y="Population", 
       title="Tian Shan. Scenario 3. alpha 0.2 / cost-coop 20 / prob.coop 0.2",
       color="Legend") +
  scale_color_manual(values=c('darkseagreen3', 'coral1')) +
  theme_minimal() + 
  theme(legend.title=element_blank()) +
  theme(plot.title = element_text(hjust = 0.5)) +
  scale_x_continuous(limits = c(0, 850), expand = c(0, 0)) +
  scale_y_continuous(limits = c(0, 60), expand = c(0, 0))


print(TienShan_Scenario_3_run4_results_plot)


#Run 5. alpha 0.2 / cost-coop 20 / prob.coop 0.5

TienShan_Scenario3_run5 <- subset(TienShan_Scenario3, run == 5)
TienShan_Scenario3_run5

TienShan_Scenario_3_run5_results <- reshape2::melt(TienShan_Scenario3_run5, 
                                                   id.vars = "months", 
                                                   measure.vars = c("cooperators", "defectors"))


TienShan_Scenario_3_run5_results_plot <- ggplot(TienShan_Scenario_3_run5_results, aes(x=months, y=value)) +
  geom_line(aes(colour=variable), size=1) +  # Cambia 'measure.vars' a 'variable'
  labs(x="Months", y="Population", 
       title="Tian Shan. Scenario 3. alpha 0.2 / cost-coop 20 / prob.coop 0.5",
       color="Legend") +
  scale_color_manual(values=c('darkseagreen3', 'coral1')) +
  theme_minimal() + 
  theme(legend.title=element_blank()) +
  theme(plot.title = element_text(hjust = 0.5)) +
  scale_x_continuous(limits = c(0, 850), expand = c(0, 0)) +
  scale_y_continuous(limits = c(0, 75), expand = c(0, 0))


print(TienShan_Scenario_3_run5_results_plot)


#Run 6. alpha 0.2 / cost-coop 20 / prob.coop 0.8

TienShan_Scenario3_run6 <- subset(TienShan_Scenario3, run == 6)
TienShan_Scenario3_run6

TienShan_Scenario_3_run6_results <- reshape2::melt(TienShan_Scenario3_run6, 
                                                   id.vars = "months", 
                                                   measure.vars = c("cooperators", "defectors"))


TienShan_Scenario_3_run6_results_plot <- ggplot(TienShan_Scenario_3_run6_results, aes(x=months, y=value)) +
  geom_line(aes(colour=variable), size=1) +  # Cambia 'measure.vars' a 'variable'
  labs(x="Months", y="Population", 
       title="Tian Shan. Scenario 3. alpha 0.2 / cost-coop 20 / prob.coop 0.8",
       color="Legend") +
  scale_color_manual(values=c('darkseagreen3', 'coral1')) +
  theme_minimal() + 
  theme(legend.title=element_blank()) +
  theme(plot.title = element_text(hjust = 0.5)) +
  scale_x_continuous(limits = c(0, 900), expand = c(0, 0)) +
  scale_y_continuous(limits = c(0, 75), expand = c(0, 0))

print(TienShan_Scenario_3_run6_results_plot)


#Run 7. alpha 0.2 / cost-coop 50 / prob.coop 0.2

TienShan_Scenario3_run7 <- subset(TienShan_Scenario3, run == 7)
TienShan_Scenario3_run7

TienShan_Scenario_3_run7_results <- reshape2::melt(TienShan_Scenario3_run7, 
                                                   id.vars = "months", 
                                                   measure.vars = c("cooperators", "defectors"))


TienShan_Scenario_3_run7_results_plot <- ggplot(TienShan_Scenario_3_run7_results, aes(x=months, y=value)) +
  geom_line(aes(colour=variable), size=1) +  # Cambia 'measure.vars' a 'variable'
  labs(x="Months", y="Population", 
       title="Tian Shan. Scenario 3. alpha 0.2 / cost-coop 50 / prob.coop 0.2",
       color="Legend") +
  scale_color_manual(values=c('darkseagreen3', 'coral1')) +
  theme_minimal() + 
  theme(legend.title=element_blank()) +
  theme(plot.title = element_text(hjust = 0.5)) +
  scale_x_continuous(limits = c(0, 850), expand = c(0, 0)) +
  scale_y_continuous(limits = c(0, 60), expand = c(0, 0))

print(TienShan_Scenario_3_run7_results_plot)


#Run 8. alpha 0.2 / cost-coop 50 / prob.coop 0.5

TienShan_Scenario3_run8 <- subset(TienShan_Scenario3, run == 8)
TienShan_Scenario3_run8

TienShan_Scenario_3_run8_results <- reshape2::melt(TienShan_Scenario3_run8, 
                                                   id.vars = "months", 
                                                   measure.vars = c("cooperators", "defectors"))


TienShan_Scenario_3_run8_results_plot <- ggplot(TienShan_Scenario_3_run8_results, aes(x=months, y=value)) +
  geom_line(aes(colour=variable), size=1) +  # Cambia 'measure.vars' a 'variable'
  labs(x="Months", y="Population", 
       title="Tian Shan. Scenario 3. alpha 0.2 / cost-coop 50 / prob.coop 0.5",
       color="Legend") +
  scale_color_manual(values=c('darkseagreen3', 'coral1')) +
  theme_minimal() + 
  theme(legend.title=element_blank()) +
  theme(plot.title = element_text(hjust = 0.5)) +
  scale_x_continuous(limits = c(0, 850), expand = c(0, 0)) +
  scale_y_continuous(limits = c(0, 60), expand = c(0, 0))

print(TienShan_Scenario_3_run8_results_plot)


#Run 9. alpha 0.2 / cost-coop 50 / prob.coop 0.8


TienShan_Scenario3_run9 <- subset(TienShan_Scenario3, run == 9)
TienShan_Scenario3_run9

TienShan_Scenario_3_run9_results <- reshape2::melt(TienShan_Scenario3_run9, 
                                                   id.vars = "months", 
                                                   measure.vars = c("cooperators", "defectors"))


TienShan_Scenario_3_run9_results_plot <- ggplot(TienShan_Scenario_3_run9_results, aes(x=months, y=value)) +
  geom_line(aes(colour=variable), size=1) +  # Cambia 'measure.vars' a 'variable'
  labs(x="Months", y="Population", 
       title="Tian Shan. Scenario 3. alpha 0.2 / cost-coop 50 / prob.coop 0.8",
       color="Legend") +
  scale_color_manual(values=c('darkseagreen3', 'coral1')) +
  theme_minimal() + 
  theme(legend.title=element_blank()) +
  theme(plot.title = element_text(hjust = 0.5)) +
  scale_x_continuous(limits = c(0, 1200), expand = c(0, 0)) +
  scale_y_continuous(limits = c(0, 75), expand = c(0, 0))

print(TienShan_Scenario_3_run9_results_plot)


#Run 10. alpha 0.5 / cost-coop 10 / prob.coop 0.2


TienShan_Scenario3_run10 <- subset(TienShan_Scenario3, run == 10)
TienShan_Scenario3_run10

TienShan_Scenario_3_run10_results <- reshape2::melt(TienShan_Scenario3_run10, 
                                                    id.vars = "months", 
                                                    measure.vars = c("cooperators", "defectors"))


TienShan_Scenario_3_run10_results_plot <- ggplot(TienShan_Scenario_3_run10_results, aes(x=months, y=value)) +
  geom_line(aes(colour=variable), size=1) +  # Cambia 'measure.vars' a 'variable'
  labs(x="Months", y="Population", 
       title="Tian Shan. Scenario 3. alpha 0.5 / cost-coop 10 / prob.coop 0.2",
       color="Legend") +
  scale_color_manual(values=c('darkseagreen3', 'coral1')) +
  theme_minimal() + 
  theme(legend.title=element_blank()) +
  theme(plot.title = element_text(hjust = 0.5)) +
  scale_x_continuous(limits = c(0, 850), expand = c(0, 0)) +
  scale_y_continuous(limits = c(0, 50), expand = c(0, 0))

print(TienShan_Scenario_3_run10_results_plot)


#Run 11. alpha 0.5 / cost-coop 10 / prob.coop 0.5


TienShan_Scenario3_run11 <- subset(TienShan_Scenario3, run == 11)
TienShan_Scenario3_run11

TienShan_Scenario_3_run11_results <- reshape2::melt(TienShan_Scenario3_run11, 
                                                    id.vars = "months", 
                                                    measure.vars = c("cooperators", "defectors"))


TienShan_Scenario_3_run11_results_plot <- ggplot(TienShan_Scenario_3_run11_results, aes(x=months, y=value)) +
  geom_line(aes(colour=variable), size=1) +  # Cambia 'measure.vars' a 'variable'
  labs(x="Months", y="Population", 
       title="Tian Shan. Scenario 3. alpha 0.5 / cost-coop 10 / prob.coop 0.5",
       color="Legend") +
  scale_color_manual(values=c('darkseagreen3', 'coral1')) +
  theme_minimal() + 
  theme(legend.title=element_blank()) +
  theme(plot.title = element_text(hjust = 0.5)) +
  scale_x_continuous(limits = c(0, 150), expand = c(0, 0)) +
  scale_y_continuous(limits = c(0, 40), expand = c(0, 0))

print(TienShan_Scenario_3_run11_results_plot)


#Run 12. alpha 0.5 / cost-coop 10 / prob.coop 0.8


TienShan_Scenario3_run12 <- subset(TienShan_Scenario3, run == 12)
TienShan_Scenario3_run12

TienShan_Scenario_3_run12_results <- reshape2::melt(TienShan_Scenario3_run12, 
                                                    id.vars = "months", 
                                                    measure.vars = c("cooperators", "defectors"))


TienShan_Scenario_3_run12_results_plot <- ggplot(TienShan_Scenario_3_run12_results, aes(x=months, y=value)) +
  geom_line(aes(colour=variable), size=1) +  # Cambia 'measure.vars' a 'variable'
  labs(x="Months", y="Population", 
       title="Tian Shan. Scenario 3. alpha 0.5 / cost-coop 10 / prob.coop 0.8",
       color="Legend") +
  scale_color_manual(values=c('darkseagreen3', 'coral1')) +
  theme_minimal() + 
  theme(legend.title=element_blank()) +
  theme(plot.title = element_text(hjust = 0.5)) +
  scale_x_continuous(limits = c(0, 900), expand = c(0, 0)) +
  scale_y_continuous(limits = c(0, 75), expand = c(0, 0))

print(TienShan_Scenario_3_run12_results_plot)


#Run 13. alpha 0.5 / cost-coop 20 / prob.coop 0.2


TienShan_Scenario3_run13 <- subset(TienShan_Scenario3, run == 13)
TienShan_Scenario3_run13

TienShan_Scenario_3_run13_results <- reshape2::melt(TienShan_Scenario3_run13, 
                                                    id.vars = "months", 
                                                    measure.vars = c("cooperators", "defectors"))


TienShan_Scenario_3_run13_results_plot <- ggplot(TienShan_Scenario_3_run13_results, aes(x=months, y=value)) +
  geom_line(aes(colour=variable), size=1) +  # Cambia 'measure.vars' a 'variable'
  labs(x="Months", y="Population", 
       title="Tian Shan. Scenario 3. alpha 0.5 / cost-coop 20 / prob.coop 0.2",
       color="Legend") +
  scale_color_manual(values=c('darkseagreen3', 'coral1')) +
  theme_minimal() + 
  theme(legend.title=element_blank()) +
  theme(plot.title = element_text(hjust = 0.5)) +
  scale_x_continuous(limits = c(0, 850), expand = c(0, 0)) +
  scale_y_continuous(limits = c(0, 50), expand = c(0, 0))

print(TienShan_Scenario_3_run13_results_plot)


#Run 14. alpha 0.5 / cost-coop 20 / prob.coop 0.5


TienShan_Scenario3_run14 <- subset(TienShan_Scenario3, run == 14)
TienShan_Scenario3_run14

TienShan_Scenario_3_run14_results <- reshape2::melt(TienShan_Scenario3_run14, 
                                                    id.vars = "months", 
                                                    measure.vars = c("cooperators", "defectors"))


TienShan_Scenario_3_run14_results_plot <- ggplot(TienShan_Scenario_3_run14_results, aes(x=months, y=value)) +
  geom_line(aes(colour=variable), size=1) +  # Cambia 'measure.vars' a 'variable'
  labs(x="Months", y="Population", 
       title="Tian Shan. Scenario 3. alpha 0.5 / cost-coop 20 / prob.coop 0.5",
       color="Legend") +
  scale_color_manual(values=c('darkseagreen3', 'coral1')) +
  theme_minimal() + 
  theme(legend.title=element_blank()) +
  theme(plot.title = element_text(hjust = 0.5)) +
  scale_x_continuous(limits = c(0, 150), expand = c(0, 0)) +
  scale_y_continuous(limits = c(0, 40), expand = c(0, 0))

print(TienShan_Scenario_3_run14_results_plot)


#Run 15. alpha 0.5 / cost-coop 20 / prob.coop 0.8


TienShan_Scenario3_run15 <- subset(TienShan_Scenario3, run == 15)
TienShan_Scenario3_run15

TienShan_Scenario_3_run15_results <- reshape2::melt(TienShan_Scenario3_run15, 
                                                    id.vars = "months", 
                                                    measure.vars = c("cooperators", "defectors"))


TienShan_Scenario_3_run15_results_plot <- ggplot(TienShan_Scenario_3_run15_results, aes(x=months, y=value)) +
  geom_line(aes(colour=variable), size=1) +  # Cambia 'measure.vars' a 'variable'
  labs(x="Months", y="Population", 
       title="Tian Shan. Scenario 3. alpha 0.5 / cost-coop 20 / prob.coop 0.8",
       color="Legend") +
  scale_color_manual(values=c('darkseagreen3', 'coral1')) +
  theme_minimal() + 
  theme(legend.title=element_blank()) +
  theme(plot.title = element_text(hjust = 0.5)) +
  scale_x_continuous(limits = c(0, 860), expand = c(0, 0)) +
  scale_y_continuous(limits = c(0, 100), expand = c(0, 0))

print(TienShan_Scenario_3_run15_results_plot)


#Run 16. alpha 0.5 / cost-coop 50 / prob.coop 0.2


TienShan_Scenario3_run16 <- subset(TienShan_Scenario3, run == 16)
TienShan_Scenario3_run16

TienShan_Scenario_3_run16_results <- reshape2::melt(TienShan_Scenario3_run16, 
                                                    id.vars = "months", 
                                                    measure.vars = c("cooperators", "defectors"))


TienShan_Scenario_3_run16_results_plot <- ggplot(TienShan_Scenario_3_run16_results, aes(x=months, y=value)) +
  geom_line(aes(colour=variable), size=1) +  # Cambia 'measure.vars' a 'variable'
  labs(x="Months", y="Population", 
       title="Tian Shan. Scenario 3. alpha 0.5 / cost-coop 50 / prob.coop 0.2",
       color="Legend") +
  scale_color_manual(values=c('darkseagreen3', 'coral1')) +
  theme_minimal() + 
  theme(legend.title=element_blank()) +
  theme(plot.title = element_text(hjust = 0.5)) +
  scale_x_continuous(limits = c(0, 850), expand = c(0, 0)) +
  scale_y_continuous(limits = c(0, 50), expand = c(0, 0))

print(TienShan_Scenario_3_run16_results_plot)


#Run 17. alpha 0.5 / cost-coop 50 / prob.coop 0.5

TienShan_Scenario3_run17 <- subset(TienShan_Scenario3, run == 17)
TienShan_Scenario3_run17

TienShan_Scenario_3_run17_results <- reshape2::melt(TienShan_Scenario3_run17, 
                                                    id.vars = "months", 
                                                    measure.vars = c("cooperators", "defectors"))


TienShan_Scenario_3_run17_results_plot <- ggplot(TienShan_Scenario_3_run17_results, aes(x=months, y=value)) +
  geom_line(aes(colour=variable), size=1) +  # Cambia 'measure.vars' a 'variable'
  labs(x="Months", y="Population", 
       title="Tian Shan. Scenario 3. alpha 0.5 / cost-coop 50 / prob.coop 0.5",
       color="Legend") +
  scale_color_manual(values=c('darkseagreen3', 'coral1')) +
  theme_minimal() + 
  theme(legend.title=element_blank()) +
  theme(plot.title = element_text(hjust = 0.5)) +
  scale_x_continuous(limits = c(0, 900), expand = c(0, 0)) +
  scale_y_continuous(limits = c(0, 75), expand = c(0, 0))

print(TienShan_Scenario_3_run17_results_plot)


#Run 18. alpha 0.5 / cost-coop 50 / prob.coop 0.8


TienShan_Scenario3_run18 <- subset(TienShan_Scenario3, run == 18)
TienShan_Scenario3_run18

TienShan_Scenario_3_run18_results <- reshape2::melt(TienShan_Scenario3_run18, 
                                                    id.vars = "months", 
                                                    measure.vars = c("cooperators", "defectors"))


TienShan_Scenario_3_run18_results_plot <- ggplot(TienShan_Scenario_3_run18_results, aes(x=months, y=value)) +
  geom_line(aes(colour=variable), size=1) +  # Cambia 'measure.vars' a 'variable'
  labs(x="Months", y="Population", 
       title="Tian Shan. Scenario 3. alpha 0.5 / cost-coop 50 / prob.coop 0.8",
       color="Legend") +
  scale_color_manual(values=c('darkseagreen3', 'coral1')) +
  theme_minimal() + 
  theme(legend.title=element_blank()) +
  theme(plot.title = element_text(hjust = 0.5)) +
  scale_x_continuous(limits = c(0, 1100), expand = c(0, 0)) +
  scale_y_continuous(limits = c(0, 100), expand = c(0, 0))

print(TienShan_Scenario_3_run18_results_plot)


#Run 19. alpha 0.8 / cost-coop 10 / prob.coop 0.2


TienShan_Scenario3_run19 <- subset(TienShan_Scenario3, run == 19)
TienShan_Scenario3_run19

TienShan_Scenario_3_run19_results <- reshape2::melt(TienShan_Scenario3_run19, 
                                                    id.vars = "months", 
                                                    measure.vars = c("cooperators", "defectors"))


TienShan_Scenario_3_run19_results_plot <- ggplot(TienShan_Scenario_3_run19_results, aes(x=months, y=value)) +
  geom_line(aes(colour=variable), size=1) +  # Cambia 'measure.vars' a 'variable'
  labs(x="Months", y="Population", 
       title="Tian Shan. Scenario 3. alpha 0.8 / cost-coop 10 / prob.coop 0.2",
       color="Legend") +
  scale_color_manual(values=c('darkseagreen3', 'coral1')) +
  theme_minimal() + 
  theme(legend.title=element_blank()) +
  theme(plot.title = element_text(hjust = 0.5)) +
  scale_x_continuous(limits = c(0, 850), expand = c(0, 0)) +
  scale_y_continuous(limits = c(0, 50), expand = c(0, 0))

print(TienShan_Scenario_3_run19_results_plot)


#Run 20. alpha 0.8 / cost-coop 10 / prob.coop 0.5


TienShan_Scenario3_run20 <- subset(TienShan_Scenario3, run == 20)
TienShan_Scenario3_run20

TienShan_Scenario_3_run20_results <- reshape2::melt(TienShan_Scenario3_run20, 
                                                    id.vars = "months", 
                                                    measure.vars = c("cooperators", "defectors"))


TienShan_Scenario_3_run20_results_plot <- ggplot(TienShan_Scenario_3_run20_results, aes(x=months, y=value)) +
  geom_line(aes(colour=variable), size=1) +  # Cambia 'measure.vars' a 'variable'
  labs(x="Months", y="Population", 
       title="Tian Shan. Scenario 3. alpha 0.8 / cost-coop 10 / prob.coop 0.5",
       color="Legend") +
  scale_color_manual(values=c('darkseagreen3', 'coral1')) +
  theme_minimal() + 
  theme(legend.title=element_blank()) +
  theme(plot.title = element_text(hjust = 0.5)) +
  scale_x_continuous(limits = c(0, 1200), expand = c(0, 0)) +
  scale_y_continuous(limits = c(0, 100), expand = c(0, 0))

print(TienShan_Scenario_3_run20_results_plot)


#Run 21. alpha 0.8 / cost-coop 10 / prob.coop 0.8

TienShan_Scenario3_run21 <- subset(TienShan_Scenario3, run == 21)
TienShan_Scenario3_run21

TienShan_Scenario_3_run21_results <- reshape2::melt(TienShan_Scenario3_run21, 
                                                    id.vars = "months", 
                                                    measure.vars = c("cooperators", "defectors"))


TienShan_Scenario_3_run21_results_plot <- ggplot(TienShan_Scenario_3_run21_results, aes(x=months, y=value)) +
  geom_line(aes(colour=variable), size=1) +  # Cambia 'measure.vars' a 'variable'
  labs(x="Months", y="Population", 
       title="Tian Shan. Scenario 3. alpha 0.8 / cost-coop 10 / prob.coop 0.8",
       color="Legend") +
  scale_color_manual(values=c('darkseagreen3', 'coral1')) +
  theme_minimal() + 
  theme(legend.title=element_blank()) +
  theme(plot.title = element_text(hjust = 0.5)) +
  scale_x_continuous(limits = c(0, 900), expand = c(0, 0)) +
  scale_y_continuous(limits = c(0, 75), expand = c(0, 0))

print(TienShan_Scenario_3_run21_results_plot)


#Run 22. alpha 0.8 / cost-coop 20 / prob.coop 0.2


TienShan_Scenario3_run22 <- subset(TienShan_Scenario3, run == 22)
TienShan_Scenario3_run22

TienShan_Scenario_3_run22_results <- reshape2::melt(TienShan_Scenario3_run22, 
                                                    id.vars = "months", 
                                                    measure.vars = c("cooperators", "defectors"))


TienShan_Scenario_3_run22_results_plot <- ggplot(TienShan_Scenario_3_run22_results, aes(x=months, y=value)) +
  geom_line(aes(colour=variable), size=1) +  # Cambia 'measure.vars' a 'variable'
  labs(x="Months", y="Population", 
       title="Tian Shan. Scenario 3. alpha 0.8 / cost-coop 20 / prob.coop 0.2",
       color="Legend") +
  scale_color_manual(values=c('darkseagreen3', 'coral1')) +
  theme_minimal() + 
  theme(legend.title=element_blank()) +
  theme(plot.title = element_text(hjust = 0.5)) +
  scale_x_continuous(limits = c(0, 850), expand = c(0, 0)) +
  scale_y_continuous(limits = c(0, 50), expand = c(0, 0))

print(TienShan_Scenario_3_run22_results_plot)


#Run 23. alpha 0.8 / cost-coop 20 / prob.coop 0.5


TienShan_Scenario3_run23 <- subset(TienShan_Scenario3, run == 23)
TienShan_Scenario3_run23

TienShan_Scenario_3_run23_results <- reshape2::melt(TienShan_Scenario3_run23, 
                                                    id.vars = "months", 
                                                    measure.vars = c("cooperators", "defectors"))


TienShan_Scenario_3_run23_results_plot <- ggplot(TienShan_Scenario_3_run23_results, aes(x=months, y=value)) +
  geom_line(aes(colour=variable), size=1) +  # Cambia 'measure.vars' a 'variable'
  labs(x="Months", y="Population", 
       title="Tian Shan. Scenario 3. alpha 0.8 / cost-coop 20 / prob.coop 0.5",
       color="Legend") +
  scale_color_manual(values=c('darkseagreen3', 'coral1')) +
  theme_minimal() + 
  theme(legend.title=element_blank()) +
  theme(plot.title = element_text(hjust = 0.5)) +
  scale_x_continuous(limits = c(0, 850), expand = c(0, 0)) +
  scale_y_continuous(limits = c(0, 60), expand = c(0, 0))

print(TienShan_Scenario_3_run23_results_plot)


#Run 24. alpha 0.8 / cost-coop 20 / prob.coop 0.8


TienShan_Scenario3_run24 <- subset(TienShan_Scenario3, run == 24)
TienShan_Scenario3_run24

TienShan_Scenario_3_run24_results <- reshape2::melt(TienShan_Scenario3_run24, 
                                                    id.vars = "months", 
                                                    measure.vars = c("cooperators", "defectors"))


TienShan_Scenario_3_run24_results_plot <- ggplot(TienShan_Scenario_3_run24_results, aes(x=months, y=value)) +
  geom_line(aes(colour=variable), size=1) +  # Cambia 'measure.vars' a 'variable'
  labs(x="Months", y="Population", 
       title="Tian Shan. Scenario 3. alpha 0.8 / cost-coop 20 / prob.coop 0.8",
       color="Legend") +
  scale_color_manual(values=c('darkseagreen3', 'coral1')) +
  theme_minimal() + 
  theme(legend.title=element_blank()) +
  theme(plot.title = element_text(hjust = 0.5)) +
  scale_x_continuous(limits = c(0, 900), expand = c(0, 0)) +
  scale_y_continuous(limits = c(0, 75), expand = c(0, 0))

print(TienShan_Scenario_3_run24_results_plot)


#Run 25. alpha 0.8 / cost-coop 50 / prob.coop 0.2


TienShan_Scenario3_run25 <- subset(TienShan_Scenario3, run == 25)
TienShan_Scenario3_run25

TienShan_Scenario_3_run25_results <- reshape2::melt(TienShan_Scenario3_run25, 
                                                    id.vars = "months", 
                                                    measure.vars = c("cooperators", "defectors"))


TienShan_Scenario_3_run25_results_plot <- ggplot(TienShan_Scenario_3_run25_results, aes(x=months, y=value)) +
  geom_line(aes(colour=variable), size=1) +  # Cambia 'measure.vars' a 'variable'
  labs(x="Months", y="Population", 
       title="Tian Shan. Scenario 3. alpha 0.8 / cost-coop 50 / prob.coop 0.2",
       color="Legend") +
  scale_color_manual(values=c('darkseagreen3', 'coral1')) +
  theme_minimal() + 
  theme(legend.title=element_blank()) +
  theme(plot.title = element_text(hjust = 0.5)) +
  scale_x_continuous(limits = c(0, 850), expand = c(0, 0)) +
  scale_y_continuous(limits = c(0, 60), expand = c(0, 0))

print(TienShan_Scenario_3_run25_results_plot)


#Run 26. alpha 0.8 / cost-coop 50 / prob.coop 0.5


TienShan_Scenario3_run26 <- subset(TienShan_Scenario3, run == 26)
TienShan_Scenario3_run26

TienShan_Scenario3_run26_results <- reshape2::melt(TienShan_Scenario3_run26, 
                                                    id.vars = "months", 
                                                    measure.vars = c("cooperators", "defectors"))


TienShan_Scenario_3_run26_results_plot <- ggplot(TienShan_Scenario3_run26_results, aes(x=months, y=value)) +
  geom_line(aes(colour=variable), size=1) +  # Cambia 'measure.vars' a 'variable'
  labs(x="Months", y="Population", 
       title="Tian Shan. Scenario 3. alpha 0.8 / cost-coop 50 / prob.coop 0.5",
       color="Legend") +
  scale_color_manual(values=c('darkseagreen3', 'coral1')) +
  theme_minimal() + 
  theme(legend.title=element_blank()) +
  theme(plot.title = element_text(hjust = 0.5)) +
  scale_x_continuous(limits = c(0, 850), expand = c(0, 0)) +
  scale_y_continuous(limits = c(0, 50), expand = c(0, 0))

print(TienShan_Scenario_3_run26_results_plot)


#Run 27 alpha 0.8 / cost-coop 50 / prob.coop 0.8


TienShan_Scenario3_run27 <- subset(TienShan_Scenario3, run == 27)
TienShan_Scenario3_run27

TienShan_Scenario_3_run27_results <- reshape2::melt(TienShan_Scenario3_run27, 
                                                    id.vars = "months", 
                                                    measure.vars = c("cooperators", "defectors"))


TienShan_Scenario_3_run27_results_plot <- ggplot(TienShan_Scenario_3_run27_results, aes(x=months, y=value)) +
  geom_line(aes(colour=variable), size=1) +  # Cambia 'measure.vars' a 'variable'
  labs(x="Months", y="Population", 
       title="Tian Shan. Scenario 3. alpha 0.8 / cost-coop 50 / prob.coop 0.8",
       color="Legend") +
  scale_color_manual(values=c('darkseagreen3', 'coral1')) +
  theme_minimal() + 
  theme(legend.title=element_blank()) +
  theme(plot.title = element_text(hjust = 0.5)) +
  scale_x_continuous(limits = c(0, 1100), expand = c(0, 0)) +
  scale_y_continuous(limits = c(0, 75), expand = c(0, 0))

print(TienShan_Scenario_3_run27_results_plot)


#### together prob. 0.20 ####

scenario3_prob20 = grid.arrange(TienShan_Scenario_3_run1_results_plot,
                                TienShan_Scenario_3_run4_results_plot,
                                TienShan_Scenario_3_run7_results_plot,
                                TienShan_Scenario_3_run10_results_plot,
                                TienShan_Scenario_3_run13_results_plot,
                                TienShan_Scenario_3_run16_results_plot,
                                TienShan_Scenario_3_run19_results_plot,
                                TienShan_Scenario_3_run22_results_plot,
                                TienShan_Scenario_3_run25_results_plot,
                                top = textGrob("Scenario 3 Tian Shan, prob.coop: 0.20", gp = gpar(fontsize = unit(20, "lines"))), nrow = 3)


scenario3_prob20


## COMBINED all the graphics in one plot because there are a lot!!


# List of all the simulations
simulations_tienshan_3_20 <- list(TienShan_Scenario_3_run1_results,
                                  TienShan_Scenario_3_run4_results,
                                  TienShan_Scenario_3_run7_results,
                                  TienShan_Scenario_3_run10_results,
                                  TienShan_Scenario_3_run13_results,
                                  TienShan_Scenario_3_run16_results,
                                  TienShan_Scenario_3_run19_results,
                                  TienShan_Scenario_3_run22_results,
                                  TienShan_Scenario_3_run25_results)

# join in one data frame
combined_simulation_tienshan_3_20 <- bind_rows(simulations_tienshan_3_20, .id = "SimulationID")


summary_simulation_tienshan_3_20 <- combined_simulation_tienshan_3_20 %>%
  group_by(months, variable) %>%
  summarise(
    mean_value = mean(value),
    sd_value = sd(value),
    min_value = min(value),
    max_value = max(value),
    .groups = "drop"
  )


summary_simulation_tienshan_3_20


plot_tienshan_3_20 <- ggplot(summary_simulation_tienshan_3_20, aes(x = months, y = mean_value, color = variable, fill = variable)) +
  # Banda de min-max
  geom_ribbon(aes(ymin = min_value, ymax = max_value), alpha = 0.4, color = NA) +
  # sd
  geom_ribbon(aes(ymin = mean_value - sd_value, ymax = mean_value + sd_value), alpha = 0.1, color = NA) +
  # average 
  geom_line(size = 1) +
  scale_color_manual(values = c("cooperators" = "darkseagreen3", "defectors" = "coral1")) +
  scale_fill_manual(values = c("cooperators" = "darkseagreen3", "defectors" = "coral1")) +
  labs(title = "Scenario 3 Tian Shan, prob.coop: 0.20",
       x = "Months", y = "Population") +
  theme_minimal() 

plot_tienshan_3_20


#### together prob. 0.50 ####

scenario3_prob50 = grid.arrange(TienShan_Scenario_3_run2_results_plot,
                                TienShan_Scenario_3_run5_results_plot,
                                TienShan_Scenario_3_run8_results_plot,
                                TienShan_Scenario_3_run11_results_plot,
                                TienShan_Scenario_3_run14_results_plot,
                                TienShan_Scenario_3_run17_results_plot,
                                TienShan_Scenario_3_run20_results_plot,
                                TienShan_Scenario_3_run23_results_plot,
                                TienShan_Scenario_3_run26_results_plot,
                                top = textGrob("Scenario 3 Tian Shan, prob.coop: 0.50", gp = gpar(fontsize = unit(20, "lines"))), nrow = 3)


scenario3_prob50


## COMBINED all the graphics in one plot because there are a lot!!


# List of all the simulations
simulations_tienshan_3_50 <- list(TienShan_Scenario_3_run2_results,
                                  TienShan_Scenario_3_run5_results,
                                  TienShan_Scenario_3_run8_results,
                                  TienShan_Scenario_3_run11_results,
                                  TienShan_Scenario_3_run14_results,
                                  TienShan_Scenario_3_run17_results,
                                  TienShan_Scenario_3_run20_results,
                                  TienShan_Scenario_3_run23_results,
                                  TienShan_Scenario_3_run26_results)

# join in one data frame
combined_simulation_tienshan_3_50 <- bind_rows(simulations_tienshan_3_50, .id = "SimulationID")


summary_simulation_tienshan_3_50 <- combined_simulation_tienshan_3_50 %>%
  group_by(months, variable) %>%
  summarise(
    mean_value = mean(value),
    sd_value = sd(value),
    min_value = min(value),
    max_value = max(value),
    .groups = "drop"
  )


summary_simulation_tienshan_3_50


plot_tienshan_3_50 <- ggplot(summary_simulation_tienshan_3_50, aes(x = months, y = mean_value, color = variable, fill = variable)) +
  # Banda de min-max
  geom_ribbon(aes(ymin = min_value, ymax = max_value), alpha = 0.4, color = NA) +
  # sd
  geom_ribbon(aes(ymin = mean_value - sd_value, ymax = mean_value + sd_value), alpha = 0.1, color = NA) +
  # average 
  geom_line(size = 1) +
  scale_color_manual(values = c("cooperators" = "darkseagreen3", "defectors" = "coral1")) +
  scale_fill_manual(values = c("cooperators" = "darkseagreen3", "defectors" = "coral1")) +
  labs(title = "Scenario 3 Tian Shan, prob.coop: 0.50",
       x = "Months", y = "Population") +
  theme_minimal()

plot_tienshan_3_50


#### together prob. 0.80 ####

scenario3_prob80 = grid.arrange(TienShan_Scenario_3_run3_results_plot,
                                TienShan_Scenario_3_run6_results_plot,
                                TienShan_Scenario_3_run9_results_plot,
                                TienShan_Scenario_3_run12_results_plot,
                                TienShan_Scenario_3_run15_results_plot,
                                TienShan_Scenario_3_run18_results_plot,
                                TienShan_Scenario_3_run21_results_plot,
                                TienShan_Scenario_3_run24_results_plot,
                                TienShan_Scenario_3_run27_results_plot,
                                top = textGrob("Scenario 3 Tian Shan, prob.coop: 0.80", gp = gpar(fontsize = unit(20, "lines"))), nrow = 3)


scenario3_prob80


## COMBINED all the graphics in one plot because there are a lot!!


# List of all the simulations
simulations_tienshan_3_80 <- list(TienShan_Scenario_3_run3_results,
                                  TienShan_Scenario_3_run6_results,
                                  TienShan_Scenario_3_run9_results,
                                  TienShan_Scenario_3_run12_results,
                                  TienShan_Scenario_3_run15_results,
                                  TienShan_Scenario_3_run18_results,
                                  TienShan_Scenario_3_run21_results,
                                  TienShan_Scenario_3_run24_results,
                                  TienShan_Scenario_3_run27_results)

# join in one data frame
combined_simulation_tienshan_3_80 <- bind_rows(simulations_tienshan_3_80, .id = "SimulationID")


summary_simulation_tienshan_3_80 <- combined_simulation_tienshan_3_80 %>%
  group_by(months, variable) %>%
  summarise(
    mean_value = mean(value),
    sd_value = sd(value),
    min_value = min(value),
    max_value = max(value),
    .groups = "drop"
  )


summary_simulation_tienshan_3_80


plot_tienshan_3_80 <- ggplot(summary_simulation_tienshan_3_80, aes(x = months, y = mean_value, color = variable, fill = variable)) +
  # Banda de min-max
  geom_ribbon(aes(ymin = min_value, ymax = max_value), alpha = 0.4, color = NA) +
  # sd
  geom_ribbon(aes(ymin = mean_value - sd_value, ymax = mean_value + sd_value), alpha = 0.1, color = NA) +
  # average 
  geom_line(size = 1) +
  scale_color_manual(values = c("cooperators" = "darkseagreen3", "defectors" = "coral1")) +
  scale_fill_manual(values = c("cooperators" = "darkseagreen3", "defectors" = "coral1")) +
  labs(title = "Scenario 3 Tian Shan, prob.coop: 0.80",
       x = "Months", y = "Population") +
  theme_minimal()

plot_tienshan_3_80


#### ALTAI - SCENARIO 1 ####


Altai_Scenario1 <- PaleoCOOP_model_Scenario1_Altai
Altai_Scenario1

#Run 1. alpha 0.2 / cost-coop 10 / prob.coop 0.2

Altai_Scenario1_run1 <- subset(Altai_Scenario1, run == 1)
Altai_Scenario1_run1


Altai_Scenario_1_run1_results <- reshape2::melt(Altai_Scenario1_run1, 
                                                   id.vars = "months", 
                                                   measure.vars = c("cooperators", "defectors"))


Altai_Scenario_1_run1_results_plot <- ggplot(Altai_Scenario_1_run1_results, aes(x=months, y=value)) +
  geom_line(aes(colour=variable), size=1) +  # Cambia 'measure.vars' a 'variable'
  labs(x="Months", y="Population", 
       title="Altai. Scenario 1. alpha 0.2 / cost-coop 10 / prob.coop 0.2",
       color="Legend") +
  scale_color_manual(values=c('darkseagreen3', 'coral1')) +
  theme_minimal() + 
  theme(legend.title=element_blank()) +
  theme(plot.title = element_text(hjust = 0.5)) +
  scale_x_continuous(limits = c(0, 900), expand = c(0, 0)) +
  scale_y_continuous(limits = c(0, 100), expand = c(0, 0))


print(Altai_Scenario_1_run1_results_plot)


#Run 2. alpha 0.2 / cost-coop 10 / prob.coop 0.5


Altai_Scenario1_run2 <- subset(Altai_Scenario1, run == 2)
Altai_Scenario1_run2


Altai_Scenario_1_run2_results <- reshape2::melt(Altai_Scenario1_run2, 
                                                   id.vars = "months", 
                                                   measure.vars = c("cooperators", "defectors"))


Altai_Scenario_1_run2_results_plot <- ggplot(Altai_Scenario_1_run2_results, aes(x=months, y=value)) +
  geom_line(aes(colour=variable), size=1) +  # Cambia 'measure.vars' a 'variable'
  labs(x="Months", y="Population", 
       title="Altai. Scenario 1. alpha 0.2 / cost-coop 10 / prob.coop 0.5",
       color="Legend") +
  scale_color_manual(values=c('darkseagreen3', 'coral1')) +
  theme_minimal() + 
  theme(legend.title=element_blank()) +
  theme(plot.title = element_text(hjust = 0.5)) +
  scale_x_continuous(limits = c(0, 1200), expand = c(0, 0)) +
  scale_y_continuous(limits = c(0, 250), expand = c(0, 0))


print(Altai_Scenario_1_run2_results_plot)


#Run 3. alpha 0.2 / cost-coop 10 / prob.coop 0.8

Altai_Scenario1_run3 <- subset(Altai_Scenario1, run == 3)
Altai_Scenario1_run3

Altai_Scenario_1_run3_results <- reshape2::melt(Altai_Scenario1_run3, 
                                                   id.vars = "months", 
                                                   measure.vars = c("cooperators", "defectors"))


Altai_Scenario_1_run3_results_plot <- ggplot(Altai_Scenario_1_run3_results, aes(x=months, y=value)) +
  geom_line(aes(colour=variable), size=1) +  # Cambia 'measure.vars' a 'variable'
  labs(x="Months", y="Population", 
       title="Altai. Scenario 1. alpha 0.2 / cost-coop 10 / prob.coop 0.8",
       color="Legend") +
  scale_color_manual(values=c('darkseagreen3', 'coral1')) +
  theme_minimal() + 
  theme(legend.title=element_blank()) +
  theme(plot.title = element_text(hjust = 0.5)) +
  scale_x_continuous(limits = c(0, 1200), expand = c(0, 0)) +
  scale_y_continuous(limits = c(0, 150), expand = c(0, 0))


print(Altai_Scenario_1_run3_results_plot)

#Run 4. alpha 0.2 / cost-coop 20 / prob.coop 0.2

Altai_Scenario1_run4 <- subset(Altai_Scenario1, run == 4)
Altai_Scenario1_run4

Altai_Scenario_1_run4_results <- reshape2::melt(Altai_Scenario1_run4, 
                                                   id.vars = "months", 
                                                   measure.vars = c("cooperators", "defectors"))


Altai_Scenario_1_run4_results_plot <- ggplot(Altai_Scenario_1_run4_results, aes(x=months, y=value)) +
  geom_line(aes(colour=variable), size=1) +  # Cambia 'measure.vars' a 'variable'
  labs(x="Months", y="Population", 
       title="Altai. Scenario 1. alpha 0.2 / cost-coop 20 / prob.coop 0.2",
       color="Legend") +
  scale_color_manual(values=c('darkseagreen3', 'coral1')) +
  theme_minimal() + 
  theme(legend.title=element_blank()) +
  theme(plot.title = element_text(hjust = 0.5)) +
  scale_x_continuous(limits = c(0, 900), expand = c(0, 0)) +
  scale_y_continuous(limits = c(0, 75), expand = c(0, 0))


print(Altai_Scenario_1_run4_results_plot)


#Run 5. alpha 0.2 / cost-coop 20 / prob.coop 0.5

Altai_Scenario1_run5 <- subset(Altai_Scenario1, run == 5)
Altai_Scenario1_run5

Altai_Scenario_1_run5_results <- reshape2::melt(Altai_Scenario1_run5, 
                                                   id.vars = "months", 
                                                   measure.vars = c("cooperators", "defectors"))


Altai_Scenario_1_run5_results_plot <- ggplot(Altai_Scenario_1_run5_results, aes(x=months, y=value)) +
  geom_line(aes(colour=variable), size=1) +  # Cambia 'measure.vars' a 'variable'
  labs(x="Months", y="Population", 
       title="Altai. Scenario 1. alpha 0.2 / cost-coop 20 / prob.coop 0.5",
       color="Legend") +
  scale_color_manual(values=c('darkseagreen3', 'coral1')) +
  theme_minimal() + 
  theme(legend.title=element_blank()) +
  theme(plot.title = element_text(hjust = 0.5)) +
  scale_x_continuous(limits = c(0, 1200), expand = c(0, 0)) +
  scale_y_continuous(limits = c(0, 200), expand = c(0, 0))


print(Altai_Scenario_1_run5_results_plot)


#Run 6. alpha 0.2 / cost-coop 20 / prob.coop 0.8

Altai_Scenario1_run6 <- subset(Altai_Scenario1, run == 6)
Altai_Scenario1_run6

Altai_Scenario_1_run6_results <- reshape2::melt(Altai_Scenario1_run6, 
                                                   id.vars = "months", 
                                                   measure.vars = c("cooperators", "defectors"))


Altai_Scenario_1_run6_results_plot <- ggplot(Altai_Scenario_1_run6_results, aes(x=months, y=value)) +
  geom_line(aes(colour=variable), size=1) +  # Cambia 'measure.vars' a 'variable'
  labs(x="Months", y="Population", 
       title="Altai. Scenario 1. alpha 0.2 / cost-coop 20 / prob.coop 0.8",
       color="Legend") +
  scale_color_manual(values=c('darkseagreen3', 'coral1')) +
  theme_minimal() + 
  theme(legend.title=element_blank()) +
  theme(plot.title = element_text(hjust = 0.5)) +
  scale_x_continuous(limits = c(0, 860), expand = c(0, 0)) +
  scale_y_continuous(limits = c(0, 75), expand = c(0, 0))

print(Altai_Scenario_1_run6_results_plot)


#Run 7. alpha 0.2 / cost-coop 50 / prob.coop 0.2

Altai_Scenario1_run7 <- subset(Altai_Scenario1, run == 7)
Altai_Scenario1_run7

Altai_Scenario_1_run7_results <- reshape2::melt(Altai_Scenario1_run7, 
                                                   id.vars = "months", 
                                                   measure.vars = c("cooperators", "defectors"))


Altai_Scenario_1_run7_results_plot <- ggplot(Altai_Scenario_1_run7_results, aes(x=months, y=value)) +
  geom_line(aes(colour=variable), size=1) +  # Cambia 'measure.vars' a 'variable'
  labs(x="Months", y="Population", 
       title="Altai. Scenario 1. alpha 0.2 / cost-coop 50 / prob.coop 0.2",
       color="Legend") +
  scale_color_manual(values=c('darkseagreen3', 'coral1')) +
  theme_minimal() + 
  theme(legend.title=element_blank()) +
  theme(plot.title = element_text(hjust = 0.5)) +
  scale_x_continuous(limits = c(0, 900), expand = c(0, 0)) +
  scale_y_continuous(limits = c(0, 75), expand = c(0, 0))

print(Altai_Scenario_1_run7_results_plot)


#Run 8. alpha 0.2 / cost-coop 50 / prob.coop 0.5

Altai_Scenario1_run8 <- subset(Altai_Scenario1, run == 8)
Altai_Scenario1_run8

Altai_Scenario_1_run8_results <- reshape2::melt(Altai_Scenario1_run8, 
                                                   id.vars = "months", 
                                                   measure.vars = c("cooperators", "defectors"))


Altai_Scenario_1_run8_results_plot <- ggplot(Altai_Scenario_1_run8_results, aes(x=months, y=value)) +
  geom_line(aes(colour=variable), size=1) +  # Cambia 'measure.vars' a 'variable'
  labs(x="Months", y="Population", 
       title="Altai. Scenario 1. alpha 0.2 / cost-coop 50 / prob.coop 0.5",
       color="Legend") +
  scale_color_manual(values=c('darkseagreen3', 'coral1')) +
  theme_minimal() + 
  theme(legend.title=element_blank()) +
  theme(plot.title = element_text(hjust = 0.5)) +
  scale_x_continuous(limits = c(0, 1200), expand = c(0, 0)) +
  scale_y_continuous(limits = c(0, 250), expand = c(0, 0))

print(Altai_Scenario_1_run8_results_plot)


#Run 9. alpha 0.2 / cost-coop 50 / prob.coop 0.8


Altai_Scenario1_run9 <- subset(Altai_Scenario1, run == 9)
Altai_Scenario1_run9

Altai_Scenario_1_run9_results <- reshape2::melt(Altai_Scenario1_run9, 
                                                   id.vars = "months", 
                                                   measure.vars = c("cooperators", "defectors"))


Altai_Scenario_1_run9_results_plot <- ggplot(Altai_Scenario_1_run9_results, aes(x=months, y=value)) +
  geom_line(aes(colour=variable), size=1) +  # Cambia 'measure.vars' a 'variable'
  labs(x="Months", y="Population", 
       title="Altai. Scenario 1. alpha 0.2 / cost-coop 50 / prob.coop 0.8",
       color="Legend") +
  scale_color_manual(values=c('darkseagreen3', 'coral1')) +
  theme_minimal() + 
  theme(legend.title=element_blank()) +
  theme(plot.title = element_text(hjust = 0.5)) +
  scale_x_continuous(limits = c(0, 850), expand = c(0, 0)) +
  scale_y_continuous(limits = c(0, 75), expand = c(0, 0))

print(Altai_Scenario_1_run9_results_plot)


#Run 10. alpha 0.5 / cost-coop 10 / prob.coop 0.2


Altai_Scenario1_run10 <- subset(Altai_Scenario1, run == 10)
Altai_Scenario1_run10

Altai_Scenario_1_run10_results <- reshape2::melt(Altai_Scenario1_run10, 
                                                    id.vars = "months", 
                                                    measure.vars = c("cooperators", "defectors"))


Altai_Scenario_1_run10_results_plot <- ggplot(Altai_Scenario_1_run10_results, aes(x=months, y=value)) +
  geom_line(aes(colour=variable), size=1) +  # Cambia 'measure.vars' a 'variable'
  labs(x="Months", y="Population", 
       title="Altai. Scenario 1. alpha 0.5 / cost-coop 10 / prob.coop 0.2",
       color="Legend") +
  scale_color_manual(values=c('darkseagreen3', 'coral1')) +
  theme_minimal() + 
  theme(legend.title=element_blank()) +
  theme(plot.title = element_text(hjust = 0.5)) +
  scale_x_continuous(limits = c(0, 1200), expand = c(0, 0)) +
  scale_y_continuous(limits = c(0, 70), expand = c(0, 0))

print(Altai_Scenario_1_run10_results_plot)


#Run 11. alpha 0.5 / cost-coop 10 / prob.coop 0.5


Altai_Scenario1_run11 <- subset(Altai_Scenario1, run == 11)
Altai_Scenario1_run11

Altai_Scenario_1_run11_results <- reshape2::melt(Altai_Scenario1_run11, 
                                                    id.vars = "months", 
                                                    measure.vars = c("cooperators", "defectors"))


Altai_Scenario_1_run11_results_plot <- ggplot(Altai_Scenario_1_run11_results, aes(x=months, y=value)) +
  geom_line(aes(colour=variable), size=1) +  # Cambia 'measure.vars' a 'variable'
  labs(x="Months", y="Population", 
       title="Altai. Scenario 1. alpha 0.5 / cost-coop 10 / prob.coop 0.5",
       color="Legend") +
  scale_color_manual(values=c('darkseagreen3', 'coral1')) +
  theme_minimal() + 
  theme(legend.title=element_blank()) +
  theme(plot.title = element_text(hjust = 0.5)) +
  scale_x_continuous(limits = c(0, 1200), expand = c(0, 0)) +
  scale_y_continuous(limits = c(0, 50), expand = c(0, 0))

print(Altai_Scenario_1_run11_results_plot)


#Run 12. alpha 0.5 / cost-coop 10 / prob.coop 0.8


Altai_Scenario1_run12 <- subset(Altai_Scenario1, run == 12)
Altai_Scenario1_run12

Altai_Scenario_1_run12_results <- reshape2::melt(Altai_Scenario1_run12, 
                                                    id.vars = "months", 
                                                    measure.vars = c("cooperators", "defectors"))


Altai_Scenario_1_run12_results_plot <- ggplot(Altai_Scenario_1_run12_results, aes(x=months, y=value)) +
  geom_line(aes(colour=variable), size=1) +  # Cambia 'measure.vars' a 'variable'
  labs(x="Months", y="Population", 
       title="Altai. Scenario 1. alpha 0.5 / cost-coop 10 / prob.coop 0.8",
       color="Legend") +
  scale_color_manual(values=c('darkseagreen3', 'coral1')) +
  theme_minimal() + 
  theme(legend.title=element_blank()) +
  theme(plot.title = element_text(hjust = 0.5)) +
  scale_x_continuous(limits = c(0, 1200), expand = c(0, 0)) +
  scale_y_continuous(limits = c(0, 120), expand = c(0, 0))

print(Altai_Scenario_1_run12_results_plot)


#Run 13.alpha 0.5 / cost-coop 20 / prob.coop 0.2


Altai_Scenario1_run13 <- subset(Altai_Scenario1, run == 13)
Altai_Scenario1_run13

Altai_Scenario_1_run13_results <- reshape2::melt(Altai_Scenario1_run13, 
                                                    id.vars = "months", 
                                                    measure.vars = c("cooperators", "defectors"))


Altai_Scenario_1_run13_results_plot <- ggplot(Altai_Scenario_1_run13_results, aes(x=months, y=value)) +
  geom_line(aes(colour=variable), size=1) +  # Cambia 'measure.vars' a 'variable'
  labs(x="Months", y="Population", 
       title="Altai. Scenario 1. alpha 0.5 / cost-coop 20 / prob.coop 0.2",
       color="Legend") +
  scale_color_manual(values=c('darkseagreen3', 'coral1')) +
  theme_minimal() + 
  theme(legend.title=element_blank()) +
  theme(plot.title = element_text(hjust = 0.5)) +
  scale_x_continuous(limits = c(0, 850), expand = c(0, 0)) +
  scale_y_continuous(limits = c(0, 75), expand = c(0, 0))

print(Altai_Scenario_1_run13_results_plot)


#Run 14. alpha 0.5 / cost-coop 20 / prob.coop 0.5


Altai_Scenario1_run14 <- subset(Altai_Scenario1, run == 14)
Altai_Scenario1_run14

Altai_Scenario_1_run14_results <- reshape2::melt(Altai_Scenario1_run14, 
                                                    id.vars = "months", 
                                                    measure.vars = c("cooperators", "defectors"))


Altai_Scenario_1_run14_results_plot <- ggplot(Altai_Scenario_1_run14_results, aes(x=months, y=value)) +
  geom_line(aes(colour=variable), size=1) +  # Cambia 'measure.vars' a 'variable'
  labs(x="Months", y="Population", 
       title="Altai. Scenario 1. alpha 0.5 / cost-coop 20 / prob.coop 0.5",
       color="Legend") +
  scale_color_manual(values=c('darkseagreen3', 'coral1')) +
  theme_minimal() + 
  theme(legend.title=element_blank()) +
  theme(plot.title = element_text(hjust = 0.5)) +
  scale_x_continuous(limits = c(0, 1200), expand = c(0, 0)) +
  scale_y_continuous(limits = c(0, 100), expand = c(0, 0))

print(Altai_Scenario_1_run14_results_plot)


#Run 15. alpha 0.5 / cost-coop 20 / prob.coop 0.8


Altai_Scenario1_run15 <- subset(Altai_Scenario1, run == 15)
Altai_Scenario1_run15

Altai_Scenario_1_run15_results <- reshape2::melt(Altai_Scenario1_run15, 
                                                    id.vars = "months", 
                                                    measure.vars = c("cooperators", "defectors"))


Altai_Scenario_1_run15_results_plot <- ggplot(Altai_Scenario_1_run15_results, aes(x=months, y=value)) +
  geom_line(aes(colour=variable), size=1) +  # Cambia 'measure.vars' a 'variable'
  labs(x="Months", y="Population", 
       title="Tian Shan. Scenario 1. alpha 0.5 / cost-coop 20 / prob.coop 0.8",
       color="Legend") +
  scale_color_manual(values=c('darkseagreen3', 'coral1')) +
  theme_minimal() + 
  theme(legend.title=element_blank()) +
  theme(plot.title = element_text(hjust = 0.5)) +
  scale_x_continuous(limits = c(0, 1200), expand = c(0, 0)) +
  scale_y_continuous(limits = c(0, 50), expand = c(0, 0))

print(Altai_Scenario_1_run15_results_plot)


#Run 16. alpha 0.5 / cost-coop 50 / prob.coop 0.2


Altai_Scenario1_run16 <- subset(Altai_Scenario1, run == 16)
Altai_Scenario1_run16

Altai_Scenario_1_run16_results <- reshape2::melt(Altai_Scenario1_run16, 
                                                    id.vars = "months", 
                                                    measure.vars = c("cooperators", "defectors"))


Altai_Scenario_1_run16_results_plot <- ggplot(Altai_Scenario_1_run16_results, aes(x=months, y=value)) +
  geom_line(aes(colour=variable), size=1) +  # Cambia 'measure.vars' a 'variable'
  labs(x="Months", y="Population", 
       title="Altai. Scenario 1. alpha 0.5 / cost-coop 50 / prob.coop 0.2",
       color="Legend") +
  scale_color_manual(values=c('darkseagreen3', 'coral1')) +
  theme_minimal() + 
  theme(legend.title=element_blank()) +
  theme(plot.title = element_text(hjust = 0.5)) +
  scale_x_continuous(limits = c(0, 1200), expand = c(0, 0)) +
  scale_y_continuous(limits = c(0, 70), expand = c(0, 0))

print(Altai_Scenario_1_run16_results_plot)


#Run 17. alpha 0.5 / cost-coop 50 / prob.coop 0.5

Altai_Scenario1_run17 <- subset(Altai_Scenario1, run == 17)
Altai_Scenario1_run17

Altai_Scenario_1_run17_results <- reshape2::melt(Altai_Scenario1_run17, 
                                                    id.vars = "months", 
                                                    measure.vars = c("cooperators", "defectors"))


Altai_Scenario_1_run17_results_plot <- ggplot(Altai_Scenario_1_run17_results, aes(x=months, y=value)) +
  geom_line(aes(colour=variable), size=1) +  # Cambia 'measure.vars' a 'variable'
  labs(x="Months", y="Population", 
       title="Altai. Scenario 1. alpha 0.5 / cost-coop 50 / prob.coop 0.5",
       color="Legend") +
  scale_color_manual(values=c('darkseagreen3', 'coral1')) +
  theme_minimal() + 
  theme(legend.title=element_blank()) +
  theme(plot.title = element_text(hjust = 0.5)) +
  scale_x_continuous(limits = c(0, 1200), expand = c(0, 0)) +
  scale_y_continuous(limits = c(0, 100), expand = c(0, 0))

print(Altai_Scenario_1_run17_results_plot)


#Run 18. alpha 0.5 / cost-coop 50 / prob.coop 0.8


Altai_Scenario1_run18 <- subset(Altai_Scenario1, run == 18)
Altai_Scenario1_run18

Altai_Scenario_1_run18_results <- reshape2::melt(Altai_Scenario1_run18, 
                                                    id.vars = "months", 
                                                    measure.vars = c("cooperators", "defectors"))


Altai_Scenario_1_run18_results_plot <- ggplot(Altai_Scenario_1_run18_results, aes(x=months, y=value)) +
  geom_line(aes(colour=variable), size=1) +  # Cambia 'measure.vars' a 'variable'
  labs(x="Months", y="Population", 
       title="Altai. Scenario 1. alpha 0.5 / cost-coop 50 / prob.coop 0.8",
       color="Legend") +
  scale_color_manual(values=c('darkseagreen3', 'coral1')) +
  theme_minimal() + 
  theme(legend.title=element_blank()) +
  theme(plot.title = element_text(hjust = 0.5)) +
  scale_x_continuous(limits = c(0, 1200), expand = c(0, 0)) +
  scale_y_continuous(limits = c(0, 100), expand = c(0, 0))

print(Altai_Scenario_1_run18_results_plot)


#Run 19. alpha 0.8 / cost-coop 10 / prob.coop 0.2


Altai_Scenario1_run19 <- subset(Altai_Scenario1, run == 19)
Altai_Scenario1_run19

Altai_Scenario_1_run19_results <- reshape2::melt(Altai_Scenario1_run19, 
                                                    id.vars = "months", 
                                                    measure.vars = c("cooperators", "defectors"))


Altai_Scenario_1_run19_results_plot <- ggplot(Altai_Scenario_1_run19_results, aes(x=months, y=value)) +
  geom_line(aes(colour=variable), size=1) +  # Cambia 'measure.vars' a 'variable'
  labs(x="Months", y="Population", 
       title="Altai. Scenario 1. alpha 0.8 / cost-coop 10 / prob.coop 0.2",
       color="Legend") +
  scale_color_manual(values=c('darkseagreen3', 'coral1')) +
  theme_minimal() + 
  theme(legend.title=element_blank()) +
  theme(plot.title = element_text(hjust = 0.5)) +
  scale_x_continuous(limits = c(0, 850), expand = c(0, 0)) +
  scale_y_continuous(limits = c(0, 60), expand = c(0, 0))

print(Altai_Scenario_1_run19_results_plot)


#Run 20. alpha 0.8 / cost-coop 10 / prob.coop 0.5


Altai_Scenario1_run20 <- subset(Altai_Scenario1, run == 20)
Altai_Scenario1_run20

Altai_Scenario_1_run20_results <- reshape2::melt(Altai_Scenario1_run20, 
                                                    id.vars = "months", 
                                                    measure.vars = c("cooperators", "defectors"))


Altai_Scenario_1_run20_results_plot <- ggplot(Altai_Scenario_1_run20_results, aes(x=months, y=value)) +
  geom_line(aes(colour=variable), size=1) +  # Cambia 'measure.vars' a 'variable'
  labs(x="Months", y="Population", 
       title="Altai. Scenario 1. alpha 0.8 / cost-coop 10 / prob.coop 0.5",
       color="Legend") +
  scale_color_manual(values=c('darkseagreen3', 'coral1')) +
  theme_minimal() + 
  theme(legend.title=element_blank()) +
  theme(plot.title = element_text(hjust = 0.5)) +
  scale_x_continuous(limits = c(0, 1200), expand = c(0, 0)) +
  scale_y_continuous(limits = c(0, 95), expand = c(0, 0))

print(Altai_Scenario_1_run20_results_plot)


#Run 21. alpha 0.8 / cost-coop 10 / prob.coop 0.8

Altai_Scenario1_run21 <- subset(Altai_Scenario1, run == 21)
Altai_Scenario1_run21

Altai_Scenario_1_run21_results <- reshape2::melt(Altai_Scenario1_run21, 
                                                    id.vars = "months", 
                                                    measure.vars = c("cooperators", "defectors"))


Altai_Scenario_1_run21_results_plot <- ggplot(Altai_Scenario_1_run21_results, aes(x=months, y=value)) +
  geom_line(aes(colour=variable), size=1) +  # Cambia 'measure.vars' a 'variable'
  labs(x="Months", y="Population", 
       title="Altai. Scenario 1. alpha 0.8 / cost-coop 10 / prob.coop 0.8",
       color="Legend") +
  scale_color_manual(values=c('darkseagreen3', 'coral1')) +
  theme_minimal() + 
  theme(legend.title=element_blank()) +
  theme(plot.title = element_text(hjust = 0.5)) +
  scale_x_continuous(limits = c(0, 900), expand = c(0, 0)) +
  scale_y_continuous(limits = c(0, 75), expand = c(0, 0))

print(Altai_Scenario_1_run21_results_plot)


#Run 22. alpha 0.8 / cost-coop 20 / prob.coop 0.2


Altai_Scenario1_run22 <- subset(Altai_Scenario1, run == 22)
Altai_Scenario1_run22

Altai_Scenario_1_run22_results <- reshape2::melt(Altai_Scenario1_run22, 
                                                    id.vars = "months", 
                                                    measure.vars = c("cooperators", "defectors"))


Altai_Scenario_1_run22_results_plot <- ggplot(Altai_Scenario_1_run22_results, aes(x=months, y=value)) +
  geom_line(aes(colour=variable), size=1) +  # Cambia 'measure.vars' a 'variable'
  labs(x="Months", y="Population", 
       title="Altai. Scenario 1. alpha 0.8 / cost-coop 20 / prob.coop 0.2",
       color="Legend") +
  scale_color_manual(values=c('darkseagreen3', 'coral1')) +
  theme_minimal() + 
  theme(legend.title=element_blank()) +
  theme(plot.title = element_text(hjust = 0.5)) +
  scale_x_continuous(limits = c(0, 850), expand = c(0, 0)) +
  scale_y_continuous(limits = c(0, 60), expand = c(0, 0))

print(Altai_Scenario_1_run22_results_plot)


#Run 23. alpha 0.8 / cost-coop 20 / prob.coop 0.5


Altai_Scenario1_run23 <- subset(Altai_Scenario1, run == 23)
Altai_Scenario1_run23

Altai_Scenario_1_run23_results <- reshape2::melt(Altai_Scenario1_run23, 
                                                    id.vars = "months", 
                                                    measure.vars = c("cooperators", "defectors"))


Altai_Scenario_1_run23_results_plot <- ggplot(Altai_Scenario_1_run23_results, aes(x=months, y=value)) +
  geom_line(aes(colour=variable), size=1) +  # Cambia 'measure.vars' a 'variable'
  labs(x="Months", y="Population", 
       title="Altai. Scenario 1. alpha 0.8 / cost-coop 20 / prob.coop 0.5",
       color="Legend") +
  scale_color_manual(values=c('darkseagreen3', 'coral1')) +
  theme_minimal() + 
  theme(legend.title=element_blank()) +
  theme(plot.title = element_text(hjust = 0.5)) +
  scale_x_continuous(limits = c(0, 700), expand = c(0, 0)) +
  scale_y_continuous(limits = c(0, 50), expand = c(0, 0))

print(Altai_Scenario_1_run23_results_plot)


#Run 24. alpha 0.8 / cost-coop 20 / prob.coop 0.8


Altai_Scenario1_run24 <- subset(Altai_Scenario1, run == 24)
Altai_Scenario1_run24

Altai_Scenario_1_run24_results <- reshape2::melt(Altai_Scenario1_run24, 
                                                    id.vars = "months", 
                                                    measure.vars = c("cooperators", "defectors"))


Altai_Scenario_1_run24_results_plot <- ggplot(Altai_Scenario_1_run24_results, aes(x=months, y=value)) +
  geom_line(aes(colour=variable), size=1) +  # Cambia 'measure.vars' a 'variable'
  labs(x="Months", y="Population", 
       title="Altai. Scenario 1. alpha 0.8 / cost-coop 20 / prob.coop 0.8",
       color="Legend") +
  scale_color_manual(values=c('darkseagreen3', 'coral1')) +
  theme_minimal() + 
  theme(legend.title=element_blank()) +
  theme(plot.title = element_text(hjust = 0.5)) +
  scale_x_continuous(limits = c(0, 900), expand = c(0, 0)) +
  scale_y_continuous(limits = c(0, 75), expand = c(0, 0))

print(Altai_Scenario_1_run24_results_plot)


#Run 25. alpha 0.8 / cost-coop 50 / prob.coop 0.2


Altai_Scenario1_run25 <- subset(Altai_Scenario1, run == 25)
Altai_Scenario1_run25

Altai_Scenario_1_run25_results <- reshape2::melt(Altai_Scenario1_run25, 
                                                    id.vars = "months", 
                                                    measure.vars = c("cooperators", "defectors"))


Altai_Scenario_1_run25_results_plot <- ggplot(Altai_Scenario_1_run25_results, aes(x=months, y=value)) +
  geom_line(aes(colour=variable), size=1) +  # Cambia 'measure.vars' a 'variable'
  labs(x="Months", y="Population", 
       title="Altai. Scenario 1. alpha 0.8 / cost-coop 50 / prob.coop 0.2",
       color="Legend") +
  scale_color_manual(values=c('darkseagreen3', 'coral1')) +
  theme_minimal() + 
  theme(legend.title=element_blank()) +
  theme(plot.title = element_text(hjust = 0.5)) +
  scale_x_continuous(limits = c(0, 1200), expand = c(0, 0)) +
  scale_y_continuous(limits = c(0, 75), expand = c(0, 0))

print(Altai_Scenario_1_run25_results_plot)


#Run 26. alpha 0.8 / cost-coop 50 / prob.coop 0.5


Altai_Scenario1_run26 <- subset(Altai_Scenario1, run == 26)
Altai_Scenario1_run26

Altai_Scenario_1_run26_results <- reshape2::melt(Altai_Scenario1_run26, 
                                                    id.vars = "months", 
                                                    measure.vars = c("cooperators", "defectors"))


Altai_Scenario_1_run26_results_plot <- ggplot(Altai_Scenario_1_run26_results, aes(x=months, y=value)) +
  geom_line(aes(colour=variable), size=1) +  # Cambia 'measure.vars' a 'variable'
  labs(x="Months", y="Population", 
       title="Altai. Scenario 1. alpha 0.8 / cost-coop 50 / prob.coop 0.5",
       color="Legend") +
  scale_color_manual(values=c('darkseagreen3', 'coral1')) +
  theme_minimal() + 
  theme(legend.title=element_blank()) +
  theme(plot.title = element_text(hjust = 0.5)) +
  scale_x_continuous(limits = c(0, 700), expand = c(0, 0)) +
  scale_y_continuous(limits = c(0, 50), expand = c(0, 0))

print(Altai_Scenario_1_run26_results_plot)


#Run 27 alpha 0.8 / cost-coop 50 / prob.coop 0.8


Altai_Scenario1_run27 <- subset(Altai_Scenario1, run == 27)
Altai_Scenario1_run27

Altai_Scenario_1_run27_results <- reshape2::melt(Altai_Scenario1_run27, 
                                                    id.vars = "months", 
                                                    measure.vars = c("cooperators", "defectors"))


Altai_Scenario_1_run27_results_plot <- ggplot(Altai_Scenario_1_run27_results, aes(x=months, y=value)) +
  geom_line(aes(colour=variable), size=1) +  # Cambia 'measure.vars' a 'variable'
  labs(x="Months", y="Population", 
       title="Altai. Scenario 1. alpha 0.8 / cost-coop 50 / prob.coop 0.8",
       color="Legend") +
  scale_color_manual(values=c('darkseagreen3', 'coral1')) +
  theme_minimal() + 
  theme(legend.title=element_blank()) +
  theme(plot.title = element_text(hjust = 0.5)) +
  scale_x_continuous(limits = c(0, 550), expand = c(0, 0)) +
  scale_y_continuous(limits = c(0, 60), expand = c(0, 0))

print(Altai_Scenario_1_run27_results_plot)


#### together prob. 0.20 ####

altai_scenario1_prob20 = grid.arrange(Altai_Scenario_1_run1_results_plot,
                                Altai_Scenario_1_run4_results_plot,
                                Altai_Scenario_1_run7_results_plot,
                                Altai_Scenario_1_run10_results_plot,
                                Altai_Scenario_1_run13_results_plot,
                                Altai_Scenario_1_run16_results_plot,
                                Altai_Scenario_1_run19_results_plot,
                                Altai_Scenario_1_run22_results_plot,
                                Altai_Scenario_1_run25_results_plot,
                                top = textGrob("Scenario 1 Altai, prob.coop: 0.20", gp = gpar(fontsize = unit(20, "lines"))), nrow = 3)


altai_scenario1_prob20


## COMBINED all the graphics in one plot because there are a lot!!


# List of all the simulations
simulations_altai_1_20 <- list(Altai_Scenario_1_run1_results,
                               Altai_Scenario_1_run4_results,
                               Altai_Scenario_1_run7_results,
                               Altai_Scenario_1_run10_results,
                               Altai_Scenario_1_run13_results,
                               Altai_Scenario_1_run16_results,
                               Altai_Scenario_1_run19_results,
                               Altai_Scenario_1_run22_results,
                               Altai_Scenario_1_run25_results)

# join in one data frame
combined_simulation_altai_1_20 <- bind_rows(simulations_altai_1_20, .id = "SimulationID")


summary_simulation_altai_1_20 <- combined_simulation_altai_1_20 %>%
  group_by(months, variable) %>%
  summarise(
    mean_value = mean(value),
    sd_value = sd(value),
    min_value = min(value),
    max_value = max(value),
    .groups = "drop"
  )


summary_simulation_altai_1_20


plot_altai_1_20 <- ggplot(summary_simulation_altai_1_20, aes(x = months, y = mean_value, color = variable, fill = variable)) +
  # Banda de min-max
  geom_ribbon(aes(ymin = min_value, ymax = max_value), alpha = 0.4, color = NA) +
  # sd
  geom_ribbon(aes(ymin = mean_value - sd_value, ymax = mean_value + sd_value), alpha = 0.1, color = NA) +
  # average 
  geom_line(size = 1) +
  scale_color_manual(values = c("cooperators" = "darkseagreen3", "defectors" = "coral1")) +
  scale_fill_manual(values = c("cooperators" = "darkseagreen3", "defectors" = "coral1")) +
  labs(title = "Scenario 1 Altai, prob.coop: 0.20",
       x = "Months", y = "Population") +
  theme_minimal() +
  scale_x_continuous(limits = c(0, 1200), expand = c(0, 0)) +
  scale_y_continuous(limits = c(0, 100), expand = c(0, 0))


plot_altai_1_20


#### together prob. 0.50 ####

altai_scenario1_prob50 = grid.arrange(Altai_Scenario_1_run2_results_plot,
                                Altai_Scenario_1_run5_results_plot,
                                Altai_Scenario_1_run8_results_plot,
                                Altai_Scenario_1_run11_results_plot,
                                Altai_Scenario_1_run14_results_plot,
                                Altai_Scenario_1_run17_results_plot,
                                Altai_Scenario_1_run20_results_plot,
                                Altai_Scenario_1_run23_results_plot,
                                Altai_Scenario_1_run26_results_plot,
                                top = textGrob("Scenario 1 Altai, prob.coop: 0.50", gp = gpar(fontsize = unit(20, "lines"))), nrow = 3)


altai_scenario1_prob50


## COMBINED all the graphics in one plot because there are a lot!!


# List of all the simulations
simulations_altai_1_50 <- list(Altai_Scenario_1_run2_results,
                               Altai_Scenario_1_run5_results,
                               Altai_Scenario_1_run8_results,
                               Altai_Scenario_1_run11_results,
                               Altai_Scenario_1_run14_results,
                               Altai_Scenario_1_run17_results,
                               Altai_Scenario_1_run20_results,
                               Altai_Scenario_1_run23_results,
                               Altai_Scenario_1_run26_results)

# join in one data frame
combined_simulation_altai_1_50 <- bind_rows(simulations_altai_1_50, .id = "SimulationID")


summary_simulation_altai_1_50 <- combined_simulation_altai_1_50 %>%
  group_by(months, variable) %>%
  summarise(
    mean_value = mean(value),
    sd_value = sd(value),
    min_value = min(value),
    max_value = max(value),
    .groups = "drop"
  )


summary_simulation_altai_1_50


plot_altai_1_50 <- ggplot(summary_simulation_altai_1_50, aes(x = months, y = mean_value, color = variable, fill = variable)) +
  # Banda de min-max
  geom_ribbon(aes(ymin = min_value, ymax = max_value), alpha = 0.4, color = NA) +
  # sd
  geom_ribbon(aes(ymin = mean_value - sd_value, ymax = mean_value + sd_value), alpha = 0.1, color = NA) +
  # average 
  geom_line(size = 1) +
  scale_color_manual(values = c("cooperators" = "darkseagreen3", "defectors" = "coral1")) +
  scale_fill_manual(values = c("cooperators" = "darkseagreen3", "defectors" = "coral1")) +
  labs(title = "Scenario 1 Altai, prob.coop: 0.50",
       x = "Months", y = "Population") +
  theme_minimal() +
  scale_x_continuous(limits = c(0, 1200), expand = c(0, 0)) +
  scale_y_continuous(limits = c(0, 100), expand = c(0, 0))

plot_altai_1_50


#### together prob. 0.80 ####

altai_scenario1_prob80 = grid.arrange(Altai_Scenario_1_run3_results_plot,
                                Altai_Scenario_1_run6_results_plot,
                                Altai_Scenario_1_run9_results_plot,
                                Altai_Scenario_1_run12_results_plot,
                                Altai_Scenario_1_run15_results_plot,
                                Altai_Scenario_1_run18_results_plot,
                                Altai_Scenario_1_run21_results_plot,
                                Altai_Scenario_1_run24_results_plot,
                                Altai_Scenario_1_run27_results_plot,
                                top = textGrob("Scenario 1 Altai, prob.coop: 0.80", gp = gpar(fontsize = unit(20, "lines"))), nrow = 3)


altai_scenario1_prob80


## COMBINED all the graphics in one plot because there are a lot!!


# List of all the simulations
simulations_altai_1_80 <- list(Altai_Scenario_1_run3_results,
                               Altai_Scenario_1_run6_results,
                               Altai_Scenario_1_run9_results,
                               Altai_Scenario_1_run12_results,
                               Altai_Scenario_1_run15_results,
                               Altai_Scenario_1_run18_results,
                               Altai_Scenario_1_run21_results,
                               Altai_Scenario_1_run24_results,
                               Altai_Scenario_1_run27_results)

# join in one data frame
combined_simulation_altai_1_80 <- bind_rows(simulations_altai_1_80, .id = "SimulationID")


summary_simulation_altai_1_80 <- combined_simulation_altai_1_80 %>%
  group_by(months, variable) %>%
  summarise(
    mean_value = mean(value),
    sd_value = sd(value),
    min_value = min(value),
    max_value = max(value),
    .groups = "drop"
  )


summary_simulation_altai_1_80


plot_altai_1_80 <- ggplot(summary_simulation_altai_1_80, aes(x = months, y = mean_value, color = variable, fill = variable)) +
  # Banda de min-max
  geom_ribbon(aes(ymin = min_value, ymax = max_value), alpha = 0.4, color = NA) +
  # sd
  geom_ribbon(aes(ymin = mean_value - sd_value, ymax = mean_value + sd_value), alpha = 0.1, color = NA) +
  # average 
  geom_line(size = 1) +
  scale_color_manual(values = c("cooperators" = "darkseagreen3", "defectors" = "coral1")) +
  scale_fill_manual(values = c("cooperators" = "darkseagreen3", "defectors" = "coral1")) +
  labs(title = "Scenario 1 Altai, prob.coop: 0.80",
       x = "Months", y = "Population") +
  theme_minimal() +
  scale_x_continuous(limits = c(0, 1200), expand = c(0, 0)) +
  scale_y_continuous(limits = c(0, 120), expand = c(0, 0))

plot_altai_1_80


#### ALTAI - SCENARIO 4 ####


Altai_Scenario4 <- PaleoCOOP_model_Scenario4_Altai
Altai_Scenario4

#Run 1. alpha 0.2 / cost-coop 10 / prob.coop 0.2

Altai_Scenario4_run1 <- subset(Altai_Scenario4, run == 1)
Altai_Scenario4_run1


Altai_Scenario_4_run1_results <- reshape2::melt(Altai_Scenario4_run1, 
                                                   id.vars = "months", 
                                                   measure.vars = c("cooperators", "defectors"))


Altai_Scenario_4_run1_results_plot <- ggplot(Altai_Scenario_4_run1_results, aes(x=months, y=value)) +
  geom_line(aes(colour=variable), size=1) +  # Cambia 'measure.vars' a 'variable'
  labs(x="Months", y="Population", 
       title="Altai. Scenario 4. alpha 0.2 / cost-coop 10 / prob.coop 0.2",
       color="Legend") +
  scale_color_manual(values=c('darkseagreen3', 'coral1')) +
  theme_minimal() + 
  theme(legend.title=element_blank()) +
  theme(plot.title = element_text(hjust = 0.5)) +
  scale_x_continuous(limits = c(0, 900), expand = c(0, 0)) +
  scale_y_continuous(limits = c(0, 150), expand = c(0, 0))


print(Altai_Scenario_4_run1_results_plot)


#Run 2. alpha 0.2 / cost-coop 10 / prob.coop 0.5

Altai_Scenario4_run2 <- subset(Altai_Scenario4, run == 2)
Altai_Scenario4_run2


Altai_Scenario_4_run2_results <- reshape2::melt(Altai_Scenario4_run2, 
                                                   id.vars = "months", 
                                                   measure.vars = c("cooperators", "defectors"))


Altai_Scenario_4_run2_results_plot <- ggplot(Altai_Scenario_4_run2_results, aes(x=months, y=value)) +
  geom_line(aes(colour=variable), size=1) +  # Cambia 'measure.vars' a 'variable'
  labs(x="Months", y="Population", 
       title="Altai. Scenario 4. alpha 0.2 / cost-coop 10 / prob.coop 0.5",
       color="Legend") +
  scale_color_manual(values=c('darkseagreen3', 'coral1')) +
  theme_minimal() + 
  theme(legend.title=element_blank()) +
  theme(plot.title = element_text(hjust = 0.5)) +
  scale_x_continuous(limits = c(0, 860), expand = c(0, 0)) +
  scale_y_continuous(limits = c(0, 150), expand = c(0, 0))


print(Altai_Scenario_4_run2_results_plot)


#Run 3. alpha 0.2 / cost-coop 10 / prob.coop 0.8

Altai_Scenario4_run3 <- subset(Altai_Scenario4, run == 3)
Altai_Scenario4_run3

Altai_Scenario_4_run3_results <- reshape2::melt(Altai_Scenario4_run3, 
                                                   id.vars = "months", 
                                                   measure.vars = c("cooperators", "defectors"))


Altai_Scenario_4_run3_results_plot <- ggplot(Altai_Scenario_4_run3_results, aes(x=months, y=value)) +
  geom_line(aes(colour=variable), size=1) +  # Cambia 'measure.vars' a 'variable'
  labs(x="Months", y="Population", 
       title="Altai. Scenario 4. alpha 0.2 / cost-coop 10 / prob.coop 0.8",
       color="Legend") +
  scale_color_manual(values=c('darkseagreen3', 'coral1')) +
  theme_minimal() + 
  theme(legend.title=element_blank()) +
  theme(plot.title = element_text(hjust = 0.5)) +
  scale_x_continuous(limits = c(0, 1200), expand = c(0, 0)) +
  scale_y_continuous(limits = c(0, 400), expand = c(0, 0))


print(Altai_Scenario_4_run3_results_plot)

#Run 4. alpha 0.2 / cost-coop 20 / prob.coop 0.2

Altai_Scenario4_run4 <- subset(Altai_Scenario4, run == 4)
Altai_Scenario4_run4

Altai_Scenario_4_run4_results <- reshape2::melt(Altai_Scenario4_run4, 
                                                   id.vars = "months", 
                                                   measure.vars = c("cooperators", "defectors"))


Altai_Scenario_4_run4_results_plot <- ggplot(Altai_Scenario_4_run4_results, aes(x=months, y=value)) +
  geom_line(aes(colour=variable), size=1) +  # Cambia 'measure.vars' a 'variable'
  labs(x="Months", y="Population", 
       title="Altai. Scenario 4. alpha 0.2 / cost-coop 20 / prob.coop 0.2",
       color="Legend") +
  scale_color_manual(values=c('darkseagreen3', 'coral1')) +
  theme_minimal() + 
  theme(legend.title=element_blank()) +
  theme(plot.title = element_text(hjust = 0.5)) +
  scale_x_continuous(limits = c(0, 860), expand = c(0, 0)) +
  scale_y_continuous(limits = c(0, 120), expand = c(0, 0))


print(Altai_Scenario_4_run4_results_plot)


#Run 5. alpha 0.2 / cost-coop 20 / prob.coop 0.5

Altai_Scenario4_run5 <- subset(Altai_Scenario4, run == 5)
Altai_Scenario4_run5

Altai_Scenario_4_run5_results <- reshape2::melt(Altai_Scenario4_run5, 
                                                   id.vars = "months", 
                                                   measure.vars = c("cooperators", "defectors"))


Altai_Scenario_4_run5_results_plot <- ggplot(Altai_Scenario_4_run5_results, aes(x=months, y=value)) +
  geom_line(aes(colour=variable), size=1) +  # Cambia 'measure.vars' a 'variable'
  labs(x="Months", y="Population", 
       title="Altai. Scenario 4. alpha 0.2 / cost-coop 20 / prob.coop 0.5",
       color="Legend") +
  scale_color_manual(values=c('darkseagreen3', 'coral1')) +
  theme_minimal() + 
  theme(legend.title=element_blank()) +
  theme(plot.title = element_text(hjust = 0.5)) +
  scale_x_continuous(limits = c(0, 850), expand = c(0, 0)) +
  scale_y_continuous(limits = c(0, 120), expand = c(0, 0))


print(Altai_Scenario_4_run5_results_plot)


#Run 6. alpha 0.2 / cost-coop 20 / prob.coop 0.8

Altai_Scenario4_run6 <- subset(Altai_Scenario4, run == 6)
Altai_Scenario4_run6

Altai_Scenario_4_run6_results <- reshape2::melt(Altai_Scenario4_run6, 
                                                   id.vars = "months", 
                                                   measure.vars = c("cooperators", "defectors"))


Altai_Scenario_4_run6_results_plot <- ggplot(Altai_Scenario_4_run6_results, aes(x=months, y=value)) +
  geom_line(aes(colour=variable), size=1) +  # Cambia 'measure.vars' a 'variable'
  labs(x="Months", y="Population", 
       title="Altai. Scenario 4. alpha 0.2 / cost-coop 20 / prob.coop 0.8",
       color="Legend") +
  scale_color_manual(values=c('darkseagreen3', 'coral1')) +
  theme_minimal() + 
  theme(legend.title=element_blank()) +
  theme(plot.title = element_text(hjust = 0.5)) +
  scale_x_continuous(limits = c(0, 1200), expand = c(0, 0)) +
  scale_y_continuous(limits = c(0, 400), expand = c(0, 0))

print(Altai_Scenario_4_run6_results_plot)


#Run 7. alpha 0.2 / cost-coop 50 / prob.coop 0.2

Altai_Scenario4_run7 <- subset(Altai_Scenario4, run == 7)
Altai_Scenario4_run7

Altai_Scenario_4_run7_results <- reshape2::melt(Altai_Scenario4_run7, 
                                                   id.vars = "months", 
                                                   measure.vars = c("cooperators", "defectors"))


Altai_Scenario_4_run7_results_plot <- ggplot(Altai_Scenario_4_run7_results, aes(x=months, y=value)) +
  geom_line(aes(colour=variable), size=1) +  # Cambia 'measure.vars' a 'variable'
  labs(x="Months", y="Population", 
       title="Altai. Scenario 4. alpha 0.2 / cost-coop 50 / prob.coop 0.2",
       color="Legend") +
  scale_color_manual(values=c('darkseagreen3', 'coral1')) +
  theme_minimal() + 
  theme(legend.title=element_blank()) +
  theme(plot.title = element_text(hjust = 0.5)) +
  scale_x_continuous(limits = c(0, 850), expand = c(0, 0)) +
  scale_y_continuous(limits = c(0, 100), expand = c(0, 0))

print(Altai_Scenario_4_run7_results_plot)


#Run 8. alpha 0.2 / cost-coop 50 / prob.coop 0.5

Altai_Scenario4_run8 <- subset(Altai_Scenario4, run == 8)
Altai_Scenario4_run8

Altai_Scenario_4_run8_results <- reshape2::melt(Altai_Scenario4_run8, 
                                                   id.vars = "months", 
                                                   measure.vars = c("cooperators", "defectors"))


Altai_Scenario_4_run8_results_plot <- ggplot(Altai_Scenario_4_run8_results, aes(x=months, y=value)) +
  geom_line(aes(colour=variable), size=1) +  # Cambia 'measure.vars' a 'variable'
  labs(x="Months", y="Population", 
       title="Altai. Scenario 4. alpha 0.2 / cost-coop 50 / prob.coop 0.5",
       color="Legend") +
  scale_color_manual(values=c('darkseagreen3', 'coral1')) +
  theme_minimal() + 
  theme(legend.title=element_blank()) +
  theme(plot.title = element_text(hjust = 0.5)) +
  scale_x_continuous(limits = c(0, 1200), expand = c(0, 0)) +
  scale_y_continuous(limits = c(0, 250), expand = c(0, 0))

print(Altai_Scenario_4_run8_results_plot)


#Run 9. alpha 0.2 / cost-coop 50 / prob.coop 0.8


Altai_Scenario4_run9 <- subset(Altai_Scenario4, run == 9)
Altai_Scenario4_run9

Altai_Scenario_4_run9_results <- reshape2::melt(Altai_Scenario4_run9, 
                                                   id.vars = "months", 
                                                   measure.vars = c("cooperators", "defectors"))


Altai_Scenario_4_run9_results_plot <- ggplot(Altai_Scenario_4_run9_results, aes(x=months, y=value)) +
  geom_line(aes(colour=variable), size=1) +  # Cambia 'measure.vars' a 'variable'
  labs(x="Months", y="Population", 
       title="Altai. Scenario 4. alpha 0.2 / cost-coop 50 / prob.coop 0.8",
       color="Legend") +
  scale_color_manual(values=c('darkseagreen3', 'coral1')) +
  theme_minimal() + 
  theme(legend.title=element_blank()) +
  theme(plot.title = element_text(hjust = 0.5)) +
  scale_x_continuous(limits = c(0, 1200), expand = c(0, 0)) +
  scale_y_continuous(limits = c(0, 200), expand = c(0, 0))

print(Altai_Scenario_4_run9_results_plot)


#Run 10. alpha 0.5 / cost-coop 10 / prob.coop 0.2


Altai_Scenario4_run10 <- subset(Altai_Scenario4, run == 10)
Altai_Scenario4_run10

Altai_Scenario_4_run10_results <- reshape2::melt(Altai_Scenario4_run10, 
                                                    id.vars = "months", 
                                                    measure.vars = c("cooperators", "defectors"))


Altai_Scenario_4_run10_results_plot <- ggplot(Altai_Scenario_4_run10_results, aes(x=months, y=value)) +
  geom_line(aes(colour=variable), size=1) +  # Cambia 'measure.vars' a 'variable'
  labs(x="Months", y="Population", 
       title="Altai. Scenario 4. alpha 0.5 / cost-coop 10 / prob.coop 0.2",
       color="Legend") +
  scale_color_manual(values=c('darkseagreen3', 'coral1')) +
  theme_minimal() + 
  theme(legend.title=element_blank()) +
  theme(plot.title = element_text(hjust = 0.5)) +
  scale_x_continuous(limits = c(0, 1200), expand = c(0, 0)) +
  scale_y_continuous(limits = c(0, 120), expand = c(0, 0))

print(Altai_Scenario_4_run10_results_plot)


#Run 11. alpha 0.5 / cost-coop 10 / prob.coop 0.5


Altai_Scenario4_run11 <- subset(Altai_Scenario4, run == 11)
Altai_Scenario4_run11

Altai_Scenario_4_run11_results <- reshape2::melt(Altai_Scenario4_run11, 
                                                    id.vars = "months", 
                                                    measure.vars = c("cooperators", "defectors"))


Altai_Scenario_4_run11_results_plot <- ggplot(Altai_Scenario_4_run11_results, aes(x=months, y=value)) +
  geom_line(aes(colour=variable), size=1) +  # Cambia 'measure.vars' a 'variable'
  labs(x="Months", y="Population", 
       title="Altai. Scenario 4. alpha 0.5 / cost-coop 10 / prob.coop 0.5",
       color="Legend") +
  scale_color_manual(values=c('darkseagreen3', 'coral1')) +
  theme_minimal() + 
  theme(legend.title=element_blank()) +
  theme(plot.title = element_text(hjust = 0.5)) +
  scale_x_continuous(limits = c(0, 950), expand = c(0, 0)) +
  scale_y_continuous(limits = c(0, 100), expand = c(0, 0))

print(Altai_Scenario_4_run11_results_plot)


#Run 12. alpha 0.5 / cost-coop 10 / prob.coop 0.8


Altai_Scenario4_run12 <- subset(Altai_Scenario4, run == 12)
Altai_Scenario4_run12

Altai_Scenario_4_run12_results <- reshape2::melt(Altai_Scenario4_run12, 
                                                    id.vars = "months", 
                                                    measure.vars = c("cooperators", "defectors"))


Altai_Scenario_4_run12_results_plot <- ggplot(Altai_Scenario_4_run12_results, aes(x=months, y=value)) +
  geom_line(aes(colour=variable), size=1) +  # Cambia 'measure.vars' a 'variable'
  labs(x="Months", y="Population", 
       title="Altai. Scenario 4. alpha 0.5 / cost-coop 10 / prob.coop 0.8",
       color="Legend") +
  scale_color_manual(values=c('darkseagreen3', 'coral1')) +
  theme_minimal() + 
  theme(legend.title=element_blank()) +
  theme(plot.title = element_text(hjust = 0.5)) +
  scale_x_continuous(limits = c(0, 1200), expand = c(0, 0)) +
  scale_y_continuous(limits = c(0, 200), expand = c(0, 0))

print(Altai_Scenario_4_run12_results_plot)


#Run 13.alpha 0.5 / cost-coop 20 / prob.coop 0.2


Altai_Scenario4_run13 <- subset(Altai_Scenario4, run == 13)
Altai_Scenario4_run13

Altai_Scenario_4_run13_results <- reshape2::melt(Altai_Scenario4_run13, 
                                                    id.vars = "months", 
                                                    measure.vars = c("cooperators", "defectors"))


Altai_Scenario_4_run13_results_plot <- ggplot(Altai_Scenario_4_run13_results, aes(x=months, y=value)) +
  geom_line(aes(colour=variable), size=1) +  # Cambia 'measure.vars' a 'variable'
  labs(x="Months", y="Population", 
       title="Altai. Scenario 4. alpha 0.5 / cost-coop 20 / prob.coop 0.2",
       color="Legend") +
  scale_color_manual(values=c('darkseagreen3', 'coral1')) +
  theme_minimal() + 
  theme(legend.title=element_blank()) +
  theme(plot.title = element_text(hjust = 0.5)) +
  scale_x_continuous(limits = c(0, 860), expand = c(0, 0)) +
  scale_y_continuous(limits = c(0, 100), expand = c(0, 0))

print(Altai_Scenario_4_run13_results_plot)


#Run 14. alpha 0.5 / cost-coop 20 / prob.coop 0.5


Altai_Scenario4_run14 <- subset(Altai_Scenario4, run == 14)
Altai_Scenario4_run14

Altai_Scenario_4_run14_results <- reshape2::melt(Altai_Scenario4_run14, 
                                                    id.vars = "months", 
                                                    measure.vars = c("cooperators", "defectors"))


Altai_Scenario_4_run14_results_plot <- ggplot(Altai_Scenario_4_run14_results, aes(x=months, y=value)) +
  geom_line(aes(colour=variable), size=1) +  # Cambia 'measure.vars' a 'variable'
  labs(x="Months", y="Population", 
       title="Altai. Scenario 4. alpha 0.5 / cost-coop 20 / prob.coop 0.5",
       color="Legend") +
  scale_color_manual(values=c('darkseagreen3', 'coral1')) +
  theme_minimal() + 
  theme(legend.title=element_blank()) +
  theme(plot.title = element_text(hjust = 0.5)) +
  scale_x_continuous(limits = c(0, 1200), expand = c(0, 0)) +
  scale_y_continuous(limits = c(0, 250), expand = c(0, 0))

print(Altai_Scenario_4_run14_results_plot)


#Run 15. alpha 0.5 / cost-coop 20 / prob.coop 0.8


Altai_Scenario4_run15 <- subset(Altai_Scenario4, run == 15)
Altai_Scenario4_run15

Altai_Scenario_4_run15_results <- reshape2::melt(Altai_Scenario4_run15, 
                                                    id.vars = "months", 
                                                    measure.vars = c("cooperators", "defectors"))


Altai_Scenario_4_run15_results_plot <- ggplot(Altai_Scenario_4_run15_results, aes(x=months, y=value)) +
  geom_line(aes(colour=variable), size=1) +  # Cambia 'measure.vars' a 'variable'
  labs(x="Months", y="Population", 
       title="Altai. Scenario 4. alpha 0.5 / cost-coop 20 / prob.coop 0.8",
       color="Legend") +
  scale_color_manual(values=c('darkseagreen3', 'coral1')) +
  theme_minimal() + 
  theme(legend.title=element_blank()) +
  theme(plot.title = element_text(hjust = 0.5)) +
  scale_x_continuous(limits = c(0, 1200), expand = c(0, 0)) +
  scale_y_continuous(limits = c(0, 200), expand = c(0, 0))

print(Altai_Scenario_4_run15_results_plot)


#Run 16. alpha 0.5 / cost-coop 50 / prob.coop 0.2


Altai_Scenario4_run16 <- subset(Altai_Scenario4, run == 16)
Altai_Scenario4_run16

Altai_Scenario_4_run16_results <- reshape2::melt(Altai_Scenario4_run16, 
                                                    id.vars = "months", 
                                                    measure.vars = c("cooperators", "defectors"))


Altai_Scenario_4_run16_results_plot <- ggplot(Altai_Scenario_4_run16_results, aes(x=months, y=value)) +
  geom_line(aes(colour=variable), size=1) +  # Cambia 'measure.vars' a 'variable'
  labs(x="Months", y="Population", 
       title="Altai. Scenario 4. alpha 0.5 / cost-coop 50 / prob.coop 0.2",
       color="Legend") +
  scale_color_manual(values=c('darkseagreen3', 'coral1')) +
  theme_minimal() + 
  theme(legend.title=element_blank()) +
  theme(plot.title = element_text(hjust = 0.5)) +
  scale_x_continuous(limits = c(0, 900), expand = c(0, 0)) +
  scale_y_continuous(limits = c(0, 100), expand = c(0, 0))

print(Altai_Scenario_4_run16_results_plot)


#Run 17. alpha 0.5 / cost-coop 50 / prob.coop 0.5

Altai_Scenario4_run17 <- subset(Altai_Scenario4, run == 17)
Altai_Scenario4_run17

Altai_Scenario_4_run17_results <- reshape2::melt(Altai_Scenario4_run17, 
                                                    id.vars = "months", 
                                                    measure.vars = c("cooperators", "defectors"))


Altai_Scenario_4_run17_results_plot <- ggplot(Altai_Scenario_4_run17_results, aes(x=months, y=value)) +
  geom_line(aes(colour=variable), size=1) +  # Cambia 'measure.vars' a 'variable'
  labs(x="Months", y="Population", 
       title="Altai. Scenario 4. alpha 0.5 / cost-coop 50 / prob.coop 0.5",
       color="Legend") +
  scale_color_manual(values=c('darkseagreen3', 'coral1')) +
  theme_minimal() + 
  theme(legend.title=element_blank()) +
  theme(plot.title = element_text(hjust = 0.5)) +
  scale_x_continuous(limits = c(0, 1200), expand = c(0, 0)) +
  scale_y_continuous(limits = c(0, 200), expand = c(0, 0))

print(Altai_Scenario_4_run17_results_plot)


#Run 18. alpha 0.5 / cost-coop 50 / prob.coop 0.8


Altai_Scenario4_run18 <- subset(Altai_Scenario4, run == 18)
Altai_Scenario4_run18

Altai_Scenario_4_run18_results <- reshape2::melt(Altai_Scenario4_run18, 
                                                    id.vars = "months", 
                                                    measure.vars = c("cooperators", "defectors"))


Altai_Scenario_4_run18_results_plot <- ggplot(Altai_Scenario_4_run18_results, aes(x=months, y=value)) +
  geom_line(aes(colour=variable), size=1) +  # Cambia 'measure.vars' a 'variable'
  labs(x="Months", y="Population", 
       title="Altai. Scenario 4. alpha 0.5 / cost-coop 50 / prob.coop 0.8",
       color="Legend") +
  scale_color_manual(values=c('darkseagreen3', 'coral1')) +
  theme_minimal() + 
  theme(legend.title=element_blank()) +
  theme(plot.title = element_text(hjust = 0.5)) +
  scale_x_continuous(limits = c(0, 1200), expand = c(0, 0)) +
  scale_y_continuous(limits = c(0, 250), expand = c(0, 0))

print(Altai_Scenario_4_run18_results_plot)


#Run 19. alpha 0.8 / cost-coop 10 / prob.coop 0.2


Altai_Scenario4_run19 <- subset(Altai_Scenario4, run == 19)
Altai_Scenario4_run19

Altai_Scenario_4_run19_results <- reshape2::melt(Altai_Scenario4_run19, 
                                                    id.vars = "months", 
                                                    measure.vars = c("cooperators", "defectors"))


Altai_Scenario_4_run19_results_plot <- ggplot(Altai_Scenario_4_run19_results, aes(x=months, y=value)) +
  geom_line(aes(colour=variable), size=1) +  # Cambia 'measure.vars' a 'variable'
  labs(x="Months", y="Population", 
       title="Altai. Scenario 4. alpha 0.8 / cost-coop 10 / prob.coop 0.2",
       color="Legend") +
  scale_color_manual(values=c('darkseagreen3', 'coral1')) +
  theme_minimal() + 
  theme(legend.title=element_blank()) +
  theme(plot.title = element_text(hjust = 0.5)) +
  scale_x_continuous(limits = c(0, 900), expand = c(0, 0)) +
  scale_y_continuous(limits = c(0, 100), expand = c(0, 0))

print(Altai_Scenario_4_run19_results_plot)


#Run 20. alpha 0.8 / cost-coop 10 / prob.coop 0.5


Altai_Scenario4_run20 <- subset(Altai_Scenario4, run == 20)
Altai_Scenario4_run20

Altai_Scenario_4_run20_results <- reshape2::melt(Altai_Scenario4_run20, 
                                                    id.vars = "months", 
                                                    measure.vars = c("cooperators", "defectors"))


Altai_Scenario_4_run20_results_plot <- ggplot(Altai_Scenario_4_run20_results, aes(x=months, y=value)) +
  geom_line(aes(colour=variable), size=1) +  # Cambia 'measure.vars' a 'variable'
  labs(x="Months", y="Population", 
       title="Altai. Scenario 4. alpha 0.8 / cost-coop 10 / prob.coop 0.5",
       color="Legend") +
  scale_color_manual(values=c('darkseagreen3', 'coral1')) +
  theme_minimal() + 
  theme(legend.title=element_blank()) +
  theme(plot.title = element_text(hjust = 0.5)) +
  scale_x_continuous(limits = c(0, 1200), expand = c(0, 0)) +
  scale_y_continuous(limits = c(0, 150), expand = c(0, 0))

print(Altai_Scenario_4_run20_results_plot)


#Run 21. alpha 0.8 / cost-coop 10 / prob.coop 0.8

Altai_Scenario4_run21 <- subset(Altai_Scenario4, run == 21)
Altai_Scenario4_run21

Altai_Scenario_4_run21_results <- reshape2::melt(Altai_Scenario4_run21, 
                                                    id.vars = "months", 
                                                    measure.vars = c("cooperators", "defectors"))


Altai_Scenario_4_run21_results_plot <- ggplot(Altai_Scenario_4_run21_results, aes(x=months, y=value)) +
  geom_line(aes(colour=variable), size=1) +  # Cambia 'measure.vars' a 'variable'
  labs(x="Months", y="Population", 
       title="Altai. Scenario 4. alpha 0.8 / cost-coop 10 / prob.coop 0.8",
       color="Legend") +
  scale_color_manual(values=c('darkseagreen3', 'coral1')) +
  theme_minimal() + 
  theme(legend.title=element_blank()) +
  theme(plot.title = element_text(hjust = 0.5)) +
  scale_x_continuous(limits = c(0, 1200), expand = c(0, 0)) +
  scale_y_continuous(limits = c(0, 200), expand = c(0, 0))

print(Altai_Scenario_4_run21_results_plot)


#Run 22. alpha 0.8 / cost-coop 20 / prob.coop 0.2


Altai_Scenario4_run22 <- subset(Altai_Scenario4, run == 22)
Altai_Scenario4_run22

Altai_Scenario_4_run22_results <- reshape2::melt(Altai_Scenario4_run22, 
                                                    id.vars = "months", 
                                                    measure.vars = c("cooperators", "defectors"))


Altai_Scenario_4_run22_results_plot <- ggplot(Altai_Scenario_4_run22_results, aes(x=months, y=value)) +
  geom_line(aes(colour=variable), size=1) +  # Cambia 'measure.vars' a 'variable'
  labs(x="Months", y="Population", 
       title="Altai. Scenario 4. alpha 0.8 / cost-coop 20 / prob.coop 0.2",
       color="Legend") +
  scale_color_manual(values=c('darkseagreen3', 'coral1')) +
  theme_minimal() + 
  theme(legend.title=element_blank()) +
  theme(plot.title = element_text(hjust = 0.5)) +
  scale_x_continuous(limits = c(0, 900), expand = c(0, 0)) +
  scale_y_continuous(limits = c(0, 100), expand = c(0, 0))

print(Altai_Scenario_4_run22_results_plot)


#Run 23. alpha 0.8 / cost-coop 20 / prob.coop 0.5


Altai_Scenario4_run23 <- subset(Altai_Scenario4, run == 23)
Altai_Scenario4_run23

Altai_Scenario_4_run23_results <- reshape2::melt(Altai_Scenario4_run23, 
                                                    id.vars = "months", 
                                                    measure.vars = c("cooperators", "defectors"))


Altai_Scenario_4_run23_results_plot <- ggplot(Altai_Scenario_4_run23_results, aes(x=months, y=value)) +
  geom_line(aes(colour=variable), size=1) +  # Cambia 'measure.vars' a 'variable'
  labs(x="Months", y="Population", 
       title="Altai. Scenario 4. alpha 0.8 / cost-coop 20 / prob.coop 0.5",
       color="Legend") +
  scale_color_manual(values=c('darkseagreen3', 'coral1')) +
  theme_minimal() + 
  theme(legend.title=element_blank()) +
  theme(plot.title = element_text(hjust = 0.5)) +
  scale_x_continuous(limits = c(0, 1200), expand = c(0, 0)) +
  scale_y_continuous(limits = c(0, 120), expand = c(0, 0))

print(Altai_Scenario_4_run23_results_plot)


#Run 24. alpha 0.8 / cost-coop 20 / prob.coop 0.8


Altai_Scenario4_run24 <- subset(Altai_Scenario4, run == 24)
Altai_Scenario4_run24

Altai_Scenario_4_run24_results <- reshape2::melt(Altai_Scenario4_run24, 
                                                    id.vars = "months", 
                                                    measure.vars = c("cooperators", "defectors"))


Altai_Scenario_4_run24_results_plot <- ggplot(Altai_Scenario_4_run24_results, aes(x=months, y=value)) +
  geom_line(aes(colour=variable), size=1) +  # Cambia 'measure.vars' a 'variable'
  labs(x="Months", y="Population", 
       title="Altai. Scenario 4. alpha 0.8 / cost-coop 20 / prob.coop 0.8",
       color="Legend") +
  scale_color_manual(values=c('darkseagreen3', 'coral1')) +
  theme_minimal() + 
  theme(legend.title=element_blank()) +
  theme(plot.title = element_text(hjust = 0.5)) +
  scale_x_continuous(limits = c(0, 1200), expand = c(0, 0)) +
  scale_y_continuous(limits = c(0, 200), expand = c(0, 0))

print(Altai_Scenario_4_run24_results_plot)


#Run 25. alpha 0.8 / cost-coop 50 / prob.coop 0.2


Altai_Scenario4_run25 <- subset(Altai_Scenario4, run == 25)
Altai_Scenario4_run25

Altai_Scenario_4_run25_results <- reshape2::melt(Altai_Scenario4_run25, 
                                                    id.vars = "months", 
                                                    measure.vars = c("cooperators", "defectors"))


Altai_Scenario_4_run25_results_plot <- ggplot(Altai_Scenario_4_run25_results, aes(x=months, y=value)) +
  geom_line(aes(colour=variable), size=1) +  # Cambia 'measure.vars' a 'variable'
  labs(x="Months", y="Population", 
       title="Altai. Scenario 4. alpha 0.8 / cost-coop 50 / prob.coop 0.2",
       color="Legend") +
  scale_color_manual(values=c('darkseagreen3', 'coral1')) +
  theme_minimal() + 
  theme(legend.title=element_blank()) +
  theme(plot.title = element_text(hjust = 0.5)) +
  scale_x_continuous(limits = c(0, 900), expand = c(0, 0)) +
  scale_y_continuous(limits = c(0, 100), expand = c(0, 0))

print(Altai_Scenario_4_run25_results_plot)


#Run 26. alpha 0.8 / cost-coop 50 / prob.coop 0.5


Altai_Scenario4_run26 <- subset(Altai_Scenario4, run == 26)
Altai_Scenario4_run26

Altai_Scenario_4_run26_results <- reshape2::melt(Altai_Scenario4_run26, 
                                                    id.vars = "months", 
                                                    measure.vars = c("cooperators", "defectors"))


Altai_Scenario_4_run26_results_plot <- ggplot(Altai_Scenario_4_run26_results, aes(x=months, y=value)) +
  geom_line(aes(colour=variable), size=1) +  # Cambia 'measure.vars' a 'variable'
  labs(x="Months", y="Population", 
       title="Altai. Scenario 4. alpha 0.8 / cost-coop 50 / prob.coop 0.5",
       color="Legend") +
  scale_color_manual(values=c('darkseagreen3', 'coral1')) +
  theme_minimal() + 
  theme(legend.title=element_blank()) +
  theme(plot.title = element_text(hjust = 0.5)) +
  scale_x_continuous(limits = c(0, 1200), expand = c(0, 0)) +
  scale_y_continuous(limits = c(0, 100), expand = c(0, 0))

print(Altai_Scenario_4_run26_results_plot)


#Run 27 alpha 0.8 / cost-coop 50 / prob.coop 0.8


Altai_Scenario4_run27 <- subset(Altai_Scenario4, run == 27)
Altai_Scenario4_run27

Altai_Scenario_4_run27_results <- reshape2::melt(Altai_Scenario4_run27, 
                                                    id.vars = "months", 
                                                    measure.vars = c("cooperators", "defectors"))


Altai_Scenario_4_run27_results_plot <- ggplot(Altai_Scenario_4_run27_results, aes(x=months, y=value)) +
  geom_line(aes(colour=variable), size=1) +  # Cambia 'measure.vars' a 'variable'
  labs(x="Months", y="Population", 
       title="Altai. Scenario 4. alpha 0.8 / cost-coop 50 / prob.coop 0.8",
       color="Legend") +
  scale_color_manual(values=c('darkseagreen3', 'coral1')) +
  theme_minimal() + 
  theme(legend.title=element_blank()) +
  theme(plot.title = element_text(hjust = 0.5)) +
  scale_x_continuous(limits = c(0, 1200), expand = c(0, 0)) +
  scale_y_continuous(limits = c(0, 250), expand = c(0, 0))

print(Altai_Scenario_4_run27_results_plot)


#### together prob. 0.20 ####

altai_scenario4_prob20 = grid.arrange(Altai_Scenario_4_run1_results_plot,
                                      Altai_Scenario_4_run4_results_plot,
                                      Altai_Scenario_4_run7_results_plot,
                                      Altai_Scenario_4_run10_results_plot,
                                      Altai_Scenario_4_run13_results_plot,
                                      Altai_Scenario_4_run16_results_plot,
                                      Altai_Scenario_4_run19_results_plot,
                                      Altai_Scenario_4_run22_results_plot,
                                      Altai_Scenario_4_run25_results_plot,
                                      top = textGrob("Scenario 4 Altai, prob.coop: 0.20", gp = gpar(fontsize = unit(20, "lines"))), nrow = 3)


altai_scenario4_prob20


## COMBINED all the graphics in one plot because there are a lot!!


# List of all the simulations
simulations_altai_4_20 <- list(Altai_Scenario_4_run1_results,
                               Altai_Scenario_4_run4_results,
                               Altai_Scenario_4_run7_results,
                               Altai_Scenario_4_run10_results,
                               Altai_Scenario_4_run13_results,
                               Altai_Scenario_4_run16_results,
                               Altai_Scenario_4_run19_results,
                               Altai_Scenario_4_run22_results,
                               Altai_Scenario_4_run25_results)

# join in one data frame
combined_simulation_altai_4_20 <- bind_rows(simulations_altai_4_20, .id = "SimulationID")


summary_simulation_altai_4_20 <- combined_simulation_altai_4_20 %>%
  group_by(months, variable) %>%
  summarise(
    mean_value = mean(value),
    sd_value = sd(value),
    min_value = min(value),
    max_value = max(value),
    .groups = "drop"
  )


summary_simulation_altai_4_20


plot_altai_4_20 <- ggplot(summary_simulation_altai_4_20, aes(x = months, y = mean_value, color = variable, fill = variable)) +
  # Banda de min-max
  geom_ribbon(aes(ymin = min_value, ymax = max_value), alpha = 0.4, color = NA) +
  # sd
  geom_ribbon(aes(ymin = mean_value - sd_value, ymax = mean_value + sd_value), alpha = 0.1, color = NA) +
  # average 
  geom_line(size = 1) +
  scale_color_manual(values = c("cooperators" = "darkseagreen3", "defectors" = "coral1")) +
  scale_fill_manual(values = c("cooperators" = "darkseagreen3", "defectors" = "coral1")) +
  labs(title = "Scenario 4 Altai, prob.coop: 0.20",
       x = "Months", y = "Population") +
  theme_minimal() +
  scale_x_continuous(limits = c(0, 1200), expand = c(0, 0)) +
  scale_y_continuous(limits = c(0, 150), expand = c(0, 0))


plot_altai_4_20


#### together prob. 0.50 ####

altai_scenario4_prob50 = grid.arrange(Altai_Scenario_4_run2_results_plot,
                                      Altai_Scenario_4_run5_results_plot,
                                      Altai_Scenario_4_run8_results_plot,
                                      Altai_Scenario_4_run11_results_plot,
                                      Altai_Scenario_4_run14_results_plot,
                                      Altai_Scenario_4_run17_results_plot,
                                      Altai_Scenario_4_run20_results_plot,
                                      Altai_Scenario_4_run23_results_plot,
                                      Altai_Scenario_4_run26_results_plot,
                                      top = textGrob("Scenario 4 Altai, prob.coop: 0.50", gp = gpar(fontsize = unit(20, "lines"))), nrow = 3)


altai_scenario4_prob50


## COMBINED all the graphics in one plot because there are a lot!!


# List of all the simulations
simulations_altai_4_50 <- list(Altai_Scenario_4_run2_results,
                               Altai_Scenario_4_run5_results,
                               Altai_Scenario_4_run8_results,
                               Altai_Scenario_4_run11_results,
                               Altai_Scenario_4_run14_results,
                               Altai_Scenario_4_run17_results,
                               Altai_Scenario_4_run20_results,
                               Altai_Scenario_4_run23_results,
                               Altai_Scenario_4_run26_results)

# join in one data frame
combined_simulation_altai_4_50 <- bind_rows(simulations_altai_4_50, .id = "SimulationID")


summary_simulation_altai_4_50 <- combined_simulation_altai_4_50 %>%
  group_by(months, variable) %>%
  summarise(
    mean_value = mean(value),
    sd_value = sd(value),
    min_value = min(value),
    max_value = max(value),
    .groups = "drop"
  )


summary_simulation_altai_4_50


plot_altai_4_50 <- ggplot(summary_simulation_altai_4_50, aes(x = months, y = mean_value, color = variable, fill = variable)) +
  # Banda de min-max
  geom_ribbon(aes(ymin = min_value, ymax = max_value), alpha = 0.4, color = NA) +
  # sd
  geom_ribbon(aes(ymin = mean_value - sd_value, ymax = mean_value + sd_value), alpha = 0.1, color = NA) +
  # average 
  geom_line(size = 1) +
  scale_color_manual(values = c("cooperators" = "darkseagreen3", "defectors" = "coral1")) +
  scale_fill_manual(values = c("cooperators" = "darkseagreen3", "defectors" = "coral1")) +
  labs(title = "Scenario 4 Altai, prob.coop: 0.50",
       x = "Months", y = "Population") +
  theme_minimal() +
  scale_x_continuous(limits = c(0, 1200), expand = c(0, 0)) +
  scale_y_continuous(limits = c(0, 250), expand = c(0, 0))


plot_altai_4_50


#### together prob. 0.80 ####

altai_scenario4_prob80 = grid.arrange(Altai_Scenario_4_run3_results_plot,
                                      Altai_Scenario_4_run6_results_plot,
                                      Altai_Scenario_4_run9_results_plot,
                                      Altai_Scenario_4_run12_results_plot,
                                      Altai_Scenario_4_run15_results_plot,
                                      Altai_Scenario_4_run18_results_plot,
                                      Altai_Scenario_4_run21_results_plot,
                                      Altai_Scenario_4_run24_results_plot,
                                      Altai_Scenario_4_run27_results_plot,
                                      top = textGrob("Scenario 4 Altai, prob.coop: 0.80", gp = gpar(fontsize = unit(20, "lines"))), nrow = 3)


altai_scenario4_prob80


## COMBINED all the graphics in one plot because there are a lot!!


# List of all the simulations
simulations_altai_4_80 <- list(Altai_Scenario_4_run3_results,
                               Altai_Scenario_4_run6_results,
                               Altai_Scenario_4_run9_results,
                               Altai_Scenario_4_run12_results,
                               Altai_Scenario_4_run15_results,
                               Altai_Scenario_4_run18_results,
                               Altai_Scenario_4_run21_results,
                               Altai_Scenario_4_run24_results,
                               Altai_Scenario_4_run27_results)

# join in one data frame
combined_simulation_altai_4_80 <- bind_rows(simulations_altai_4_80, .id = "SimulationID")


summary_simulation_altai_4_80 <- combined_simulation_altai_4_80 %>%
  group_by(months, variable) %>%
  summarise(
    mean_value = mean(value),
    sd_value = sd(value),
    min_value = min(value),
    max_value = max(value),
    .groups = "drop"
  )


summary_simulation_altai_4_80


plot_altai_4_80 <- ggplot(summary_simulation_altai_4_80, aes(x = months, y = mean_value, color = variable, fill = variable)) +
  # Banda de min-max
  geom_ribbon(aes(ymin = min_value, ymax = max_value), alpha = 0.4, color = NA) +
  # sd
  geom_ribbon(aes(ymin = mean_value - sd_value, ymax = mean_value + sd_value), alpha = 0.1, color = NA) +
  # average 
  geom_line(size = 1) +
  scale_color_manual(values = c("cooperators" = "darkseagreen3", "defectors" = "coral1")) +
  scale_fill_manual(values = c("cooperators" = "darkseagreen3", "defectors" = "coral1")) +
  labs(title = "Scenario 4 Altai, prob.coop: 0.80",
       x = "Months", y = "Population") +
  theme_minimal() +
  scale_x_continuous(limits = c(0, 1200), expand = c(0, 0)) +
  scale_y_continuous(limits = c(0, 300), expand = c(0, 0))


plot_altai_4_80


#### ALTAI - SCENARIO 2 ####


Altai_Scenario2 <- PaleoCOOP_model_Scenario2_Altai
Altai_Scenario2

#Run 1. alpha 0.2 / cost-coop 10 / prob.coop 0.2

Altai_Scenario2_run1 <- subset(Altai_Scenario2, run == 1)
Altai_Scenario2_run1


Altai_Scenario_2_run1_results <- reshape2::melt(Altai_Scenario2_run1, 
                                                   id.vars = "months", 
                                                   measure.vars = c("cooperators", "defectors"))


Altai_Scenario_2_run1_results_plot <- ggplot(Altai_Scenario_2_run1_results, aes(x=months, y=value)) +
  geom_line(aes(colour=variable), size=1) +  # Cambia 'measure.vars' a 'variable'
  labs(x="Months", y="Population", 
       title="Altai. Scenario 2-3. alpha 0.2 / cost-coop 10 / prob.coop 0.2",
       color="Legend") +
  scale_color_manual(values=c('darkseagreen3', 'coral1')) +
  theme_minimal() + 
  theme(legend.title=element_blank()) +
  theme(plot.title = element_text(hjust = 0.5)) +
  scale_x_continuous(limits = c(0, 120), expand = c(0, 0)) +
  scale_y_continuous(limits = c(0, 20), expand = c(0, 0))


print(Altai_Scenario_2_run1_results_plot)


#Run 2. alpha 0.2 / cost-coop 10 / prob.coop 0.5

Altai_Scenario2_run2 <- subset(Altai_Scenario2, run == 2)
Altai_Scenario2_run2


Altai_Scenario_2_run2_results <- reshape2::melt(Altai_Scenario2_run2, 
                                                   id.vars = "months", 
                                                   measure.vars = c("cooperators", "defectors"))


Altai_Scenario_2_run2_results_plot <- ggplot(Altai_Scenario_2_run2_results, aes(x=months, y=value)) +
  geom_line(aes(colour=variable), size=1) +  # Cambia 'measure.vars' a 'variable'
  labs(x="Months", y="Population", 
       title="Altai. Scenario 2-3. alpha 0.2 / cost-coop 10 / prob.coop 0.5",
       color="Legend") +
  scale_color_manual(values=c('darkseagreen3', 'coral1')) +
  theme_minimal() + 
  theme(legend.title=element_blank()) +
  theme(plot.title = element_text(hjust = 0.5)) +
  scale_x_continuous(limits = c(0, 130), expand = c(0, 0)) +
  scale_y_continuous(limits = c(0, 20), expand = c(0, 0))


print(Altai_Scenario_2_run2_results_plot)


#Run 3. alpha 0.2 / cost-coop 10 / prob.coop 0.8

Altai_Scenario2_run3 <- subset(Altai_Scenario2, run == 3)
Altai_Scenario2_run3

Altai_Scenario_2_run3_results <- reshape2::melt(Altai_Scenario2_run3, 
                                                   id.vars = "months", 
                                                   measure.vars = c("cooperators", "defectors"))


Altai_Scenario_2_run3_results_plot <- ggplot(Altai_Scenario_2_run3_results, aes(x=months, y=value)) +
  geom_line(aes(colour=variable), size=1) +  # Cambia 'measure.vars' a 'variable'
  labs(x="Months", y="Population", 
       title="Altai. Scenario 2-3. alpha 0.2 / cost-coop 10 / prob.coop 0.8",
       color="Legend") +
  scale_color_manual(values=c('darkseagreen3', 'coral1')) +
  theme_minimal() + 
  theme(legend.title=element_blank()) +
  theme(plot.title = element_text(hjust = 0.5)) +
  scale_x_continuous(limits = c(0, 1200), expand = c(0, 0)) +
  scale_y_continuous(limits = c(0, 60), expand = c(0, 0))


print(Altai_Scenario_2_run3_results_plot)

#Run 4. alpha 0.2 / cost-coop 20 / prob.coop 0.2

Altai_Scenario2_run4 <- subset(Altai_Scenario2, run == 4)
Altai_Scenario2_run4

Altai_Scenario_2_run4_results <- reshape2::melt(Altai_Scenario2_run4, 
                                                   id.vars = "months", 
                                                   measure.vars = c("cooperators", "defectors"))


Altai_Scenario_2_run4_results_plot <- ggplot(Altai_Scenario_2_run4_results, aes(x=months, y=value)) +
  geom_line(aes(colour=variable), size=1) +  # Cambia 'measure.vars' a 'variable'
  labs(x="Months", y="Population", 
       title="Altai. Scenario 2-3. alpha 0.2 / cost-coop 20 / prob.coop 0.2",
       color="Legend") +
  scale_color_manual(values=c('darkseagreen3', 'coral1')) +
  theme_minimal() + 
  theme(legend.title=element_blank()) +
  theme(plot.title = element_text(hjust = 0.5)) +
  scale_x_continuous(limits = c(0, 110), expand = c(0, 0)) +
  scale_y_continuous(limits = c(0, 20), expand = c(0, 0))


print(Altai_Scenario_2_run4_results_plot)


#Run 5. alpha 0.2 / cost-coop 20 / prob.coop 0.5

Altai_Scenario2_run5 <- subset(Altai_Scenario2, run == 5)
Altai_Scenario2_run5

Altai_Scenario_2_run5_results <- reshape2::melt(Altai_Scenario2_run5, 
                                                   id.vars = "months", 
                                                   measure.vars = c("cooperators", "defectors"))


Altai_Scenario_2_run5_results_plot <- ggplot(Altai_Scenario_2_run5_results, aes(x=months, y=value)) +
  geom_line(aes(colour=variable), size=1) +  # Cambia 'measure.vars' a 'variable'
  labs(x="Months", y="Population", 
       title="Altai. Scenario 2-3. alpha 0.2 / cost-coop 20 / prob.coop 0.5",
       color="Legend") +
  scale_color_manual(values=c('darkseagreen3', 'coral1')) +
  theme_minimal() + 
  theme(legend.title=element_blank()) +
  theme(plot.title = element_text(hjust = 0.5)) +
  scale_x_continuous(limits = c(0, 200), expand = c(0, 0)) +
  scale_y_continuous(limits = c(0, 25), expand = c(0, 0))


print(Altai_Scenario_2_run5_results_plot)


#Run 6. alpha 0.2 / cost-coop 20 / prob.coop 0.8

Altai_Scenario2_run6 <- subset(Altai_Scenario2, run == 6)
Altai_Scenario2_run6

Altai_Scenario_2_run6_results <- reshape2::melt(Altai_Scenario2_run6, 
                                                   id.vars = "months", 
                                                   measure.vars = c("cooperators", "defectors"))


Altai_Scenario_2_run6_results_plot <- ggplot(Altai_Scenario_2_run6_results, aes(x=months, y=value)) +
  geom_line(aes(colour=variable), size=1) +  # Cambia 'measure.vars' a 'variable'
  labs(x="Months", y="Population", 
       title="Altai. Scenario 2-3. alpha 0.2 / cost-coop 20 / prob.coop 0.8",
       color="Legend") +
  scale_color_manual(values=c('darkseagreen3', 'coral1')) +
  theme_minimal() + 
  theme(legend.title=element_blank()) +
  theme(plot.title = element_text(hjust = 0.5)) +
  scale_x_continuous(limits = c(0, 550), expand = c(0, 0)) +
  scale_y_continuous(limits = c(0, 40), expand = c(0, 0))

print(Altai_Scenario_2_run6_results_plot)


#Run 7. alpha 0.2 / cost-coop 50 / prob.coop 0.2

Altai_Scenario2_run7 <- subset(Altai_Scenario2, run == 7)
Altai_Scenario2_run7

Altai_Scenario_2_run7_results <- reshape2::melt(Altai_Scenario2_run7, 
                                                   id.vars = "months", 
                                                   measure.vars = c("cooperators", "defectors"))


Altai_Scenario_2_run7_results_plot <- ggplot(Altai_Scenario_2_run7_results, aes(x=months, y=value)) +
  geom_line(aes(colour=variable), size=1) +  # Cambia 'measure.vars' a 'variable'
  labs(x="Months", y="Population", 
       title="Altai. Scenario 2-3. alpha 0.2 / cost-coop 50 / prob.coop 0.2",
       color="Legend") +
  scale_color_manual(values=c('darkseagreen3', 'coral1')) +
  theme_minimal() + 
  theme(legend.title=element_blank()) +
  theme(plot.title = element_text(hjust = 0.5)) +
  scale_x_continuous(limits = c(0, 120), expand = c(0, 0)) +
  scale_y_continuous(limits = c(0, 20), expand = c(0, 0))

print(Altai_Scenario_2_run7_results_plot)


#Run 8. alpha 0.2 / cost-coop 50 / prob.coop 0.5

Altai_Scenario2_run8 <- subset(Altai_Scenario2, run == 8)
Altai_Scenario2_run8

Altai_Scenario_2_run8_results <- reshape2::melt(Altai_Scenario2_run8, 
                                                   id.vars = "months", 
                                                   measure.vars = c("cooperators", "defectors"))


Altai_Scenario_2_run8_results_plot <- ggplot(Altai_Scenario_2_run8_results, aes(x=months, y=value)) +
  geom_line(aes(colour=variable), size=1) +  # Cambia 'measure.vars' a 'variable'
  labs(x="Months", y="Population", 
       title="Altai. Scenario 2-3. alpha 0.2 / cost-coop 50 / prob.coop 0.5",
       color="Legend") +
  scale_color_manual(values=c('darkseagreen3', 'coral1')) +
  theme_minimal() + 
  theme(legend.title=element_blank()) +
  theme(plot.title = element_text(hjust = 0.5)) +
  scale_x_continuous(limits = c(0, 950), expand = c(0, 0)) +
  scale_y_continuous(limits = c(0, 40), expand = c(0, 0))

print(Altai_Scenario_2_run8_results_plot)


#Run 9. alpha 0.2 / cost-coop 50 / prob.coop 0.8


Altai_Scenario2_run9 <- subset(Altai_Scenario2, run == 9)
Altai_Scenario2_run9

Altai_Scenario_2_run9_results <- reshape2::melt(Altai_Scenario2_run9, 
                                                   id.vars = "months", 
                                                   measure.vars = c("cooperators", "defectors"))


Altai_Scenario_2_run9_results_plot <- ggplot(Altai_Scenario_2_run9_results, aes(x=months, y=value)) +
  geom_line(aes(colour=variable), size=1) +  # Cambia 'measure.vars' a 'variable'
  labs(x="Months", y="Population", 
       title="Altai. Scenario 2-3. alpha 0.2 / cost-coop 50 / prob.coop 0.8",
       color="Legend") +
  scale_color_manual(values=c('darkseagreen3', 'coral1')) +
  theme_minimal() + 
  theme(legend.title=element_blank()) +
  theme(plot.title = element_text(hjust = 0.5)) +
  scale_x_continuous(limits = c(0, 550), expand = c(0, 0)) +
  scale_y_continuous(limits = c(0, 35), expand = c(0, 0))

print(Altai_Scenario_2_run9_results_plot)


#Run 10. alpha 0.5 / cost-coop 10 / prob.coop 0.2


Altai_Scenario2_run10 <- subset(Altai_Scenario2, run == 10)
Altai_Scenario2_run10

Altai_Scenario_2_run10_results <- reshape2::melt(Altai_Scenario2_run10, 
                                                    id.vars = "months", 
                                                    measure.vars = c("cooperators", "defectors"))


Altai_Scenario_2_run10_results_plot <- ggplot(Altai_Scenario_2_run10_results, aes(x=months, y=value)) +
  geom_line(aes(colour=variable), size=1) +  # Cambia 'measure.vars' a 'variable'
  labs(x="Months", y="Population", 
       title="Altai. Scenario 2-3. alpha 0.5 / cost-coop 10 / prob.coop 0.2",
       color="Legend") +
  scale_color_manual(values=c('darkseagreen3', 'coral1')) +
  theme_minimal() + 
  theme(legend.title=element_blank()) +
  theme(plot.title = element_text(hjust = 0.5)) +
  scale_x_continuous(limits = c(0, 110), expand = c(0, 0)) +
  scale_y_continuous(limits = c(0, 20), expand = c(0, 0))

print(Altai_Scenario_2_run10_results_plot)


#Run 11. alpha 0.5 / cost-coop 10 / prob.coop 0.5


Altai_Scenario2_run11 <- subset(Altai_Scenario2, run == 11)
Altai_Scenario2_run11

Altai_Scenario_2_run11_results <- reshape2::melt(Altai_Scenario2_run11, 
                                                    id.vars = "months", 
                                                    measure.vars = c("cooperators", "defectors"))


Altai_Scenario_2_run11_results_plot <- ggplot(Altai_Scenario_2_run11_results, aes(x=months, y=value)) +
  geom_line(aes(colour=variable), size=1) +  # Cambia 'measure.vars' a 'variable'
  labs(x="Months", y="Population", 
       title="Altai. Scenario 2-3. alpha 0.5 / cost-coop 10 / prob.coop 0.5",
       color="Legend") +
  scale_color_manual(values=c('darkseagreen3', 'coral1')) +
  theme_minimal() + 
  theme(legend.title=element_blank()) +
  theme(plot.title = element_text(hjust = 0.5)) +
  scale_x_continuous(limits = c(0, 140), expand = c(0, 0)) +
  scale_y_continuous(limits = c(0, 25), expand = c(0, 0))

print(Altai_Scenario_2_run11_results_plot)


#Run 12. alpha 0.5 / cost-coop 10 / prob.coop 0.8


Altai_Scenario2_run12 <- subset(Altai_Scenario2, run == 12)
Altai_Scenario2_run12

Altai_Scenario_2_run12_results <- reshape2::melt(Altai_Scenario2_run12, 
                                                    id.vars = "months", 
                                                    measure.vars = c("cooperators", "defectors"))


Altai_Scenario_2_run12_results_plot <- ggplot(Altai_Scenario_2_run12_results, aes(x=months, y=value)) +
  geom_line(aes(colour=variable), size=1) +  # Cambia 'measure.vars' a 'variable'
  labs(x="Months", y="Population", 
       title="Altai. Scenario 2-3. alpha 0.5 / cost-coop 10 / prob.coop 0.8",
       color="Legend") +
  scale_color_manual(values=c('darkseagreen3', 'coral1')) +
  theme_minimal() + 
  theme(legend.title=element_blank()) +
  theme(plot.title = element_text(hjust = 0.5)) +
  scale_x_continuous(limits = c(0, 520), expand = c(0, 0)) +
  scale_y_continuous(limits = c(0, 35), expand = c(0, 0))

print(Altai_Scenario_2_run12_results_plot)


#Run 13.alpha 0.5 / cost-coop 20 / prob.coop 0.2


Altai_Scenario2_run13 <- subset(Altai_Scenario2, run == 13)
Altai_Scenario2_run13

Altai_Scenario_2_run13_results <- reshape2::melt(Altai_Scenario2_run13, 
                                                    id.vars = "months", 
                                                    measure.vars = c("cooperators", "defectors"))


Altai_Scenario_2_run13_results_plot <- ggplot(Altai_Scenario_2_run13_results, aes(x=months, y=value)) +
  geom_line(aes(colour=variable), size=1) +  # Cambia 'measure.vars' a 'variable'
  labs(x="Months", y="Population", 
       title="Altai. Scenario 2-3. alpha 0.5 / cost-coop 20 / prob.coop 0.2",
       color="Legend") +
  scale_color_manual(values=c('darkseagreen3', 'coral1')) +
  theme_minimal() + 
  theme(legend.title=element_blank()) +
  theme(plot.title = element_text(hjust = 0.5)) +
  scale_x_continuous(limits = c(0, 110), expand = c(0, 0)) +
  scale_y_continuous(limits = c(0, 20), expand = c(0, 0))

print(Altai_Scenario_2_run13_results_plot)


#Run 14. alpha 0.5 / cost-coop 20 / prob.coop 0.5


Altai_Scenario2_run14 <- subset(Altai_Scenario2, run == 14)
Altai_Scenario2_run14

Altai_Scenario_2_run14_results <- reshape2::melt(Altai_Scenario2_run14, 
                                                    id.vars = "months", 
                                                    measure.vars = c("cooperators", "defectors"))


Altai_Scenario_2_run14_results_plot <- ggplot(Altai_Scenario_2_run14_results, aes(x=months, y=value)) +
  geom_line(aes(colour=variable), size=1) +  # Cambia 'measure.vars' a 'variable'
  labs(x="Months", y="Population", 
       title="Altai. Scenario 2-3. alpha 0.5 / cost-coop 20 / prob.coop 0.5",
       color="Legend") +
  scale_color_manual(values=c('darkseagreen3', 'coral1')) +
  theme_minimal() + 
  theme(legend.title=element_blank()) +
  theme(plot.title = element_text(hjust = 0.5)) +
  scale_x_continuous(limits = c(0, 1100), expand = c(0, 0)) +
  scale_y_continuous(limits = c(0, 20), expand = c(0, 0))

print(Altai_Scenario_2_run14_results_plot)


#Run 15. alpha 0.5 / cost-coop 20 / prob.coop 0.8


Altai_Scenario2_run15 <- subset(Altai_Scenario2, run == 15)
Altai_Scenario2_run15

Altai_Scenario_2_run15_results <- reshape2::melt(Altai_Scenario2_run15, 
                                                    id.vars = "months", 
                                                    measure.vars = c("cooperators", "defectors"))


Altai_Scenario_2_run15_results_plot <- ggplot(Altai_Scenario_2_run15_results, aes(x=months, y=value)) +
  geom_line(aes(colour=variable), size=1) +  # Cambia 'measure.vars' a 'variable'
  labs(x="Months", y="Population", 
       title="Altai. Scenario 2-3. alpha 0.5 / cost-coop 20 / prob.coop 0.8",
       color="Legend") +
  scale_color_manual(values=c('darkseagreen3', 'coral1')) +
  theme_minimal() + 
  theme(legend.title=element_blank()) +
  theme(plot.title = element_text(hjust = 0.5)) +
  scale_x_continuous(limits = c(0, 550), expand = c(0, 0)) +
  scale_y_continuous(limits = c(0, 35), expand = c(0, 0))

print(Altai_Scenario_2_run15_results_plot)


#Run 16. alpha 0.5 / cost-coop 50 / prob.coop 0.2


Altai_Scenario2_run16 <- subset(Altai_Scenario2, run == 16)
Altai_Scenario2_run16

Altai_Scenario_2_run16_results <- reshape2::melt(Altai_Scenario2_run16, 
                                                    id.vars = "months", 
                                                    measure.vars = c("cooperators", "defectors"))


Altai_Scenario_2_run16_results_plot <- ggplot(Altai_Scenario_2_run16_results, aes(x=months, y=value)) +
  geom_line(aes(colour=variable), size=1) +  # Cambia 'measure.vars' a 'variable'
  labs(x="Months", y="Population", 
       title="Altai. Scenario 2-3. alpha 0.5 / cost-coop 50 / prob.coop 0.2",
       color="Legend") +
  scale_color_manual(values=c('darkseagreen3', 'coral1')) +
  theme_minimal() + 
  theme(legend.title=element_blank()) +
  theme(plot.title = element_text(hjust = 0.5)) +
  scale_x_continuous(limits = c(0, 110), expand = c(0, 0)) +
  scale_y_continuous(limits = c(0, 20), expand = c(0, 0))

print(Altai_Scenario_2_run16_results_plot)


#Run 17. alpha 0.5 / cost-coop 50 / prob.coop 0.5

Altai_Scenario2_run17 <- subset(Altai_Scenario2, run == 17)
Altai_Scenario2_run17

Altai_Scenario_2_run17_results <- reshape2::melt(Altai_Scenario2_run17, 
                                                    id.vars = "months", 
                                                    measure.vars = c("cooperators", "defectors"))


Altai_Scenario_2_run17_results_plot <- ggplot(Altai_Scenario_2_run17_results, aes(x=months, y=value)) +
  geom_line(aes(colour=variable), size=1) +  # Cambia 'measure.vars' a 'variable'
  labs(x="Months", y="Population", 
       title="Altai. Scenario 2-3. alpha 0.5 / cost-coop 50 / prob.coop 0.5",
       color="Legend") +
  scale_color_manual(values=c('darkseagreen3', 'coral1')) +
  theme_minimal() + 
  theme(legend.title=element_blank()) +
  theme(plot.title = element_text(hjust = 0.5)) +
  scale_x_continuous(limits = c(0, 500), expand = c(0, 0)) +
  scale_y_continuous(limits = c(0, 25), expand = c(0, 0))

print(Altai_Scenario_2_run17_results_plot)


#Run 18. alpha 0.5 / cost-coop 50 / prob.coop 0.8


Altai_Scenario2_run18 <- subset(Altai_Scenario2, run == 18)
Altai_Scenario2_run18

Altai_Scenario_2_run18_results <- reshape2::melt(Altai_Scenario2_run18, 
                                                    id.vars = "months", 
                                                    measure.vars = c("cooperators", "defectors"))


Altai_Scenario_2_run18_results_plot <- ggplot(Altai_Scenario_2_run18_results, aes(x=months, y=value)) +
  geom_line(aes(colour=variable), size=1) +  # Cambia 'measure.vars' a 'variable'
  labs(x="Months", y="Population", 
       title="Altai. Scenario 2-3. alpha 0.5 / cost-coop 50 / prob.coop 0.8",
       color="Legend") +
  scale_color_manual(values=c('darkseagreen3', 'coral1')) +
  theme_minimal() + 
  theme(legend.title=element_blank()) +
  theme(plot.title = element_text(hjust = 0.5)) +
  scale_x_continuous(limits = c(0, 160), expand = c(0, 0)) +
  scale_y_continuous(limits = c(0, 25), expand = c(0, 0))

print(Altai_Scenario_2_run18_results_plot)


#Run 19. alpha 0.8 / cost-coop 10 / prob.coop 0.2


Altai_Scenario2_run19 <- subset(Altai_Scenario2, run == 19)
Altai_Scenario2_run19

Altai_Scenario_2_run19_results <- reshape2::melt(Altai_Scenario2_run19, 
                                                    id.vars = "months", 
                                                    measure.vars = c("cooperators", "defectors"))


Altai_Scenario_2_run19_results_plot <- ggplot(Altai_Scenario_2_run19_results, aes(x=months, y=value)) +
  geom_line(aes(colour=variable), size=1) +  # Cambia 'measure.vars' a 'variable'
  labs(x="Months", y="Population", 
       title="Altai. Scenario 2-3. alpha 0.8 / cost-coop 10 / prob.coop 0.2",
       color="Legend") +
  scale_color_manual(values=c('darkseagreen3', 'coral1')) +
  theme_minimal() + 
  theme(legend.title=element_blank()) +
  theme(plot.title = element_text(hjust = 0.5)) +
  scale_x_continuous(limits = c(0, 110), expand = c(0, 0)) +
  scale_y_continuous(limits = c(0, 20), expand = c(0, 0))

print(Altai_Scenario_2_run19_results_plot)


#Run 20. alpha 0.8 / cost-coop 10 / prob.coop 0.5


Altai_Scenario2_run20 <- subset(Altai_Scenario2, run == 20)
Altai_Scenario2_run20

Altai_Scenario_2_run20_results <- reshape2::melt(Altai_Scenario2_run20, 
                                                    id.vars = "months", 
                                                    measure.vars = c("cooperators", "defectors"))


Altai_Scenario_2_run20_results_plot <- ggplot(Altai_Scenario_2_run20_results, aes(x=months, y=value)) +
  geom_line(aes(colour=variable), size=1) +  # Cambia 'measure.vars' a 'variable'
  labs(x="Months", y="Population", 
       title="Altai. Scenario 2-3. alpha 0.8 / cost-coop 10 / prob.coop 0.5",
       color="Legend") +
  scale_color_manual(values=c('darkseagreen3', 'coral1')) +
  theme_minimal() + 
  theme(legend.title=element_blank()) +
  theme(plot.title = element_text(hjust = 0.5)) +
  scale_x_continuous(limits = c(0, 850), expand = c(0, 0)) +
  scale_y_continuous(limits = c(0, 30), expand = c(0, 0))

print(Altai_Scenario_2_run20_results_plot)


#Run 21. alpha 0.8 / cost-coop 10 / prob.coop 0.8

Altai_Scenario2_run21 <- subset(Altai_Scenario2, run == 21)
Altai_Scenario2_run21

Altai_Scenario_2_run21_results <- reshape2::melt(Altai_Scenario2_run21, 
                                                    id.vars = "months", 
                                                    measure.vars = c("cooperators", "defectors"))


Altai_Scenario_2_run21_results_plot <- ggplot(Altai_Scenario_2_run21_results, aes(x=months, y=value)) +
  geom_line(aes(colour=variable), size=1) +  # Cambia 'measure.vars' a 'variable'
  labs(x="Months", y="Population", 
       title="Altai. Scenario 2-3. alpha 0.8 / cost-coop 10 / prob.coop 0.8",
       color="Legend") +
  scale_color_manual(values=c('darkseagreen3', 'coral1')) +
  theme_minimal() + 
  theme(legend.title=element_blank()) +
  theme(plot.title = element_text(hjust = 0.5)) +
  scale_x_continuous(limits = c(0, 160), expand = c(0, 0)) +
  scale_y_continuous(limits = c(0, 25), expand = c(0, 0))

print(Altai_Scenario_2_run21_results_plot)


#Run 22. alpha 0.8 / cost-coop 20 / prob.coop 0.2


Altai_Scenario2_run22 <- subset(Altai_Scenario2, run == 22)
Altai_Scenario2_run22

Altai_Scenario_2_run22_results <- reshape2::melt(Altai_Scenario2_run22, 
                                                    id.vars = "months", 
                                                    measure.vars = c("cooperators", "defectors"))


Altai_Scenario_2_run22_results_plot <- ggplot(Altai_Scenario_2_run22_results, aes(x=months, y=value)) +
  geom_line(aes(colour=variable), size=1) +  # Cambia 'measure.vars' a 'variable'
  labs(x="Months", y="Population", 
       title="Altai. Scenario 2-3. alpha 0.8 / cost-coop 20 / prob.coop 0.2",
       color="Legend") +
  scale_color_manual(values=c('darkseagreen3', 'coral1')) +
  theme_minimal() + 
  theme(legend.title=element_blank()) +
  theme(plot.title = element_text(hjust = 0.5)) +
  scale_x_continuous(limits = c(0, 120), expand = c(0, 0)) +
  scale_y_continuous(limits = c(0, 20), expand = c(0, 0))

print(Altai_Scenario_2_run22_results_plot)


#Run 23. alpha 0.8 / cost-coop 20 / prob.coop 0.5


Altai_Scenario2_run23 <- subset(Altai_Scenario2, run == 23)
Altai_Scenario2_run23

Altai_Scenario_2_run23_results <- reshape2::melt(Altai_Scenario2_run23, 
                                                    id.vars = "months", 
                                                    measure.vars = c("cooperators", "defectors"))


Altai_Scenario_2_run23_results_plot <- ggplot(Altai_Scenario_2_run23_results, aes(x=months, y=value)) +
  geom_line(aes(colour=variable), size=1) +  # Cambia 'measure.vars' a 'variable'
  labs(x="Months", y="Population", 
       title="Altai. Scenario 2-3. alpha 0.8 / cost-coop 20 / prob.coop 0.5",
       color="Legend") +
  scale_color_manual(values=c('darkseagreen3', 'coral1')) +
  theme_minimal() + 
  theme(legend.title=element_blank()) +
  theme(plot.title = element_text(hjust = 0.5)) +
  scale_x_continuous(limits = c(0, 150), expand = c(0, 0)) +
  scale_y_continuous(limits = c(0, 20), expand = c(0, 0))

print(Altai_Scenario_2_run23_results_plot)


#Run 24. alpha 0.8 / cost-coop 20 / prob.coop 0.8


Altai_Scenario2_run24 <- subset(Altai_Scenario2, run == 24)
Altai_Scenario2_run24

Altai_Scenario_2_run24_results <- reshape2::melt(Altai_Scenario2_run24, 
                                                    id.vars = "months", 
                                                    measure.vars = c("cooperators", "defectors"))


Altai_Scenario_2_run24_results_plot <- ggplot(Altai_Scenario_2_run24_results, aes(x=months, y=value)) +
  geom_line(aes(colour=variable), size=1) +  # Cambia 'measure.vars' a 'variable'
  labs(x="Months", y="Population", 
       title="Altai. Scenario 2-3. alpha 0.8 / cost-coop 20 / prob.coop 0.8",
       color="Legend") +
  scale_color_manual(values=c('darkseagreen3', 'coral1')) +
  theme_minimal() + 
  theme(legend.title=element_blank()) +
  theme(plot.title = element_text(hjust = 0.5)) +
  scale_x_continuous(limits = c(0, 160), expand = c(0, 0)) +
  scale_y_continuous(limits = c(0, 25), expand = c(0, 0))

print(Altai_Scenario_2_run24_results_plot)


#Run 25. alpha 0.8 / cost-coop 50 / prob.coop 0.2


Altai_Scenario2_run25 <- subset(Altai_Scenario2, run == 25)
Altai_Scenario2_run25

Altai_Scenario_2_run25_results <- reshape2::melt(Altai_Scenario2_run25, 
                                                    id.vars = "months", 
                                                    measure.vars = c("cooperators", "defectors"))


Altai_Scenario_2_run25_results_plot <- ggplot(Altai_Scenario_2_run25_results, aes(x=months, y=value)) +
  geom_line(aes(colour=variable), size=1) +  # Cambia 'measure.vars' a 'variable'
  labs(x="Months", y="Population", 
       title="Altai. Scenario 2-3. alpha 0.8 / cost-coop 50 / prob.coop 0.2",
       color="Legend") +
  scale_color_manual(values=c('darkseagreen3', 'coral1')) +
  theme_minimal() + 
  theme(legend.title=element_blank()) +
  theme(plot.title = element_text(hjust = 0.5)) +
  scale_x_continuous(limits = c(0, 110), expand = c(0, 0)) +
  scale_y_continuous(limits = c(0, 20), expand = c(0, 0))

print(Altai_Scenario_2_run25_results_plot)


#Run 26. alpha 0.8 / cost-coop 50 / prob.coop 0.5


Altai_Scenario2_run26 <- subset(Altai_Scenario2, run == 26)
Altai_Scenario2_run26

Altai_Scenario_2_run26_results <- reshape2::melt(Altai_Scenario2_run26, 
                                                    id.vars = "months", 
                                                    measure.vars = c("cooperators", "defectors"))


Altai_Scenario_2_run26_results_plot <- ggplot(Altai_Scenario_2_run26_results, aes(x=months, y=value)) +
  geom_line(aes(colour=variable), size=1) +  # Cambia 'measure.vars' a 'variable'
  labs(x="Months", y="Population", 
       title="Altai. Scenario 2-3. alpha 0.8 / cost-coop 50 / prob.coop 0.5",
       color="Legend") +
  scale_color_manual(values=c('darkseagreen3', 'coral1')) +
  theme_minimal() + 
  theme(legend.title=element_blank()) +
  theme(plot.title = element_text(hjust = 0.5)) +
  scale_x_continuous(limits = c(0, 150), expand = c(0, 0)) +
  scale_y_continuous(limits = c(0, 20), expand = c(0, 0))

print(Altai_Scenario_2_run26_results_plot)


#Run 27 alpha 0.8 / cost-coop 50 / prob.coop 0.8


Altai_Scenario2_run27 <- subset(Altai_Scenario2, run == 27)
Altai_Scenario2_run27

Altai_Scenario_2_run27_results <- reshape2::melt(Altai_Scenario2_run27, 
                                                    id.vars = "months", 
                                                    measure.vars = c("cooperators", "defectors"))


Altai_Scenario_2_run27_results_plot <- ggplot(Altai_Scenario_2_run27_results, aes(x=months, y=value)) +
  geom_line(aes(colour=variable), size=1) +  # Cambia 'measure.vars' a 'variable'
  labs(x="Months", y="Population", 
       title="Altai. Scenario 2-3. alpha 0.8 / cost-coop 50 / prob.coop 0.8",
       color="Legend") +
  scale_color_manual(values=c('darkseagreen3', 'coral1')) +
  theme_minimal() + 
  theme(legend.title=element_blank()) +
  theme(plot.title = element_text(hjust = 0.5)) +
  scale_x_continuous(limits = c(0, 160), expand = c(0, 0)) +
  scale_y_continuous(limits = c(0, 25), expand = c(0, 0))

print(Altai_Scenario_2_run27_results_plot)


#### together prob. 0.20 ####

altai_scenario2_prob20 = grid.arrange(Altai_Scenario_2_run1_results_plot,
                                      Altai_Scenario_2_run4_results_plot,
                                      Altai_Scenario_2_run7_results_plot,
                                      Altai_Scenario_2_run10_results_plot,
                                      Altai_Scenario_2_run13_results_plot,
                                      Altai_Scenario_2_run16_results_plot,
                                      Altai_Scenario_2_run19_results_plot,
                                      Altai_Scenario_2_run22_results_plot,
                                      Altai_Scenario_2_run25_results_plot,
                                      top = textGrob("Scenarios 2-3 Altai, prob.coop: 0.20", gp = gpar(fontsize = unit(20, "lines"))), nrow = 3)


altai_scenario2_prob20


## COMBINED all the graphics in one plot because there are a lot!!


# List of all the simulations
simulations_altai_2_20 <- list(Altai_Scenario_2_run1_results,
                               Altai_Scenario_2_run4_results,
                               Altai_Scenario_2_run7_results,
                               Altai_Scenario_2_run10_results,
                               Altai_Scenario_2_run13_results,
                               Altai_Scenario_2_run16_results,
                               Altai_Scenario_2_run19_results,
                               Altai_Scenario_2_run22_results,
                               Altai_Scenario_2_run25_results)

# join in one data frame
combined_simulation_altai_2_20 <- bind_rows(simulations_altai_2_20, .id = "SimulationID")


summary_simulation_altai_2_20 <- combined_simulation_altai_2_20 %>%
  group_by(months, variable) %>%
  summarise(
    mean_value = mean(value),
    sd_value = sd(value),
    min_value = min(value),
    max_value = max(value),
    .groups = "drop"
  )


summary_simulation_altai_2_20


plot_altai_2_20 <- ggplot(summary_simulation_altai_2_20, aes(x = months, y = mean_value, color = variable, fill = variable)) +
  # Banda de min-max
  geom_ribbon(aes(ymin = min_value, ymax = max_value), alpha = 0.4, color = NA) +
  # sd
  geom_ribbon(aes(ymin = mean_value - sd_value, ymax = mean_value + sd_value), alpha = 0.1, color = NA) +
  # average 
  geom_line(size = 1) +
  scale_color_manual(values = c("cooperators" = "darkseagreen3", "defectors" = "coral1")) +
  scale_fill_manual(values = c("cooperators" = "darkseagreen3", "defectors" = "coral1")) +
  labs(title = "Scenario 2-3 Altai, prob.coop: 0.20",
       x = "Months", y = "Population") +
  theme_minimal() +
  scale_x_continuous(limits = c(0, 120), expand = c(0, 0)) +
  scale_y_continuous(limits = c(0, 20), expand = c(0, 0))

plot_altai_2_20


#### together prob. 0.50 ####

altai_scenario2_prob50 = grid.arrange(Altai_Scenario_2_run2_results_plot,
                                      Altai_Scenario_2_run5_results_plot,
                                      Altai_Scenario_2_run8_results_plot,
                                      Altai_Scenario_2_run11_results_plot,
                                      Altai_Scenario_2_run14_results_plot,
                                      Altai_Scenario_2_run17_results_plot,
                                      Altai_Scenario_2_run20_results_plot,
                                      Altai_Scenario_2_run23_results_plot,
                                      Altai_Scenario_2_run26_results_plot,
                                      top = textGrob("Scenarios 2-3 Altai, prob.coop: 0.50", gp = gpar(fontsize = unit(20, "lines"))), nrow = 3)


altai_scenario2_prob50


## COMBINED all the graphics in one plot because there are a lot!!


# List of all the simulations
simulations_altai_2_50 <- list(Altai_Scenario_2_run2_results,
                               Altai_Scenario_2_run5_results,
                               Altai_Scenario_2_run8_results,
                               Altai_Scenario_2_run11_results,
                               Altai_Scenario_2_run14_results,
                               Altai_Scenario_2_run17_results,
                               Altai_Scenario_2_run20_results,
                               Altai_Scenario_2_run23_results,
                               Altai_Scenario_2_run26_results)

# join in one data frame
combined_simulation_altai_2_50 <- bind_rows(simulations_altai_2_50, .id = "SimulationID")


summary_simulation_altai_2_50 <- combined_simulation_altai_2_50 %>%
  group_by(months, variable) %>%
  summarise(
    mean_value = mean(value),
    sd_value = sd(value),
    min_value = min(value),
    max_value = max(value),
    .groups = "drop"
  )


summary_simulation_altai_2_50


plot_altai_2_50 <- ggplot(summary_simulation_altai_2_50, aes(x = months, y = mean_value, color = variable, fill = variable)) +
  # Banda de min-max
  geom_ribbon(aes(ymin = min_value, ymax = max_value), alpha = 0.4, color = NA) +
  # sd
  geom_ribbon(aes(ymin = mean_value - sd_value, ymax = mean_value + sd_value), alpha = 0.1, color = NA) +
  # average 
  geom_line(size = 1) +
  scale_color_manual(values = c("cooperators" = "darkseagreen3", "defectors" = "coral1")) +
  scale_fill_manual(values = c("cooperators" = "darkseagreen3", "defectors" = "coral1")) +
  labs(title = "Scenario 2-3 Altai, prob.coop: 0.50",
       x = "Months", y = "Population") +
  theme_minimal() +
  scale_x_continuous(limits = c(0, 1200), expand = c(0, 0)) +
  scale_y_continuous(limits = c(0, 25), expand = c(0, 0))

plot_altai_2_50


#### together prob. 0.80 ####

altai_scenario2_prob80 = grid.arrange(Altai_Scenario_2_run3_results_plot,
                                      Altai_Scenario_2_run6_results_plot,
                                      Altai_Scenario_2_run9_results_plot,
                                      Altai_Scenario_2_run12_results_plot,
                                      Altai_Scenario_2_run15_results_plot,
                                      Altai_Scenario_2_run18_results_plot,
                                      Altai_Scenario_2_run21_results_plot,
                                      Altai_Scenario_2_run24_results_plot,
                                      Altai_Scenario_2_run27_results_plot,
                                      top = textGrob("Scenarios 2-3 Altai, prob.coop: 0.80", gp = gpar(fontsize = unit(20, "lines"))), nrow = 3)


altai_scenario2_prob80


## COMBINED all the graphics in one plot because there are a lot!!


# List of all the simulations
simulations_altai_2_80 <- list(Altai_Scenario_2_run3_results,
                               Altai_Scenario_2_run6_results,
                               Altai_Scenario_2_run9_results,
                               Altai_Scenario_2_run12_results,
                               Altai_Scenario_2_run15_results,
                               Altai_Scenario_2_run18_results,
                               Altai_Scenario_2_run21_results,
                               Altai_Scenario_2_run24_results,
                               Altai_Scenario_2_run27_results)

# join in one data frame
combined_simulation_altai_2_80 <- bind_rows(simulations_altai_2_80, .id = "SimulationID")


summary_simulation_altai_2_80 <- combined_simulation_altai_2_80 %>%
  group_by(months, variable) %>%
  summarise(
    mean_value = mean(value),
    sd_value = sd(value),
    min_value = min(value),
    max_value = max(value),
    .groups = "drop"
  )


summary_simulation_altai_2_80


plot_altai_2_80 <- ggplot(summary_simulation_altai_2_80, aes(x = months, y = mean_value, color = variable, fill = variable)) +
  # Banda de min-max
  geom_ribbon(aes(ymin = min_value, ymax = max_value), alpha = 0.4, color = NA) +
  # sd
  geom_ribbon(aes(ymin = mean_value - sd_value, ymax = mean_value + sd_value), alpha = 0.1, color = NA) +
  # average 
  geom_line(size = 1) +
  scale_color_manual(values = c("cooperators" = "darkseagreen3", "defectors" = "coral1")) +
  scale_fill_manual(values = c("cooperators" = "darkseagreen3", "defectors" = "coral1")) +
  labs(title = "Scenario 2-3 Altai, prob.coop: 0.80",
       x = "Months", y = "Population") +
  theme_minimal() +
  scale_x_continuous(limits = c(0, 1200), expand = c(0, 0)) +
  scale_y_continuous(limits = c(0, 70), expand = c(0, 0))

plot_altai_2_80


#### ALTAI - SCENARIO 3 ####


Altai_Scenario3 <- PaleoCOOP_model_Scenario3_Altai
Altai_Scenario3

#Run 1. alpha 0.2 / cost-coop 10 / prob.coop 0.2

Altai_Scenario3_run1 <- subset(Altai_Scenario3, run == 1)
Altai_Scenario3_run1


Altai_Scenario_3_run1_results <- reshape2::melt(Altai_Scenario3_run1, 
                                                   id.vars = "months", 
                                                   measure.vars = c("cooperators", "defectors"))


Altai_Scenario_3_run1_results_plot <- ggplot(Altai_Scenario_3_run1_results, aes(x=months, y=value)) +
  geom_line(aes(colour=variable), size=1) +  # Cambia 'measure.vars' a 'variable'
  labs(x="Months", y="Population", 
       title="Altai. Scenario 3. alpha 0.2 / cost-coop 10 / prob.coop 0.2",
       color="Legend") +
  scale_color_manual(values=c('darkseagreen3', 'coral1')) +
  theme_minimal() + 
  theme(legend.title=element_blank()) +
  theme(plot.title = element_text(hjust = 0.5)) +
  scale_x_continuous(limits = c(0, 110), expand = c(0, 0)) +
  scale_y_continuous(limits = c(0, 20), expand = c(0, 0))


print(Altai_Scenario_3_run1_results_plot)


#Run 2. alpha 0.2 / cost-coop 10 / prob.coop 0.5

Altai_Scenario3_run2 <- subset(Altai_Scenario3, run == 2)
Altai_Scenario3_run2


Altai_Scenario_3_run2_results <- reshape2::melt(Altai_Scenario3_run2, 
                                                   id.vars = "months", 
                                                   measure.vars = c("cooperators", "defectors"))


Altai_Scenario_3_run2_results_plot <- ggplot(Altai_Scenario_3_run2_results, aes(x=months, y=value)) +
  geom_line(aes(colour=variable), size=1) +  # Cambia 'measure.vars' a 'variable'
  labs(x="Months", y="Population", 
       title="Altai. Scenario 3. alpha 0.2 / cost-coop 10 / prob.coop 0.5",
       color="Legend") +
  scale_color_manual(values=c('darkseagreen3', 'coral1')) +
  theme_minimal() + 
  theme(legend.title=element_blank()) +
  theme(plot.title = element_text(hjust = 0.5)) +
  scale_x_continuous(limits = c(0, 140), expand = c(0, 0)) +
  scale_y_continuous(limits = c(0, 20), expand = c(0, 0))


print(Altai_Scenario_3_run2_results_plot)


#Run 3. alpha 0.2 / cost-coop 10 / prob.coop 0.8

Altai_Scenario3_run3 <- subset(Altai_Scenario3, run == 3)
Altai_Scenario2_run3

Altai_Scenario_3_run3_results <- reshape2::melt(Altai_Scenario3_run3, 
                                                   id.vars = "months", 
                                                   measure.vars = c("cooperators", "defectors"))


Altai_Scenario_3_run3_results_plot <- ggplot(Altai_Scenario_3_run3_results, aes(x=months, y=value)) +
  geom_line(aes(colour=variable), size=1) +  # Cambia 'measure.vars' a 'variable'
  labs(x="Months", y="Population", 
       title="Altai. Scenario 3. alpha 0.2 / cost-coop 10 / prob.coop 0.8",
       color="Legend") +
  scale_color_manual(values=c('darkseagreen3', 'coral1')) +
  theme_minimal() + 
  theme(legend.title=element_blank()) +
  theme(plot.title = element_text(hjust = 0.5)) +
  scale_x_continuous(limits = c(0, 1200), expand = c(0, 0)) +
  scale_y_continuous(limits = c(0, 60), expand = c(0, 0))


print(Altai_Scenario_3_run3_results_plot)

#Run 4. alpha 0.2 / cost-coop 20 / prob.coop 0.2

Altai_Scenario3_run4 <- subset(Altai_Scenario3, run == 4)
Altai_Scenario3_run4

Altai_Scenario_3_run4_results <- reshape2::melt(Altai_Scenario3_run4, 
                                                   id.vars = "months", 
                                                   measure.vars = c("cooperators", "defectors"))


Altai_Scenario_3_run4_results_plot <- ggplot(Altai_Scenario_3_run4_results, aes(x=months, y=value)) +
  geom_line(aes(colour=variable), size=1) +  # Cambia 'measure.vars' a 'variable'
  labs(x="Months", y="Population", 
       title="Altai. Scenario 3. alpha 0.2 / cost-coop 20 / prob.coop 0.2",
       color="Legend") +
  scale_color_manual(values=c('darkseagreen3', 'coral1')) +
  theme_minimal() + 
  theme(legend.title=element_blank()) +
  theme(plot.title = element_text(hjust = 0.5)) +
  scale_x_continuous(limits = c(0, 110), expand = c(0, 0)) +
  scale_y_continuous(limits = c(0, 20), expand = c(0, 0))


print(Altai_Scenario_3_run4_results_plot)


#Run 5. alpha 0.2 / cost-coop 20 / prob.coop 0.5

Altai_Scenario3_run5 <- subset(Altai_Scenario3, run == 5)
Altai_Scenario3_run5

Altai_Scenario_3_run5_results <- reshape2::melt(Altai_Scenario3_run5, 
                                                   id.vars = "months", 
                                                   measure.vars = c("cooperators", "defectors"))


Altai_Scenario_3_run5_results_plot <- ggplot(Altai_Scenario_3_run5_results, aes(x=months, y=value)) +
  geom_line(aes(colour=variable), size=1) +  # Cambia 'measure.vars' a 'variable'
  labs(x="Months", y="Population", 
       title="Altai. Scenario 3. alpha 0.2 / cost-coop 20 / prob.coop 0.5",
       color="Legend") +
  scale_color_manual(values=c('darkseagreen3', 'coral1')) +
  theme_minimal() + 
  theme(legend.title=element_blank()) +
  theme(plot.title = element_text(hjust = 0.5)) +
  scale_x_continuous(limits = c(0, 200), expand = c(0, 0)) +
  scale_y_continuous(limits = c(0, 25), expand = c(0, 0))


print(Altai_Scenario_3_run5_results_plot)


#Run 6. alpha 0.2 / cost-coop 20 / prob.coop 0.8

Altai_Scenario3_run6 <- subset(Altai_Scenario3, run == 6)
Altai_Scenario3_run6

Altai_Scenario_3_run6_results <- reshape2::melt(Altai_Scenario3_run6, 
                                                   id.vars = "months", 
                                                   measure.vars = c("cooperators", "defectors"))


Altai_Scenario_3_run6_results_plot <- ggplot(Altai_Scenario_3_run6_results, aes(x=months, y=value)) +
  geom_line(aes(colour=variable), size=1) +  # Cambia 'measure.vars' a 'variable'
  labs(x="Months", y="Population", 
       title="Altai. Scenario 3. alpha 0.2 / cost-coop 20 / prob.coop 0.8",
       color="Legend") +
  scale_color_manual(values=c('darkseagreen3', 'coral1')) +
  theme_minimal() + 
  theme(legend.title=element_blank()) +
  theme(plot.title = element_text(hjust = 0.5)) +
  scale_x_continuous(limits = c(0, 550), expand = c(0, 0)) +
  scale_y_continuous(limits = c(0, 40), expand = c(0, 0))

print(Altai_Scenario_3_run6_results_plot)


#Run 7. alpha 0.2 / cost-coop 50 / prob.coop 0.2

Altai_Scenario3_run7 <- subset(Altai_Scenario3, run == 7)
Altai_Scenario3_run7

Altai_Scenario_3_run7_results <- reshape2::melt(Altai_Scenario3_run7, 
                                                   id.vars = "months", 
                                                   measure.vars = c("cooperators", "defectors"))


Altai_Scenario_3_run7_results_plot <- ggplot(Altai_Scenario_3_run7_results, aes(x=months, y=value)) +
  geom_line(aes(colour=variable), size=1) +  # Cambia 'measure.vars' a 'variable'
  labs(x="Months", y="Population", 
       title="Altai. Scenario 3. alpha 0.2 / cost-coop 50 / prob.coop 0.2",
       color="Legend") +
  scale_color_manual(values=c('darkseagreen3', 'coral1')) +
  theme_minimal() + 
  theme(legend.title=element_blank()) +
  theme(plot.title = element_text(hjust = 0.5)) +
  scale_x_continuous(limits = c(0, 110), expand = c(0, 0)) +
  scale_y_continuous(limits = c(0, 20), expand = c(0, 0))

print(Altai_Scenario_3_run7_results_plot)


#Run 8. alpha 0.2 / cost-coop 50 / prob.coop 0.5

Altai_Scenario3_run8 <- subset(Altai_Scenario3, run == 8)
Altai_Scenario3_run8

Altai_Scenario_3_run8_results <- reshape2::melt(Altai_Scenario3_run8, 
                                                   id.vars = "months", 
                                                   measure.vars = c("cooperators", "defectors"))


Altai_Scenario_3_run8_results_plot <- ggplot(Altai_Scenario_3_run8_results, aes(x=months, y=value)) +
  geom_line(aes(colour=variable), size=1) +  # Cambia 'measure.vars' a 'variable'
  labs(x="Months", y="Population", 
       title="Altai. Scenario 3. alpha 0.2 / cost-coop 50 / prob.coop 0.5",
       color="Legend") +
  scale_color_manual(values=c('darkseagreen3', 'coral1')) +
  theme_minimal() + 
  theme(legend.title=element_blank()) +
  theme(plot.title = element_text(hjust = 0.5)) +
  scale_x_continuous(limits = c(0, 950), expand = c(0, 0)) +
  scale_y_continuous(limits = c(0, 50), expand = c(0, 0))

print(Altai_Scenario_3_run8_results_plot)


#Run 9. alpha 0.2 / cost-coop 50 / prob.coop 0.8


Altai_Scenario3_run9 <- subset(Altai_Scenario3, run == 9)
Altai_Scenario3_run9

Altai_Scenario_3_run9_results <- reshape2::melt(Altai_Scenario3_run9, 
                                                   id.vars = "months", 
                                                   measure.vars = c("cooperators", "defectors"))


Altai_Scenario_3_run9_results_plot <- ggplot(Altai_Scenario_3_run9_results, aes(x=months, y=value)) +
  geom_line(aes(colour=variable), size=1) +  # Cambia 'measure.vars' a 'variable'
  labs(x="Months", y="Population", 
       title="Altai. Scenario 3. alpha 0.2 / cost-coop 50 / prob.coop 0.8",
       color="Legend") +
  scale_color_manual(values=c('darkseagreen3', 'coral1')) +
  theme_minimal() + 
  theme(legend.title=element_blank()) +
  theme(plot.title = element_text(hjust = 0.5)) +
  scale_x_continuous(limits = c(0, 550), expand = c(0, 0)) +
  scale_y_continuous(limits = c(0, 40), expand = c(0, 0))

print(Altai_Scenario_3_run9_results_plot)


#Run 10. alpha 0.5 / cost-coop 10 / prob.coop 0.2


Altai_Scenario3_run10 <- subset(Altai_Scenario3, run == 10)
Altai_Scenario3_run10

Altai_Scenario_3_run10_results <- reshape2::melt(Altai_Scenario3_run10, 
                                                    id.vars = "months", 
                                                    measure.vars = c("cooperators", "defectors"))


Altai_Scenario_3_run10_results_plot <- ggplot(Altai_Scenario_3_run10_results, aes(x=months, y=value)) +
  geom_line(aes(colour=variable), size=1) +  # Cambia 'measure.vars' a 'variable'
  labs(x="Months", y="Population", 
       title="Altai. Scenario 3. alpha 0.5 / cost-coop 10 / prob.coop 0.2",
       color="Legend") +
  scale_color_manual(values=c('darkseagreen3', 'coral1')) +
  theme_minimal() + 
  theme(legend.title=element_blank()) +
  theme(plot.title = element_text(hjust = 0.5)) +
  scale_x_continuous(limits = c(0, 110), expand = c(0, 0)) +
  scale_y_continuous(limits = c(0, 25), expand = c(0, 0))

print(Altai_Scenario_3_run10_results_plot)


#Run 11. alpha 0.5 / cost-coop 10 / prob.coop 0.5


Altai_Scenario3_run11 <- subset(Altai_Scenario3, run == 11)
Altai_Scenario3_run11

Altai_Scenario_3_run11_results <- reshape2::melt(Altai_Scenario3_run11, 
                                                    id.vars = "months", 
                                                    measure.vars = c("cooperators", "defectors"))


Altai_Scenario_3_run11_results_plot <- ggplot(Altai_Scenario_3_run11_results, aes(x=months, y=value)) +
  geom_line(aes(colour=variable), size=1) +  # Cambia 'measure.vars' a 'variable'
  labs(x="Months", y="Population", 
       title="Altai. Scenario 3. alpha 0.5 / cost-coop 10 / prob.coop 0.5",
       color="Legend") +
  scale_color_manual(values=c('darkseagreen3', 'coral1')) +
  theme_minimal() + 
  theme(legend.title=element_blank()) +
  theme(plot.title = element_text(hjust = 0.5)) +
  scale_x_continuous(limits = c(0, 140), expand = c(0, 0)) +
  scale_y_continuous(limits = c(0, 25), expand = c(0, 0))

print(Altai_Scenario_3_run11_results_plot)


#Run 12. alpha 0.5 / cost-coop 10 / prob.coop 0.8


Altai_Scenario3_run12 <- subset(Altai_Scenario3, run == 12)
Altai_Scenario3_run12

Altai_Scenario_3_run12_results <- reshape2::melt(Altai_Scenario3_run12, 
                                                    id.vars = "months", 
                                                    measure.vars = c("cooperators", "defectors"))


Altai_Scenario_3_run12_results_plot <- ggplot(Altai_Scenario_3_run12_results, aes(x=months, y=value)) +
  geom_line(aes(colour=variable), size=1) +  # Cambia 'measure.vars' a 'variable'
  labs(x="Months", y="Population", 
       title="Altai. Scenario 3. alpha 0.5 / cost-coop 10 / prob.coop 0.8",
       color="Legend") +
  scale_color_manual(values=c('darkseagreen3', 'coral1')) +
  theme_minimal() + 
  theme(legend.title=element_blank()) +
  theme(plot.title = element_text(hjust = 0.5)) +
  scale_x_continuous(limits = c(0, 550), expand = c(0, 0)) +
  scale_y_continuous(limits = c(0, 40), expand = c(0, 0))

print(Altai_Scenario_3_run12_results_plot)


#Run 13.alpha 0.5 / cost-coop 20 / prob.coop 0.2


Altai_Scenario3_run13 <- subset(Altai_Scenario3, run == 13)
Altai_Scenario3_run13

Altai_Scenario_3_run13_results <- reshape2::melt(Altai_Scenario3_run13, 
                                                    id.vars = "months", 
                                                    measure.vars = c("cooperators", "defectors"))


Altai_Scenario_3_run13_results_plot <- ggplot(Altai_Scenario_3_run13_results, aes(x=months, y=value)) +
  geom_line(aes(colour=variable), size=1) +  # Cambia 'measure.vars' a 'variable'
  labs(x="Months", y="Population", 
       title="Altai. Scenario 3. alpha 0.5 / cost-coop 20 / prob.coop 0.2",
       color="Legend") +
  scale_color_manual(values=c('darkseagreen3', 'coral1')) +
  theme_minimal() + 
  theme(legend.title=element_blank()) +
  theme(plot.title = element_text(hjust = 0.5)) +
  scale_x_continuous(limits = c(0, 110), expand = c(0, 0)) +
  scale_y_continuous(limits = c(0, 20), expand = c(0, 0))

print(Altai_Scenario_3_run13_results_plot)


#Run 14. alpha 0.5 / cost-coop 20 / prob.coop 0.5


Altai_Scenario3_run14 <- subset(Altai_Scenario3, run == 14)
Altai_Scenario3_run14

Altai_Scenario_3_run14_results <- reshape2::melt(Altai_Scenario3_run14, 
                                                    id.vars = "months", 
                                                    measure.vars = c("cooperators", "defectors"))


Altai_Scenario_3_run14_results_plot <- ggplot(Altai_Scenario_3_run14_results, aes(x=months, y=value)) +
  geom_line(aes(colour=variable), size=1) +  # Cambia 'measure.vars' a 'variable'
  labs(x="Months", y="Population", 
       title="Altai. Scenario 3. alpha 0.5 / cost-coop 20 / prob.coop 0.5",
       color="Legend") +
  scale_color_manual(values=c('darkseagreen3', 'coral1')) +
  theme_minimal() + 
  theme(legend.title=element_blank()) +
  theme(plot.title = element_text(hjust = 0.5)) +
  scale_x_continuous(limits = c(0, 1100), expand = c(0, 0)) +
  scale_y_continuous(limits = c(0, 20), expand = c(0, 0))

print(Altai_Scenario_3_run14_results_plot)


#Run 15. alpha 0.5 / cost-coop 20 / prob.coop 0.8


Altai_Scenario3_run15 <- subset(Altai_Scenario3, run == 15)
Altai_Scenario3_run15

Altai_Scenario_3_run15_results <- reshape2::melt(Altai_Scenario3_run15, 
                                                    id.vars = "months", 
                                                    measure.vars = c("cooperators", "defectors"))


Altai_Scenario_3_run15_results_plot <- ggplot(Altai_Scenario_3_run15_results, aes(x=months, y=value)) +
  geom_line(aes(colour=variable), size=1) +  # Cambia 'measure.vars' a 'variable'
  labs(x="Months", y="Population", 
       title="Altai. Scenario 3. alpha 0.5 / cost-coop 20 / prob.coop 0.8",
       color="Legend") +
  scale_color_manual(values=c('darkseagreen3', 'coral1')) +
  theme_minimal() + 
  theme(legend.title=element_blank()) +
  theme(plot.title = element_text(hjust = 0.5)) +
  scale_x_continuous(limits = c(0, 550), expand = c(0, 0)) +
  scale_y_continuous(limits = c(0, 40), expand = c(0, 0))

print(Altai_Scenario_3_run15_results_plot)


#Run 16. alpha 0.5 / cost-coop 50 / prob.coop 0.2


Altai_Scenario3_run16 <- subset(Altai_Scenario3, run == 16)
Altai_Scenario3_run16

Altai_Scenario_3_run16_results <- reshape2::melt(Altai_Scenario3_run16, 
                                                    id.vars = "months", 
                                                    measure.vars = c("cooperators", "defectors"))


Altai_Scenario_3_run16_results_plot <- ggplot(Altai_Scenario_3_run16_results, aes(x=months, y=value)) +
  geom_line(aes(colour=variable), size=1) +  # Cambia 'measure.vars' a 'variable'
  labs(x="Months", y="Population", 
       title="Altai. Scenario 3. alpha 0.5 / cost-coop 50 / prob.coop 0.2",
       color="Legend") +
  scale_color_manual(values=c('darkseagreen3', 'coral1')) +
  theme_minimal() + 
  theme(legend.title=element_blank()) +
  theme(plot.title = element_text(hjust = 0.5)) +
  scale_x_continuous(limits = c(0, 110), expand = c(0, 0)) +
  scale_y_continuous(limits = c(0, 25), expand = c(0, 0))

print(Altai_Scenario_3_run16_results_plot)


#Run 17. alpha 0.5 / cost-coop 50 / prob.coop 0.5

Altai_Scenario3_run17 <- subset(Altai_Scenario3, run == 17)
Altai_Scenario3_run17

Altai_Scenario_3_run17_results <- reshape2::melt(Altai_Scenario3_run17, 
                                                    id.vars = "months", 
                                                    measure.vars = c("cooperators", "defectors"))


Altai_Scenario_3_run17_results_plot <- ggplot(Altai_Scenario_3_run17_results, aes(x=months, y=value)) +
  geom_line(aes(colour=variable), size=1) +  # Cambia 'measure.vars' a 'variable'
  labs(x="Months", y="Population", 
       title="Altai. Scenario 3. alpha 0.5 / cost-coop 50 / prob.coop 0.5",
       color="Legend") +
  scale_color_manual(values=c('darkseagreen3', 'coral1')) +
  theme_minimal() + 
  theme(legend.title=element_blank()) +
  theme(plot.title = element_text(hjust = 0.5)) +
  scale_x_continuous(limits = c(0, 500), expand = c(0, 0)) +
  scale_y_continuous(limits = c(0, 25), expand = c(0, 0))

print(Altai_Scenario_3_run17_results_plot)


#Run 18. alpha 0.5 / cost-coop 50 / prob.coop 0.8


Altai_Scenario3_run18 <- subset(Altai_Scenario3, run == 18)
Altai_Scenario3_run18

Altai_Scenario_3_run18_results <- reshape2::melt(Altai_Scenario3_run18, 
                                                    id.vars = "months", 
                                                    measure.vars = c("cooperators", "defectors"))


Altai_Scenario_3_run18_results_plot <- ggplot(Altai_Scenario_3_run18_results, aes(x=months, y=value)) +
  geom_line(aes(colour=variable), size=1) +  # Cambia 'measure.vars' a 'variable'
  labs(x="Months", y="Population", 
       title="Altai. Scenario 3. alpha 0.5 / cost-coop 50 / prob.coop 0.8",
       color="Legend") +
  scale_color_manual(values=c('darkseagreen3', 'coral1')) +
  theme_minimal() + 
  theme(legend.title=element_blank()) +
  theme(plot.title = element_text(hjust = 0.5)) +
  scale_x_continuous(limits = c(0, 160), expand = c(0, 0)) +
  scale_y_continuous(limits = c(0, 25), expand = c(0, 0))

print(Altai_Scenario_3_run18_results_plot)


#Run 19. alpha 0.8 / cost-coop 10 / prob.coop 0.2


Altai_Scenario3_run19 <- subset(Altai_Scenario3, run == 19)
Altai_Scenario3_run19

Altai_Scenario_3_run19_results <- reshape2::melt(Altai_Scenario3_run19, 
                                                    id.vars = "months", 
                                                    measure.vars = c("cooperators", "defectors"))


Altai_Scenario_3_run19_results_plot <- ggplot(Altai_Scenario_3_run19_results, aes(x=months, y=value)) +
  geom_line(aes(colour=variable), size=1) +  # Cambia 'measure.vars' a 'variable'
  labs(x="Months", y="Population", 
       title="Altai. Scenario 3. alpha 0.8 / cost-coop 10 / prob.coop 0.2",
       color="Legend") +
  scale_color_manual(values=c('darkseagreen3', 'coral1')) +
  theme_minimal() + 
  theme(legend.title=element_blank()) +
  theme(plot.title = element_text(hjust = 0.5)) +
  scale_x_continuous(limits = c(0, 110), expand = c(0, 0)) +
  scale_y_continuous(limits = c(0, 20), expand = c(0, 0))

print(Altai_Scenario_3_run19_results_plot)


#Run 20. alpha 0.8 / cost-coop 10 / prob.coop 0.5


Altai_Scenario3_run20 <- subset(Altai_Scenario3, run == 20)
Altai_Scenario3_run20

Altai_Scenario_3_run20_results <- reshape2::melt(Altai_Scenario3_run20, 
                                                    id.vars = "months", 
                                                    measure.vars = c("cooperators", "defectors"))


Altai_Scenario_3_run20_results_plot <- ggplot(Altai_Scenario_3_run20_results, aes(x=months, y=value)) +
  geom_line(aes(colour=variable), size=1) +  # Cambia 'measure.vars' a 'variable'
  labs(x="Months", y="Population", 
       title="Altai. Scenario 3. alpha 0.8 / cost-coop 10 / prob.coop 0.5",
       color="Legend") +
  scale_color_manual(values=c('darkseagreen3', 'coral1')) +
  theme_minimal() + 
  theme(legend.title=element_blank()) +
  theme(plot.title = element_text(hjust = 0.5)) +
  scale_x_continuous(limits = c(0, 850), expand = c(0, 0)) +
  scale_y_continuous(limits = c(0, 30), expand = c(0, 0))

print(Altai_Scenario_3_run20_results_plot)


#Run 21. alpha 0.8 / cost-coop 10 / prob.coop 0.8

Altai_Scenario3_run21 <- subset(Altai_Scenario3, run == 21)
Altai_Scenario3_run21

Altai_Scenario_3_run21_results <- reshape2::melt(Altai_Scenario3_run21, 
                                                    id.vars = "months", 
                                                    measure.vars = c("cooperators", "defectors"))


Altai_Scenario_3_run21_results_plot <- ggplot(Altai_Scenario_3_run21_results, aes(x=months, y=value)) +
  geom_line(aes(colour=variable), size=1) +  # Cambia 'measure.vars' a 'variable'
  labs(x="Months", y="Population", 
       title="Altai. Scenario 3. alpha 0.8 / cost-coop 10 / prob.coop 0.8",
       color="Legend") +
  scale_color_manual(values=c('darkseagreen3', 'coral1')) +
  theme_minimal() + 
  theme(legend.title=element_blank()) +
  theme(plot.title = element_text(hjust = 0.5)) +
  scale_x_continuous(limits = c(0, 160), expand = c(0, 0)) +
  scale_y_continuous(limits = c(0, 25), expand = c(0, 0))

print(Altai_Scenario_3_run21_results_plot)


#Run 22. alpha 0.8 / cost-coop 20 / prob.coop 0.2


Altai_Scenario3_run22 <- subset(Altai_Scenario3, run == 22)
Altai_Scenario3_run22

Altai_Scenario_3_run22_results <- reshape2::melt(Altai_Scenario3_run22, 
                                                    id.vars = "months", 
                                                    measure.vars = c("cooperators", "defectors"))


Altai_Scenario_3_run22_results_plot <- ggplot(Altai_Scenario_3_run22_results, aes(x=months, y=value)) +
  geom_line(aes(colour=variable), size=1) +  # Cambia 'measure.vars' a 'variable'
  labs(x="Months", y="Population", 
       title="Altai. Scenario 3. alpha 0.8 / cost-coop 20 / prob.coop 0.2",
       color="Legend") +
  scale_color_manual(values=c('darkseagreen3', 'coral1')) +
  theme_minimal() + 
  theme(legend.title=element_blank()) +
  theme(plot.title = element_text(hjust = 0.5)) +
  scale_x_continuous(limits = c(0, 110), expand = c(0, 0)) +
  scale_y_continuous(limits = c(0, 20), expand = c(0, 0))

print(Altai_Scenario_3_run22_results_plot)


#Run 23. alpha 0.8 / cost-coop 20 / prob.coop 0.5


Altai_Scenario3_run23 <- subset(Altai_Scenario3, run == 23)
Altai_Scenario3_run23

Altai_Scenario_3_run23_results <- reshape2::melt(Altai_Scenario3_run23, 
                                                    id.vars = "months", 
                                                    measure.vars = c("cooperators", "defectors"))


Altai_Scenario_3_run23_results_plot <- ggplot(Altai_Scenario_3_run23_results, aes(x=months, y=value)) +
  geom_line(aes(colour=variable), size=1) +  # Cambia 'measure.vars' a 'variable'
  labs(x="Months", y="Population", 
       title="Altai. Scenario 3. alpha 0.8 / cost-coop 20 / prob.coop 0.5",
       color="Legend") +
  scale_color_manual(values=c('darkseagreen3', 'coral1')) +
  theme_minimal() + 
  theme(legend.title=element_blank()) +
  theme(plot.title = element_text(hjust = 0.5)) +
  scale_x_continuous(limits = c(0, 150), expand = c(0, 0)) +
  scale_y_continuous(limits = c(0, 20), expand = c(0, 0))

print(Altai_Scenario_3_run23_results_plot)


#Run 24. alpha 0.8 / cost-coop 20 / prob.coop 0.8


Altai_Scenario3_run24 <- subset(Altai_Scenario3, run == 24)
Altai_Scenario3_run24

Altai_Scenario_3_run24_results <- reshape2::melt(Altai_Scenario3_run24, 
                                                    id.vars = "months", 
                                                    measure.vars = c("cooperators", "defectors"))


Altai_Scenario_3_run24_results_plot <- ggplot(Altai_Scenario_3_run24_results, aes(x=months, y=value)) +
  geom_line(aes(colour=variable), size=1) +  # Cambia 'measure.vars' a 'variable'
  labs(x="Months", y="Population", 
       title="Altai. Scenario 3. alpha 0.8 / cost-coop 20 / prob.coop 0.8",
       color="Legend") +
  scale_color_manual(values=c('darkseagreen3', 'coral1')) +
  theme_minimal() + 
  theme(legend.title=element_blank()) +
  theme(plot.title = element_text(hjust = 0.5)) +
  scale_x_continuous(limits = c(0, 160), expand = c(0, 0)) +
  scale_y_continuous(limits = c(0, 25), expand = c(0, 0))

print(Altai_Scenario_3_run24_results_plot)


#Run 25. alpha 0.8 / cost-coop 50 / prob.coop 0.2


Altai_Scenario3_run25 <- subset(Altai_Scenario3, run == 25)
Altai_Scenario3_run25

Altai_Scenario_3_run25_results <- reshape2::melt(Altai_Scenario3_run25, 
                                                    id.vars = "months", 
                                                    measure.vars = c("cooperators", "defectors"))


Altai_Scenario_3_run25_results_plot <- ggplot(Altai_Scenario_3_run25_results, aes(x=months, y=value)) +
  geom_line(aes(colour=variable), size=1) +  # Cambia 'measure.vars' a 'variable'
  labs(x="Months", y="Population", 
       title="Altai. Scenario 3. alpha 0.8 / cost-coop 50 / prob.coop 0.2",
       color="Legend") +
  scale_color_manual(values=c('darkseagreen3', 'coral1')) +
  theme_minimal() + 
  theme(legend.title=element_blank()) +
  theme(plot.title = element_text(hjust = 0.5)) +
  scale_x_continuous(limits = c(0, 110), expand = c(0, 0)) +
  scale_y_continuous(limits = c(0, 20), expand = c(0, 0))

print(Altai_Scenario_3_run25_results_plot)


#Run 26. alpha 0.8 / cost-coop 50 / prob.coop 0.5


Altai_Scenario3_run26 <- subset(Altai_Scenario3, run == 26)
Altai_Scenario3_run26

Altai_Scenario_3_run26_results <- reshape2::melt(Altai_Scenario3_run26, 
                                                    id.vars = "months", 
                                                    measure.vars = c("cooperators", "defectors"))


Altai_Scenario_3_run26_results_plot <- ggplot(Altai_Scenario_3_run26_results, aes(x=months, y=value)) +
  geom_line(aes(colour=variable), size=1) +  # Cambia 'measure.vars' a 'variable'
  labs(x="Months", y="Population", 
       title="Altai. Scenario 3. alpha 0.8 / cost-coop 50 / prob.coop 0.5",
       color="Legend") +
  scale_color_manual(values=c('darkseagreen3', 'coral1')) +
  theme_minimal() + 
  theme(legend.title=element_blank()) +
  theme(plot.title = element_text(hjust = 0.5)) +
  scale_x_continuous(limits = c(0, 150), expand = c(0, 0)) +
  scale_y_continuous(limits = c(0, 20), expand = c(0, 0))

print(Altai_Scenario_3_run26_results_plot)


#Run 27 alpha 0.8 / cost-coop 50 / prob.coop 0.8


Altai_Scenario3_run27 <- subset(Altai_Scenario3, run == 27)
Altai_Scenario3_run27

Altai_Scenario_3_run27_results <- reshape2::melt(Altai_Scenario3_run27, 
                                                    id.vars = "months", 
                                                    measure.vars = c("cooperators", "defectors"))


Altai_Scenario_3_run27_results_plot <- ggplot(Altai_Scenario_3_run27_results, aes(x=months, y=value)) +
  geom_line(aes(colour=variable), size=1) +  # Cambia 'measure.vars' a 'variable'
  labs(x="Months", y="Population", 
       title="Altai. Scenario 3. alpha 0.8 / cost-coop 50 / prob.coop 0.8",
       color="Legend") +
  scale_color_manual(values=c('darkseagreen3', 'coral1')) +
  theme_minimal() + 
  theme(legend.title=element_blank()) +
  theme(plot.title = element_text(hjust = 0.5)) +
  scale_x_continuous(limits = c(0, 160), expand = c(0, 0)) +
  scale_y_continuous(limits = c(0, 25), expand = c(0, 0))

print(Altai_Scenario_3_run27_results_plot)


#### together prob. 0.20 ####

altai_scenario3_prob20 = grid.arrange(Altai_Scenario_3_run1_results_plot,
                                      Altai_Scenario_3_run4_results_plot,
                                      Altai_Scenario_3_run7_results_plot,
                                      Altai_Scenario_3_run10_results_plot,
                                      Altai_Scenario_3_run13_results_plot,
                                      Altai_Scenario_3_run16_results_plot,
                                      Altai_Scenario_3_run19_results_plot,
                                      Altai_Scenario_3_run22_results_plot,
                                      Altai_Scenario_3_run25_results_plot,
                                      top = textGrob("Scenario 3 Altai, prob.coop: 0.20", gp = gpar(fontsize = unit(20, "lines"))), nrow = 3)


altai_scenario3_prob20


## COMBINED all the graphics in one plot because there are a lot!!


# List of all the simulations
simulations_altai_3_20 <- list(Altai_Scenario_3_run1_results,
                               Altai_Scenario_3_run4_results,
                               Altai_Scenario_3_run7_results,
                               Altai_Scenario_3_run10_results,
                               Altai_Scenario_3_run13_results,
                               Altai_Scenario_3_run16_results,
                               Altai_Scenario_3_run19_results,
                               Altai_Scenario_3_run22_results,
                               Altai_Scenario_3_run25_results)

# join in one data frame
combined_simulation_altai_3_20 <- bind_rows(simulations_altai_3_20, .id = "SimulationID")


summary_simulation_altai_3_20 <- combined_simulation_altai_3_20 %>%
  group_by(months, variable) %>%
  summarise(
    mean_value = mean(value),
    sd_value = sd(value),
    min_value = min(value),
    max_value = max(value),
    .groups = "drop"
  )


summary_simulation_altai_3_20


plot_altai_3_20 <- ggplot(summary_simulation_altai_3_20, aes(x = months, y = mean_value, color = variable, fill = variable)) +
  # Banda de min-max
  geom_ribbon(aes(ymin = min_value, ymax = max_value), alpha = 0.4, color = NA) +
  # sd
  geom_ribbon(aes(ymin = mean_value - sd_value, ymax = mean_value + sd_value), alpha = 0.1, color = NA) +
  # average 
  geom_line(size = 1) +
  scale_color_manual(values = c("cooperators" = "darkseagreen3", "defectors" = "coral1")) +
  scale_fill_manual(values = c("cooperators" = "darkseagreen3", "defectors" = "coral1")) +
  labs(title = "Scenario 3 Altai, prob.coop: 0.20",
       x = "Months", y = "Population") +
  theme_minimal()

plot_altai_3_20


#### together prob. 0.50 ####

altai_scenario3_prob50 = grid.arrange(Altai_Scenario_3_run2_results_plot,
                                      Altai_Scenario_3_run5_results_plot,
                                      Altai_Scenario_3_run8_results_plot,
                                      Altai_Scenario_3_run11_results_plot,
                                      Altai_Scenario_3_run14_results_plot,
                                      Altai_Scenario_3_run17_results_plot,
                                      Altai_Scenario_3_run20_results_plot,
                                      Altai_Scenario_3_run23_results_plot,
                                      Altai_Scenario_3_run26_results_plot,
                                      top = textGrob("Scenario 3 Altai, prob.coop: 0.50", gp = gpar(fontsize = unit(20, "lines"))), nrow = 3)


altai_scenario3_prob50


## COMBINED all the graphics in one plot because there are a lot!!


# List of all the simulations
simulations_altai_3_50 <- list(Altai_Scenario_3_run2_results,
                               Altai_Scenario_3_run5_results,
                               Altai_Scenario_3_run8_results,
                               Altai_Scenario_3_run11_results,
                               Altai_Scenario_3_run14_results,
                               Altai_Scenario_3_run17_results,
                               Altai_Scenario_3_run20_results,
                               Altai_Scenario_3_run23_results,
                               Altai_Scenario_3_run26_results)

# join in one data frame
combined_simulation_altai_3_50 <- bind_rows(simulations_altai_3_50, .id = "SimulationID")


summary_simulation_altai_3_50 <- combined_simulation_altai_3_50 %>%
  group_by(months, variable) %>%
  summarise(
    mean_value = mean(value),
    sd_value = sd(value),
    min_value = min(value),
    max_value = max(value),
    .groups = "drop"
  )


summary_simulation_altai_3_50


plot_altai_3_50 <- ggplot(summary_simulation_altai_3_50, aes(x = months, y = mean_value, color = variable, fill = variable)) +
  # Banda de min-max
  geom_ribbon(aes(ymin = min_value, ymax = max_value), alpha = 0.4, color = NA) +
  # sd
  geom_ribbon(aes(ymin = mean_value - sd_value, ymax = mean_value + sd_value), alpha = 0.1, color = NA) +
  # average 
  geom_line(size = 1) +
  scale_color_manual(values = c("cooperators" = "darkseagreen3", "defectors" = "coral1")) +
  scale_fill_manual(values = c("cooperators" = "darkseagreen3", "defectors" = "coral1")) +
  labs(title = "Scenario 3 Altai, prob.coop: 0.50",
       x = "Months", y = "Population") +
  theme_minimal()

plot_altai_3_50


#### together prob. 0.80 ####

altai_scenario3_prob80 = grid.arrange(Altai_Scenario_3_run3_results_plot,
                                      Altai_Scenario_3_run6_results_plot,
                                      Altai_Scenario_3_run9_results_plot,
                                      Altai_Scenario_3_run12_results_plot,
                                      Altai_Scenario_3_run15_results_plot,
                                      Altai_Scenario_3_run18_results_plot,
                                      Altai_Scenario_3_run21_results_plot,
                                      Altai_Scenario_3_run24_results_plot,
                                      Altai_Scenario_3_run27_results_plot,
                                      top = textGrob("Scenario 3 Altai, prob.coop: 0.80", gp = gpar(fontsize = unit(20, "lines"))), nrow = 3)


altai_scenario3_prob80


## COMBINED all the graphics in one plot because there are a lot!!


# List of all the simulations
simulations_altai_3_80 <- list(Altai_Scenario_3_run3_results,
                               Altai_Scenario_3_run6_results,
                               Altai_Scenario_3_run9_results,
                               Altai_Scenario_3_run12_results,
                               Altai_Scenario_3_run15_results,
                               Altai_Scenario_3_run18_results,
                               Altai_Scenario_3_run21_results,
                               Altai_Scenario_3_run24_results,
                               Altai_Scenario_3_run27_results)

# join in one data frame
combined_simulation_altai_3_80 <- bind_rows(simulations_altai_3_80, .id = "SimulationID")


summary_simulation_altai_3_80 <- combined_simulation_altai_3_80 %>%
  group_by(months, variable) %>%
  summarise(
    mean_value = mean(value),
    sd_value = sd(value),
    min_value = min(value),
    max_value = max(value),
    .groups = "drop"
  )


summary_simulation_altai_3_80


plot_altai_3_80 <- ggplot(summary_simulation_altai_3_80, aes(x = months, y = mean_value, color = variable, fill = variable)) +
  # Banda de min-max
  geom_ribbon(aes(ymin = min_value, ymax = max_value), alpha = 0.4, color = NA) +
  # sd
  geom_ribbon(aes(ymin = mean_value - sd_value, ymax = mean_value + sd_value), alpha = 0.1, color = NA) +
  # average 
  geom_line(size = 1) +
  scale_color_manual(values = c("cooperators" = "darkseagreen3", "defectors" = "coral1")) +
  scale_fill_manual(values = c("cooperators" = "darkseagreen3", "defectors" = "coral1")) +
  labs(title = "Scenario 3 Altai, prob.coop: 0.80",
       x = "Months", y = "Population") +
  theme_minimal()

plot_altai_3_80


###### FIGURES USED IN THE PAPER #####

## Total combination


#### TIAN SHAN SCENARIO 1 ####


scenario1_total_tienshan = grid.arrange(plot_tienshan_20,
                                        plot_tienshan_50,
                                        plot_tienshan_80,
                                top = textGrob("Scenario 1 Tian Shan", gp = gpar(fontsize = unit(20, "lines"))), nrow = 3)


scenario1_total_tienshan


#### TIAN SHAN SCENARIO 4 ####


scenario4_total_tienshan = grid.arrange(plot_tienshan_4_20,
                                        plot_tienshan_4_50,
                                        plot_tienshan_4_80,
                                        top = textGrob("Scenario 4 Tian Shan", gp = gpar(fontsize = unit(20, "lines"))), nrow = 3)


scenario4_total_tienshan


#### TIAN SHAN SCENARIOS 2-3 ####


scenario2_total_tienshan = grid.arrange(plot_tienshan_2_20,
                                        plot_tienshan_2_50,
                                        plot_tienshan_2_80,
                                        top = textGrob("Scenario 2-3 Tian Shan", gp = gpar(fontsize = unit(20, "lines"))), nrow = 3)


scenario2_total_tienshan


#### ALTAI SCENARIO 1 ####


scenario1_total_altai = grid.arrange(plot_altai_1_20,
                                     plot_altai_1_50,
                                     plot_altai_1_80,
                                        top = textGrob("Scenario 1 Altai", gp = gpar(fontsize = unit(20, "lines"))), nrow = 3)


scenario1_total_altai


#### ALTAI SCENARIO 4 ####


scenario4_total_altai = grid.arrange(plot_altai_4_20,
                                     plot_altai_4_50,
                                     plot_altai_4_80,
                                     top = textGrob("Scenario 4 Altai", gp = gpar(fontsize = unit(20, "lines"))), nrow = 3)


scenario4_total_altai


#### ALTAI SCENARIO 2-3 ####


scenario2_total_altai = grid.arrange(plot_altai_2_20,
                                     plot_altai_2_50,
                                     plot_altai_2_80,
                                     top = textGrob("Scenario 2-3 Altai", gp = gpar(fontsize = unit(20, "lines"))), nrow = 3)


scenario2_total_altai
