# Supplementary material for: The Impact of Cooperation Under Climate Constraints: An Agent-Based Model for Exploring Paleolithic Behavioral Adaptations in the Inner Asian Mountain Corridor
Source: J Archaeol Method Theory. 2025 Sep 20;33(1):8. doi: 10.1007/s10816-025-09739-z (PMC12450231; doi:10.1007/s10816-025-09739-z)
Supplement: Supplementary file 3 — (ZIP 18.1 MB) [file 10816_2025_9739_MOESM3_ESM.zip › simulations/simulations/TienShan/Scenario_1_TienShan/old/PaleoCOOP_model Scenario1_alpha_TienShan-spreadsheet.csv]

BehaviorSpace results (NetLogo 6.2.2)
PaleoCOOP_model.nlogo
Scenario1_alpha_TienShan
07/20/2024 16:30:04:005 +0200
min-pxcor	max-pxcor	min-pycor	max-pycor
0	533	0	327
[run number]	1	1	1	1	1	1	2	2	2	2	2	2	3	3	3	3	3	3	4	4	4	4	4	4	5	5	5	5	5	5	6	6	6	6	6	6	7	7	7	7	7	7	8	8	8	8	8	8	9
prob-nocoop	0.001						0.001						0.001						0.001						0.001						0.001						0.001						0.001						0.001
alpha	0.2						0.2						0.2						0.2						0.2						0.2						0.2						0.2						0.2
cost-cooperation	10						10						10						20						20						20						50						50						50
seed	1000						1000						1000						1000						1000						1000						1000						1000						1000
human-risk	5						5						5						5						5						5						5						5						5
maxTimeSteps	1200						1200						1200						1200						1200						1200						1200						1200						1200
nHominins	10						10						10						10						10						10						10						10						10
hominin-speed	0.75						0.75						0.75						0.75						0.75						0.75						0.75						0.75						0.75
punishment-cooperation	7						7						7						7						7						7						7						7						7
max-energy	100						100						100						100						100						100						100						100						100
prob-cooperation	0.2						0.5						0.8						0.2						0.5						0.8						0.2						0.5						0.8
scenario	Scenario1						Scenario1						Scenario1						Scenario1						Scenario1						Scenario1						Scenario1						Scenario1						Scenario1
learning-rate	1						1						1						1						1						1						1						1						1
[reporter]	count hominins with [cooperate? = true]	count hominins with [cooperate? = false]	death-hypothermia	death-old	death-starvation	get-deltap-tienshan	count hominins with [cooperate? = true]	count hominins with [cooperate? = false]	death-hypothermia	death-old	death-starvation	get-deltap-tienshan	count hominins with [cooperate? = true]	count hominins with [cooperate? = false]	death-hypothermia	death-old	death-starvation	get-deltap-tienshan	count hominins with [cooperate? = true]	count hominins with [cooperate? = false]	death-hypothermia	death-old	death-starvation	get-deltap-tienshan	count hominins with [cooperate? = true]	count hominins with [cooperate? = false]	death-hypothermia	death-old	death-starvation	get-deltap-tienshan	count hominins with [cooperate? = true]	count hominins with [cooperate? = false]	death-hypothermia	death-old	death-starvation	get-deltap-tienshan	count hominins with [cooperate? = true]	count hominins with [cooperate? = false]	death-hypothermia	death-old	death-starvation	get-deltap-tienshan	count hominins with [cooperate? = true]	count hominins with [cooperate? = false]	death-hypothermia	death-old	death-starvation	get-deltap-tienshan	count hominins with [cooperate? = true]
[final]	0	0	0	0	391	<RuntimePrimitiveException>	0	0	0	0	440	<RuntimePrimitiveException>	0	0	0	2	503	<RuntimePrimitiveException>	0	0	0	0	407	<RuntimePrimitiveException>	0	0	0	0	429	<RuntimePrimitiveException>	0	0	0	2	503	<RuntimePrimitiveException>	0	0	0	0	413	<RuntimePrimitiveException>	0	0	0	0	454	<RuntimePrimitiveException>	0
[min]	0	0	0	0	0	-0.011691587734286291	0	0	0	0	0	0	0	0	0	0	0	0	0	0	0	0	0	-0.034617424394151816	0	0	0	0	0	0	0	0	0	0	0	0	0	0	0	0	0	-0.25049914701455084	0	0	0	0	0	-0.1508780732563973	0
[max]	137	60	0	0	391	0.13369256873278854	175	20	0	0	440	0.13292824148412755	266	15	0	2	503	0.11732834974136491	136	61	0	0	407	0.13302535367335055	157	24	0	0	429	0.13253139552128135	266	15	0	2	503	0.11249976609425538	122	97	0	0	413	0.13111075547569048	182	14	0	0	454	0.11203367184101413	197
[mean]	36.18663594470046	9.877880184331797	0	0	173.6082949308756		44.332939787485245	5.317591499409681	0	0	192.43801652892563		53.02336448598131	2.3796728971962615	0	1.4439252336448598	240.10747663551402		39.38649592549476	9.221187427240977	0	0	181.35622817229336		44.77407847800238	5.787158145065399	0	0	173.63614744351963		53.02336448598131	2.3796728971962615	0	1.4439252336448598	240.10747663551402		34.788277511961724	13.723684210526315	0	0	169.65071770334927		48.03248259860789	3.1044083526682136	0	0	203.8167053364269		50.2248243559719
[steps]	867	867	867	867	867	867	846	846	846	846	846	846	855	855	855	855	855	855	858	858	858	858	858	858	840	840	840	840	840	840	855	855	855	855	855	855	835	835	835	835	835	835	861	861	861	861	861	861	853
[all run data]	count hominins with [cooperate? = true]	count hominins with [cooperate? = false]	death-hypothermia	death-old	death-starvation	get-deltap-tienshan	count hominins with [cooperate? = true]	count hominins with [cooperate? = false]	death-hypothermia	death-old	death-starvation	get-deltap-tienshan	count hominins with [cooperate? = true]	count hominins with [cooperate? = false]	death-hypothermia	death-old	death-starvation	get-deltap-tienshan	count hominins with [cooperate? = true]	count hominins with [cooperate? = false]	death-hypothermia	death-old	death-starvation	get-deltap-tienshan	count hominins with [cooperate? = true]	count hominins with [cooperate? = false]	death-hypothermia	death-old	death-starvation	get-deltap-tienshan	count hominins with [cooperate? = true]	count hominins with [cooperate? = false]	death-hypothermia	death-old	death-starvation	get-deltap-tienshan	count hominins with [cooperate? = true]	count hominins with [cooperate? = false]	death-hypothermia	death-old	death-starvation	get-deltap-tienshan	count hominins with [cooperate? = true]	count hominins with [cooperate? = false]	death-hypothermia	death-old	death-starvation	get-deltap-tienshan	count hominins with [cooperate? = true]
	2	8	0	0	0	-0.010686601034540296	5	5	0	0	0	0.08331386617720674	8	2	0	0	0	0.11732834974136491	2	8	0	0	0	-0.034617424394151816	5	5	0	0	0	0.05994392149008613	8	2	0	0	0	0.11134564390146202	2	8	0	0	0	-0.25049914701455084	5	5	0	0	0	-0.1508780732563973	8
	2	8	0	0	0	-0.010686601034540296	5	5	0	0	0	0.08331386617720674	8	2	0	0	0	0.11732834974136491	2	8	0	0	0	-0.034617424394151816	5	5	0	0	0	0.05994392149008613	8	2	0	0	0	0.11134564390146202	2	8	0	0	0	-0.25049914701455084	5	5	0	0	0	-0.1508780732563973	8
	2	8	0	0	0	-0.010686601034540296	5	5	0	0	0	0.08331386617720674	9	1	0	0	0	0.07799859836475886	2	8	0	0	0	-0.034617424394151816	5	5	0	0	0	0.05994392149008613	9	1	0	0	0	0.07631596234728619	2	8	0	0	0	-0.25049914701455084	5	5	0	0	0	-0.1508780732563973	8
	3	10	0	0	0	1.5341161698808757E-4	6	7	0	0	0	0.0747065564023998	12	1	0	0	0	0.06391146190846647	3	10	0	0	0	-0.017156301537291224	6	7	0	0	0	0.05774303751120607	12	1	0	0	0	0.0632190733822953	3	10	0	0	0	-0.11986071241995164	6	7	0	0	0	-0.04290728515380113	11
	3	10	0	0	0	1.5341161698808757E-4	7	6	0	0	0	0.09953714978193864	12	1	0	0	0	0.06391146190846647	3	10	0	0	0	-0.017156301537291224	7	6	0	0	0	0.084996990732344	12	1	0	0	0	0.0632190733822953	3	10	0	0	0	-0.11986071241995164	6	7	0	0	0	-0.04290728515380113	11
	3	10	0	0	0	1.5341161698808757E-4	8	6	0	0	0	0.10939832080425108	12	1	0	0	0	0.06391146190846647	3	10	0	0	0	-0.017156301537291224	8	6	0	0	0	0.09739386249884265	12	1	0	0	0	0.0632190733822953	3	10	0	0	0	-0.11986071241995164	6	7	0	0	0	-0.04290728515380113	11
	3	12	0	0	0	-0.004390874124031826	8	6	0	0	0	0.10939832080425108	13	1	0	0	0	0.06021022749095151	3	12	0	0	0	-0.017723917780788037	8	6	0	0	0	0.09739386249884265	13	1	0	0	0	0.059668359581332375	3	12	0	0	0	-0.08686896802987525	7	7	0	0	0	-0.004379775374723391	12
	3	13	0	0	0	-0.005910258077496861	11	5	0	0	0	0.1290057771769001	13	1	0	0	0	0.06021022749095151	3	13	0	0	0	-0.017744479012493472	11	5	0	0	0	0.1225868210484503	13	1	0	0	0	0.059668359581332375	3	13	0	0	0	-0.07619353711543435	7	7	0	0	0	-0.004379775374723391	12
	3	14	0	0	0	-0.00708388561422457	13	5	0	0	0	0.12989743388311695	14	1	0	0	0	0.05689474019042488	3	14	0	0	0	-0.017656150792666084	13	5	0	0	0	0.12532321918076755	14	1	0	0	0	0.056462650812659644	3	14	0	0	0	-0.0677912593811255	7	8	0	0	0	-0.007123374253203925	13
	3	15	0	0	0	-0.007990799712842625	13	5	0	0	0	0.12989743388311695	15	1	0	0	0	0.053911678755103644	3	15	0	0	0	-0.017491091786952913	13	5	0	0	0	0.12532321918076755	15	1	0	0	0	0.05356155387537001	3	15	0	0	0	-0.06101733966351624	9	7	0	0	0	0.047306878958764204	14
	3	16	0	0	0	-0.008690084600265676	13	6	0	0	0	0.1297460309432505	15	1	0	0	0	0.053911678755103644	3	16	0	0	0	-0.017272416333017074	13	6	0	0	0	0.1245161725436051	15	1	0	0	0	0.05356155387537001	3	16	0	0	0	-0.055447516904099624	10	6	0	0	0	0.07210000323164428	14
	3	17	0	0	0	-0.009226420760819342	15	4	0	0	0	0.12193808817460533	15	1	0	0	0	0.053911678755103644	3	17	0	0	0	-0.017016878024361755	15	4	0	0	0	0.1192561095081205	15	1	0	0	0	0.05356155387537001	3	17	0	0	0	-0.05079170932561763	11	6	0	0	0	0.0848439205763863	14
	3	19	0	0	0	-0.009939057143223953	16	4	0	0	0	0.11962864623440626	16	1	0	0	0	0.051216040021419315	3	19	0	0	0	-0.016440854411407226	16	4	0	0	0	0.11732834974136491	16	1	0	0	0	0.05092835933629167	3	19	0	0	0	-0.04345944530096747	13	4	0	0	0	0.10454141548432191	15
	3	19	0	0	0	-0.009939057143223953	16	4	0	0	0	0.11962864623440626	16	1	0	0	0	0.051216040021419315	3	19	0	0	0	-0.016440854411407226	16	4	0	0	0	0.11732834974136491	16	1	0	0	0	0.05092835933629167	3	19	0	0	0	-0.04345944530096747	14	4	0	0	0	0.10650025403100434	15
	3	19	0	0	0	-0.009939057143223953	18	4	0	0	0	0.11479929287846682	16	1	0	0	0	0.051216040021419315	3	19	0	0	0	-0.016440854411407226	18	4	0	0	0	0.11307028307861755	16	1	0	0	0	0.05092835933629167	3	19	0	0	0	-0.04345944530096747	18	2	0	0	0	0.07519376808368572	15
	2	20	0	0	0	-0.011691587734286291	20	4	0	0	0	0.10993780541147362	16	1	0	0	0	0.051216040021419315	2	20	0	0	0	-0.016494392733867654	20	4	0	0	0	0.10860576470187379	16	1	0	0	0	0.05092835933629167	2	20	0	0	0	-0.03645272395422609	20	1	0	0	0	0.041868055250844326	15
	3	20	0	0	0	-0.010162243592817184	22	4	0	0	0	0.105212253337919	17	1	0	0	0	0.048769943645092226	3	20	0	0	0	-0.01613593126039618	22	4	0	0	0	0.1041645122048111	17	1	0	0	0	0.0485306770298924	3	20	0	0	0	-0.04052441565911726	20	1	0	0	0	0.041868055250844326	16
	3	22	0	0	0	-0.010423983740330657	22	4	0	0	0	0.105212253337919	17	1	0	0	0	0.048769943645092226	3	22	0	0	0	-0.015517010301953823	22	4	0	0	0	0.1041645122048111	17	1	0	0	0	0.0485306770298924	3	22	0	0	0	-0.035692250110154214	21	1	0	0	0	0.040262124260664355	16
	3	23	0	0	0	-0.010485442744925242	25	3	0	0	0	0.08292239304742768	17	1	0	0	0	0.048769943645092226	3	23	0	0	0	-0.015209207455840592	25	3	0	0	0	0.08243087874563197	17	1	0	0	0	0.0485306770298924	3	23	0	0	0	-0.03368076229129676	21	1	0	0	0	0.040262124260664355	17
	3	24	0	0	0	-0.010512151602485552	25	3	0	0	0	0.08292239304742768	17	1	0	0	0	0.048769943645092226	3	24	0	0	0	-0.014905288638679279	25	3	0	0	0	0.08243087874563197	17	1	0	0	0	0.0485306770298924	3	24	0	0	0	-0.03188249995288717	23	0	0	0	0	0	19
	3	25	0	0	0	-0.01051067018300045	25	3	0	0	0	0.08292239304742768	17	1	0	0	0	0.048769943645092226	3	25	0	0	0	-0.014606622697964795	25	3	0	0	0	0.08243087874563197	17	1	0	0	0	0.0485306770298924	3	25	0	0	0	-0.030265542091611784	24	0	0	0	0	0	19
	3	26	0	0	0	-0.010486312968634118	25	3	0	0	0	0.08292239304742768	18	2	0	0	0	0.07864555675342674	3	26	0	0	0	-0.014314173751150065	25	3	0	0	0	0.08243087874563197	18	2	0	0	0	0.07799859836475886	3	26	0	0	0	-0.02880398851099602	26	0	0	0	0	0	20
	3	27	0	0	0	-0.010443405575854652	26	2	0	0	0	0.06043741632378153	18	2	0	0	0	0.07864555675342674	3	27	0	0	0	-0.014028600031613894	26	2	0	0	0	0.06021022749095151	18	2	0	0	0	0.07799859836475886	3	27	0	0	0	-0.027476613054634214	27	0	0	0	0	0	21
	3	27	0	0	0	-0.010443405575854652	27	1	0	0	0	0.03290987083916069	18	2	0	0	0	0.07864555675342674	3	27	0	0	0	-0.014028600031613894	27	1	0	0	0	0.032850889122945204	18	2	0	0	0	0.07799859836475886	3	27	0	0	0	-0.027476613054634214	28	0	0	0	0	0	21
	3	29	0	0	0	-0.01031544755813328	28	1	0	0	0	0.03186838969188469	21	2	0	0	0	0.07074421950804914	3	29	0	0	0	-0.013479610423945904	28	1	0	0	0	0.03181553954301365	21	2	0	0	0	0.07032606137131864	3	29	0	0	0	-0.025157093174186886	30	0	0	0	0	0	22
	3	30	0	0	0	-0.010235685325039597	30	0	0	0	0	0	21	2	0	0	0	0.07074421950804914	3	30	0	0	0	-0.013216565880915937	30	0	0	0	0	0	21	2	0	0	0	0.07032606137131864	3	30	0	0	0	-0.024138007379849884	31	0	0	0	0	0	22
	3	30	0	0	0	-0.010235685325039597	30	2	0	0	0	0.05406217401626001	23	2	0	0	0	0.06624861811011677	3	30	0	0	0	-0.013216565880915937	30	2	0	0	0	0.053911678755103644	23	2	0	0	0	0.06592591945745194	3	30	0	0	0	-0.024138007379849884	31	0	0	0	0	0	22
	3	31	0	0	0	-0.01014816811832173	29	4	0	0	0	0.09055808902084779	24	2	0	0	0	0.06419720949022317	3	31	0	0	0	-0.012961214929544558	29	4	0	0	0	0.09004581917717126	24	2	0	0	0	0.06391146190846647	3	31	0	0	0	-0.023198193143736997	32	0	0	0	0	0	24
	3	32	0	0	0	-0.010054527488586356	30	4	0	0	0	0.08872227497383713	23	3	0	0	0	0.08738973000471392	3	32	0	0	0	-0.01271350353442845	30	4	0	0	0	0.08825392170662	23	3	0	0	0	0.08677358678155105	3	32	0	0	0	-0.022328783064735663	33	0	0	0	0	0	24
	4	33	0	0	0	-0.009541340713619268	32	3	0	0	0	0.07007779621121037	25	2	0	0	0	0.06226317138217214	4	33	0	0	0	-0.01253887081896297	32	3	0	0	0	0.06982851720691266	25	2	0	0	0	0.06200893891479982	4	33	0	0	0	-0.023254666507399324	32	1	0	0	0	0.028119184681436222	24
	4	33	0	0	0	-0.009541340713619268	34	2	0	0	0	0.048874730917862486	25	2	0	0	0	0.06226317138217214	4	33	0	0	0	-0.01253887081896297	34	2	0	0	0	0.048769943645092226	25	2	0	0	0	0.06200893891479982	4	33	0	0	0	-0.023254666507399324	32	1	0	0	0	0.028119184681436222	25
	5	33	0	0	0	-0.00791538921269399	37	1	0	0	0	0.024793019159759767	28	2	0	0	0	0.05707834411317068	5	33	0	0	0	-0.011272227998078085	37	1	0	0	0	0.02477020868500142	28	2	0	0	0	0.05689474019042488	5	33	0	0	0	-0.023209954224932678	34	1	0	0	0	0.026640626643642057	26
	6	34	0	0	0	-0.005764444609224381	39	1	0	0	0	0.023625675700726698	28	2	0	0	0	0.05707834411317068	6	34	0	0	0	-0.009226420760819342	39	1	0	0	0	0.023606209571846625	28	2	0	0	0	0.05689474019042488	6	34	0	0	0	-0.021420799233849902	35	1	0	0	0	0.02595723272290172	27
	7	36	0	0	0	-0.003774011112845723	40	1	0	0	0	0.02308213123955899	28	2	0	0	0	0.05707834411317068	7	36	0	0	0	-0.0071378504299343445	40	1	0	0	0	0.02306409391807374	28	2	0	0	0	0.05689474019042488	7	36	0	0	0	-0.01883950929939547	34	3	0	0	0	0.06609998897178156	29
	6	29	0	0	9	-0.0031990203793508935	42	1	0	0	0	0.022066537100766094	29	2	0	0	0	0.05553060332363527	6	29	0	0	9	-0.007566596267150114	42	1	0	0	0	0.022050963770594383	29	2	0	0	0	0.05536465009432696	6	29	0	0	9	-0.02336044408939302	35	4	0	0	0	0.07902069232926605	30
	6	26	0	0	12	-8.235182504116471E-4	31	1	0	0	13	0.029102780370867172	30	3	0	0	0	0.07335659675675227	6	26	0	0	12	-0.005910258077496861	31	1	0	0	13	0.02906390242840178	30	3	0	0	0	0.07305850870116463	6	26	0	0	12	-0.024683095982759414	36	4	0	0	0	0.07763287480410931	32
	6	24	0	0	14	0.0012746183492667298	29	2	0	0	14	0.05553060332363527	33	3	0	0	0	0.06853934292765228	6	24	0	0	14	-0.004390874124031826	29	2	0	0	14	0.05536465009432696	33	3	0	0	0	0.06831050601579369	6	24	0	0	14	-0.025642055197446653	27	4	0	0	9	0.09150388768963522	33
	5	22	0	0	17	-0.0021475762825732864	25	2	0	0	18	0.06226317138217214	34	3	0	0	0	0.06706332177547684	5	22	0	0	17	-0.008300001992983483	25	2	0	0	18	0.06200893891479982	34	3	0	0	0	0.06685275147882047	5	22	0	0	17	-0.032075957652927395	22	5	0	0	13	0.10930808918537724	33
	5	21	0	0	18	-0.0010620604977672372	24	3	0	0	18	0.0851057341361091	34	3	0	0	0	0.06706332177547684	5	21	0	0	18	-0.007625325266241303	24	3	0	0	18	0.08455659200658489	34	3	0	0	0	0.06685275147882047	5	21	0	0	18	-0.033289961946884564	22	5	0	0	13	0.10930808918537724	33
	5	20	0	0	19	1.873502199302313E-4	22	5	0	0	18	0.1161099940422759	36	3	0	0	0	0.06428520787292595	5	20	0	0	19	-0.00682783788147909	22	5	0	0	18	0.11471171547172812	36	3	0	0	0	0.06410572915336817	5	20	0	0	19	-0.034617424394151816	22	5	0	0	13	0.10930808918537724	35
	5	18	0	0	21	0.003294203663874499	22	5	0	0	18	0.1161099940422759	30	2	0	0	7	0.05406217401626001	5	18	0	0	21	-0.004770274687357146	22	5	0	0	18	0.11471171547172812	30	2	0	0	7	0.053911678755103644	5	18	0	0	21	-0.03769472862563061	19	5	0	0	16	0.11203367184101413	28
	5	17	0	0	22	0.005225044861556958	20	6	0	0	19	0.12644948537785744	27	2	0	0	10	0.058711656995689906	5	17	0	0	22	-0.0034500216689368765	20	6	0	0	19	0.12430637851468225	27	2	0	0	10	0.05850780642147307	5	17	0	0	22	-0.03949975743570931	20	4	0	0	16	0.1032530935443557	26
	5	17	0	0	22	0.005225044861556958	19	5	0	0	21	0.12195629101876732	26	2	0	0	11	0.06043741632378153	5	17	0	0	22	-0.0034500216689368765	19	5	0	0	21	0.11997904309045508	26	2	0	0	11	0.06021022749095151	5	17	0	0	22	-0.03949975743570931	20	3	0	0	17	0.09032965523147271	26
	5	17	0	0	22	0.005225044861556958	17	5	0	0	23	0.12550372004921825	26	2	0	0	11	0.06043741632378153	5	17	0	0	22	-0.0034500216689368765	17	5	0	0	23	0.12295222989319067	26	2	0	0	11	0.06021022749095151	5	17	0	0	22	-0.03949975743570931	20	2	0	0	18	0.07073489289383364	25
	4	17	0	0	23	-0.0028912815419176994	15	5	0	0	25	0.12836227475743106	24	2	0	0	13	0.06419720949022317	4	17	0	0	23	-0.011338577205770101	15	5	0	0	25	0.12499269981645252	24	2	0	0	13	0.06391146190846647	4	17	0	0	23	-0.047146587907096624	20	1	0	0	19	0.041868055250844326	24
	4	15	0	0	25	2.0411874341268857E-4	14	6	0	0	25	0.13051889727398738	23	3	0	0	13	0.08738973000471392	4	15	0	0	25	-0.009853301255905358	14	6	0	0	25	0.1259901885533122	23	3	0	0	13	0.08677358678155105	4	15	0	0	25	-0.05458974723764273	19	1	0	0	20	0.04359279991097266	24
	4	15	0	0	25	2.0411874341268857E-4	14	6	0	0	25	0.13051889727398738	22	4	0	0	13	0.105212253337919	4	15	0	0	25	-0.009853301255905358	13	7	0	0	25	0.12132093275488068	22	4	0	0	13	0.1041645122048111	4	15	0	0	25	-0.05458974723764273	19	1	0	0	20	0.04359279991097266	23
	4	15	0	0	25	2.0411874341268857E-4	15	5	0	0	25	0.12836227475743106	23	3	0	0	13	0.08738973000471392	4	15	0	0	25	-0.009853301255905358	11	9	0	0	25	0.0989826547638912	23	3	0	0	13	0.08677358678155105	4	15	0	0	25	-0.05458974723764273	19	1	0	0	20	0.04359279991097266	21
	4	14	0	0	26	0.002241467856161724	14	5	0	0	26	0.1293499242943373	23	3	0	0	13	0.08738973000471392	4	14	0	0	26	-0.008792945456582664	11	8	0	0	26	0.10605060820442962	23	3	0	0	13	0.08677358678155105	4	14	0	0	26	-0.05934787632358362	19	1	0	0	20	0.04359279991097266	21
	4	14	0	0	26	0.002241467856161724	14	5	0	0	26	0.1293499242943373	23	3	0	0	13	0.08738973000471392	4	14	0	0	26	-0.008792945456582664	13	5	0	0	27	0.12532321918076755	23	3	0	0	13	0.08677358678155105	4	14	0	0	26	-0.05934787632358362	19	1	0	0	20	0.04359279991097266	21
	4	14	0	0	26	0.002241467856161724	13	5	0	0	27	0.12989743388311695	25	2	0	0	13	0.06226317138217214	4	14	0	0	26	-0.008792945456582664	14	4	0	0	27	0.12094451999300462	25	2	0	0	13	0.06200893891479982	4	14	0	0	26	-0.05934787632358362	19	1	0	0	20	0.04359279991097266	21
	4	14	0	0	26	0.002241467856161724	13	5	0	0	27	0.12989743388311695	25	2	0	0	13	0.06226317138217214	4	14	0	0	26	-0.008792945456582664	14	4	0	0	27	0.12094451999300462	25	2	0	0	13	0.06200893891479982	4	14	0	0	26	-0.05934787632358362	18	1	0	0	21	0.04544560117713083	21
	4	14	0	0	26	0.002241467856161724	13	5	0	0	27	0.12989743388311695	26	1	0	0	13	0.034021072021641896	4	14	0	0	26	-0.008792945456582664	14	4	0	0	27	0.12094451999300462	26	1	0	0	13	0.03395497158012509	4	14	0	0	26	-0.05934787632358362	18	1	0	0	21	0.04544560117713083	21
	4	14	0	0	26	0.002241467856161724	13	5	0	0	27	0.12989743388311695	26	1	0	0	13	0.034021072021641896	4	14	0	0	26	-0.008792945456582664	14	4	0	0	27	0.12094451999300462	26	1	0	0	13	0.03395497158012509	4	14	0	0	26	-0.05934787632358362	18	1	0	0	21	0.04544560117713083	21
	4	14	0	0	26	0.002241467856161724	14	4	0	0	27	0.12409720951093159	26	1	0	0	13	0.034021072021641896	4	14	0	0	26	-0.008792945456582664	15	3	0	0	27	0.10761289275372052	26	1	0	0	13	0.03395497158012509	4	14	0	0	26	-0.05934787632358362	18	1	0	0	21	0.04544560117713083	21
	4	14	0	0	26	0.002241467856161724	15	3	0	0	27	0.1095129511685426	27	1	0	0	13	0.03290987083916069	4	14	0	0	26	-0.008792945456582664	15	3	0	0	27	0.10761289275372052	27	1	0	0	13	0.032850889122945204	4	14	0	0	26	-0.05934787632358362	17	2	0	0	21	0.0775005567399518	21
	4	14	0	0	26	0.002241467856161724	15	3	0	0	27	0.1095129511685426	27	1	0	0	13	0.03290987083916069	4	14	0	0	26	-0.008792945456582664	15	3	0	0	27	0.10761289275372052	27	1	0	0	13	0.032850889122945204	4	14	0	0	26	-0.05934787632358362	17	2	0	0	21	0.0775005567399518	21
	4	14	0	0	26	0.002241467856161724	15	3	0	0	27	0.1095129511685426	27	1	0	0	13	0.03290987083916069	4	14	0	0	26	-0.008792945456582664	15	3	0	0	27	0.10761289275372052	27	1	0	0	13	0.032850889122945204	4	14	0	0	26	-0.05934787632358362	17	2	0	0	21	0.0775005567399518	21
	4	14	0	0	26	0.002241467856161724	15	3	0	0	27	0.1095129511685426	27	1	0	0	13	0.03290987083916069	4	14	0	0	26	-0.008792945456582664	15	3	0	0	27	0.10761289275372052	27	1	0	0	13	0.032850889122945204	4	14	0	0	26	-0.05934787632358362	17	2	0	0	21	0.0775005567399518	21
	4	14	0	0	26	0.002241467856161724	15	3	0	0	27	0.1095129511685426	28	1	0	0	13	0.03186838969188469	4	14	0	0	26	-0.008792945456582664	16	2	0	0	27	0.08393829319024122	28	1	0	0	13	0.03181553954301365	4	14	0	0	26	-0.05934787632358362	17	2	0	0	21	0.0775005567399518	21
	4	14	0	0	26	0.002241467856161724	15	3	0	0	27	0.1095129511685426	28	1	0	0	13	0.03186838969188469	4	14	0	0	26	-0.008792945456582664	16	2	0	0	27	0.08393829319024122	28	1	0	0	13	0.03181553954301365	4	14	0	0	26	-0.05934787632358362	17	2	0	0	21	0.0775005567399518	21
	4	14	0	0	26	0.002241467856161724	16	2	0	0	27	0.08483906162393463	29	0	0	0	13	0	4	14	0	0	26	-0.008792945456582664	16	2	0	0	27	0.08393829319024122	29	0	0	0	13	0	4	14	0	0	26	-0.05934787632358362	18	1	0	0	21	0.04544560117713083	21
	4	14	0	0	26	0.002241467856161724	16	2	0	0	27	0.08483906162393463	29	0	0	0	13	0	4	14	0	0	26	-0.008792945456582664	16	2	0	0	27	0.08393829319024122	29	0	0	0	13	0	4	14	0	0	26	-0.05934787632358362	18	1	0	0	21	0.04544560117713083	21
	4	14	0	0	26	0.002241467856161724	16	2	0	0	27	0.08483906162393463	29	0	0	0	13	0	4	14	0	0	26	-0.008792945456582664	16	2	0	0	27	0.08393829319024122	29	0	0	0	13	0	4	14	0	0	26	-0.05934787632358362	18	1	0	0	21	0.04544560117713083	21
	4	14	0	0	26	0.002241467856161724	16	2	0	0	27	0.08483906162393463	29	0	0	0	13	0	4	14	0	0	26	-0.008792945456582664	17	1	0	0	27	0.0485306770298924	29	0	0	0	13	0	4	14	0	0	26	-0.05934787632358362	18	1	0	0	21	0.04544560117713083	21
	4	14	0	0	26	0.002241467856161724	16	2	0	0	27	0.08483906162393463	30	0	0	0	13	0	4	14	0	0	26	-0.008792945456582664	17	1	0	0	27	0.0485306770298924	30	0	0	0	13	0	4	14	0	0	26	-0.05934787632358362	18	1	0	0	21	0.04544560117713083	21
	4	14	0	0	26	0.002241467856161724	16	2	0	0	27	0.08483906162393463	30	0	0	0	13	0	4	14	0	0	26	-0.008792945456582664	17	1	0	0	27	0.0485306770298924	30	0	0	0	13	0	4	14	0	0	26	-0.05934787632358362	18	1	0	0	21	0.04544560117713083	21
	4	14	0	0	26	0.002241467856161724	17	1	0	0	27	0.048769943645092226	30	0	0	0	13	0	4	14	0	0	26	-0.008792945456582664	17	1	0	0	27	0.0485306770298924	30	0	0	0	13	0	4	14	0	0	26	-0.05934787632358362	18	1	0	0	21	0.04544560117713083	21
	4	14	0	0	26	0.002241467856161724	17	1	0	0	27	0.048769943645092226	30	0	0	0	13	0	4	14	0	0	26	-0.008792945456582664	17	1	0	0	27	0.0485306770298924	30	0	0	0	13	0	4	14	0	0	26	-0.05934787632358362	18	1	0	0	21	0.04544560117713083	21
	4	14	0	0	26	0.002241467856161724	17	1	0	0	27	0.048769943645092226	30	0	0	0	13	0	4	14	0	0	26	-0.008792945456582664	17	1	0	0	27	0.0485306770298924	30	0	0	0	13	0	4	14	0	0	26	-0.05934787632358362	18	1	0	0	21	0.04544560117713083	21
	4	14	0	0	26	0.002241467856161724	17	1	0	0	27	0.048769943645092226	30	0	0	0	13	0	4	14	0	0	26	-0.008792945456582664	17	1	0	0	27	0.0485306770298924	30	0	0	0	13	0	4	14	0	0	26	-0.05934787632358362	18	1	0	0	21	0.04544560117713083	21
	4	14	0	0	26	0.002241467856161724	17	1	0	0	27	0.048769943645092226	30	0	0	0	13	0	4	14	0	0	26	-0.008792945456582664	17	1	0	0	27	0.0485306770298924	30	0	0	0	13	0	4	14	0	0	26	-0.05934787632358362	18	1	0	0	21	0.04544560117713083	21
	4	14	0	0	26	0.002241467856161724	17	1	0	0	27	0.048769943645092226	31	0	0	0	13	0	4	14	0	0	26	-0.008792945456582664	17	1	0	0	27	0.0485306770298924	31	0	0	0	13	0	4	14	0	0	26	-0.05934787632358362	18	1	0	0	21	0.04544560117713083	21
	4	14	0	0	26	0.002241467856161724	17	1	0	0	27	0.048769943645092226	30	1	0	0	13	0.02997010382342747	4	14	0	0	26	-0.008792945456582664	17	1	0	0	27	0.0485306770298924	30	1	0	0	13	0.029927184884813256	4	14	0	0	26	-0.05934787632358362	18	1	0	0	21	0.04544560117713083	21
	4	14	0	0	26	0.002241467856161724	17	1	0	0	27	0.048769943645092226	31	1	0	0	13	0.029102780370867172	4	14	0	0	26	-0.008792945456582664	17	1	0	0	27	0.0485306770298924	31	1	0	0	13	0.02906390242840178	4	14	0	0	26	-0.05934787632358362	18	1	0	0	21	0.04544560117713083	21
	4	13	0	0	27	0.004708140731955314	17	1	0	0	27	0.048769943645092226	31	1	0	0	13	0.029102780370867172	4	13	0	0	27	-0.007446368214688328	18	0	0	0	27	0	31	1	0	0	13	0.02906390242840178	4	13	0	0	27	-0.06508469033339336	18	1	0	0	21	0.04544560117713083	21
	4	13	0	0	27	0.004708140731955314	17	1	0	0	27	0.048769943645092226	31	1	0	0	13	0.029102780370867172	4	13	0	0	27	-0.007446368214688328	17	0	0	0	28	0	31	1	0	0	13	0.02906390242840178	4	13	0	0	27	-0.06508469033339336	18	1	0	0	21	0.04544560117713083	21
	4	13	0	0	27	0.004708140731955314	17	1	0	0	27	0.048769943645092226	30	2	0	0	13	0.05406217401626001	4	13	0	0	27	-0.007446368214688328	17	0	0	0	28	0	30	2	0	0	13	0.053911678755103644	4	13	0	0	27	-0.06508469033339336	18	1	0	0	21	0.04544560117713083	21
	4	13	0	0	27	0.004708140731955314	17	1	0	0	27	0.048769943645092226	30	2	0	0	13	0.05406217401626001	4	13	0	0	27	-0.007446368214688328	17	0	0	0	28	0	30	2	0	0	13	0.053911678755103644	4	13	0	0	27	-0.06508469033339336	18	1	0	0	21	0.04544560117713083	21
	4	13	0	0	27	0.004708140731955314	17	1	0	0	27	0.048769943645092226	30	2	0	0	13	0.05406217401626001	4	13	0	0	27	-0.007446368214688328	17	0	0	0	28	0	30	2	0	0	13	0.053911678755103644	4	13	0	0	27	-0.06508469033339336	18	1	0	0	21	0.04544560117713083	21
	4	13	0	0	27	0.004708140731955314	17	1	0	0	27	0.048769943645092226	30	2	0	0	13	0.05406217401626001	4	13	0	0	27	-0.007446368214688328	17	0	0	0	28	0	30	2	0	0	13	0.053911678755103644	4	13	0	0	27	-0.06508469033339336	18	1	0	0	21	0.04544560117713083	21
	4	13	0	0	27	0.004708140731955314	17	1	0	0	27	0.048769943645092226	30	2	0	0	13	0.05406217401626001	4	13	0	0	27	-0.007446368214688328	17	0	0	0	28	0	30	2	0	0	13	0.053911678755103644	4	13	0	0	27	-0.06508469033339336	18	1	0	0	21	0.04544560117713083	21
	4	13	0	0	27	0.004708140731955314	17	1	0	0	27	0.048769943645092226	31	2	0	0	13	0.052667351629577884	4	13	0	0	27	-0.007446368214688328	17	0	0	0	28	0	31	2	0	0	13	0.05253045192997467	4	13	0	0	27	-0.06508469033339336	19	0	0	0	21	0	21
	4	13	0	0	27	0.004708140731955314	17	1	0	0	27	0.048769943645092226	31	2	0	0	13	0.052667351629577884	4	13	0	0	27	-0.007446368214688328	17	0	0	0	28	0	31	2	0	0	13	0.05253045192997467	4	13	0	0	27	-0.06508469033339336	19	0	0	0	21	0	21
	4	13	0	0	27	0.004708140731955314	17	1	0	0	27	0.048769943645092226	32	1	0	0	13	0.028283952942826568	4	13	0	0	27	-0.007446368214688328	17	0	0	0	28	0	32	1	0	0	13	0.028248623988090252	4	13	0	0	27	-0.06508469033339336	19	0	0	0	21	0	21
	4	13	0	0	27	0.004708140731955314	17	1	0	0	27	0.048769943645092226	32	1	0	0	13	0.028283952942826568	4	13	0	0	27	-0.007446368214688328	17	0	0	0	28	0	32	1	0	0	13	0.028248623988090252	4	13	0	0	27	-0.06508469033339336	19	0	0	0	21	0	21
	4	13	0	0	27	0.004708140731955314	17	1	0	0	27	0.048769943645092226	32	1	0	0	13	0.028283952942826568	4	13	0	0	27	-0.007446368214688328	17	0	0	0	28	0	32	1	0	0	13	0.028248623988090252	4	13	0	0	27	-0.06508469033339336	19	0	0	0	21	0	21
	4	13	0	0	27	0.004708140731955314	17	1	0	0	27	0.048769943645092226	32	1	0	0	13	0.028283952942826568	4	13	0	0	27	-0.007446368214688328	17	0	0	0	28	0	32	1	0	0	13	0.028248623988090252	4	13	0	0	27	-0.06508469033339336	19	0	0	0	21	0	21
	4	13	0	0	27	0.004708140731955314	17	1	0	0	27	0.048769943645092226	32	1	0	0	13	0.028283952942826568	4	13	0	0	27	-0.007446368214688328	17	0	0	0	28	0	32	1	0	0	13	0.028248623988090252	4	13	0	0	27	-0.06508469033339336	19	0	0	0	21	0	21
	4	13	0	0	27	0.004708140731955314	17	1	0	0	27	0.048769943645092226	32	1	0	0	13	0.028283952942826568	4	13	0	0	27	-0.007446368214688328	17	0	0	0	28	0	32	1	0	0	13	0.028248623988090252	4	13	0	0	27	-0.06508469033339336	19	0	0	0	21	0	21
	4	13	0	0	27	0.004708140731955314	17	1	0	0	27	0.048769943645092226	32	1	0	0	13	0.028283952942826568	4	13	0	0	27	-0.007446368214688328	17	0	0	0	28	0	32	1	0	0	13	0.028248623988090252	4	13	0	0	27	-0.06508469033339336	19	0	0	0	21	0	21
	4	13	0	0	27	0.004708140731955314	17	1	0	0	27	0.048769943645092226	33	1	0	0	13	0.027509691006527438	4	13	0	0	27	-0.007446368214688328	17	0	0	0	28	0	33	1	0	0	13	0.027477491719406253	4	13	0	0	27	-0.06508469033339336	19	0	0	0	21	0	21
	4	13	0	0	27	0.004708140731955314	17	1	0	0	27	0.048769943645092226	34	1	0	0	13	0.02677647452436767	4	13	0	0	27	-0.007446368214688328	17	0	0	0	28	0	34	1	0	0	13	0.026747045753026968	4	13	0	0	27	-0.06508469033339336	19	0	0	0	21	0	21
	4	13	0	0	27	0.004708140731955314	17	1	0	0	27	0.048769943645092226	34	1	0	0	13	0.02677647452436767	4	13	0	0	27	-0.007446368214688328	17	0	0	0	28	0	34	1	0	0	13	0.026747045753026968	4	13	0	0	27	-0.06508469033339336	19	0	0	0	21	0	21
	4	13	0	0	27	0.004708140731955314	17	1	0	0	27	0.048769943645092226	34	1	0	0	13	0.02677647452436767	4	13	0	0	27	-0.007446368214688328	17	0	0	0	28	0	34	1	0	0	13	0.026747045753026968	4	13	0	0	27	-0.06508469033339336	19	0	0	0	21	0	21
	4	13	0	0	27	0.004708140731955314	17	1	0	0	27	0.048769943645092226	34	1	0	0	13	0.02677647452436767	4	13	0	0	27	-0.007446368214688328	17	0	0	0	28	0	34	1	0	0	13	0.026747045753026968	4	13	0	0	27	-0.06508469033339336	19	0	0	0	21	0	21
	4	13	0	0	27	0.004708140731955314	17	1	0	0	27	0.048769943645092226	34	1	0	0	13	0.02677647452436767	4	13	0	0	27	-0.007446368214688328	17	0	0	0	28	0	34	1	0	0	13	0.026747045753026968	4	13	0	0	27	-0.06508469033339336	19	0	0	0	21	0	21
	4	13	0	0	27	0.004708140731955314	17	1	0	0	27	0.048769943645092226	34	1	0	0	13	0.02677647452436767	4	13	0	0	27	-0.007446368214688328	17	0	0	0	28	0	34	1	0	0	13	0.026747045753026968	4	13	0	0	27	-0.06508469033339336	19	0	0	0	21	0	21
	4	13	0	0	27	0.004708140731955314	17	1	0	0	27	0.048769943645092226	34	1	0	0	13	0.02677647452436767	4	13	0	0	27	-0.007446368214688328	17	0	0	0	28	0	34	1	0	0	13	0.026747045753026968	4	13	0	0	27	-0.06508469033339336	19	0	0	0	21	0	21
	4	13	0	0	27	0.004708140731955314	17	1	0	0	27	0.048769943645092226	34	1	0	0	13	0.02677647452436767	4	13	0	0	27	-0.007446368214688328	17	0	0	0	28	0	34	1	0	0	13	0.026747045753026968	4	13	0	0	27	-0.06508469033339336	19	0	0	0	21	0	21
	4	13	0	0	27	0.004708140731955314	17	1	0	0	27	0.048769943645092226	34	1	0	0	13	0.02677647452436767	4	13	0	0	27	-0.007446368214688328	17	0	0	0	28	0	34	1	0	0	13	0.026747045753026968	4	13	0	0	27	-0.06508469033339336	19	0	0	0	21	0	21
	4	13	0	0	27	0.004708140731955314	17	1	0	0	27	0.048769943645092226	34	1	0	0	13	0.02677647452436767	4	13	0	0	27	-0.007446368214688328	17	0	0	0	28	0	34	1	0	0	13	0.026747045753026968	4	13	0	0	27	-0.06508469033339336	19	0	0	0	21	0	21
	4	13	0	0	27	0.004708140731955314	17	1	0	0	27	0.048769943645092226	34	1	0	0	13	0.02677647452436767	4	13	0	0	27	-0.007446368214688328	17	0	0	0	28	0	34	1	0	0	13	0.026747045753026968	4	13	0	0	27	-0.06508469033339336	19	0	0	0	21	0	21
	4	13	0	0	27	0.004708140731955314	17	1	0	0	27	0.048769943645092226	35	1	0	0	13	0.026081142170673585	4	13	0	0	27	-0.007446368214688328	17	0	0	0	28	0	35	1	0	0	13	0.0260541748578283	4	13	0	0	27	-0.06508469033339336	19	0	0	0	21	0	21
	4	13	0	0	27	0.004708140731955314	17	1	0	0	27	0.048769943645092226	35	1	0	0	13	0.026081142170673585	4	13	0	0	27	-0.007446368214688328	17	0	0	0	28	0	35	1	0	0	13	0.0260541748578283	4	13	0	0	27	-0.06508469033339336	19	0	0	0	21	0	21
	4	13	0	0	27	0.004708140731955314	17	1	0	0	27	0.048769943645092226	35	1	0	0	13	0.026081142170673585	4	13	0	0	27	-0.007446368214688328	17	0	0	0	28	0	35	1	0	0	13	0.0260541748578283	4	13	0	0	27	-0.06508469033339336	19	0	0	0	21	0	21
	4	13	0	0	27	0.004708140731955314	17	1	0	0	27	0.048769943645092226	35	1	0	0	13	0.026081142170673585	4	13	0	0	27	-0.007446368214688328	17	0	0	0	28	0	35	1	0	0	13	0.0260541748578283	4	13	0	0	27	-0.06508469033339336	19	0	0	0	21	0	21
	4	13	0	0	27	0.004708140731955314	17	1	0	0	27	0.048769943645092226	35	1	0	0	13	0.026081142170673585	4	13	0	0	27	-0.007446368214688328	17	0	0	0	28	0	35	1	0	0	13	0.0260541748578283	4	13	0	0	27	-0.06508469033339336	19	0	0	0	21	0	21
	4	13	0	0	27	0.004708140731955314	17	1	0	0	27	0.048769943645092226	35	1	0	0	13	0.026081142170673585	4	13	0	0	27	-0.007446368214688328	17	0	0	0	28	0	35	1	0	0	13	0.0260541748578283	4	13	0	0	27	-0.06508469033339336	19	0	0	0	21	0	21
	4	13	0	0	27	0.004708140731955314	17	1	0	0	27	0.048769943645092226	35	1	0	0	13	0.026081142170673585	4	13	0	0	27	-0.007446368214688328	17	0	0	0	28	0	35	1	0	0	13	0.0260541748578283	4	13	0	0	27	-0.06508469033339336	19	0	0	0	21	0	21
	4	13	0	0	27	0.004708140731955314	17	1	0	0	27	0.048769943645092226	35	1	0	0	13	0.026081142170673585	4	13	0	0	27	-0.007446368214688328	17	0	0	0	28	0	35	1	0	0	13	0.0260541748578283	4	13	0	0	27	-0.06508469033339336	19	0	0	0	21	0	21
	4	13	0	0	27	0.004708140731955314	17	1	0	0	27	0.048769943645092226	35	1	0	0	13	0.026081142170673585	4	13	0	0	27	-0.007446368214688328	17	0	0	0	28	0	35	1	0	0	13	0.0260541748578283	4	13	0	0	27	-0.06508469033339336	19	0	0	0	21	0	21
	4	13	0	0	27	0.004708140731955314	17	1	0	0	27	0.048769943645092226	35	1	0	0	13	0.026081142170673585	4	13	0	0	27	-0.007446368214688328	17	0	0	0	28	0	35	1	0	0	13	0.0260541748578283	4	13	0	0	27	-0.06508469033339336	19	0	0	0	21	0	21
	4	13	0	0	27	0.004708140731955314	17	1	0	0	27	0.048769943645092226	35	1	0	0	13	0.026081142170673585	4	13	0	0	27	-0.007446368214688328	17	0	0	0	28	0	35	1	0	0	13	0.0260541748578283	4	13	0	0	27	-0.06508469033339336	19	0	0	0	21	0	21
	4	13	0	0	27	0.004708140731955314	17	1	0	0	27	0.048769943645092226	35	2	0	0	13	0.047726636616317195	4	13	0	0	27	-0.007446368214688328	17	0	0	0	28	0	35	2	0	0	13	0.047630297264905794	4	13	0	0	27	-0.06508469033339336	19	0	0	0	21	0	21
	4	13	0	0	27	0.004708140731955314	17	1	0	0	27	0.048769943645092226	35	2	0	0	13	0.047726636616317195	4	13	0	0	27	-0.007446368214688328	17	0	0	0	28	0	35	2	0	0	13	0.047630297264905794	4	13	0	0	27	-0.06508469033339336	19	0	0	0	21	0	21
	4	13	0	0	27	0.004708140731955314	17	1	0	0	27	0.048769943645092226	35	2	0	0	13	0.047726636616317195	4	13	0	0	27	-0.007446368214688328	17	0	0	0	28	0	35	2	0	0	13	0.047630297264905794	4	13	0	0	27	-0.06508469033339336	19	0	0	0	21	0	21
	4	13	0	0	27	0.004708140731955314	17	1	0	0	27	0.048769943645092226	35	2	0	0	13	0.047726636616317195	4	13	0	0	27	-0.007446368214688328	17	0	0	0	28	0	35	2	0	0	13	0.047630297264905794	4	13	0	0	27	-0.06508469033339336	19	0	0	0	21	0	21
	4	13	0	0	27	0.004708140731955314	17	1	0	0	27	0.048769943645092226	35	2	0	0	13	0.047726636616317195	4	13	0	0	27	-0.007446368214688328	17	0	0	0	28	0	35	2	0	0	13	0.047630297264905794	4	13	0	0	27	-0.06508469033339336	19	0	0	0	21	0	21
	4	13	0	0	27	0.004708140731955314	17	1	0	0	27	0.048769943645092226	34	3	0	0	13	0.06706332177547684	4	13	0	0	27	-0.007446368214688328	17	0	0	0	28	0	34	3	0	0	13	0.06685275147882047	4	13	0	0	27	-0.06508469033339336	18	1	0	0	21	0.04544560117713083	21
	4	13	0	0	27	0.004708140731955314	17	1	0	0	27	0.048769943645092226	34	3	0	0	13	0.06706332177547684	4	13	0	0	27	-0.007446368214688328	17	0	0	0	28	0	34	3	0	0	13	0.06685275147882047	4	13	0	0	27	-0.06508469033339336	18	1	0	0	21	0.04544560117713083	21
	4	13	0	0	27	0.004708140731955314	17	1	0	0	27	0.048769943645092226	34	3	0	0	13	0.06706332177547684	4	13	0	0	27	-0.007446368214688328	17	0	0	0	28	0	34	3	0	0	13	0.06685275147882047	4	13	0	0	27	-0.06508469033339336	18	1	0	0	21	0.04544560117713083	21
	4	13	0	0	27	0.004708140731955314	17	1	0	0	27	0.048769943645092226	34	3	0	0	13	0.06706332177547684	4	13	0	0	27	-0.007446368214688328	17	0	0	0	28	0	34	3	0	0	13	0.06685275147882047	4	13	0	0	27	-0.06508469033339336	18	1	0	0	21	0.04544560117713083	21
	4	13	0	0	27	0.004708140731955314	17	1	0	0	27	0.048769943645092226	34	3	0	0	13	0.06706332177547684	4	13	0	0	27	-0.007446368214688328	17	0	0	0	28	0	34	3	0	0	13	0.06685275147882047	4	13	0	0	27	-0.06508469033339336	18	1	0	0	21	0.04544560117713083	21
	4	13	0	0	27	0.004708140731955314	17	1	0	0	27	0.048769943645092226	34	3	0	0	13	0.06706332177547684	4	13	0	0	27	-0.007446368214688328	17	0	0	0	28	0	34	3	0	0	13	0.06685275147882047	4	13	0	0	27	-0.06508469033339336	18	1	0	0	21	0.04544560117713083	21
	3	14	0	0	27	-0.00708388561422457	17	1	0	0	27	0.048769943645092226	34	3	0	0	13	0.06706332177547684	3	14	0	0	27	-0.017656150792666084	17	0	0	0	28	0	34	3	0	0	13	0.06685275147882047	3	14	0	0	27	-0.0677912593811255	18	1	0	0	21	0.04544560117713083	20
	3	14	0	0	27	-0.00708388561422457	17	1	0	0	27	0.048769943645092226	34	3	0	0	13	0.06706332177547684	3	14	0	0	27	-0.017656150792666084	17	0	0	0	28	0	34	3	0	0	13	0.06685275147882047	3	14	0	0	27	-0.0677912593811255	18	1	0	0	21	0.04544560117713083	20
	3	14	0	0	27	-0.00708388561422457	17	1	0	0	27	0.048769943645092226	35	3	0	0	13	0.06564634077652806	3	14	0	0	27	-0.017656150792666084	17	0	0	0	28	0	35	3	0	0	13	0.06545214349142321	3	14	0	0	27	-0.0677912593811255	18	1	0	0	21	0.04544560117713083	20
	3	14	0	0	27	-0.00708388561422457	17	1	0	0	27	0.048769943645092226	35	3	0	0	13	0.06564634077652806	3	14	0	0	27	-0.017656150792666084	17	0	0	0	28	0	35	3	0	0	13	0.06545214349142321	3	14	0	0	27	-0.0677912593811255	18	1	0	0	21	0.04544560117713083	20
	3	14	0	0	27	-0.00708388561422457	17	1	0	0	27	0.048769943645092226	35	3	0	0	13	0.06564634077652806	3	14	0	0	27	-0.017656150792666084	17	0	0	0	28	0	35	3	0	0	13	0.06545214349142321	3	14	0	0	27	-0.0677912593811255	18	1	0	0	21	0.04544560117713083	20
	3	14	0	0	27	-0.00708388561422457	17	1	0	0	27	0.048769943645092226	35	3	0	0	13	0.06564634077652806	3	14	0	0	27	-0.017656150792666084	16	1	0	0	28	0.05092835933629167	35	3	0	0	13	0.06545214349142321	3	14	0	0	27	-0.0677912593811255	18	1	0	0	21	0.04544560117713083	20
	3	14	0	0	27	-0.00708388561422457	17	1	0	0	27	0.048769943645092226	36	3	0	0	13	0.06428520787292595	3	14	0	0	27	-0.017656150792666084	16	1	0	0	28	0.05092835933629167	36	3	0	0	13	0.06410572915336817	3	14	0	0	27	-0.0677912593811255	18	1	0	0	21	0.04544560117713083	20
	3	14	0	0	27	-0.00708388561422457	17	1	0	0	27	0.048769943645092226	36	3	0	0	13	0.06428520787292595	3	14	0	0	27	-0.017656150792666084	16	1	0	0	28	0.05092835933629167	36	3	0	0	13	0.06410572915336817	3	14	0	0	27	-0.0677912593811255	18	1	0	0	21	0.04544560117713083	20
	3	14	0	0	27	-0.00708388561422457	17	1	0	0	27	0.048769943645092226	35	4	0	0	13	0.08042866668664099	3	14	0	0	27	-0.017656150792666084	16	1	0	0	28	0.05092835933629167	35	4	0	0	13	0.080118456554072	3	14	0	0	27	-0.0677912593811255	18	1	0	0	21	0.04544560117713083	20
	3	14	0	0	27	-0.00708388561422457	17	1	0	0	27	0.048769943645092226	35	4	0	0	13	0.08042866668664099	3	14	0	0	27	-0.017656150792666084	16	1	0	0	28	0.05092835933629167	35	4	0	0	13	0.080118456554072	3	14	0	0	27	-0.0677912593811255	18	1	0	0	21	0.04544560117713083	20
	3	14	0	0	27	-0.00708388561422457	17	1	0	0	27	0.048769943645092226	35	4	0	0	13	0.08042866668664099	3	14	0	0	27	-0.017656150792666084	16	1	0	0	28	0.05092835933629167	35	4	0	0	13	0.080118456554072	3	14	0	0	27	-0.0677912593811255	18	1	0	0	21	0.04544560117713083	20
	3	14	0	0	27	-0.00708388561422457	17	1	0	0	27	0.048769943645092226	34	5	0	0	13	0.09413708289403566	3	14	0	0	27	-0.017656150792666084	16	1	0	0	28	0.05092835933629167	34	5	0	0	13	0.09366622822852916	3	14	0	0	27	-0.0677912593811255	18	1	0	0	21	0.04544560117713083	20
	3	14	0	0	27	-0.00708388561422457	17	1	0	0	27	0.048769943645092226	35	4	0	0	13	0.08042866668664099	3	14	0	0	27	-0.017656150792666084	16	1	0	0	28	0.05092835933629167	35	4	0	0	13	0.080118456554072	3	14	0	0	27	-0.0677912593811255	18	1	0	0	21	0.04544560117713083	20
	3	14	0	0	27	-0.00708388561422457	16	2	0	0	27	0.08483906162393463	35	4	0	0	13	0.08042866668664099	3	14	0	0	27	-0.017656150792666084	16	1	0	0	28	0.05092835933629167	35	4	0	0	13	0.080118456554072	3	14	0	0	27	-0.0677912593811255	18	1	0	0	21	0.04544560117713083	20
	3	14	0	0	27	-0.00708388561422457	16	2	0	0	27	0.08483906162393463	36	3	0	0	13	0.06428520787292595	3	14	0	0	27	-0.017656150792666084	16	1	0	0	28	0.05092835933629167	36	3	0	0	13	0.06410572915336817	3	14	0	0	27	-0.0677912593811255	18	1	0	0	21	0.04544560117713083	20
	3	14	0	0	27	-0.00708388561422457	16	2	0	0	27	0.08483906162393463	36	3	0	0	13	0.06428520787292595	3	14	0	0	27	-0.017656150792666084	16	1	0	0	28	0.05092835933629167	36	3	0	0	13	0.06410572915336817	3	14	0	0	27	-0.0677912593811255	18	1	0	0	21	0.04544560117713083	20
	3	14	0	0	27	-0.00708388561422457	16	2	0	0	27	0.08483906162393463	37	2	0	0	13	0.04558224887350476	3	14	0	0	27	-0.017656150792666084	16	1	0	0	28	0.05092835933629167	37	2	0	0	13	0.0455002647670401	3	14	0	0	27	-0.0677912593811255	18	1	0	0	21	0.04544560117713083	20
	3	14	0	0	27	-0.00708388561422457	16	2	0	0	27	0.08483906162393463	37	2	0	0	13	0.04558224887350476	3	14	0	0	27	-0.017656150792666084	16	1	0	0	28	0.05092835933629167	37	2	0	0	13	0.0455002647670401	3	14	0	0	27	-0.0677912593811255	18	1	0	0	21	0.04544560117713083	20
	3	14	0	0	27	-0.00708388561422457	16	2	0	0	27	0.08483906162393463	38	2	0	0	13	0.044579556577191204	3	14	0	0	27	-0.017656150792666084	16	1	0	0	28	0.05092835933629167	38	2	0	0	13	0.04450368858770989	3	14	0	0	27	-0.0677912593811255	18	1	0	0	21	0.04544560117713083	20
	3	14	0	0	27	-0.00708388561422457	17	1	0	0	27	0.048769943645092226	39	2	0	0	13	0.043619360019883834	3	14	0	0	27	-0.017656150792666084	16	1	0	0	28	0.05092835933629167	39	2	0	0	13	0.04354901446609134	3	14	0	0	27	-0.0677912593811255	18	1	0	0	21	0.04544560117713083	20
	3	14	0	0	27	-0.00708388561422457	17	1	0	0	27	0.048769943645092226	39	2	0	0	13	0.043619360019883834	3	14	0	0	27	-0.017656150792666084	17	0	0	0	28	0	39	2	0	0	13	0.04354901446609134	3	14	0	0	27	-0.0677912593811255	18	1	0	0	21	0.04544560117713083	20
	3	14	0	0	27	-0.00708388561422457	16	2	0	0	27	0.08483906162393463	39	2	0	0	13	0.043619360019883834	3	14	0	0	27	-0.017656150792666084	17	0	0	0	28	0	39	2	0	0	13	0.04354901446609134	3	14	0	0	27	-0.0677912593811255	18	1	0	0	21	0.04544560117713083	20
	3	14	0	0	27	-0.00708388561422457	17	1	0	0	27	0.048769943645092226	40	2	0	0	13	0.04269906445268498	3	14	0	0	27	-0.017656150792666084	17	0	0	0	28	0	40	2	0	0	13	0.042633717990726315	3	14	0	0	27	-0.0677912593811255	19	0	0	0	21	0	20
	3	14	0	0	27	-0.00708388561422457	17	1	0	0	27	0.048769943645092226	40	2	0	0	13	0.04269906445268498	3	14	0	0	27	-0.017656150792666084	17	0	0	0	28	0	40	2	0	0	13	0.042633717990726315	3	14	0	0	27	-0.0677912593811255	19	0	0	0	21	0	20
	3	14	0	0	27	-0.00708388561422457	17	1	0	0	27	0.048769943645092226	41	1	0	0	13	0.022562950458744305	3	14	0	0	27	-0.017656150792666084	17	0	0	0	28	0	41	1	0	0	13	0.022546205427867394	3	14	0	0	27	-0.0677912593811255	19	0	0	0	21	0	20
	3	14	0	0	27	-0.00708388561422457	17	1	0	0	27	0.048769943645092226	41	1	0	0	13	0.022562950458744305	3	14	0	0	27	-0.017656150792666084	17	0	0	0	28	0	41	1	0	0	13	0.022546205427867394	3	14	0	0	27	-0.0677912593811255	19	0	0	0	21	0	21
	3	14	0	0	27	-0.00708388561422457	17	1	0	0	27	0.048769943645092226	41	1	0	0	13	0.022562950458744305	3	14	0	0	27	-0.017656150792666084	17	0	0	0	28	0	41	1	0	0	13	0.022546205427867394	3	14	0	0	27	-0.0677912593811255	19	0	0	0	21	0	21
	3	14	0	0	27	-0.00708388561422457	17	1	0	0	27	0.048769943645092226	41	1	0	0	13	0.022562950458744305	3	14	0	0	27	-0.017656150792666084	17	0	0	0	28	0	41	1	0	0	13	0.022546205427867394	3	14	0	0	27	-0.0677912593811255	19	0	0	0	21	0	21
	3	14	0	0	27	-0.00708388561422457	17	1	0	0	27	0.048769943645092226	42	1	0	0	13	0.022066537100766094	3	14	0	0	27	-0.017656150792666084	17	0	0	0	28	0	42	1	0	0	13	0.022050963770594383	3	14	0	0	27	-0.0677912593811255	19	0	0	0	21	0	21
	3	14	0	0	27	-0.00708388561422457	17	1	0	0	27	0.048769943645092226	42	1	0	0	13	0.022066537100766094	3	14	0	0	27	-0.017656150792666084	17	0	0	0	28	0	42	1	0	0	13	0.022050963770594383	3	14	0	0	27	-0.0677912593811255	19	0	0	0	21	0	21
	3	14	0	0	27	-0.00708388561422457	17	1	0	0	27	0.048769943645092226	43	0	0	0	13	0	3	14	0	0	27	-0.017656150792666084	17	0	0	0	28	0	43	0	0	0	13	0	3	14	0	0	27	-0.0677912593811255	19	0	0	0	21	0	21
	3	14	0	0	27	-0.00708388561422457	17	1	0	0	27	0.048769943645092226	43	0	0	0	13	0	3	14	0	0	27	-0.017656150792666084	17	0	0	0	28	0	43	0	0	0	13	0	3	14	0	0	27	-0.0677912593811255	19	0	0	0	21	0	22
	3	14	0	0	27	-0.00708388561422457	18	0	0	0	27	0	43	0	0	0	13	0	3	14	0	0	27	-0.017656150792666084	17	0	0	0	28	0	43	0	0	0	13	0	3	14	0	0	27	-0.0677912593811255	19	0	0	0	21	0	22
	3	14	0	0	27	-0.00708388561422457	18	0	0	0	27	0	43	0	0	0	13	0	3	14	0	0	27	-0.017656150792666084	17	0	0	0	28	0	43	0	0	0	13	0	3	14	0	0	27	-0.0677912593811255	19	0	0	0	21	0	22
	3	14	0	0	27	-0.00708388561422457	18	0	0	0	27	0	44	0	0	0	13	0	3	14	0	0	27	-0.017656150792666084	17	0	0	0	28	0	44	0	0	0	13	0	3	14	0	0	27	-0.0677912593811255	19	0	0	0	21	0	22
	3	14	0	0	27	-0.00708388561422457	18	0	0	0	27	0	45	0	0	0	13	0	3	14	0	0	27	-0.017656150792666084	16	1	0	0	28	0.05092835933629167	45	0	0	0	13	0	3	14	0	0	27	-0.0677912593811255	19	0	0	0	21	0	22
	3	14	0	0	27	-0.00708388561422457	18	0	0	0	27	0	45	0	0	0	13	0	3	14	0	0	27	-0.017656150792666084	16	1	0	0	28	0.05092835933629167	45	0	0	0	13	0	3	14	0	0	27	-0.0677912593811255	19	0	0	0	21	0	22
	3	14	0	0	27	-0.00708388561422457	18	0	0	0	27	0	46	0	0	0	13	0	3	14	0	0	27	-0.017656150792666084	16	1	0	0	28	0.05092835933629167	46	0	0	0	13	0	3	14	0	0	27	-0.0677912593811255	19	0	0	0	21	0	22
	3	14	0	0	27	-0.00708388561422457	18	0	0	0	27	0	46	0	0	0	13	0	3	14	0	0	27	-0.017656150792666084	16	1	0	0	28	0.05092835933629167	46	0	0	0	13	0	3	14	0	0	27	-0.0677912593811255	19	0	0	0	21	0	22
	3	14	0	0	27	-0.00708388561422457	18	0	0	0	27	0	48	0	0	0	13	0	3	14	0	0	27	-0.017656150792666084	16	1	0	0	28	0.05092835933629167	48	0	0	0	13	0	3	14	0	0	27	-0.0677912593811255	19	0	0	0	21	0	23
	3	14	0	0	27	-0.00708388561422457	19	0	0	0	27	0	48	0	0	0	13	0	3	14	0	0	27	-0.017656150792666084	16	1	0	0	28	0.05092835933629167	48	0	0	0	13	0	3	14	0	0	27	-0.0677912593811255	19	0	0	0	21	0	24
	3	14	0	0	27	-0.00708388561422457	19	0	0	0	27	0	49	0	0	0	13	0	3	14	0	0	27	-0.017656150792666084	16	1	0	0	28	0.05092835933629167	49	0	0	0	13	0	3	14	0	0	27	-0.0677912593811255	20	0	0	0	21	0	24
	3	14	0	0	27	-0.00708388561422457	19	0	0	0	27	0	49	0	0	0	13	0	3	14	0	0	27	-0.017656150792666084	16	1	0	0	28	0.05092835933629167	49	0	0	0	13	0	3	14	0	0	27	-0.0677912593811255	23	0	0	0	21	0	24
	3	14	0	0	27	-0.00708388561422457	20	0	0	0	27	0	50	0	0	0	13	0	3	14	0	0	27	-0.017656150792666084	17	0	0	0	28	0	50	0	0	0	13	0	3	14	0	0	27	-0.0677912593811255	25	0	0	0	21	0	24
	3	15	0	0	27	-0.007990799712842625	20	0	0	0	27	0	51	0	0	0	13	0	3	15	0	0	27	-0.017491091786952913	17	0	0	0	28	0	51	0	0	0	13	0	3	15	0	0	27	-0.06101733966351624	27	0	0	0	21	0	25
	3	15	0	0	27	-0.007990799712842625	22	0	0	0	27	0	52	0	0	0	13	0	3	15	0	0	27	-0.017491091786952913	17	0	0	0	28	0	52	0	0	0	13	0	3	15	0	0	27	-0.06101733966351624	29	0	0	0	21	0	26
	3	16	0	0	27	-0.008690084600265676	22	0	0	0	27	0	52	0	0	0	13	0	3	16	0	0	27	-0.017272416333017074	18	0	0	0	28	0	52	0	0	0	13	0	3	16	0	0	27	-0.055447516904099624	30	0	0	0	21	0	26
	3	16	0	0	27	-0.008690084600265676	22	0	0	0	27	0	54	0	0	0	13	0	3	16	0	0	27	-0.017272416333017074	19	0	0	0	28	0	54	0	0	0	13	0	3	16	0	0	27	-0.055447516904099624	31	0	0	0	21	0	26
	3	16	0	0	27	-0.008690084600265676	23	0	0	0	27	0	54	0	0	0	13	0	3	16	0	0	27	-0.017272416333017074	19	0	0	0	28	0	54	0	0	0	13	0	3	16	0	0	27	-0.055447516904099624	33	0	0	0	21	0	28
	3	16	0	0	27	-0.008690084600265676	23	0	0	0	27	0	56	0	0	0	13	0	3	16	0	0	27	-0.017272416333017074	21	0	0	0	28	0	56	0	0	0	13	0	3	16	0	0	27	-0.055447516904099624	34	0	0	0	21	0	30
	3	18	0	0	27	-0.009633958711928119	23	0	0	0	27	0	57	0	0	0	13	0	3	18	0	0	27	-0.016736702124786715	21	0	0	0	28	0	57	0	0	0	13	0	3	18	0	0	27	-0.046845167870192744	36	0	0	0	21	0	33
	3	20	0	0	27	-0.010162243592817184	23	0	0	0	27	0	58	0	0	0	13	0	3	20	0	0	27	-0.01613593126039618	21	0	0	0	28	0	58	0	0	0	13	0	3	20	0	0	27	-0.04052441565911726	38	0	0	0	21	0	33
	4	23	0	0	27	-0.0076141742116741925	24	1	0	0	27	0.03648224820263919	60	1	0	0	13	0.01580241403893795	4	23	0	0	27	-0.01299373322127253	21	0	0	0	28	0	60	1	0	0	13	0.01579708786379578	4	23	0	0	27	-0.03378295726112431	38	0	0	0	21	0	33
	4	24	0	0	27	-0.008017552337197486	26	1	0	0	27	0.034021072021641896	61	1	0	0	13	0.015556912646891565	4	24	0	0	27	-0.013050658787585672	21	0	0	0	28	0	61	1	0	0	13	0.015551844676695889	4	24	0	0	27	-0.03229233893849909	38	1	0	0	21	0.024099790991883793	34
	4	29	0	0	27	-0.009202247619973729	30	1	0	0	27	0.02997010382342747	62	1	0	0	13	0.015318912081392458	4	29	0	0	27	-0.012916203986628547	22	0	0	0	28	0	62	1	0	0	13	0.015314085890422512	4	29	0	0	27	-0.02652351109863366	40	2	0	0	21	0.042405502230714896	34
	7	32	0	0	27	-0.0014137896194107537	31	2	0	0	27	0.052667351629577884	63	2	0	0	13	0.028704833959172903	7	32	0	0	27	-0.005384479316293801	23	0	0	0	28	0	63	2	0	0	13	0.02868756059792958	7	32	0	0	27	-0.019435861393810122	44	3	0	0	21	0.054631043011966814	35
	8	35	0	0	27	1.296141196140264E-4	32	2	0	0	27	0.05134093422601056	67	2	0	0	13	0.02715256689196617	8	35	0	0	27	-0.0035041629204508465	24	0	0	0	28	0	67	2	0	0	13	0.02713815752207987	8	35	0	0	27	-0.016144843797955152	46	4	0	0	21	0.06574841635241112	39
	8	37	0	0	27	-0.0012067222454421338	31	4	0	0	27	0.08694804132066727	73	1	0	0	13	0.013111881873403107	8	37	0	0	27	-0.004576589696472758	24	0	0	0	28	0	73	1	0	0	13	0.013108927843267278	8	37	0	0	27	-0.016213985819984844	47	5	0	0	21	0.07581463895220059	41
	8	40	0	0	27	-0.002843193984984296	33	4	0	0	27	0.08357685588357398	74	1	0	0	13	0.012942339110887918	8	40	0	0	27	-0.0058665284981874784	25	1	0	0	28	0.0351347341323515	74	1	0	0	13	0.012939503420681175	8	40	0	0	27	-0.016206556057569838	49	6	0	0	21	0.08319958402466934	43
	8	42	0	0	27	-0.0037343137936110657	35	4	0	0	27	0.08042866668664099	77	2	0	0	13	0.023916683306481896	8	42	0	0	27	-0.006554757106021534	24	2	0	0	28	0.06391146190846647	77	2	0	0	13	0.02390712422082885	8	42	0	0	27	-0.016145582112464536	53	6	0	0	21	0.07918001638894379	44
	9	42	0	0	27	-0.0010523421928401691	36	5	0	0	27	0.09103147460334281	81	2	0	0	13	0.02282782919485443	9	42	0	0	27	-0.003978530228520797	27	2	0	0	28	0.05850780642147307	81	2	0	0	13	0.02281959851883808	9	42	0	0	27	-0.013902212809754719	54	7	0	0	21	0.08635850118462227	47
	10	46	0	0	27	-4.30465164350107E-4	38	5	0	0	27	0.08809106266386729	84	2	0	0	13	0.022073928769669047	10	46	0	0	27	-0.0030923581939349453	27	3	0	0	28	0.07844126666315399	84	2	0	0	13	0.022066537100766094	10	46	0	0	27	-0.012013106612301698	58	7	0	0	21	0.08265304667342263	50
	13	45	0	0	27	0.009264607049578662	39	5	0	0	27	0.08668057877689085	85	2	0	0	13	0.021833544383380765	13	45	0	0	27	0.006394580300268192	27	3	0	0	28	0.07844126666315399	85	2	0	0	13	0.021826406937094877	12	46	0	0	27	-0.0067176348124049	59	7	0	0	21	0.08176741691133925	54
	13	45	0	0	27	0.009264607049578662	42	4	0	0	27	0.07093317405029785	87	2	0	0	13	0.02136810807414592	13	45	0	0	27	0.006394580300268192	28	3	0	0	28	0.07657045500953873	87	2	0	0	13	0.02136144514041563	12	47	0	0	27	-0.007098675391010867	62	7	0	0	21	0.0792046487166279	58
	15	45	0	0	27	0.01600328385175058	41	6	0	0	27	0.09394590900441559	90	2	0	0	13	0.02070592174827535	15	45	0	0	27	0.013119087541919016	29	3	0	0	28	0.07477743254235042	90	2	0	0	13	0.020699894815766874	13	48	0	0	27	-0.004669705936561821	64	6	0	0	21	0.06969537008249249	61
	16	49	0	0	27	0.015182406604538498	41	7	0	0	27	0.10232067890240891	92	3	0	0	13	0.02941102405026078	16	49	0	0	27	0.012549178646111903	29	3	0	0	28	0.07477743254235042	92	3	0	0	13	0.02939885028936113	13	50	0	0	27	-0.005513213091547082	68	6	0	0	21	0.06674070980414508	62
	19	46	0	0	27	0.028554180040980575	38	11	0	0	27	0.1262554177304245	95	3	0	0	13	0.028574266864095147	19	46	0	0	27	0.02579839347182754	29	4	0	0	28	0.09004581917717126	95	3	0	0	13	0.0285631818802866	13	51	0	0	27	-0.005896457597351257	70	6	0	0	21	0.0653489946871226	66
	18	50	0	0	27	0.020439007143541306	38	11	0	0	27	0.1262554177304245	99	3	0	0	13	0.027529631062669833	18	50	0	0	27	0.017871599296020266	28	5	0	0	28	0.10370540823350602	99	3	0	0	13	0.027519804842898114	12	53	0	0	27	-0.008894054028443638	70	6	0	0	21	0.0653489946871226	68
	19	49	0	0	27	0.024746973650801238	41	10	0	0	27	0.1198285588169263	104	4	0	0	13	0.034065990793076054	19	49	0	0	27	0.02214424968199985	29	6	0	0	28	0.11108755854852767	104	4	0	0	13	0.03405142516055331	12	55	0	0	27	-0.009340500881733431	72	7	0	0	21	0.0715998826776086	68
	20	49	0	0	27	0.027953548347341307	42	11	0	0	27	0.12275142326978901	108	3	0	0	13	0.02543628472769491	20	49	0	0	27	0.02537169035502731	30	5	0	0	28	0.1002124438317772	108	3	0	0	13	0.025428667994266248	12	58	0	0	27	-0.009899444842928378	74	8	0	0	21	0.0770789687189195	69
	20	50	0	0	27	0.02672249301142146	46	10	0	0	27	0.11470233898379259	110	3	0	0	13	0.025013461718908173	20	50	0	0	27	0.02418686859999753	31	6	0	0	28	0.10795032183299648	110	3	0	0	13	0.02500624379535541	12	59	0	0	27	-0.010059895642214437	77	5	0	0	21	0.05280120045125895	75
	21	52	0	0	27	0.027421793103831603	47	10	0	0	27	0.11368271294074823	110	4	0	0	13	0.03241895877988141	21	52	0	0	27	0.024993450450915312	33	5	0	0	28	0.09524499525421545	110	4	0	0	13	0.03240657548023208	13	60	0	0	27	-0.008444987459680989	78	5	0	0	21	0.05226237470286341	79
	20	55	0	0	27	0.021236705523250052	49	10	0	0	27	0.11166005162233086	113	4	0	0	13	0.03165340379917116	20	55	0	0	27	0.018918337178548295	32	7	0	0	28	0.11387802943621428	113	4	0	0	13	0.031641949455847924	13	62	0	0	27	-0.008839643735668859	81	6	0	0	21	0.05857819039821569	80
	22	55	0	0	27	0.02694776999825827	51	11	0	0	27	0.11438121721146347	115	5	0	0	13	0.037917975164066066	22	55	0	0	27	0.02465589414348947	33	7	0	0	28	0.11249976609425538	115	5	0	0	13	0.03790153062170279	13	64	0	0	27	-0.009186785946581413	82	8	0	0	21	0.07185195528949864	82
	23	55	0	0	27	0.029797594950512908	53	10	0	0	27	0.10770584477501516	117	5	0	0	13	0.037355685497622464	23	55	0	0	27	0.027523751007290063	36	6	0	0	28	0.10043515654120928	117	5	0	0	13	0.0373400347233873	13	65	0	0	27	-0.009344216879124258	83	8	0	0	21	0.07124375886875005	84
	25	55	0	0	27	0.035447029020457196	53	11	0	0	27	0.11253031788087829	122	4	0	0	13	0.029558279848964676	24	56	0	0	27	0.029239922882989763	35	7	0	0	28	0.10975794249087491	122	4	0	0	13	0.02954911020268099	13	66	0	0	27	-0.00949169737455013	85	7	0	0	21	0.06351866756571597	88
	26	57	0	0	27	0.0357693876912678	52	12	0	0	27	0.11754414689568325	125	4	0	0	13	0.028919915614525057	27	58	0	0	27	0.035149837847145204	36	8	0	0	28	0.11479929287846682	125	4	0	0	13	0.028911371330700448	13	68	0	0	27	-0.00975900983090761	85	7	0	0	21	0.06351866756571597	92
	29	56	0	0	27	0.04504336273813022	55	10	0	0	27	0.10578433279447766	127	5	0	0	13	0.03477534554534393	26	60	0	0	27	0.030286861134747187	39	7	0	0	28	0.10441611430162902	127	5	0	0	13	0.034762982708033366	14	68	0	0	27	-0.008281761979729596	87	7	0	0	21	0.06242551700987304	93
	31	56	0	0	27	0.0502246782596399	57	10	0	0	27	0.10390424347452258	129	5	0	0	13	0.03430116493140675	28	59	0	0	27	0.0366163433853756	40	7	0	0	28	0.10312168935753523	129	5	0	0	13	0.03428934632799646	14	71	0	0	27	-0.008767277425076589	87	8	0	0	21	0.06890317730925109	93
	31	60	0	0	27	0.04500521974741019	60	8	0	0	27	0.08894136044349225	129	5	0	0	13	0.03430116493140675	29	60	0	0	27	0.038025765328813584	43	7	0	0	28	0.09935467168208706	129	5	0	0	13	0.03428934632799646	14	72	0	0	27	-0.008911278562858924	88	8	0	0	21	0.06834018484660338	96
	35	57	0	0	27	0.058618665506801455	62	9	0	0	27	0.09362388639402776	133	6	0	0	13	0.03914798937216254	30	61	0	0	27	0.03938079769085414	47	5	0	0	28	0.0764913159094634	133	6	0	0	13	0.03913285231224308	15	72	0	0	27	-0.007474970276674438	91	8	0	0	21	0.06670161197064507	99
	40	54	0	0	27	0.07420144897021996	60	11	0	0	27	0.10625160273282983	138	6	0	0	13	0.037920677434760776	34	60	0	0	28	0.05033475053352126	50	4	0	0	28	0.06226317138217214	138	6	0	0	13	0.03790705656588306	16	72	0	0	27	-0.005906263684907337	91	9	0	0	21	0.07260071098105651	104
	42	53	0	0	27	0.07984135633707362	62	11	0	0	27	0.10452932719289774	140	7	0	0	13	0.04274298937470355	41	58	0	0	28	0.06867037355421915	49	6	0	0	28	0.08400175701523442	140	7	0	0	13	0.0427256808712876	16	73	0	0	27	-0.006132738077654451	92	9	0	0	21	0.07204827775303566	105
	47	50	0	0	27	0.093728520788864	65	10	0	0	27	0.0968270840644814	139	10	0	0	13	0.05753481797094344	47	54	0	0	28	0.08607233866768604	51	6	0	0	28	0.08186707424008241	139	10	0	0	13	0.05750160547192366	17	74	0	0	27	-0.0047545206854903346	95	8	0	0	21	0.06462837105328467	106
	53	45	0	0	27	0.11014606099544645	65	13	0	0	27	0.11076526406321309	143	10	0	0	13	0.05626629505447091	48	54	0	0	28	0.08781704312820679	53	6	0	0	28	0.0798262670101179	143	10	0	0	13	0.056235585749681315	17	76	0	0	28	-0.005242358653288961	95	9	0	0	21	0.07043654140706834	109
	58	41	0	0	27	0.1208712397250753	67	14	0	0	27	0.11295853612129025	144	11	0	0	13	0.06028166950229276	51	51	0	0	28	0.09711518767146604	54	5	0	0	28	0.06940816903531988	144	11	0	0	13	0.06024615864632436	17	76	0	0	28	-0.005242358653288961	99	7	0	0	21	0.056553475677835585	109
	59	41	0	0	27	0.12173413079936168	71	12	0	0	27	0.10196770942133304	147	13	0	0	13	0.06732645764335414	56	49	0	0	28	0.10690931714056745	52	7	0	0	28	0.0891744311825348	147	13	0	0	13	0.06728190404662023	18	77	0	0	28	-0.003901655653974744	102	7	0	0	21	0.05524795731686062	111
	63	39	0	0	27	0.12677665150141498	71	13	0	0	27	0.10623676363576282	148	14	0	0	13	0.07071521788323955	59	47	0	0	28	0.11305440658397382	56	6	0	0	28	0.07693097409389817	148	14	0	0	13	0.07066573323732968	18	77	0	0	28	-0.003901655653974744	101	8	0	0	21	0.06173774855315077	114
	70	35	0	0	27	0.13251513475602728	74	12	0	0	27	0.09973438410849055	151	14	0	0	13	0.06969703802090187	68	39	0	0	28	0.12846736041708573	59	5	0	0	28	0.06505890669164949	151	14	0	0	13	0.06965014612652558	18	78	0	0	28	-0.0041600989131344475	102	8	0	0	21	0.06127974835931739	116
	73	32	0	0	27	0.13368052112671583	75	12	0	0	27	0.09900579466101621	157	13	0	0	13	0.06410550247545553	71	36	0	0	28	0.131465725977472	60	5	0	0	28	0.06425041353374536	157	13	0	0	13	0.06406822432992146	17	78	0	0	29	-0.0056893497023054185	103	8	0	0	21	0.06082818825658063	117
	73	31	0	0	28	0.13369256873278854	77	13	0	0	27	0.10192910772446707	159	13	0	0	13	0.06349648813698525	76	32	0	0	29	0.13302535367335055	59	7	0	0	28	0.08238041195315374	159	13	0	0	13	0.06346047139463165	18	80	0	0	29	-0.004646348819335813	104	8	0	0	21	0.06038294300955101	119
	75	31	0	0	28	0.13364345718769344	81	11	0	0	27	0.09000652678016158	160	14	0	0	13	0.06680305713643388	79	31	0	0	29	0.13273172814648185	57	11	0	0	28	0.10850469138635942	160	14	0	0	13	0.06676293470899562	18	84	0	0	29	-0.0055077990495910984	105	8	0	0	21	0.05994389018721536	121
	81	27	0	0	28	0.13074680909876496	81	11	0	0	27	0.09000652678016158	160	15	0	0	14	0.07026243241680342	80	30	0	0	29	0.13227830309490896	59	10	0	0	28	0.10175033071839193	160	15	0	0	14	0.0702174237228573	18	84	0	0	30	-0.0055077990495910984	108	7	0	0	21	0.05280442500634784	124
	82	26	0	0	28	0.1295078176084733	84	9	0	0	27	0.07715255334826573	164	12	0	0	14	0.058306511200624876	83	30	0	0	29	0.1318030416634107	61	10	0	0	28	0.09998344400430148	164	12	0	0	14	0.058277654913615015	18	85	0	0	30	-0.005702199457885569	110	7	0	0	22	0.05203587694354098	127
	83	28	0	0	28	0.13102817547801196	87	9	0	0	27	0.07530647938456787	165	12	0	0	14	0.05803059701815766	87	27	0	0	29	0.128496171371311	61	10	0	0	28	0.09998344400430148	165	12	0	0	14	0.05800221929655716	19	88	0	0	30	-0.004969647160180282	109	8	0	0	22	0.058247249663826925	128
	85	24	0	0	30	0.12593332893367823	90	9	0	0	27	0.07354075937383857	167	12	0	0	14	0.057486308985299425	92	22	0	0	29	0.11905533471912387	60	11	0	0	28	0.10590404874450697	167	12	0	0	14	0.057458857124762654	19	89	0	0	31	-0.005165304492161758	111	7	0	0	23	0.05165970013484495	128
	90	20	0	0	31	0.11601853366542536	92	11	0	0	27	0.0830511356302179	169	12	0	0	14	0.05695185686396295	94	22	0	0	30	0.11811981426103521	64	9	0	0	28	0.09166204893413502	169	12	0	0	14	0.05692529104030375	20	90	0	0	31	-0.004064339071692548	118	6	0	0	23	0.043263093919475526	130
	92	20	0	0	31	0.11498044923031854	93	12	0	0	27	0.08721449194930285	174	10	0	0	14	0.04802484594744706	94	21	0	0	32	0.11599862603343111	66	9	0	0	28	0.08999169306704992	174	10	0	0	14	0.04800706739929599	20	90	0	0	32	-0.004064339071692548	120	7	0	0	23	0.04849843457700122	131
	95	19	0	0	31	0.11087586630077631	94	12	0	0	27	0.08662915986537877	178	10	0	0	14	0.04713112322128522	95	22	0	0	32	0.1176515826822019	68	8	0	0	28	0.0819759133540666	178	10	0	0	14	0.04711444350336997	20	91	0	0	32	-0.004274739934907427	120	7	0	0	24	0.04849843457700122	132
	96	19	0	0	31	0.11034681146914993	97	10	0	0	27	0.07513604559058454	180	11	0	0	14	0.050505034304002716	97	19	0	0	33	0.1095905555758325	67	10	0	0	28	0.0949399806949839	180	11	0	0	14	0.05048588438859886	21	91	0	0	32	-0.0029440846899140187	122	6	0	0	24	0.04206548703181983	133
	94	20	0	0	32	0.11394726525143835	100	11	0	0	27	0.07856919448411942	186	11	0	0	14	0.0491700208075606	101	17	0	0	33	0.10164085138657576	66	11	0	0	28	0.10091789097068818	186	11	0	0	14	0.04915254750208525	21	92	0	0	32	-0.0031754664402362087	126	5	0	0	24	0.03496500693596694	135
	96	19	0	0	32	0.11034681146914993	102	12	0	0	27	0.08218529593893577	194	11	0	0	14	0.0474942944296128	102	17	0	0	34	0.10111311285449522	69	11	0	0	28	0.09854211995309949	194	11	0	0	14	0.04747876556126453	22	92	0	0	32	-0.0018101937367243975	125	5	0	0	25	0.03520914756510063	136
	101	16	0	0	33	0.09851871665233196	102	15	0	0	27	0.09443156565730146	197	11	0	0	14	0.04689451222446965	103	16	0	0	34	0.09729108074206784	70	12	0	0	28	0.10245893654462047	197	11	0	0	14	0.04687963801841055	23	92	0	0	33	-3.8869523133937554E-4	126	5	0	0	26	0.03496500693596694	140
	100	18	0	0	33	0.10541610332335226	106	13	0	0	27	0.08444953260468557	204	9	0	0	14	0.03840700842958297	103	17	0	0	34	0.10058922736796323	71	13	0	0	28	0.10594639100798091	204	9	0	0	14	0.03839763670249644	23	92	0	0	33	-3.8869523133937554E-4	128	5	0	0	26	0.03448664492593208	142
	100	18	0	0	33	0.10541610332335226	106	13	0	0	27	0.08444953260468557	207	9	0	0	14	0.03792515720688003	106	16	0	0	34	0.09572809599170584	71	15	0	0	28	0.11316671803223738	207	9	0	0	14	0.03791616760690058	24	92	0	0	34	0.0010827869330906664	132	5	0	0	26	0.03356778789790009	141
	104	17	0	0	33	0.10023546206061687	109	11	0	0	27	0.07403122009467862	210	9	0	0	14	0.037455143111005056	104	19	0	0	34	0.10601520393819727	71	15	0	0	28	0.11316671803223738	210	9	0	0	14	0.037446515145652864	24	93	0	0	34	7.767777631125513E-4	133	6	0	0	26	0.039085471073917744	141
	104	18	0	0	33	0.10332862834889633	109	11	0	0	27	0.07403122009467862	212	9	0	0	14	0.03714816511331666	107	17	0	0	34	0.09853245807478352	72	14	0	0	28	0.10905523968160624	212	9	0	0	14	0.0371397675267584	24	93	0	0	34	7.767777631125513E-4	133	7	0	0	26	0.04454774170631421	142
	106	16	0	0	33	0.09587329237107177	108	13	0	0	27	0.08343318218927218	217	8	0	0	14	0.03282202122448751	109	16	0	0	34	0.09420415228965316	74	14	0	0	28	0.10766902825194212	217	8	0	0	14	0.03281570204276921	25	92	0	0	35	0.00259848253762244	133	7	0	0	26	0.04454774170631421	146
	105	17	0	0	34	0.09971543782033937	110	13	0	0	27	0.08243848910282948	218	8	0	1	14	0.03268862277845157	109	16	0	0	35	0.09420415228965316	76	12	0	0	28	0.0980658007525424	218	8	0	1	14	0.03268238662362997	26	92	0	0	35	0.004153058235122352	136	7	0	0	26	0.04372419949441273	151
	103	19	0	0	34	0.1067168603978776	112	13	0	0	27	0.08146491703954867	221	7	0	1	14	0.028658153421907542	111	17	0	0	35	0.09653791536486082	79	12	0	0	28	0.09597170472380306	221	7	0	1	14	0.028653481559321868	27	93	0	0	35	0.005356403327588826	138	7	0	0	26	0.04319160760053579	152
	106	17	0	0	34	0.09919942002361859	114	12	0	0	27	0.07624468700311608	223	7	0	1	14	0.02842630968752823	111	18	0	0	36	0.0996571294579461	84	10	0	0	29	0.08267571275929951	223	7	0	1	14	0.028421758142031593	28	96	0	0	35	0.005781167070174326	139	7	0	0	26	0.04293007018902387	153
	104	18	0	0	35	0.10332862834889633	115	12	0	0	27	0.075785207498191	227	7	0	1	14	0.02797364957028767	114	17	0	0	36	0.09508268707312376	84	11	0	0	29	0.08786214847754177	227	7	0	1	14	0.027969326543890893	28	96	0	0	35	0.005781167070174326	140	7	0	0	26	0.0426716315553135	157
	107	16	0	0	35	0.0953576129262973	117	12	0	0	27	0.07488150975330816	230	7	0	1	14	0.027643464864249588	114	19	0	0	36	0.10115018511059173	91	8	0	0	29	0.06693256063709445	230	7	0	1	14	0.027639303285715053	28	96	0	0	35	0.005781167070174326	141	8	0	0	26	0.04742494919327408	157
	107	17	0	0	36	0.09868740857007004	121	15	0	0	27	0.08504961164412399	231	8	0	1	14	0.031047650423165304	116	17	0	0	36	0.09413173886275167	91	10	0	0	29	0.07840218122281019	231	8	0	1	14	0.031042372519463537	28	96	0	0	35	0.005781167070174326	143	9	0	0	26	0.05161643146938908	158
	105	18	0	0	37	0.10281544254175	125	15	0	0	27	0.08327908405612883	235	8	0	1	14	0.030575205149087795	121	13	0	0	36	0.07725618920335665	91	11	0	0	29	0.08352244107809599	235	8	0	1	14	0.030570182252349375	30	95	0	0	35	0.009322900288184437	146	7	0	0	27	0.04118315240761833	159
	105	18	0	0	37	0.10281544254175	126	15	0	0	27	0.08284670600211849	243	7	0	1	14	0.02629803520368189	123	13	0	0	38	0.0763926607111824	91	12	0	0	29	0.08826705968878935	243	7	0	1	14	0.02629448742068569	31	95	0	0	36	0.01093544646425398	148	8	0	0	27	0.04556234356268527	159
	103	18	0	0	39	0.10384531447266647	125	15	0	0	28	0.08327908405612883	244	8	0	1	15	0.02956278617543469	124	14	0	0	38	0.07990333541407117	91	13	0	0	29	0.09265946304957641	244	8	0	1	15	0.029558279848964676	32	95	0	0	36	0.012564360697111567	149	9	0	0	27	0.04992950902520092	161
	101	21	0	0	39	0.11283443482165333	127	15	0	0	28	0.08241834143526865	244	9	0	1	15	0.032837608265232465	124	14	0	0	38	0.07990333541407117	93	12	0	0	29	0.08708313184347653	244	9	0	1	15	0.03283199496497026	32	95	0	0	36	0.012564360697111567	151	9	0	0	27	0.04939089044285843	162
	100	22	0	0	40	0.11557177007871769	131	14	0	0	28	0.07705578984030567	248	8	0	2	15	0.029133932203252375	125	12	0	0	40	0.07139936724854176	96	11	0	0	29	0.08064826401001374	248	8	0	2	15	0.029129632780088555	35	93	0	0	37	0.0186224266514034	154	9	0	0	27	0.04860394276309229	164
	101	22	0	0	41	0.1150996769351047	135	12	0	0	28	0.06757678931030985	249	9	0	2	15	0.03225230051520901	125	13	0	0	40	0.07554676618847798	99	12	0	0	29	0.08369156204105781	249	9	0	2	15	0.03224700525879786	33	96	0	0	38	0.013714942191449125	155	9	0	0	27	0.048347053203471164	166
	106	21	0	0	41	0.1104192537128924	135	13	0	0	28	0.0716220921801866	253	9	0	2	15	0.03179878105222056	127	12	0	0	40	0.07059193704408408	101	10	0	0	30	0.0729555753124901	253	9	0	2	15	0.03179372314852513	34	97	0	0	38	0.014846355153809398	156	11	0	0	27	0.056521189553141164	168
	107	20	0	0	41	0.10741647049168564	137	13	0	0	29	0.07087055407578521	259	9	0	2	15	0.031141794336543994	123	13	0	0	43	0.0763926607111824	100	13	0	0	30	0.0875106999738862	259	9	0	2	15	0.031137066579648338	36	95	0	0	40	0.019187172478371973	156	11	0	0	28	0.056521189553141164	172
	108	19	0	0	41	0.10421059009461793	141	13	0	0	29	0.06941133643960662	261	8	0	2	15	0.027821872546280442	124	13	0	0	43	0.0759675381799611	102	12	0	0	30	0.08208195167458956	261	8	0	2	15	0.027818164075889596	37	94	0	0	40	0.021440529740920197	158	10	0	0	28	0.051863606100485724	176
	108	18	0	0	42	0.10129707986861858	142	14	0	0	29	0.07283806891052942	263	9	0	2	15	0.030718601739619454	121	15	0	0	44	0.08495562638581859	103	13	0	0	30	0.085901676042184	263	9	0	2	15	0.030714078271485368	38	93	0	0	40	0.023744751427943363	159	9	0	0	28	0.04734555704655082	178
	109	18	0	0	42	0.10079807086820307	144	14	0	0	29	0.07211726082955991	266	9	0	2	15	0.03040864072270743	120	17	0	0	45	0.09227533884014326	102	15	0	0	30	0.09428616898735216	266	9	0	2	15	0.03040426281216962	40	93	0	0	40	0.027154116158365375	163	9	0	0	28	0.04638394242190381	181
	108	19	0	0	42	0.10421059009461793	144	15	0	0	30	0.07570872379799361	148	3	0	2	140	0.019005618164280737	121	16	0	0	45	0.0884874413694892	101	17	0	0	30	0.10164085138657576	148	3	0	2	140	0.019002601965447827	41	93	0	0	41	0.028852007643741497	164	9	0	0	28	0.04614949942188015	181
	110	17	0	0	42	0.09717537115895473	143	18	0	0	30	0.08589966339850935	145	3	0	2	143	0.019373178253386983	122	16	0	0	45	0.08803747509869433	105	15	0	0	30	0.09270170815225354	145	3	0	2	143	0.01936997433573028	44	91	0	0	42	0.03536109864394538	165	9	0	0	28	0.04591737181213697	180
	110	18	0	0	42	0.10030263345884882	146	18	0	0	30	0.08476514843472592	143	3	0	2	145	0.019626203932644394	124	16	0	0	45	0.08714926847395786	111	13	0	0	30	0.08185509777567054	143	3	0	2	145	0.019622866134159703	49	88	0	0	42	0.04615524644839815	164	10	0	0	28	0.05032584700946298	182
	112	17	0	0	42	0.09618726121972064	149	17	0	0	31	0.08056003882186728	143	3	0	2	145	0.019626203932644394	127	15	0	0	45	0.08233545348911915	110	13	0	0	31	0.0823422433449255	143	3	0	2	145	0.019622866134159703	53	85	0	0	42	0.055341227826037724	164	10	0	0	29	0.05032584700946298	184
	115	15	0	0	42	0.08783330323580656	151	16	0	0	32	0.07661203266232904	138	3	0	2	150	0.020288596513699082	128	13	0	0	46	0.07430998512990514	110	14	0	0	31	0.08637297691307337	138	3	0	2	150	0.020284889720883974	57	82	0	0	42	0.06446826893712317	165	11	0	0	29	0.054075160192349384	187
	117	13	0	0	42	0.07911991902924066	154	15	0	0	32	0.07221612545515464	133	3	0	2	155	0.020997156822059788	132	11	0	0	46	0.06436234930939284	109	16	0	0	31	0.09420415228965316	133	3	0	2	155	0.02099302457764504	68	73	0	0	42	0.08903751512068643	167	11	0	0	29	0.053559283421508154	189
	118	12	0	0	42	0.0744371448007312	154	15	0	0	33	0.07221612545515464	130	3	0	2	158	0.021446498907371984	131	12	0	0	46	0.06902767690941898	108	19	0	0	31	0.10403319060995939	130	3	0	2	158	0.02144207973058404	74	65	0	0	44	0.10420182679498323	167	12	0	0	29	0.05737376034782221	191
	116	16	0	0	42	0.09091283693673385	156	15	0	0	34	0.07155362012527336	127	4	0	2	160	0.028509370411936873	132	11	0	0	46	0.06436234930939284	109	17	0	0	32	0.0975274127360096	127	4	0	2	160	0.028501211759973822	77	62	0	0	44	0.11005270965391989	167	14	0	0	29	0.06455975952505888	192
	116	16	0	0	43	0.09091283693673385	155	18	0	0	34	0.08151684248494981	123	4	0	2	164	0.029342398664620028	133	10	0	0	47	0.05950770821671738	115	16	0	0	32	0.09127136508653544	123	4	0	2	164	0.029333444058438435	84	56	0	0	44	0.12066661212891003	169	13	0	0	29	0.060486414266370685	192
	118	15	0	0	44	0.08642180997268238	155	19	0	0	35	0.08445539790223079	121	4	0	2	166	0.029777344853580242	131	12	0	0	47	0.06902767690941898	115	15	0	0	33	0.08772615173058791	121	4	0	2	166	0.029767953226518394	92	49	0	0	45	0.12882248743395075	172	12	0	0	29	0.05606438459183465	191
	118	15	0	0	44	0.08642180997268238	156	19	0	0	37	0.08410488551884937	119	6	0	2	166	0.043043604004513264	133	11	0	0	47	0.06399884207444996	116	15	0	0	33	0.08725357280530768	119	6	0	2	166	0.04302282211901071	96	45	0	0	45	0.13111075547569048	173	11	0	0	30	0.05206760388180031	192
	119	15	0	0	44	0.08596010292663367	156	20	0	0	37	0.08691315950847088	114	6	0	2	171	0.04462708524289647	133	11	0	0	47	0.06399884207444996	119	15	0	0	33	0.08586198103320401	114	6	0	2	171	0.04460361101616293	103	37	0	0	47	0.13056136485840777	171	12	0	0	31	0.0563216070341435	193
	120	13	0	0	45	0.07777131168089604	160	19	0	0	37	0.08272848023613422	112	6	0	2	173	0.04529311086689071	133	11	0	0	47	0.06399884207444996	123	16	0	0	33	0.08759142861465093	112	6	0	2	173	0.04526842945713793	107	32	0	0	48	0.1264889199808945	174	12	0	0	31	0.055556714162801064	193
	121	12	0	0	45	0.07313312607051059	162	16	0	0	38	0.07293599114704781	109	6	0	2	176	0.04632969388249402	131	13	0	0	47	0.07311034068726002	125	16	0	0	33	0.08671096086564498	109	6	0	2	176	0.04630304152586983	110	29	0	0	49	0.12227522537753867	178	10	0	0	32	0.04706282168854061	195
	123	12	0	0	45	0.0722873139881649	166	13	0	0	39	0.061449978996780605	109	6	0	2	176	0.04632969388249402	127	16	0	0	48	0.08584576649159692	126	15	0	0	33	0.08276209442699108	109	6	0	2	176	0.04630304152586983	112	27	0	0	51	0.11871240527653205	179	10	0	0	32	0.04684555806412593	197
	123	12	0	0	45	0.0722873139881649	164	15	0	0	39	0.06901462501417656	104	6	0	2	181	0.04816510105492327	128	16	0	0	49	0.08541881074337344	129	15	0	0	33	0.08149389932060312	104	6	0	2	181	0.048134670108042725	118	22	0	0	51	0.10657674149624298	179	10	0	0	32	0.04684555806412593	117
	124	13	0	0	45	0.07603777613035786	165	15	0	0	39	0.06870921815115565	102	6	0	2	183	0.04893990216617837	131	13	0	0	50	0.07311034068726002	131	14	0	0	33	0.07698732969400965	102	6	0	2	183	0.04890775973671712	118	20	0	0	53	0.10158651996267573	178	10	0	0	34	0.04706282168854061	115
	125	12	0	0	45	0.07145969761250157	167	15	0	0	39	0.06810604833594826	102	6	0	2	183	0.04893990216617837	132	13	0	0	50	0.07271845900568237	131	15	0	0	33	0.08066770243143706	102	6	0	2	183	0.04890775973671712	118	20	0	0	53	0.10158651996267573	180	10	0	0	35	0.046630254398514176	115
	128	11	0	0	45	0.06590570191751782	168	14	0	0	39	0.06441692034840477	101	5	0	2	185	0.042377580461205634	131	13	0	0	52	0.07311034068726002	134	14	0	0	33	0.07579671105430046	101	5	0	2	185	0.04235374399376054	119	20	0	0	53	0.1011442742065587	182	10	0	0	35	0.04620542433809376	112
	129	12	0	0	45	0.06985697514857904	169	16	0	0	40	0.07076438993501563	99	5	0	2	187	0.04310067297848714	136	10	0	0	52	0.058488000718757975	135	14	0	0	33	0.0754073705473582	99	5	0	2	187	0.043075438653209064	118	19	0	0	55	0.09884287410333574	105	9	0	0	117	0.06551860858186596	107
	129	13	0	0	45	0.07396928875871088	167	17	0	0	41	0.07450962057446339	99	5	0	2	187	0.04310067297848714	136	11	0	0	52	0.0629315720791923	133	18	0	0	33	0.08978287807999037	99	5	0	2	187	0.043075438653209064	120	18	0	0	55	0.0950218985719271	102	9	0	0	120	0.06692487459549483	105
	126	16	0	0	46	0.08637003714635287	169	17	0	0	41	0.07388915523178224	99	3	0	2	189	0.027529631062669833	132	13	0	0	54	0.07271845900568237	135	17	0	0	33	0.0858314175940632	99	3	0	2	189	0.027519804842898114	120	18	0	0	55	0.0950218985719271	100	10	0	0	121	0.0732110065158276	104
	127	16	0	0	46	0.08593744440879168	171	16	0	0	41	0.07016618537457137	99	3	0	2	189	0.027529631062669833	130	13	0	0	57	0.07350618672222402	137	15	0	0	34	0.07827794237379804	99	3	0	2	189	0.027519804842898114	120	18	0	0	55	0.0950218985719271	101	7	0	0	123	0.05567661721318267	101
	129	14	0	0	47	0.07787167072717689	173	15	0	0	42	0.06635561868447401	97	3	0	2	191	0.028042267982010764	132	11	0	0	57	0.06436234930939284	138	14	0	0	34	0.0742613059607661	97	3	0	2	191	0.028031837656411034	121	17	0	0	55	0.09146422067145424	97	8	0	0	126	0.06363675599756462	101
	130	13	0	0	48	0.07356813811988547	175	14	0	0	42	0.06245948756542267	96	4	0	2	191	0.036538973219207925	132	11	0	0	57	0.06436234930939284	138	16	0	0	34	0.0813477870753318	96	4	0	2	191	0.03652062158103934	121	16	0	0	56	0.08816225548028059	97	7	0	0	127	0.05745733315725455	99
	134	10	0	0	48	0.05920074473591322	175	14	0	0	42	0.06245948756542267	94	4	0	2	193	0.03721385551829106	133	10	0	0	57	0.05950770821671738	137	17	0	0	35	0.08503082728267494	94	4	0	2	193	0.037194356318702694	122	14	0	0	57	0.08051505592818949	97	6	0	0	128	0.05083356516836817	98
	133	11	0	0	49	0.06404296458710074	117	14	0	0	101	0.08311813377772072	92	4	0	2	195	0.03791390132738523	133	10	0	0	58	0.05950770821671738	138	16	0	0	36	0.0813477870753318	92	4	0	2	195	0.03789315686424361	120	15	0	0	58	0.08510573413610908	94	7	0	0	130	0.05886636209002916	98
	133	11	0	0	49	0.06404296458710074	118	10	0	0	104	0.06521861356101055	93	3	0	2	195	0.029126739409661317	131	12	0	0	58	0.06902767690941898	142	17	0	0	36	0.08308599975145642	93	3	0	2	195	0.029114943814790708	120	15	0	0	58	0.08510573413610908	94	6	0	0	131	0.052130729339288515	97
	135	10	0	0	49	0.05886011847037375	118	9	0	0	105	0.06020227768460866	90	3	0	2	198	0.029996482306090283	130	13	0	0	58	0.07350618672222402	146	16	0	0	36	0.07833499727988674	90	3	0	2	198	0.029983502301885158	119	16	0	0	58	0.08905969266690282	92	7	0	0	132	0.059843060719280576	95
	137	9	0	0	49	0.0535367953071892	112	11	0	0	109	0.07262532605456677	90	3	0	2	198	0.029996482306090283	72	11	0	0	119	0.0962471546507109	150	16	0	0	36	0.07690395385741595	90	3	0	2	198	0.029983502301885158	119	13	0	0	61	0.0778921332835157	90	7	0	0	134	0.06085120495919348	93
	134	11	0	0	50	0.06368248074152785	110	10	0	0	112	0.06868858130405965	85	4	0	2	202	0.04058367554718536	72	10	0	0	120	0.09103147460334281	150	17	0	0	36	0.08013498547582382	85	4	0	2	202	0.040557636495825604	119	13	0	0	61	0.0778921332835157	90	7	0	0	134	0.06085120495919348	90
	132	13	0	0	50	0.07277793902373704	103	12	0	0	117	0.0816583847366816	84	5	0	2	202	0.049410067562346935	71	10	0	0	121	0.09179213922157652	151	16	0	0	36	0.07655368622236453	84	5	0	2	202	0.04936986020362967	120	11	0	0	62	0.06886971858650409	89	7	0	0	135	0.061367511344782466	89
	71	8	0	0	116	0.07981556257820782	101	13	0	0	118	0.08708869597768241	81	5	0	2	205	0.05089584451636329	71	8	0	0	123	0.07967453502883304	150	18	0	0	37	0.08322169469101283	81	5	0	2	205	0.05085129651181424	119	12	0	0	62	0.07371293008059114	88	7	0	0	136	0.061892218843159034	86
	69	8	0	0	118	0.0813477870753318	97	15	0	0	120	0.09718945730819288	80	5	0	2	206	0.05141074166720337	69	8	0	0	125	0.08119570707871783	152	18	0	0	37	0.08250523863019865	80	5	0	2	206	0.05136460847308377	70	6	0	0	117	0.0653489946871226	86	7	0	0	138	0.06296760018403226	82
	66	9	0	0	120	0.09019655252441809	91	15	0	0	126	0.10066699561598792	81	4	0	2	206	0.04228301873183571	71	6	0	0	125	0.06495898520557118	155	16	0	0	37	0.07518163645551705	81	4	0	2	206	0.04225312442204621	69	6	0	0	118	0.06603801979029451	86	6	0	0	139	0.055924951806256784	80
	65	10	0	0	120	0.0968270840644814	90	15	0	0	127	0.10126450704151085	75	4	0	2	212	0.04511266333593316	68	5	0	0	129	0.05841530097041411	157	15	0	0	37	0.07117929655811436	75	4	0	2	212	0.045075420145077136	67	5	0	0	121	0.05884092853903452	86	6	0	0	139	0.055924951806256784	79
	64	9	0	0	122	0.09188374040202593	90	15	0	0	127	0.10126450704151085	75	4	0	2	212	0.04511266333593316	63	6	0	0	133	0.07087155098736557	155	16	0	0	38	0.07518163645551705	75	4	0	2	212	0.045075420145077136	67	5	0	0	121	0.05884092853903452	84	6	0	0	141	0.056958054182736154	78
	62	10	0	0	123	0.09939636006016744	90	14	0	0	128	0.09750090193424563	68	4	0	2	219	0.048923939504943156	61	6	0	0	135	0.07251046264795044	155	17	0	0	38	0.07838540277358137	68	4	0	2	219	0.048874730917862486	67	5	0	0	121	0.05884092853903452	82	5	0	0	144	0.0502095654774608	79
	59	10	0	0	126	0.10206755192111273	89	12	0	0	131	0.08962580026938295	68	4	0	2	219	0.048923939504943156	61	6	0	0	135	0.07251046264795044	156	17	0	0	38	0.078043840764482	68	4	0	2	219	0.048874730917862486	67	3	0	0	123	0.038750789220409955	82	5	0	0	144	0.0502095654774608	76
	60	9	0	0	126	0.09541813845633453	89	10	0	0	133	0.07969259799984889	66	6	0	2	219	0.06864680579796814	61	6	0	0	135	0.07251046264795044	154	20	0	0	39	0.08754258868260253	66	6	0	2	219	0.06853934292765228	66	2	0	0	125	0.027460257029862788	82	5	0	0	144	0.0502095654774608	75
	58	10	0	0	127	0.1029803816819688	85	10	0	0	137	0.08216483766986912	63	6	0	2	222	0.07099349296834366	61	6	0	0	135	0.07251046264795044	119	16	0	0	79	0.08939926484634547	63	6	0	2	222	0.07087155098736557	66	2	0	0	125	0.027460257029862788	81	5	0	0	145	0.050707957576267	76
	58	9	0	0	128	0.09726739623956442	83	10	0	0	139	0.0834533752367879	64	5	0	2	222	0.061285721327390574	60	6	0	0	136	0.07335659675675227	110	18	0	0	86	0.10014551858577309	64	5	0	2	222	0.06119969523851714	65	2	0	0	126	0.027839698312439837	75	5	0	0	151	0.053911678755103644	75
	59	8	0	0	128	0.08986118654418912	83	9	0	0	140	0.07778658581350364	63	6	0	2	222	0.07099349296834366	58	6	0	0	138	0.07510475973536551	106	18	0	0	90	0.10213368552864067	63	6	0	2	222	0.07087155098736557	65	2	0	0	126	0.027839698312439837	75	5	0	0	151	0.053911678755103644	75
	59	8	0	0	128	0.08986118654418912	82	9	0	0	141	0.07843025727227783	59	4	0	2	228	0.0548603263038055	57	6	0	0	139	0.07600784042834373	106	16	0	0	92	0.09572809599170584	59	4	0	2	228	0.054786843654198565	62	2	0	0	129	0.029042996556896964	72	5	0	0	154	0.05566431837940905	74
	59	7	0	0	129	0.08256664268273299	77	9	0	0	146	0.08179976357659685	59	4	0	2	228	0.0548603263038055	57	6	0	0	139	0.07600784042834373	105	14	0	0	95	0.08891064056399728	59	4	0	2	228	0.054786843654198565	62	2	0	0	129	0.029042996556896964	71	5	0	0	155	0.056273086301984084	72
	60	6	0	0	129	0.073495738360312	77	9	0	0	146	0.08179976357659685	59	4	0	2	228	0.0548603263038055	55	7	0	0	140	0.08614907232819873	102	15	0	0	97	0.09428616898735216	59	4	0	2	228	0.054786843654198565	62	2	0	0	129	0.029042996556896964	71	5	0	0	155	0.056273086301984084	72
	60	6	0	0	129	0.073495738360312	75	8	0	0	149	0.07690395385741595	56	4	0	2	231	0.05716342196975039	55	7	0	0	140	0.08614907232819873	100	14	0	0	100	0.09157777379252557	56	4	0	2	231	0.05707834411317068	60	2	0	0	131	0.02990404699750451	70	5	0	0	156	0.05689474019042489	71
	58	6	0	0	131	0.0752572020189886	73	7	0	0	152	0.07135843335942052	58	2	0	2	231	0.030912354299707193	57	5	0	0	140	0.06673521257543012	96	15	0	0	103	0.09758698943511974	58	2	0	2	231	0.0308903252118428	60	2	0	0	131	0.02990404699750451	70	5	0	0	156	0.05689474019042489	72
	56	5	0	0	134	0.06772863788606674	73	7	0	0	152	0.07135843335942052	58	2	0	2	231	0.030912354299707193	58	4	0	0	140	0.05553060332363527	97	13	0	0	104	0.0891722939553278	58	2	0	2	231	0.0308903252118428	60	2	0	0	131	0.02990404699750451	67	5	0	0	159	0.05884092853903452	70
	56	5	0	0	134	0.06772863788606674	72	7	0	0	153	0.07206401341546262	58	2	0	2	231	0.030912354299707193	56	4	0	0	142	0.05707834411317068	96	14	0	0	104	0.09380839929695717	58	2	0	2	231	0.0308903252118428	59	2	0	0	132	0.030353782119774478	68	4	0	0	159	0.04871408402644582	71
	56	5	0	0	134	0.06772863788606674	72	7	0	0	153	0.07206401341546262	54	2	0	2	235	0.032937043282184816	55	3	0	0	144	0.04589907469202878	95	13	0	0	106	0.09031002275616758	54	2	0	2	235	0.03290987083916069	58	3	0	0	132	0.04375763867209171	68	4	0	0	159	0.04871408402644582	69
	56	5	0	0	134	0.06772863788606674	73	5	0	0	154	0.05532108898233222	54	2	0	2	235	0.032937043282184816	55	3	0	0	144	0.04589907469202878	95	11	0	0	108	0.0812088175938094	54	2	0	2	235	0.03290987083916069	58	3	0	0	132	0.04375763867209171	65	5	0	0	161	0.06021022749095151	68
	56	5	0	0	134	0.06772863788606674	71	5	0	0	156	0.05654698476086416	54	2	0	2	235	0.032937043282184816	55	3	0	0	144	0.04589907469202878	94	11	0	0	109	0.08177640860488959	54	2	0	2	235	0.03290987083916069	55	3	0	0	135	0.04571896408503815	65	5	0	0	161	0.06021022749095151	66
	56	5	0	0	134	0.06772863788606674	71	5	0	0	156	0.05654698476086416	54	2	0	2	235	0.032937043282184816	55	3	0	0	144	0.04589907469202878	94	11	0	0	109	0.08177640860488959	54	2	0	2	235	0.03290987083916069	55	3	0	0	135	0.04571896408503815	63	4	0	0	164	0.05179514451594394	66
	54	5	0	0	136	0.0695454428173584	71	5	0	0	156	0.05654698476086416	52	2	0	2	237	0.03405142516055331	52	3	0	0	147	0.048071304399555384	92	10	0	0	112	0.07782421336120714	52	2	0	2	237	0.034021072021641896	52	2	0	0	139	0.033918894985610494	63	4	0	0	164	0.05179514451594394	65
	52	5	0	0	138	0.07145646612364123	70	5	0	0	157	0.057179941436163784	51	2	0	2	238	0.0346371472664834	52	2	0	0	148	0.034021072021641896	90	10	0	0	114	0.07898801707640217	51	2	0	2	238	0.034605016324144526	51	2	0	0	140	0.03449659803130704	59	4	0	0	168	0.05454381802069291	65
	52	5	0	0	138	0.07145646612364123	69	5	0	0	158	0.05782679929443881	51	2	0	2	238	0.0346371472664834	51	2	0	0	149	0.034605016324144526	88	8	0	0	118	0.0685936243308259	51	2	0	2	238	0.034605016324144526	50	2	0	0	141	0.03509396850854526	59	4	0	0	168	0.05454381802069291	65
	52	5	0	0	138	0.07145646612364123	69	5	0	0	158	0.05782679929443881	51	2	0	2	238	0.0346371472664834	51	2	0	0	149	0.034605016324144526	89	7	0	0	118	0.06156375594540291	51	2	0	2	238	0.034605016324144526	50	2	0	0	141	0.03509396850854526	58	4	0	0	169	0.055275183596733155	64
	53	4	0	0	138	0.059661771800431446	68	5	0	0	159	0.058488000718757975	47	2	0	2	242	0.037194356318702694	51	2	0	0	149	0.034605016324144526	90	6	0	0	118	0.05410925831531886	47	2	0	2	242	0.03715354492310049	49	2	0	0	142	0.03571200224264088	58	4	0	0	169	0.055275183596733155	64
	51	3	0	0	141	0.04890775973671712	68	5	0	0	159	0.058488000718757975	47	2	0	2	242	0.037194356318702694	51	2	0	0	149	0.034605016324144526	88	6	0	0	120	0.05508277272464413	47	2	0	2	242	0.03715354492310049	49	2	0	0	142	0.03571200224264088	58	4	0	0	169	0.055275183596733155	61
	51	3	0	0	141	0.04890775973671712	68	5	0	0	159	0.058488000718757975	47	2	0	2	242	0.037194356318702694	51	2	0	0	149	0.034605016324144526	89	5	0	0	120	0.04708029894505034	47	2	0	2	242	0.03715354492310049	47	2	0	0	144	0.03701437658172979	57	4	0	0	170	0.056025510296718116	61
	51	3	0	0	141	0.04890775973671712	68	4	0	0	160	0.048923939504943156	47	2	0	2	242	0.037194356318702694	48	2	0	0	152	0.03648224820263919	87	4	0	0	123	0.039759313255709916	47	2	0	2	242	0.03715354492310049	47	2	0	0	144	0.03701437658172979	56	3	0	0	172	0.045046472867256666	61
	51	3	0	0	141	0.04890775973671712	68	4	0	0	160	0.048923939504943156	47	2	0	2	242	0.037194356318702694	48	2	0	0	152	0.03648224820263919	81	4	0	0	129	0.04225312442204621	47	2	0	2	242	0.03715354492310049	46	2	0	0	145	0.03770105853445018	56	3	0	0	172	0.045046472867256666	58
	49	3	0	0	143	0.050529298760576484	67	4	0	0	161	0.04952061309633683	45	2	0	2	244	0.03861842976022443	46	2	0	0	154	0.03784969643061631	81	3	0	0	130	0.03292814542911922	45	2	0	2	244	0.038572085929163384	46	2	0	0	145	0.03770105853445018	56	3	0	0	172	0.045046472867256666	58
	48	3	0	0	144	0.05138016365193319	67	3	0	0	162	0.0388814569391871	45	2	0	2	244	0.03861842976022443	46	2	0	0	154	0.03784969643061631	77	4	0	0	133	0.044094313468471716	45	2	0	2	244	0.038572085929163384	44	2	0	0	147	0.03915187567400453	55	3	0	0	173	0.04571896408503815	56
	46	3	0	0	146	0.05316869500690953	59	3	0	0	170	0.043330078154500094	45	2	0	2	244	0.03861842976022443	45	2	0	0	155	0.038572085929163384	75	4	0	0	135	0.045075420145077136	45	2	0	2	244	0.038572085929163384	44	2	0	0	147	0.03915187567400453	55	3	0	0	173	0.04571896408503815	56
	46	3	0	0	146	0.05316869500690953	59	3	0	0	170	0.043330078154500094	44	2	0	2	245	0.03937168691145389	45	2	0	0	155	0.038572085929163384	75	4	0	0	135	0.045075420145077136	44	2	0	2	245	0.03932219881705542	42	2	0	0	149	0.040715655016461016	56	2	0	0	173	0.031786885093973774	55
	46	3	0	0	146	0.05316869500690953	57	2	0	0	173	0.0313949785629858	43	2	0	2	246	0.040154555395120875	45	2	0	0	155	0.038572085929163384	77	2	0	0	135	0.02390712422082885	43	2	0	2	246	0.04010163198372777	42	2	0	0	149	0.040715655016461016	52	3	0	0	176	0.04785848299389526	55
	46	2	0	0	147	0.03789315686424361	57	2	0	0	173	0.0313949785629858	43	2	0	2	246	0.040154555395120875	45	2	0	0	155	0.038572085929163384	76	2	0	0	136	0.02419533210899138	43	2	0	2	246	0.04010163198372777	42	2	0	0	149	0.040715655016461016	51	3	0	0	177	0.04861530132181928	55
	46	2	0	0	147	0.03789315686424361	56	2	0	0	174	0.03189281081218271	43	2	0	2	246	0.040154555395120875	45	2	0	0	155	0.038572085929163384	74	2	0	0	138	0.024793019159759767	43	2	0	2	246	0.04010163198372777	42	2	0	0	149	0.040715655016461016	49	3	0	0	179	0.05020024789862046	55
	45	2	0	0	148	0.03861842976022443	55	2	0	0	175	0.03240657548023208	43	2	0	2	246	0.040154555395120875	43	1	0	0	158	0.021576922351521814	73	3	0	0	138	0.03607269507799609	43	2	0	2	246	0.04010163198372777	42	2	0	0	149	0.040715655016461016	50	2	0	0	179	0.03509396850854526	51
	45	2	0	0	148	0.03861842976022443	54	2	0	0	176	0.032937043282184816	43	2	0	2	246	0.040154555395120875	43	1	0	0	158	0.021576922351521814	72	3	0	0	139	0.03650808400812729	43	2	0	2	246	0.04010163198372777	41	2	0	0	150	0.04154392899339317	50	2	0	0	179	0.03509396850854526	50
	45	2	0	0	148	0.03861842976022443	54	2	0	0	176	0.032937043282184816	43	2	0	2	246	0.040154555395120875	43	1	0	0	158	0.021576922351521814	71	3	0	0	140	0.03695400199065062	43	2	0	2	246	0.04010163198372777	41	2	0	0	150	0.04154392899339317	50	2	0	0	179	0.03509396850854526	50
	45	2	0	0	148	0.03861842976022443	54	2	0	0	176	0.032937043282184816	41	2	0	2	248	0.041816277064666785	42	1	0	0	159	0.022050963770594383	71	3	0	0	140	0.03695400199065062	41	2	0	2	248	0.041755466918282025	41	2	0	0	150	0.04154392899339317	50	2	0	0	179	0.03509396850854526	49
	45	2	0	0	148	0.03861842976022443	54	2	0	0	176	0.032937043282184816	41	2	0	2	248	0.041816277064666785	41	1	0	0	160	0.022546205427867394	68	3	0	0	143	0.038358838612886456	41	2	0	2	248	0.041755466918282025	40	2	0	0	151	0.042405502230714896	50	2	0	0	179	0.03509396850854526	48
	44	2	0	0	149	0.03937168691145389	53	2	0	0	177	0.0334850349228564	41	2	0	2	248	0.041816277064666785	41	1	0	0	160	0.022546205427867394	67	3	0	0	144	0.03885087730878533	41	2	0	2	248	0.041755466918282025	40	2	0	0	151	0.042405502230714896	48	2	0	0	181	0.03635176078758554	47
	43	2	0	0	150	0.040154555395120875	53	2	0	0	177	0.0334850349228564	41	2	0	2	248	0.041816277064666785	41	1	0	0	160	0.022546205427867394	67	3	0	0	144	0.03885087730878533	41	2	0	2	248	0.041755466918282025	40	2	0	0	151	0.042405502230714896	47	2	0	0	182	0.03701437658172979	47
	40	2	0	0	153	0.04269906445268498	51	2	0	0	179	0.0346371472664834	41	2	0	2	248	0.041816277064666785	41	1	0	0	160	0.022546205427867394	65	3	0	0	146	0.03987333425105584	41	2	0	2	248	0.041755466918282025	39	2	0	0	152	0.04330231661814998	47	2	0	0	182	0.03701437658172979	47
	40	2	0	0	153	0.04269906445268498	51	2	0	0	179	0.0346371472664834	39	1	0	2	251	0.023625675700726698	41	1	0	0	160	0.022546205427867394	64	3	0	0	147	0.04040474701082206	39	1	0	2	251	0.023606209571846625	39	2	0	0	152	0.04330231661814998	44	2	0	0	185	0.03915187567400453	47
	40	2	0	0	153	0.04269906445268498	51	2	0	0	179	0.0346371472664834	39	1	0	2	251	0.023625675700726698	40	1	0	0	161	0.02306409391807374	64	3	0	0	147	0.04040474701082206	39	1	0	2	251	0.023606209571846625	37	2	0	0	154	0.045210141364769946	44	2	0	0	185	0.03915187567400453	46
	40	2	0	0	153	0.04269906445268498	48	3	0	0	181	0.05138016365193319	39	1	0	2	251	0.023625675700726698	40	1	0	0	161	0.02306409391807374	62	3	0	0	149	0.04151062129017455	39	1	0	2	251	0.023606209571846625	37	2	0	0	154	0.045210141364769946	44	2	0	0	185	0.03915187567400453	46
	40	2	0	0	153	0.04269906445268498	48	3	0	0	181	0.05138016365193319	39	1	0	2	251	0.023625675700726698	40	1	0	0	161	0.02306409391807374	62	3	0	0	149	0.04151062129017455	39	1	0	2	251	0.023606209571846625	37	2	0	0	154	0.045210141364769946	43	1	0	0	187	0.02152664074432539	46
	39	3	0	0	153	0.06050780733695511	48	3	0	0	181	0.05138016365193319	39	1	0	2	251	0.023625675700726698	38	1	0	0	163	0.02417428213570991	62	3	0	0	149	0.04151062129017455	39	1	0	2	251	0.023606209571846625	37	2	0	0	154	0.045210141364769946	43	1	0	0	187	0.02152664074432539	46
	39	3	0	0	153	0.06050780733695511	47	3	0	0	182	0.05225949442072727	39	1	0	2	251	0.023625675700726698	38	1	0	0	163	0.02417428213570991	61	3	0	0	150	0.04208623935929869	39	1	0	2	251	0.023606209571846625	37	2	0	0	154	0.045210141364769946	42	2	0	0	187	0.040715655016461016	45
	39	3	0	0	153	0.06050780733695511	47	3	0	0	182	0.05225949442072727	37	1	0	2	253	0.024793019159759767	38	1	0	0	163	0.02417428213570991	62	1	0	0	151	0.015314085890422512	37	1	0	2	253	0.02477020868500142	36	2	0	0	155	0.04622577003455414	42	2	0	0	187	0.040715655016461016	44
	39	3	0	0	153	0.06050780733695511	47	3	0	0	182	0.05225949442072727	37	1	0	2	253	0.024793019159759767	38	1	0	0	163	0.02417428213570991	62	1	0	0	151	0.015314085890422512	37	1	0	2	253	0.02477020868500142	34	2	0	0	157	0.04839325420652037	41	1	0	0	189	0.022487725139364468	44
	38	2	0	0	155	0.044579556577191204	44	3	0	0	185	0.05508277272464413	37	1	0	2	253	0.024793019159759767	38	1	0	0	163	0.02417428213570991	61	1	0	0	152	0.015551844676695889	37	1	0	2	253	0.02477020868500142	34	2	0	0	157	0.04839325420652037	41	1	0	0	189	0.022487725139364468	42
	38	2	0	0	155	0.044579556577191204	44	3	0	0	185	0.05508277272464413	38	0	0	2	253	0	38	1	0	0	163	0.02417428213570991	61	1	0	0	152	0.015551844676695889	38	0	0	2	253	0	34	2	0	0	157	0.04839325420652037	41	1	0	0	189	0.022487725139364468	42
	38	2	0	0	155	0.044579556577191204	44	3	0	0	185	0.05508277272464413	38	0	0	2	253	0	37	1	0	0	164	0.02477020868500142	58	1	0	0	155	0.016311483611966084	38	0	0	2	253	0	34	2	0	0	157	0.04839325420652037	41	1	0	0	189	0.022487725139364468	42
	37	2	0	0	156	0.04558224887350476	42	3	0	0	187	0.05713552807118948	38	0	0	2	253	0	37	1	0	0	164	0.02477020868500142	58	1	0	0	155	0.016311483611966084	38	0	0	2	253	0	32	2	0	0	159	0.05076153665290852	40	1	0	0	190	0.02300083805962724	42
	37	2	0	0	156	0.04558224887350476	42	3	0	0	187	0.05713552807118948	36	0	0	2	255	0	37	1	0	0	164	0.02477020868500142	58	1	0	0	155	0.016311483611966084	36	0	0	2	255	0	32	2	0	0	159	0.05076153665290852	40	1	0	0	190	0.02300083805962724	41
	37	2	0	0	156	0.04558224887350476	42	3	0	0	187	0.05713552807118948	36	0	0	2	255	0	36	1	0	0	165	0.025396074143815128	58	1	0	0	155	0.016311483611966084	36	0	0	2	255	0	32	2	0	0	159	0.05076153665290852	40	1	0	0	190	0.02300083805962724	41
	37	2	0	0	156	0.04558224887350476	41	3	0	0	188	0.0582184883391346	36	0	0	2	255	0	36	1	0	0	165	0.025396074143815128	57	1	0	0	156	0.01658142409472081	36	0	0	2	255	0	32	2	0	0	159	0.05076153665290852	37	2	0	0	192	0.045210141364769946	41
	37	2	0	0	156	0.04558224887350476	42	2	0	0	188	0.04096878834818084	36	0	0	2	255	0	36	1	0	0	165	0.025396074143815128	56	1	0	0	157	0.016860428808920906	36	0	0	2	255	0	32	2	0	0	159	0.05076153665290852	37	2	0	0	192	0.045210141364769946	41
	37	2	0	0	156	0.04558224887350476	41	3	0	0	188	0.0582184883391346	34	1	0	2	256	0.02677647452436767	35	1	0	0	166	0.0260541748578283	55	1	0	0	158	0.01714896087599571	34	1	0	2	256	0.026747045753026968	32	2	0	0	159	0.05076153665290852	37	2	0	0	192	0.045210141364769946	40
	36	2	0	0	157	0.04663025439851417	41	3	0	0	188	0.0582184883391346	34	1	0	2	256	0.02677647452436767	35	1	0	0	166	0.0260541748578283	55	1	0	0	158	0.01714896087599571	34	1	0	2	256	0.026747045753026968	32	2	0	0	159	0.05076153665290852	37	2	0	0	192	0.045210141364769946	40
	36	2	0	0	157	0.04663025439851417	39	3	0	0	190	0.06050780733695511	34	1	0	2	256	0.02677647452436767	35	1	0	0	166	0.0260541748578283	53	1	0	0	160	0.017756622346867233	34	1	0	2	256	0.026747045753026968	31	2	0	0	160	0.0520288746166903	37	2	0	0	192	0.045210141364769946	40
	36	2	0	0	157	0.04663025439851417	39	3	0	0	190	0.06050780733695511	31	1	0	2	259	0.029102780370867172	35	1	0	0	166	0.0260541748578283	53	1	0	0	160	0.017756622346867233	31	1	0	2	259	0.02906390242840178	31	2	0	0	160	0.0520288746166903	34	2	0	0	195	0.04839325420652037	40
	36	2	0	0	157	0.04663025439851417	39	3	0	0	190	0.06050780733695511	31	1	0	2	259	0.029102780370867172	32	1	0	0	169	0.028248623988090252	53	1	0	0	160	0.017756622346867233	31	1	0	2	259	0.02906390242840178	31	2	0	0	160	0.0520288746166903	34	2	0	0	195	0.04839325420652037	39
	36	2	0	0	157	0.04663025439851417	39	3	0	0	190	0.06050780733695511	31	1	0	2	259	0.029102780370867172	32	1	0	0	169	0.028248623988090252	53	1	0	0	160	0.017756622346867233	31	1	0	2	259	0.02906390242840178	30	2	0	0	161	0.05335626934962251	34	2	0	0	195	0.04839325420652037	37
	36	2	0	0	157	0.04663025439851417	37	3	0	0	192	0.06297692329082008	31	1	0	2	259	0.029102780370867172	32	1	0	0	169	0.028248623988090252	53	1	0	0	160	0.017756622346867233	31	1	0	2	259	0.02906390242840178	29	2	0	0	162	0.054747387424581344	34	2	0	0	195	0.04839325420652037	38
	36	2	0	0	157	0.04663025439851417	36	3	0	0	193	0.06428520787292595	30	1	0	2	260	0.02997010382342747	31	1	0	0	170	0.02906390242840178	48	1	0	0	165	0.01948184653844916	30	1	0	2	260	0.029927184884813256	28	2	0	0	163	0.056206044507490144	33	2	0	0	196	0.04955076418431981	38
	35	2	0	0	158	0.047726636616317195	36	3	0	0	193	0.06428520787292595	29	1	0	2	261	0.0308903252118428	30	1	0	0	171	0.029927184884813256	47	1	0	0	166	0.019867781757337423	29	1	0	2	261	0.03084278491041755	28	2	0	0	163	0.056206044507490144	33	2	0	0	196	0.04955076418431981	36
	35	1	0	0	159	0.026081142170673585	35	3	0	0	194	0.06564634077652806	29	1	0	2	261	0.0308903252118428	29	1	0	0	172	0.03084278491041755	47	1	0	0	166	0.019867781757337423	29	1	0	2	261	0.03084278491041755	28	2	0	0	163	0.056206044507490144	33	2	0	0	196	0.04955076418431981	35
	35	1	0	0	159	0.026081142170673585	33	3	0	0	196	0.06853934292765228	25	1	0	2	265	0.035209147565100636	28	2	0	0	172	0.05689474019042488	47	1	0	0	166	0.019867781757337423	25	1	0	2	265	0.0351347341323515	28	2	0	0	163	0.056206044507490144	34	1	0	0	196	0.026640626643642057	35
	33	1	0	0	161	0.027509691006527438	33	3	0	0	196	0.06853934292765228	25	1	0	2	265	0.035209147565100636	27	2	0	0	173	0.05850780642147307	46	2	0	0	166	0.03784969643061631	25	1	0	2	265	0.0351347341323515	28	2	0	0	163	0.056206044507490144	34	1	0	0	196	0.026640626643642057	35
	32	1	0	0	162	0.028283952942826568	33	3	0	0	196	0.06853934292765228	25	1	0	2	265	0.035209147565100636	26	2	0	0	174	0.06021022749095151	45	2	0	0	167	0.038572085929163384	25	1	0	2	265	0.0351347341323515	28	2	0	0	163	0.056206044507490144	33	0	0	0	198	0	35
	32	1	0	0	162	0.028283952942826568	33	3	0	0	196	0.06853934292765228	25	1	0	2	265	0.035209147565100636	26	2	0	0	174	0.06021022749095151	45	2	0	0	167	0.038572085929163384	25	1	0	2	265	0.0351347341323515	26	2	0	0	165	0.05934167942858389	33	0	0	0	198	0	33
	32	1	0	0	162	0.028283952942826568	31	3	0	0	198	0.07168227907594768	25	1	0	2	265	0.035209147565100636	26	2	0	0	174	0.06021022749095151	45	2	0	0	167	0.038572085929163384	25	1	0	2	265	0.0351347341323515	26	2	0	0	165	0.05934167942858389	33	0	0	0	198	0	33
	31	1	0	0	163	0.029102780370867172	30	3	0	0	199	0.07335659675675227	25	1	0	2	265	0.035209147565100636	26	2	0	0	174	0.06021022749095151	44	2	0	0	168	0.03932219881705542	25	1	0	2	265	0.0351347341323515	26	2	0	0	165	0.05934167942858389	33	0	0	0	198	0	33
	31	1	0	0	163	0.029102780370867172	30	3	0	0	199	0.07335659675675227	25	1	0	2	265	0.035209147565100636	26	2	0	0	174	0.06021022749095151	44	2	0	0	168	0.03932219881705542	25	1	0	2	265	0.0351347341323515	26	2	0	0	165	0.05934167942858389	33	0	0	0	198	0	33
	31	1	0	0	163	0.029102780370867172	30	3	0	0	199	0.07335659675675227	25	1	0	2	265	0.035209147565100636	25	2	0	0	175	0.06200893891479982	43	2	0	0	169	0.04010163198372777	25	1	0	2	265	0.0351347341323515	26	2	0	0	165	0.05934167942858389	32	0	0	0	199	0	33
	31	1	0	0	163	0.029102780370867172	30	3	0	0	199	0.07335659675675227	25	1	0	2	265	0.035209147565100636	25	2	0	0	175	0.06200893891479982	39	2	0	0	173	0.04354901446609134	25	1	0	2	265	0.0351347341323515	26	2	0	0	165	0.05934167942858389	32	0	0	0	199	0	28
	29	1	0	0	165	0.0308903252118428	28	2	0	0	202	0.05707834411317068	25	1	0	2	265	0.035209147565100636	25	2	0	0	175	0.06200893891479982	39	2	0	0	173	0.04354901446609134	25	1	0	2	265	0.0351347341323515	25	2	0	0	166	0.06102646140819057	32	0	0	0	199	0	28
	28	1	0	0	166	0.03186838969188469	28	2	0	0	202	0.05707834411317068	23	1	0	2	267	0.03784969643061631	24	2	0	0	176	0.06391146190846647	39	2	0	0	173	0.04354901446609134	23	1	0	2	267	0.037753956004613815	25	2	0	0	166	0.06102646140819057	31	1	0	0	199	0.028920421665319145	28
	27	1	0	0	167	0.03290987083916069	29	1	0	0	202	0.0308903252118428	23	1	0	2	267	0.03784969643061631	24	2	0	0	176	0.06391146190846647	37	2	0	0	175	0.0455002647670401	23	1	0	2	267	0.037753956004613815	25	2	0	0	166	0.06102646140819057	30	1	0	0	200	0.029767547987465254	28
	27	1	0	0	167	0.03290987083916069	29	1	0	0	202	0.0308903252118428	23	1	0	2	267	0.03784969643061631	24	2	0	0	176	0.06391146190846647	37	2	0	0	175	0.0455002647670401	23	1	0	2	267	0.037753956004613815	25	2	0	0	166	0.06102646140819057	29	1	0	0	201	0.030664461921086232	27
	28	0	0	0	167	0	29	1	0	0	202	0.0308903252118428	23	1	0	2	267	0.03784969643061631	24	2	0	0	176	0.06391146190846647	37	2	0	0	175	0.0455002647670401	23	1	0	2	267	0.037753956004613815	25	1	0	0	167	0.034843751857060755	29	1	0	0	201	0.030664461921086232	27
	27	0	0	0	168	0	29	1	0	0	202	0.0308903252118428	23	1	0	2	267	0.03784969643061631	24	2	0	0	176	0.06391146190846647	37	2	0	0	175	0.0455002647670401	23	1	0	2	267	0.037753956004613815	25	1	0	0	167	0.034843751857060755	29	1	0	0	201	0.030664461921086232	27
	25	0	0	0	170	0	28	1	0	0	203	0.03186838969188469	23	1	0	2	267	0.03784969643061631	24	2	0	0	176	0.06391146190846647	37	2	0	0	175	0.0455002647670401	23	1	0	2	267	0.037753956004613815	25	1	0	0	167	0.034843751857060755	29	1	0	0	201	0.030664461921086232	27
	25	0	0	0	170	0	28	1	0	0	203	0.03186838969188469	23	1	0	2	267	0.03784969643061631	24	2	0	0	176	0.06391146190846647	36	2	0	0	176	0.04654147849675194	23	1	0	2	267	0.037753956004613815	25	1	0	0	167	0.034843751857060755	29	1	0	0	201	0.030664461921086232	26
	25	0	0	0	170	0	27	2	0	0	203	0.058711656995689906	23	1	0	2	267	0.03784969643061631	22	2	0	0	178	0.06806102973745977	36	2	0	0	176	0.04654147849675194	23	1	0	2	267	0.037753956004613815	25	1	0	0	167	0.034843751857060755	29	1	0	0	201	0.030664461921086232	26
	25	0	0	0	170	0	27	2	0	0	203	0.058711656995689906	23	1	0	2	267	0.03784969643061631	22	2	0	0	178	0.06806102973745977	35	2	0	0	177	0.047630297264905794	23	1	0	2	267	0.037753956004613815	25	1	0	0	167	0.034843751857060755	29	1	0	0	201	0.030664461921086232	25
	25	0	0	0	170	0	27	2	0	0	203	0.058711656995689906	23	1	0	2	267	0.03784969643061631	21	2	0	0	179	0.07032606137131864	32	2	0	0	180	0.051216040021419315	23	1	0	2	267	0.037753956004613815	25	1	0	0	167	0.034843751857060755	28	1	0	0	202	0.03161548292897239	25
	25	0	0	0	170	0	26	2	0	0	204	0.06043741632378153	23	1	0	2	267	0.03784969643061631	21	2	0	0	179	0.07032606137131864	31	3	0	0	180	0.07141004873937772	23	1	0	2	267	0.037753956004613815	25	1	0	0	167	0.034843751857060755	28	1	0	0	202	0.03161548292897239	25
	25	0	0	0	170	0	24	2	0	0	206	0.06419720949022317	21	2	0	2	268	0.07074421950804914	21	2	0	0	179	0.07032606137131864	32	2	0	0	180	0.051216040021419315	21	2	0	2	268	0.07032606137131864	24	1	0	0	168	0.036064590907270204	28	0	0	0	203	0	24
	25	0	0	0	170	0	23	2	0	0	207	0.06624861811011677	21	2	0	2	268	0.07074421950804914	21	2	0	0	179	0.07032606137131864	32	2	0	0	180	0.051216040021419315	21	2	0	2	268	0.07032606137131864	24	1	0	0	168	0.036064590907270204	28	0	0	0	203	0	24
	24	0	0	0	171	0	23	2	0	0	207	0.06624861811011677	20	2	0	2	269	0.0732110065158276	20	2	0	0	180	0.07273072601586948	32	1	0	0	181	0.028248623988090252	20	2	0	2	269	0.07273072601586948	23	1	0	0	169	0.03736923276516721	28	0	0	0	203	0	24
	24	0	0	0	171	0	23	2	0	0	207	0.06624861811011677	20	2	0	2	269	0.0732110065158276	20	2	0	0	180	0.07273072601586948	31	1	0	0	182	0.02906390242840178	20	2	0	2	269	0.07273072601586948	23	1	0	0	169	0.03736923276516721	25	0	0	0	206	0	24
	24	0	0	0	171	0	23	2	0	0	207	0.06624861811011677	20	2	0	2	269	0.0732110065158276	20	2	0	0	180	0.07273072601586948	31	1	0	0	182	0.02906390242840178	20	2	0	2	269	0.07273072601586948	23	1	0	0	169	0.03736923276516721	25	0	0	0	206	0	24
	24	0	0	0	171	0	23	2	0	0	207	0.06624861811011677	19	3	0	2	269	0.09760422890692029	20	2	0	0	180	0.07273072601586948	30	2	0	0	182	0.053911678755103644	19	3	0	2	269	0.0965776293382598	23	1	0	0	169	0.03736923276516721	25	0	0	0	206	0	23
	23	0	0	0	172	0	21	2	0	0	209	0.07074421950804914	19	3	0	2	269	0.09760422890692029	20	2	0	0	180	0.07273072601586948	27	2	0	0	185	0.05850780642147307	19	3	0	2	269	0.0965776293382598	22	1	0	0	170	0.038765558995839916	25	0	0	0	206	0	23
	23	0	0	0	172	0	21	2	0	0	209	0.07074421950804914	19	3	0	2	269	0.09760422890692029	20	2	0	0	180	0.07273072601586948	28	1	0	0	185	0.03181553954301365	19	3	0	2	269	0.0965776293382598	21	1	0	0	171	0.040262124260664355	25	0	0	0	206	0	22
	22	0	0	0	173	0	20	2	0	0	210	0.0732110065158276	19	3	0	2	269	0.09760422890692029	19	2	0	0	181	0.0752849693727911	28	1	0	0	185	0.03181553954301365	19	3	0	2	269	0.0965776293382598	21	1	0	0	171	0.040262124260664355	23	0	0	0	208	0	22
	22	0	0	0	173	0	20	2	0	0	210	0.0732110065158276	19	2	0	2	270	0.07584032791124505	19	2	0	0	181	0.0752849693727911	28	1	0	0	185	0.03181553954301365	19	2	0	2	270	0.0752849693727911	20	1	0	0	172	0.041868055250844326	23	0	0	0	208	0	22
	22	0	0	0	173	0	20	2	0	0	210	0.0732110065158276	19	2	0	2	270	0.07584032791124505	19	2	0	0	181	0.0752849693727911	28	1	0	0	185	0.03181553954301365	19	2	0	2	270	0.0752849693727911	20	1	0	0	172	0.041868055250844326	23	0	0	0	208	0	22
	22	0	0	0	173	0	20	2	0	0	210	0.0732110065158276	14	3	0	2	274	0.11266887572231028	19	2	0	0	181	0.0752849693727911	26	1	0	0	187	0.03395497158012509	14	3	0	2	274	0.11040339032692997	19	1	0	0	173	0.04359279991097266	23	0	0	0	208	0	22
	20	0	0	0	175	0	20	2	0	0	210	0.0732110065158276	14	3	0	2	274	0.11266887572231028	18	2	0	0	182	0.07799859836475886	26	1	0	0	187	0.03395497158012509	14	3	0	2	274	0.11040339032692997	20	0	0	0	173	0	23	0	0	0	208	0	21
	20	0	0	0	175	0	20	2	0	0	210	0.0732110065158276	14	3	0	2	274	0.11266887572231028	18	2	0	0	182	0.07799859836475886	25	2	0	0	187	0.06200893891479982	14	3	0	2	274	0.11040339032692997	20	0	0	0	173	0	23	0	0	0	208	0	21
	20	0	0	0	175	0	19	1	0	0	212	0.04450368858770989	14	3	0	2	274	0.11266887572231028	18	2	0	0	182	0.07799859836475886	23	2	0	0	189	0.06592591945745194	14	3	0	2	274	0.11040339032692997	20	0	0	0	173	0	23	0	0	0	208	0	21
	20	0	0	0	175	0	19	1	0	0	212	0.04450368858770989	15	3	0	2	274	0.1095129511685426	18	2	0	0	182	0.07799859836475886	22	2	0	0	190	0.06806102973745977	15	3	0	2	274	0.10761289275372052	21	0	0	0	173	0	23	0	0	0	208	0	20
	21	0	0	0	175	0	19	1	0	0	212	0.04450368858770989	15	3	0	2	274	0.1095129511685426	18	2	0	0	182	0.07799859836475886	23	1	0	0	190	0.037753956004613815	15	3	0	2	274	0.10761289275372052	23	0	0	0	173	0	23	0	0	0	208	0	18
	21	0	0	0	175	0	19	1	0	0	212	0.04450368858770989	15	3	0	2	274	0.1095129511685426	19	2	0	0	182	0.0752849693727911	22	1	0	0	191	0.03921268120981647	15	3	0	2	274	0.10761289275372052	24	0	0	0	173	0	22	0	0	0	209	0	17
	20	0	0	0	176	0	18	1	0	0	213	0.04654147849675194	15	3	0	2	274	0.1095129511685426	19	2	0	0	182	0.0752849693727911	22	1	0	0	191	0.03921268120981647	15	3	0	2	274	0.10761289275372052	26	0	0	0	173	0	22	0	0	0	209	0	18
	20	0	0	0	176	0	18	1	0	0	213	0.04654147849675194	15	3	0	2	274	0.1095129511685426	19	2	0	0	182	0.0752849693727911	23	0	0	0	191	0	15	3	0	2	274	0.10761289275372052	28	0	0	0	173	0	22	0	0	0	209	0	18
	20	0	0	0	176	0	17	1	0	0	214	0.048769943645092226	16	3	0	2	274	0.10640385013468012	21	2	0	0	182	0.07032606137131864	23	0	0	0	191	0	16	3	0	2	274	0.10479466293478924	27	0	0	0	174	0	22	0	0	0	209	0	18
	20	0	0	0	176	0	17	1	0	0	214	0.048769943645092226	17	3	0	2	274	0.10337180810103189	20	2	0	0	183	0.07273072601586948	23	0	0	0	191	0	17	3	0	2	274	0.10199702152511263	30	0	0	0	174	0	22	0	0	0	209	0	18
	21	0	0	0	176	0	17	1	0	0	214	0.048769943645092226	20	2	0	2	274	0.0732110065158276	20	1	0	0	184	0.04248757100692264	23	0	0	0	191	0	20	2	0	2	274	0.07273072601586948	28	0	0	0	176	0	22	0	0	0	209	0	18
	21	0	0	0	176	0	15	1	0	0	216	0.053911678755103644	21	3	0	2	274	0.09227576632115161	20	1	0	0	185	0.04248757100692264	23	0	0	0	191	0	21	3	0	2	274	0.09148902977704423	29	0	0	0	176	0	23	0	0	0	209	0	18
	20	0	0	0	178	0	15	1	0	0	216	0.053911678755103644	19	4	0	2	276	0.11235940238559786	20	1	0	0	185	0.04248757100692264	21	0	0	0	193	0	19	4	0	2	276	0.11084606817647785	30	0	0	0	176	0	24	0	0	0	209	0	18
	20	0	0	0	179	0	15	1	0	0	216	0.053911678755103644	21	4	0	2	276	0.1075514748369483	21	1	0	0	185	0.04078603045519876	21	0	0	0	193	0	21	4	0	2	276	0.10637292323591152	30	0	0	0	176	0	24	0	0	0	209	0	18
	20	0	0	0	179	0	14	2	0	0	216	0.09189526735238694	24	4	0	2	276	0.1007045576036644	21	1	0	0	185	0.04078603045519876	21	0	0	0	193	0	24	4	0	2	276	0.0998657065285997	31	0	0	0	177	0	24	0	0	0	209	0	17
	19	0	0	0	180	0	14	2	0	0	216	0.09189526735238694	26	4	0	2	276	0.09644972257907841	22	1	0	0	185	0.03921268120981647	21	0	0	0	193	0	26	4	0	2	276	0.0957677651517369	31	0	0	0	177	0	24	0	0	0	209	0	17
	19	1	0	0	180	0.04450368858770989	14	2	0	0	216	0.09189526735238694	26	4	0	2	276	0.09644972257907841	22	1	0	0	185	0.03921268120981647	21	0	0	0	193	0	26	4	0	2	276	0.0957677651517369	30	1	0	0	177	0.029767547987465254	26	0	0	0	209	0	18
	19	1	0	0	180	0.04450368858770989	14	3	0	0	216	0.11266887572231028	29	4	0	2	276	0.09055808902084779	22	1	0	0	185	0.03921268120981647	21	0	0	0	193	0	29	4	0	2	276	0.09004581917717126	29	2	0	0	178	0.054747387424581344	29	0	0	0	209	0	18
	21	1	0	0	180	0.04091210408643777	14	3	0	0	216	0.11266887572231028	31	4	0	2	276	0.08694804132066727	23	1	0	0	185	0.037753956004613815	21	0	0	0	193	0	31	4	0	2	276	0.08651872747993233	25	3	0	0	181	0.08055180841839434	28	1	0	0	209	0.03161548292897239	20
	22	1	0	0	180	0.03932219881705542	14	4	0	0	216	0.12409720951093159	32	4	0	2	276	0.08523355488612856	24	1	0	0	186	0.036398065945422275	21	0	0	0	193	0	32	4	0	2	276	0.08483906162393463	25	4	0	0	181	0.09493156350035356	27	1	0	0	210	0.03262540068367669	23
	22	1	0	0	180	0.03932219881705542	14	4	0	0	216	0.12409720951093159	30	3	0	2	280	0.07335659675675227	23	2	0	0	187	0.06592591945745194	21	0	0	0	193	0	30	3	0	2	280	0.07305850870116463	26	3	0	0	181	0.07872164716851536	27	1	0	0	210	0.03262540068367669	24
	21	1	0	0	181	0.04091210408643777	14	3	0	0	218	0.11266887572231028	31	3	0	2	280	0.07168227907594768	22	2	0	0	188	0.06806102973745977	21	0	0	0	193	0	31	3	0	2	280	0.07141004873937772	26	5	0	0	181	0.1038605220385079	27	1	0	0	210	0.03262540068367669	26
	21	2	0	0	181	0.07074421950804914	14	3	0	0	218	0.11266887572231028	31	3	0	2	280	0.07168227907594768	22	3	0	0	188	0.08908404404973357	20	1	0	0	193	0.04248757100692264	31	3	0	2	280	0.07141004873937772	26	5	0	0	182	0.1038605220385079	28	1	0	0	210	0.03161548292897239	25
	21	2	0	0	181	0.07074421950804914	14	3	0	0	218	0.11266887572231028	32	2	0	2	280	0.05134093422601056	24	3	0	0	188	0.08455659200658489	20	1	0	0	193	0.04248757100692264	32	2	0	2	280	0.051216040021419315	24	6	0	0	183	0.11358948620063831	29	1	0	0	210	0.030664461921086232	26
	23	3	0	0	181	0.08738973000471392	14	3	0	0	218	0.11266887572231028	34	1	0	2	280	0.02677647452436767	25	3	0	0	188	0.08243087874563197	20	1	0	0	193	0.04248757100692264	34	1	0	2	280	0.026747045753026968	26	6	0	0	183	0.11149140092705552	30	1	0	0	210	0.029767547987465254	26
	23	4	0	0	181	0.1029281963379709	15	4	0	0	218	0.12193808817460533	34	2	0	2	280	0.048874730917862486	24	4	0	0	188	0.0998657065285997	20	1	0	0	193	0.04248757100692264	34	2	0	2	280	0.048769943645092226	28	6	0	0	183	0.10908966169528775	31	1	0	0	213	0.028920421665319145	29
	23	4	0	0	181	0.1029281963379709	14	4	0	0	219	0.12409720951093159	33	3	0	2	280	0.06853934292765228	25	4	0	0	188	0.0977895151295145	19	1	0	0	194	0.04433296345736698	33	3	0	2	280	0.06831050601579369	30	5	0	0	183	0.09786496347769828	31	1	0	0	213	0.028920421665319145	31
	24	4	0	0	181	0.1007045576036644	15	4	0	0	219	0.12193808817460533	34	3	0	2	280	0.06706332177547684	23	5	0	0	189	0.11286757448146767	19	1	0	0	194	0.04433296345736698	34	3	0	2	280	0.06685275147882047	31	4	0	0	183	0.08496626047243482	33	1	0	0	213	0.027360315069712066	31
	24	5	0	0	181	0.11214495662158276	15	4	0	0	219	0.12193808817460533	32	3	0	2	284	0.07007779621121037	23	6	0	0	189	0.12037911201369539	19	1	0	0	194	0.04433296345736698	32	3	0	2	284	0.06982851720691266	32	4	0	0	183	0.08342093667872293	35	2	0	0	213	0.04728589611789452	30
	27	5	0	0	181	0.10634582259146255	15	4	0	0	219	0.12193808817460533	33	3	0	2	284	0.06853934292765228	25	7	0	0	189	0.12310229354168306	19	1	0	0	194	0.04433296345736698	33	3	0	2	284	0.06831050601579369	33	4	0	0	183	0.08191463457523701	39	2	0	0	213	0.04330231661814998	32
	26	6	0	0	182	0.11699745732682809	19	4	0	0	219	0.11235940238559786	34	2	0	2	284	0.048874730917862486	24	8	0	0	191	0.12756948806532664	19	1	0	0	194	0.04433296345736698	34	2	0	2	284	0.048769943645092226	34	3	0	0	183	0.06609998897178156	39	2	0	0	214	0.04330231661814998	34
	26	7	0	0	182	0.12330005559964448	19	4	0	0	219	0.11235940238559786	34	2	0	2	284	0.048874730917862486	23	10	0	0	192	0.12954340286299693	19	1	0	0	194	0.04433296345736698	34	2	0	2	284	0.048769943645092226	37	3	0	0	183	0.062225255746125675	40	2	0	0	214	0.042405502230714896	34
	26	7	0	0	183	0.12330005559964448	20	4	0	0	219	0.10993780541147362	35	2	0	2	284	0.047726636616317195	24	9	0	0	192	0.1293270477723521	19	1	0	0	194	0.04433296345736698	35	2	0	2	284	0.047630297264905794	37	3	0	0	183	0.062225255746125675	41	2	0	0	214	0.04154392899339317	35
	25	8	0	0	183	0.12861454337640754	19	5	0	0	219	0.12195629101876732	36	2	0	2	284	0.04663025439851417	26	8	0	0	192	0.1260161327351984	19	1	0	0	194	0.04433296345736698	36	2	0	2	284	0.04654147849675194	35	4	0	0	184	0.07902069232926605	42	2	0	0	214	0.040715655016461016	34
	25	8	0	0	184	0.12861454337640754	19	5	0	0	219	0.12195629101876732	36	2	0	2	284	0.04663025439851417	27	8	0	0	192	0.12509355222106763	19	2	0	0	194	0.0752849693727911	36	2	0	2	284	0.04654147849675194	38	3	0	0	184	0.061023613952346886	43	2	0	0	216	0.03991886791020293	36
	26	7	0	0	184	0.12330005559964448	19	5	0	0	220	0.12195629101876732	36	2	0	2	285	0.04663025439851417	25	10	0	0	192	0.12995984678619604	19	2	0	0	194	0.0752849693727911	36	2	0	2	285	0.04654147849675194	39	3	0	0	184	0.05986380521250822	43	3	0	0	216	0.05560759412709692	38
	27	7	0	0	184	0.12191966313020255	21	5	0	0	220	0.11809032371918475	37	3	0	2	285	0.06297692329082008	26	10	0	0	192	0.12989743388311695	20	2	0	0	194	0.07273072601586948	37	3	0	2	285	0.06281071249807482	38	5	0	0	184	0.08651343664124578	44	3	0	0	216	0.054631043011966814	38
	28	7	0	0	184	0.12050950139507145	21	5	0	0	220	0.11809032371918475	37	3	0	2	285	0.06297692329082008	26	10	0	0	192	0.12989743388311695	21	2	0	0	194	0.07032606137131864	37	3	0	2	285	0.06281071249807482	40	5	0	0	184	0.08393829319024121	46	3	0	0	216	0.052772356649958545	38
	29	7	0	0	184	0.11907955731453215	22	5	0	0	220	0.1161099940422759	38	3	0	2	285	0.061718670640763404	28	9	0	0	192	0.1273449281823428	21	2	0	0	194	0.07032606137131864	38	3	0	2	285	0.06156445154206448	39	5	0	0	185	0.0852115014053026	47	3	0	0	216	0.0518874729851494	39
	30	7	0	0	185	0.11763808476351455	21	6	0	0	220	0.1250305633035422	37	5	0	2	285	0.08954104119701677	28	9	0	0	192	0.1273449281823428	21	2	0	0	194	0.07032606137131864	37	5	0	2	285	0.08916325696381819	39	5	0	0	185	0.0852115014053026	46	4	0	0	217	0.06574841635241112	40
	31	8	0	0	185	0.12189665167215631	21	6	0	0	220	0.1250305633035422	36	5	0	2	286	0.09103147460334281	29	9	0	0	192	0.12659013944640954	21	1	0	0	196	0.04078603045519876	36	5	0	2	286	0.09062563486992459	39	5	0	0	185	0.0852115014053026	50	3	0	0	217	0.04939554363333834	44
	31	9	0	0	186	0.12613004319294083	21	6	0	0	220	0.1250305633035422	36	6	0	2	286	0.10096446288307453	32	9	0	0	192	0.12394055537362794	22	1	0	0	196	0.03921268120981647	36	6	0	2	286	0.10043515654120928	40	6	0	0	185	0.09349042805281957	52	3	0	0	217	0.04785848299389526	44
	31	10	0	0	186	0.12913881770472585	19	9	0	0	220	0.1309646786484871	33	6	0	2	289	0.10553491407449586	34	8	0	0	192	0.11723353066027174	25	1	0	0	196	0.0351347341323515	33	6	0	2	289	0.10487682543611734	41	6	0	0	185	0.09226218916625473	56	3	0	0	218	0.045046472867256666	44
	30	10	0	0	187	0.12985966928666764	22	9	0	0	220	0.1319411286100324	34	6	0	2	289	0.1039827450689604	35	10	0	0	192	0.12466355637287062	27	1	0	0	196	0.032850889122945204	34	6	0	2	289	0.10337180810103189	41	8	0	0	185	0.10679695447209864	57	4	0	0	218	0.056025510296718116	47
	32	9	0	0	187	0.1251093738058724	21	10	0	0	220	0.1312059148823805	33	7	0	2	289	0.11330686174551391	37	10	0	0	192	0.12288423601637613	28	1	0	0	196	0.03181553954301365	33	7	0	2	289	0.11249976609425538	40	8	0	0	186	0.10786979989959716	57	4	0	0	219	0.056025510296718116	49
	33	9	0	0	187	0.12405553122695347	23	9	0	0	221	0.13179572035243667	33	7	0	2	289	0.11330686174551391	38	11	0	0	192	0.12525727519330254	30	1	0	0	196	0.029927184884813256	33	7	0	2	289	0.11249976609425538	40	8	0	0	186	0.10786979989959716	57	4	0	0	219	0.056025510296718116	49
	34	9	0	0	187	0.12297546462074017	23	9	0	0	222	0.13179572035243667	33	7	0	2	289	0.11330686174551391	38	13	0	0	193	0.12953068264214945	30	1	0	0	197	0.029927184884813256	33	7	0	2	289	0.11249976609425538	38	10	0	0	186	0.11888659533707567	55	5	0	0	221	0.06806102973745978	53
	34	7	0	0	189	0.11187641752560865	24	10	0	0	223	0.13219268974807824	33	7	0	2	289	0.11330686174551391	39	12	0	0	194	0.1271146257968079	31	1	0	0	197	0.02906390242840178	33	7	0	2	289	0.11249976609425538	40	8	0	0	186	0.10786979989959716	57	5	0	0	221	0.06634300017151257	55
	34	7	0	0	189	0.11187641752560865	24	11	0	0	223	0.13192390091201714	34	6	0	2	289	0.1039827450689604	39	12	0	0	195	0.1271146257968079	35	1	0	0	197	0.0260541748578283	34	6	0	2	289	0.10337180810103189	40	8	0	0	186	0.10786979989959716	56	6	0	0	221	0.0763760967561453	56
	34	7	0	0	189	0.11187641752560865	25	11	0	0	223	0.13224227878987369	33	5	0	2	292	0.09575360719139486	41	10	0	0	195	0.11907286651746227	36	1	0	0	197	0.025396074143815128	33	5	0	2	292	0.09524499525421545	41	8	0	0	186	0.10679695447209864	57	6	0	0	222	0.07547956860635899	57
	33	8	0	0	190	0.11939090184609628	26	12	0	0	223	0.13205420438906834	34	4	0	2	292	0.0819759133540666	45	8	0	0	196	0.10406294484294755	39	1	0	0	197	0.023606209571846625	34	4	0	2	292	0.0816405377251871	42	7	0	0	186	0.09906684360125823	57	6	0	0	223	0.07547956860635899	56
	32	8	0	0	191	0.1206508675663651	29	11	0	0	223	0.13195502650897226	35	3	0	2	292	0.06564634077652806	44	8	0	0	197	0.105212253337919	42	1	0	0	197	0.022050963770594383	35	3	0	2	292	0.06545214349142321	42	7	0	0	186	0.09906684360125823	60	5	0	0	223	0.06391146190846647	56
	31	9	0	0	191	0.12613004319294083	31	9	0	0	224	0.12613004319294083	35	3	0	2	292	0.06564634077652806	44	8	0	0	197	0.105212253337919	42	2	0	0	197	0.04091210408643777	35	3	0	2	292	0.06545214349142321	44	7	0	0	186	0.09679204004775041	61	5	0	0	223	0.06313748899011305	57
	29	11	0	0	191	0.13195502650897226	31	9	0	0	224	0.12613004319294083	36	2	0	2	292	0.04663025439851417	44	9	0	0	197	0.1111559647308657	43	3	0	0	197	0.05598211149278266	36	2	0	2	292	0.04654147849675194	45	7	0	0	186	0.09567579570611999	63	5	0	0	224	0.061641140997795295	60
	28	12	0	0	191	0.13253139552128135	30	10	0	0	224	0.12985966928666764	37	1	0	2	292	0.024793019159759767	43	10	0	0	198	0.1171019110046219	44	4	0	0	197	0.06842734093259972	37	1	0	2	292	0.02477020868500142	45	7	0	0	186	0.09567579570611999	64	5	0	0	224	0.06091774939983651	61
	30	11	0	0	191	0.1315862178424456	28	13	0	0	224	0.1321628240336398	37	1	0	2	292	0.024793019159759767	43	10	0	0	198	0.1171019110046219	44	5	0	0	197	0.07994503065300934	37	1	0	2	292	0.02477020868500142	43	9	0	0	188	0.11023690536329836	64	5	0	0	225	0.06091774939983651	62
	30	12	0	0	191	0.13246657695718717	30	13	0	0	224	0.13264837355500123	36	1	0	2	293	0.02542084711989235	43	10	0	0	199	0.1171019110046219	42	6	0	0	198	0.09227576632115161	36	1	0	2	293	0.025396074143815128	45	7	0	0	188	0.09567579570611999	64	5	0	0	225	0.06091774939983651	62
	30	12	0	0	191	0.13246657695718717	30	14	0	0	224	0.13225469962434663	36	1	0	2	293	0.02542084711989235	42	11	0	0	199	0.12195098479446442	42	6	0	0	198	0.09227576632115161	36	1	0	2	293	0.025396074143815128	46	7	0	0	188	0.09457473436720924	65	5	0	0	225	0.06021022749095151	63
	32	10	0	0	192	0.12835770628725884	32	13	0	0	224	0.13265738456229717	36	1	0	2	293	0.02542084711989235	39	14	0	0	199	0.1304189825629909	43	7	0	0	198	0.09935467168208706	36	1	0	2	293	0.025396074143815128	46	7	0	0	188	0.09457473436720924	64	5	0	0	226	0.06091774939983651	63
	32	9	0	0	193	0.1251093738058724	30	16	0	0	225	0.1301355457220101	36	1	0	2	293	0.02542084711989235	39	14	0	0	199	0.1304189825629909	45	7	0	0	198	0.09694564480464297	36	1	0	2	293	0.025396074143815128	47	5	0	0	189	0.07581463895220059	65	4	0	0	227	0.050518612304180685	63
	31	9	0	0	194	0.12613004319294083	32	16	0	0	225	0.13151368918294343	36	1	0	2	293	0.02542084711989235	40	13	0	0	199	0.1285593194434008	39	10	0	0	202	0.12100915244849275	36	1	0	2	293	0.025396074143815128	49	2	0	0	190	0.03571200224264088	65	4	0	0	227	0.050518612304180685	63
	30	10	0	0	194	0.12985966928666764	32	16	0	0	225	0.13151368918294343	35	2	0	2	293	0.047726636616317195	42	10	0	0	200	0.11809032371918475	41	9	0	0	202	0.11442888688002432	35	2	0	2	293	0.047630297264905794	49	2	0	0	190	0.03571200224264088	63	4	0	0	229	0.05179514451594394	64
	30	11	0	0	194	0.1315862178424456	31	18	0	0	225	0.12790294777659925	35	2	0	2	293	0.047726636616317195	45	7	0	0	200	0.09694564480464297	43	8	0	0	202	0.10637539623919523	35	2	0	2	293	0.047630297264905794	50	2	0	0	190	0.03509396850854526	63	4	0	0	229	0.05179514451594394	64
	29	11	0	0	195	0.13195502650897226	33	17	0	0	225	0.13104775009568675	35	2	0	2	293	0.047726636616317195	48	5	0	0	200	0.07539943219174078	42	9	0	0	202	0.1133343090192468	35	2	0	2	293	0.047630297264905794	49	3	0	0	191	0.05020024789862046	62	4	0	0	230	0.052457012272441955	60
	29	11	0	0	196	0.13195502650897226	35	15	0	0	227	0.13291611953481527	34	3	0	2	293	0.06706332177547684	48	5	0	0	201	0.07539943219174078	43	10	0	0	202	0.1171019110046219	34	3	0	2	293	0.06685275147882047	47	5	0	0	192	0.07581463895220059	61	4	0	0	232	0.053135353739763705	61
	29	11	0	0	196	0.13195502650897226	36	14	0	0	227	0.13253284310319444	34	3	0	2	293	0.06706332177547684	47	6	0	0	201	0.08623487970363329	47	9	0	0	202	0.10793825925449328	34	3	0	2	293	0.06685275147882047	46	5	0	0	194	0.07689341522506127	62	4	0	0	232	0.052457012272441955	61
	30	11	0	0	197	0.1315862178424456	37	14	0	0	227	0.13228874812815417	34	3	0	2	293	0.06706332177547684	46	7	0	0	201	0.09577265021061948	44	11	0	0	203	0.12019577910947163	34	3	0	2	293	0.06685275147882047	46	5	0	0	194	0.07689341522506127	61	4	0	0	233	0.053135353739763705	60
	32	9	0	0	197	0.1251093738058724	36	15	0	0	227	0.13292824148412755	34	3	0	2	293	0.06706332177547684	46	7	0	0	201	0.09577265021061948	45	10	0	0	204	0.11511664274842642	34	3	0	2	293	0.06685275147882047	44	6	0	0	195	0.0887020264975805	61	4	0	0	233	0.053135353739763705	62
	31	10	0	0	197	0.12913881770472585	37	15	0	0	227	0.13286349821846596	35	2	0	2	293	0.047726636616317195	45	7	0	0	202	0.09694564480464297	47	9	0	0	204	0.10793825925449328	35	2	0	2	293	0.047630297264905794	45	5	0	0	195	0.07799859836475886	60	4	0	0	234	0.05383075280089146	64
	32	9	0	0	197	0.1251093738058724	37	14	0	0	228	0.13228874812815417	35	2	0	2	293	0.047726636616317195	46	7	0	0	202	0.09577265021061948	44	9	0	0	207	0.1111559647308657	35	2	0	2	293	0.047630297264905794	44	6	0	0	195	0.0887020264975805	57	5	0	0	236	0.06634300017151257	63
	34	8	0	0	197	0.11812224254290968	37	15	0	0	228	0.13286349821846596	35	2	0	2	293	0.047726636616317195	46	6	0	0	203	0.08738973000471392	44	11	0	0	207	0.12019577910947163	35	2	0	2	293	0.047630297264905794	44	6	0	0	195	0.0887020264975805	58	3	0	0	238	0.04375763867209171	62
	36	7	0	0	197	0.10905523968160624	40	13	0	0	228	0.1296240506699246	35	2	0	2	293	0.047726636616317195	49	4	0	0	203	0.06321610654469392	44	12	0	0	207	0.12351947658817003	35	2	0	2	293	0.047630297264905794	44	6	0	0	195	0.0887020264975805	56	3	0	0	240	0.045046472867256666	61
	35	7	0	0	198	0.11045837487999445	39	15	0	0	228	0.13253215328182832	36	1	0	2	293	0.02542084711989235	49	4	0	0	203	0.06321610654469392	48	10	0	0	207	0.11214495662158276	36	1	0	2	293	0.025396074143815128	43	6	0	0	196	0.08986749787630786	56	3	0	0	240	0.045046472867256666	61
	34	7	0	0	199	0.11187641752560865	40	14	0	0	228	0.1312134200275647	36	1	0	2	293	0.02542084711989235	50	4	0	0	203	0.06226317138217214	49	10	0	0	207	0.11116179863567252	36	1	0	2	293	0.025396074143815128	43	5	0	0	197	0.08029037821304696	57	4	0	0	240	0.056025510296718116	63
	35	6	0	0	199	0.10245893654462047	41	13	0	0	228	0.12902259997505947	36	1	0	2	293	0.02542084711989235	50	4	0	0	203	0.06226317138217214	49	10	0	0	207	0.11116179863567252	36	1	0	2	293	0.025396074143815128	44	4	0	0	197	0.06785863941683368	56	4	0	0	241	0.056795486367909105	62
	37	4	0	0	199	0.07748704740198677	41	13	0	0	229	0.12902259997505947	36	1	0	2	293	0.02542084711989235	50	5	0	0	203	0.07329915925748304	51	8	0	0	207	0.09748890932758782	36	1	0	2	293	0.025396074143815128	42	5	0	0	198	0.08147794458174605	55	4	0	0	242	0.05758582839998206	63
	36	4	0	0	200	0.07893305650304017	41	15	0	0	229	0.1319732133058955	36	1	0	2	293	0.02542084711989235	49	6	0	0	203	0.08400175701523442	51	8	0	0	207	0.09748890932758782	36	1	0	2	293	0.025396074143815128	41	6	0	0	198	0.09226218916625473	53	5	0	0	243	0.06986220025236943	62
	36	4	0	0	200	0.07893305650304017	42	14	0	0	229	0.13026731619882187	36	1	0	2	293	0.02542084711989235	49	6	0	0	203	0.08400175701523442	52	9	0	0	207	0.10277443393472706	36	1	0	2	293	0.025396074143815128	42	5	0	0	198	0.08147794458174605	53	5	0	0	243	0.06986220025236943	62
	36	4	0	0	200	0.07893305650304017	42	14	0	0	229	0.13026731619882187	36	1	0	2	293	0.02542084711989235	49	6	0	0	203	0.08400175701523442	51	9	0	0	208	0.10378419590570098	36	1	0	2	293	0.025396074143815128	43	4	0	0	198	0.0689601105226588	53	5	0	0	243	0.06986220025236943	61
	36	4	0	0	200	0.07893305650304017	43	13	0	0	229	0.12772899499718637	36	1	0	2	293	0.02542084711989235	50	6	0	0	203	0.08292239304742768	51	9	0	0	208	0.10378419590570098	36	1	0	2	293	0.025396074143815128	44	3	0	0	198	0.054631043011966814	53	5	0	0	243	0.06986220025236943	59
	36	4	0	0	200	0.07893305650304017	46	12	0	0	229	0.12266413383055175	36	1	0	2	293	0.02542084711989235	52	5	0	0	203	0.07130431979201853	50	9	0	0	209	0.10480594922029464	36	1	0	2	293	0.025396074143815128	44	3	0	0	198	0.054631043011966814	52	5	0	0	244	0.07079550699502492	58
	37	3	0	0	200	0.06297692329082008	47	12	0	0	229	0.12182311636179818	36	1	0	2	293	0.02542084711989235	52	5	0	0	203	0.07130431979201853	52	9	0	0	209	0.10277443393472706	36	1	0	2	293	0.025396074143815128	44	3	0	0	199	0.054631043011966814	51	4	0	0	247	0.060966221248944706	59
	36	4	0	0	200	0.07893305650304017	47	12	0	0	229	0.12182311636179818	36	1	0	2	293	0.02542084711989235	53	5	0	0	203	0.07034431450340493	52	9	0	0	209	0.10277443393472706	36	1	0	2	293	0.025396074143815128	44	3	0	0	199	0.054631043011966814	51	4	0	0	247	0.060966221248944706	59
	35	5	0	0	200	0.09256323687527808	48	11	0	0	229	0.11718328766435368	36	1	0	2	293	0.02542084711989235	52	5	0	0	204	0.07130431979201853	50	9	0	0	211	0.10480594922029464	36	1	0	2	293	0.025396074143815128	44	3	0	0	199	0.054631043011966814	51	3	0	0	248	0.04861530132181928	58
	36	5	0	0	200	0.09103147460334281	48	11	0	0	229	0.11718328766435368	36	1	0	2	293	0.02542084711989235	54	5	0	0	204	0.06940816903531988	48	11	0	0	211	0.11659270534873904	36	1	0	2	293	0.025396074143815128	44	3	0	0	199	0.054631043011966814	52	2	0	0	248	0.033918894985610494	57
	36	5	0	0	200	0.09103147460334281	51	9	0	0	229	0.10417644660383807	36	1	0	2	293	0.02542084711989235	55	4	0	0	204	0.05788388948312316	48	11	0	0	211	0.11659270534873904	36	1	0	2	293	0.025396074143815128	44	3	0	0	199	0.054631043011966814	52	1	0	0	249	0.01804921345471656	57
	36	5	0	0	200	0.09103147460334281	53	7	0	0	229	0.08839293919878179	35	2	0	2	293	0.047726636616317195	54	4	0	0	205	0.058711656995689906	48	11	0	0	211	0.11659270534873904	35	2	0	2	293	0.047630297264905794	43	4	0	0	199	0.0689601105226588	53	1	0	0	249	0.017730586852109233	55
	36	5	0	0	200	0.09103147460334281	55	7	0	0	229	0.08637297691307337	35	2	0	2	293	0.047726636616317195	54	4	0	0	205	0.058711656995689906	51	9	0	0	211	0.10378419590570098	35	2	0	2	293	0.047630297264905794	43	5	0	0	199	0.08029037821304696	52	1	0	0	250	0.01804921345471656	55
	36	5	0	0	201	0.09103147460334281	54	10	0	0	229	0.10674006987669467	36	1	0	2	293	0.02542084711989235	54	3	0	0	206	0.04660144404481247	52	9	0	0	211	0.10277443393472706	36	1	0	2	293	0.025396074143815128	43	5	0	0	199	0.08029037821304696	52	1	0	0	250	0.01804921345471656	55
	35	5	0	0	202	0.09256323687527808	57	9	0	0	229	0.09821284322450567	35	1	0	2	294	0.026081142170673585	54	3	0	0	206	0.04660144404481247	50	11	0	0	211	0.11477574059017918	35	1	0	2	294	0.0260541748578283	43	5	0	0	199	0.08029037821304696	51	1	0	0	251	0.018379435342460147	55
	35	5	0	0	202	0.09256323687527808	60	8	0	0	229	0.08894136044349225	35	1	0	2	294	0.026081142170673585	55	3	0	0	206	0.04589907469202878	49	11	0	0	212	0.11568421629748274	35	1	0	2	294	0.0260541748578283	43	5	0	0	199	0.08029037821304696	49	1	0	0	253	0.019077272284331735	55
	36	5	0	0	202	0.09103147460334281	64	5	0	0	229	0.061285721327390574	35	1	0	2	294	0.026081142170673585	54	4	0	0	206	0.058711656995689906	50	10	0	0	212	0.11018421194105663	35	1	0	2	294	0.0260541748578283	43	3	0	0	201	0.05560759412709692	47	2	0	0	254	0.03701437658172979	54
	36	5	0	0	202	0.09103147460334281	63	7	0	0	229	0.07904984671852514	35	1	0	2	294	0.026081142170673585	53	5	0	0	207	0.07034431450340493	50	10	0	0	212	0.11018421194105663	35	1	0	2	294	0.0260541748578283	42	3	0	0	202	0.05661756371480004	46	2	0	0	255	0.03770105853445018	55
	37	4	0	0	202	0.07748704740198677	64	8	0	0	229	0.08541881074337344	35	1	0	2	294	0.026081142170673585	53	5	0	0	207	0.07034431450340493	49	11	0	0	212	0.11568421629748274	35	1	0	2	294	0.0260541748578283	40	5	0	0	202	0.08393829319024121	46	2	0	0	255	0.03770105853445018	55
	37	4	0	0	202	0.07748704740198677	63	8	0	0	231	0.08627647166635291	35	1	0	2	294	0.026081142170673585	53	6	0	0	207	0.0798262670101179	51	11	0	0	212	0.11386852140691381	35	1	0	2	294	0.0260541748578283	40	5	0	0	202	0.08393829319024121	46	2	0	0	255	0.03770105853445018	55
	37	4	0	0	202	0.07748704740198677	63	8	0	0	231	0.08627647166635291	35	1	0	2	294	0.026081142170673585	54	5	0	0	207	0.06940816903531988	51	11	0	0	212	0.11386852140691381	35	1	0	2	294	0.0260541748578283	40	5	0	0	202	0.08393829319024121	46	2	0	0	255	0.03770105853445018	55
	37	4	0	0	202	0.07748704740198677	64	8	0	0	231	0.08541881074337344	35	1	0	2	294	0.026081142170673585	52	7	0	0	207	0.0891744311825348	49	10	0	0	215	0.11116179863567252	35	1	0	2	294	0.0260541748578283	39	6	0	0	202	0.09473825252798747	45	2	0	0	256	0.038413098072643835	52
	36	5	0	0	202	0.09103147460334281	63	9	0	0	231	0.09274711699790879	35	1	0	2	294	0.026081142170673585	53	5	0	0	208	0.07034431450340493	48	10	0	0	216	0.11214495662158276	35	1	0	2	294	0.0260541748578283	39	5	0	0	203	0.0852115014053026	45	2	0	0	256	0.038413098072643835	52
	37	4	0	0	202	0.07748704740198677	63	9	0	0	231	0.09274711699790879	35	1	0	2	294	0.026081142170673585	53	3	0	0	210	0.04732519946369081	48	9	0	0	217	0.10688357451916429	35	1	0	2	294	0.0260541748578283	39	5	0	0	203	0.0852115014053026	44	2	0	0	257	0.03915187567400453	52
	36	4	0	0	203	0.07893305650304017	60	11	0	0	232	0.10625160273282983	35	1	0	2	294	0.026081142170673585	53	3	0	0	210	0.04732519946369081	47	11	0	0	217	0.11749980126489738	35	1	0	2	294	0.0260541748578283	39	5	0	0	203	0.0852115014053026	44	2	0	0	257	0.03915187567400453	51
	35	5	0	0	203	0.09256323687527808	58	13	0	0	232	0.1162591175650428	34	1	0	2	295	0.02677647452436767	54	2	0	0	210	0.03290987083916069	46	12	0	0	217	0.12194196641602438	34	1	0	2	295	0.026747045753026968	38	6	0	0	203	0.09600457219425243	44	2	0	0	257	0.03915187567400453	50
	35	5	0	0	203	0.09256323687527808	58	12	0	0	233	0.11241474564079107	34	1	0	2	295	0.02677647452436767	54	2	0	0	210	0.03290987083916069	45	12	0	0	218	0.12273762881541227	34	1	0	2	295	0.026747045753026968	39	5	0	0	203	0.0852115014053026	44	2	0	0	257	0.03915187567400453	50
	35	5	0	0	203	0.09256323687527808	57	13	0	0	233	0.11705447795256005	34	1	0	2	295	0.02677647452436767	54	2	0	0	210	0.03290987083916069	45	12	0	0	219	0.12273762881541227	34	1	0	2	295	0.026747045753026968	40	4	0	0	203	0.07246262910639235	43	2	0	0	258	0.03991886791020293	49
	34	6	0	0	204	0.1039827450689604	57	13	0	0	233	0.11705447795256005	34	1	0	2	295	0.02677647452436767	55	1	0	0	210	0.01714896087599571	45	11	0	0	220	0.11930324917255039	34	1	0	2	295	0.026747045753026968	40	4	0	0	203	0.07246262910639235	43	2	0	0	258	0.03991886791020293	49
	34	5	0	0	205	0.09413708289403566	58	12	0	0	233	0.11241474564079107	34	1	0	2	295	0.02677647452436767	55	1	0	0	210	0.01714896087599571	44	11	0	0	221	0.12019577910947163	34	1	0	2	295	0.026747045753026968	40	4	0	0	203	0.07246262910639235	43	2	0	0	258	0.03991886791020293	49
	34	5	0	0	205	0.09413708289403566	58	12	0	0	234	0.11241474564079107	34	1	0	2	295	0.02677647452436767	55	1	0	0	210	0.01714896087599571	44	11	0	0	221	0.12019577910947163	34	1	0	2	295	0.026747045753026968	41	3	0	0	203	0.05766249905696428	42	2	0	0	259	0.040715655016461016	49
	34	5	0	0	205	0.09413708289403566	58	12	0	0	234	0.11241474564079107	34	1	0	2	295	0.02677647452436767	55	1	0	0	210	0.01714896087599571	44	11	0	0	221	0.12019577910947163	34	1	0	2	295	0.026747045753026968	41	3	0	0	203	0.05766249905696428	42	2	0	0	259	0.040715655016461016	49
	34	5	0	0	205	0.09413708289403566	58	12	0	0	235	0.11241474564079107	34	1	0	2	295	0.02677647452436767	55	1	0	0	210	0.01714896087599571	45	10	0	0	221	0.11511664274842642	34	1	0	2	295	0.026747045753026968	39	3	0	0	205	0.05986380521250822	42	1	0	0	260	0.021996789423976506	50
	34	5	0	0	205	0.09413708289403566	57	13	0	0	235	0.11705447795256005	34	1	0	2	295	0.02677647452436767	55	1	0	0	210	0.01714896087599571	44	11	0	0	221	0.12019577910947163	34	1	0	2	295	0.026747045753026968	39	3	0	0	205	0.05986380521250822	42	1	0	0	260	0.021996789423976506	49
	35	4	0	0	205	0.08042866668664099	59	12	0	0	235	0.11157268913859938	34	1	0	2	295	0.02677647452436767	55	1	0	0	210	0.01714896087599571	45	10	0	0	221	0.11511664274842642	34	1	0	2	295	0.026747045753026968	39	3	0	0	205	0.05986380521250822	40	2	0	0	261	0.042405502230714896	48
	35	4	0	0	205	0.08042866668664099	60	11	0	0	235	0.10625160273282983	34	1	0	2	295	0.02677647452436767	54	2	0	0	210	0.03290987083916069	45	10	0	0	221	0.11511664274842642	34	1	0	2	295	0.026747045753026968	38	3	0	0	206	0.061023613952346886	40	2	0	0	261	0.042405502230714896	48
	35	3	0	0	206	0.06564634077652806	63	9	0	0	235	0.09274711699790879	34	1	0	2	295	0.02677647452436767	53	2	0	0	211	0.03345633079849888	47	8	0	0	221	0.10180858444051294	34	1	0	2	295	0.026747045753026968	37	3	0	0	207	0.062225255746125675	39	2	0	0	262	0.04330231661814998	48
	35	3	0	0	206	0.06564634077652806	63	8	0	0	236	0.08627647166635291	34	1	0	2	295	0.02677647452436767	54	2	0	0	211	0.03290987083916069	47	8	0	0	221	0.10180858444051294	34	1	0	2	295	0.026747045753026968	37	3	0	0	207	0.062225255746125675	39	2	0	0	262	0.04330231661814998	48
	35	2	0	0	207	0.047726636616317195	63	8	0	0	236	0.08627647166635291	34	1	0	2	295	0.02677647452436767	54	2	0	0	211	0.03290987083916069	47	8	0	0	221	0.10180858444051294	34	1	0	2	295	0.026747045753026968	36	3	0	0	208	0.06347059413758757	39	2	0	0	262	0.04330231661814998	48
	35	2	0	0	207	0.047726636616317195	63	8	0	0	236	0.08627647166635291	34	1	0	2	295	0.02677647452436767	56	1	0	0	211	0.016860428808920906	47	8	0	0	221	0.10180858444051294	34	1	0	2	295	0.026747045753026968	36	3	0	0	208	0.06347059413758757	39	2	0	0	262	0.04330231661814998	48
	34	3	0	0	207	0.06706332177547684	63	8	0	0	236	0.08627647166635291	34	1	0	2	295	0.02677647452436767	56	1	0	0	211	0.016860428808920906	48	7	0	0	221	0.09348994599276433	34	1	0	2	295	0.026747045753026968	36	3	0	0	208	0.06347059413758757	38	2	0	0	263	0.04423645307330667	48
	33	3	0	0	208	0.06853934292765228	63	7	0	0	237	0.07904984671852514	34	1	0	2	295	0.02677647452436767	56	1	0	0	211	0.016860428808920906	48	7	0	0	221	0.09348994599276433	34	1	0	2	295	0.026747045753026968	36	3	0	0	208	0.06347059413758757	38	2	0	0	263	0.04423645307330667	48
	33	3	0	0	208	0.06853934292765228	64	7	0	0	237	0.07821282937006759	34	1	0	2	295	0.02677647452436767	56	1	0	0	211	0.016860428808920906	48	7	0	0	221	0.09348994599276433	34	1	0	2	295	0.026747045753026968	35	3	0	0	209	0.06476153123036552	38	2	0	0	263	0.04423645307330667	45
	33	3	0	0	208	0.06853934292765228	64	7	0	0	237	0.07821282937006759	34	1	0	2	295	0.02677647452436767	55	1	0	0	212	0.01714896087599571	48	7	0	0	221	0.09348994599276433	34	1	0	2	295	0.026747045753026968	35	3	0	0	209	0.06476153123036552	38	2	0	0	263	0.04423645307330667	45
	31	5	0	0	208	0.09911594347937687	63	8	0	0	237	0.08627647166635291	34	1	0	2	295	0.02677647452436767	55	1	0	0	212	0.01714896087599571	48	7	0	0	221	0.09348994599276433	34	1	0	2	295	0.026747045753026968	35	3	0	0	209	0.06476153123036552	38	2	0	0	263	0.04423645307330667	45
	31	5	0	0	208	0.09911594347937687	66	5	0	0	237	0.05985529248238064	34	1	0	2	295	0.02677647452436767	55	1	0	0	212	0.01714896087599571	49	6	0	0	221	0.08400175701523442	34	1	0	2	295	0.026747045753026968	34	4	0	0	209	0.08044786131243983	38	2	0	0	263	0.04423645307330667	45
	31	5	0	0	208	0.09911594347937687	64	6	0	0	238	0.07019463778408877	34	1	0	2	295	0.02677647452436767	55	1	0	0	212	0.01714896087599571	49	5	0	0	222	0.07433568008155735	34	1	0	2	295	0.026747045753026968	35	3	0	0	209	0.06476153123036552	38	2	0	0	263	0.04423645307330667	45
	31	5	0	0	208	0.09911594347937687	65	5	0	0	238	0.06056235857389159	34	1	0	2	295	0.02677647452436767	54	1	0	0	213	0.01744751541546046	51	3	0	0	222	0.048840778531138565	34	1	0	2	295	0.026747045753026968	35	3	0	0	209	0.06476153123036552	38	2	0	0	263	0.04423645307330667	45
	32	4	0	0	208	0.08523355488612856	64	6	0	0	238	0.07019463778408877	33	1	0	2	296	0.027509691006527438	54	1	0	0	213	0.01744751541546046	51	3	0	0	222	0.048840778531138565	33	1	0	2	296	0.027477491719406253	34	3	0	0	210	0.06609998897178156	38	2	0	0	263	0.04423645307330667	45
	32	3	0	0	209	0.07007779621121037	64	6	0	0	238	0.07019463778408877	33	1	0	2	296	0.027509691006527438	54	1	0	0	213	0.01744751541546046	51	3	0	0	222	0.048840778531138565	33	1	0	2	296	0.027477491719406253	34	3	0	0	210	0.06609998897178156	38	2	0	0	263	0.04423645307330667	45
	32	3	0	0	209	0.07007779621121037	64	6	0	0	238	0.07019463778408877	33	1	0	2	296	0.027509691006527438	54	1	0	0	213	0.01744751541546046	51	3	0	0	222	0.048840778531138565	33	1	0	2	296	0.027477491719406253	34	3	0	0	210	0.06609998897178156	38	2	0	0	263	0.04423645307330667	44
	31	3	0	0	210	0.07168227907594768	63	6	0	0	239	0.07099349296834366	33	1	0	2	296	0.027509691006527438	54	1	0	0	213	0.01744751541546046	51	3	0	0	222	0.048840778531138565	33	1	0	2	296	0.027477491719406253	34	3	0	0	210	0.06609998897178156	38	2	0	0	263	0.04423645307330667	44
	31	3	0	0	210	0.07168227907594768	63	6	0	0	239	0.07099349296834366	33	1	0	2	296	0.027509691006527438	54	1	0	0	213	0.01744751541546046	51	3	0	0	222	0.048840778531138565	33	1	0	2	296	0.027477491719406253	34	3	0	0	210	0.06609998897178156	39	1	0	0	263	0.023537642564861586	45
	32	2	0	0	210	0.05134093422601056	61	6	0	0	241	0.07264353109198166	33	1	0	2	296	0.027509691006527438	54	1	0	0	213	0.01744751541546046	51	3	0	0	222	0.048840778531138565	33	1	0	2	296	0.027477491719406253	34	3	0	0	210	0.06609998897178156	38	1	0	0	264	0.024099790991883793	43
	32	2	0	0	210	0.05134093422601056	61	6	0	0	241	0.07264353109198166	33	1	0	2	296	0.027509691006527438	54	1	0	0	213	0.01744751541546046	51	3	0	0	222	0.048840778531138565	33	1	0	2	296	0.027477491719406253	35	2	0	0	210	0.04728589611789452	38	1	0	0	264	0.024099790991883793	42
	32	2	0	0	210	0.05134093422601056	61	6	0	0	241	0.07264353109198166	33	1	0	2	296	0.027509691006527438	53	1	0	0	214	0.017756622346867233	51	3	0	0	222	0.048840778531138565	33	1	0	2	296	0.027477491719406253	35	2	0	0	210	0.04728589611789452	38	1	0	0	264	0.024099790991883793	42
	32	2	0	0	210	0.05134093422601056	62	5	0	0	241	0.06278351099504655	33	1	0	2	296	0.027509691006527438	53	1	0	0	214	0.017756622346867233	50	3	0	0	223	0.04963470163224455	33	1	0	2	296	0.027477491719406253	34	2	0	0	211	0.04839325420652037	37	1	0	0	265	0.024689089149575592	43
	32	2	0	0	210	0.05134093422601056	61	5	0	0	242	0.06355907989339062	33	1	0	2	296	0.027509691006527438	53	1	0	0	214	0.017756622346867233	50	3	0	0	223	0.04963470163224455	33	1	0	2	296	0.027477491719406253	33	2	0	0	212	0.04955076418431981	37	1	0	0	265	0.024689089149575592	41
	31	3	0	0	210	0.07168227907594768	61	5	0	0	242	0.06355907989339062	33	1	0	2	296	0.027509691006527438	53	1	0	0	214	0.017756622346867233	50	3	0	0	223	0.04963470163224455	33	1	0	2	296	0.027477491719406253	34	1	0	0	212	0.026640626643642057	36	1	0	0	266	0.02530751384886937	41
	31	3	0	0	210	0.07168227907594768	62	4	0	0	242	0.052731253699360874	33	1	0	2	296	0.027509691006527438	52	1	0	0	215	0.01807684949014572	50	3	0	0	223	0.04963470163224455	33	1	0	2	296	0.027477491719406253	32	1	0	0	214	0.028119184681436222	35	1	0	0	267	0.02595723272290172	41
	31	3	0	0	210	0.07168227907594768	62	4	0	0	242	0.052731253699360874	33	1	0	2	296	0.027509691006527438	52	1	0	0	215	0.01807684949014572	50	3	0	0	223	0.04963470163224455	33	1	0	2	296	0.027477491719406253	32	1	0	0	214	0.028119184681436222	33	1	0	0	269	0.027360315069712066	40
	31	3	0	0	210	0.07168227907594768	63	3	0	0	242	0.040986846195614914	33	1	0	2	296	0.027509691006527438	52	1	0	0	215	0.01807684949014572	50	3	0	0	223	0.04963470163224455	33	1	0	2	296	0.027477491719406253	31	1	0	0	215	0.028920421665319145	31	1	0	0	271	0.028920421665319145	41
	31	3	0	0	210	0.07168227907594768	63	3	0	0	242	0.040986846195614914	33	1	0	2	296	0.027509691006527438	51	1	0	0	216	0.01840880600188177	50	3	0	0	223	0.04963470163224455	33	1	0	2	296	0.027477491719406253	31	1	0	0	215	0.028920421665319145	30	1	0	0	272	0.029767547987465254	40
	31	3	0	0	210	0.07168227907594768	64	2	0	0	242	0.028300443799544762	33	1	0	2	296	0.027509691006527438	49	1	0	0	218	0.01911057376004855	50	3	0	0	223	0.04963470163224455	33	1	0	2	296	0.027477491719406253	31	1	0	0	215	0.028920421665319145	30	1	0	0	272	0.029767547987465254	39
	31	3	0	0	210	0.07168227907594768	65	1	0	0	242	0.014646632928542435	33	1	0	2	296	0.027509691006527438	48	2	0	0	218	0.03648224820263919	50	3	0	0	223	0.04963470163224455	33	1	0	2	296	0.027477491719406253	31	1	0	0	215	0.028920421665319145	30	1	0	0	272	0.029767547987465254	39
	31	3	0	0	210	0.07168227907594768	65	1	0	0	242	0.014646632928542435	33	1	0	2	296	0.027509691006527438	48	2	0	0	218	0.03648224820263919	51	2	0	0	223	0.034605016324144526	33	1	0	2	296	0.027477491719406253	30	1	0	0	216	0.029767547987465254	30	1	0	0	272	0.029767547987465254	39
	31	3	0	0	210	0.07168227907594768	65	1	0	0	242	0.014646632928542435	33	1	0	2	296	0.027509691006527438	48	2	0	0	218	0.03648224820263919	51	2	0	0	223	0.034605016324144526	33	1	0	2	296	0.027477491719406253	29	1	0	0	217	0.030664461921086232	30	1	0	0	272	0.029767547987465254	39
	31	3	0	0	210	0.07168227907594768	65	1	0	0	242	0.014646632928542435	33	1	0	2	296	0.027509691006527438	47	2	0	0	219	0.03715354492310049	51	2	0	0	223	0.034605016324144526	33	1	0	2	296	0.027477491719406253	28	0	0	0	219	0	28	1	0	0	274	0.03161548292897239	39
	31	3	0	0	210	0.07168227907594768	65	1	0	0	242	0.014646632928542435	33	1	0	2	296	0.027509691006527438	47	2	0	0	219	0.03715354492310049	51	2	0	0	223	0.034605016324144526	33	1	0	2	296	0.027477491719406253	28	0	0	0	219	0	28	1	0	0	274	0.03161548292897239	39
	31	3	0	0	210	0.07168227907594768	64	2	0	0	242	0.028300443799544762	33	1	0	2	296	0.027509691006527438	47	2	0	0	219	0.03715354492310049	51	2	0	0	223	0.034605016324144526	33	1	0	2	296	0.027477491719406253	28	0	0	0	219	0	28	1	0	0	274	0.03161548292897239	39
	32	2	0	0	210	0.05134093422601056	62	2	0	0	244	0.02912088654248524	33	1	0	2	296	0.027509691006527438	47	2	0	0	219	0.03715354492310049	51	2	0	0	223	0.034605016324144526	33	1	0	2	296	0.027477491719406253	28	0	0	0	219	0	27	2	0	0	274	0.057736159481599617	39
	32	2	0	0	210	0.05134093422601056	62	2	0	0	244	0.02912088654248524	33	1	0	2	296	0.027509691006527438	47	2	0	0	219	0.03715354492310049	51	2	0	0	223	0.034605016324144526	33	1	0	2	296	0.027477491719406253	26	0	0	0	221	0	26	2	0	0	275	0.05934167942858389	38
	32	2	0	0	210	0.05134093422601056	62	2	0	0	244	0.02912088654248524	33	1	0	2	296	0.027509691006527438	46	3	0	0	219	0.05307882310382808	49	3	0	0	224	0.05045421771832506	33	1	0	2	296	0.027477491719406253	26	0	0	0	221	0	25	3	0	0	275	0.08055180841839434	38
	32	2	0	0	210	0.05134093422601056	62	2	0	0	244	0.02912088654248524	33	1	0	2	296	0.027509691006527438	46	3	0	0	219	0.05307882310382808	49	3	0	0	224	0.05045421771832506	33	1	0	2	296	0.027477491719406253	26	0	0	0	221	0	24	3	0	0	276	0.0824344405923089	38
	32	2	0	0	210	0.05134093422601056	62	2	0	0	244	0.02912088654248524	33	1	0	2	296	0.027509691006527438	46	3	0	0	219	0.05307882310382808	49	3	0	0	224	0.05045421771832506	33	1	0	2	296	0.027477491719406253	25	1	0	0	221	0.034843751857060755	24	3	0	0	276	0.0824344405923089	38
	31	2	0	0	211	0.052667351629577884	62	2	0	0	244	0.02912088654248524	33	1	0	2	296	0.027509691006527438	46	3	0	0	219	0.05307882310382808	49	3	0	0	224	0.05045421771832506	33	1	0	2	296	0.027477491719406253	25	1	0	0	221	0.034843751857060755	24	3	0	0	276	0.0824344405923089	38
	32	2	0	0	211	0.05134093422601056	62	2	0	0	244	0.02912088654248524	33	1	0	2	296	0.027509691006527438	46	3	0	0	219	0.05307882310382808	49	3	0	0	224	0.05045421771832506	33	1	0	2	296	0.027477491719406253	26	1	0	0	221	0.033699527428406685	24	3	0	0	276	0.0824344405923089	38
	32	2	0	0	211	0.05134093422601056	61	2	0	0	245	0.02954911020268099	33	1	0	2	296	0.027509691006527438	45	4	0	0	219	0.06732140903050632	49	3	0	0	224	0.05045421771832506	33	1	0	2	296	0.027477491719406253	26	1	0	0	221	0.033699527428406685	24	3	0	0	276	0.0824344405923089	38
	31	2	0	0	212	0.052667351629577884	61	2	0	0	245	0.02954911020268099	34	1	0	2	296	0.02677647452436767	44	3	0	0	222	0.05498081629630983	49	3	0	0	224	0.05045421771832506	34	1	0	2	296	0.026747045753026968	26	1	0	0	221	0.033699527428406685	24	3	0	0	276	0.0824344405923089	38
	30	3	0	0	212	0.07335659675675227	61	2	0	0	245	0.02954911020268099	34	1	0	2	296	0.02677647452436767	45	3	0	0	222	0.05401359812173704	49	3	0	0	224	0.05045421771832506	34	1	0	2	296	0.026747045753026968	25	2	0	0	221	0.06102646140819057	24	2	0	0	277	0.06279408997135003	38
	30	3	0	0	212	0.07335659675675227	61	2	0	0	245	0.02954911020268099	34	1	0	2	296	0.02677647452436767	44	3	0	0	223	0.05498081629630983	48	3	0	0	225	0.05130053948769697	34	1	0	2	296	0.026747045753026968	26	2	0	0	221	0.05934167942858389	24	2	0	0	277	0.06279408997135003	37
	30	3	0	0	212	0.07335659675675227	61	2	0	0	245	0.02954911020268099	34	1	0	2	296	0.02677647452436767	43	3	0	0	224	0.05598211149278266	48	3	0	0	225	0.05130053948769697	34	1	0	2	296	0.026747045753026968	25	2	0	0	222	0.06102646140819057	24	2	0	0	277	0.06279408997135003	36
	32	2	0	0	212	0.05134093422601056	61	2	0	0	245	0.02954911020268099	36	1	0	2	296	0.02542084711989235	42	4	0	0	224	0.07074421950804914	48	3	0	0	225	0.05130053948769697	36	1	0	2	296	0.025396074143815128	25	2	0	0	222	0.06102646140819057	25	2	0	0	277	0.06102646140819057	37
	32	2	0	0	212	0.05134093422601056	61	2	0	0	245	0.02954911020268099	36	1	0	2	296	0.02542084711989235	43	3	0	0	224	0.05598211149278266	48	3	0	0	225	0.05130053948769697	36	1	0	2	296	0.025396074143815128	26	1	0	0	222	0.033699527428406685	25	2	0	0	277	0.06102646140819057	36
	31	2	0	0	213	0.052667351629577884	61	2	0	0	245	0.02954911020268099	36	1	0	2	296	0.02542084711989235	44	3	0	0	224	0.05498081629630983	48	3	0	0	225	0.05130053948769697	36	1	0	2	296	0.025396074143815128	25	1	0	0	223	0.034843751857060755	25	2	0	0	277	0.06102646140819057	36
	32	2	0	0	213	0.05134093422601056	61	2	0	0	245	0.02954911020268099	38	1	0	2	296	0.02419533210899138	45	3	0	0	224	0.05401359812173704	49	2	0	0	225	0.035834516842409195	38	1	0	2	296	0.02417428213570991	25	1	0	0	223	0.034843751857060755	25	2	0	0	277	0.06102646140819057	36
	31	3	0	0	213	0.07168227907594768	60	3	0	0	245	0.04271983479858051	40	1	0	2	296	0.02308213123955899	44	4	0	0	224	0.06842734093259972	49	2	0	0	225	0.035834516842409195	40	1	0	2	296	0.02306409391807374	25	1	0	0	223	0.034843751857060755	25	2	0	0	277	0.06102646140819057	36
	31	3	0	0	213	0.07168227907594768	60	3	0	0	245	0.04271983479858051	42	1	0	2	297	0.022066537100766094	43	4	0	0	225	0.0695677974409113	49	2	0	0	225	0.035834516842409195	42	1	0	2	297	0.022050963770594383	27	1	0	0	223	0.03262540068367669	25	2	0	0	277	0.06102646140819057	36
	30	4	0	0	213	0.08872227497383713	60	3	0	0	245	0.04271983479858051	43	1	0	2	297	0.021591430823277483	42	4	0	0	226	0.07074421950804914	49	2	0	0	225	0.035834516842409195	43	1	0	2	297	0.021576922351521814	26	1	0	0	224	0.033699527428406685	25	2	0	0	277	0.06102646140819057	35
	30	4	0	0	213	0.08872227497383713	59	3	0	0	246	0.043330078154500094	45	1	0	2	298	0.020699894815766874	41	4	0	0	227	0.07195810487276494	49	2	0	0	225	0.035834516842409195	45	1	0	2	298	0.020687241609812716	27	1	0	0	224	0.03262540068367669	26	2	0	0	277	0.05934167942858389	35
	30	4	0	0	213	0.08872227497383713	59	3	0	0	246	0.043330078154500094	46	1	0	2	298	0.020281105381156534	43	4	0	0	227	0.0695677974409113	49	2	0	0	225	0.035834516842409195	46	1	0	2	298	0.020269261957663154	26	2	0	0	224	0.05934167942858389	27	2	0	0	277	0.057736159481599617	35
	30	4	0	0	213	0.08872227497383713	58	4	0	0	246	0.055607702935792466	47	2	0	2	298	0.037194356318702694	43	5	0	0	227	0.08115877896510446	49	2	0	0	225	0.035834516842409195	47	2	0	2	298	0.03715354492310049	26	2	0	0	224	0.05934167942858389	27	2	0	0	277	0.057736159481599617	35
	31	4	0	0	213	0.08694804132066727	58	4	0	0	246	0.055607702935792466	48	2	0	2	299	0.03652062158103934	44	5	0	0	227	0.07994503065300934	49	2	0	0	225	0.035834516842409195	48	2	0	2	299	0.03648224820263919	26	2	0	0	224	0.05934167942858389	28	2	0	0	277	0.056206044507490144	34
	31	4	0	0	213	0.08694804132066727	56	5	0	0	247	0.06772863788606674	50	2	0	2	299	0.035243197924398326	45	5	0	0	228	0.07876317306233883	49	2	0	0	225	0.035834516842409195	50	2	0	2	299	0.035209147565100636	27	2	0	0	224	0.057736159481599617	28	2	0	0	277	0.056206044507490144	35
	30	4	0	0	214	0.08872227497383713	54	4	0	0	250	0.05880585274541087	48	2	0	2	301	0.03652062158103934	46	5	0	0	228	0.07761225088696723	49	2	0	0	225	0.035834516842409195	48	2	0	2	301	0.03648224820263919	28	2	0	0	224	0.056206044507490144	29	2	0	0	277	0.054747387424581344	32
	31	3	0	0	214	0.07168227907594768	40	3	0	0	265	0.05934185474457127	52	4	0	2	301	0.060542080548763325	48	5	0	0	228	0.07539943219174078	48	2	0	0	226	0.03648224820263919	52	4	0	2	301	0.06043741632378153	29	1	0	0	225	0.030664461921086232	28	2	0	0	278	0.056206044507490144	32
	31	2	0	0	216	0.052667351629577884	35	5	0	0	269	0.09256323687527808	53	4	0	2	302	0.059661771800431446	49	3	0	0	230	0.05045421771832506	45	2	0	0	229	0.038572085929163384	53	4	0	2	302	0.05956252557795754	30	1	0	0	225	0.029767547987465254	27	2	0	0	279	0.057736159481599617	34
	29	3	0	0	217	0.07510475973536551	31	4	0	0	274	0.08694804132066727	52	5	0	2	308	0.07145646612364123	50	3	0	0	230	0.04963470163224455	40	2	0	0	234	0.042633717990726315	52	5	0	2	308	0.07130431979201853	31	1	0	0	225	0.028920421665319145	27	2	0	0	279	0.057736159481599617	34
	29	3	0	0	217	0.07510475973536551	29	4	0	0	276	0.09055808902084779	52	5	0	2	310	0.07145646612364123	51	2	0	0	230	0.034605016324144526	39	1	0	0	236	0.023606209571846625	52	5	0	2	310	0.07130431979201853	32	1	0	0	225	0.028119184681436222	26	1	0	0	281	0.033699527428406685	35
	34	2	0	0	217	0.048874730917862486	29	4	0	0	276	0.09055808902084779	53	5	0	2	310	0.07048876979088212	50	2	0	0	232	0.035209147565100636	39	1	0	0	236	0.023606209571846625	53	5	0	2	310	0.07034431450340493	34	1	0	0	225	0.026640626643642057	24	2	0	0	282	0.06279408997135003	37
	35	2	0	0	217	0.047726636616317195	29	4	0	0	277	0.09055808902084779	55	5	0	2	310	0.06862566305501755	52	3	0	0	232	0.048071304399555384	38	1	0	0	237	0.02417428213570991	55	5	0	2	310	0.06849510272823506	34	2	0	0	225	0.04839325420652037	26	2	0	0	282	0.05934167942858389	38
	35	2	0	0	217	0.047726636616317195	29	4	0	0	277	0.09055808902084779	56	5	0	2	310	0.06772863788606674	53	3	0	0	232	0.04732519946369081	37	1	0	0	238	0.02477020868500142	56	5	0	2	310	0.06760436046608281	36	2	0	0	225	0.04622577003455414	27	2	0	0	282	0.057736159481599617	38
	34	2	0	0	218	0.048874730917862486	31	4	0	0	277	0.08694804132066727	58	4	0	2	310	0.055607702935792466	53	4	0	0	232	0.05956252557795754	36	1	0	0	239	0.025396074143815128	58	4	0	2	310	0.05553060332363527	38	1	0	0	225	0.024099790991883793	29	2	0	0	282	0.054747387424581344	37
	33	3	0	0	218	0.06853934292765228	30	4	0	0	278	0.08872227497383713	58	3	0	2	311	0.043957755699630785	51	5	0	0	233	0.07228899099362864	34	1	0	0	241	0.026747045753026968	58	3	0	2	311	0.043911417975893915	37	1	0	0	226	0.024689089149575592	29	2	0	0	282	0.054747387424581344	39
	31	4	0	0	219	0.08694804132066727	29	5	0	0	279	0.1026494713371772	53	3	0	2	317	0.04738520527536908	51	5	0	0	234	0.07228899099362864	34	1	0	0	241	0.026747045753026968	53	3	0	2	317	0.04732519946369081	39	1	0	0	226	0.023537642564861586	29	3	0	0	282	0.07356941708542894	38
	32	4	0	0	219	0.08523355488612856	29	5	0	0	279	0.1026494713371772	52	4	0	2	319	0.060542080548763325	50	6	0	0	235	0.08292239304742768	33	1	0	0	242	0.027477491719406253	52	4	0	2	319	0.06043741632378153	39	1	0	0	226	0.023537642564861586	30	3	0	0	282	0.07196636455127124	38
	33	3	0	0	219	0.06853934292765228	29	5	0	0	279	0.1026494713371772	55	4	0	2	319	0.05797337165215568	52	6	0	0	235	0.08083522511571098	33	1	0	0	242	0.027477491719406253	55	4	0	2	319	0.05788388948312316	42	0	0	0	226	0	32	3	0	0	282	0.06892708475094635	38
	32	3	0	0	220	0.07007779621121037	31	3	0	0	279	0.07168227907594768	55	3	0	2	321	0.045953041006973075	51	7	0	0	235	0.09022256673314483	33	1	0	0	242	0.027477491719406253	55	3	0	2	321	0.04589907469202878	42	1	0	0	226	0.021996789423976506	32	3	0	0	282	0.06892708475094635	41
	33	5	0	0	220	0.09575360719139486	30	4	0	0	280	0.08872227497383713	55	3	0	2	321	0.045953041006973075	52	6	0	0	236	0.08083522511571098	32	1	0	0	243	0.028248623988090252	55	3	0	2	321	0.04589907469202878	44	1	0	0	226	0.021076000949753357	33	3	0	0	282	0.06748788275655956	41
	34	5	0	0	220	0.09413708289403566	30	4	0	0	280	0.08872227497383713	54	5	0	2	322	0.0695454428173584	53	6	0	0	236	0.0798262670101179	32	1	0	0	243	0.028248623988090252	54	5	0	2	322	0.06940816903531988	44	1	0	0	226	0.021076000949753357	33	3	0	0	283	0.06748788275655956	40
	34	5	0	0	220	0.09413708289403566	30	4	0	0	280	0.08872227497383713	53	6	0	2	324	0.08002028062206569	56	6	0	0	236	0.07693097409389817	32	1	0	0	243	0.028248623988090252	53	6	0	2	324	0.0798262670101179	42	2	0	0	227	0.040715655016461016	35	3	0	0	283	0.06476153123036552	40
	34	7	0	0	220	0.11187641752560865	31	3	0	0	280	0.07168227907594768	53	5	0	2	327	0.07048876979088212	60	5	0	0	236	0.06425041353374536	32	1	0	0	243	0.028248623988090252	53	5	0	2	327	0.07034431450340493	43	3	0	0	227	0.05560759412709692	35	3	0	0	283	0.06476153123036552	40
	36	8	0	0	220	0.11557667703951459	31	5	0	0	280	0.09911594347937687	55	6	0	2	327	0.07805047758218367	61	5	0	0	236	0.06346084334458109	33	1	0	0	243	0.027477491719406253	55	6	0	2	327	0.07787471380249211	43	3	0	0	227	0.05560759412709692	36	3	0	0	283	0.06347059413758757	41
	37	9	0	0	220	0.11963378868092539	31	5	0	0	280	0.09911594347937687	58	5	0	2	327	0.06599982515307082	66	4	0	0	236	0.05007817360360747	33	1	0	0	243	0.027477491719406253	58	5	0	2	327	0.06588695455780594	44	3	0	0	227	0.054631043011966814	36	4	0	0	283	0.07763287480410931	42
	38	9	0	0	220	0.11850099770020071	31	6	0	0	280	0.10871828409139031	60	5	0	2	327	0.06435323116019372	66	6	0	0	236	0.06853934292765228	33	1	0	0	243	0.027477491719406253	60	5	0	2	327	0.06425041353374536	44	3	0	0	227	0.054631043011966814	40	3	0	0	283	0.05874401751494628	45
	40	8	0	0	221	0.11054247231411427	31	6	0	0	280	0.10871828409139031	61	5	0	2	327	0.06355907989339062	66	6	0	0	236	0.06853934292765228	33	1	0	0	244	0.027477491719406253	61	5	0	2	327	0.06346084334458109	46	3	0	0	227	0.052772356649958545	43	2	0	0	284	0.03991886791020293	44
	42	7	0	0	222	0.10103704731769571	30	6	0	0	281	0.11034508539348288	61	6	0	2	327	0.07264353109198166	67	7	0	0	236	0.07566386063052062	34	1	0	0	244	0.026747045753026968	61	6	0	2	327	0.07251046264795044	47	5	0	0	227	0.07581463895220059	44	2	0	0	285	0.03915187567400453	46
	41	7	0	0	224	0.10232067890240891	32	5	0	0	282	0.09741319222681093	62	5	0	2	327	0.06278351099504655	68	8	0	0	236	0.0819759133540666	33	2	0	0	244	0.04996392072663769	62	5	0	2	327	0.06268958745759282	50	4	0	0	227	0.06187018278205137	44	2	0	0	286	0.03915187567400453	49
	45	7	0	0	224	0.09732105001590008	34	5	0	0	282	0.09413708289403566	63	4	0	2	327	0.05205697975748859	66	8	0	0	238	0.08357685588357398	34	2	0	0	244	0.048769943645092226	63	4	0	2	327	0.05199589916022836	48	6	0	0	227	0.08425687875984823	46	3	0	0	286	0.052772356649958545	50
	46	7	0	0	224	0.09612766562254031	34	5	0	0	282	0.09413708289403566	64	4	0	2	327	0.0513993570179186	66	8	0	0	238	0.08357685588357398	36	2	0	0	244	0.04654147849675194	64	4	0	2	327	0.05134093422601056	48	7	0	0	227	0.09242038200534423	46	3	0	0	286	0.052772356649958545	51
	44	9	0	0	225	0.11171731119408032	35	4	0	0	283	0.08042866668664099	62	4	0	2	329	0.052731253699360874	68	10	0	0	238	0.09413708289403566	35	2	0	0	245	0.047630297264905794	62	4	0	2	329	0.052667351629577884	48	8	0	0	227	0.09940944705823798	46	3	0	0	287	0.052772356649958545	54
	46	8	0	0	226	0.10335780999640944	36	3	0	0	284	0.06428520787292595	66	3	0	2	329	0.03938748472332303	69	10	0	0	238	0.09334485795084127	35	2	0	0	245	0.047630297264905794	66	3	0	2	329	0.03935554753782877	51	7	0	0	227	0.08931328106270123	46	3	0	0	287	0.052772356649958545	56
	48	8	0	0	226	0.10109101012667408	37	2	0	0	285	0.04558224887350476	66	3	0	2	329	0.03938748472332303	71	9	0	0	238	0.08603168575281778	35	2	0	0	246	0.047630297264905794	66	3	0	2	329	0.03935554753782877	53	5	0	0	227	0.06986220025236943	46	3	0	0	287	0.052772356649958545	57
	46	10	0	0	226	0.11470233898379259	37	2	0	0	286	0.04558224887350476	68	3	0	2	330	0.03838813655239798	74	9	0	0	238	0.08379706236479913	35	2	0	0	246	0.047630297264905794	68	3	0	2	330	0.038358838612886456	54	5	0	0	227	0.0689509162373193	49	3	0	0	288	0.05020024789862046	60
	45	11	0	0	226	0.11998822117378337	35	2	0	0	288	0.047726636616317195	69	2	0	2	332	0.026437470453242875	75	8	0	0	239	0.07678201791643302	36	2	0	0	246	0.04654147849675194	69	2	0	2	332	0.02642425765699258	54	5	0	0	229	0.0689509162373193	49	3	0	0	288	0.05020024789862046	62
	45	11	0	0	226	0.11998822117378337	34	2	0	0	289	0.048874730917862486	70	2	0	2	332	0.026093806145289937	80	9	0	0	239	0.0796231917639499	37	2	0	0	247	0.0455002647670401	70	2	0	2	332	0.026081142170673585	55	6	0	0	229	0.07729141299496652	50	2	0	0	288	0.03509396850854526	65
	45	11	0	0	228	0.11998822117378337	34	2	0	0	289	0.048874730917862486	73	2	0	2	332	0.025114214990110333	80	9	0	0	239	0.0796231917639499	38	2	0	0	247	0.04450368858770989	73	2	0	2	332	0.02510302550983508	58	5	0	0	229	0.06551366306566271	48	3	0	0	289	0.05103050730861578	67
	43	12	0	0	230	0.1251231750086362	35	1	0	0	289	0.026081142170673585	74	3	0	2	332	0.03567040694463981	80	8	0	0	242	0.07342694656056309	38	3	0	0	247	0.06156445154206448	74	3	0	2	332	0.03564747096688961	61	4	0	0	229	0.053135353739763705	50	4	0	0	289	0.06187018278205137	68
	43	11	0	0	231	0.12183848373332433	35	1	0	0	289	0.026081142170673585	77	3	0	2	332	0.03444982368411472	80	8	0	0	243	0.07342694656056309	36	5	0	0	248	0.09062563486992459	77	3	0	2	332	0.03442938545065251	63	5	0	0	229	0.061641140997795295	49	5	0	0	290	0.07373391628762242	71
	43	10	0	0	232	0.11777918086764742	34	3	0	0	289	0.06706332177547684	75	3	0	2	334	0.03525412410037949	78	11	0	0	245	0.09189866949863867	36	5	0	0	248	0.09062563486992459	75	3	0	2	334	0.03523206381059615	63	7	0	0	229	0.07838090600896451	51	4	0	0	290	0.060966221248944706	74
	38	12	0	0	235	0.12883771505962022	31	4	0	0	291	0.08694804132066727	77	3	0	2	334	0.03444982368411472	83	8	0	0	247	0.07154164270156908	35	6	0	0	249	0.10189076091783499	77	3	0	2	334	0.03442938545065251	65	6	0	0	229	0.06893437460529385	52	7	0	0	290	0.08831140886453077	74
	37	12	0	0	236	0.12948914160097422	30	4	0	0	292	0.08872227497383713	77	4	0	2	334	0.044128863176975064	81	8	0	0	249	0.07278831480492332	34	7	0	0	249	0.11112516308574784	77	4	0	2	334	0.044094313468471716	63	7	0	0	230	0.07838090600896451	53	7	0	0	290	0.08732650085281995	73
	37	13	0	0	236	0.13119295180332696	29	5	0	0	292	0.1026494713371772	75	4	0	2	338	0.04511266333593316	80	9	0	0	251	0.0796231917639499	37	6	0	0	250	0.09900606556640851	75	4	0	2	338	0.045075420145077136	62	8	0	0	230	0.08628941854343096	53	8	0	0	290	0.09442771867865506	79
	34	15	0	0	237	0.1328190355907084	30	4	0	0	292	0.08872227497383713	76	3	0	2	339	0.03484736983998531	78	10	0	0	252	0.08668057877689085	37	6	0	0	251	0.09900606556640851	76	3	0	2	339	0.03482614122119738	63	7	0	0	232	0.07838090600896451	53	8	0	0	291	0.09442771867865506	82
	36	16	0	0	237	0.13288230000124643	30	4	0	0	292	0.08872227497383713	77	3	0	2	339	0.03444982368411472	76	8	0	0	257	0.07608864446668803	37	6	0	0	252	0.09900606556640851	77	3	0	2	339	0.03442938545065251	67	7	0	0	232	0.07523120740262758	53	8	0	0	291	0.09442771867865506	83
	38	15	0	0	237	0.13272924221474544	29	4	0	0	293	0.09055808902084779	76	2	0	2	341	0.024205267409871573	74	10	0	0	257	0.08954104119701677	38	6	0	0	252	0.09760422890692029	76	2	0	2	341	0.02419533210899138	66	7	0	0	234	0.0759974017525044	54	7	0	0	292	0.08635850118462227	89
	39	15	0	0	237	0.13253215328182832	29	4	0	0	293	0.09055808902084779	77	3	0	2	341	0.03444982368411472	73	11	0	0	257	0.09550015733588367	36	7	0	0	253	0.10840115981439455	77	3	0	2	341	0.03442938545065251	68	8	0	0	234	0.08146240137744255	55	7	0	0	293	0.08540730922043886	93
	45	13	0	0	238	0.1263387488141906	29	4	0	0	293	0.09055808902084779	79	2	0	2	341	0.02335961428562844	71	14	0	0	257	0.10975480734741233	34	9	0	0	254	0.12195429911376685	79	2	0	2	341	0.02335075250974609	66	10	0	0	234	0.09497484362390433	58	7	0	0	293	0.08265304667342263	95
	44	13	0	0	239	0.12704431340482078	28	4	0	0	294	0.09245711632737072	80	2	0	2	341	0.023090669695585694	75	11	0	0	257	0.09403300517380143	37	9	0	0	254	0.1187910851643787	80	2	0	2	341	0.02308213123955899	66	9	0	0	237	0.08932530346172085	62	7	0	0	293	0.0792046487166279	99
	47	13	0	0	239	0.12487618382335658	30	4	0	0	294	0.08872227497383713	82	1	0	2	342	0.011728930472678298	73	11	0	0	259	0.09550015733588367	38	7	0	0	256	0.10572841939777458	82	1	0	2	342	0.011726847400353176	70	8	0	0	237	0.07995395979453539	63	7	0	0	293	0.07838090600896451	97
	51	11	0	0	239	0.11438121721146347	30	4	0	0	294	0.08872227497383713	84	1	0	2	342	0.011460289212306239	72	11	0	0	260	0.0962471546507109	40	6	0	0	256	0.09488398104141771	84	1	0	2	342	0.011458351618153215	69	10	0	0	237	0.09265126761028354	65	7	0	0	293	0.0767775618142091	98
	54	10	0	0	239	0.10674006987669467	30	4	0	0	294	0.08872227497383713	86	1	0	2	342	0.011203669915076027	71	12	0	0	261	0.10170798586703941	39	8	0	0	256	0.11114511743004618	86	1	0	2	342	0.01120186456101548	70	8	0	0	238	0.07995395979453539	68	6	0	0	293	0.06674070980414508	103
	56	9	0	0	239	0.09917221836570397	30	3	0	0	295	0.07335659675675227	87	1	0	2	343	0.011079619289557497	68	14	0	0	262	0.11187641752560865	38	7	0	0	258	0.10572841939777458	87	1	0	2	343	0.011077875559212037	73	8	0	0	238	0.07778047444020583	66	8	0	0	293	0.08302019208990347	101
	56	8	0	0	241	0.09271877971075439	30	3	0	0	295	0.07335659675675227	89	1	0	2	343	0.01083957537010534	68	13	0	0	263	0.10815331325466357	38	7	0	0	258	0.10572841939777458	89	1	0	2	343	0.01083794672196582	77	8	0	0	238	0.07504061327021662	67	8	0	0	294	0.08223503577326209	104
	55	9	0	0	242	0.10014551858577309	30	3	0	0	295	0.07335659675675227	88	2	0	2	343	0.021142734491946837	69	12	0	0	263	0.103217226159271	35	10	0	0	259	0.12466355637287062	88	2	0	2	343	0.021136293097057952	80	8	0	0	238	0.07309730746562916	68	8	0	0	294	0.08146240137744255	104
	54	10	0	0	242	0.10674006987669467	30	3	0	0	296	0.07335659675675227	87	3	0	2	343	0.03091946021614555	68	12	0	0	264	0.1039827450689604	35	10	0	0	260	0.12466355637287062	87	3	0	2	343	0.030905131772401243	80	8	0	0	239	0.07309730746562916	69	8	0	0	294	0.08070210566269521	110
	54	11	0	0	242	0.11161261576220631	29	3	0	0	297	0.07510475973536551	87	3	0	2	344	0.03091946021614555	68	12	0	0	264	0.1039827450689604	33	12	0	0	260	0.13014638028428352	87	3	0	2	344	0.030905131772401243	80	8	0	0	240	0.07309730746562916	69	7	0	0	295	0.07373958726247115	113
	55	11	0	0	242	0.11070099017957226	30	2	0	0	297	0.05406217401626001	87	3	0	2	346	0.03091946021614555	69	10	0	0	265	0.09334485795084127	34	12	0	0	260	0.12978890038013963	87	3	0	2	346	0.030905131772401243	83	7	0	0	240	0.06464857647158623	70	7	0	0	296	0.07301359989442671	113
	57	10	0	0	243	0.10390424347452258	32	2	0	0	297	0.05134093422601056	85	3	0	2	348	0.03156680056406292	72	6	0	0	267	0.06428520787292595	35	12	0	0	260	0.1293620004031764	85	3	0	2	348	0.0315514677627494	86	7	0	0	240	0.06296760018403226	69	8	0	0	296	0.08070210566269521	110
	56	12	0	0	244	0.11411249706974201	32	2	0	0	297	0.05134093422601056	84	3	0	2	349	0.03190067911021878	70	8	0	0	267	0.08042866668664099	37	12	0	0	260	0.1283325292830564	84	3	0	2	349	0.03188480878847722	89	6	0	0	240	0.05444127036552428	68	9	0	0	297	0.08775565114434805	106
	58	11	0	0	244	0.10800794192715035	33	2	0	0	298	0.05007817360360747	85	3	0	2	349	0.03156680056406292	70	9	0	0	267	0.08679965853511276	35	14	0	0	262	0.13121934329689355	85	3	0	2	349	0.0315514677627494	88	7	0	0	241	0.061892218843159034	68	10	0	0	297	0.09341654564708966	106
	56	13	0	0	244	0.11785055729948833	34	2	0	0	298	0.048874730917862486	85	3	0	2	349	0.03156680056406292	73	7	0	0	267	0.07125293904326711	36	14	0	0	262	0.13112262144698922	85	3	0	2	349	0.0315514677627494	87	9	0	0	241	0.07489005373118142	67	11	0	0	297	0.0992580142696576	105
	57	14	0	0	244	0.12033128040948113	36	2	0	0	298	0.04663025439851417	87	3	0	2	350	0.03091946021614555	74	7	0	0	267	0.07056404716343914	36	13	0	0	263	0.13029864266762867	87	3	0	2	350	0.030905131772401243	89	8	0	0	242	0.06778570506932866	67	10	0	0	298	0.09419108361904377	102
	60	12	0	0	244	0.1107358594673588	37	2	0	0	298	0.04558224887350476	84	3	0	2	353	0.03190067911021878	74	7	0	0	268	0.07056404716343914	37	14	0	0	263	0.13095209433407778	84	3	0	2	353	0.03188480878847722	91	7	0	0	243	0.06034311483136948	68	9	0	0	298	0.08775565114434805	102
	63	11	0	0	244	0.103681495223825	36	2	0	0	299	0.04663025439851417	83	3	0	2	355	0.03224165031042054	76	6	0	0	269	0.061718670640763404	41	12	0	0	263	0.12575338723064133	83	3	0	2	355	0.03222521704652023	87	9	0	0	246	0.07489005373118142	70	7	0	0	298	0.07301359989442671	102
	66	8	0	0	245	0.08374778496978963	36	2	0	0	299	0.04663025439851417	83	3	0	2	356	0.03224165031042054	76	6	0	0	269	0.061718670640763404	43	12	0	0	263	0.12428479794249592	83	3	0	2	356	0.03222521704652023	86	9	0	0	247	0.07548299914339542	70	7	0	0	299	0.07301359989442671	102
	66	7	0	0	246	0.07658664417284608	36	1	0	0	300	0.02542084711989235	83	3	0	2	356	0.03224165031042054	74	6	0	0	271	0.06297692329082008	46	11	0	0	263	0.11840391434849919	83	3	0	2	356	0.03222521704652023	87	10	0	0	247	0.08041888274846484	71	7	0	0	299	0.07230045663338441	102
	68	7	0	0	246	0.07502171960556701	35	2	0	0	301	0.047726636616317195	82	3	0	2	357	0.032589940837827784	75	6	0	0	272	0.06234171209448194	48	11	0	0	263	0.11659270534873904	82	3	0	2	357	0.03257291768919766	89	9	0	0	248	0.07372917981128646	72	7	0	0	299	0.0715998826776086	100
	67	8	0	0	246	0.08293386031139262	36	2	0	0	301	0.04663025439851417	78	3	0	2	361	0.03406117921022665	76	5	0	0	273	0.05352309374692223	48	11	0	0	264	0.11659270534873904	78	3	0	2	361	0.034041492606842444	89	8	0	0	251	0.06778570506932866	72	7	0	0	300	0.0715998826776086	100
	67	9	0	0	246	0.08937240927516334	36	2	0	0	301	0.04663025439851417	75	3	0	2	364	0.03525412410037949	77	5	0	0	273	0.05296706858151749	47	11	0	0	265	0.11749980126489738	75	3	0	2	364	0.03523206381059615	90	7	0	0	253	0.06085120495919348	74	6	0	0	300	0.06272271317525122	100
	67	9	0	0	246	0.08937240927516334	35	4	0	0	301	0.08042866668664099	74	3	0	2	365	0.03567040694463981	78	4	0	0	273	0.043619360019883834	47	11	0	0	265	0.11749980126489738	74	3	0	2	365	0.03564747096688961	91	6	0	0	254	0.053493687423856635	73	5	0	0	302	0.05506806501342313	100
	68	10	0	0	246	0.0943593198874085	35	4	0	0	301	0.08042866668664099	74	3	0	2	367	0.03567040694463981	77	5	0	0	273	0.05296706858151749	44	12	0	0	267	0.12351947658817003	74	3	0	2	367	0.03564747096688961	91	4	0	0	257	0.038183989857246865	73	5	0	0	302	0.05506806501342313	99
	69	9	0	0	246	0.08776213571682279	36	6	0	0	301	0.10096446288307453	74	2	0	2	368	0.024803768255014454	76	5	0	0	275	0.05352309374692223	46	12	0	0	267	0.12194196641602438	74	2	0	2	368	0.024793019159759767	88	5	0	0	259	0.04740857429580478	72	4	0	0	304	0.0464943247576431	99
	72	7	0	0	246	0.07206401341546262	33	7	0	0	303	0.11330686174551391	73	2	0	2	369	0.025114214990110333	73	6	0	0	277	0.06362463975399506	46	12	0	0	268	0.12194196641602438	73	2	0	2	369	0.02510302550983508	83	6	0	0	264	0.05748846627025735	72	4	0	0	305	0.0464943247576431	97
	73	9	0	0	246	0.08468834283667968	31	9	0	0	303	0.12613004319294083	72	2	0	2	370	0.02543250137577069	72	6	0	0	278	0.06428520787292595	47	12	0	0	268	0.1211349171345117	72	2	0	2	370	0.02542084711989235	82	6	0	0	266	0.05802843079846175	72	3	0	0	307	0.03642730951051165	96
	73	9	0	0	246	0.08468834283667968	32	8	0	0	303	0.1206508675663651	72	2	0	2	370	0.02543250137577069	73	6	0	0	278	0.06362463975399506	50	11	0	0	268	0.11477574059017918	72	2	0	2	370	0.02542084711989235	82	6	0	0	267	0.05802843079846175	75	2	0	0	308	0.024457011965804142	94
	73	9	0	0	246	0.08468834283667968	37	5	0	0	305	0.08954104119701677	72	2	0	2	370	0.02543250137577069	73	6	0	0	279	0.06362463975399506	51	12	0	0	268	0.11783304914251963	72	2	0	2	370	0.02542084711989235	82	6	0	0	268	0.05802843079846175	75	2	0	0	308	0.024457011965804142	94
	75	10	0	0	246	0.08898405287831022	37	5	0	0	305	0.08954104119701677	71	2	0	2	371	0.02575892683273477	72	7	0	0	279	0.07195451843434594	50	14	0	0	268	0.1246385993326543	71	2	0	2	371	0.025746781698305566	83	4	0	0	269	0.04129862662267081	73	3	0	0	309	0.035995172704686815	94
	78	10	0	0	247	0.08683691322165621	39	5	0	0	305	0.08668057877689085	70	2	0	2	372	0.026093806145289937	72	7	0	0	279	0.07195451843434594	52	15	0	0	268	0.125689122476659	70	2	0	2	372	0.026081142170673585	81	6	0	0	269	0.05857819039821569	74	3	0	0	309	0.0355730283620275	94
	78	10	0	0	248	0.08683691322165621	39	6	0	0	305	0.09666212013743399	69	2	0	2	373	0.026437470453242875	70	9	0	0	279	0.08679965853511276	52	16	0	0	268	0.12763975739488445	69	2	0	2	373	0.02642425765699258	80	7	0	0	269	0.06641608797809358	74	3	0	0	309	0.0355730283620275	94
	81	7	0	0	249	0.06615202186669548	38	7	0	0	305	0.10630134609553014	69	2	0	2	373	0.026437470453242875	67	11	0	0	280	0.10011704301392099	55	16	0	0	268	0.12604033484306154	69	2	0	2	373	0.02642425765699258	79	8	0	0	269	0.07373484481025239	73	3	0	0	310	0.035995172704686815	92
	81	7	0	0	249	0.06615202186669548	40	6	0	0	305	0.09528888363195065	69	2	0	2	373	0.026437470453242875	66	12	0	0	280	0.10553491407449586	60	16	0	0	268	0.12312176686476832	69	2	0	2	373	0.02642425765699258	79	8	0	0	269	0.07373484481025239	73	3	0	0	310	0.035995172704686815	92
	81	7	0	0	250	0.06615202186669548	41	5	0	0	305	0.08397397464730946	69	2	0	2	373	0.026437470453242875	66	11	0	0	281	0.10091789097068818	60	16	0	0	269	0.12312176686476832	69	2	0	2	373	0.02642425765699258	80	7	0	0	269	0.06641608797809358	73	3	0	0	311	0.035995172704686815	91
	80	9	0	0	250	0.07974726018513459	43	5	0	0	305	0.08141269182461176	69	2	0	2	373	0.026437470453242875	65	11	0	0	282	0.10172757303881297	64	13	0	0	270	0.11116614158504212	69	2	0	2	373	0.02642425765699258	77	9	0	0	270	0.0812210718011003	73	3	0	0	311	0.035995172704686815	91
	82	8	0	0	250	0.07225598764424394	42	7	0	0	305	0.10103704731769571	69	2	0	2	373	0.026437470453242875	65	11	0	0	282	0.10172757303881297	64	14	0	0	270	0.11474661780740746	69	2	0	2	373	0.02642425765699258	75	8	0	0	273	0.07638862376471785	71	3	0	0	313	0.03686979077754563	89
	82	8	0	0	251	0.07225598764424394	43	7	0	0	305	0.09977577953775946	69	2	0	2	373	0.026437470453242875	65	11	0	0	282	0.10172757303881297	63	15	0	0	272	0.11857156487459056	69	2	0	2	373	0.02642425765699258	75	8	0	0	273	0.07638862376471785	70	3	0	0	316	0.037322984768679235	89
	78	11	0	0	253	0.09207937285653083	46	6	0	0	305	0.08767166697969885	69	2	0	2	373	0.026437470453242875	65	10	0	0	283	0.0965780031679432	63	15	0	0	272	0.11857156487459056	69	2	0	2	373	0.02642425765699258	75	8	0	0	273	0.07638862376471785	70	3	0	0	316	0.037322984768679235	89
	80	10	0	0	253	0.08545496460372931	49	5	0	0	306	0.07451444255831931	69	2	0	2	373	0.026437470453242875	65	10	0	0	283	0.0965780031679432	64	15	0	0	272	0.11789590858918664	69	2	0	2	373	0.02642425765699258	74	8	0	0	274	0.0770789687189195	68	4	0	0	317	0.04871408402644582	88
	80	9	0	0	255	0.07974726018513459	48	7	0	0	307	0.09380839929695717	69	2	0	2	373	0.026437470453242875	66	9	0	0	283	0.08999169306704992	64	17	0	0	272	0.12304512103325872	69	2	0	2	373	0.02642425765699258	72	9	0	0	275	0.08474672829400717	68	4	0	0	317	0.04871408402644582	88
	79	9	0	0	256	0.0804209693074282	52	6	0	0	307	0.08103931590677305	69	2	0	2	373	0.026437470453242875	65	9	0	0	284	0.0908205516954123	66	17	0	0	272	0.12188566025806187	69	2	0	2	373	0.02642425765699258	72	9	0	0	275	0.08474672829400717	67	4	0	0	318	0.049301543710550184	85
	76	11	0	0	257	0.09350581086867206	50	8	0	0	307	0.09889339040335814	69	2	0	2	373	0.026437470453242875	65	9	0	0	284	0.0908205516954123	66	18	0	0	272	0.12405553122695347	69	2	0	2	373	0.02642425765699258	71	8	0	0	277	0.07921777060745705	65	5	0	0	319	0.06021022749095151	85
	75	12	0	0	258	0.09900579466101621	49	9	0	0	308	0.10627196631082445	69	2	0	2	373	0.026437470453242875	64	9	0	0	285	0.09166204893413502	66	18	0	0	274	0.12405553122695347	69	2	0	2	373	0.02642425765699258	72	7	0	0	277	0.0715998826776086	62	5	0	0	322	0.062380887359734835	83
	75	12	0	0	258	0.09900579466101621	52	7	0	0	308	0.08943352273559713	69	2	0	2	373	0.026437470453242875	65	8	0	0	285	0.08439810776823377	59	22	0	0	278	0.13178256332141897	69	2	0	2	373	0.02642425765699258	72	7	0	0	277	0.0715998826776086	62	5	0	0	322	0.062380887359734835	83
	76	12	0	0	258	0.09828515000427471	52	6	0	0	309	0.08103931590677305	67	2	0	2	375	0.02715256689196617	65	8	0	0	285	0.08439810776823377	56	24	0	0	279	0.13253139552128135	67	2	0	2	375	0.02713815752207987	73	5	0	0	278	0.05506806501342313	62	5	0	0	322	0.062380887359734835	86
	77	11	0	0	258	0.09278807954950907	52	6	0	0	309	0.08103931590677305	67	2	0	2	375	0.02715256689196617	65	8	0	0	286	0.08439810776823377	58	22	0	0	280	0.13195502650897226	67	2	0	2	375	0.02713815752207987	73	5	0	0	278	0.05506806501342313	62	5	0	0	322	0.062380887359734835	85
	77	11	0	0	259	0.09278807954950907	53	8	0	0	309	0.09572809599170584	66	3	0	2	375	0.03938748472332303	66	5	0	0	288	0.059776302939579994	60	20	0	0	282	0.12985966928666764	66	3	0	2	375	0.03935554753782877	73	5	0	0	278	0.05506806501342313	62	5	0	0	322	0.062380887359734835	85
	76	12	0	0	260	0.09828515000427471	53	8	0	0	309	0.09572809599170584	66	3	0	2	375	0.03938748472332303	66	5	0	0	288	0.059776302939579994	61	20	0	0	282	0.12950741149814907	66	3	0	2	375	0.03935554753782877	72	5	0	0	279	0.05566431837940905	63	4	0	0	322	0.05179514451594394	84
	74	13	0	0	261	0.10405359576493947	51	9	0	0	310	0.10417644660383807	66	3	0	2	375	0.03938748472332303	65	5	0	0	289	0.060479950780520306	60	21	0	0	283	0.13083903915692432	66	3	0	2	375	0.03935554753782877	72	5	0	0	279	0.05566431837940905	63	5	0	0	322	0.061641140997795295	83
	74	13	0	0	262	0.10405359576493947	50	10	0	0	310	0.11065897676572026	66	2	0	2	376	0.027524753132566224	66	4	0	0	289	0.05007817360360747	60	20	0	0	284	0.12985966928666764	66	2	0	2	376	0.027509691006527438	72	4	0	0	280	0.0464943247576431	64	5	0	0	322	0.06091774939983651	82
	76	10	0	0	264	0.08825825517476739	48	12	0	0	311	0.12097496948093169	66	2	0	2	376	0.027524753132566224	65	4	0	0	290	0.050701877099323084	60	20	0	0	284	0.12985966928666764	66	2	0	2	376	0.027509691006527438	73	2	0	0	281	0.025066627125107044	64	5	0	0	322	0.06091774939983651	82
	73	12	0	0	265	0.10047091356614271	48	13	0	0	311	0.1241241098569372	64	2	0	2	378	0.028300443799544762	65	4	0	0	290	0.050701877099323084	56	21	0	0	287	0.13176411663061782	64	2	0	2	378	0.028283952942826568	71	3	0	0	282	0.03686979077754563	65	4	0	0	322	0.050518612304180685	82
	73	13	0	0	265	0.10477491616908528	48	13	0	0	312	0.1241241098569372	63	2	0	2	379	0.028704833959172903	64	4	0	0	291	0.05134093422601056	59	19	0	0	288	0.12902832242138104	63	2	0	2	379	0.02868756059792958	70	4	0	0	282	0.04757903636799548	64	5	0	0	322	0.06091774939983651	82
	72	11	0	0	268	0.09646846838359492	51	13	0	0	312	0.12180944121846872	63	2	0	2	379	0.028704833959172903	64	4	0	0	291	0.05134093422601056	61	18	0	0	288	0.12662546573558223	63	2	0	2	379	0.02868756059792958	69	4	0	0	283	0.04814006057268247	64	5	0	0	322	0.06091774939983651	82
	72	11	0	0	269	0.09646846838359492	52	12	0	0	312	0.11754414689568325	62	3	0	2	379	0.04154886944721334	62	4	0	0	293	0.052667351629577884	60	19	0	0	289	0.12862495323088316	62	3	0	2	379	0.04151062129017455	68	4	0	0	284	0.04871408402644582	64	4	0	0	323	0.05114919031652345	80
	72	11	0	0	269	0.09646846838359492	52	12	0	0	312	0.11754414689568325	62	3	0	2	379	0.04154886944721334	63	3	0	0	293	0.04095032152468049	62	18	0	0	289	0.12613004319294083	62	3	0	2	379	0.04151062129017455	68	4	0	0	284	0.04871408402644582	62	4	0	0	325	0.052457012272441955	80
	73	10	0	0	269	0.09046658829000619	51	10	0	0	315	0.10966582217293293	61	4	0	2	379	0.05342279826622089	63	3	0	0	293	0.04095032152468049	62	17	0	0	290	0.12418077512863668	61	4	0	2	379	0.05335589826394516	68	3	0	0	285	0.038263070820960074	62	3	0	0	326	0.0413845312855708	80
	73	10	0	0	269	0.09046658829000619	52	8	0	0	316	0.09676572604637451	59	4	0	2	381	0.0548603263038055	63	3	0	0	293	0.04095032152468049	62	17	0	0	290	0.12418077512863668	59	4	0	2	381	0.054786843654198565	68	3	0	0	285	0.038263070820960074	62	3	0	0	326	0.0413845312855708	79
	74	9	0	0	269	0.08394932987110156	49	11	0	0	316	0.11624719242656888	58	4	0	2	382	0.055607702935792466	62	3	0	0	294	0.04151062129017455	63	17	0	0	290	0.12361635411259825	58	4	0	2	382	0.05553060332363527	68	3	0	0	285	0.038263070820960074	62	3	0	0	326	0.0413845312855708	79
	74	8	0	0	270	0.07761341655118185	51	9	0	0	317	0.10417644660383807	56	4	0	2	384	0.05716342196975039	62	3	0	0	294	0.04151062129017455	64	17	0	0	290	0.12304512103325872	56	4	0	2	384	0.05707834411317068	69	2	0	0	285	0.026381068260633623	61	2	0	0	328	0.02946730085831715	78
	74	8	0	0	270	0.07761341655118185	53	7	0	0	317	0.08839293919878179	57	3	0	2	384	0.04460361101616293	62	3	0	0	294	0.04151062129017455	64	17	0	0	290	0.12304512103325872	57	3	0	2	384	0.044554900145152454	68	1	0	0	287	0.014015175321977779	60	2	0	0	329	0.02990404699750451	77
	76	7	0	0	270	0.06931772097948434	55	6	0	0	317	0.07805047758218367	57	3	0	2	384	0.04460361101616293	62	3	0	0	294	0.04151062129017455	65	16	0	0	291	0.12002229287447988	57	3	0	2	384	0.044554900145152454	68	1	0	0	287	0.014015175321977779	60	2	0	0	329	0.02990404699750451	77
	75	7	0	0	271	0.0699855980660269	53	7	0	0	318	0.08839293919878179	57	3	0	2	384	0.04460361101616293	62	2	0	0	295	0.029102780370867172	68	14	0	0	291	0.11187641752560865	57	3	0	2	384	0.044554900145152454	67	2	0	0	287	0.02709093159410087	59	3	0	0	329	0.04313981116199956	77
	75	5	0	0	273	0.05414589741373035	53	7	0	0	318	0.08839293919878179	57	3	0	2	384	0.04460361101616293	62	2	0	0	295	0.029102780370867172	67	14	0	0	292	0.11259026763747046	57	3	0	2	384	0.044554900145152454	66	2	0	0	288	0.027460257029862788	59	3	0	0	329	0.04313981116199956	76
	72	6	0	0	275	0.06436991938569395	52	7	0	0	319	0.08943352273559713	57	3	0	2	384	0.04460361101616293	62	2	0	0	295	0.029102780370867172	68	13	0	0	292	0.10815331325466357	57	3	0	2	384	0.044554900145152454	65	3	0	0	288	0.039763793052764874	58	4	0	0	329	0.055275183596733155	75
	72	6	0	0	275	0.06436991938569395	51	9	0	0	319	0.10417644660383807	57	3	0	2	384	0.04460361101616293	63	1	0	0	295	0.015083474701067063	68	12	0	0	293	0.1039827450689604	57	3	0	2	384	0.044554900145152454	64	3	0	0	289	0.04029003007123096	58	4	0	0	329	0.055275183596733155	74
	71	6	0	0	276	0.06504700976882871	51	8	0	0	320	0.09782080682727207	57	3	0	2	384	0.04460361101616293	63	1	0	0	295	0.015083474701067063	67	12	0	0	294	0.10475536050127005	57	3	0	2	384	0.044554900145152454	64	3	0	0	289	0.04029003007123096	58	4	0	0	329	0.055275183596733155	73
	71	5	0	0	277	0.05654698476086416	51	7	0	0	321	0.09049501485646969	56	3	0	2	385	0.04526842945713793	61	1	0	0	297	0.015551844676695889	67	12	0	0	294	0.10475536050127005	56	3	0	2	385	0.04521718057851022	64	3	0	0	289	0.04029003007123096	58	4	0	0	329	0.055275183596733155	73
	71	5	0	0	277	0.05654698476086416	51	7	0	0	321	0.09049501485646969	56	3	0	2	385	0.04526842945713793	59	1	0	0	299	0.01605017370090452	67	11	0	0	295	0.10011704301392099	56	3	0	2	385	0.04521718057851022	64	3	0	0	289	0.04029003007123096	57	4	0	0	330	0.056025510296718116	73
	70	6	0	0	277	0.06573785334423686	50	7	0	0	322	0.09157777379252557	55	3	0	2	386	0.045953041006973075	58	2	0	0	299	0.0308903252118428	69	9	0	0	295	0.08757947651741678	55	3	0	2	386	0.04589907469202878	64	3	0	0	289	0.04029003007123096	57	4	0	0	330	0.056025510296718116	73
	68	6	0	0	279	0.06716238295044273	48	7	0	0	324	0.09380839929695717	54	3	0	2	387	0.04665832336571143	57	2	0	0	300	0.03137179454646374	68	10	0	0	295	0.09413708289403566	54	3	0	2	387	0.04660144404481247	63	2	0	0	291	0.028630616724882728	57	4	0	0	330	0.056025510296718116	72
	68	5	0	0	280	0.058488000718757975	47	7	0	0	325	0.09495683650895448	54	3	0	2	387	0.04665832336571143	57	2	0	0	300	0.03137179454646374	69	9	0	0	295	0.08757947651741678	54	3	0	2	387	0.04660144404481247	62	2	0	0	292	0.029042996556896964	57	3	0	0	331	0.0443929514584123	71
	66	6	0	0	281	0.06864680579796814	46	8	0	0	325	0.10335780999640944	53	3	0	2	388	0.04738520527536908	56	2	0	0	301	0.03186838969188469	70	8	0	0	295	0.08042866668664099	53	3	0	2	388	0.04732519946369081	60	2	0	0	294	0.02990404699750451	57	3	0	0	331	0.0443929514584123	71
	64	6	0	0	283	0.07019463778408877	45	8	0	0	326	0.10451655814655535	53	3	0	2	388	0.04738520527536908	56	1	0	0	302	0.016860428808920906	69	8	0	0	296	0.08119570707871783	53	3	0	2	388	0.04732519946369081	60	2	0	0	294	0.02990404699750451	57	3	0	0	331	0.0443929514584123	69
	62	6	0	0	285	0.07180962250518473	45	8	0	0	326	0.10451655814655535	52	3	0	2	389	0.048134670108042725	56	1	0	0	302	0.016860428808920906	66	8	0	0	299	0.08357685588357398	52	3	0	2	389	0.048071304399555384	59	3	0	0	294	0.04313981116199956	57	3	0	0	331	0.0443929514584123	66
	63	5	0	0	285	0.0620259188832419	46	7	0	0	326	0.09612766562254031	52	3	0	2	389	0.048134670108042725	55	2	0	0	302	0.03238082763949593	66	8	0	0	299	0.08357685588357398	52	3	0	2	389	0.048071304399555384	60	2	0	0	294	0.02990404699750451	57	3	0	0	331	0.0443929514584123	65
	63	5	0	0	285	0.0620259188832419	47	6	0	0	326	0.08650137751950286	52	3	0	2	389	0.048134670108042725	55	2	0	0	302	0.03238082763949593	65	8	0	0	300	0.08439810776823377	52	3	0	2	389	0.048071304399555384	59	2	0	0	295	0.030353782119774478	56	4	0	0	331	0.056795486367909105	64
	63	5	0	0	285	0.0620259188832419	47	5	0	0	327	0.07669136177033736	52	3	0	2	389	0.048134670108042725	54	2	0	0	303	0.03290987083916069	64	8	0	0	301	0.08523355488612856	52	3	0	2	389	0.048071304399555384	59	2	0	0	295	0.030353782119774478	56	4	0	0	331	0.056795486367909105	63
	62	5	0	0	286	0.06278351099504655	46	5	0	0	328	0.07782421336120714	52	3	0	2	389	0.048134670108042725	54	2	0	0	303	0.03290987083916069	64	8	0	0	301	0.08523355488612856	52	3	0	2	389	0.048071304399555384	59	2	0	0	295	0.030353782119774478	57	3	0	0	331	0.0443929514584123	63
	62	5	0	0	286	0.06278351099504655	46	5	0	0	328	0.07782421336120714	52	3	0	2	389	0.048134670108042725	53	2	0	0	304	0.03345633079849888	63	8	0	0	302	0.08608344994721824	52	3	0	2	389	0.048071304399555384	59	2	0	0	295	0.030353782119774478	57	3	0	0	331	0.0443929514584123	62
	62	4	0	0	287	0.052731253699360874	45	5	0	0	329	0.07898801707640217	52	3	0	2	389	0.048134670108042725	53	2	0	0	304	0.03345633079849888	63	8	0	0	302	0.08608344994721824	52	3	0	2	389	0.048071304399555384	59	2	0	0	295	0.030353782119774478	56	4	0	0	331	0.056795486367909105	61
	62	4	0	0	287	0.052731253699360874	45	5	0	0	329	0.07898801707640217	51	3	0	2	390	0.04890775973671712	53	2	0	0	304	0.03345633079849888	62	8	0	0	303	0.08694804132066727	51	3	0	2	390	0.048840778531138565	59	2	0	0	295	0.030353782119774478	56	4	0	0	331	0.056795486367909105	59
	62	4	0	0	287	0.052731253699360874	45	5	0	0	329	0.07898801707640217	51	3	0	2	390	0.04890775973671712	53	2	0	0	304	0.03345633079849888	62	8	0	0	303	0.08694804132066727	51	3	0	2	390	0.048840778531138565	60	2	0	0	295	0.02990404699750451	56	4	0	0	331	0.056795486367909105	59
	61	5	0	0	287	0.06355907989339062	45	5	0	0	329	0.07898801707640217	50	3	0	2	391	0.04970557871093327	52	1	0	0	306	0.01807684949014572	63	7	0	0	303	0.07889329726736383	50	3	0	2	391	0.04963470163224455	60	2	0	0	295	0.02990404699750451	56	3	0	0	332	0.045046472867256666	58
	60	6	0	0	287	0.073495738360312	45	5	0	0	329	0.07898801707640217	49	3	0	2	392	0.050529298760576484	52	1	0	0	306	0.01807684949014572	63	7	0	0	303	0.07889329726736383	49	3	0	2	392	0.05045421771832506	61	2	0	0	295	0.02946730085831715	56	3	0	0	332	0.045046472867256666	57
	60	6	0	0	287	0.073495738360312	47	3	0	0	329	0.05225949442072727	49	3	0	2	392	0.050529298760576484	51	1	0	0	307	0.01840880600188177	63	7	0	0	303	0.07889329726736383	49	3	0	2	392	0.05045421771832506	61	2	0	0	295	0.02946730085831715	56	3	0	0	332	0.045046472867256666	56
	59	6	0	0	288	0.07436677887313022	46	3	0	0	330	0.05316869500690953	49	3	0	2	392	0.050529298760576484	51	1	0	0	307	0.01840880600188177	63	7	0	0	303	0.07889329726736383	49	3	0	2	392	0.05045421771832506	59	2	0	0	297	0.030353782119774478	54	3	0	0	334	0.046411226337628696	55
	59	6	0	0	288	0.07436677887313022	46	3	0	0	330	0.05316869500690953	49	3	0	2	392	0.050529298760576484	49	1	0	0	309	0.01911057376004855	62	7	0	0	304	0.07973999337782274	49	3	0	2	392	0.05045421771832506	58	2	0	0	298	0.030817085259944716	54	3	0	0	334	0.046411226337628696	55
	60	6	0	0	288	0.073495738360312	47	2	0	0	330	0.037194356318702694	49	3	0	2	392	0.050529298760576484	49	1	0	0	309	0.01911057376004855	61	7	0	0	305	0.08060316130530468	49	3	0	2	392	0.05045421771832506	58	2	0	0	298	0.030817085259944716	53	3	0	0	335	0.04712410319735996	54
	59	6	0	0	289	0.07436677887313022	46	2	0	0	331	0.03789315686424361	49	3	0	2	392	0.050529298760576484	47	1	0	0	311	0.019867781757337423	60	7	0	0	306	0.08148317547633631	49	3	0	2	392	0.05045421771832506	58	2	0	0	298	0.030817085259944716	54	2	0	0	335	0.032818808378935395	54
	60	6	0	0	289	0.073495738360312	46	2	0	0	331	0.03789315686424361	49	3	0	2	392	0.050529298760576484	46	1	0	0	312	0.020269261957663154	60	7	0	0	306	0.08148317547633631	49	3	0	2	392	0.05045421771832506	58	2	0	0	298	0.030817085259944716	53	2	0	0	336	0.03335992452072122	54
	61	5	0	0	289	0.06355907989339062	46	2	0	0	331	0.03789315686424361	49	3	0	2	392	0.050529298760576484	46	1	0	0	312	0.020269261957663154	60	7	0	0	306	0.08148317547633631	49	3	0	2	392	0.05045421771832506	58	2	0	0	298	0.030817085259944716	53	2	0	0	336	0.03335992452072122	50
	62	4	0	0	289	0.052731253699360874	46	2	0	0	331	0.03789315686424361	49	3	0	2	392	0.050529298760576484	46	1	0	0	312	0.020269261957663154	61	6	0	0	306	0.07251046264795044	49	3	0	2	392	0.05045421771832506	57	2	0	0	299	0.0312945696294681	53	2	0	0	336	0.03335992452072122	50
	62	4	0	0	289	0.052731253699360874	46	2	0	0	331	0.03789315686424361	48	4	0	2	392	0.06432796286992631	46	1	0	0	312	0.020269261957663154	61	6	0	0	306	0.07251046264795044	48	4	0	2	392	0.06419720949022317	57	2	0	0	299	0.0312945696294681	52	2	0	0	337	0.033918894985610494	48
	62	3	0	0	290	0.04154886944721334	45	2	0	0	332	0.03861842976022443	48	4	0	2	392	0.06432796286992631	46	1	0	0	312	0.020269261957663154	60	6	0	0	307	0.07335659675675227	48	4	0	2	392	0.06419720949022317	56	2	0	0	300	0.031786885093973774	51	2	0	0	338	0.03449659803130704	48
	61	3	0	0	291	0.04212632116663062	44	2	0	0	333	0.03937168691145389	49	4	0	2	392	0.0633395901662316	44	1	0	0	314	0.02112275454995739	60	6	0	0	307	0.07335659675675227	49	4	0	2	392	0.06321610654469392	54	2	0	0	302	0.032818808378935395	51	2	0	0	338	0.03449659803130704	48
	60	3	0	0	292	0.04271983479858051	43	2	0	0	334	0.040154555395120875	49	4	0	2	393	0.0633395901662316	43	1	0	0	315	0.021576922351521814	60	6	0	0	307	0.07335659675675227	49	4	0	2	393	0.06321610654469392	54	2	0	0	302	0.032818808378935395	50	2	0	0	339	0.03509396850854526	47
	58	3	0	0	294	0.043957755699630785	43	2	0	0	334	0.040154555395120875	47	4	0	2	395	0.06534624668514785	42	1	0	0	316	0.022050963770594383	60	6	0	0	307	0.07335659675675227	47	4	0	2	395	0.06520764165851443	53	2	0	0	303	0.03335992452072122	49	2	0	0	340	0.03571200224264088	44
	57	4	0	0	294	0.05637514004598177	43	2	0	0	334	0.040154555395120875	47	4	0	2	396	0.06534624668514785	40	2	0	0	317	0.042633717990726315	59	6	0	0	308	0.07422118911407935	47	4	0	2	396	0.06520764165851443	52	2	0	0	304	0.033918894985610494	50	2	0	0	340	0.03509396850854526	44
	56	4	0	0	295	0.05716342196975039	43	2	0	0	334	0.040154555395120875	47	4	0	2	396	0.06534624668514785	39	2	0	0	318	0.04354901446609134	59	6	0	0	308	0.07422118911407935	47	4	0	2	396	0.06520764165851443	52	2	0	0	304	0.033918894985610494	50	2	0	0	340	0.03509396850854526	43
	55	5	0	0	295	0.06862566305501755	42	2	0	0	335	0.04096878834818084	47	3	0	2	397	0.05225949442072727	38	3	0	0	318	0.06156445154206448	58	6	0	0	309	0.07510475973536551	47	3	0	2	397	0.052174953071439455	52	2	0	0	305	0.033918894985610494	49	2	0	0	341	0.03571200224264088	42
	54	6	0	0	295	0.07902421016651204	42	2	0	0	335	0.04096878834818084	47	5	0	2	398	0.07669136177033736	35	4	0	0	320	0.080118456554072	58	6	0	0	309	0.07510475973536551	47	5	0	2	398	0.0764913159094634	52	2	0	0	305	0.033918894985610494	48	2	0	0	342	0.03635176078758554	40
	54	6	0	0	295	0.07902421016651204	42	2	0	0	335	0.04096878834818084	47	4	0	2	399	0.06534624668514785	34	4	0	0	321	0.0816405377251871	56	6	0	0	311	0.07693097409389817	47	4	0	2	399	0.06520764165851443	49	4	0	0	306	0.06279944016437732	47	2	0	0	343	0.03701437658172979	39
	53	5	0	0	297	0.07048876979088212	42	2	0	0	335	0.04096878834818084	49	3	0	2	399	0.050529298760576484	33	4	0	0	322	0.08321351890110809	56	6	0	0	311	0.07693097409389817	49	3	0	2	399	0.05045421771832506	47	3	0	0	309	0.0518874729851494	47	2	0	0	343	0.03701437658172979	38
	53	4	0	0	298	0.059661771800431446	42	2	0	0	335	0.04096878834818084	46	2	0	2	403	0.03789315686424361	33	4	0	0	322	0.08321351890110809	56	6	0	0	311	0.07693097409389817	46	2	0	2	403	0.03784969643061631	46	3	0	0	310	0.052772356649958545	47	2	0	0	343	0.03701437658172979	36
	53	4	0	0	298	0.059661771800431446	42	2	0	0	335	0.04096878834818084	46	2	0	2	403	0.03789315686424361	32	4	0	0	323	0.08483906162393463	56	6	0	0	311	0.07693097409389817	46	2	0	2	403	0.03784969643061631	46	3	0	0	310	0.052772356649958545	45	2	0	0	345	0.038413098072643835	36
	54	4	0	0	298	0.05880585274541087	42	2	0	0	335	0.04096878834818084	44	2	0	2	405	0.03937168691145389	31	4	0	0	324	0.08651872747993233	56	6	0	0	311	0.07693097409389817	44	2	0	2	405	0.03932219881705542	46	3	0	0	310	0.052772356649958545	44	3	0	0	346	0.054631043011966814	36
	53	4	0	0	299	0.059661771800431446	43	1	0	0	335	0.021591430823277483	44	2	0	2	405	0.03937168691145389	31	4	0	0	325	0.08651872747993233	55	6	0	0	312	0.07787471380249211	44	2	0	2	405	0.03932219881705542	44	3	0	0	312	0.054631043011966814	44	3	0	0	346	0.054631043011966814	33
	55	3	0	0	299	0.045953041006973075	43	1	0	0	335	0.021591430823277483	43	2	0	2	407	0.040154555395120875	29	4	0	0	327	0.09004581917717126	55	6	0	0	312	0.07787471380249211	43	2	0	2	407	0.04010163198372777	44	3	0	0	312	0.054631043011966814	42	3	0	0	348	0.05661756371480004	33
	54	3	0	0	300	0.04665832336571143	43	1	0	0	335	0.021591430823277483	42	3	0	2	408	0.05713552807118948	27	4	0	0	329	0.09380265901144647	55	6	0	0	312	0.07787471380249211	42	3	0	2	408	0.05701921964382557	43	3	0	0	313	0.05560759412709692	43	3	0	0	348	0.05560759412709692	32
	53	3	0	0	301	0.04738520527536908	43	1	0	0	335	0.021591430823277483	43	2	0	2	409	0.040154555395120875	27	4	0	0	329	0.09380265901144647	54	6	0	0	313	0.0788396216026828	43	2	0	2	409	0.04010163198372777	43	3	0	0	313	0.05560759412709692	42	4	0	0	348	0.07009389478003669	32
	51	5	0	0	301	0.07244938388647933	43	1	0	0	335	0.021591430823277483	43	2	0	2	409	0.040154555395120875	27	3	0	0	330	0.07844126666315399	53	7	0	0	313	0.0881463463488515	43	2	0	2	409	0.04010163198372777	42	3	0	0	314	0.05661756371480004	41	4	0	0	349	0.07126105119699577	31
	51	5	0	0	301	0.07244938388647933	43	1	0	0	335	0.021591430823277483	42	2	0	2	410	0.04096878834818084	27	3	0	0	330	0.07844126666315399	52	7	0	0	314	0.0891744311825348	42	2	0	2	410	0.04091210408643777	42	2	0	0	315	0.040715655016461016	41	4	0	0	349	0.07126105119699577	31
	50	5	0	0	302	0.07346840527374197	43	1	0	0	335	0.021591430823277483	42	2	0	2	411	0.04096878834818084	27	3	0	0	330	0.07844126666315399	52	6	0	0	315	0.08083522511571098	42	2	0	2	411	0.04091210408643777	41	3	0	0	315	0.05766249905696428	43	4	0	0	349	0.0689601105226588	31
	49	5	0	0	304	0.07451444255831931	42	1	0	0	336	0.022066537100766094	43	2	0	2	411	0.040154555395120875	27	3	0	0	330	0.07844126666315399	52	6	0	0	315	0.08083522511571098	43	2	0	2	411	0.04010163198372777	41	3	0	0	315	0.05766249905696428	43	4	0	0	349	0.0689601105226588	31
	48	5	0	0	305	0.0755884377349107	42	1	0	0	336	0.022066537100766094	44	2	0	2	411	0.03937168691145389	27	3	0	0	330	0.07844126666315399	50	6	0	0	317	0.08292239304742768	44	2	0	2	411	0.03932219881705542	41	3	0	0	315	0.05766249905696428	43	4	0	0	350	0.0689601105226588	29
	48	5	0	0	305	0.0755884377349107	41	1	0	0	337	0.022562950458744305	44	2	0	2	411	0.03937168691145389	27	3	0	0	330	0.07844126666315399	49	6	0	0	318	0.08400175701523442	44	2	0	2	411	0.03932219881705542	39	2	0	0	318	0.04330231661814998	43	4	0	0	350	0.0689601105226588	29
	49	4	0	0	305	0.0633395901662316	42	1	0	0	337	0.022066537100766094	42	2	0	2	413	0.04096878834818084	28	3	0	0	330	0.07657045500953873	48	7	0	0	318	0.09348994599276433	42	2	0	2	413	0.04091210408643777	39	2	0	0	318	0.04330231661814998	44	4	0	0	350	0.06785863941683368	28
	47	5	0	0	306	0.07669136177033736	42	1	0	0	337	0.022066537100766094	40	2	0	2	415	0.04269906445268498	28	3	0	0	330	0.07657045500953873	49	6	0	0	318	0.08400175701523442	40	2	0	2	415	0.042633717990726315	38	2	0	0	319	0.04423645307330667	43	4	0	0	351	0.0689601105226588	26
	47	5	0	0	306	0.07669136177033736	43	1	0	0	337	0.021591430823277483	40	2	0	2	415	0.04269906445268498	26	3	0	0	333	0.0803935488715745	47	6	0	0	320	0.08623487970363329	40	2	0	2	415	0.042633717990726315	34	2	0	0	323	0.04839325420652037	44	4	0	0	353	0.06785863941683368	26
	45	6	0	0	307	0.08886938532104699	43	1	0	0	337	0.021591430823277483	41	3	0	2	415	0.0582184883391346	26	3	0	0	333	0.0803935488715745	46	5	0	0	322	0.07761225088696723	41	3	0	2	415	0.05809398540709179	34	2	0	0	323	0.04839325420652037	44	4	0	0	353	0.06785863941683368	23
	45	5	0	0	308	0.07898801707640217	43	1	0	0	337	0.021591430823277483	42	2	0	2	416	0.04096878834818084	25	3	0	0	334	0.08243087874563197	46	5	0	0	322	0.07761225088696723	42	2	0	2	416	0.04091210408643777	33	2	0	0	324	0.04955076418431981	46	3	0	0	354	0.052772356649958545	23
	45	5	0	0	308	0.07898801707640217	42	1	0	0	338	0.022066537100766094	43	1	0	2	417	0.021591430823277483	25	3	0	0	334	0.08243087874563197	47	4	0	0	322	0.06520764165851443	43	1	0	2	417	0.021576922351521814	33	2	0	0	324	0.04955076418431981	48	3	0	0	354	0.05103050730861578	23
	44	5	0	0	309	0.08018382073366054	43	1	0	0	339	0.021591430823277483	44	0	0	2	417	0	25	3	0	0	334	0.08243087874563197	47	4	0	0	322	0.06520764165851443	44	0	0	2	417	0	33	2	0	0	324	0.04955076418431981	49	3	0	0	354	0.05020024789862046	22
	45	4	0	0	309	0.06747770799238711	43	1	0	0	339	0.021591430823277483	47	0	0	2	417	0	25	2	0	0	335	0.06200893891479982	45	5	0	0	323	0.07876317306233883	47	0	0	2	417	0	32	2	0	0	325	0.05076153665290852	49	3	0	0	355	0.05020024789862046	22
	44	4	0	0	310	0.0685936243308259	42	1	0	0	340	0.022066537100766094	46	0	0	2	418	0	25	1	0	0	336	0.0351347341323515	45	5	0	0	323	0.07876317306233883	46	0	0	2	418	0	32	2	0	0	325	0.05076153665290852	48	3	0	0	357	0.05103050730861578	22
	42	4	0	0	312	0.07093317405029785	42	1	0	0	340	0.022066537100766094	44	0	0	2	420	0	25	1	0	0	336	0.0351347341323515	45	5	0	0	323	0.07876317306233883	44	0	0	2	420	0	32	1	0	0	326	0.028119184681436222	50	3	0	0	357	0.04939554363333834	22
	41	4	0	0	313	0.07215995230226423	43	1	0	0	340	0.021591430823277483	44	0	0	2	420	0	22	1	0	0	339	0.03921268120981647	45	5	0	0	323	0.07876317306233883	44	0	0	2	420	0	31	1	0	0	328	0.028920421665319145	51	4	0	0	358	0.060966221248944706	21
	41	3	0	0	314	0.0582184883391346	43	1	0	0	340	0.021591430823277483	42	0	0	2	422	0	22	1	0	0	339	0.03921268120981647	45	5	0	0	323	0.07876317306233883	42	0	0	2	422	0	31	1	0	0	328	0.028920421665319145	50	4	0	0	359	0.06187018278205137	20
	41	3	0	0	314	0.0582184883391346	43	1	0	0	341	0.021591430823277483	43	0	0	2	422	0	22	1	0	0	339	0.03921268120981647	45	4	0	0	324	0.06732140903050632	43	0	0	2	422	0	31	1	0	0	328	0.028920421665319145	50	4	0	0	361	0.06187018278205137	21
	40	4	0	0	314	0.07342694656056309	44	1	0	0	341	0.021136293097057952	44	0	0	2	422	0	22	1	0	0	339	0.03921268120981647	44	4	0	0	325	0.06842734093259972	44	0	0	2	422	0	31	1	0	0	328	0.028920421665319145	51	5	0	0	361	0.071751469527021	21
	39	4	0	0	315	0.07473590499334845	44	1	0	0	341	0.021136293097057952	43	0	0	2	423	0	20	2	0	0	340	0.07273072601586948	44	4	0	0	325	0.06842734093259972	43	0	0	2	423	0	31	1	0	0	328	0.028920421665319145	52	5	0	0	361	0.07079550699502492	21
	39	4	0	0	315	0.07473590499334845	45	1	0	0	341	0.020699894815766874	43	0	0	2	423	0	20	2	0	0	340	0.07273072601586948	44	4	0	0	325	0.06842734093259972	43	0	0	2	423	0	31	1	0	0	328	0.028920421665319145	54	4	0	0	362	0.05839728211803353	21
	39	4	0	0	315	0.07473590499334845	46	1	0	0	341	0.020281105381156534	42	0	0	2	424	0	20	2	0	0	340	0.07273072601586948	44	4	0	0	325	0.06842734093259972	42	0	0	2	424	0	30	1	0	0	329	0.029767547987465254	54	4	0	0	362	0.05839728211803353	21
	39	4	0	0	315	0.07473590499334845	46	1	0	0	342	0.020281105381156534	42	0	0	2	424	0	20	2	0	0	340	0.07273072601586948	44	3	0	0	326	0.05498081629630983	42	0	0	2	424	0	30	2	0	0	329	0.05335626934962251	52	4	0	0	364	0.06008665721772856	20
	38	4	0	0	316	0.07608864446668803	44	1	0	0	344	0.021136293097057952	43	0	0	2	424	0	22	2	0	0	340	0.06806102973745977	42	3	0	0	328	0.05701921964382557	43	0	0	2	424	0	30	2	0	0	329	0.05335626934962251	52	4	0	0	364	0.06008665721772856	20
	38	4	0	0	316	0.07608864446668803	45	1	0	0	344	0.020699894815766874	44	0	0	2	424	0	20	2	0	0	342	0.07273072601586948	41	3	0	0	329	0.05809398540709179	44	0	0	2	424	0	30	1	0	0	330	0.029767547987465254	52	4	0	0	365	0.06008665721772856	20
	38	4	0	0	316	0.07608864446668803	43	1	0	0	346	0.021591430823277483	44	0	0	2	424	0	20	2	0	0	342	0.07273072601586948	41	3	0	0	329	0.05809398540709179	44	0	0	2	424	0	30	1	0	0	330	0.029767547987465254	52	4	0	0	365	0.06008665721772856	20
	38	4	0	0	316	0.07608864446668803	43	1	0	0	346	0.021591430823277483	45	0	0	2	424	0	21	2	0	0	342	0.07032606137131864	41	3	0	0	329	0.05809398540709179	45	0	0	2	424	0	30	1	0	0	330	0.029767547987465254	52	4	0	0	367	0.06008665721772856	19
	37	4	0	0	317	0.07748704740198677	42	2	0	0	346	0.04096878834818084	46	0	0	2	424	0	21	2	0	0	342	0.07032606137131864	43	3	0	0	329	0.05598211149278266	46	0	0	2	424	0	29	2	0	0	330	0.054747387424581344	54	4	0	0	367	0.05839728211803353	19
	36	4	0	0	318	0.07893305650304017	42	3	0	0	346	0.05713552807118948	47	1	0	2	424	0.01987888306375309	23	2	0	0	342	0.06592591945745194	41	3	0	0	331	0.05809398540709179	47	1	0	2	424	0.019867781757337423	28	2	0	0	331	0.056206044507490144	54	3	0	0	368	0.046411226337628696	19
	36	4	0	0	318	0.07893305650304017	42	3	0	0	346	0.05713552807118948	47	1	0	2	424	0.01987888306375309	24	2	0	0	342	0.06391146190846647	41	3	0	0	331	0.05809398540709179	47	1	0	2	424	0.019867781757337423	28	2	0	0	331	0.056206044507490144	57	2	0	0	368	0.0312945696294681	19
	35	4	0	0	319	0.08042866668664099	42	3	0	0	346	0.05713552807118948	47	1	0	2	424	0.01987888306375309	25	2	0	0	342	0.06200893891479982	40	3	0	0	332	0.059208369057385205	47	1	0	2	424	0.019867781757337423	29	1	0	0	331	0.030664461921086232	56	3	0	0	369	0.045046472867256666	18
	36	4	0	0	319	0.07893305650304017	41	3	0	0	347	0.0582184883391346	45	2	0	2	425	0.03861842976022443	26	2	0	0	342	0.06021022749095151	40	3	0	0	332	0.059208369057385205	45	2	0	2	425	0.038572085929163384	28	1	0	0	332	0.03161548292897239	57	3	0	0	369	0.0443929514584123	18
	38	4	0	0	319	0.07608864446668803	42	3	0	0	347	0.05713552807118948	44	2	0	2	427	0.03937168691145389	26	2	0	0	342	0.06021022749095151	40	2	0	0	333	0.042633717990726315	44	2	0	2	427	0.03932219881705542	29	1	0	0	332	0.030664461921086232	55	3	0	0	371	0.04571896408503815	20
	37	4	0	0	320	0.07748704740198677	42	3	0	0	347	0.05713552807118948	45	2	0	2	427	0.03861842976022443	26	2	0	0	342	0.06021022749095151	40	2	0	0	333	0.042633717990726315	45	2	0	2	427	0.038572085929163384	31	0	0	0	332	0	57	3	0	0	371	0.0443929514584123	21
	34	4	0	0	324	0.0819759133540666	42	3	0	0	347	0.05713552807118948	45	2	0	2	427	0.03861842976022443	28	2	0	0	342	0.05689474019042488	40	2	0	0	333	0.042633717990726315	45	2	0	2	427	0.038572085929163384	31	0	0	0	332	0	57	3	0	0	371	0.0443929514584123	18
	34	4	0	0	324	0.0819759133540666	41	4	0	0	347	0.07215995230226423	46	2	0	2	427	0.03789315686424361	26	4	0	0	343	0.0957677651517369	38	3	0	0	334	0.06156445154206448	46	2	0	2	427	0.03784969643061631	32	0	0	0	332	0	60	1	0	0	371	0.01577941208174955	19
	35	3	0	0	324	0.06564634077652806	42	4	0	0	347	0.07093317405029785	46	2	0	2	428	0.03789315686424361	28	5	0	0	343	0.10370540823350602	36	3	0	0	336	0.06410572915336817	46	2	0	2	428	0.03784969643061631	31	0	0	0	333	0	59	2	0	0	371	0.030353782119774478	19
	33	3	0	0	326	0.06853934292765228	43	3	0	0	348	0.056090929063988396	46	2	0	2	429	0.03789315686424361	28	5	0	0	344	0.10370540823350602	36	3	0	0	337	0.06410572915336817	46	2	0	2	429	0.03784969643061631	31	0	0	0	334	0	58	2	0	0	373	0.030817085259944716	20
	33	3	0	0	326	0.06853934292765228	46	3	0	0	348	0.05316869500690953	45	2	0	2	432	0.03861842976022443	28	6	0	0	344	0.11266887572231028	37	2	0	0	337	0.0455002647670401	45	2	0	2	432	0.038572085929163384	31	0	0	0	334	0	59	2	0	0	374	0.030353782119774478	20
	32	2	0	0	328	0.05134093422601056	44	4	0	0	349	0.0685936243308259	45	2	0	2	432	0.03861842976022443	28	7	0	0	344	0.11932196391626436	38	2	0	0	337	0.04450368858770989	45	2	0	2	432	0.038572085929163384	31	0	0	0	335	0	58	3	0	0	375	0.04375763867209171	21
	32	2	0	0	328	0.05134093422601056	45	3	0	0	349	0.05410925831531886	46	2	0	2	432	0.03789315686424361	27	8	0	0	344	0.12509355222106763	38	3	0	0	339	0.06156445154206448	46	2	0	2	432	0.03784969643061631	32	0	0	0	336	0	57	3	0	0	376	0.0443929514584123	20
	32	2	0	0	328	0.05134093422601056	46	2	0	0	349	0.03789315686424361	47	1	0	2	433	0.01987888306375309	27	9	0	0	344	0.12801372611629874	38	4	0	0	339	0.07584032791124505	47	1	0	2	433	0.019867781757337423	32	0	0	0	336	0	53	5	0	0	378	0.06986220025236943	20
	32	2	0	0	328	0.05134093422601056	46	2	0	0	350	0.03789315686424361	47	1	0	2	434	0.01987888306375309	29	8	0	0	344	0.12304136298496059	38	4	0	0	339	0.07584032791124505	47	1	0	2	434	0.019867781757337423	32	0	0	0	337	0	55	5	0	0	378	0.06806102973745978	22
	31	2	0	0	329	0.052667351629577884	47	2	0	0	350	0.037194356318702694	47	1	0	2	434	0.01987888306375309	29	9	0	0	345	0.12659013944640954	38	3	0	0	340	0.06156445154206448	47	1	0	2	434	0.019867781757337423	34	0	0	0	337	0	56	4	0	0	378	0.056795486367909105	22
	30	3	0	0	329	0.07335659675675227	46	3	0	0	350	0.05316869500690953	46	1	0	2	435	0.020281105381156534	31	9	0	0	345	0.12487672397196979	38	3	0	0	340	0.06156445154206448	46	1	0	2	435	0.020269261957663154	34	1	0	0	338	0.026640626643642057	54	4	0	0	380	0.05839728211803353	22
	30	3	0	0	330	0.07335659675675227	47	3	0	0	350	0.05225949442072727	45	1	0	2	437	0.020699894815766874	32	8	0	0	345	0.11962864623440626	38	3	0	0	340	0.06156445154206448	45	1	0	2	437	0.020687241609812716	35	2	0	0	338	0.04728589611789452	53	5	0	0	380	0.06986220025236943	22
	29	4	0	0	330	0.09055808902084779	45	3	0	0	352	0.05410925831531886	46	0	0	2	437	0	36	8	0	0	345	0.11479929287846682	38	3	0	0	340	0.06156445154206448	46	0	0	2	437	0	35	2	0	0	339	0.04728589611789452	53	5	0	0	380	0.06986220025236943	24
	29	3	0	0	331	0.07510475973536551	46	2	0	0	352	0.03789315686424361	46	1	0	2	437	0.020281105381156534	37	8	0	0	345	0.11357836832722246	38	3	0	0	340	0.06156445154206448	46	1	0	2	437	0.020269261957663154	34	3	0	0	339	0.06609998897178156	53	5	0	0	380	0.06986220025236943	25
	29	3	0	0	332	0.07510475973536551	45	3	0	0	352	0.05410925831531886	47	1	0	2	437	0.01987888306375309	43	6	0	0	345	0.09101341592121132	38	3	0	0	340	0.06156445154206448	47	1	0	2	437	0.019867781757337423	35	3	0	0	339	0.06476153123036552	52	5	0	0	381	0.07079550699502492	24
	29	3	0	0	332	0.07510475973536551	44	4	0	0	352	0.0685936243308259	48	1	0	2	437	0.019492266469241213	43	7	0	0	345	0.09935467168208706	36	4	0	0	341	0.07864555675342674	48	1	0	2	437	0.01948184653844916	36	4	0	0	339	0.07763287480410931	51	5	0	0	382	0.071751469527021	24
	29	3	0	0	332	0.07510475973536551	43	5	0	0	352	0.08141269182461176	48	1	0	2	437	0.019492266469241213	43	7	0	0	345	0.09935467168208706	36	4	0	0	341	0.07864555675342674	48	1	0	2	437	0.01948184653844916	36	4	0	0	340	0.07763287480410931	51	5	0	0	382	0.071751469527021	24
	28	3	0	0	333	0.07693097409389817	42	6	0	0	352	0.09263289771052376	49	1	0	2	437	0.019120366965994423	41	5	0	0	350	0.08368576273390928	35	5	0	0	342	0.09212649680425075	49	1	0	2	437	0.01911057376004855	38	5	0	0	340	0.08651343664124578	51	5	0	0	382	0.071751469527021	24
	29	3	0	0	333	0.07510475973536551	42	6	0	0	353	0.09263289771052376	51	1	0	2	437	0.01841748884350268	42	5	0	0	350	0.08240537374477676	33	8	0	0	342	0.11843853127167489	51	1	0	2	437	0.01840880600188177	34	7	0	0	342	0.10849055658145099	51	5	0	0	382	0.071751469527021	27
	30	3	0	0	333	0.07335659675675227	44	6	0	0	353	0.09009512804357428	51	1	0	2	437	0.01841748884350268	42	5	0	0	350	0.08240537374477676	34	8	0	0	342	0.11723353066027174	51	1	0	2	437	0.01840880600188177	36	6	0	0	342	0.09858660888511679	52	5	0	0	382	0.07079550699502492	27
	30	3	0	0	333	0.07335659675675227	47	5	0	0	353	0.07669136177033736	52	1	0	2	437	0.01808503973034975	41	5	0	0	352	0.08368576273390928	34	8	0	0	343	0.11723353066027174	52	1	0	2	437	0.01807684949014572	36	7	0	0	342	0.10612583725644377	51	6	0	0	382	0.08114847401294374	28
	30	3	0	0	333	0.07335659675675227	46	6	0	0	353	0.08767166697969885	54	1	0	2	438	0.017454826843362848	39	7	0	0	352	0.10441611430162902	33	8	0	0	345	0.11843853127167489	54	1	0	2	438	0.01744751541546046	36	7	0	0	343	0.10612583725644377	52	6	0	0	382	0.08015407954745551	28
	30	3	0	0	333	0.07335659675675227	47	6	0	0	353	0.08650137751950286	55	1	0	2	438	0.017155879785099075	39	8	0	0	352	0.11114511743004618	34	7	0	0	345	0.11112516308574784	55	1	0	2	438	0.01714896087599571	36	9	0	0	343	0.11676406294274322	57	5	0	0	382	0.06634300017151257	28
	29	4	0	0	333	0.09055808902084779	48	6	0	0	353	0.0853578986747578	56	1	0	2	438	0.016866982804744655	40	7	0	0	352	0.10312168935753523	34	7	0	0	346	0.11112516308574784	56	1	0	2	438	0.016860428808920906	35	10	0	0	343	0.12094451999300462	58	4	0	0	382	0.055275183596733155	29
	30	4	0	0	333	0.08872227497383713	49	6	0	0	353	0.08424059699337905	56	1	0	2	438	0.016866982804744655	38	9	0	0	353	0.11770851818905688	34	8	0	0	346	0.11723353066027174	56	1	0	2	438	0.016860428808920906	36	9	0	0	343	0.11676406294274322	55	4	0	0	385	0.05758582839998206	30
	29	4	0	0	335	0.09055808902084779	48	6	0	0	355	0.0853578986747578	55	1	0	2	440	0.017155879785099075	38	9	0	0	353	0.11770851818905688	34	8	0	0	346	0.11723353066027174	55	1	0	2	440	0.01714896087599571	37	10	0	0	344	0.11961615229902979	55	4	0	0	385	0.05758582839998206	32
	28	5	0	0	335	0.10447822911836287	50	5	0	0	356	0.07346840527374197	55	1	0	2	440	0.017155879785099075	36	9	0	0	355	0.119862551538083	34	8	0	0	347	0.11723353066027174	55	1	0	2	440	0.01714896087599571	38	10	0	0	345	0.11888659533707567	55	4	0	0	385	0.05758582839998206	33
	28	5	0	0	336	0.10447822911836287	51	5	0	0	356	0.07244938388647933	55	1	0	2	441	0.017155879785099075	38	8	0	0	355	0.11235940238559786	35	8	0	0	348	0.1160189511254067	55	1	0	2	441	0.01714896087599571	36	11	0	0	346	0.12289710916603987	55	4	0	0	385	0.05758582839998206	34
	28	5	0	0	336	0.10447822911836287	51	5	0	0	357	0.07244938388647933	56	1	0	2	442	0.016866982804744655	38	6	0	0	357	0.09760422890692029	33	8	0	0	350	0.11843853127167489	56	1	0	2	442	0.016860428808920906	37	11	0	0	346	0.1224022503192043	54	4	0	0	386	0.05839728211803353	34
	30	5	0	0	336	0.10086160790546911	52	4	0	0	357	0.060542080548763325	55	1	0	2	443	0.017155879785099075	37	7	0	0	357	0.10705731059396487	33	8	0	0	351	0.11843853127167489	55	1	0	2	443	0.01714896087599571	36	12	0	0	347	0.12468634479668421	55	4	0	0	386	0.05758582839998206	35
	29	6	0	0	336	0.11199119493910681	53	4	0	0	358	0.059661771800431446	56	1	0	2	443	0.016866982804744655	36	8	0	0	357	0.11479929287846682	34	8	0	0	352	0.11723353066027174	56	1	0	2	443	0.016860428808920906	36	12	0	0	347	0.12468634479668421	56	4	0	0	386	0.056795486367909105	37
	29	6	0	0	337	0.11199119493910681	53	4	0	0	358	0.059661771800431446	56	1	0	2	443	0.016866982804744655	37	7	0	0	357	0.10705731059396487	35	8	0	0	352	0.1160189511254067	56	1	0	2	443	0.016860428808920906	39	11	0	0	347	0.12125812060737522	55	5	0	0	387	0.06806102973745978	37
	30	6	0	0	337	0.11034508539348288	51	6	0	0	358	0.08208195167458956	56	1	0	2	443	0.016866982804744655	37	7	0	0	357	0.10705731059396487	36	9	0	0	353	0.119862551538083	56	1	0	2	443	0.016860428808920906	41	10	0	0	347	0.11651006111414536	55	5	0	0	387	0.06806102973745978	37
	31	6	0	0	338	0.10871828409139031	51	6	0	0	359	0.08208195167458956	56	1	0	2	444	0.016866982804744655	37	7	0	0	357	0.10705731059396487	38	9	0	0	354	0.11770851818905688	56	1	0	2	444	0.016860428808920906	43	10	0	0	347	0.11481662345951812	55	5	0	0	387	0.06806102973745978	37
	31	5	0	0	339	0.09911594347937687	51	7	0	0	359	0.09049501485646969	56	1	0	2	444	0.016866982804744655	36	8	0	0	357	0.11479929287846682	37	8	0	0	356	0.11357836832722246	56	1	0	2	444	0.016860428808920906	41	11	0	0	348	0.11995115512665509	52	7	0	0	388	0.08831140886453077	37
	34	4	0	0	339	0.0819759133540666	52	8	0	0	359	0.09676572604637451	55	1	0	2	445	0.017155879785099075	38	7	0	0	357	0.10572841939777458	38	8	0	0	356	0.11235940238559786	55	1	0	2	445	0.01714896087599571	42	10	0	0	350	0.11567156353152194	54	6	0	0	388	0.0782259213160885	37
	34	5	0	0	339	0.09413708289403566	52	9	0	0	359	0.10314833142970727	55	1	0	2	445	0.017155879785099075	38	7	0	0	357	0.10572841939777458	39	8	0	0	356	0.11114511743004618	55	1	0	2	445	0.01714896087599571	44	10	0	0	351	0.11394855674161165	54	6	0	0	388	0.0782259213160885	37
	32	6	0	0	340	0.10711405734877791	50	10	0	0	360	0.11065897676572026	55	1	0	2	445	0.017155879785099075	39	6	0	0	357	0.09623011740722516	42	8	0	0	356	0.1075514748369483	55	1	0	2	445	0.01714896087599571	44	10	0	0	351	0.11394855674161165	53	6	0	0	389	0.07918001638894379	37
	32	6	0	0	340	0.10711405734877791	49	12	0	0	360	0.12012148302424987	55	1	0	2	447	0.017155879785099075	39	6	0	0	357	0.09623011740722516	42	8	0	0	357	0.1075514748369483	55	1	0	2	447	0.01714896087599571	42	11	0	0	352	0.11925009379348361	52	6	0	0	390	0.08015407954745551	37
	32	6	0	0	341	0.10711405734877791	52	10	0	0	360	0.10868125550650129	53	2	0	2	448	0.0334850349228564	37	8	0	0	357	0.11357836832722246	40	10	0	0	358	0.12004683755498254	53	2	0	2	448	0.03345633079849888	41	11	0	0	353	0.11995115512665509	53	5	0	0	390	0.06986220025236943	35
	32	6	0	0	341	0.10711405734877791	54	9	0	0	361	0.1011327026848283	53	2	0	2	448	0.0334850349228564	38	7	0	0	357	0.10572841939777458	42	10	0	0	358	0.11809032371918475	53	2	0	2	448	0.03345633079849888	40	12	0	0	354	0.12313232854906275	52	5	0	0	391	0.07079550699502492	35
	31	8	0	0	341	0.12189665167215631	56	8	0	0	362	0.09271877971075439	53	2	0	2	448	0.0334850349228564	38	6	0	0	358	0.09760422890692029	43	11	0	0	358	0.12107921747488151	53	2	0	2	448	0.03345633079849888	40	12	0	0	354	0.12313232854906275	53	4	0	0	391	0.05923062307653403	35
	30	8	0	0	342	0.12312176686476832	55	10	0	0	362	0.10578433279447766	53	2	0	2	448	0.0334850349228564	39	6	0	0	358	0.09623011740722516	42	12	0	0	360	0.1250305633035422	53	2	0	2	448	0.03345633079849888	42	12	0	0	354	0.1220595694866292	52	5	0	0	391	0.07079550699502492	36
	28	9	0	0	343	0.1289056256752077	57	9	0	0	363	0.09821284322450567	52	2	0	2	449	0.03405142516055331	40	5	0	0	358	0.08500087501306006	41	13	0	0	360	0.12801146103507285	52	2	0	2	449	0.034021072021641896	42	13	0	0	354	0.12420076617876091	52	5	0	0	391	0.07079550699502492	33
	28	10	0	0	343	0.13107612238415833	59	8	0	0	364	0.08986118654418912	51	2	0	2	450	0.0346371472664834	40	5	0	0	358	0.08500087501306006	43	12	0	0	360	0.12428479794249592	51	2	0	2	450	0.034605016324144526	42	14	0	0	354	0.12576125266387206	52	5	0	0	391	0.07079550699502492	33
	27	12	0	0	343	0.13236924003724188	56	10	0	0	365	0.10483896660907326	51	2	0	2	450	0.0346371472664834	41	4	0	0	358	0.07195810487276494	44	13	0	0	361	0.1261740363879388	51	2	0	2	450	0.034605016324144526	38	17	0	0	355	0.1264541408651878	50	4	0	0	394	0.06187018278205137	33
	28	11	0	0	343	0.13222130985128522	56	9	0	0	366	0.09917221836570397	51	2	0	2	450	0.0346371472664834	40	5	0	0	358	0.08500087501306006	44	12	0	0	362	0.12351947658817003	51	2	0	2	450	0.034605016324144526	37	18	0	0	355	0.1250870027164785	50	4	0	0	394	0.06187018278205137	34
	27	13	0	0	344	0.1317040569850215	54	11	0	0	367	0.11161261576220631	50	2	0	2	451	0.035243197924398326	40	5	0	0	358	0.08500087501306006	46	13	0	0	362	0.12482468176800784	50	2	0	2	451	0.035209147565100636	38	18	0	0	355	0.12577411841564537	51	4	0	0	394	0.060966221248944706	34
	27	14	0	0	344	0.13050599868669205	54	11	0	0	367	0.11161261576220631	50	2	0	2	451	0.035243197924398326	42	4	0	0	358	0.07074421950804914	48	11	0	0	363	0.11659270534873904	50	2	0	2	451	0.035209147565100636	39	16	0	0	356	0.1270966730157705	51	5	0	0	394	0.071751469527021	34
	30	12	0	0	344	0.13246657695718717	55	9	0	0	368	0.10014551858577309	50	2	0	2	451	0.035243197924398326	44	3	0	0	358	0.05498081629630983	46	13	0	0	364	0.12482468176800784	50	2	0	2	451	0.035209147565100636	39	15	0	0	357	0.12694103652642819	52	4	0	0	394	0.06008665721772856	34
	31	12	0	0	344	0.13226950180726432	55	11	0	0	368	0.11070099017957226	50	2	0	2	451	0.035243197924398326	44	3	0	0	358	0.05498081629630983	47	13	0	0	364	0.12412197242289592	50	2	0	2	451	0.035209147565100636	38	15	0	0	358	0.1268385757404418	53	4	0	0	394	0.05923062307653403	34
	32	12	0	0	344	0.13197980036002094	59	9	0	0	368	0.0963358474721389	49	2	0	2	452	0.03587064262062749	44	3	0	0	358	0.05498081629630983	45	14	0	0	365	0.12769824702424504	49	2	0	2	452	0.035834516842409195	39	16	0	0	358	0.1270966730157705	54	4	0	0	394	0.05839728211803353	35
	32	10	0	0	346	0.12835770628725884	59	9	0	0	368	0.0963358474721389	49	2	0	2	452	0.03587064262062749	45	2	0	0	359	0.038572085929163384	46	14	0	0	366	0.12712861541655776	49	2	0	2	452	0.035834516842409195	38	16	0	0	359	0.12682701933756338	55	3	0	0	394	0.04571896408503815	35
	32	10	0	0	346	0.12835770628725884	59	10	0	0	368	0.10206755192111273	49	2	0	2	452	0.03587064262062749	46	1	0	0	359	0.020269261957663154	45	15	0	0	367	0.12937302918063967	49	2	0	2	452	0.035834516842409195	40	14	0	0	359	0.12621805189510463	52	4	0	0	396	0.06008665721772856	35
	33	9	0	0	348	0.12405553122695347	54	11	0	0	373	0.11161261576220631	48	1	0	2	454	0.019492266469241213	46	1	0	0	359	0.020269261957663154	44	14	0	0	370	0.12824096984386385	48	1	0	2	454	0.01948184653844916	38	15	0	0	360	0.1268385757404418	52	4	0	0	396	0.06008665721772856	35
	33	9	0	0	348	0.12405553122695347	50	12	0	0	378	0.11926425660381493	45	1	0	2	457	0.020699894815766874	45	1	0	0	361	0.020687241609812716	41	14	0	0	374	0.12967191602624234	45	1	0	2	457	0.020687241609812716	37	15	0	0	361	0.12665182378358197	53	4	0	0	396	0.05923062307653403	35
	32	9	0	0	349	0.1251093738058724	44	14	0	0	382	0.12918118297533787	45	1	0	2	457	0.020699894815766874	44	2	0	0	361	0.03932219881705542	37	14	0	0	378	0.13095209433407778	45	1	0	2	457	0.020687241609812716	39	13	0	0	361	0.12527173219910975	52	4	0	0	398	0.06008665721772856	34
	31	10	0	0	350	0.12913881770472585	45	10	0	0	385	0.1157259284069586	45	1	0	2	457	0.020699894815766874	43	2	0	0	362	0.04010163198372777	34	17	0	0	378	0.12981273381044062	45	1	0	2	457	0.020687241609812716	40	10	0	0	363	0.11732834974136491	50	5	0	0	399	0.07273072601586948	34
	30	10	0	0	351	0.12985966928666764	46	9	0	0	385	0.10950701913418492	45	1	0	2	457	0.020699894815766874	43	2	0	0	362	0.04010163198372777	34	17	0	0	378	0.12981273381044062	45	1	0	2	457	0.020687241609812716	40	8	0	0	365	0.10786979989959716	49	5	0	0	400	0.07373391628762242	34
	26	12	0	0	353	0.13205420438906834	44	10	0	0	386	0.11675207967309434	43	0	0	2	460	0	43	2	0	0	362	0.04010163198372777	33	18	0	0	378	0.12781984020977313	43	0	0	2	460	0	38	9	0	0	366	0.11498982584257257	47	4	0	0	403	0.06473758564307681	34
	25	12	0	0	354	0.1315660852543965	43	10	0	0	387	0.11777918086764742	43	0	0	2	460	0	42	2	0	0	363	0.04091210408643777	32	19	0	0	378	0.125114439116221	43	0	0	2	460	0	38	9	0	0	366	0.11498982584257257	47	4	0	0	403	0.06473758564307681	34
	24	13	0	0	354	0.12923915778204248	45	8	0	0	387	0.10451655814655535	43	0	0	2	460	0	42	2	0	0	363	0.04091210408643777	33	18	0	0	378	0.12781984020977313	43	0	0	2	460	0	38	9	0	0	366	0.11498982584257257	46	3	0	0	405	0.052772356649958545	34
	24	13	0	0	354	0.12923915778204248	44	8	0	0	388	0.10569168239683056	43	0	0	2	460	0	42	2	0	0	363	0.04091210408643777	35	16	0	0	378	0.13103669238611768	43	0	0	2	460	0	39	8	0	0	366	0.10894048581964173	45	3	0	0	406	0.053686433187240964	34
	25	12	0	0	354	0.1315660852543965	44	8	0	0	388	0.10569168239683056	42	0	0	2	461	0	42	2	0	0	363	0.04091210408643777	39	12	0	0	378	0.1271146257968079	42	0	0	2	461	0	38	6	0	0	369	0.09600457219425243	44	3	0	0	407	0.054631043011966814	34
	28	8	0	0	355	0.12547793592861034	42	6	0	0	392	0.09263289771052376	41	0	0	2	462	0	40	3	0	0	364	0.059208369057385205	41	10	0	0	378	0.11907286651746227	41	0	0	2	462	0	37	5	0	0	371	0.08784388460125217	37	1	0	0	416	0.024689089149575592	34
	29	7	0	0	355	0.11907955731453215	37	7	0	0	396	0.10766902825194212	36	0	0	2	467	0	39	3	0	0	365	0.060364453536033265	41	10	0	0	378	0.11907286651746227	36	0	0	2	467	0	37	4	0	0	372	0.07628390833899676	30	1	0	0	423	0.029767547987465254	34
	25	8	0	0	358	0.12861454337640754	34	7	0	0	399	0.11187641752560865	33	0	0	2	470	0	37	3	0	0	367	0.06281071249807482	42	8	0	0	379	0.1075514748369483	33	0	0	2	470	0	37	4	0	0	372	0.07628390833899676	26	1	0	0	427	0.033699527428406685	34
	23	8	0	0	360	0.1302625427606642	28	9	0	0	403	0.1289056256752077	32	0	0	2	471	0	37	3	0	0	367	0.06281071249807482	43	7	0	0	379	0.09935467168208706	32	0	0	2	471	0	36	3	0	0	374	0.06347059413758757	23	0	0	0	431	0	34
	23	8	0	0	360	0.1302625427606642	25	8	0	0	407	0.12861454337640754	30	0	0	2	473	0	37	3	0	0	367	0.06281071249807482	39	7	0	0	383	0.10441611430162902	30	0	0	2	473	0	36	2	0	0	375	0.04622577003455414	22	0	0	0	432	0	34
	23	8	0	0	360	0.1302625427606642	21	8	0	0	411	0.1313473901093965	27	0	0	2	476	0	35	3	0	0	369	0.06545214349142321	38	6	0	0	385	0.09760422890692029	27	0	0	2	476	0	35	2	0	0	376	0.04728589611789452	22	0	0	0	432	0	34
	22	7	0	0	362	0.12824096984386385	18	8	0	0	414	0.13131325944480857	25	0	0	2	478	0	33	3	0	0	371	0.06831050601579369	36	5	0	0	388	0.09062563486992459	25	0	0	2	478	0	33	2	0	0	378	0.04955076418431981	20	0	0	0	434	0	34
	24	5	0	0	362	0.11214495662158276	15	7	0	0	418	0.13027075046333936	22	1	0	2	480	0.03932219881705542	31	2	0	0	374	0.05253045192997467	30	5	0	0	394	0.1002124438317772	22	1	0	2	480	0.03921268120981647	27	2	0	0	384	0.057736159481599617	15	0	0	0	439	0	34
	25	4	0	0	362	0.09854451725624348	14	6	0	0	420	0.13051889727398738	21	1	0	2	481	0.04091210408643777	23	1	0	0	383	0.037753956004613815	20	2	0	0	407	0.07273072601586948	21	1	0	2	481	0.04078603045519876	23	2	0	0	388	0.064647598477869	15	0	0	0	439	0	33
	25	4	0	0	362	0.09854451725624348	10	5	0	0	425	0.1270886145115557	20	1	0	2	482	0.042633717990726315	16	1	0	0	390	0.05092835933629167	17	2	0	0	410	0.08088064376968307	20	1	0	2	482	0.04248757100692264	19	1	0	0	393	0.04359279991097266	15	0	0	0	439	0	32
	25	4	0	0	362	0.09854451725624348	8	4	0	0	428	0.12531622482377397	17	1	0	2	485	0.048769943645092226	14	1	0	0	392	0.056462650812659644	11	0	0	0	418	0	17	1	0	2	485	0.0485306770298924	15	1	0	0	397	0.051832291801318514	14	0	0	0	440	0	32
	26	3	0	0	362	0.08083522511571098	8	4	0	0	428	0.12531622482377397	15	1	0	2	487	0.053911678755103644	11	1	0	0	395	0.06715647331103558	10	0	0	0	419	0	15	1	0	2	487	0.05356155387537001	12	1	0	0	400	0.05911089694698888	14	0	0	0	440	0	32
	25	3	0	0	363	0.08292239304742768	8	4	0	0	428	0.12531622482377397	14	1	0	2	488	0.05689474019042488	9	1	0	0	397	0.07631596234728619	6	0	0	0	423	0	14	1	0	2	488	0.056462650812659644	12	0	0	0	401	0	14	0	0	0	440	0	32
	23	3	0	0	365	0.08738973000471392	6	4	0	0	430	0.11198504922409476	13	1	0	2	489	0.06021022749095151	9	1	0	0	397	0.07631596234728619	3	0	0	0	426	0	13	1	0	2	489	0.059668359581332375	11	0	0	0	402	0	10	0	0	0	444	0	33
	22	3	0	0	366	0.0897785476717731	6	3	0	0	431	0.12213903458968349	10	1	0	2	492	0.07273072601586948	8	1	0	0	398	0.08150739113639974	3	0	0	0	426	0	10	1	0	2	492	0.07151704386986558	11	0	0	0	402	0	9	0	0	0	445	0	33
	20	3	0	0	368	0.09488398104141771	4	3	0	0	433	0.09739386249884265	8	1	0	2	494	0.08393829319024122	7	1	0	0	399	0.086882894224349	3	0	0	0	426	0	8	1	0	2	494	0.08150739113639974	9	0	0	0	404	0	9	0	0	0	445	0	26
	19	2	0	0	370	0.07584032791124505	3	2	0	0	435	0.09403693170438611	7	1	0	2	495	0.09058813446804806	5	1	0	0	401	0.09424389322376392	3	0	0	0	426	0	7	1	0	2	495	0.086882894224349	8	0	0	0	405	0	9	0	0	0	445	0	16
	18	2	0	0	371	0.07864555675342674	3	0	0	0	437	0	7	1	0	2	495	0.09058813446804806	5	1	0	0	401	0.09424389322376392	3	0	0	0	426	0	7	1	0	2	495	0.086882894224349	5	0	0	0	408	0	9	0	0	0	445	0	12
	12	1	0	0	378	0.06391146190846647	3	0	0	0	437	0	5	0	0	2	498	0	5	1	0	0	401	0.09424389322376392	1	0	0	0	428	0	5	0	0	2	498	0	4	0	0	0	409	0	8	0	0	0	446	0	9
	9	1	0	0	381	0.07799859836475886	1	0	0	0	439	0	5	0	0	2	498	0	5	0	0	0	402	0	1	0	0	0	428	0	5	0	0	2	498	0	4	0	0	0	409	0	8	0	0	0	446	0	8
	8	1	0	0	382	0.08393829319024122	1	0	0	0	439	0	5	0	0	2	498	0	4	0	0	0	403	0	1	0	0	0	428	0	5	0	0	2	498	0	4	0	0	0	409	0	7	0	0	0	447	0	6
	6	1	0	0	384	0.09786496347769828	1	0	0	0	439	0	3	0	0	2	500	0	4	0	0	0	403	0	1	0	0	0	428	0	3	0	0	2	500	0	3	0	0	0	410	0	7	0	0	0	447	0	4
	5	1	0	0	385	0.10531646860578585	1	0	0	0	439	0	3	0	0	2	500	0	4	0	0	0	403	0	1	0	0	0	428	0	3	0	0	2	500	0	1	0	0	0	412	0	7	0	0	0	447	0	4
	3	0	0	0	388	0	1	0	0	0	439	0	3	0	0	2	500	0	3	0	0	0	404	0	1	0	0	0	428	0	3	0	0	2	500	0	1	0	0	0	412	0	6	0	0	0	448	0	3
	2	0	0	0	389	0	1	0	0	0	439	0	3	0	0	2	500	0	3	0	0	0	404	0	1	0	0	0	428	0	3	0	0	2	500	0	0	0	0	0	413	<RuntimePrimitiveException>	6	0	0	0	448	0	2
	1	0	0	0	390	0	1	0	0	0	439	0	3	0	0	2	500	0	3	0	0	0	404	0	1	0	0	0	428	0	3	0	0	2	500	0							6	0	0	0	448	0	2
	1	0	0	0	390	0	1	0	0	0	439	0	3	0	0	2	500	0	3	0	0	0	404	0	1	0	0	0	428	0	3	0	0	2	500	0							6	0	0	0	448	0	2
	1	0	0	0	390	0	1	0	0	0	439	0	3	0	0	2	500	0	3	0	0	0	404	0	1	0	0	0	428	0	3	0	0	2	500	0							6	0	0	0	448	0	1
	1	0	0	0	390	0	1	0	0	0	439	0	3	0	0	2	500	0	3	0	0	0	404	0	1	0	0	0	428	0	3	0	0	2	500	0							6	0	0	0	448	0	1
	1	0	0	0	390	0	1	0	0	0	439	0	2	0	0	2	501	0	2	0	0	0	405	0	0	0	0	0	429	<RuntimePrimitiveException>	2	0	0	2	501	0							6	0	0	0	448	0	1
	1	0	0	0	390	0	1	0	0	0	439	0	2	0	0	2	501	0	2	0	0	0	405	0							2	0	0	2	501	0							6	0	0	0	448	0	1
	1	0	0	0	390	0	1	0	0	0	439	0	2	0	0	2	501	0	2	0	0	0	405	0							2	0	0	2	501	0							5	0	0	0	449	0	1
	1	0	0	0	390	0	1	0	0	0	439	0	2	0	0	2	501	0	2	0	0	0	405	0							2	0	0	2	501	0							4	0	0	0	450	0	1
	1	0	0	0	390	0	1	0	0	0	439	0	2	0	0	2	501	0	2	0	0	0	405	0							2	0	0	2	501	0							3	0	0	0	451	0	1
	1	0	0	0	390	0	1	0	0	0	439	0	2	0	0	2	501	0	2	0	0	0	405	0							2	0	0	2	501	0							3	0	0	0	451	0	1
	1	0	0	0	390	0	0	0	0	0	440	<RuntimePrimitiveException>	2	0	0	2	501	0	2	0	0	0	405	0							2	0	0	2	501	0							2	0	0	0	452	0	1
	1	0	0	0	390	0							2	0	0	2	501	0	2	0	0	0	405	0							2	0	0	2	501	0							2	0	0	0	452	0	1
	1	0	0	0	390	0							1	0	0	2	502	0	2	0	0	0	405	0							1	0	0	2	502	0							2	0	0	0	452	0	1
	1	0	0	0	390	0							1	0	0	2	502	0	2	0	0	0	405	0							1	0	0	2	502	0							2	0	0	0	452	0	1
	1	0	0	0	390	0							1	0	0	2	502	0	2	0	0	0	405	0							1	0	0	2	502	0							2	0	0	0	452	0	1
	1	0	0	0	390	0							1	0	0	2	502	0	2	0	0	0	405	0							1	0	0	2	502	0							1	0	0	0	453	0	1
	1	0	0	0	390	0							1	0	0	2	502	0	2	0	0	0	405	0							1	0	0	2	502	0							1	0	0	0	453	0	1
	1	0	0	0	390	0							1	0	0	2	502	0	1	0	0	0	406	0							1	0	0	2	502	0							1	0	0	0	453	0	0
	1	0	0	0	390	0							1	0	0	2	502	0	1	0	0	0	406	0							1	0	0	2	502	0							1	0	0	0	453	0
	1	0	0	0	390	0							0	0	0	2	503	<RuntimePrimitiveException>	1	0	0	0	406	0							0	0	0	2	503	<RuntimePrimitiveException>							1	0	0	0	453	0
	1	0	0	0	390	0													1	0	0	0	406	0																			1	0	0	0	453	0
	1	0	0	0	390	0													1	0	0	0	406	0																			1	0	0	0	453	0
	1	0	0	0	390	0													0	0	0	0	407	<RuntimePrimitiveException>																			1	0	0	0	453	0
	1	0	0	0	390	0																																					1	0	0	0	453	0
	1	0	0	0	390	0																																					1	0	0	0	453	0
	1	0	0	0	390	0																																					0	0	0	0	454	<RuntimePrimitiveException>
	1	0	0	0	390	0
	1	0	0	0	390	0
	1	0	0	0	390	0
	1	0	0	0	390	0
	1	0	0	0	390	0
	0	0	0	0	391	<RuntimePrimitiveException>
[truncated: 113 more columns]
