# Supplementary material for: The Impact of Cooperation Under Climate Constraints: An Agent-Based Model for Exploring Paleolithic Behavioral Adaptations in the Inner Asian Mountain Corridor
Source: J Archaeol Method Theory. 2025 Sep 20;33(1):8. doi: 10.1007/s10816-025-09739-z (PMC12450231; doi:10.1007/s10816-025-09739-z)
Supplement: Supplementary file 3 — (ZIP 18.1 MB) [file 10816_2025_9739_MOESM3_ESM.zip › simulations/simulations/TienShan/Scenario_1_TienShan/old/PaleoCOOP_model Scenario1_alpha_TienShan-table.csv]

[run number]	prob-nocoop	alpha	cost-cooperation	seed	human-risk	maxTimeSteps	nHominins	hominin-speed	punishment-cooperation	max-energy	prob-cooperation	scenario	learning-rate	[step]	count hominins with [cooperate? = true]	count hominins with [cooperate? = false]	death-hypothermia	death-old	death-starvation	get-deltap-tienshan
2	0.001	0.2	10	1000	5	1200	10	0.75	7	100	0.5	Scenario1	1	0	5	5	0	0	0	0.083313866
1	0.001	0.2	10	1000	5	1200	10	0.75	7	100	0.2	Scenario1	1	0	2	8	0	0	0	-0.010686601
3	0.001	0.2	10	1000	5	1200	10	0.75	7	100	0.8	Scenario1	1	0	8	2	0	0	0	0.11732835
2	0.001	0.2	10	1000	5	1200	10	0.75	7	100	0.5	Scenario1	1	1	5	5	0	0	0	0.083313866
1	0.001	0.2	10	1000	5	1200	10	0.75	7	100	0.2	Scenario1	1	1	2	8	0	0	0	-0.010686601
2	0.001	0.2	10	1000	5	1200	10	0.75	7	100	0.5	Scenario1	1	2	5	5	0	0	0	0.083313866
3	0.001	0.2	10	1000	5	1200	10	0.75	7	100	0.8	Scenario1	1	1	8	2	0	0	0	0.11732835
1	0.001	0.2	10	1000	5	1200	10	0.75	7	100	0.2	Scenario1	1	2	2	8	0	0	0	-0.010686601
2	0.001	0.2	10	1000	5	1200	10	0.75	7	100	0.5	Scenario1	1	3	6	7	0	0	0	0.074706556
3	0.001	0.2	10	1000	5	1200	10	0.75	7	100	0.8	Scenario1	1	2	9	1	0	0	0	0.077998598
1	0.001	0.2	10	1000	5	1200	10	0.75	7	100	0.2	Scenario1	1	3	3	10	0	0	0	1.53E-04
2	0.001	0.2	10	1000	5	1200	10	0.75	7	100	0.5	Scenario1	1	4	7	6	0	0	0	0.09953715
3	0.001	0.2	10	1000	5	1200	10	0.75	7	100	0.8	Scenario1	1	3	12	1	0	0	0	0.063911462
1	0.001	0.2	10	1000	5	1200	10	0.75	7	100	0.2	Scenario1	1	4	3	10	0	0	0	1.53E-04
2	0.001	0.2	10	1000	5	1200	10	0.75	7	100	0.5	Scenario1	1	5	8	6	0	0	0	0.109398321
1	0.001	0.2	10	1000	5	1200	10	0.75	7	100	0.2	Scenario1	1	5	3	10	0	0	0	1.53E-04
3	0.001	0.2	10	1000	5	1200	10	0.75	7	100	0.8	Scenario1	1	4	12	1	0	0	0	0.063911462
1	0.001	0.2	10	1000	5	1200	10	0.75	7	100	0.2	Scenario1	1	6	3	12	0	0	0	-0.004390874
2	0.001	0.2	10	1000	5	1200	10	0.75	7	100	0.5	Scenario1	1	6	8	6	0	0	0	0.109398321
3	0.001	0.2	10	1000	5	1200	10	0.75	7	100	0.8	Scenario1	1	5	12	1	0	0	0	0.063911462
1	0.001	0.2	10	1000	5	1200	10	0.75	7	100	0.2	Scenario1	1	7	3	13	0	0	0	-0.005910258
2	0.001	0.2	10	1000	5	1200	10	0.75	7	100	0.5	Scenario1	1	7	11	5	0	0	0	0.129005777
1	0.001	0.2	10	1000	5	1200	10	0.75	7	100	0.2	Scenario1	1	8	3	14	0	0	0	-0.007083886
3	0.001	0.2	10	1000	5	1200	10	0.75	7	100	0.8	Scenario1	1	6	13	1	0	0	0	0.060210227
1	0.001	0.2	10	1000	5	1200	10	0.75	7	100	0.2	Scenario1	1	9	3	15	0	0	0	-0.0079908
2	0.001	0.2	10	1000	5	1200	10	0.75	7	100	0.5	Scenario1	1	8	13	5	0	0	0	0.129897434
3	0.001	0.2	10	1000	5	1200	10	0.75	7	100	0.8	Scenario1	1	7	13	1	0	0	0	0.060210227
1	0.001	0.2	10	1000	5	1200	10	0.75	7	100	0.2	Scenario1	1	10	3	16	0	0	0	-0.008690085
2	0.001	0.2	10	1000	5	1200	10	0.75	7	100	0.5	Scenario1	1	9	13	5	0	0	0	0.129897434
3	0.001	0.2	10	1000	5	1200	10	0.75	7	100	0.8	Scenario1	1	8	14	1	0	0	0	0.05689474
1	0.001	0.2	10	1000	5	1200	10	0.75	7	100	0.2	Scenario1	1	11	3	17	0	0	0	-0.009226421
2	0.001	0.2	10	1000	5	1200	10	0.75	7	100	0.5	Scenario1	1	10	13	6	0	0	0	0.129746031
3	0.001	0.2	10	1000	5	1200	10	0.75	7	100	0.8	Scenario1	1	9	15	1	0	0	0	0.053911679
1	0.001	0.2	10	1000	5	1200	10	0.75	7	100	0.2	Scenario1	1	12	3	19	0	0	0	-0.009939057
1	0.001	0.2	10	1000	5	1200	10	0.75	7	100	0.2	Scenario1	1	13	3	19	0	0	0	-0.009939057
2	0.001	0.2	10	1000	5	1200	10	0.75	7	100	0.5	Scenario1	1	11	15	4	0	0	0	0.121938088
3	0.001	0.2	10	1000	5	1200	10	0.75	7	100	0.8	Scenario1	1	10	15	1	0	0	0	0.053911679
1	0.001	0.2	10	1000	5	1200	10	0.75	7	100	0.2	Scenario1	1	14	3	19	0	0	0	-0.009939057
3	0.001	0.2	10	1000	5	1200	10	0.75	7	100	0.8	Scenario1	1	11	15	1	0	0	0	0.053911679
2	0.001	0.2	10	1000	5	1200	10	0.75	7	100	0.5	Scenario1	1	12	16	4	0	0	0	0.119628646
1	0.001	0.2	10	1000	5	1200	10	0.75	7	100	0.2	Scenario1	1	15	2	20	0	0	0	-0.011691588
1	0.001	0.2	10	1000	5	1200	10	0.75	7	100	0.2	Scenario1	1	16	3	20	0	0	0	-0.010162244
3	0.001	0.2	10	1000	5	1200	10	0.75	7	100	0.8	Scenario1	1	12	16	1	0	0	0	0.05121604
2	0.001	0.2	10	1000	5	1200	10	0.75	7	100	0.5	Scenario1	1	13	16	4	0	0	0	0.119628646
1	0.001	0.2	10	1000	5	1200	10	0.75	7	100	0.2	Scenario1	1	17	3	22	0	0	0	-0.010423984
3	0.001	0.2	10	1000	5	1200	10	0.75	7	100	0.8	Scenario1	1	13	16	1	0	0	0	0.05121604
2	0.001	0.2	10	1000	5	1200	10	0.75	7	100	0.5	Scenario1	1	14	18	4	0	0	0	0.114799293
1	0.001	0.2	10	1000	5	1200	10	0.75	7	100	0.2	Scenario1	1	18	3	23	0	0	0	-0.010485443
3	0.001	0.2	10	1000	5	1200	10	0.75	7	100	0.8	Scenario1	1	14	16	1	0	0	0	0.05121604
1	0.001	0.2	10	1000	5	1200	10	0.75	7	100	0.2	Scenario1	1	19	3	24	0	0	0	-0.010512152
2	0.001	0.2	10	1000	5	1200	10	0.75	7	100	0.5	Scenario1	1	15	20	4	0	0	0	0.109937805
3	0.001	0.2	10	1000	5	1200	10	0.75	7	100	0.8	Scenario1	1	15	16	1	0	0	0	0.05121604
1	0.001	0.2	10	1000	5	1200	10	0.75	7	100	0.2	Scenario1	1	20	3	25	0	0	0	-0.01051067
2	0.001	0.2	10	1000	5	1200	10	0.75	7	100	0.5	Scenario1	1	16	22	4	0	0	0	0.105212253
3	0.001	0.2	10	1000	5	1200	10	0.75	7	100	0.8	Scenario1	1	16	17	1	0	0	0	0.048769944
1	0.001	0.2	10	1000	5	1200	10	0.75	7	100	0.2	Scenario1	1	21	3	26	0	0	0	-0.010486313
2	0.001	0.2	10	1000	5	1200	10	0.75	7	100	0.5	Scenario1	1	17	22	4	0	0	0	0.105212253
1	0.001	0.2	10	1000	5	1200	10	0.75	7	100	0.2	Scenario1	1	22	3	27	0	0	0	-0.010443406
3	0.001	0.2	10	1000	5	1200	10	0.75	7	100	0.8	Scenario1	1	17	17	1	0	0	0	0.048769944
1	0.001	0.2	10	1000	5	1200	10	0.75	7	100	0.2	Scenario1	1	23	3	27	0	0	0	-0.010443406
3	0.001	0.2	10	1000	5	1200	10	0.75	7	100	0.8	Scenario1	1	18	17	1	0	0	0	0.048769944
2	0.001	0.2	10	1000	5	1200	10	0.75	7	100	0.5	Scenario1	1	18	25	3	0	0	0	0.082922393
1	0.001	0.2	10	1000	5	1200	10	0.75	7	100	0.2	Scenario1	1	24	3	29	0	0	0	-0.010315448
3	0.001	0.2	10	1000	5	1200	10	0.75	7	100	0.8	Scenario1	1	19	17	1	0	0	0	0.048769944
1	0.001	0.2	10	1000	5	1200	10	0.75	7	100	0.2	Scenario1	1	25	3	30	0	0	0	-0.010235685
2	0.001	0.2	10	1000	5	1200	10	0.75	7	100	0.5	Scenario1	1	19	25	3	0	0	0	0.082922393
3	0.001	0.2	10	1000	5	1200	10	0.75	7	100	0.8	Scenario1	1	20	17	1	0	0	0	0.048769944
1	0.001	0.2	10	1000	5	1200	10	0.75	7	100	0.2	Scenario1	1	26	3	30	0	0	0	-0.010235685
1	0.001	0.2	10	1000	5	1200	10	0.75	7	100	0.2	Scenario1	1	27	3	31	0	0	0	-0.010148168
3	0.001	0.2	10	1000	5	1200	10	0.75	7	100	0.8	Scenario1	1	21	18	2	0	0	0	0.078645557
2	0.001	0.2	10	1000	5	1200	10	0.75	7	100	0.5	Scenario1	1	20	25	3	0	0	0	0.082922393
1	0.001	0.2	10	1000	5	1200	10	0.75	7	100	0.2	Scenario1	1	28	3	32	0	0	0	-0.010054527
3	0.001	0.2	10	1000	5	1200	10	0.75	7	100	0.8	Scenario1	1	22	18	2	0	0	0	0.078645557
2	0.001	0.2	10	1000	5	1200	10	0.75	7	100	0.5	Scenario1	1	21	25	3	0	0	0	0.082922393
1	0.001	0.2	10	1000	5	1200	10	0.75	7	100	0.2	Scenario1	1	29	4	33	0	0	0	-0.009541341
3	0.001	0.2	10	1000	5	1200	10	0.75	7	100	0.8	Scenario1	1	23	18	2	0	0	0	0.078645557
1	0.001	0.2	10	1000	5	1200	10	0.75	7	100	0.2	Scenario1	1	30	4	33	0	0	0	-0.009541341
2	0.001	0.2	10	1000	5	1200	10	0.75	7	100	0.5	Scenario1	1	22	26	2	0	0	0	0.060437416
3	0.001	0.2	10	1000	5	1200	10	0.75	7	100	0.8	Scenario1	1	24	21	2	0	0	0	0.07074422
1	0.001	0.2	10	1000	5	1200	10	0.75	7	100	0.2	Scenario1	1	31	5	33	0	0	0	-0.007915389
2	0.001	0.2	10	1000	5	1200	10	0.75	7	100	0.5	Scenario1	1	23	27	1	0	0	0	0.032909871
3	0.001	0.2	10	1000	5	1200	10	0.75	7	100	0.8	Scenario1	1	25	21	2	0	0	0	0.07074422
1	0.001	0.2	10	1000	5	1200	10	0.75	7	100	0.2	Scenario1	1	32	6	34	0	0	0	-0.005764445
2	0.001	0.2	10	1000	5	1200	10	0.75	7	100	0.5	Scenario1	1	24	28	1	0	0	0	0.03186839
3	0.001	0.2	10	1000	5	1200	10	0.75	7	100	0.8	Scenario1	1	26	23	2	0	0	0	0.066248618
1	0.001	0.2	10	1000	5	1200	10	0.75	7	100	0.2	Scenario1	1	33	7	36	0	0	0	-0.003774011
1	0.001	0.2	10	1000	5	1200	10	0.75	7	100	0.2	Scenario1	1	34	6	29	0	0	9	-0.00319902
3	0.001	0.2	10	1000	5	1200	10	0.75	7	100	0.8	Scenario1	1	27	24	2	0	0	0	0.064197209
2	0.001	0.2	10	1000	5	1200	10	0.75	7	100	0.5	Scenario1	1	25	30	0	0	0	0	0
1	0.001	0.2	10	1000	5	1200	10	0.75	7	100	0.2	Scenario1	1	35	6	26	0	0	12	-8.24E-04
3	0.001	0.2	10	1000	5	1200	10	0.75	7	100	0.8	Scenario1	1	28	23	3	0	0	0	0.08738973
2	0.001	0.2	10	1000	5	1200	10	0.75	7	100	0.5	Scenario1	1	26	30	2	0	0	0	0.054062174
1	0.001	0.2	10	1000	5	1200	10	0.75	7	100	0.2	Scenario1	1	36	6	24	0	0	14	0.001274618
1	0.001	0.2	10	1000	5	1200	10	0.75	7	100	0.2	Scenario1	1	37	5	22	0	0	17	-0.002147576
3	0.001	0.2	10	1000	5	1200	10	0.75	7	100	0.8	Scenario1	1	29	25	2	0	0	0	0.062263171
2	0.001	0.2	10	1000	5	1200	10	0.75	7	100	0.5	Scenario1	1	27	29	4	0	0	0	0.090558089
1	0.001	0.2	10	1000	5	1200	10	0.75	7	100	0.2	Scenario1	1	38	5	21	0	0	18	-0.00106206
3	0.001	0.2	10	1000	5	1200	10	0.75	7	100	0.8	Scenario1	1	30	25	2	0	0	0	0.062263171
1	0.001	0.2	10	1000	5	1200	10	0.75	7	100	0.2	Scenario1	1	39	5	20	0	0	19	1.87E-04
2	0.001	0.2	10	1000	5	1200	10	0.75	7	100	0.5	Scenario1	1	28	30	4	0	0	0	0.088722275
1	0.001	0.2	10	1000	5	1200	10	0.75	7	100	0.2	Scenario1	1	40	5	18	0	0	21	0.003294204
3	0.001	0.2	10	1000	5	1200	10	0.75	7	100	0.8	Scenario1	1	31	28	2	0	0	0	0.057078344
1	0.001	0.2	10	1000	5	1200	10	0.75	7	100	0.2	Scenario1	1	41	5	17	0	0	22	0.005225045
1	0.001	0.2	10	1000	5	1200	10	0.75	7	100	0.2	Scenario1	1	42	5	17	0	0	22	0.005225045
2	0.001	0.2	10	1000	5	1200	10	0.75	7	100	0.5	Scenario1	1	29	32	3	0	0	0	0.070077796
3	0.001	0.2	10	1000	5	1200	10	0.75	7	100	0.8	Scenario1	1	32	28	2	0	0	0	0.057078344
1	0.001	0.2	10	1000	5	1200	10	0.75	7	100	0.2	Scenario1	1	43	5	17	0	0	22	0.005225045
1	0.001	0.2	10	1000	5	1200	10	0.75	7	100	0.2	Scenario1	1	44	4	17	0	0	23	-0.002891282
2	0.001	0.2	10	1000	5	1200	10	0.75	7	100	0.5	Scenario1	1	30	34	2	0	0	0	0.048874731
3	0.001	0.2	10	1000	5	1200	10	0.75	7	100	0.8	Scenario1	1	33	28	2	0	0	0	0.057078344
1	0.001	0.2	10	1000	5	1200	10	0.75	7	100	0.2	Scenario1	1	45	4	15	0	0	25	2.04E-04
1	0.001	0.2	10	1000	5	1200	10	0.75	7	100	0.2	Scenario1	1	46	4	15	0	0	25	2.04E-04
1	0.001	0.2	10	1000	5	1200	10	0.75	7	100	0.2	Scenario1	1	47	4	15	0	0	25	2.04E-04
3	0.001	0.2	10	1000	5	1200	10	0.75	7	100	0.8	Scenario1	1	34	29	2	0	0	0	0.055530603
2	0.001	0.2	10	1000	5	1200	10	0.75	7	100	0.5	Scenario1	1	31	37	1	0	0	0	0.024793019
1	0.001	0.2	10	1000	5	1200	10	0.75	7	100	0.2	Scenario1	1	48	4	14	0	0	26	0.002241468
1	0.001	0.2	10	1000	5	1200	10	0.75	7	100	0.2	Scenario1	1	49	4	14	0	0	26	0.002241468
3	0.001	0.2	10	1000	5	1200	10	0.75	7	100	0.8	Scenario1	1	35	30	3	0	0	0	0.073356597
1	0.001	0.2	10	1000	5	1200	10	0.75	7	100	0.2	Scenario1	1	50	4	14	0	0	26	0.002241468
2	0.001	0.2	10	1000	5	1200	10	0.75	7	100	0.5	Scenario1	1	32	39	1	0	0	0	0.023625676
1	0.001	0.2	10	1000	5	1200	10	0.75	7	100	0.2	Scenario1	1	51	4	14	0	0	26	0.002241468
1	0.001	0.2	10	1000	5	1200	10	0.75	7	100	0.2	Scenario1	1	52	4	14	0	0	26	0.002241468
3	0.001	0.2	10	1000	5	1200	10	0.75	7	100	0.8	Scenario1	1	36	33	3	0	0	0	0.068539343
1	0.001	0.2	10	1000	5	1200	10	0.75	7	100	0.2	Scenario1	1	53	4	14	0	0	26	0.002241468
1	0.001	0.2	10	1000	5	1200	10	0.75	7	100	0.2	Scenario1	1	54	4	14	0	0	26	0.002241468
2	0.001	0.2	10	1000	5	1200	10	0.75	7	100	0.5	Scenario1	1	33	40	1	0	0	0	0.023082131
1	0.001	0.2	10	1000	5	1200	10	0.75	7	100	0.2	Scenario1	1	55	4	14	0	0	26	0.002241468
3	0.001	0.2	10	1000	5	1200	10	0.75	7	100	0.8	Scenario1	1	37	34	3	0	0	0	0.067063322
1	0.001	0.2	10	1000	5	1200	10	0.75	7	100	0.2	Scenario1	1	56	4	14	0	0	26	0.002241468
1	0.001	0.2	10	1000	5	1200	10	0.75	7	100	0.2	Scenario1	1	57	4	14	0	0	26	0.002241468
2	0.001	0.2	10	1000	5	1200	10	0.75	7	100	0.5	Scenario1	1	34	42	1	0	0	0	0.022066537
1	0.001	0.2	10	1000	5	1200	10	0.75	7	100	0.2	Scenario1	1	58	4	14	0	0	26	0.002241468
3	0.001	0.2	10	1000	5	1200	10	0.75	7	100	0.8	Scenario1	1	38	34	3	0	0	0	0.067063322
1	0.001	0.2	10	1000	5	1200	10	0.75	7	100	0.2	Scenario1	1	59	4	14	0	0	26	0.002241468
1	0.001	0.2	10	1000	5	1200	10	0.75	7	100	0.2	Scenario1	1	60	4	14	0	0	26	0.002241468
2	0.001	0.2	10	1000	5	1200	10	0.75	7	100	0.5	Scenario1	1	35	31	1	0	0	13	0.02910278
1	0.001	0.2	10	1000	5	1200	10	0.75	7	100	0.2	Scenario1	1	61	4	14	0	0	26	0.002241468
3	0.001	0.2	10	1000	5	1200	10	0.75	7	100	0.8	Scenario1	1	39	36	3	0	0	0	0.064285208
1	0.001	0.2	10	1000	5	1200	10	0.75	7	100	0.2	Scenario1	1	62	4	14	0	0	26	0.002241468
2	0.001	0.2	10	1000	5	1200	10	0.75	7	100	0.5	Scenario1	1	36	29	2	0	0	14	0.055530603
1	0.001	0.2	10	1000	5	1200	10	0.75	7	100	0.2	Scenario1	1	63	4	14	0	0	26	0.002241468
3	0.001	0.2	10	1000	5	1200	10	0.75	7	100	0.8	Scenario1	1	40	30	2	0	0	7	0.054062174
1	0.001	0.2	10	1000	5	1200	10	0.75	7	100	0.2	Scenario1	1	64	4	14	0	0	26	0.002241468
2	0.001	0.2	10	1000	5	1200	10	0.75	7	100	0.5	Scenario1	1	37	25	2	0	0	18	0.062263171
1	0.001	0.2	10	1000	5	1200	10	0.75	7	100	0.2	Scenario1	1	65	4	14	0	0	26	0.002241468
1	0.001	0.2	10	1000	5	1200	10	0.75	7	100	0.2	Scenario1	1	66	4	14	0	0	26	0.002241468
3	0.001	0.2	10	1000	5	1200	10	0.75	7	100	0.8	Scenario1	1	41	27	2	0	0	10	0.058711657
2	0.001	0.2	10	1000	5	1200	10	0.75	7	100	0.5	Scenario1	1	38	24	3	0	0	18	0.085105734
1	0.001	0.2	10	1000	5	1200	10	0.75	7	100	0.2	Scenario1	1	67	4	14	0	0	26	0.002241468
1	0.001	0.2	10	1000	5	1200	10	0.75	7	100	0.2	Scenario1	1	68	4	14	0	0	26	0.002241468
3	0.001	0.2	10	1000	5	1200	10	0.75	7	100	0.8	Scenario1	1	42	26	2	0	0	11	0.060437416
1	0.001	0.2	10	1000	5	1200	10	0.75	7	100	0.2	Scenario1	1	69	4	14	0	0	26	0.002241468
2	0.001	0.2	10	1000	5	1200	10	0.75	7	100	0.5	Scenario1	1	39	22	5	0	0	18	0.116109994
1	0.001	0.2	10	1000	5	1200	10	0.75	7	100	0.2	Scenario1	1	70	4	14	0	0	26	0.002241468
3	0.001	0.2	10	1000	5	1200	10	0.75	7	100	0.8	Scenario1	1	43	26	2	0	0	11	0.060437416
1	0.001	0.2	10	1000	5	1200	10	0.75	7	100	0.2	Scenario1	1	71	4	14	0	0	26	0.002241468
2	0.001	0.2	10	1000	5	1200	10	0.75	7	100	0.5	Scenario1	1	40	22	5	0	0	18	0.116109994
1	0.001	0.2	10	1000	5	1200	10	0.75	7	100	0.2	Scenario1	1	72	4	14	0	0	26	0.002241468
3	0.001	0.2	10	1000	5	1200	10	0.75	7	100	0.8	Scenario1	1	44	24	2	0	0	13	0.064197209
2	0.001	0.2	10	1000	5	1200	10	0.75	7	100	0.5	Scenario1	1	41	20	6	0	0	19	0.126449485
1	0.001	0.2	10	1000	5	1200	10	0.75	7	100	0.2	Scenario1	1	73	4	14	0	0	26	0.002241468
1	0.001	0.2	10	1000	5	1200	10	0.75	7	100	0.2	Scenario1	1	74	4	14	0	0	26	0.002241468
3	0.001	0.2	10	1000	5	1200	10	0.75	7	100	0.8	Scenario1	1	45	23	3	0	0	13	0.08738973
2	0.001	0.2	10	1000	5	1200	10	0.75	7	100	0.5	Scenario1	1	42	19	5	0	0	21	0.121956291
1	0.001	0.2	10	1000	5	1200	10	0.75	7	100	0.2	Scenario1	1	75	4	13	0	0	27	0.004708141
1	0.001	0.2	10	1000	5	1200	10	0.75	7	100	0.2	Scenario1	1	76	4	13	0	0	27	0.004708141
3	0.001	0.2	10	1000	5	1200	10	0.75	7	100	0.8	Scenario1	1	46	22	4	0	0	13	0.105212253
2	0.001	0.2	10	1000	5	1200	10	0.75	7	100	0.5	Scenario1	1	43	17	5	0	0	23	0.12550372
1	0.001	0.2	10	1000	5	1200	10	0.75	7	100	0.2	Scenario1	1	77	4	13	0	0	27	0.004708141
2	0.001	0.2	10	1000	5	1200	10	0.75	7	100	0.5	Scenario1	1	44	15	5	0	0	25	0.128362275
1	0.001	0.2	10	1000	5	1200	10	0.75	7	100	0.2	Scenario1	1	78	4	13	0	0	27	0.004708141
3	0.001	0.2	10	1000	5	1200	10	0.75	7	100	0.8	Scenario1	1	47	23	3	0	0	13	0.08738973
1	0.001	0.2	10	1000	5	1200	10	0.75	7	100	0.2	Scenario1	1	79	4	13	0	0	27	0.004708141
2	0.001	0.2	10	1000	5	1200	10	0.75	7	100	0.5	Scenario1	1	45	14	6	0	0	25	0.130518897
1	0.001	0.2	10	1000	5	1200	10	0.75	7	100	0.2	Scenario1	1	80	4	13	0	0	27	0.004708141
3	0.001	0.2	10	1000	5	1200	10	0.75	7	100	0.8	Scenario1	1	48	23	3	0	0	13	0.08738973
2	0.001	0.2	10	1000	5	1200	10	0.75	7	100	0.5	Scenario1	1	46	14	6	0	0	25	0.130518897
1	0.001	0.2	10	1000	5	1200	10	0.75	7	100	0.2	Scenario1	1	81	4	13	0	0	27	0.004708141
1	0.001	0.2	10	1000	5	1200	10	0.75	7	100	0.2	Scenario1	1	82	4	13	0	0	27	0.004708141
3	0.001	0.2	10	1000	5	1200	10	0.75	7	100	0.8	Scenario1	1	49	23	3	0	0	13	0.08738973
2	0.001	0.2	10	1000	5	1200	10	0.75	7	100	0.5	Scenario1	1	47	15	5	0	0	25	0.128362275
1	0.001	0.2	10	1000	5	1200	10	0.75	7	100	0.2	Scenario1	1	83	4	13	0	0	27	0.004708141
2	0.001	0.2	10	1000	5	1200	10	0.75	7	100	0.5	Scenario1	1	48	14	5	0	0	26	0.129349924
1	0.001	0.2	10	1000	5	1200	10	0.75	7	100	0.2	Scenario1	1	84	4	13	0	0	27	0.004708141
3	0.001	0.2	10	1000	5	1200	10	0.75	7	100	0.8	Scenario1	1	50	25	2	0	0	13	0.062263171
1	0.001	0.2	10	1000	5	1200	10	0.75	7	100	0.2	Scenario1	1	85	4	13	0	0	27	0.004708141
2	0.001	0.2	10	1000	5	1200	10	0.75	7	100	0.5	Scenario1	1	49	14	5	0	0	26	0.129349924
1	0.001	0.2	10	1000	5	1200	10	0.75	7	100	0.2	Scenario1	1	86	4	13	0	0	27	0.004708141
3	0.001	0.2	10	1000	5	1200	10	0.75	7	100	0.8	Scenario1	1	51	25	2	0	0	13	0.062263171
2	0.001	0.2	10	1000	5	1200	10	0.75	7	100	0.5	Scenario1	1	50	13	5	0	0	27	0.129897434
1	0.001	0.2	10	1000	5	1200	10	0.75	7	100	0.2	Scenario1	1	87	4	13	0	0	27	0.004708141
2	0.001	0.2	10	1000	5	1200	10	0.75	7	100	0.5	Scenario1	1	51	13	5	0	0	27	0.129897434
1	0.001	0.2	10	1000	5	1200	10	0.75	7	100	0.2	Scenario1	1	88	4	13	0	0	27	0.004708141
3	0.001	0.2	10	1000	5	1200	10	0.75	7	100	0.8	Scenario1	1	52	26	1	0	0	13	0.034021072
2	0.001	0.2	10	1000	5	1200	10	0.75	7	100	0.5	Scenario1	1	52	13	5	0	0	27	0.129897434
1	0.001	0.2	10	1000	5	1200	10	0.75	7	100	0.2	Scenario1	1	89	4	13	0	0	27	0.004708141
1	0.001	0.2	10	1000	5	1200	10	0.75	7	100	0.2	Scenario1	1	90	4	13	0	0	27	0.004708141
2	0.001	0.2	10	1000	5	1200	10	0.75	7	100	0.5	Scenario1	1	53	13	5	0	0	27	0.129897434
3	0.001	0.2	10	1000	5	1200	10	0.75	7	100	0.8	Scenario1	1	53	26	1	0	0	13	0.034021072
1	0.001	0.2	10	1000	5	1200	10	0.75	7	100	0.2	Scenario1	1	91	4	13	0	0	27	0.004708141
2	0.001	0.2	10	1000	5	1200	10	0.75	7	100	0.5	Scenario1	1	54	14	4	0	0	27	0.12409721
1	0.001	0.2	10	1000	5	1200	10	0.75	7	100	0.2	Scenario1	1	92	4	13	0	0	27	0.004708141
3	0.001	0.2	10	1000	5	1200	10	0.75	7	100	0.8	Scenario1	1	54	26	1	0	0	13	0.034021072
1	0.001	0.2	10	1000	5	1200	10	0.75	7	100	0.2	Scenario1	1	93	4	13	0	0	27	0.004708141
2	0.001	0.2	10	1000	5	1200	10	0.75	7	100	0.5	Scenario1	1	55	15	3	0	0	27	0.109512951
1	0.001	0.2	10	1000	5	1200	10	0.75	7	100	0.2	Scenario1	1	94	4	13	0	0	27	0.004708141
2	0.001	0.2	10	1000	5	1200	10	0.75	7	100	0.5	Scenario1	1	56	15	3	0	0	27	0.109512951
3	0.001	0.2	10	1000	5	1200	10	0.75	7	100	0.8	Scenario1	1	55	27	1	0	0	13	0.032909871
1	0.001	0.2	10	1000	5	1200	10	0.75	7	100	0.2	Scenario1	1	95	4	13	0	0	27	0.004708141
1	0.001	0.2	10	1000	5	1200	10	0.75	7	100	0.2	Scenario1	1	96	4	13	0	0	27	0.004708141
2	0.001	0.2	10	1000	5	1200	10	0.75	7	100	0.5	Scenario1	1	57	15	3	0	0	27	0.109512951
1	0.001	0.2	10	1000	5	1200	10	0.75	7	100	0.2	Scenario1	1	97	4	13	0	0	27	0.004708141
3	0.001	0.2	10	1000	5	1200	10	0.75	7	100	0.8	Scenario1	1	56	27	1	0	0	13	0.032909871
2	0.001	0.2	10	1000	5	1200	10	0.75	7	100	0.5	Scenario1	1	58	15	3	0	0	27	0.109512951
1	0.001	0.2	10	1000	5	1200	10	0.75	7	100	0.2	Scenario1	1	98	4	13	0	0	27	0.004708141
1	0.001	0.2	10	1000	5	1200	10	0.75	7	100	0.2	Scenario1	1	99	4	13	0	0	27	0.004708141
2	0.001	0.2	10	1000	5	1200	10	0.75	7	100	0.5	Scenario1	1	59	15	3	0	0	27	0.109512951
3	0.001	0.2	10	1000	5	1200	10	0.75	7	100	0.8	Scenario1	1	57	27	1	0	0	13	0.032909871
1	0.001	0.2	10	1000	5	1200	10	0.75	7	100	0.2	Scenario1	1	100	4	13	0	0	27	0.004708141
2	0.001	0.2	10	1000	5	1200	10	0.75	7	100	0.5	Scenario1	1	60	15	3	0	0	27	0.109512951
1	0.001	0.2	10	1000	5	1200	10	0.75	7	100	0.2	Scenario1	1	101	4	13	0	0	27	0.004708141
3	0.001	0.2	10	1000	5	1200	10	0.75	7	100	0.8	Scenario1	1	58	27	1	0	0	13	0.032909871
1	0.001	0.2	10	1000	5	1200	10	0.75	7	100	0.2	Scenario1	1	102	4	13	0	0	27	0.004708141
2	0.001	0.2	10	1000	5	1200	10	0.75	7	100	0.5	Scenario1	1	61	16	2	0	0	27	0.084839062
1	0.001	0.2	10	1000	5	1200	10	0.75	7	100	0.2	Scenario1	1	103	4	13	0	0	27	0.004708141
2	0.001	0.2	10	1000	5	1200	10	0.75	7	100	0.5	Scenario1	1	62	16	2	0	0	27	0.084839062
1	0.001	0.2	10	1000	5	1200	10	0.75	7	100	0.2	Scenario1	1	104	4	13	0	0	27	0.004708141
3	0.001	0.2	10	1000	5	1200	10	0.75	7	100	0.8	Scenario1	1	59	28	1	0	0	13	0.03186839
1	0.001	0.2	10	1000	5	1200	10	0.75	7	100	0.2	Scenario1	1	105	4	13	0	0	27	0.004708141
2	0.001	0.2	10	1000	5	1200	10	0.75	7	100	0.5	Scenario1	1	63	16	2	0	0	27	0.084839062
1	0.001	0.2	10	1000	5	1200	10	0.75	7	100	0.2	Scenario1	1	106	4	13	0	0	27	0.004708141
3	0.001	0.2	10	1000	5	1200	10	0.75	7	100	0.8	Scenario1	1	60	28	1	0	0	13	0.03186839
2	0.001	0.2	10	1000	5	1200	10	0.75	7	100	0.5	Scenario1	1	64	16	2	0	0	27	0.084839062
1	0.001	0.2	10	1000	5	1200	10	0.75	7	100	0.2	Scenario1	1	107	4	13	0	0	27	0.004708141
1	0.001	0.2	10	1000	5	1200	10	0.75	7	100	0.2	Scenario1	1	108	4	13	0	0	27	0.004708141
2	0.001	0.2	10	1000	5	1200	10	0.75	7	100	0.5	Scenario1	1	65	16	2	0	0	27	0.084839062
3	0.001	0.2	10	1000	5	1200	10	0.75	7	100	0.8	Scenario1	1	61	29	0	0	0	13	0
1	0.001	0.2	10	1000	5	1200	10	0.75	7	100	0.2	Scenario1	1	109	4	13	0	0	27	0.004708141
2	0.001	0.2	10	1000	5	1200	10	0.75	7	100	0.5	Scenario1	1	66	16	2	0	0	27	0.084839062
1	0.001	0.2	10	1000	5	1200	10	0.75	7	100	0.2	Scenario1	1	110	4	13	0	0	27	0.004708141
1	0.001	0.2	10	1000	5	1200	10	0.75	7	100	0.2	Scenario1	1	111	4	13	0	0	27	0.004708141
3	0.001	0.2	10	1000	5	1200	10	0.75	7	100	0.8	Scenario1	1	62	29	0	0	0	13	0
2	0.001	0.2	10	1000	5	1200	10	0.75	7	100	0.5	Scenario1	1	67	17	1	0	0	27	0.048769944
1	0.001	0.2	10	1000	5	1200	10	0.75	7	100	0.2	Scenario1	1	112	4	13	0	0	27	0.004708141
1	0.001	0.2	10	1000	5	1200	10	0.75	7	100	0.2	Scenario1	1	113	4	13	0	0	27	0.004708141
2	0.001	0.2	10	1000	5	1200	10	0.75	7	100	0.5	Scenario1	1	68	17	1	0	0	27	0.048769944
3	0.001	0.2	10	1000	5	1200	10	0.75	7	100	0.8	Scenario1	1	63	29	0	0	0	13	0
1	0.001	0.2	10	1000	5	1200	10	0.75	7	100	0.2	Scenario1	1	114	4	13	0	0	27	0.004708141
2	0.001	0.2	10	1000	5	1200	10	0.75	7	100	0.5	Scenario1	1	69	17	1	0	0	27	0.048769944
1	0.001	0.2	10	1000	5	1200	10	0.75	7	100	0.2	Scenario1	1	115	4	13	0	0	27	0.004708141
1	0.001	0.2	10	1000	5	1200	10	0.75	7	100	0.2	Scenario1	1	116	4	13	0	0	27	0.004708141
3	0.001	0.2	10	1000	5	1200	10	0.75	7	100	0.8	Scenario1	1	64	29	0	0	0	13	0
2	0.001	0.2	10	1000	5	1200	10	0.75	7	100	0.5	Scenario1	1	70	17	1	0	0	27	0.048769944
1	0.001	0.2	10	1000	5	1200	10	0.75	7	100	0.2	Scenario1	1	117	4	13	0	0	27	0.004708141
2	0.001	0.2	10	1000	5	1200	10	0.75	7	100	0.5	Scenario1	1	71	17	1	0	0	27	0.048769944
1	0.001	0.2	10	1000	5	1200	10	0.75	7	100	0.2	Scenario1	1	118	4	13	0	0	27	0.004708141
3	0.001	0.2	10	1000	5	1200	10	0.75	7	100	0.8	Scenario1	1	65	30	0	0	0	13	0
1	0.001	0.2	10	1000	5	1200	10	0.75	7	100	0.2	Scenario1	1	119	4	13	0	0	27	0.004708141
2	0.001	0.2	10	1000	5	1200	10	0.75	7	100	0.5	Scenario1	1	72	17	1	0	0	27	0.048769944
1	0.001	0.2	10	1000	5	1200	10	0.75	7	100	0.2	Scenario1	1	120	4	13	0	0	27	0.004708141
2	0.001	0.2	10	1000	5	1200	10	0.75	7	100	0.5	Scenario1	1	73	17	1	0	0	27	0.048769944
1	0.001	0.2	10	1000	5	1200	10	0.75	7	100	0.2	Scenario1	1	121	4	13	0	0	27	0.004708141
3	0.001	0.2	10	1000	5	1200	10	0.75	7	100	0.8	Scenario1	1	66	30	0	0	0	13	0
1	0.001	0.2	10	1000	5	1200	10	0.75	7	100	0.2	Scenario1	1	122	4	13	0	0	27	0.004708141
2	0.001	0.2	10	1000	5	1200	10	0.75	7	100	0.5	Scenario1	1	74	17	1	0	0	27	0.048769944
1	0.001	0.2	10	1000	5	1200	10	0.75	7	100	0.2	Scenario1	1	123	4	13	0	0	27	0.004708141
3	0.001	0.2	10	1000	5	1200	10	0.75	7	100	0.8	Scenario1	1	67	30	0	0	0	13	0
1	0.001	0.2	10	1000	5	1200	10	0.75	7	100	0.2	Scenario1	1	124	4	13	0	0	27	0.004708141
2	0.001	0.2	10	1000	5	1200	10	0.75	7	100	0.5	Scenario1	1	75	17	1	0	0	27	0.048769944
1	0.001	0.2	10	1000	5	1200	10	0.75	7	100	0.2	Scenario1	1	125	3	14	0	0	27	-0.007083886
2	0.001	0.2	10	1000	5	1200	10	0.75	7	100	0.5	Scenario1	1	76	17	1	0	0	27	0.048769944
3	0.001	0.2	10	1000	5	1200	10	0.75	7	100	0.8	Scenario1	1	68	30	0	0	0	13	0
1	0.001	0.2	10	1000	5	1200	10	0.75	7	100	0.2	Scenario1	1	126	3	14	0	0	27	-0.007083886
1	0.001	0.2	10	1000	5	1200	10	0.75	7	100	0.2	Scenario1	1	127	3	14	0	0	27	-0.007083886
2	0.001	0.2	10	1000	5	1200	10	0.75	7	100	0.5	Scenario1	1	77	17	1	0	0	27	0.048769944
1	0.001	0.2	10	1000	5	1200	10	0.75	7	100	0.2	Scenario1	1	128	3	14	0	0	27	-0.007083886
3	0.001	0.2	10	1000	5	1200	10	0.75	7	100	0.8	Scenario1	1	69	30	0	0	0	13	0
1	0.001	0.2	10	1000	5	1200	10	0.75	7	100	0.2	Scenario1	1	129	3	14	0	0	27	-0.007083886
2	0.001	0.2	10	1000	5	1200	10	0.75	7	100	0.5	Scenario1	1	78	17	1	0	0	27	0.048769944
1	0.001	0.2	10	1000	5	1200	10	0.75	7	100	0.2	Scenario1	1	130	3	14	0	0	27	-0.007083886
2	0.001	0.2	10	1000	5	1200	10	0.75	7	100	0.5	Scenario1	1	79	17	1	0	0	27	0.048769944
1	0.001	0.2	10	1000	5	1200	10	0.75	7	100	0.2	Scenario1	1	131	3	14	0	0	27	-0.007083886
3	0.001	0.2	10	1000	5	1200	10	0.75	7	100	0.8	Scenario1	1	70	30	0	0	0	13	0
1	0.001	0.2	10	1000	5	1200	10	0.75	7	100	0.2	Scenario1	1	132	3	14	0	0	27	-0.007083886
2	0.001	0.2	10	1000	5	1200	10	0.75	7	100	0.5	Scenario1	1	80	17	1	0	0	27	0.048769944
1	0.001	0.2	10	1000	5	1200	10	0.75	7	100	0.2	Scenario1	1	133	3	14	0	0	27	-0.007083886
3	0.001	0.2	10	1000	5	1200	10	0.75	7	100	0.8	Scenario1	1	71	30	0	0	0	13	0
1	0.001	0.2	10	1000	5	1200	10	0.75	7	100	0.2	Scenario1	1	134	3	14	0	0	27	-0.007083886
2	0.001	0.2	10	1000	5	1200	10	0.75	7	100	0.5	Scenario1	1	81	17	1	0	0	27	0.048769944
1	0.001	0.2	10	1000	5	1200	10	0.75	7	100	0.2	Scenario1	1	135	3	14	0	0	27	-0.007083886
1	0.001	0.2	10	1000	5	1200	10	0.75	7	100	0.2	Scenario1	1	136	3	14	0	0	27	-0.007083886
2	0.001	0.2	10	1000	5	1200	10	0.75	7	100	0.5	Scenario1	1	82	17	1	0	0	27	0.048769944
3	0.001	0.2	10	1000	5	1200	10	0.75	7	100	0.8	Scenario1	1	72	31	0	0	0	13	0
1	0.001	0.2	10	1000	5	1200	10	0.75	7	100	0.2	Scenario1	1	137	3	14	0	0	27	-0.007083886
2	0.001	0.2	10	1000	5	1200	10	0.75	7	100	0.5	Scenario1	1	83	17	1	0	0	27	0.048769944
1	0.001	0.2	10	1000	5	1200	10	0.75	7	100	0.2	Scenario1	1	138	3	14	0	0	27	-0.007083886
1	0.001	0.2	10	1000	5	1200	10	0.75	7	100	0.2	Scenario1	1	139	3	14	0	0	27	-0.007083886
3	0.001	0.2	10	1000	5	1200	10	0.75	7	100	0.8	Scenario1	1	73	30	1	0	0	13	0.029970104
2	0.001	0.2	10	1000	5	1200	10	0.75	7	100	0.5	Scenario1	1	84	17	1	0	0	27	0.048769944
1	0.001	0.2	10	1000	5	1200	10	0.75	7	100	0.2	Scenario1	1	140	3	14	0	0	27	-0.007083886
1	0.001	0.2	10	1000	5	1200	10	0.75	7	100	0.2	Scenario1	1	141	3	14	0	0	27	-0.007083886
2	0.001	0.2	10	1000	5	1200	10	0.75	7	100	0.5	Scenario1	1	85	17	1	0	0	27	0.048769944
1	0.001	0.2	10	1000	5	1200	10	0.75	7	100	0.2	Scenario1	1	142	3	14	0	0	27	-0.007083886
3	0.001	0.2	10	1000	5	1200	10	0.75	7	100	0.8	Scenario1	1	74	31	1	0	0	13	0.02910278
2	0.001	0.2	10	1000	5	1200	10	0.75	7	100	0.5	Scenario1	1	86	17	1	0	0	27	0.048769944
1	0.001	0.2	10	1000	5	1200	10	0.75	7	100	0.2	Scenario1	1	143	3	14	0	0	27	-0.007083886
1	0.001	0.2	10	1000	5	1200	10	0.75	7	100	0.2	Scenario1	1	144	3	14	0	0	27	-0.007083886
2	0.001	0.2	10	1000	5	1200	10	0.75	7	100	0.5	Scenario1	1	87	17	1	0	0	27	0.048769944
3	0.001	0.2	10	1000	5	1200	10	0.75	7	100	0.8	Scenario1	1	75	31	1	0	0	13	0.02910278
1	0.001	0.2	10	1000	5	1200	10	0.75	7	100	0.2	Scenario1	1	145	3	14	0	0	27	-0.007083886
1	0.001	0.2	10	1000	5	1200	10	0.75	7	100	0.2	Scenario1	1	146	3	14	0	0	27	-0.007083886
2	0.001	0.2	10	1000	5	1200	10	0.75	7	100	0.5	Scenario1	1	88	17	1	0	0	27	0.048769944
1	0.001	0.2	10	1000	5	1200	10	0.75	7	100	0.2	Scenario1	1	147	3	14	0	0	27	-0.007083886
3	0.001	0.2	10	1000	5	1200	10	0.75	7	100	0.8	Scenario1	1	76	31	1	0	0	13	0.02910278
1	0.001	0.2	10	1000	5	1200	10	0.75	7	100	0.2	Scenario1	1	148	3	14	0	0	27	-0.007083886
2	0.001	0.2	10	1000	5	1200	10	0.75	7	100	0.5	Scenario1	1	89	17	1	0	0	27	0.048769944
1	0.001	0.2	10	1000	5	1200	10	0.75	7	100	0.2	Scenario1	1	149	3	14	0	0	27	-0.007083886
1	0.001	0.2	10	1000	5	1200	10	0.75	7	100	0.2	Scenario1	1	150	3	14	0	0	27	-0.007083886
2	0.001	0.2	10	1000	5	1200	10	0.75	7	100	0.5	Scenario1	1	90	17	1	0	0	27	0.048769944
3	0.001	0.2	10	1000	5	1200	10	0.75	7	100	0.8	Scenario1	1	77	30	2	0	0	13	0.054062174
1	0.001	0.2	10	1000	5	1200	10	0.75	7	100	0.2	Scenario1	1	151	3	14	0	0	27	-0.007083886
2	0.001	0.2	10	1000	5	1200	10	0.75	7	100	0.5	Scenario1	1	91	17	1	0	0	27	0.048769944
1	0.001	0.2	10	1000	5	1200	10	0.75	7	100	0.2	Scenario1	1	152	3	14	0	0	27	-0.007083886
1	0.001	0.2	10	1000	5	1200	10	0.75	7	100	0.2	Scenario1	1	153	3	14	0	0	27	-0.007083886
3	0.001	0.2	10	1000	5	1200	10	0.75	7	100	0.8	Scenario1	1	78	30	2	0	0	13	0.054062174
2	0.001	0.2	10	1000	5	1200	10	0.75	7	100	0.5	Scenario1	1	92	17	1	0	0	27	0.048769944
1	0.001	0.2	10	1000	5	1200	10	0.75	7	100	0.2	Scenario1	1	154	3	14	0	0	27	-0.007083886
1	0.001	0.2	10	1000	5	1200	10	0.75	7	100	0.2	Scenario1	1	155	3	14	0	0	27	-0.007083886
2	0.001	0.2	10	1000	5	1200	10	0.75	7	100	0.5	Scenario1	1	93	17	1	0	0	27	0.048769944
3	0.001	0.2	10	1000	5	1200	10	0.75	7	100	0.8	Scenario1	1	79	30	2	0	0	13	0.054062174
1	0.001	0.2	10	1000	5	1200	10	0.75	7	100	0.2	Scenario1	1	156	3	14	0	0	27	-0.007083886
2	0.001	0.2	10	1000	5	1200	10	0.75	7	100	0.5	Scenario1	1	94	17	1	0	0	27	0.048769944
1	0.001	0.2	10	1000	5	1200	10	0.75	7	100	0.2	Scenario1	1	157	3	14	0	0	27	-0.007083886
1	0.001	0.2	10	1000	5	1200	10	0.75	7	100	0.2	Scenario1	1	158	3	14	0	0	27	-0.007083886
2	0.001	0.2	10	1000	5	1200	10	0.75	7	100	0.5	Scenario1	1	95	17	1	0	0	27	0.048769944
3	0.001	0.2	10	1000	5	1200	10	0.75	7	100	0.8	Scenario1	1	80	30	2	0	0	13	0.054062174
1	0.001	0.2	10	1000	5	1200	10	0.75	7	100	0.2	Scenario1	1	159	3	14	0	0	27	-0.007083886
1	0.001	0.2	10	1000	5	1200	10	0.75	7	100	0.2	Scenario1	1	160	3	14	0	0	27	-0.007083886
2	0.001	0.2	10	1000	5	1200	10	0.75	7	100	0.5	Scenario1	1	96	17	1	0	0	27	0.048769944
1	0.001	0.2	10	1000	5	1200	10	0.75	7	100	0.2	Scenario1	1	161	3	14	0	0	27	-0.007083886
3	0.001	0.2	10	1000	5	1200	10	0.75	7	100	0.8	Scenario1	1	81	30	2	0	0	13	0.054062174
1	0.001	0.2	10	1000	5	1200	10	0.75	7	100	0.2	Scenario1	1	162	3	14	0	0	27	-0.007083886
2	0.001	0.2	10	1000	5	1200	10	0.75	7	100	0.5	Scenario1	1	97	17	1	0	0	27	0.048769944
1	0.001	0.2	10	1000	5	1200	10	0.75	7	100	0.2	Scenario1	1	163	3	14	0	0	27	-0.007083886
2	0.001	0.2	10	1000	5	1200	10	0.75	7	100	0.5	Scenario1	1	98	17	1	0	0	27	0.048769944
1	0.001	0.2	10	1000	5	1200	10	0.75	7	100	0.2	Scenario1	1	164	3	14	0	0	27	-0.007083886
3	0.001	0.2	10	1000	5	1200	10	0.75	7	100	0.8	Scenario1	1	82	31	2	0	0	13	0.052667352
1	0.001	0.2	10	1000	5	1200	10	0.75	7	100	0.2	Scenario1	1	165	3	14	0	0	27	-0.007083886
2	0.001	0.2	10	1000	5	1200	10	0.75	7	100	0.5	Scenario1	1	99	17	1	0	0	27	0.048769944
1	0.001	0.2	10	1000	5	1200	10	0.75	7	100	0.2	Scenario1	1	166	3	14	0	0	27	-0.007083886
1	0.001	0.2	10	1000	5	1200	10	0.75	7	100	0.2	Scenario1	1	167	3	14	0	0	27	-0.007083886
3	0.001	0.2	10	1000	5	1200	10	0.75	7	100	0.8	Scenario1	1	83	31	2	0	0	13	0.052667352
2	0.001	0.2	10	1000	5	1200	10	0.75	7	100	0.5	Scenario1	1	100	17	1	0	0	27	0.048769944
1	0.001	0.2	10	1000	5	1200	10	0.75	7	100	0.2	Scenario1	1	168	3	14	0	0	27	-0.007083886
2	0.001	0.2	10	1000	5	1200	10	0.75	7	100	0.5	Scenario1	1	101	17	1	0	0	27	0.048769944
1	0.001	0.2	10	1000	5	1200	10	0.75	7	100	0.2	Scenario1	1	169	3	15	0	0	27	-0.0079908
1	0.001	0.2	10	1000	5	1200	10	0.75	7	100	0.2	Scenario1	1	170	3	15	0	0	27	-0.0079908
3	0.001	0.2	10	1000	5	1200	10	0.75	7	100	0.8	Scenario1	1	84	32	1	0	0	13	0.028283953
2	0.001	0.2	10	1000	5	1200	10	0.75	7	100	0.5	Scenario1	1	102	17	1	0	0	27	0.048769944
1	0.001	0.2	10	1000	5	1200	10	0.75	7	100	0.2	Scenario1	1	171	3	16	0	0	27	-0.008690085
1	0.001	0.2	10	1000	5	1200	10	0.75	7	100	0.2	Scenario1	1	172	3	16	0	0	27	-0.008690085
2	0.001	0.2	10	1000	5	1200	10	0.75	7	100	0.5	Scenario1	1	103	17	1	0	0	27	0.048769944
3	0.001	0.2	10	1000	5	1200	10	0.75	7	100	0.8	Scenario1	1	85	32	1	0	0	13	0.028283953
1	0.001	0.2	10	1000	5	1200	10	0.75	7	100	0.2	Scenario1	1	173	3	16	0	0	27	-0.008690085
2	0.001	0.2	10	1000	5	1200	10	0.75	7	100	0.5	Scenario1	1	104	17	1	0	0	27	0.048769944
1	0.001	0.2	10	1000	5	1200	10	0.75	7	100	0.2	Scenario1	1	174	3	16	0	0	27	-0.008690085
1	0.001	0.2	10	1000	5	1200	10	0.75	7	100	0.2	Scenario1	1	175	3	18	0	0	27	-0.009633959
3	0.001	0.2	10	1000	5	1200	10	0.75	7	100	0.8	Scenario1	1	86	32	1	0	0	13	0.028283953
2	0.001	0.2	10	1000	5	1200	10	0.75	7	100	0.5	Scenario1	1	105	17	1	0	0	27	0.048769944
1	0.001	0.2	10	1000	5	1200	10	0.75	7	100	0.2	Scenario1	1	176	3	20	0	0	27	-0.010162244
2	0.001	0.2	10	1000	5	1200	10	0.75	7	100	0.5	Scenario1	1	106	17	1	0	0	27	0.048769944
1	0.001	0.2	10	1000	5	1200	10	0.75	7	100	0.2	Scenario1	1	177	4	23	0	0	27	-0.007614174
3	0.001	0.2	10	1000	5	1200	10	0.75	7	100	0.8	Scenario1	1	87	32	1	0	0	13	0.028283953
2	0.001	0.2	10	1000	5	1200	10	0.75	7	100	0.5	Scenario1	1	107	17	1	0	0	27	0.048769944
1	0.001	0.2	10	1000	5	1200	10	0.75	7	100	0.2	Scenario1	1	178	4	24	0	0	27	-0.008017552
1	0.001	0.2	10	1000	5	1200	10	0.75	7	100	0.2	Scenario1	1	179	4	29	0	0	27	-0.009202248
2	0.001	0.2	10	1000	5	1200	10	0.75	7	100	0.5	Scenario1	1	108	17	1	0	0	27	0.048769944
3	0.001	0.2	10	1000	5	1200	10	0.75	7	100	0.8	Scenario1	1	88	32	1	0	0	13	0.028283953
2	0.001	0.2	10	1000	5	1200	10	0.75	7	100	0.5	Scenario1	1	109	17	1	0	0	27	0.048769944
1	0.001	0.2	10	1000	5	1200	10	0.75	7	100	0.2	Scenario1	1	180	7	32	0	0	27	-0.00141379
3	0.001	0.2	10	1000	5	1200	10	0.75	7	100	0.8	Scenario1	1	89	32	1	0	0	13	0.028283953
2	0.001	0.2	10	1000	5	1200	10	0.75	7	100	0.5	Scenario1	1	110	17	1	0	0	27	0.048769944
1	0.001	0.2	10	1000	5	1200	10	0.75	7	100	0.2	Scenario1	1	181	8	35	0	0	27	1.30E-04
2	0.001	0.2	10	1000	5	1200	10	0.75	7	100	0.5	Scenario1	1	111	17	1	0	0	27	0.048769944
3	0.001	0.2	10	1000	5	1200	10	0.75	7	100	0.8	Scenario1	1	90	32	1	0	0	13	0.028283953
1	0.001	0.2	10	1000	5	1200	10	0.75	7	100	0.2	Scenario1	1	182	8	37	0	0	27	-0.001206722
2	0.001	0.2	10	1000	5	1200	10	0.75	7	100	0.5	Scenario1	1	112	17	1	0	0	27	0.048769944
1	0.001	0.2	10	1000	5	1200	10	0.75	7	100	0.2	Scenario1	1	183	8	40	0	0	27	-0.002843194
2	0.001	0.2	10	1000	5	1200	10	0.75	7	100	0.5	Scenario1	1	113	17	1	0	0	27	0.048769944
3	0.001	0.2	10	1000	5	1200	10	0.75	7	100	0.8	Scenario1	1	91	33	1	0	0	13	0.027509691
2	0.001	0.2	10	1000	5	1200	10	0.75	7	100	0.5	Scenario1	1	114	17	1	0	0	27	0.048769944
1	0.001	0.2	10	1000	5	1200	10	0.75	7	100	0.2	Scenario1	1	184	8	42	0	0	27	-0.003734314
3	0.001	0.2	10	1000	5	1200	10	0.75	7	100	0.8	Scenario1	1	92	34	1	0	0	13	0.026776475
2	0.001	0.2	10	1000	5	1200	10	0.75	7	100	0.5	Scenario1	1	115	17	1	0	0	27	0.048769944
1	0.001	0.2	10	1000	5	1200	10	0.75	7	100	0.2	Scenario1	1	185	9	42	0	0	27	-0.001052342
2	0.001	0.2	10	1000	5	1200	10	0.75	7	100	0.5	Scenario1	1	116	17	1	0	0	27	0.048769944
3	0.001	0.2	10	1000	5	1200	10	0.75	7	100	0.8	Scenario1	1	93	34	1	0	0	13	0.026776475
2	0.001	0.2	10	1000	5	1200	10	0.75	7	100	0.5	Scenario1	1	117	17	1	0	0	27	0.048769944
1	0.001	0.2	10	1000	5	1200	10	0.75	7	100	0.2	Scenario1	1	186	10	46	0	0	27	-4.30E-04
2	0.001	0.2	10	1000	5	1200	10	0.75	7	100	0.5	Scenario1	1	118	17	1	0	0	27	0.048769944
3	0.001	0.2	10	1000	5	1200	10	0.75	7	100	0.8	Scenario1	1	94	34	1	0	0	13	0.026776475
2	0.001	0.2	10	1000	5	1200	10	0.75	7	100	0.5	Scenario1	1	119	17	1	0	0	27	0.048769944
1	0.001	0.2	10	1000	5	1200	10	0.75	7	100	0.2	Scenario1	1	187	13	45	0	0	27	0.009264607
2	0.001	0.2	10	1000	5	1200	10	0.75	7	100	0.5	Scenario1	1	120	17	1	0	0	27	0.048769944
3	0.001	0.2	10	1000	5	1200	10	0.75	7	100	0.8	Scenario1	1	95	34	1	0	0	13	0.026776475
1	0.001	0.2	10	1000	5	1200	10	0.75	7	100	0.2	Scenario1	1	188	13	45	0	0	27	0.009264607
2	0.001	0.2	10	1000	5	1200	10	0.75	7	100	0.5	Scenario1	1	121	17	1	0	0	27	0.048769944
2	0.001	0.2	10	1000	5	1200	10	0.75	7	100	0.5	Scenario1	1	122	17	1	0	0	27	0.048769944
3	0.001	0.2	10	1000	5	1200	10	0.75	7	100	0.8	Scenario1	1	96	34	1	0	0	13	0.026776475
1	0.001	0.2	10	1000	5	1200	10	0.75	7	100	0.2	Scenario1	1	189	15	45	0	0	27	0.016003284
2	0.001	0.2	10	1000	5	1200	10	0.75	7	100	0.5	Scenario1	1	123	17	1	0	0	27	0.048769944
3	0.001	0.2	10	1000	5	1200	10	0.75	7	100	0.8	Scenario1	1	97	34	1	0	0	13	0.026776475
2	0.001	0.2	10	1000	5	1200	10	0.75	7	100	0.5	Scenario1	1	124	17	1	0	0	27	0.048769944
1	0.001	0.2	10	1000	5	1200	10	0.75	7	100	0.2	Scenario1	1	190	16	49	0	0	27	0.015182407
2	0.001	0.2	10	1000	5	1200	10	0.75	7	100	0.5	Scenario1	1	125	17	1	0	0	27	0.048769944
3	0.001	0.2	10	1000	5	1200	10	0.75	7	100	0.8	Scenario1	1	98	34	1	0	0	13	0.026776475
2	0.001	0.2	10	1000	5	1200	10	0.75	7	100	0.5	Scenario1	1	126	17	1	0	0	27	0.048769944
1	0.001	0.2	10	1000	5	1200	10	0.75	7	100	0.2	Scenario1	1	191	19	46	0	0	27	0.02855418
2	0.001	0.2	10	1000	5	1200	10	0.75	7	100	0.5	Scenario1	1	127	17	1	0	0	27	0.048769944
3	0.001	0.2	10	1000	5	1200	10	0.75	7	100	0.8	Scenario1	1	99	34	1	0	0	13	0.026776475
2	0.001	0.2	10	1000	5	1200	10	0.75	7	100	0.5	Scenario1	1	128	17	1	0	0	27	0.048769944
1	0.001	0.2	10	1000	5	1200	10	0.75	7	100	0.2	Scenario1	1	192	18	50	0	0	27	0.020439007
3	0.001	0.2	10	1000	5	1200	10	0.75	7	100	0.8	Scenario1	1	100	34	1	0	0	13	0.026776475
2	0.001	0.2	10	1000	5	1200	10	0.75	7	100	0.5	Scenario1	1	129	17	1	0	0	27	0.048769944
2	0.001	0.2	10	1000	5	1200	10	0.75	7	100	0.5	Scenario1	1	130	17	1	0	0	27	0.048769944
3	0.001	0.2	10	1000	5	1200	10	0.75	7	100	0.8	Scenario1	1	101	34	1	0	0	13	0.026776475
1	0.001	0.2	10	1000	5	1200	10	0.75	7	100	0.2	Scenario1	1	193	19	49	0	0	27	0.024746974
2	0.001	0.2	10	1000	5	1200	10	0.75	7	100	0.5	Scenario1	1	131	17	1	0	0	27	0.048769944
2	0.001	0.2	10	1000	5	1200	10	0.75	7	100	0.5	Scenario1	1	132	17	1	0	0	27	0.048769944
3	0.001	0.2	10	1000	5	1200	10	0.75	7	100	0.8	Scenario1	1	102	34	1	0	0	13	0.026776475
1	0.001	0.2	10	1000	5	1200	10	0.75	7	100	0.2	Scenario1	1	194	20	49	0	0	27	0.027953548
2	0.001	0.2	10	1000	5	1200	10	0.75	7	100	0.5	Scenario1	1	133	17	1	0	0	27	0.048769944
2	0.001	0.2	10	1000	5	1200	10	0.75	7	100	0.5	Scenario1	1	134	17	1	0	0	27	0.048769944
3	0.001	0.2	10	1000	5	1200	10	0.75	7	100	0.8	Scenario1	1	103	35	1	0	0	13	0.026081142
2	0.001	0.2	10	1000	5	1200	10	0.75	7	100	0.5	Scenario1	1	135	17	1	0	0	27	0.048769944
1	0.001	0.2	10	1000	5	1200	10	0.75	7	100	0.2	Scenario1	1	195	20	50	0	0	27	0.026722493
2	0.001	0.2	10	1000	5	1200	10	0.75	7	100	0.5	Scenario1	1	136	17	1	0	0	27	0.048769944
3	0.001	0.2	10	1000	5	1200	10	0.75	7	100	0.8	Scenario1	1	104	35	1	0	0	13	0.026081142
2	0.001	0.2	10	1000	5	1200	10	0.75	7	100	0.5	Scenario1	1	137	17	1	0	0	27	0.048769944
1	0.001	0.2	10	1000	5	1200	10	0.75	7	100	0.2	Scenario1	1	196	21	52	0	0	27	0.027421793
3	0.001	0.2	10	1000	5	1200	10	0.75	7	100	0.8	Scenario1	1	105	35	1	0	0	13	0.026081142
2	0.001	0.2	10	1000	5	1200	10	0.75	7	100	0.5	Scenario1	1	138	16	2	0	0	27	0.084839062
2	0.001	0.2	10	1000	5	1200	10	0.75	7	100	0.5	Scenario1	1	139	16	2	0	0	27	0.084839062
3	0.001	0.2	10	1000	5	1200	10	0.75	7	100	0.8	Scenario1	1	106	35	1	0	0	13	0.026081142
2	0.001	0.2	10	1000	5	1200	10	0.75	7	100	0.5	Scenario1	1	140	16	2	0	0	27	0.084839062
1	0.001	0.2	10	1000	5	1200	10	0.75	7	100	0.2	Scenario1	1	197	20	55	0	0	27	0.021236706
2	0.001	0.2	10	1000	5	1200	10	0.75	7	100	0.5	Scenario1	1	141	16	2	0	0	27	0.084839062
3	0.001	0.2	10	1000	5	1200	10	0.75	7	100	0.8	Scenario1	1	107	35	1	0	0	13	0.026081142
2	0.001	0.2	10	1000	5	1200	10	0.75	7	100	0.5	Scenario1	1	142	16	2	0	0	27	0.084839062
2	0.001	0.2	10	1000	5	1200	10	0.75	7	100	0.5	Scenario1	1	143	16	2	0	0	27	0.084839062
1	0.001	0.2	10	1000	5	1200	10	0.75	7	100	0.2	Scenario1	1	198	22	55	0	0	27	0.02694777
3	0.001	0.2	10	1000	5	1200	10	0.75	7	100	0.8	Scenario1	1	108	35	1	0	0	13	0.026081142
2	0.001	0.2	10	1000	5	1200	10	0.75	7	100	0.5	Scenario1	1	144	17	1	0	0	27	0.048769944
2	0.001	0.2	10	1000	5	1200	10	0.75	7	100	0.5	Scenario1	1	145	17	1	0	0	27	0.048769944
3	0.001	0.2	10	1000	5	1200	10	0.75	7	100	0.8	Scenario1	1	109	35	1	0	0	13	0.026081142
1	0.001	0.2	10	1000	5	1200	10	0.75	7	100	0.2	Scenario1	1	199	23	55	0	0	27	0.029797595
2	0.001	0.2	10	1000	5	1200	10	0.75	7	100	0.5	Scenario1	1	146	16	2	0	0	27	0.084839062
3	0.001	0.2	10	1000	5	1200	10	0.75	7	100	0.8	Scenario1	1	110	35	1	0	0	13	0.026081142
2	0.001	0.2	10	1000	5	1200	10	0.75	7	100	0.5	Scenario1	1	147	17	1	0	0	27	0.048769944
1	0.001	0.2	10	1000	5	1200	10	0.75	7	100	0.2	Scenario1	1	200	25	55	0	0	27	0.035447029
2	0.001	0.2	10	1000	5	1200	10	0.75	7	100	0.5	Scenario1	1	148	17	1	0	0	27	0.048769944
3	0.001	0.2	10	1000	5	1200	10	0.75	7	100	0.8	Scenario1	1	111	35	1	0	0	13	0.026081142
2	0.001	0.2	10	1000	5	1200	10	0.75	7	100	0.5	Scenario1	1	149	17	1	0	0	27	0.048769944
2	0.001	0.2	10	1000	5	1200	10	0.75	7	100	0.5	Scenario1	1	150	17	1	0	0	27	0.048769944
3	0.001	0.2	10	1000	5	1200	10	0.75	7	100	0.8	Scenario1	1	112	35	1	0	0	13	0.026081142
1	0.001	0.2	10	1000	5	1200	10	0.75	7	100	0.2	Scenario1	1	201	26	57	0	0	27	0.035769388
2	0.001	0.2	10	1000	5	1200	10	0.75	7	100	0.5	Scenario1	1	151	17	1	0	0	27	0.048769944
2	0.001	0.2	10	1000	5	1200	10	0.75	7	100	0.5	Scenario1	1	152	17	1	0	0	27	0.048769944
3	0.001	0.2	10	1000	5	1200	10	0.75	7	100	0.8	Scenario1	1	113	35	1	0	0	13	0.026081142
2	0.001	0.2	10	1000	5	1200	10	0.75	7	100	0.5	Scenario1	1	153	17	1	0	0	27	0.048769944
1	0.001	0.2	10	1000	5	1200	10	0.75	7	100	0.2	Scenario1	1	202	29	56	0	0	27	0.045043363
3	0.001	0.2	10	1000	5	1200	10	0.75	7	100	0.8	Scenario1	1	114	35	2	0	0	13	0.047726637
2	0.001	0.2	10	1000	5	1200	10	0.75	7	100	0.5	Scenario1	1	154	17	1	0	0	27	0.048769944
2	0.001	0.2	10	1000	5	1200	10	0.75	7	100	0.5	Scenario1	1	155	17	1	0	0	27	0.048769944
3	0.001	0.2	10	1000	5	1200	10	0.75	7	100	0.8	Scenario1	1	115	35	2	0	0	13	0.047726637
2	0.001	0.2	10	1000	5	1200	10	0.75	7	100	0.5	Scenario1	1	156	17	1	0	0	27	0.048769944
1	0.001	0.2	10	1000	5	1200	10	0.75	7	100	0.2	Scenario1	1	203	31	56	0	0	27	0.050224678
2	0.001	0.2	10	1000	5	1200	10	0.75	7	100	0.5	Scenario1	1	157	18	0	0	0	27	0
3	0.001	0.2	10	1000	5	1200	10	0.75	7	100	0.8	Scenario1	1	116	35	2	0	0	13	0.047726637
2	0.001	0.2	10	1000	5	1200	10	0.75	7	100	0.5	Scenario1	1	158	18	0	0	0	27	0
2	0.001	0.2	10	1000	5	1200	10	0.75	7	100	0.5	Scenario1	1	159	18	0	0	0	27	0
3	0.001	0.2	10	1000	5	1200	10	0.75	7	100	0.8	Scenario1	1	117	35	2	0	0	13	0.047726637
1	0.001	0.2	10	1000	5	1200	10	0.75	7	100	0.2	Scenario1	1	204	31	60	0	0	27	0.04500522
2	0.001	0.2	10	1000	5	1200	10	0.75	7	100	0.5	Scenario1	1	160	18	0	0	0	27	0
3	0.001	0.2	10	1000	5	1200	10	0.75	7	100	0.8	Scenario1	1	118	35	2	0	0	13	0.047726637
2	0.001	0.2	10	1000	5	1200	10	0.75	7	100	0.5	Scenario1	1	161	18	0	0	0	27	0
2	0.001	0.2	10	1000	5	1200	10	0.75	7	100	0.5	Scenario1	1	162	18	0	0	0	27	0
3	0.001	0.2	10	1000	5	1200	10	0.75	7	100	0.8	Scenario1	1	119	34	3	0	0	13	0.067063322
2	0.001	0.2	10	1000	5	1200	10	0.75	7	100	0.5	Scenario1	1	163	18	0	0	0	27	0
1	0.001	0.2	10	1000	5	1200	10	0.75	7	100	0.2	Scenario1	1	205	35	57	0	0	27	0.058618666
2	0.001	0.2	10	1000	5	1200	10	0.75	7	100	0.5	Scenario1	1	164	18	0	0	0	27	0
3	0.001	0.2	10	1000	5	1200	10	0.75	7	100	0.8	Scenario1	1	120	34	3	0	0	13	0.067063322
2	0.001	0.2	10	1000	5	1200	10	0.75	7	100	0.5	Scenario1	1	165	19	0	0	0	27	0
2	0.001	0.2	10	1000	5	1200	10	0.75	7	100	0.5	Scenario1	1	166	19	0	0	0	27	0
3	0.001	0.2	10	1000	5	1200	10	0.75	7	100	0.8	Scenario1	1	121	34	3	0	0	13	0.067063322
1	0.001	0.2	10	1000	5	1200	10	0.75	7	100	0.2	Scenario1	1	206	40	54	0	0	27	0.074201449
2	0.001	0.2	10	1000	5	1200	10	0.75	7	100	0.5	Scenario1	1	167	19	0	0	0	27	0
3	0.001	0.2	10	1000	5	1200	10	0.75	7	100	0.8	Scenario1	1	122	34	3	0	0	13	0.067063322
2	0.001	0.2	10	1000	5	1200	10	0.75	7	100	0.5	Scenario1	1	168	20	0	0	0	27	0
2	0.001	0.2	10	1000	5	1200	10	0.75	7	100	0.5	Scenario1	1	169	20	0	0	0	27	0
3	0.001	0.2	10	1000	5	1200	10	0.75	7	100	0.8	Scenario1	1	123	34	3	0	0	13	0.067063322
1	0.001	0.2	10	1000	5	1200	10	0.75	7	100	0.2	Scenario1	1	207	42	53	0	0	27	0.079841356
2	0.001	0.2	10	1000	5	1200	10	0.75	7	100	0.5	Scenario1	1	170	22	0	0	0	27	0
3	0.001	0.2	10	1000	5	1200	10	0.75	7	100	0.8	Scenario1	1	124	34	3	0	0	13	0.067063322
2	0.001	0.2	10	1000	5	1200	10	0.75	7	100	0.5	Scenario1	1	171	22	0	0	0	27	0
2	0.001	0.2	10	1000	5	1200	10	0.75	7	100	0.5	Scenario1	1	172	22	0	0	0	27	0
3	0.001	0.2	10	1000	5	1200	10	0.75	7	100	0.8	Scenario1	1	125	34	3	0	0	13	0.067063322
2	0.001	0.2	10	1000	5	1200	10	0.75	7	100	0.5	Scenario1	1	173	23	0	0	0	27	0
1	0.001	0.2	10	1000	5	1200	10	0.75	7	100	0.2	Scenario1	1	208	47	50	0	0	27	0.093728521
3	0.001	0.2	10	1000	5	1200	10	0.75	7	100	0.8	Scenario1	1	126	34	3	0	0	13	0.067063322
2	0.001	0.2	10	1000	5	1200	10	0.75	7	100	0.5	Scenario1	1	174	23	0	0	0	27	0
2	0.001	0.2	10	1000	5	1200	10	0.75	7	100	0.5	Scenario1	1	175	23	0	0	0	27	0
3	0.001	0.2	10	1000	5	1200	10	0.75	7	100	0.8	Scenario1	1	127	35	3	0	0	13	0.065646341
2	0.001	0.2	10	1000	5	1200	10	0.75	7	100	0.5	Scenario1	1	176	23	0	0	0	27	0
1	0.001	0.2	10	1000	5	1200	10	0.75	7	100	0.2	Scenario1	1	209	53	45	0	0	27	0.110146061
3	0.001	0.2	10	1000	5	1200	10	0.75	7	100	0.8	Scenario1	1	128	35	3	0	0	13	0.065646341
2	0.001	0.2	10	1000	5	1200	10	0.75	7	100	0.5	Scenario1	1	177	24	1	0	0	27	0.036482248
3	0.001	0.2	10	1000	5	1200	10	0.75	7	100	0.8	Scenario1	1	129	35	3	0	0	13	0.065646341
2	0.001	0.2	10	1000	5	1200	10	0.75	7	100	0.5	Scenario1	1	178	26	1	0	0	27	0.034021072
2	0.001	0.2	10	1000	5	1200	10	0.75	7	100	0.5	Scenario1	1	179	30	1	0	0	27	0.029970104
3	0.001	0.2	10	1000	5	1200	10	0.75	7	100	0.8	Scenario1	1	130	35	3	0	0	13	0.065646341
1	0.001	0.2	10	1000	5	1200	10	0.75	7	100	0.2	Scenario1	1	210	58	41	0	0	27	0.12087124
2	0.001	0.2	10	1000	5	1200	10	0.75	7	100	0.5	Scenario1	1	180	31	2	0	0	27	0.052667352
3	0.001	0.2	10	1000	5	1200	10	0.75	7	100	0.8	Scenario1	1	131	36	3	0	0	13	0.064285208
2	0.001	0.2	10	1000	5	1200	10	0.75	7	100	0.5	Scenario1	1	181	32	2	0	0	27	0.051340934
3	0.001	0.2	10	1000	5	1200	10	0.75	7	100	0.8	Scenario1	1	132	36	3	0	0	13	0.064285208
2	0.001	0.2	10	1000	5	1200	10	0.75	7	100	0.5	Scenario1	1	182	31	4	0	0	27	0.086948041
1	0.001	0.2	10	1000	5	1200	10	0.75	7	100	0.2	Scenario1	1	211	59	41	0	0	27	0.121734131
3	0.001	0.2	10	1000	5	1200	10	0.75	7	100	0.8	Scenario1	1	133	35	4	0	0	13	0.080428667
2	0.001	0.2	10	1000	5	1200	10	0.75	7	100	0.5	Scenario1	1	183	33	4	0	0	27	0.083576856
3	0.001	0.2	10	1000	5	1200	10	0.75	7	100	0.8	Scenario1	1	134	35	4	0	0	13	0.080428667
2	0.001	0.2	10	1000	5	1200	10	0.75	7	100	0.5	Scenario1	1	184	35	4	0	0	27	0.080428667
3	0.001	0.2	10	1000	5	1200	10	0.75	7	100	0.8	Scenario1	1	135	35	4	0	0	13	0.080428667
1	0.001	0.2	10	1000	5	1200	10	0.75	7	100	0.2	Scenario1	1	212	63	39	0	0	27	0.126776652
2	0.001	0.2	10	1000	5	1200	10	0.75	7	100	0.5	Scenario1	1	185	36	5	0	0	27	0.091031475
3	0.001	0.2	10	1000	5	1200	10	0.75	7	100	0.8	Scenario1	1	136	34	5	0	0	13	0.094137083
2	0.001	0.2	10	1000	5	1200	10	0.75	7	100	0.5	Scenario1	1	186	38	5	0	0	27	0.088091063
3	0.001	0.2	10	1000	5	1200	10	0.75	7	100	0.8	Scenario1	1	137	35	4	0	0	13	0.080428667
2	0.001	0.2	10	1000	5	1200	10	0.75	7	100	0.5	Scenario1	1	187	39	5	0	0	27	0.086680579
3	0.001	0.2	10	1000	5	1200	10	0.75	7	100	0.8	Scenario1	1	138	35	4	0	0	13	0.080428667
1	0.001	0.2	10	1000	5	1200	10	0.75	7	100	0.2	Scenario1	1	213	70	35	0	0	27	0.132515135
2	0.001	0.2	10	1000	5	1200	10	0.75	7	100	0.5	Scenario1	1	188	42	4	0	0	27	0.070933174
3	0.001	0.2	10	1000	5	1200	10	0.75	7	100	0.8	Scenario1	1	139	36	3	0	0	13	0.064285208
3	0.001	0.2	10	1000	5	1200	10	0.75	7	100	0.8	Scenario1	1	140	36	3	0	0	13	0.064285208
2	0.001	0.2	10	1000	5	1200	10	0.75	7	100	0.5	Scenario1	1	189	41	6	0	0	27	0.093945909
1	0.001	0.2	10	1000	5	1200	10	0.75	7	100	0.2	Scenario1	1	214	73	32	0	0	27	0.133680521
3	0.001	0.2	10	1000	5	1200	10	0.75	7	100	0.8	Scenario1	1	141	37	2	0	0	13	0.045582249
2	0.001	0.2	10	1000	5	1200	10	0.75	7	100	0.5	Scenario1	1	190	41	7	0	0	27	0.102320679
3	0.001	0.2	10	1000	5	1200	10	0.75	7	100	0.8	Scenario1	1	142	37	2	0	0	13	0.045582249
2	0.001	0.2	10	1000	5	1200	10	0.75	7	100	0.5	Scenario1	1	191	38	11	0	0	27	0.126255418
3	0.001	0.2	10	1000	5	1200	10	0.75	7	100	0.8	Scenario1	1	143	38	2	0	0	13	0.044579557
1	0.001	0.2	10	1000	5	1200	10	0.75	7	100	0.2	Scenario1	1	215	73	31	0	0	28	0.133692569
2	0.001	0.2	10	1000	5	1200	10	0.75	7	100	0.5	Scenario1	1	192	38	11	0	0	27	0.126255418
3	0.001	0.2	10	1000	5	1200	10	0.75	7	100	0.8	Scenario1	1	144	39	2	0	0	13	0.04361936
2	0.001	0.2	10	1000	5	1200	10	0.75	7	100	0.5	Scenario1	1	193	41	10	0	0	27	0.119828559
3	0.001	0.2	10	1000	5	1200	10	0.75	7	100	0.8	Scenario1	1	145	39	2	0	0	13	0.04361936
2	0.001	0.2	10	1000	5	1200	10	0.75	7	100	0.5	Scenario1	1	194	42	11	0	0	27	0.122751423
3	0.001	0.2	10	1000	5	1200	10	0.75	7	100	0.8	Scenario1	1	146	39	2	0	0	13	0.04361936
1	0.001	0.2	10	1000	5	1200	10	0.75	7	100	0.2	Scenario1	1	216	75	31	0	0	28	0.133643457
2	0.001	0.2	10	1000	5	1200	10	0.75	7	100	0.5	Scenario1	1	195	46	10	0	0	27	0.114702339
3	0.001	0.2	10	1000	5	1200	10	0.75	7	100	0.8	Scenario1	1	147	40	2	0	0	13	0.042699064
3	0.001	0.2	10	1000	5	1200	10	0.75	7	100	0.8	Scenario1	1	148	40	2	0	0	13	0.042699064
2	0.001	0.2	10	1000	5	1200	10	0.75	7	100	0.5	Scenario1	1	196	47	10	0	0	27	0.113682713
1	0.001	0.2	10	1000	5	1200	10	0.75	7	100	0.2	Scenario1	1	217	81	27	0	0	28	0.130746809
3	0.001	0.2	10	1000	5	1200	10	0.75	7	100	0.8	Scenario1	1	149	41	1	0	0	13	0.02256295
2	0.001	0.2	10	1000	5	1200	10	0.75	7	100	0.5	Scenario1	1	197	49	10	0	0	27	0.111660052
3	0.001	0.2	10	1000	5	1200	10	0.75	7	100	0.8	Scenario1	1	150	41	1	0	0	13	0.02256295
2	0.001	0.2	10	1000	5	1200	10	0.75	7	100	0.5	Scenario1	1	198	51	11	0	0	27	0.114381217
3	0.001	0.2	10	1000	5	1200	10	0.75	7	100	0.8	Scenario1	1	151	41	1	0	0	13	0.02256295
1	0.001	0.2	10	1000	5	1200	10	0.75	7	100	0.2	Scenario1	1	218	82	26	0	0	28	0.129507818
3	0.001	0.2	10	1000	5	1200	10	0.75	7	100	0.8	Scenario1	1	152	41	1	0	0	13	0.02256295
2	0.001	0.2	10	1000	5	1200	10	0.75	7	100	0.5	Scenario1	1	199	53	10	0	0	27	0.107705845
3	0.001	0.2	10	1000	5	1200	10	0.75	7	100	0.8	Scenario1	1	153	42	1	0	0	13	0.022066537
2	0.001	0.2	10	1000	5	1200	10	0.75	7	100	0.5	Scenario1	1	200	53	11	0	0	27	0.112530318
3	0.001	0.2	10	1000	5	1200	10	0.75	7	100	0.8	Scenario1	1	154	42	1	0	0	13	0.022066537
1	0.001	0.2	10	1000	5	1200	10	0.75	7	100	0.2	Scenario1	1	219	83	28	0	0	28	0.131028175
2	0.001	0.2	10	1000	5	1200	10	0.75	7	100	0.5	Scenario1	1	201	52	12	0	0	27	0.117544147
3	0.001	0.2	10	1000	5	1200	10	0.75	7	100	0.8	Scenario1	1	155	43	0	0	0	13	0
3	0.001	0.2	10	1000	5	1200	10	0.75	7	100	0.8	Scenario1	1	156	43	0	0	0	13	0
2	0.001	0.2	10	1000	5	1200	10	0.75	7	100	0.5	Scenario1	1	202	55	10	0	0	27	0.105784333
1	0.001	0.2	10	1000	5	1200	10	0.75	7	100	0.2	Scenario1	1	220	85	24	0	0	30	0.125933329
3	0.001	0.2	10	1000	5	1200	10	0.75	7	100	0.8	Scenario1	1	157	43	0	0	0	13	0
2	0.001	0.2	10	1000	5	1200	10	0.75	7	100	0.5	Scenario1	1	203	57	10	0	0	27	0.103904243
3	0.001	0.2	10	1000	5	1200	10	0.75	7	100	0.8	Scenario1	1	158	43	0	0	0	13	0
3	0.001	0.2	10	1000	5	1200	10	0.75	7	100	0.8	Scenario1	1	159	44	0	0	0	13	0
2	0.001	0.2	10	1000	5	1200	10	0.75	7	100	0.5	Scenario1	1	204	60	8	0	0	27	0.08894136
1	0.001	0.2	10	1000	5	1200	10	0.75	7	100	0.2	Scenario1	1	221	90	20	0	0	31	0.116018534
3	0.001	0.2	10	1000	5	1200	10	0.75	7	100	0.8	Scenario1	1	160	45	0	0	0	13	0
2	0.001	0.2	10	1000	5	1200	10	0.75	7	100	0.5	Scenario1	1	205	62	9	0	0	27	0.093623886
3	0.001	0.2	10	1000	5	1200	10	0.75	7	100	0.8	Scenario1	1	161	45	0	0	0	13	0
2	0.001	0.2	10	1000	5	1200	10	0.75	7	100	0.5	Scenario1	1	206	60	11	0	0	27	0.106251603
3	0.001	0.2	10	1000	5	1200	10	0.75	7	100	0.8	Scenario1	1	162	46	0	0	0	13	0
1	0.001	0.2	10	1000	5	1200	10	0.75	7	100	0.2	Scenario1	1	222	92	20	0	0	31	0.114980449
3	0.001	0.2	10	1000	5	1200	10	0.75	7	100	0.8	Scenario1	1	163	46	0	0	0	13	0
2	0.001	0.2	10	1000	5	1200	10	0.75	7	100	0.5	Scenario1	1	207	62	11	0	0	27	0.104529327
3	0.001	0.2	10	1000	5	1200	10	0.75	7	100	0.8	Scenario1	1	164	48	0	0	0	13	0
2	0.001	0.2	10	1000	5	1200	10	0.75	7	100	0.5	Scenario1	1	208	65	10	0	0	27	0.096827084
1	0.001	0.2	10	1000	5	1200	10	0.75	7	100	0.2	Scenario1	1	223	95	19	0	0	31	0.110875866
3	0.001	0.2	10	1000	5	1200	10	0.75	7	100	0.8	Scenario1	1	165	48	0	0	0	13	0
3	0.001	0.2	10	1000	5	1200	10	0.75	7	100	0.8	Scenario1	1	166	49	0	0	0	13	0
2	0.001	0.2	10	1000	5	1200	10	0.75	7	100	0.5	Scenario1	1	209	65	13	0	0	27	0.110765264
3	0.001	0.2	10	1000	5	1200	10	0.75	7	100	0.8	Scenario1	1	167	49	0	0	0	13	0
1	0.001	0.2	10	1000	5	1200	10	0.75	7	100	0.2	Scenario1	1	224	96	19	0	0	31	0.110346811
2	0.001	0.2	10	1000	5	1200	10	0.75	7	100	0.5	Scenario1	1	210	67	14	0	0	27	0.112958536
3	0.001	0.2	10	1000	5	1200	10	0.75	7	100	0.8	Scenario1	1	168	50	0	0	0	13	0
3	0.001	0.2	10	1000	5	1200	10	0.75	7	100	0.8	Scenario1	1	169	51	0	0	0	13	0
2	0.001	0.2	10	1000	5	1200	10	0.75	7	100	0.5	Scenario1	1	211	71	12	0	0	27	0.101967709
1	0.001	0.2	10	1000	5	1200	10	0.75	7	100	0.2	Scenario1	1	225	94	20	0	0	32	0.113947265
3	0.001	0.2	10	1000	5	1200	10	0.75	7	100	0.8	Scenario1	1	170	52	0	0	0	13	0
2	0.001	0.2	10	1000	5	1200	10	0.75	7	100	0.5	Scenario1	1	212	71	13	0	0	27	0.106236764
3	0.001	0.2	10	1000	5	1200	10	0.75	7	100	0.8	Scenario1	1	171	52	0	0	0	13	0
3	0.001	0.2	10	1000	5	1200	10	0.75	7	100	0.8	Scenario1	1	172	54	0	0	0	13	0
2	0.001	0.2	10	1000	5	1200	10	0.75	7	100	0.5	Scenario1	1	213	74	12	0	0	27	0.099734384
1	0.001	0.2	10	1000	5	1200	10	0.75	7	100	0.2	Scenario1	1	226	96	19	0	0	32	0.110346811
3	0.001	0.2	10	1000	5	1200	10	0.75	7	100	0.8	Scenario1	1	173	54	0	0	0	13	0
2	0.001	0.2	10	1000	5	1200	10	0.75	7	100	0.5	Scenario1	1	214	75	12	0	0	27	0.099005795
3	0.001	0.2	10	1000	5	1200	10	0.75	7	100	0.8	Scenario1	1	174	56	0	0	0	13	0
1	0.001	0.2	10	1000	5	1200	10	0.75	7	100	0.2	Scenario1	1	227	101	16	0	0	33	0.098518717
3	0.001	0.2	10	1000	5	1200	10	0.75	7	100	0.8	Scenario1	1	175	57	0	0	0	13	0
2	0.001	0.2	10	1000	5	1200	10	0.75	7	100	0.5	Scenario1	1	215	77	13	0	0	27	0.101929108
3	0.001	0.2	10	1000	5	1200	10	0.75	7	100	0.8	Scenario1	1	176	58	0	0	0	13	0
2	0.001	0.2	10	1000	5	1200	10	0.75	7	100	0.5	Scenario1	1	216	81	11	0	0	27	0.090006527
3	0.001	0.2	10	1000	5	1200	10	0.75	7	100	0.8	Scenario1	1	177	60	1	0	0	13	0.015802414
1	0.001	0.2	10	1000	5	1200	10	0.75	7	100	0.2	Scenario1	1	228	100	18	0	0	33	0.105416103
2	0.001	0.2	10	1000	5	1200	10	0.75	7	100	0.5	Scenario1	1	217	81	11	0	0	27	0.090006527
3	0.001	0.2	10	1000	5	1200	10	0.75	7	100	0.8	Scenario1	1	178	61	1	0	0	13	0.015556913
3	0.001	0.2	10	1000	5	1200	10	0.75	7	100	0.8	Scenario1	1	179	62	1	0	0	13	0.015318912
1	0.001	0.2	10	1000	5	1200	10	0.75	7	100	0.2	Scenario1	1	229	100	18	0	0	33	0.105416103
2	0.001	0.2	10	1000	5	1200	10	0.75	7	100	0.5	Scenario1	1	218	84	9	0	0	27	0.077152553
3	0.001	0.2	10	1000	5	1200	10	0.75	7	100	0.8	Scenario1	1	180	63	2	0	0	13	0.028704834
2	0.001	0.2	10	1000	5	1200	10	0.75	7	100	0.5	Scenario1	1	219	87	9	0	0	27	0.075306479
3	0.001	0.2	10	1000	5	1200	10	0.75	7	100	0.8	Scenario1	1	181	67	2	0	0	13	0.027152567
1	0.001	0.2	10	1000	5	1200	10	0.75	7	100	0.2	Scenario1	1	230	104	17	0	0	33	0.100235462
3	0.001	0.2	10	1000	5	1200	10	0.75	7	100	0.8	Scenario1	1	182	73	1	0	0	13	0.013111882
2	0.001	0.2	10	1000	5	1200	10	0.75	7	100	0.5	Scenario1	1	220	90	9	0	0	27	0.073540759
1	0.001	0.2	10	1000	5	1200	10	0.75	7	100	0.2	Scenario1	1	231	104	18	0	0	33	0.103328628
3	0.001	0.2	10	1000	5	1200	10	0.75	7	100	0.8	Scenario1	1	183	74	1	0	0	13	0.012942339
2	0.001	0.2	10	1000	5	1200	10	0.75	7	100	0.5	Scenario1	1	221	92	11	0	0	27	0.083051136
3	0.001	0.2	10	1000	5	1200	10	0.75	7	100	0.8	Scenario1	1	184	77	2	0	0	13	0.023916683
1	0.001	0.2	10	1000	5	1200	10	0.75	7	100	0.2	Scenario1	1	232	106	16	0	0	33	0.095873292
2	0.001	0.2	10	1000	5	1200	10	0.75	7	100	0.5	Scenario1	1	222	93	12	0	0	27	0.087214492
3	0.001	0.2	10	1000	5	1200	10	0.75	7	100	0.8	Scenario1	1	185	81	2	0	0	13	0.022827829
2	0.001	0.2	10	1000	5	1200	10	0.75	7	100	0.5	Scenario1	1	223	94	12	0	0	27	0.08662916
3	0.001	0.2	10	1000	5	1200	10	0.75	7	100	0.8	Scenario1	1	186	84	2	0	0	13	0.022073929
1	0.001	0.2	10	1000	5	1200	10	0.75	7	100	0.2	Scenario1	1	233	105	17	0	0	34	0.099715438
3	0.001	0.2	10	1000	5	1200	10	0.75	7	100	0.8	Scenario1	1	187	85	2	0	0	13	0.021833544
2	0.001	0.2	10	1000	5	1200	10	0.75	7	100	0.5	Scenario1	1	224	97	10	0	0	27	0.075136046
1	0.001	0.2	10	1000	5	1200	10	0.75	7	100	0.2	Scenario1	1	234	103	19	0	0	34	0.10671686
3	0.001	0.2	10	1000	5	1200	10	0.75	7	100	0.8	Scenario1	1	188	87	2	0	0	13	0.021368108
2	0.001	0.2	10	1000	5	1200	10	0.75	7	100	0.5	Scenario1	1	225	100	11	0	0	27	0.078569194
3	0.001	0.2	10	1000	5	1200	10	0.75	7	100	0.8	Scenario1	1	189	90	2	0	0	13	0.020705922
1	0.001	0.2	10	1000	5	1200	10	0.75	7	100	0.2	Scenario1	1	235	106	17	0	0	34	0.09919942
2	0.001	0.2	10	1000	5	1200	10	0.75	7	100	0.5	Scenario1	1	226	102	12	0	0	27	0.082185296
3	0.001	0.2	10	1000	5	1200	10	0.75	7	100	0.8	Scenario1	1	190	92	3	0	0	13	0.029411024
2	0.001	0.2	10	1000	5	1200	10	0.75	7	100	0.5	Scenario1	1	227	102	15	0	0	27	0.094431566
1	0.001	0.2	10	1000	5	1200	10	0.75	7	100	0.2	Scenario1	1	236	104	18	0	0	35	0.103328628
3	0.001	0.2	10	1000	5	1200	10	0.75	7	100	0.8	Scenario1	1	191	95	3	0	0	13	0.028574267
2	0.001	0.2	10	1000	5	1200	10	0.75	7	100	0.5	Scenario1	1	228	106	13	0	0	27	0.084449533
3	0.001	0.2	10	1000	5	1200	10	0.75	7	100	0.8	Scenario1	1	192	99	3	0	0	13	0.027529631
1	0.001	0.2	10	1000	5	1200	10	0.75	7	100	0.2	Scenario1	1	237	107	16	0	0	35	0.095357613
2	0.001	0.2	10	1000	5	1200	10	0.75	7	100	0.5	Scenario1	1	229	106	13	0	0	27	0.084449533
3	0.001	0.2	10	1000	5	1200	10	0.75	7	100	0.8	Scenario1	1	193	104	4	0	0	13	0.034065991
1	0.001	0.2	10	1000	5	1200	10	0.75	7	100	0.2	Scenario1	1	238	107	17	0	0	36	0.098687409
2	0.001	0.2	10	1000	5	1200	10	0.75	7	100	0.5	Scenario1	1	230	109	11	0	0	27	0.07403122
3	0.001	0.2	10	1000	5	1200	10	0.75	7	100	0.8	Scenario1	1	194	108	3	0	0	13	0.025436285
1	0.001	0.2	10	1000	5	1200	10	0.75	7	100	0.2	Scenario1	1	239	105	18	0	0	37	0.102815443
2	0.001	0.2	10	1000	5	1200	10	0.75	7	100	0.5	Scenario1	1	231	109	11	0	0	27	0.07403122
3	0.001	0.2	10	1000	5	1200	10	0.75	7	100	0.8	Scenario1	1	195	110	3	0	0	13	0.025013462
1	0.001	0.2	10	1000	5	1200	10	0.75	7	100	0.2	Scenario1	1	240	105	18	0	0	37	0.102815443
3	0.001	0.2	10	1000	5	1200	10	0.75	7	100	0.8	Scenario1	1	196	110	4	0	0	13	0.032418959
2	0.001	0.2	10	1000	5	1200	10	0.75	7	100	0.5	Scenario1	1	232	108	13	0	0	27	0.083433182
1	0.001	0.2	10	1000	5	1200	10	0.75	7	100	0.2	Scenario1	1	241	103	18	0	0	39	0.103845314
3	0.001	0.2	10	1000	5	1200	10	0.75	7	100	0.8	Scenario1	1	197	113	4	0	0	13	0.031653404
2	0.001	0.2	10	1000	5	1200	10	0.75	7	100	0.5	Scenario1	1	233	110	13	0	0	27	0.082438489
1	0.001	0.2	10	1000	5	1200	10	0.75	7	100	0.2	Scenario1	1	242	101	21	0	0	39	0.112834435
3	0.001	0.2	10	1000	5	1200	10	0.75	7	100	0.8	Scenario1	1	198	115	5	0	0	13	0.037917975
2	0.001	0.2	10	1000	5	1200	10	0.75	7	100	0.5	Scenario1	1	234	112	13	0	0	27	0.081464917
1	0.001	0.2	10	1000	5	1200	10	0.75	7	100	0.2	Scenario1	1	243	100	22	0	0	40	0.11557177
2	0.001	0.2	10	1000	5	1200	10	0.75	7	100	0.5	Scenario1	1	235	114	12	0	0	27	0.076244687
3	0.001	0.2	10	1000	5	1200	10	0.75	7	100	0.8	Scenario1	1	199	117	5	0	0	13	0.037355685
1	0.001	0.2	10	1000	5	1200	10	0.75	7	100	0.2	Scenario1	1	244	101	22	0	0	41	0.115099677
2	0.001	0.2	10	1000	5	1200	10	0.75	7	100	0.5	Scenario1	1	236	115	12	0	0	27	0.075785207
3	0.001	0.2	10	1000	5	1200	10	0.75	7	100	0.8	Scenario1	1	200	122	4	0	0	13	0.02955828
1	0.001	0.2	10	1000	5	1200	10	0.75	7	100	0.2	Scenario1	1	245	106	21	0	0	41	0.110419254
2	0.001	0.2	10	1000	5	1200	10	0.75	7	100	0.5	Scenario1	1	237	117	12	0	0	27	0.07488151
3	0.001	0.2	10	1000	5	1200	10	0.75	7	100	0.8	Scenario1	1	201	125	4	0	0	13	0.028919916
1	0.001	0.2	10	1000	5	1200	10	0.75	7	100	0.2	Scenario1	1	246	107	20	0	0	41	0.10741647
2	0.001	0.2	10	1000	5	1200	10	0.75	7	100	0.5	Scenario1	1	238	121	15	0	0	27	0.085049612
3	0.001	0.2	10	1000	5	1200	10	0.75	7	100	0.8	Scenario1	1	202	127	5	0	0	13	0.034775346
1	0.001	0.2	10	1000	5	1200	10	0.75	7	100	0.2	Scenario1	1	247	108	19	0	0	41	0.10421059
2	0.001	0.2	10	1000	5	1200	10	0.75	7	100	0.5	Scenario1	1	239	125	15	0	0	27	0.083279084
3	0.001	0.2	10	1000	5	1200	10	0.75	7	100	0.8	Scenario1	1	203	129	5	0	0	13	0.034301165
1	0.001	0.2	10	1000	5	1200	10	0.75	7	100	0.2	Scenario1	1	248	108	18	0	0	42	0.10129708
2	0.001	0.2	10	1000	5	1200	10	0.75	7	100	0.5	Scenario1	1	240	126	15	0	0	27	0.082846706
3	0.001	0.2	10	1000	5	1200	10	0.75	7	100	0.8	Scenario1	1	204	129	5	0	0	13	0.034301165
1	0.001	0.2	10	1000	5	1200	10	0.75	7	100	0.2	Scenario1	1	249	109	18	0	0	42	0.100798071
2	0.001	0.2	10	1000	5	1200	10	0.75	7	100	0.5	Scenario1	1	241	125	15	0	0	28	0.083279084
3	0.001	0.2	10	1000	5	1200	10	0.75	7	100	0.8	Scenario1	1	205	133	6	0	0	13	0.039147989
1	0.001	0.2	10	1000	5	1200	10	0.75	7	100	0.2	Scenario1	1	250	108	19	0	0	42	0.10421059
2	0.001	0.2	10	1000	5	1200	10	0.75	7	100	0.5	Scenario1	1	242	127	15	0	0	28	0.082418341
3	0.001	0.2	10	1000	5	1200	10	0.75	7	100	0.8	Scenario1	1	206	138	6	0	0	13	0.037920677
1	0.001	0.2	10	1000	5	1200	10	0.75	7	100	0.2	Scenario1	1	251	110	17	0	0	42	0.097175371
2	0.001	0.2	10	1000	5	1200	10	0.75	7	100	0.5	Scenario1	1	243	131	14	0	0	28	0.07705579
3	0.001	0.2	10	1000	5	1200	10	0.75	7	100	0.8	Scenario1	1	207	140	7	0	0	13	0.042742989
1	0.001	0.2	10	1000	5	1200	10	0.75	7	100	0.2	Scenario1	1	252	110	18	0	0	42	0.100302633
2	0.001	0.2	10	1000	5	1200	10	0.75	7	100	0.5	Scenario1	1	244	135	12	0	0	28	0.067576789
3	0.001	0.2	10	1000	5	1200	10	0.75	7	100	0.8	Scenario1	1	208	139	10	0	0	13	0.057534818
1	0.001	0.2	10	1000	5	1200	10	0.75	7	100	0.2	Scenario1	1	253	112	17	0	0	42	0.096187261
2	0.001	0.2	10	1000	5	1200	10	0.75	7	100	0.5	Scenario1	1	245	135	13	0	0	28	0.071622092
3	0.001	0.2	10	1000	5	1200	10	0.75	7	100	0.8	Scenario1	1	209	143	10	0	0	13	0.056266295
1	0.001	0.2	10	1000	5	1200	10	0.75	7	100	0.2	Scenario1	1	254	115	15	0	0	42	0.087833303
2	0.001	0.2	10	1000	5	1200	10	0.75	7	100	0.5	Scenario1	1	246	137	13	0	0	29	0.070870554
3	0.001	0.2	10	1000	5	1200	10	0.75	7	100	0.8	Scenario1	1	210	144	11	0	0	13	0.06028167
1	0.001	0.2	10	1000	5	1200	10	0.75	7	100	0.2	Scenario1	1	255	117	13	0	0	42	0.079119919
2	0.001	0.2	10	1000	5	1200	10	0.75	7	100	0.5	Scenario1	1	247	141	13	0	0	29	0.069411336
3	0.001	0.2	10	1000	5	1200	10	0.75	7	100	0.8	Scenario1	1	211	147	13	0	0	13	0.067326458
1	0.001	0.2	10	1000	5	1200	10	0.75	7	100	0.2	Scenario1	1	256	118	12	0	0	42	0.074437145
2	0.001	0.2	10	1000	5	1200	10	0.75	7	100	0.5	Scenario1	1	248	142	14	0	0	29	0.072838069
1	0.001	0.2	10	1000	5	1200	10	0.75	7	100	0.2	Scenario1	1	257	116	16	0	0	42	0.090912837
3	0.001	0.2	10	1000	5	1200	10	0.75	7	100	0.8	Scenario1	1	212	148	14	0	0	13	0.070715218
2	0.001	0.2	10	1000	5	1200	10	0.75	7	100	0.5	Scenario1	1	249	144	14	0	0	29	0.072117261
1	0.001	0.2	10	1000	5	1200	10	0.75	7	100	0.2	Scenario1	1	258	116	16	0	0	43	0.090912837
3	0.001	0.2	10	1000	5	1200	10	0.75	7	100	0.8	Scenario1	1	213	151	14	0	0	13	0.069697038
2	0.001	0.2	10	1000	5	1200	10	0.75	7	100	0.5	Scenario1	1	250	144	15	0	0	30	0.075708724
1	0.001	0.2	10	1000	5	1200	10	0.75	7	100	0.2	Scenario1	1	259	118	15	0	0	44	0.08642181
3	0.001	0.2	10	1000	5	1200	10	0.75	7	100	0.8	Scenario1	1	214	157	13	0	0	13	0.064105502
2	0.001	0.2	10	1000	5	1200	10	0.75	7	100	0.5	Scenario1	1	251	143	18	0	0	30	0.085899663
1	0.001	0.2	10	1000	5	1200	10	0.75	7	100	0.2	Scenario1	1	260	118	15	0	0	44	0.08642181
3	0.001	0.2	10	1000	5	1200	10	0.75	7	100	0.8	Scenario1	1	215	159	13	0	0	13	0.063496488
2	0.001	0.2	10	1000	5	1200	10	0.75	7	100	0.5	Scenario1	1	252	146	18	0	0	30	0.084765148
1	0.001	0.2	10	1000	5	1200	10	0.75	7	100	0.2	Scenario1	1	261	119	15	0	0	44	0.085960103
3	0.001	0.2	10	1000	5	1200	10	0.75	7	100	0.8	Scenario1	1	216	160	14	0	0	13	0.066803057
1	0.001	0.2	10	1000	5	1200	10	0.75	7	100	0.2	Scenario1	1	262	120	13	0	0	45	0.077771312
2	0.001	0.2	10	1000	5	1200	10	0.75	7	100	0.5	Scenario1	1	253	149	17	0	0	31	0.080560039
3	0.001	0.2	10	1000	5	1200	10	0.75	7	100	0.8	Scenario1	1	217	160	15	0	0	14	0.070262432
1	0.001	0.2	10	1000	5	1200	10	0.75	7	100	0.2	Scenario1	1	263	121	12	0	0	45	0.073133126
2	0.001	0.2	10	1000	5	1200	10	0.75	7	100	0.5	Scenario1	1	254	151	16	0	0	32	0.076612033
1	0.001	0.2	10	1000	5	1200	10	0.75	7	100	0.2	Scenario1	1	264	123	12	0	0	45	0.072287314
3	0.001	0.2	10	1000	5	1200	10	0.75	7	100	0.8	Scenario1	1	218	164	12	0	0	14	0.058306511
2	0.001	0.2	10	1000	5	1200	10	0.75	7	100	0.5	Scenario1	1	255	154	15	0	0	32	0.072216125
1	0.001	0.2	10	1000	5	1200	10	0.75	7	100	0.2	Scenario1	1	265	123	12	0	0	45	0.072287314
3	0.001	0.2	10	1000	5	1200	10	0.75	7	100	0.8	Scenario1	1	219	165	12	0	0	14	0.058030597
2	0.001	0.2	10	1000	5	1200	10	0.75	7	100	0.5	Scenario1	1	256	154	15	0	0	33	0.072216125
1	0.001	0.2	10	1000	5	1200	10	0.75	7	100	0.2	Scenario1	1	266	124	13	0	0	45	0.076037776
3	0.001	0.2	10	1000	5	1200	10	0.75	7	100	0.8	Scenario1	1	220	167	12	0	0	14	0.057486309
2	0.001	0.2	10	1000	5	1200	10	0.75	7	100	0.5	Scenario1	1	257	156	15	0	0	34	0.07155362
1	0.001	0.2	10	1000	5	1200	10	0.75	7	100	0.2	Scenario1	1	267	125	12	0	0	45	0.071459698
1	0.001	0.2	10	1000	5	1200	10	0.75	7	100	0.2	Scenario1	1	268	128	11	0	0	45	0.065905702
2	0.001	0.2	10	1000	5	1200	10	0.75	7	100	0.5	Scenario1	1	258	155	18	0	0	34	0.081516842
3	0.001	0.2	10	1000	5	1200	10	0.75	7	100	0.8	Scenario1	1	221	169	12	0	0	14	0.056951857
1	0.001	0.2	10	1000	5	1200	10	0.75	7	100	0.2	Scenario1	1	269	129	12	0	0	45	0.069856975
2	0.001	0.2	10	1000	5	1200	10	0.75	7	100	0.5	Scenario1	1	259	155	19	0	0	35	0.084455398
3	0.001	0.2	10	1000	5	1200	10	0.75	7	100	0.8	Scenario1	1	222	174	10	0	0	14	0.048024846
1	0.001	0.2	10	1000	5	1200	10	0.75	7	100	0.2	Scenario1	1	270	129	13	0	0	45	0.073969289
2	0.001	0.2	10	1000	5	1200	10	0.75	7	100	0.5	Scenario1	1	260	156	19	0	0	37	0.084104886
3	0.001	0.2	10	1000	5	1200	10	0.75	7	100	0.8	Scenario1	1	223	178	10	0	0	14	0.047131123
1	0.001	0.2	10	1000	5	1200	10	0.75	7	100	0.2	Scenario1	1	271	126	16	0	0	46	0.086370037
2	0.001	0.2	10	1000	5	1200	10	0.75	7	100	0.5	Scenario1	1	261	156	20	0	0	37	0.08691316
3	0.001	0.2	10	1000	5	1200	10	0.75	7	100	0.8	Scenario1	1	224	180	11	0	0	14	0.050505034
1	0.001	0.2	10	1000	5	1200	10	0.75	7	100	0.2	Scenario1	1	272	127	16	0	0	46	0.085937444
2	0.001	0.2	10	1000	5	1200	10	0.75	7	100	0.5	Scenario1	1	262	160	19	0	0	37	0.08272848
1	0.001	0.2	10	1000	5	1200	10	0.75	7	100	0.2	Scenario1	1	273	129	14	0	0	47	0.077871671
3	0.001	0.2	10	1000	5	1200	10	0.75	7	100	0.8	Scenario1	1	225	186	11	0	0	14	0.049170021
2	0.001	0.2	10	1000	5	1200	10	0.75	7	100	0.5	Scenario1	1	263	162	16	0	0	38	0.072935991
1	0.001	0.2	10	1000	5	1200	10	0.75	7	100	0.2	Scenario1	1	274	130	13	0	0	48	0.073568138
3	0.001	0.2	10	1000	5	1200	10	0.75	7	100	0.8	Scenario1	1	226	194	11	0	0	14	0.047494294
2	0.001	0.2	10	1000	5	1200	10	0.75	7	100	0.5	Scenario1	1	264	166	13	0	0	39	0.061449979
1	0.001	0.2	10	1000	5	1200	10	0.75	7	100	0.2	Scenario1	1	275	134	10	0	0	48	0.059200745
1	0.001	0.2	10	1000	5	1200	10	0.75	7	100	0.2	Scenario1	1	276	133	11	0	0	49	0.064042965
2	0.001	0.2	10	1000	5	1200	10	0.75	7	100	0.5	Scenario1	1	265	164	15	0	0	39	0.069014625
3	0.001	0.2	10	1000	5	1200	10	0.75	7	100	0.8	Scenario1	1	227	197	11	0	0	14	0.046894512
1	0.001	0.2	10	1000	5	1200	10	0.75	7	100	0.2	Scenario1	1	277	133	11	0	0	49	0.064042965
2	0.001	0.2	10	1000	5	1200	10	0.75	7	100	0.5	Scenario1	1	266	165	15	0	0	39	0.068709218
3	0.001	0.2	10	1000	5	1200	10	0.75	7	100	0.8	Scenario1	1	228	204	9	0	0	14	0.038407008
1	0.001	0.2	10	1000	5	1200	10	0.75	7	100	0.2	Scenario1	1	278	135	10	0	0	49	0.058860118
2	0.001	0.2	10	1000	5	1200	10	0.75	7	100	0.5	Scenario1	1	267	167	15	0	0	39	0.068106048
1	0.001	0.2	10	1000	5	1200	10	0.75	7	100	0.2	Scenario1	1	279	137	9	0	0	49	0.053536795
3	0.001	0.2	10	1000	5	1200	10	0.75	7	100	0.8	Scenario1	1	229	207	9	0	0	14	0.037925157
2	0.001	0.2	10	1000	5	1200	10	0.75	7	100	0.5	Scenario1	1	268	168	14	0	0	39	0.06441692
1	0.001	0.2	10	1000	5	1200	10	0.75	7	100	0.2	Scenario1	1	280	134	11	0	0	50	0.063682481
3	0.001	0.2	10	1000	5	1200	10	0.75	7	100	0.8	Scenario1	1	230	210	9	0	0	14	0.037455143
2	0.001	0.2	10	1000	5	1200	10	0.75	7	100	0.5	Scenario1	1	269	169	16	0	0	40	0.07076439
1	0.001	0.2	10	1000	5	1200	10	0.75	7	100	0.2	Scenario1	1	281	132	13	0	0	50	0.072777939
1	0.001	0.2	10	1000	5	1200	10	0.75	7	100	0.2	Scenario1	1	282	71	8	0	0	116	0.079815563
2	0.001	0.2	10	1000	5	1200	10	0.75	7	100	0.5	Scenario1	1	270	167	17	0	0	41	0.074509621
1	0.001	0.2	10	1000	5	1200	10	0.75	7	100	0.2	Scenario1	1	283	69	8	0	0	118	0.081347787
3	0.001	0.2	10	1000	5	1200	10	0.75	7	100	0.8	Scenario1	1	231	212	9	0	0	14	0.037148165
1	0.001	0.2	10	1000	5	1200	10	0.75	7	100	0.2	Scenario1	1	284	66	9	0	0	120	0.090196553
1	0.001	0.2	10	1000	5	1200	10	0.75	7	100	0.2	Scenario1	1	285	65	10	0	0	120	0.096827084
2	0.001	0.2	10	1000	5	1200	10	0.75	7	100	0.5	Scenario1	1	271	169	17	0	0	41	0.073889155
1	0.001	0.2	10	1000	5	1200	10	0.75	7	100	0.2	Scenario1	1	286	64	9	0	0	122	0.09188374
3	0.001	0.2	10	1000	5	1200	10	0.75	7	100	0.8	Scenario1	1	232	217	8	0	0	14	0.032822021
1	0.001	0.2	10	1000	5	1200	10	0.75	7	100	0.2	Scenario1	1	287	62	10	0	0	123	0.09939636
2	0.001	0.2	10	1000	5	1200	10	0.75	7	100	0.5	Scenario1	1	272	171	16	0	0	41	0.070166185
1	0.001	0.2	10	1000	5	1200	10	0.75	7	100	0.2	Scenario1	1	288	59	10	0	0	126	0.102067552
1	0.001	0.2	10	1000	5	1200	10	0.75	7	100	0.2	Scenario1	1	289	60	9	0	0	126	0.095418138
1	0.001	0.2	10	1000	5	1200	10	0.75	7	100	0.2	Scenario1	1	290	58	10	0	0	127	0.102980382
3	0.001	0.2	10	1000	5	1200	10	0.75	7	100	0.8	Scenario1	1	233	218	8	0	1	14	0.032688623
1	0.001	0.2	10	1000	5	1200	10	0.75	7	100	0.2	Scenario1	1	291	58	9	0	0	128	0.097267396
2	0.001	0.2	10	1000	5	1200	10	0.75	7	100	0.5	Scenario1	1	273	173	15	0	0	42	0.066355619
1	0.001	0.2	10	1000	5	1200	10	0.75	7	100	0.2	Scenario1	1	292	59	8	0	0	128	0.089861187
1	0.001	0.2	10	1000	5	1200	10	0.75	7	100	0.2	Scenario1	1	293	59	8	0	0	128	0.089861187
1	0.001	0.2	10	1000	5	1200	10	0.75	7	100	0.2	Scenario1	1	294	59	7	0	0	129	0.082566643
2	0.001	0.2	10	1000	5	1200	10	0.75	7	100	0.5	Scenario1	1	274	175	14	0	0	42	0.062459488
3	0.001	0.2	10	1000	5	1200	10	0.75	7	100	0.8	Scenario1	1	234	221	7	0	1	14	0.028658153
1	0.001	0.2	10	1000	5	1200	10	0.75	7	100	0.2	Scenario1	1	295	60	6	0	0	129	0.073495738
1	0.001	0.2	10	1000	5	1200	10	0.75	7	100	0.2	Scenario1	1	296	60	6	0	0	129	0.073495738
1	0.001	0.2	10	1000	5	1200	10	0.75	7	100	0.2	Scenario1	1	297	58	6	0	0	131	0.075257202
2	0.001	0.2	10	1000	5	1200	10	0.75	7	100	0.5	Scenario1	1	275	175	14	0	0	42	0.062459488
1	0.001	0.2	10	1000	5	1200	10	0.75	7	100	0.2	Scenario1	1	298	56	5	0	0	134	0.067728638
1	0.001	0.2	10	1000	5	1200	10	0.75	7	100	0.2	Scenario1	1	299	56	5	0	0	134	0.067728638
3	0.001	0.2	10	1000	5	1200	10	0.75	7	100	0.8	Scenario1	1	235	223	7	0	1	14	0.02842631
1	0.001	0.2	10	1000	5	1200	10	0.75	7	100	0.2	Scenario1	1	300	56	5	0	0	134	0.067728638
2	0.001	0.2	10	1000	5	1200	10	0.75	7	100	0.5	Scenario1	1	276	117	14	0	0	101	0.083118134
1	0.001	0.2	10	1000	5	1200	10	0.75	7	100	0.2	Scenario1	1	301	56	5	0	0	134	0.067728638
1	0.001	0.2	10	1000	5	1200	10	0.75	7	100	0.2	Scenario1	1	302	56	5	0	0	134	0.067728638
2	0.001	0.2	10	1000	5	1200	10	0.75	7	100	0.5	Scenario1	1	277	118	10	0	0	104	0.065218614
1	0.001	0.2	10	1000	5	1200	10	0.75	7	100	0.2	Scenario1	1	303	56	5	0	0	134	0.067728638
1	0.001	0.2	10	1000	5	1200	10	0.75	7	100	0.2	Scenario1	1	304	54	5	0	0	136	0.069545443
2	0.001	0.2	10	1000	5	1200	10	0.75	7	100	0.5	Scenario1	1	278	118	9	0	0	105	0.060202278
3	0.001	0.2	10	1000	5	1200	10	0.75	7	100	0.8	Scenario1	1	236	227	7	0	1	14	0.02797365
1	0.001	0.2	10	1000	5	1200	10	0.75	7	100	0.2	Scenario1	1	305	52	5	0	0	138	0.071456466
1	0.001	0.2	10	1000	5	1200	10	0.75	7	100	0.2	Scenario1	1	306	52	5	0	0	138	0.071456466
2	0.001	0.2	10	1000	5	1200	10	0.75	7	100	0.5	Scenario1	1	279	112	11	0	0	109	0.072625326
1	0.001	0.2	10	1000	5	1200	10	0.75	7	100	0.2	Scenario1	1	307	52	5	0	0	138	0.071456466
1	0.001	0.2	10	1000	5	1200	10	0.75	7	100	0.2	Scenario1	1	308	53	4	0	0	138	0.059661772
2	0.001	0.2	10	1000	5	1200	10	0.75	7	100	0.5	Scenario1	1	280	110	10	0	0	112	0.068688581
1	0.001	0.2	10	1000	5	1200	10	0.75	7	100	0.2	Scenario1	1	309	51	3	0	0	141	0.04890776
1	0.001	0.2	10	1000	5	1200	10	0.75	7	100	0.2	Scenario1	1	310	51	3	0	0	141	0.04890776
3	0.001	0.2	10	1000	5	1200	10	0.75	7	100	0.8	Scenario1	1	237	230	7	0	1	14	0.027643465
2	0.001	0.2	10	1000	5	1200	10	0.75	7	100	0.5	Scenario1	1	281	103	12	0	0	117	0.081658385
1	0.001	0.2	10	1000	5	1200	10	0.75	7	100	0.2	Scenario1	1	311	51	3	0	0	141	0.04890776
1	0.001	0.2	10	1000	5	1200	10	0.75	7	100	0.2	Scenario1	1	312	51	3	0	0	141	0.04890776
2	0.001	0.2	10	1000	5	1200	10	0.75	7	100	0.5	Scenario1	1	282	101	13	0	0	118	0.087088696
1	0.001	0.2	10	1000	5	1200	10	0.75	7	100	0.2	Scenario1	1	313	49	3	0	0	143	0.050529299
1	0.001	0.2	10	1000	5	1200	10	0.75	7	100	0.2	Scenario1	1	314	48	3	0	0	144	0.051380164
1	0.001	0.2	10	1000	5	1200	10	0.75	7	100	0.2	Scenario1	1	315	46	3	0	0	146	0.053168695
2	0.001	0.2	10	1000	5	1200	10	0.75	7	100	0.5	Scenario1	1	283	97	15	0	0	120	0.097189457
1	0.001	0.2	10	1000	5	1200	10	0.75	7	100	0.2	Scenario1	1	316	46	3	0	0	146	0.053168695
3	0.001	0.2	10	1000	5	1200	10	0.75	7	100	0.8	Scenario1	1	238	231	8	0	1	14	0.03104765
1	0.001	0.2	10	1000	5	1200	10	0.75	7	100	0.2	Scenario1	1	317	46	3	0	0	146	0.053168695
2	0.001	0.2	10	1000	5	1200	10	0.75	7	100	0.5	Scenario1	1	284	91	15	0	0	126	0.100666996
1	0.001	0.2	10	1000	5	1200	10	0.75	7	100	0.2	Scenario1	1	318	46	2	0	0	147	0.037893157
1	0.001	0.2	10	1000	5	1200	10	0.75	7	100	0.2	Scenario1	1	319	46	2	0	0	147	0.037893157
2	0.001	0.2	10	1000	5	1200	10	0.75	7	100	0.5	Scenario1	1	285	90	15	0	0	127	0.101264507
1	0.001	0.2	10	1000	5	1200	10	0.75	7	100	0.2	Scenario1	1	320	45	2	0	0	148	0.03861843
1	0.001	0.2	10	1000	5	1200	10	0.75	7	100	0.2	Scenario1	1	321	45	2	0	0	148	0.03861843
2	0.001	0.2	10	1000	5	1200	10	0.75	7	100	0.5	Scenario1	1	286	90	15	0	0	127	0.101264507
1	0.001	0.2	10	1000	5	1200	10	0.75	7	100	0.2	Scenario1	1	322	45	2	0	0	148	0.03861843
1	0.001	0.2	10	1000	5	1200	10	0.75	7	100	0.2	Scenario1	1	323	45	2	0	0	148	0.03861843
2	0.001	0.2	10	1000	5	1200	10	0.75	7	100	0.5	Scenario1	1	287	90	14	0	0	128	0.097500902
3	0.001	0.2	10	1000	5	1200	10	0.75	7	100	0.8	Scenario1	1	239	235	8	0	1	14	0.030575205
1	0.001	0.2	10	1000	5	1200	10	0.75	7	100	0.2	Scenario1	1	324	45	2	0	0	148	0.03861843
1	0.001	0.2	10	1000	5	1200	10	0.75	7	100	0.2	Scenario1	1	325	44	2	0	0	149	0.039371687
2	0.001	0.2	10	1000	5	1200	10	0.75	7	100	0.5	Scenario1	1	288	89	12	0	0	131	0.0896258
1	0.001	0.2	10	1000	5	1200	10	0.75	7	100	0.2	Scenario1	1	326	43	2	0	0	150	0.040154555
1	0.001	0.2	10	1000	5	1200	10	0.75	7	100	0.2	Scenario1	1	327	40	2	0	0	153	0.042699064
2	0.001	0.2	10	1000	5	1200	10	0.75	7	100	0.5	Scenario1	1	289	89	10	0	0	133	0.079692598
1	0.001	0.2	10	1000	5	1200	10	0.75	7	100	0.2	Scenario1	1	328	40	2	0	0	153	0.042699064
1	0.001	0.2	10	1000	5	1200	10	0.75	7	100	0.2	Scenario1	1	329	40	2	0	0	153	0.042699064
2	0.001	0.2	10	1000	5	1200	10	0.75	7	100	0.5	Scenario1	1	290	85	10	0	0	137	0.082164838
1	0.001	0.2	10	1000	5	1200	10	0.75	7	100	0.2	Scenario1	1	330	40	2	0	0	153	0.042699064
3	0.001	0.2	10	1000	5	1200	10	0.75	7	100	0.8	Scenario1	1	240	243	7	0	1	14	0.026298035
1	0.001	0.2	10	1000	5	1200	10	0.75	7	100	0.2	Scenario1	1	331	40	2	0	0	153	0.042699064
2	0.001	0.2	10	1000	5	1200	10	0.75	7	100	0.5	Scenario1	1	291	83	10	0	0	139	0.083453375
1	0.001	0.2	10	1000	5	1200	10	0.75	7	100	0.2	Scenario1	1	332	39	3	0	0	153	0.060507807
1	0.001	0.2	10	1000	5	1200	10	0.75	7	100	0.2	Scenario1	1	333	39	3	0	0	153	0.060507807
2	0.001	0.2	10	1000	5	1200	10	0.75	7	100	0.5	Scenario1	1	292	83	9	0	0	140	0.077786586
1	0.001	0.2	10	1000	5	1200	10	0.75	7	100	0.2	Scenario1	1	334	39	3	0	0	153	0.060507807
1	0.001	0.2	10	1000	5	1200	10	0.75	7	100	0.2	Scenario1	1	335	39	3	0	0	153	0.060507807
2	0.001	0.2	10	1000	5	1200	10	0.75	7	100	0.5	Scenario1	1	293	82	9	0	0	141	0.078430257
1	0.001	0.2	10	1000	5	1200	10	0.75	7	100	0.2	Scenario1	1	336	38	2	0	0	155	0.044579557
2	0.001	0.2	10	1000	5	1200	10	0.75	7	100	0.5	Scenario1	1	294	77	9	0	0	146	0.081799764
1	0.001	0.2	10	1000	5	1200	10	0.75	7	100	0.2	Scenario1	1	337	38	2	0	0	155	0.044579557
1	0.001	0.2	10	1000	5	1200	10	0.75	7	100	0.2	Scenario1	1	338	38	2	0	0	155	0.044579557
3	0.001	0.2	10	1000	5	1200	10	0.75	7	100	0.8	Scenario1	1	241	244	8	0	1	15	0.029562786
2	0.001	0.2	10	1000	5	1200	10	0.75	7	100	0.5	Scenario1	1	295	77	9	0	0	146	0.081799764
1	0.001	0.2	10	1000	5	1200	10	0.75	7	100	0.2	Scenario1	1	339	37	2	0	0	156	0.045582249
1	0.001	0.2	10	1000	5	1200	10	0.75	7	100	0.2	Scenario1	1	340	37	2	0	0	156	0.045582249
2	0.001	0.2	10	1000	5	1200	10	0.75	7	100	0.5	Scenario1	1	296	75	8	0	0	149	0.076903954
1	0.001	0.2	10	1000	5	1200	10	0.75	7	100	0.2	Scenario1	1	341	37	2	0	0	156	0.045582249
1	0.001	0.2	10	1000	5	1200	10	0.75	7	100	0.2	Scenario1	1	342	37	2	0	0	156	0.045582249
2	0.001	0.2	10	1000	5	1200	10	0.75	7	100	0.5	Scenario1	1	297	73	7	0	0	152	0.071358433
1	0.001	0.2	10	1000	5	1200	10	0.75	7	100	0.2	Scenario1	1	343	37	2	0	0	156	0.045582249
1	0.001	0.2	10	1000	5	1200	10	0.75	7	100	0.2	Scenario1	1	344	37	2	0	0	156	0.045582249
2	0.001	0.2	10	1000	5	1200	10	0.75	7	100	0.5	Scenario1	1	298	73	7	0	0	152	0.071358433
1	0.001	0.2	10	1000	5	1200	10	0.75	7	100	0.2	Scenario1	1	345	36	2	0	0	157	0.046630254
2	0.001	0.2	10	1000	5	1200	10	0.75	7	100	0.5	Scenario1	1	299	72	7	0	0	153	0.072064013
3	0.001	0.2	10	1000	5	1200	10	0.75	7	100	0.8	Scenario1	1	242	244	9	0	1	15	0.032837608
1	0.001	0.2	10	1000	5	1200	10	0.75	7	100	0.2	Scenario1	1	346	36	2	0	0	157	0.046630254
1	0.001	0.2	10	1000	5	1200	10	0.75	7	100	0.2	Scenario1	1	347	36	2	0	0	157	0.046630254
2	0.001	0.2	10	1000	5	1200	10	0.75	7	100	0.5	Scenario1	1	300	72	7	0	0	153	0.072064013
1	0.001	0.2	10	1000	5	1200	10	0.75	7	100	0.2	Scenario1	1	348	36	2	0	0	157	0.046630254
1	0.001	0.2	10	1000	5	1200	10	0.75	7	100	0.2	Scenario1	1	349	36	2	0	0	157	0.046630254
2	0.001	0.2	10	1000	5	1200	10	0.75	7	100	0.5	Scenario1	1	301	73	5	0	0	154	0.055321089
1	0.001	0.2	10	1000	5	1200	10	0.75	7	100	0.2	Scenario1	1	350	36	2	0	0	157	0.046630254
2	0.001	0.2	10	1000	5	1200	10	0.75	7	100	0.5	Scenario1	1	302	71	5	0	0	156	0.056546985
1	0.001	0.2	10	1000	5	1200	10	0.75	7	100	0.2	Scenario1	1	351	36	2	0	0	157	0.046630254
1	0.001	0.2	10	1000	5	1200	10	0.75	7	100	0.2	Scenario1	1	352	35	2	0	0	158	0.047726637
2	0.001	0.2	10	1000	5	1200	10	0.75	7	100	0.5	Scenario1	1	303	71	5	0	0	156	0.056546985
1	0.001	0.2	10	1000	5	1200	10	0.75	7	100	0.2	Scenario1	1	353	35	1	0	0	159	0.026081142
1	0.001	0.2	10	1000	5	1200	10	0.75	7	100	0.2	Scenario1	1	354	35	1	0	0	159	0.026081142
3	0.001	0.2	10	1000	5	1200	10	0.75	7	100	0.8	Scenario1	1	243	248	8	0	2	15	0.029133932
2	0.001	0.2	10	1000	5	1200	10	0.75	7	100	0.5	Scenario1	1	304	71	5	0	0	156	0.056546985
1	0.001	0.2	10	1000	5	1200	10	0.75	7	100	0.2	Scenario1	1	355	33	1	0	0	161	0.027509691
1	0.001	0.2	10	1000	5	1200	10	0.75	7	100	0.2	Scenario1	1	356	32	1	0	0	162	0.028283953
2	0.001	0.2	10	1000	5	1200	10	0.75	7	100	0.5	Scenario1	1	305	70	5	0	0	157	0.057179941
1	0.001	0.2	10	1000	5	1200	10	0.75	7	100	0.2	Scenario1	1	357	32	1	0	0	162	0.028283953
1	0.001	0.2	10	1000	5	1200	10	0.75	7	100	0.2	Scenario1	1	358	32	1	0	0	162	0.028283953
2	0.001	0.2	10	1000	5	1200	10	0.75	7	100	0.5	Scenario1	1	306	69	5	0	0	158	0.057826799
1	0.001	0.2	10	1000	5	1200	10	0.75	7	100	0.2	Scenario1	1	359	31	1	0	0	163	0.02910278
1	0.001	0.2	10	1000	5	1200	10	0.75	7	100	0.2	Scenario1	1	360	31	1	0	0	163	0.02910278
2	0.001	0.2	10	1000	5	1200	10	0.75	7	100	0.5	Scenario1	1	307	69	5	0	0	158	0.057826799
1	0.001	0.2	10	1000	5	1200	10	0.75	7	100	0.2	Scenario1	1	361	31	1	0	0	163	0.02910278
1	0.001	0.2	10	1000	5	1200	10	0.75	7	100	0.2	Scenario1	1	362	31	1	0	0	163	0.02910278
2	0.001	0.2	10	1000	5	1200	10	0.75	7	100	0.5	Scenario1	1	308	68	5	0	0	159	0.058488001
1	0.001	0.2	10	1000	5	1200	10	0.75	7	100	0.2	Scenario1	1	363	29	1	0	0	165	0.030890325
3	0.001	0.2	10	1000	5	1200	10	0.75	7	100	0.8	Scenario1	1	244	249	9	0	2	15	0.032252301
1	0.001	0.2	10	1000	5	1200	10	0.75	7	100	0.2	Scenario1	1	364	28	1	0	0	166	0.03186839
2	0.001	0.2	10	1000	5	1200	10	0.75	7	100	0.5	Scenario1	1	309	68	5	0	0	159	0.058488001
1	0.001	0.2	10	1000	5	1200	10	0.75	7	100	0.2	Scenario1	1	365	27	1	0	0	167	0.032909871
1	0.001	0.2	10	1000	5	1200	10	0.75	7	100	0.2	Scenario1	1	366	27	1	0	0	167	0.032909871
2	0.001	0.2	10	1000	5	1200	10	0.75	7	100	0.5	Scenario1	1	310	68	5	0	0	159	0.058488001
1	0.001	0.2	10	1000	5	1200	10	0.75	7	100	0.2	Scenario1	1	367	28	0	0	0	167	0
1	0.001	0.2	10	1000	5	1200	10	0.75	7	100	0.2	Scenario1	1	368	27	0	0	0	168	0
2	0.001	0.2	10	1000	5	1200	10	0.75	7	100	0.5	Scenario1	1	311	68	4	0	0	160	0.04892394
1	0.001	0.2	10	1000	5	1200	10	0.75	7	100	0.2	Scenario1	1	369	25	0	0	0	170	0
1	0.001	0.2	10	1000	5	1200	10	0.75	7	100	0.2	Scenario1	1	370	25	0	0	0	170	0
2	0.001	0.2	10	1000	5	1200	10	0.75	7	100	0.5	Scenario1	1	312	68	4	0	0	160	0.04892394
1	0.001	0.2	10	1000	5	1200	10	0.75	7	100	0.2	Scenario1	1	371	25	0	0	0	170	0
1	0.001	0.2	10	1000	5	1200	10	0.75	7	100	0.2	Scenario1	1	372	25	0	0	0	170	0
2	0.001	0.2	10	1000	5	1200	10	0.75	7	100	0.5	Scenario1	1	313	67	4	0	0	161	0.049520613
1	0.001	0.2	10	1000	5	1200	10	0.75	7	100	0.2	Scenario1	1	373	25	0	0	0	170	0
1	0.001	0.2	10	1000	5	1200	10	0.75	7	100	0.2	Scenario1	1	374	25	0	0	0	170	0
1	0.001	0.2	10	1000	5	1200	10	0.75	7	100	0.2	Scenario1	1	375	25	0	0	0	170	0
2	0.001	0.2	10	1000	5	1200	10	0.75	7	100	0.5	Scenario1	1	314	67	3	0	0	162	0.038881457
3	0.001	0.2	10	1000	5	1200	10	0.75	7	100	0.8	Scenario1	1	245	253	9	0	2	15	0.031798781
1	0.001	0.2	10	1000	5	1200	10	0.75	7	100	0.2	Scenario1	1	376	25	0	0	0	170	0
1	0.001	0.2	10	1000	5	1200	10	0.75	7	100	0.2	Scenario1	1	377	24	0	0	0	171	0
2	0.001	0.2	10	1000	5	1200	10	0.75	7	100	0.5	Scenario1	1	315	59	3	0	0	170	0.043330078
1	0.001	0.2	10	1000	5	1200	10	0.75	7	100	0.2	Scenario1	1	378	24	0	0	0	171	0
1	0.001	0.2	10	1000	5	1200	10	0.75	7	100	0.2	Scenario1	1	379	24	0	0	0	171	0
2	0.001	0.2	10	1000	5	1200	10	0.75	7	100	0.5	Scenario1	1	316	59	3	0	0	170	0.043330078
1	0.001	0.2	10	1000	5	1200	10	0.75	7	100	0.2	Scenario1	1	380	24	0	0	0	171	0
1	0.001	0.2	10	1000	5	1200	10	0.75	7	100	0.2	Scenario1	1	381	23	0	0	0	172	0
2	0.001	0.2	10	1000	5	1200	10	0.75	7	100	0.5	Scenario1	1	317	57	2	0	0	173	0.031394979
1	0.001	0.2	10	1000	5	1200	10	0.75	7	100	0.2	Scenario1	1	382	23	0	0	0	172	0
1	0.001	0.2	10	1000	5	1200	10	0.75	7	100	0.2	Scenario1	1	383	22	0	0	0	173	0
2	0.001	0.2	10	1000	5	1200	10	0.75	7	100	0.5	Scenario1	1	318	57	2	0	0	173	0.031394979
1	0.001	0.2	10	1000	5	1200	10	0.75	7	100	0.2	Scenario1	1	384	22	0	0	0	173	0
1	0.001	0.2	10	1000	5	1200	10	0.75	7	100	0.2	Scenario1	1	385	22	0	0	0	173	0
2	0.001	0.2	10	1000	5	1200	10	0.75	7	100	0.5	Scenario1	1	319	56	2	0	0	174	0.031892811
1	0.001	0.2	10	1000	5	1200	10	0.75	7	100	0.2	Scenario1	1	386	22	0	0	0	173	0
1	0.001	0.2	10	1000	5	1200	10	0.75	7	100	0.2	Scenario1	1	387	20	0	0	0	175	0
2	0.001	0.2	10	1000	5	1200	10	0.75	7	100	0.5	Scenario1	1	320	55	2	0	0	175	0.032406575
1	0.001	0.2	10	1000	5	1200	10	0.75	7	100	0.2	Scenario1	1	388	20	0	0	0	175	0
3	0.001	0.2	10	1000	5	1200	10	0.75	7	100	0.8	Scenario1	1	246	259	9	0	2	15	0.031141794
1	0.001	0.2	10	1000	5	1200	10	0.75	7	100	0.2	Scenario1	1	389	20	0	0	0	175	0
2	0.001	0.2	10	1000	5	1200	10	0.75	7	100	0.5	Scenario1	1	321	54	2	0	0	176	0.032937043
1	0.001	0.2	10	1000	5	1200	10	0.75	7	100	0.2	Scenario1	1	390	20	0	0	0	175	0
1	0.001	0.2	10	1000	5	1200	10	0.75	7	100	0.2	Scenario1	1	391	21	0	0	0	175	0
2	0.001	0.2	10	1000	5	1200	10	0.75	7	100	0.5	Scenario1	1	322	54	2	0	0	176	0.032937043
1	0.001	0.2	10	1000	5	1200	10	0.75	7	100	0.2	Scenario1	1	392	21	0	0	0	175	0
1	0.001	0.2	10	1000	5	1200	10	0.75	7	100	0.2	Scenario1	1	393	20	0	0	0	176	0
2	0.001	0.2	10	1000	5	1200	10	0.75	7	100	0.5	Scenario1	1	323	54	2	0	0	176	0.032937043
1	0.001	0.2	10	1000	5	1200	10	0.75	7	100	0.2	Scenario1	1	394	20	0	0	0	176	0
1	0.001	0.2	10	1000	5	1200	10	0.75	7	100	0.2	Scenario1	1	395	20	0	0	0	176	0
1	0.001	0.2	10	1000	5	1200	10	0.75	7	100	0.2	Scenario1	1	396	20	0	0	0	176	0
2	0.001	0.2	10	1000	5	1200	10	0.75	7	100	0.5	Scenario1	1	324	54	2	0	0	176	0.032937043
1	0.001	0.2	10	1000	5	1200	10	0.75	7	100	0.2	Scenario1	1	397	21	0	0	0	176	0
1	0.001	0.2	10	1000	5	1200	10	0.75	7	100	0.2	Scenario1	1	398	21	0	0	0	176	0
2	0.001	0.2	10	1000	5	1200	10	0.75	7	100	0.5	Scenario1	1	325	53	2	0	0	177	0.033485035
1	0.001	0.2	10	1000	5	1200	10	0.75	7	100	0.2	Scenario1	1	399	20	0	0	0	178	0
1	0.001	0.2	10	1000	5	1200	10	0.75	7	100	0.2	Scenario1	1	400	20	0	0	0	179	0
2	0.001	0.2	10	1000	5	1200	10	0.75	7	100	0.5	Scenario1	1	326	53	2	0	0	177	0.033485035
1	0.001	0.2	10	1000	5	1200	10	0.75	7	100	0.2	Scenario1	1	401	20	0	0	0	179	0
1	0.001	0.2	10	1000	5	1200	10	0.75	7	100	0.2	Scenario1	1	402	19	0	0	0	180	0
2	0.001	0.2	10	1000	5	1200	10	0.75	7	100	0.5	Scenario1	1	327	51	2	0	0	179	0.034637147
1	0.001	0.2	10	1000	5	1200	10	0.75	7	100	0.2	Scenario1	1	403	19	1	0	0	180	0.044503689
3	0.001	0.2	10	1000	5	1200	10	0.75	7	100	0.8	Scenario1	1	247	261	8	0	2	15	0.027821873
1	0.001	0.2	10	1000	5	1200	10	0.75	7	100	0.2	Scenario1	1	404	19	1	0	0	180	0.044503689
2	0.001	0.2	10	1000	5	1200	10	0.75	7	100	0.5	Scenario1	1	328	51	2	0	0	179	0.034637147
1	0.001	0.2	10	1000	5	1200	10	0.75	7	100	0.2	Scenario1	1	405	21	1	0	0	180	0.040912104
1	0.001	0.2	10	1000	5	1200	10	0.75	7	100	0.2	Scenario1	1	406	22	1	0	0	180	0.039322199
2	0.001	0.2	10	1000	5	1200	10	0.75	7	100	0.5	Scenario1	1	329	51	2	0	0	179	0.034637147
1	0.001	0.2	10	1000	5	1200	10	0.75	7	100	0.2	Scenario1	1	407	22	1	0	0	180	0.039322199
1	0.001	0.2	10	1000	5	1200	10	0.75	7	100	0.2	Scenario1	1	408	21	1	0	0	181	0.040912104
2	0.001	0.2	10	1000	5	1200	10	0.75	7	100	0.5	Scenario1	1	330	48	3	0	0	181	0.051380164
1	0.001	0.2	10	1000	5	1200	10	0.75	7	100	0.2	Scenario1	1	409	21	2	0	0	181	0.07074422
2	0.001	0.2	10	1000	5	1200	10	0.75	7	100	0.5	Scenario1	1	331	48	3	0	0	181	0.051380164
1	0.001	0.2	10	1000	5	1200	10	0.75	7	100	0.2	Scenario1	1	410	21	2	0	0	181	0.07074422
1	0.001	0.2	10	1000	5	1200	10	0.75	7	100	0.2	Scenario1	1	411	23	3	0	0	181	0.08738973
2	0.001	0.2	10	1000	5	1200	10	0.75	7	100	0.5	Scenario1	1	332	48	3	0	0	181	0.051380164
1	0.001	0.2	10	1000	5	1200	10	0.75	7	100	0.2	Scenario1	1	412	23	4	0	0	181	0.102928196
1	0.001	0.2	10	1000	5	1200	10	0.75	7	100	0.2	Scenario1	1	413	23	4	0	0	181	0.102928196
2	0.001	0.2	10	1000	5	1200	10	0.75	7	100	0.5	Scenario1	1	333	47	3	0	0	182	0.052259494
1	0.001	0.2	10	1000	5	1200	10	0.75	7	100	0.2	Scenario1	1	414	24	4	0	0	181	0.100704558
2	0.001	0.2	10	1000	5	1200	10	0.75	7	100	0.5	Scenario1	1	334	47	3	0	0	182	0.052259494
1	0.001	0.2	10	1000	5	1200	10	0.75	7	100	0.2	Scenario1	1	415	24	5	0	0	181	0.112144957
1	0.001	0.2	10	1000	5	1200	10	0.75	7	100	0.2	Scenario1	1	416	27	5	0	0	181	0.106345823
2	0.001	0.2	10	1000	5	1200	10	0.75	7	100	0.5	Scenario1	1	335	47	3	0	0	182	0.052259494
3	0.001	0.2	10	1000	5	1200	10	0.75	7	100	0.8	Scenario1	1	248	263	9	0	2	15	0.030718602
1	0.001	0.2	10	1000	5	1200	10	0.75	7	100	0.2	Scenario1	1	417	26	6	0	0	182	0.116997457
2	0.001	0.2	10	1000	5	1200	10	0.75	7	100	0.5	Scenario1	1	336	44	3	0	0	185	0.055082773
1	0.001	0.2	10	1000	5	1200	10	0.75	7	100	0.2	Scenario1	1	418	26	7	0	0	182	0.123300056
2	0.001	0.2	10	1000	5	1200	10	0.75	7	100	0.5	Scenario1	1	337	44	3	0	0	185	0.055082773
1	0.001	0.2	10	1000	5	1200	10	0.75	7	100	0.2	Scenario1	1	419	26	7	0	0	183	0.123300056
1	0.001	0.2	10	1000	5	1200	10	0.75	7	100	0.2	Scenario1	1	420	25	8	0	0	183	0.128614543
2	0.001	0.2	10	1000	5	1200	10	0.75	7	100	0.5	Scenario1	1	338	44	3	0	0	185	0.055082773
1	0.001	0.2	10	1000	5	1200	10	0.75	7	100	0.2	Scenario1	1	421	25	8	0	0	184	0.128614543
2	0.001	0.2	10	1000	5	1200	10	0.75	7	100	0.5	Scenario1	1	339	42	3	0	0	187	0.057135528
1	0.001	0.2	10	1000	5	1200	10	0.75	7	100	0.2	Scenario1	1	422	26	7	0	0	184	0.123300056
2	0.001	0.2	10	1000	5	1200	10	0.75	7	100	0.5	Scenario1	1	340	42	3	0	0	187	0.057135528
1	0.001	0.2	10	1000	5	1200	10	0.75	7	100	0.2	Scenario1	1	423	27	7	0	0	184	0.121919663
2	0.001	0.2	10	1000	5	1200	10	0.75	7	100	0.5	Scenario1	1	341	42	3	0	0	187	0.057135528
1	0.001	0.2	10	1000	5	1200	10	0.75	7	100	0.2	Scenario1	1	424	28	7	0	0	184	0.120509501
2	0.001	0.2	10	1000	5	1200	10	0.75	7	100	0.5	Scenario1	1	342	41	3	0	0	188	0.058218488
1	0.001	0.2	10	1000	5	1200	10	0.75	7	100	0.2	Scenario1	1	425	29	7	0	0	184	0.119079557
2	0.001	0.2	10	1000	5	1200	10	0.75	7	100	0.5	Scenario1	1	343	42	2	0	0	188	0.040968788
1	0.001	0.2	10	1000	5	1200	10	0.75	7	100	0.2	Scenario1	1	426	30	7	0	0	185	0.117638085
1	0.001	0.2	10	1000	5	1200	10	0.75	7	100	0.2	Scenario1	1	427	31	8	0	0	185	0.121896652
2	0.001	0.2	10	1000	5	1200	10	0.75	7	100	0.5	Scenario1	1	344	41	3	0	0	188	0.058218488
3	0.001	0.2	10	1000	5	1200	10	0.75	7	100	0.8	Scenario1	1	249	266	9	0	2	15	0.030408641
1	0.001	0.2	10	1000	5	1200	10	0.75	7	100	0.2	Scenario1	1	428	31	9	0	0	186	0.126130043
2	0.001	0.2	10	1000	5	1200	10	0.75	7	100	0.5	Scenario1	1	345	41	3	0	0	188	0.058218488
1	0.001	0.2	10	1000	5	1200	10	0.75	7	100	0.2	Scenario1	1	429	31	10	0	0	186	0.129138818
2	0.001	0.2	10	1000	5	1200	10	0.75	7	100	0.5	Scenario1	1	346	39	3	0	0	190	0.060507807
1	0.001	0.2	10	1000	5	1200	10	0.75	7	100	0.2	Scenario1	1	430	30	10	0	0	187	0.129859669
2	0.001	0.2	10	1000	5	1200	10	0.75	7	100	0.5	Scenario1	1	347	39	3	0	0	190	0.060507807
1	0.001	0.2	10	1000	5	1200	10	0.75	7	100	0.2	Scenario1	1	431	32	9	0	0	187	0.125109374
2	0.001	0.2	10	1000	5	1200	10	0.75	7	100	0.5	Scenario1	1	348	39	3	0	0	190	0.060507807
2	0.001	0.2	10	1000	5	1200	10	0.75	7	100	0.5	Scenario1	1	349	39	3	0	0	190	0.060507807
1	0.001	0.2	10	1000	5	1200	10	0.75	7	100	0.2	Scenario1	1	432	33	9	0	0	187	0.124055531
2	0.001	0.2	10	1000	5	1200	10	0.75	7	100	0.5	Scenario1	1	350	37	3	0	0	192	0.062976923
1	0.001	0.2	10	1000	5	1200	10	0.75	7	100	0.2	Scenario1	1	433	34	9	0	0	187	0.122975465
3	0.001	0.2	10	1000	5	1200	10	0.75	7	100	0.8	Scenario1	1	250	148	3	0	2	140	0.019005618
2	0.001	0.2	10	1000	5	1200	10	0.75	7	100	0.5	Scenario1	1	351	36	3	0	0	193	0.064285208
1	0.001	0.2	10	1000	5	1200	10	0.75	7	100	0.2	Scenario1	1	434	34	7	0	0	189	0.111876418
2	0.001	0.2	10	1000	5	1200	10	0.75	7	100	0.5	Scenario1	1	352	36	3	0	0	193	0.064285208
1	0.001	0.2	10	1000	5	1200	10	0.75	7	100	0.2	Scenario1	1	435	34	7	0	0	189	0.111876418
2	0.001	0.2	10	1000	5	1200	10	0.75	7	100	0.5	Scenario1	1	353	35	3	0	0	194	0.065646341
1	0.001	0.2	10	1000	5	1200	10	0.75	7	100	0.2	Scenario1	1	436	34	7	0	0	189	0.111876418
2	0.001	0.2	10	1000	5	1200	10	0.75	7	100	0.5	Scenario1	1	354	33	3	0	0	196	0.068539343
1	0.001	0.2	10	1000	5	1200	10	0.75	7	100	0.2	Scenario1	1	437	33	8	0	0	190	0.119390902
2	0.001	0.2	10	1000	5	1200	10	0.75	7	100	0.5	Scenario1	1	355	33	3	0	0	196	0.068539343
3	0.001	0.2	10	1000	5	1200	10	0.75	7	100	0.8	Scenario1	1	251	145	3	0	2	143	0.019373178
1	0.001	0.2	10	1000	5	1200	10	0.75	7	100	0.2	Scenario1	1	438	32	8	0	0	191	0.120650868
2	0.001	0.2	10	1000	5	1200	10	0.75	7	100	0.5	Scenario1	1	356	33	3	0	0	196	0.068539343
1	0.001	0.2	10	1000	5	1200	10	0.75	7	100	0.2	Scenario1	1	439	31	9	0	0	191	0.126130043
2	0.001	0.2	10	1000	5	1200	10	0.75	7	100	0.5	Scenario1	1	357	33	3	0	0	196	0.068539343
2	0.001	0.2	10	1000	5	1200	10	0.75	7	100	0.5	Scenario1	1	358	31	3	0	0	198	0.071682279
1	0.001	0.2	10	1000	5	1200	10	0.75	7	100	0.2	Scenario1	1	440	29	11	0	0	191	0.131955027
2	0.001	0.2	10	1000	5	1200	10	0.75	7	100	0.5	Scenario1	1	359	30	3	0	0	199	0.073356597
1	0.001	0.2	10	1000	5	1200	10	0.75	7	100	0.2	Scenario1	1	441	28	12	0	0	191	0.132531396
2	0.001	0.2	10	1000	5	1200	10	0.75	7	100	0.5	Scenario1	1	360	30	3	0	0	199	0.073356597
3	0.001	0.2	10	1000	5	1200	10	0.75	7	100	0.8	Scenario1	1	252	143	3	0	2	145	0.019626204
1	0.001	0.2	10	1000	5	1200	10	0.75	7	100	0.2	Scenario1	1	442	30	11	0	0	191	0.131586218
2	0.001	0.2	10	1000	5	1200	10	0.75	7	100	0.5	Scenario1	1	361	30	3	0	0	199	0.073356597
1	0.001	0.2	10	1000	5	1200	10	0.75	7	100	0.2	Scenario1	1	443	30	12	0	0	191	0.132466577
2	0.001	0.2	10	1000	5	1200	10	0.75	7	100	0.5	Scenario1	1	362	30	3	0	0	199	0.073356597
1	0.001	0.2	10	1000	5	1200	10	0.75	7	100	0.2	Scenario1	1	444	30	12	0	0	191	0.132466577
2	0.001	0.2	10	1000	5	1200	10	0.75	7	100	0.5	Scenario1	1	363	28	2	0	0	202	0.057078344
2	0.001	0.2	10	1000	5	1200	10	0.75	7	100	0.5	Scenario1	1	364	28	2	0	0	202	0.057078344
1	0.001	0.2	10	1000	5	1200	10	0.75	7	100	0.2	Scenario1	1	445	32	10	0	0	192	0.128357706
2	0.001	0.2	10	1000	5	1200	10	0.75	7	100	0.5	Scenario1	1	365	29	1	0	0	202	0.030890325
3	0.001	0.2	10	1000	5	1200	10	0.75	7	100	0.8	Scenario1	1	253	143	3	0	2	145	0.019626204
1	0.001	0.2	10	1000	5	1200	10	0.75	7	100	0.2	Scenario1	1	446	32	9	0	0	193	0.125109374
2	0.001	0.2	10	1000	5	1200	10	0.75	7	100	0.5	Scenario1	1	366	29	1	0	0	202	0.030890325
1	0.001	0.2	10	1000	5	1200	10	0.75	7	100	0.2	Scenario1	1	447	31	9	0	0	194	0.126130043
2	0.001	0.2	10	1000	5	1200	10	0.75	7	100	0.5	Scenario1	1	367	29	1	0	0	202	0.030890325
2	0.001	0.2	10	1000	5	1200	10	0.75	7	100	0.5	Scenario1	1	368	29	1	0	0	202	0.030890325
1	0.001	0.2	10	1000	5	1200	10	0.75	7	100	0.2	Scenario1	1	448	30	10	0	0	194	0.129859669
2	0.001	0.2	10	1000	5	1200	10	0.75	7	100	0.5	Scenario1	1	369	28	1	0	0	203	0.03186839
1	0.001	0.2	10	1000	5	1200	10	0.75	7	100	0.2	Scenario1	1	449	30	11	0	0	194	0.131586218
2	0.001	0.2	10	1000	5	1200	10	0.75	7	100	0.5	Scenario1	1	370	28	1	0	0	203	0.03186839
3	0.001	0.2	10	1000	5	1200	10	0.75	7	100	0.8	Scenario1	1	254	138	3	0	2	150	0.020288597
1	0.001	0.2	10	1000	5	1200	10	0.75	7	100	0.2	Scenario1	1	450	29	11	0	0	195	0.131955027
2	0.001	0.2	10	1000	5	1200	10	0.75	7	100	0.5	Scenario1	1	371	27	2	0	0	203	0.058711657
2	0.001	0.2	10	1000	5	1200	10	0.75	7	100	0.5	Scenario1	1	372	27	2	0	0	203	0.058711657
1	0.001	0.2	10	1000	5	1200	10	0.75	7	100	0.2	Scenario1	1	451	29	11	0	0	196	0.131955027
2	0.001	0.2	10	1000	5	1200	10	0.75	7	100	0.5	Scenario1	1	373	27	2	0	0	203	0.058711657
1	0.001	0.2	10	1000	5	1200	10	0.75	7	100	0.2	Scenario1	1	452	29	11	0	0	196	0.131955027
2	0.001	0.2	10	1000	5	1200	10	0.75	7	100	0.5	Scenario1	1	374	26	2	0	0	204	0.060437416
2	0.001	0.2	10	1000	5	1200	10	0.75	7	100	0.5	Scenario1	1	375	24	2	0	0	206	0.064197209
1	0.001	0.2	10	1000	5	1200	10	0.75	7	100	0.2	Scenario1	1	453	30	11	0	0	197	0.131586218
3	0.001	0.2	10	1000	5	1200	10	0.75	7	100	0.8	Scenario1	1	255	133	3	0	2	155	0.020997157
2	0.001	0.2	10	1000	5	1200	10	0.75	7	100	0.5	Scenario1	1	376	23	2	0	0	207	0.066248618
1	0.001	0.2	10	1000	5	1200	10	0.75	7	100	0.2	Scenario1	1	454	32	9	0	0	197	0.125109374
2	0.001	0.2	10	1000	5	1200	10	0.75	7	100	0.5	Scenario1	1	377	23	2	0	0	207	0.066248618
2	0.001	0.2	10	1000	5	1200	10	0.75	7	100	0.5	Scenario1	1	378	23	2	0	0	207	0.066248618
1	0.001	0.2	10	1000	5	1200	10	0.75	7	100	0.2	Scenario1	1	455	31	10	0	0	197	0.129138818
2	0.001	0.2	10	1000	5	1200	10	0.75	7	100	0.5	Scenario1	1	379	23	2	0	0	207	0.066248618
2	0.001	0.2	10	1000	5	1200	10	0.75	7	100	0.5	Scenario1	1	380	23	2	0	0	207	0.066248618
1	0.001	0.2	10	1000	5	1200	10	0.75	7	100	0.2	Scenario1	1	456	32	9	0	0	197	0.125109374
2	0.001	0.2	10	1000	5	1200	10	0.75	7	100	0.5	Scenario1	1	381	21	2	0	0	209	0.07074422
3	0.001	0.2	10	1000	5	1200	10	0.75	7	100	0.8	Scenario1	1	256	130	3	0	2	158	0.021446499
2	0.001	0.2	10	1000	5	1200	10	0.75	7	100	0.5	Scenario1	1	382	21	2	0	0	209	0.07074422
1	0.001	0.2	10	1000	5	1200	10	0.75	7	100	0.2	Scenario1	1	457	34	8	0	0	197	0.118122243
2	0.001	0.2	10	1000	5	1200	10	0.75	7	100	0.5	Scenario1	1	383	20	2	0	0	210	0.073211007
1	0.001	0.2	10	1000	5	1200	10	0.75	7	100	0.2	Scenario1	1	458	36	7	0	0	197	0.10905524
2	0.001	0.2	10	1000	5	1200	10	0.75	7	100	0.5	Scenario1	1	384	20	2	0	0	210	0.073211007
2	0.001	0.2	10	1000	5	1200	10	0.75	7	100	0.5	Scenario1	1	385	20	2	0	0	210	0.073211007
1	0.001	0.2	10	1000	5	1200	10	0.75	7	100	0.2	Scenario1	1	459	35	7	0	0	198	0.110458375
2	0.001	0.2	10	1000	5	1200	10	0.75	7	100	0.5	Scenario1	1	386	20	2	0	0	210	0.073211007
2	0.001	0.2	10	1000	5	1200	10	0.75	7	100	0.5	Scenario1	1	387	20	2	0	0	210	0.073211007
1	0.001	0.2	10	1000	5	1200	10	0.75	7	100	0.2	Scenario1	1	460	34	7	0	0	199	0.111876418
2	0.001	0.2	10	1000	5	1200	10	0.75	7	100	0.5	Scenario1	1	388	20	2	0	0	210	0.073211007
3	0.001	0.2	10	1000	5	1200	10	0.75	7	100	0.8	Scenario1	1	257	127	4	0	2	160	0.02850937
2	0.001	0.2	10	1000	5	1200	10	0.75	7	100	0.5	Scenario1	1	389	19	1	0	0	212	0.044503689
1	0.001	0.2	10	1000	5	1200	10	0.75	7	100	0.2	Scenario1	1	461	35	6	0	0	199	0.102458937
2	0.001	0.2	10	1000	5	1200	10	0.75	7	100	0.5	Scenario1	1	390	19	1	0	0	212	0.044503689
2	0.001	0.2	10	1000	5	1200	10	0.75	7	100	0.5	Scenario1	1	391	19	1	0	0	212	0.044503689
1	0.001	0.2	10	1000	5	1200	10	0.75	7	100	0.2	Scenario1	1	462	37	4	0	0	199	0.077487047
2	0.001	0.2	10	1000	5	1200	10	0.75	7	100	0.5	Scenario1	1	392	19	1	0	0	212	0.044503689
2	0.001	0.2	10	1000	5	1200	10	0.75	7	100	0.5	Scenario1	1	393	18	1	0	0	213	0.046541478
2	0.001	0.2	10	1000	5	1200	10	0.75	7	100	0.5	Scenario1	1	394	18	1	0	0	213	0.046541478
1	0.001	0.2	10	1000	5	1200	10	0.75	7	100	0.2	Scenario1	1	463	36	4	0	0	200	0.078933057
3	0.001	0.2	10	1000	5	1200	10	0.75	7	100	0.8	Scenario1	1	258	123	4	0	2	164	0.029342399
2	0.001	0.2	10	1000	5	1200	10	0.75	7	100	0.5	Scenario1	1	395	17	1	0	0	214	0.048769944
2	0.001	0.2	10	1000	5	1200	10	0.75	7	100	0.5	Scenario1	1	396	17	1	0	0	214	0.048769944
1	0.001	0.2	10	1000	5	1200	10	0.75	7	100	0.2	Scenario1	1	464	36	4	0	0	200	0.078933057
2	0.001	0.2	10	1000	5	1200	10	0.75	7	100	0.5	Scenario1	1	397	17	1	0	0	214	0.048769944
2	0.001	0.2	10	1000	5	1200	10	0.75	7	100	0.5	Scenario1	1	398	15	1	0	0	216	0.053911679
1	0.001	0.2	10	1000	5	1200	10	0.75	7	100	0.2	Scenario1	1	465	36	4	0	0	200	0.078933057
2	0.001	0.2	10	1000	5	1200	10	0.75	7	100	0.5	Scenario1	1	399	15	1	0	0	216	0.053911679
2	0.001	0.2	10	1000	5	1200	10	0.75	7	100	0.5	Scenario1	1	400	15	1	0	0	216	0.053911679
2	0.001	0.2	10	1000	5	1200	10	0.75	7	100	0.5	Scenario1	1	401	14	2	0	0	216	0.091895267
1	0.001	0.2	10	1000	5	1200	10	0.75	7	100	0.2	Scenario1	1	466	36	4	0	0	200	0.078933057
2	0.001	0.2	10	1000	5	1200	10	0.75	7	100	0.5	Scenario1	1	402	14	2	0	0	216	0.091895267
3	0.001	0.2	10	1000	5	1200	10	0.75	7	100	0.8	Scenario1	1	259	121	4	0	2	166	0.029777345
2	0.001	0.2	10	1000	5	1200	10	0.75	7	100	0.5	Scenario1	1	403	14	2	0	0	216	0.091895267
1	0.001	0.2	10	1000	5	1200	10	0.75	7	100	0.2	Scenario1	1	467	36	4	0	0	200	0.078933057
2	0.001	0.2	10	1000	5	1200	10	0.75	7	100	0.5	Scenario1	1	404	14	3	0	0	216	0.112668876
2	0.001	0.2	10	1000	5	1200	10	0.75	7	100	0.5	Scenario1	1	405	14	3	0	0	216	0.112668876
2	0.001	0.2	10	1000	5	1200	10	0.75	7	100	0.5	Scenario1	1	406	14	4	0	0	216	0.12409721
1	0.001	0.2	10	1000	5	1200	10	0.75	7	100	0.2	Scenario1	1	468	37	3	0	0	200	0.062976923
2	0.001	0.2	10	1000	5	1200	10	0.75	7	100	0.5	Scenario1	1	407	14	4	0	0	216	0.12409721
2	0.001	0.2	10	1000	5	1200	10	0.75	7	100	0.5	Scenario1	1	408	14	3	0	0	218	0.112668876
1	0.001	0.2	10	1000	5	1200	10	0.75	7	100	0.2	Scenario1	1	469	36	4	0	0	200	0.078933057
2	0.001	0.2	10	1000	5	1200	10	0.75	7	100	0.5	Scenario1	1	409	14	3	0	0	218	0.112668876
3	0.001	0.2	10	1000	5	1200	10	0.75	7	100	0.8	Scenario1	1	260	119	6	0	2	166	0.043043604
2	0.001	0.2	10	1000	5	1200	10	0.75	7	100	0.5	Scenario1	1	410	14	3	0	0	218	0.112668876
1	0.001	0.2	10	1000	5	1200	10	0.75	7	100	0.2	Scenario1	1	470	35	5	0	0	200	0.092563237
2	0.001	0.2	10	1000	5	1200	10	0.75	7	100	0.5	Scenario1	1	411	14	3	0	0	218	0.112668876
2	0.001	0.2	10	1000	5	1200	10	0.75	7	100	0.5	Scenario1	1	412	15	4	0	0	218	0.121938088
2	0.001	0.2	10	1000	5	1200	10	0.75	7	100	0.5	Scenario1	1	413	14	4	0	0	219	0.12409721
1	0.001	0.2	10	1000	5	1200	10	0.75	7	100	0.2	Scenario1	1	471	36	5	0	0	200	0.091031475
2	0.001	0.2	10	1000	5	1200	10	0.75	7	100	0.5	Scenario1	1	414	15	4	0	0	219	0.121938088
2	0.001	0.2	10	1000	5	1200	10	0.75	7	100	0.5	Scenario1	1	415	15	4	0	0	219	0.121938088
1	0.001	0.2	10	1000	5	1200	10	0.75	7	100	0.2	Scenario1	1	472	36	5	0	0	200	0.091031475
2	0.001	0.2	10	1000	5	1200	10	0.75	7	100	0.5	Scenario1	1	416	15	4	0	0	219	0.121938088
3	0.001	0.2	10	1000	5	1200	10	0.75	7	100	0.8	Scenario1	1	261	114	6	0	2	171	0.044627085
2	0.001	0.2	10	1000	5	1200	10	0.75	7	100	0.5	Scenario1	1	417	19	4	0	0	219	0.112359402
1	0.001	0.2	10	1000	5	1200	10	0.75	7	100	0.2	Scenario1	1	473	36	5	0	0	200	0.091031475
2	0.001	0.2	10	1000	5	1200	10	0.75	7	100	0.5	Scenario1	1	418	19	4	0	0	219	0.112359402
2	0.001	0.2	10	1000	5	1200	10	0.75	7	100	0.5	Scenario1	1	419	20	4	0	0	219	0.109937805
1	0.001	0.2	10	1000	5	1200	10	0.75	7	100	0.2	Scenario1	1	474	36	5	0	0	200	0.091031475
2	0.001	0.2	10	1000	5	1200	10	0.75	7	100	0.5	Scenario1	1	420	19	5	0	0	219	0.121956291
2	0.001	0.2	10	1000	5	1200	10	0.75	7	100	0.5	Scenario1	1	421	19	5	0	0	219	0.121956291
1	0.001	0.2	10	1000	5	1200	10	0.75	7	100	0.2	Scenario1	1	475	36	5	0	0	201	0.091031475
3	0.001	0.2	10	1000	5	1200	10	0.75	7	100	0.8	Scenario1	1	262	112	6	0	2	173	0.045293111
2	0.001	0.2	10	1000	5	1200	10	0.75	7	100	0.5	Scenario1	1	422	19	5	0	0	220	0.121956291
2	0.001	0.2	10	1000	5	1200	10	0.75	7	100	0.5	Scenario1	1	423	21	5	0	0	220	0.118090324
1	0.001	0.2	10	1000	5	1200	10	0.75	7	100	0.2	Scenario1	1	476	35	5	0	0	202	0.092563237
2	0.001	0.2	10	1000	5	1200	10	0.75	7	100	0.5	Scenario1	1	424	21	5	0	0	220	0.118090324
2	0.001	0.2	10	1000	5	1200	10	0.75	7	100	0.5	Scenario1	1	425	22	5	0	0	220	0.116109994
1	0.001	0.2	10	1000	5	1200	10	0.75	7	100	0.2	Scenario1	1	477	35	5	0	0	202	0.092563237
2	0.001	0.2	10	1000	5	1200	10	0.75	7	100	0.5	Scenario1	1	426	21	6	0	0	220	0.125030563
3	0.001	0.2	10	1000	5	1200	10	0.75	7	100	0.8	Scenario1	1	263	109	6	0	2	176	0.046329694
2	0.001	0.2	10	1000	5	1200	10	0.75	7	100	0.5	Scenario1	1	427	21	6	0	0	220	0.125030563
1	0.001	0.2	10	1000	5	1200	10	0.75	7	100	0.2	Scenario1	1	478	36	5	0	0	202	0.091031475
2	0.001	0.2	10	1000	5	1200	10	0.75	7	100	0.5	Scenario1	1	428	21	6	0	0	220	0.125030563
2	0.001	0.2	10	1000	5	1200	10	0.75	7	100	0.5	Scenario1	1	429	19	9	0	0	220	0.130964679
1	0.001	0.2	10	1000	5	1200	10	0.75	7	100	0.2	Scenario1	1	479	36	5	0	0	202	0.091031475
2	0.001	0.2	10	1000	5	1200	10	0.75	7	100	0.5	Scenario1	1	430	22	9	0	0	220	0.131941129
1	0.001	0.2	10	1000	5	1200	10	0.75	7	100	0.2	Scenario1	1	480	37	4	0	0	202	0.077487047
2	0.001	0.2	10	1000	5	1200	10	0.75	7	100	0.5	Scenario1	1	431	21	10	0	0	220	0.131205915
3	0.001	0.2	10	1000	5	1200	10	0.75	7	100	0.8	Scenario1	1	264	109	6	0	2	176	0.046329694
2	0.001	0.2	10	1000	5	1200	10	0.75	7	100	0.5	Scenario1	1	432	23	9	0	0	221	0.13179572
1	0.001	0.2	10	1000	5	1200	10	0.75	7	100	0.2	Scenario1	1	481	37	4	0	0	202	0.077487047
2	0.001	0.2	10	1000	5	1200	10	0.75	7	100	0.5	Scenario1	1	433	23	9	0	0	222	0.13179572
2	0.001	0.2	10	1000	5	1200	10	0.75	7	100	0.5	Scenario1	1	434	24	10	0	0	223	0.13219269
1	0.001	0.2	10	1000	5	1200	10	0.75	7	100	0.2	Scenario1	1	482	37	4	0	0	202	0.077487047
2	0.001	0.2	10	1000	5	1200	10	0.75	7	100	0.5	Scenario1	1	435	24	11	0	0	223	0.131923901
3	0.001	0.2	10	1000	5	1200	10	0.75	7	100	0.8	Scenario1	1	265	104	6	0	2	181	0.048165101
1	0.001	0.2	10	1000	5	1200	10	0.75	7	100	0.2	Scenario1	1	483	37	4	0	0	202	0.077487047
2	0.001	0.2	10	1000	5	1200	10	0.75	7	100	0.5	Scenario1	1	436	25	11	0	0	223	0.132242279
2	0.001	0.2	10	1000	5	1200	10	0.75	7	100	0.5	Scenario1	1	437	26	12	0	0	223	0.132054204
1	0.001	0.2	10	1000	5	1200	10	0.75	7	100	0.2	Scenario1	1	484	36	5	0	0	202	0.091031475
2	0.001	0.2	10	1000	5	1200	10	0.75	7	100	0.5	Scenario1	1	438	29	11	0	0	223	0.131955027
1	0.001	0.2	10	1000	5	1200	10	0.75	7	100	0.2	Scenario1	1	485	37	4	0	0	202	0.077487047
2	0.001	0.2	10	1000	5	1200	10	0.75	7	100	0.5	Scenario1	1	439	31	9	0	0	224	0.126130043
3	0.001	0.2	10	1000	5	1200	10	0.75	7	100	0.8	Scenario1	1	266	102	6	0	2	183	0.048939902
1	0.001	0.2	10	1000	5	1200	10	0.75	7	100	0.2	Scenario1	1	486	36	4	0	0	203	0.078933057
2	0.001	0.2	10	1000	5	1200	10	0.75	7	100	0.5	Scenario1	1	440	31	9	0	0	224	0.126130043
2	0.001	0.2	10	1000	5	1200	10	0.75	7	100	0.5	Scenario1	1	441	30	10	0	0	224	0.129859669
1	0.001	0.2	10	1000	5	1200	10	0.75	7	100	0.2	Scenario1	1	487	35	5	0	0	203	0.092563237
2	0.001	0.2	10	1000	5	1200	10	0.75	7	100	0.5	Scenario1	1	442	28	13	0	0	224	0.132162824
3	0.001	0.2	10	1000	5	1200	10	0.75	7	100	0.8	Scenario1	1	267	102	6	0	2	183	0.048939902
1	0.001	0.2	10	1000	5	1200	10	0.75	7	100	0.2	Scenario1	1	488	35	5	0	0	203	0.092563237
2	0.001	0.2	10	1000	5	1200	10	0.75	7	100	0.5	Scenario1	1	443	30	13	0	0	224	0.132648374
1	0.001	0.2	10	1000	5	1200	10	0.75	7	100	0.2	Scenario1	1	489	35	5	0	0	203	0.092563237
2	0.001	0.2	10	1000	5	1200	10	0.75	7	100	0.5	Scenario1	1	444	30	14	0	0	224	0.1322547
1	0.001	0.2	10	1000	5	1200	10	0.75	7	100	0.2	Scenario1	1	490	34	6	0	0	204	0.103982745
2	0.001	0.2	10	1000	5	1200	10	0.75	7	100	0.5	Scenario1	1	445	32	13	0	0	224	0.132657385
3	0.001	0.2	10	1000	5	1200	10	0.75	7	100	0.8	Scenario1	1	268	101	5	0	2	185	0.04237758
2	0.001	0.2	10	1000	5	1200	10	0.75	7	100	0.5	Scenario1	1	446	30	16	0	0	225	0.130135546
1	0.001	0.2	10	1000	5	1200	10	0.75	7	100	0.2	Scenario1	1	491	34	5	0	0	205	0.094137083
2	0.001	0.2	10	1000	5	1200	10	0.75	7	100	0.5	Scenario1	1	447	32	16	0	0	225	0.131513689
1	0.001	0.2	10	1000	5	1200	10	0.75	7	100	0.2	Scenario1	1	492	34	5	0	0	205	0.094137083
2	0.001	0.2	10	1000	5	1200	10	0.75	7	100	0.5	Scenario1	1	448	32	16	0	0	225	0.131513689
1	0.001	0.2	10	1000	5	1200	10	0.75	7	100	0.2	Scenario1	1	493	34	5	0	0	205	0.094137083
3	0.001	0.2	10	1000	5	1200	10	0.75	7	100	0.8	Scenario1	1	269	99	5	0	2	187	0.043100673
2	0.001	0.2	10	1000	5	1200	10	0.75	7	100	0.5	Scenario1	1	449	31	18	0	0	225	0.127902948
1	0.001	0.2	10	1000	5	1200	10	0.75	7	100	0.2	Scenario1	1	494	34	5	0	0	205	0.094137083
2	0.001	0.2	10	1000	5	1200	10	0.75	7	100	0.5	Scenario1	1	450	33	17	0	0	225	0.13104775
1	0.001	0.2	10	1000	5	1200	10	0.75	7	100	0.2	Scenario1	1	495	34	5	0	0	205	0.094137083
2	0.001	0.2	10	1000	5	1200	10	0.75	7	100	0.5	Scenario1	1	451	35	15	0	0	227	0.13291612
3	0.001	0.2	10	1000	5	1200	10	0.75	7	100	0.8	Scenario1	1	270	99	5	0	2	187	0.043100673
1	0.001	0.2	10	1000	5	1200	10	0.75	7	100	0.2	Scenario1	1	496	35	4	0	0	205	0.080428667
2	0.001	0.2	10	1000	5	1200	10	0.75	7	100	0.5	Scenario1	1	452	36	14	0	0	227	0.132532843
1	0.001	0.2	10	1000	5	1200	10	0.75	7	100	0.2	Scenario1	1	497	35	4	0	0	205	0.080428667
2	0.001	0.2	10	1000	5	1200	10	0.75	7	100	0.5	Scenario1	1	453	37	14	0	0	227	0.132288748
1	0.001	0.2	10	1000	5	1200	10	0.75	7	100	0.2	Scenario1	1	498	35	3	0	0	206	0.065646341
3	0.001	0.2	10	1000	5	1200	10	0.75	7	100	0.8	Scenario1	1	271	99	3	0	2	189	0.027529631
2	0.001	0.2	10	1000	5	1200	10	0.75	7	100	0.5	Scenario1	1	454	36	15	0	0	227	0.132928241
1	0.001	0.2	10	1000	5	1200	10	0.75	7	100	0.2	Scenario1	1	499	35	3	0	0	206	0.065646341
2	0.001	0.2	10	1000	5	1200	10	0.75	7	100	0.5	Scenario1	1	455	37	15	0	0	227	0.132863498
1	0.001	0.2	10	1000	5	1200	10	0.75	7	100	0.2	Scenario1	1	500	35	2	0	0	207	0.047726637
2	0.001	0.2	10	1000	5	1200	10	0.75	7	100	0.5	Scenario1	1	456	37	14	0	0	228	0.132288748
3	0.001	0.2	10	1000	5	1200	10	0.75	7	100	0.8	Scenario1	1	272	99	3	0	2	189	0.027529631
1	0.001	0.2	10	1000	5	1200	10	0.75	7	100	0.2	Scenario1	1	501	35	2	0	0	207	0.047726637
2	0.001	0.2	10	1000	5	1200	10	0.75	7	100	0.5	Scenario1	1	457	37	15	0	0	228	0.132863498
1	0.001	0.2	10	1000	5	1200	10	0.75	7	100	0.2	Scenario1	1	502	34	3	0	0	207	0.067063322
2	0.001	0.2	10	1000	5	1200	10	0.75	7	100	0.5	Scenario1	1	458	40	13	0	0	228	0.129624051
1	0.001	0.2	10	1000	5	1200	10	0.75	7	100	0.2	Scenario1	1	503	33	3	0	0	208	0.068539343
3	0.001	0.2	10	1000	5	1200	10	0.75	7	100	0.8	Scenario1	1	273	97	3	0	2	191	0.028042268
1	0.001	0.2	10	1000	5	1200	10	0.75	7	100	0.2	Scenario1	1	504	33	3	0	0	208	0.068539343
2	0.001	0.2	10	1000	5	1200	10	0.75	7	100	0.5	Scenario1	1	459	39	15	0	0	228	0.132532153
1	0.001	0.2	10	1000	5	1200	10	0.75	7	100	0.2	Scenario1	1	505	33	3	0	0	208	0.068539343
2	0.001	0.2	10	1000	5	1200	10	0.75	7	100	0.5	Scenario1	1	460	40	14	0	0	228	0.13121342
3	0.001	0.2	10	1000	5	1200	10	0.75	7	100	0.8	Scenario1	1	274	96	4	0	2	191	0.036538973
1	0.001	0.2	10	1000	5	1200	10	0.75	7	100	0.2	Scenario1	1	506	31	5	0	0	208	0.099115943
2	0.001	0.2	10	1000	5	1200	10	0.75	7	100	0.5	Scenario1	1	461	41	13	0	0	228	0.1290226
1	0.001	0.2	10	1000	5	1200	10	0.75	7	100	0.2	Scenario1	1	507	31	5	0	0	208	0.099115943
2	0.001	0.2	10	1000	5	1200	10	0.75	7	100	0.5	Scenario1	1	462	41	13	0	0	229	0.1290226
1	0.001	0.2	10	1000	5	1200	10	0.75	7	100	0.2	Scenario1	1	508	31	5	0	0	208	0.099115943
3	0.001	0.2	10	1000	5	1200	10	0.75	7	100	0.8	Scenario1	1	275	94	4	0	2	193	0.037213856
2	0.001	0.2	10	1000	5	1200	10	0.75	7	100	0.5	Scenario1	1	463	41	15	0	0	229	0.131973213
1	0.001	0.2	10	1000	5	1200	10	0.75	7	100	0.2	Scenario1	1	509	31	5	0	0	208	0.099115943
1	0.001	0.2	10	1000	5	1200	10	0.75	7	100	0.2	Scenario1	1	510	32	4	0	0	208	0.085233555
2	0.001	0.2	10	1000	5	1200	10	0.75	7	100	0.5	Scenario1	1	464	42	14	0	0	229	0.130267316
3	0.001	0.2	10	1000	5	1200	10	0.75	7	100	0.8	Scenario1	1	276	92	4	0	2	195	0.037913901
1	0.001	0.2	10	1000	5	1200	10	0.75	7	100	0.2	Scenario1	1	511	32	3	0	0	209	0.070077796
2	0.001	0.2	10	1000	5	1200	10	0.75	7	100	0.5	Scenario1	1	465	42	14	0	0	229	0.130267316
1	0.001	0.2	10	1000	5	1200	10	0.75	7	100	0.2	Scenario1	1	512	32	3	0	0	209	0.070077796
2	0.001	0.2	10	1000	5	1200	10	0.75	7	100	0.5	Scenario1	1	466	43	13	0	0	229	0.127728995
1	0.001	0.2	10	1000	5	1200	10	0.75	7	100	0.2	Scenario1	1	513	31	3	0	0	210	0.071682279
3	0.001	0.2	10	1000	5	1200	10	0.75	7	100	0.8	Scenario1	1	277	93	3	0	2	195	0.029126739
1	0.001	0.2	10	1000	5	1200	10	0.75	7	100	0.2	Scenario1	1	514	31	3	0	0	210	0.071682279
2	0.001	0.2	10	1000	5	1200	10	0.75	7	100	0.5	Scenario1	1	467	46	12	0	0	229	0.122664134
1	0.001	0.2	10	1000	5	1200	10	0.75	7	100	0.2	Scenario1	1	515	32	2	0	0	210	0.051340934
2	0.001	0.2	10	1000	5	1200	10	0.75	7	100	0.5	Scenario1	1	468	47	12	0	0	229	0.121823116
1	0.001	0.2	10	1000	5	1200	10	0.75	7	100	0.2	Scenario1	1	516	32	2	0	0	210	0.051340934
3	0.001	0.2	10	1000	5	1200	10	0.75	7	100	0.8	Scenario1	1	278	90	3	0	2	198	0.029996482
1	0.001	0.2	10	1000	5	1200	10	0.75	7	100	0.2	Scenario1	1	517	32	2	0	0	210	0.051340934
2	0.001	0.2	10	1000	5	1200	10	0.75	7	100	0.5	Scenario1	1	469	47	12	0	0	229	0.121823116
1	0.001	0.2	10	1000	5	1200	10	0.75	7	100	0.2	Scenario1	1	518	32	2	0	0	210	0.051340934
3	0.001	0.2	10	1000	5	1200	10	0.75	7	100	0.8	Scenario1	1	279	90	3	0	2	198	0.029996482
2	0.001	0.2	10	1000	5	1200	10	0.75	7	100	0.5	Scenario1	1	470	48	11	0	0	229	0.117183288
1	0.001	0.2	10	1000	5	1200	10	0.75	7	100	0.2	Scenario1	1	519	32	2	0	0	210	0.051340934
2	0.001	0.2	10	1000	5	1200	10	0.75	7	100	0.5	Scenario1	1	471	48	11	0	0	229	0.117183288
1	0.001	0.2	10	1000	5	1200	10	0.75	7	100	0.2	Scenario1	1	520	31	3	0	0	210	0.071682279
3	0.001	0.2	10	1000	5	1200	10	0.75	7	100	0.8	Scenario1	1	280	85	4	0	2	202	0.040583676
1	0.001	0.2	10	1000	5	1200	10	0.75	7	100	0.2	Scenario1	1	521	31	3	0	0	210	0.071682279
2	0.001	0.2	10	1000	5	1200	10	0.75	7	100	0.5	Scenario1	1	472	51	9	0	0	229	0.104176447
1	0.001	0.2	10	1000	5	1200	10	0.75	7	100	0.2	Scenario1	1	522	31	3	0	0	210	0.071682279
1	0.001	0.2	10	1000	5	1200	10	0.75	7	100	0.2	Scenario1	1	523	31	3	0	0	210	0.071682279
2	0.001	0.2	10	1000	5	1200	10	0.75	7	100	0.5	Scenario1	1	473	53	7	0	0	229	0.088392939
3	0.001	0.2	10	1000	5	1200	10	0.75	7	100	0.8	Scenario1	1	281	84	5	0	2	202	0.049410068
1	0.001	0.2	10	1000	5	1200	10	0.75	7	100	0.2	Scenario1	1	524	31	3	0	0	210	0.071682279
2	0.001	0.2	10	1000	5	1200	10	0.75	7	100	0.5	Scenario1	1	474	55	7	0	0	229	0.086372977
1	0.001	0.2	10	1000	5	1200	10	0.75	7	100	0.2	Scenario1	1	525	31	3	0	0	210	0.071682279
3	0.001	0.2	10	1000	5	1200	10	0.75	7	100	0.8	Scenario1	1	282	81	5	0	2	205	0.050895845
1	0.001	0.2	10	1000	5	1200	10	0.75	7	100	0.2	Scenario1	1	526	31	3	0	0	210	0.071682279
2	0.001	0.2	10	1000	5	1200	10	0.75	7	100	0.5	Scenario1	1	475	54	10	0	0	229	0.10674007
1	0.001	0.2	10	1000	5	1200	10	0.75	7	100	0.2	Scenario1	1	527	31	3	0	0	210	0.071682279
3	0.001	0.2	10	1000	5	1200	10	0.75	7	100	0.8	Scenario1	1	283	80	5	0	2	206	0.051410742
1	0.001	0.2	10	1000	5	1200	10	0.75	7	100	0.2	Scenario1	1	528	31	3	0	0	210	0.071682279
2	0.001	0.2	10	1000	5	1200	10	0.75	7	100	0.5	Scenario1	1	476	57	9	0	0	229	0.098212843
1	0.001	0.2	10	1000	5	1200	10	0.75	7	100	0.2	Scenario1	1	529	31	3	0	0	210	0.071682279
2	0.001	0.2	10	1000	5	1200	10	0.75	7	100	0.5	Scenario1	1	477	60	8	0	0	229	0.08894136
1	0.001	0.2	10	1000	5	1200	10	0.75	7	100	0.2	Scenario1	1	530	31	3	0	0	210	0.071682279
3	0.001	0.2	10	1000	5	1200	10	0.75	7	100	0.8	Scenario1	1	284	81	4	0	2	206	0.042283019
1	0.001	0.2	10	1000	5	1200	10	0.75	7	100	0.2	Scenario1	1	531	31	3	0	0	210	0.071682279
2	0.001	0.2	10	1000	5	1200	10	0.75	7	100	0.5	Scenario1	1	478	64	5	0	0	229	0.061285721
1	0.001	0.2	10	1000	5	1200	10	0.75	7	100	0.2	Scenario1	1	532	32	2	0	0	210	0.051340934
3	0.001	0.2	10	1000	5	1200	10	0.75	7	100	0.8	Scenario1	1	285	75	4	0	2	212	0.045112663
1	0.001	0.2	10	1000	5	1200	10	0.75	7	100	0.2	Scenario1	1	533	32	2	0	0	210	0.051340934
2	0.001	0.2	10	1000	5	1200	10	0.75	7	100	0.5	Scenario1	1	479	63	7	0	0	229	0.079049847
1	0.001	0.2	10	1000	5	1200	10	0.75	7	100	0.2	Scenario1	1	534	32	2	0	0	210	0.051340934
3	0.001	0.2	10	1000	5	1200	10	0.75	7	100	0.8	Scenario1	1	286	75	4	0	2	212	0.045112663
1	0.001	0.2	10	1000	5	1200	10	0.75	7	100	0.2	Scenario1	1	535	32	2	0	0	210	0.051340934
2	0.001	0.2	10	1000	5	1200	10	0.75	7	100	0.5	Scenario1	1	480	64	8	0	0	229	0.085418811
1	0.001	0.2	10	1000	5	1200	10	0.75	7	100	0.2	Scenario1	1	536	32	2	0	0	210	0.051340934
3	0.001	0.2	10	1000	5	1200	10	0.75	7	100	0.8	Scenario1	1	287	68	4	0	2	219	0.04892394
1	0.001	0.2	10	1000	5	1200	10	0.75	7	100	0.2	Scenario1	1	537	31	2	0	0	211	0.052667352
2	0.001	0.2	10	1000	5	1200	10	0.75	7	100	0.5	Scenario1	1	481	63	8	0	0	231	0.086276472
3	0.001	0.2	10	1000	5	1200	10	0.75	7	100	0.8	Scenario1	1	288	68	4	0	2	219	0.04892394
1	0.001	0.2	10	1000	5	1200	10	0.75	7	100	0.2	Scenario1	1	538	32	2	0	0	211	0.051340934
1	0.001	0.2	10	1000	5	1200	10	0.75	7	100	0.2	Scenario1	1	539	32	2	0	0	211	0.051340934
2	0.001	0.2	10	1000	5	1200	10	0.75	7	100	0.5	Scenario1	1	482	63	8	0	0	231	0.086276472
3	0.001	0.2	10	1000	5	1200	10	0.75	7	100	0.8	Scenario1	1	289	66	6	0	2	219	0.068646806
1	0.001	0.2	10	1000	5	1200	10	0.75	7	100	0.2	Scenario1	1	540	31	2	0	0	212	0.052667352
1	0.001	0.2	10	1000	5	1200	10	0.75	7	100	0.2	Scenario1	1	541	30	3	0	0	212	0.073356597
2	0.001	0.2	10	1000	5	1200	10	0.75	7	100	0.5	Scenario1	1	483	64	8	0	0	231	0.085418811
3	0.001	0.2	10	1000	5	1200	10	0.75	7	100	0.8	Scenario1	1	290	63	6	0	2	222	0.070993493
1	0.001	0.2	10	1000	5	1200	10	0.75	7	100	0.2	Scenario1	1	542	30	3	0	0	212	0.073356597
1	0.001	0.2	10	1000	5	1200	10	0.75	7	100	0.2	Scenario1	1	543	30	3	0	0	212	0.073356597
2	0.001	0.2	10	1000	5	1200	10	0.75	7	100	0.5	Scenario1	1	484	63	9	0	0	231	0.092747117
3	0.001	0.2	10	1000	5	1200	10	0.75	7	100	0.8	Scenario1	1	291	64	5	0	2	222	0.061285721
1	0.001	0.2	10	1000	5	1200	10	0.75	7	100	0.2	Scenario1	1	544	32	2	0	0	212	0.051340934
2	0.001	0.2	10	1000	5	1200	10	0.75	7	100	0.5	Scenario1	1	485	63	9	0	0	231	0.092747117
1	0.001	0.2	10	1000	5	1200	10	0.75	7	100	0.2	Scenario1	1	545	32	2	0	0	212	0.051340934
3	0.001	0.2	10	1000	5	1200	10	0.75	7	100	0.8	Scenario1	1	292	63	6	0	2	222	0.070993493
1	0.001	0.2	10	1000	5	1200	10	0.75	7	100	0.2	Scenario1	1	546	31	2	0	0	213	0.052667352
3	0.001	0.2	10	1000	5	1200	10	0.75	7	100	0.8	Scenario1	1	293	59	4	0	2	228	0.054860326
2	0.001	0.2	10	1000	5	1200	10	0.75	7	100	0.5	Scenario1	1	486	60	11	0	0	232	0.106251603
1	0.001	0.2	10	1000	5	1200	10	0.75	7	100	0.2	Scenario1	1	547	32	2	0	0	213	0.051340934
1	0.001	0.2	10	1000	5	1200	10	0.75	7	100	0.2	Scenario1	1	548	31	3	0	0	213	0.071682279
3	0.001	0.2	10	1000	5	1200	10	0.75	7	100	0.8	Scenario1	1	294	59	4	0	2	228	0.054860326
2	0.001	0.2	10	1000	5	1200	10	0.75	7	100	0.5	Scenario1	1	487	58	13	0	0	232	0.116259118
1	0.001	0.2	10	1000	5	1200	10	0.75	7	100	0.2	Scenario1	1	549	31	3	0	0	213	0.071682279
3	0.001	0.2	10	1000	5	1200	10	0.75	7	100	0.8	Scenario1	1	295	59	4	0	2	228	0.054860326
1	0.001	0.2	10	1000	5	1200	10	0.75	7	100	0.2	Scenario1	1	550	30	4	0	0	213	0.088722275
2	0.001	0.2	10	1000	5	1200	10	0.75	7	100	0.5	Scenario1	1	488	58	12	0	0	233	0.112414746
1	0.001	0.2	10	1000	5	1200	10	0.75	7	100	0.2	Scenario1	1	551	30	4	0	0	213	0.088722275
3	0.001	0.2	10	1000	5	1200	10	0.75	7	100	0.8	Scenario1	1	296	56	4	0	2	231	0.057163422
1	0.001	0.2	10	1000	5	1200	10	0.75	7	100	0.2	Scenario1	1	552	30	4	0	0	213	0.088722275
2	0.001	0.2	10	1000	5	1200	10	0.75	7	100	0.5	Scenario1	1	489	57	13	0	0	233	0.117054478
1	0.001	0.2	10	1000	5	1200	10	0.75	7	100	0.2	Scenario1	1	553	30	4	0	0	213	0.088722275
3	0.001	0.2	10	1000	5	1200	10	0.75	7	100	0.8	Scenario1	1	297	58	2	0	2	231	0.030912354
2	0.001	0.2	10	1000	5	1200	10	0.75	7	100	0.5	Scenario1	1	490	57	13	0	0	233	0.117054478
1	0.001	0.2	10	1000	5	1200	10	0.75	7	100	0.2	Scenario1	1	554	31	4	0	0	213	0.086948041
3	0.001	0.2	10	1000	5	1200	10	0.75	7	100	0.8	Scenario1	1	298	58	2	0	2	231	0.030912354
1	0.001	0.2	10	1000	5	1200	10	0.75	7	100	0.2	Scenario1	1	555	31	4	0	0	213	0.086948041
2	0.001	0.2	10	1000	5	1200	10	0.75	7	100	0.5	Scenario1	1	491	58	12	0	0	233	0.112414746
1	0.001	0.2	10	1000	5	1200	10	0.75	7	100	0.2	Scenario1	1	556	30	4	0	0	214	0.088722275
3	0.001	0.2	10	1000	5	1200	10	0.75	7	100	0.8	Scenario1	1	299	58	2	0	2	231	0.030912354
1	0.001	0.2	10	1000	5	1200	10	0.75	7	100	0.2	Scenario1	1	557	31	3	0	0	214	0.071682279
2	0.001	0.2	10	1000	5	1200	10	0.75	7	100	0.5	Scenario1	1	492	58	12	0	0	234	0.112414746
3	0.001	0.2	10	1000	5	1200	10	0.75	7	100	0.8	Scenario1	1	300	54	2	0	2	235	0.032937043
1	0.001	0.2	10	1000	5	1200	10	0.75	7	100	0.2	Scenario1	1	558	31	2	0	0	216	0.052667352
1	0.001	0.2	10	1000	5	1200	10	0.75	7	100	0.2	Scenario1	1	559	29	3	0	0	217	0.07510476
3	0.001	0.2	10	1000	5	1200	10	0.75	7	100	0.8	Scenario1	1	301	54	2	0	2	235	0.032937043
2	0.001	0.2	10	1000	5	1200	10	0.75	7	100	0.5	Scenario1	1	493	58	12	0	0	234	0.112414746
1	0.001	0.2	10	1000	5	1200	10	0.75	7	100	0.2	Scenario1	1	560	29	3	0	0	217	0.07510476
3	0.001	0.2	10	1000	5	1200	10	0.75	7	100	0.8	Scenario1	1	302	54	2	0	2	235	0.032937043
2	0.001	0.2	10	1000	5	1200	10	0.75	7	100	0.5	Scenario1	1	494	58	12	0	0	235	0.112414746
1	0.001	0.2	10	1000	5	1200	10	0.75	7	100	0.2	Scenario1	1	561	34	2	0	0	217	0.048874731
3	0.001	0.2	10	1000	5	1200	10	0.75	7	100	0.8	Scenario1	1	303	54	2	0	2	235	0.032937043
1	0.001	0.2	10	1000	5	1200	10	0.75	7	100	0.2	Scenario1	1	562	35	2	0	0	217	0.047726637
2	0.001	0.2	10	1000	5	1200	10	0.75	7	100	0.5	Scenario1	1	495	57	13	0	0	235	0.117054478
1	0.001	0.2	10	1000	5	1200	10	0.75	7	100	0.2	Scenario1	1	563	35	2	0	0	217	0.047726637
3	0.001	0.2	10	1000	5	1200	10	0.75	7	100	0.8	Scenario1	1	304	52	2	0	2	237	0.034051425
1	0.001	0.2	10	1000	5	1200	10	0.75	7	100	0.2	Scenario1	1	564	34	2	0	0	218	0.048874731
2	0.001	0.2	10	1000	5	1200	10	0.75	7	100	0.5	Scenario1	1	496	59	12	0	0	235	0.111572689
3	0.001	0.2	10	1000	5	1200	10	0.75	7	100	0.8	Scenario1	1	305	51	2	0	2	238	0.034637147
1	0.001	0.2	10	1000	5	1200	10	0.75	7	100	0.2	Scenario1	1	565	33	3	0	0	218	0.068539343
3	0.001	0.2	10	1000	5	1200	10	0.75	7	100	0.8	Scenario1	1	306	51	2	0	2	238	0.034637147
2	0.001	0.2	10	1000	5	1200	10	0.75	7	100	0.5	Scenario1	1	497	60	11	0	0	235	0.106251603
1	0.001	0.2	10	1000	5	1200	10	0.75	7	100	0.2	Scenario1	1	566	31	4	0	0	219	0.086948041
1	0.001	0.2	10	1000	5	1200	10	0.75	7	100	0.2	Scenario1	1	567	32	4	0	0	219	0.085233555
3	0.001	0.2	10	1000	5	1200	10	0.75	7	100	0.8	Scenario1	1	307	51	2	0	2	238	0.034637147
2	0.001	0.2	10	1000	5	1200	10	0.75	7	100	0.5	Scenario1	1	498	63	9	0	0	235	0.092747117
1	0.001	0.2	10	1000	5	1200	10	0.75	7	100	0.2	Scenario1	1	568	33	3	0	0	219	0.068539343
3	0.001	0.2	10	1000	5	1200	10	0.75	7	100	0.8	Scenario1	1	308	47	2	0	2	242	0.037194356
1	0.001	0.2	10	1000	5	1200	10	0.75	7	100	0.2	Scenario1	1	569	32	3	0	0	220	0.070077796
3	0.001	0.2	10	1000	5	1200	10	0.75	7	100	0.8	Scenario1	1	309	47	2	0	2	242	0.037194356
2	0.001	0.2	10	1000	5	1200	10	0.75	7	100	0.5	Scenario1	1	499	63	8	0	0	236	0.086276472
1	0.001	0.2	10	1000	5	1200	10	0.75	7	100	0.2	Scenario1	1	570	33	5	0	0	220	0.095753607
3	0.001	0.2	10	1000	5	1200	10	0.75	7	100	0.8	Scenario1	1	310	47	2	0	2	242	0.037194356
1	0.001	0.2	10	1000	5	1200	10	0.75	7	100	0.2	Scenario1	1	571	34	5	0	0	220	0.094137083
2	0.001	0.2	10	1000	5	1200	10	0.75	7	100	0.5	Scenario1	1	500	63	8	0	0	236	0.086276472
3	0.001	0.2	10	1000	5	1200	10	0.75	7	100	0.8	Scenario1	1	311	47	2	0	2	242	0.037194356
1	0.001	0.2	10	1000	5	1200	10	0.75	7	100	0.2	Scenario1	1	572	34	5	0	0	220	0.094137083
3	0.001	0.2	10	1000	5	1200	10	0.75	7	100	0.8	Scenario1	1	312	47	2	0	2	242	0.037194356
2	0.001	0.2	10	1000	5	1200	10	0.75	7	100	0.5	Scenario1	1	501	63	8	0	0	236	0.086276472
1	0.001	0.2	10	1000	5	1200	10	0.75	7	100	0.2	Scenario1	1	573	34	7	0	0	220	0.111876418
3	0.001	0.2	10	1000	5	1200	10	0.75	7	100	0.8	Scenario1	1	313	45	2	0	2	244	0.03861843
1	0.001	0.2	10	1000	5	1200	10	0.75	7	100	0.2	Scenario1	1	574	36	8	0	0	220	0.115576677
2	0.001	0.2	10	1000	5	1200	10	0.75	7	100	0.5	Scenario1	1	502	63	8	0	0	236	0.086276472
3	0.001	0.2	10	1000	5	1200	10	0.75	7	100	0.8	Scenario1	1	314	45	2	0	2	244	0.03861843
1	0.001	0.2	10	1000	5	1200	10	0.75	7	100	0.2	Scenario1	1	575	37	9	0	0	220	0.119633789
3	0.001	0.2	10	1000	5	1200	10	0.75	7	100	0.8	Scenario1	1	315	45	2	0	2	244	0.03861843
2	0.001	0.2	10	1000	5	1200	10	0.75	7	100	0.5	Scenario1	1	503	63	7	0	0	237	0.079049847
1	0.001	0.2	10	1000	5	1200	10	0.75	7	100	0.2	Scenario1	1	576	38	9	0	0	220	0.118500998
3	0.001	0.2	10	1000	5	1200	10	0.75	7	100	0.8	Scenario1	1	316	44	2	0	2	245	0.039371687
1	0.001	0.2	10	1000	5	1200	10	0.75	7	100	0.2	Scenario1	1	577	40	8	0	0	221	0.110542472
2	0.001	0.2	10	1000	5	1200	10	0.75	7	100	0.5	Scenario1	1	504	64	7	0	0	237	0.078212829
3	0.001	0.2	10	1000	5	1200	10	0.75	7	100	0.8	Scenario1	1	317	43	2	0	2	246	0.040154555
1	0.001	0.2	10	1000	5	1200	10	0.75	7	100	0.2	Scenario1	1	578	42	7	0	0	222	0.101037047
3	0.001	0.2	10	1000	5	1200	10	0.75	7	100	0.8	Scenario1	1	318	43	2	0	2	246	0.040154555
2	0.001	0.2	10	1000	5	1200	10	0.75	7	100	0.5	Scenario1	1	505	64	7	0	0	237	0.078212829
3	0.001	0.2	10	1000	5	1200	10	0.75	7	100	0.8	Scenario1	1	319	43	2	0	2	246	0.040154555
1	0.001	0.2	10	1000	5	1200	10	0.75	7	100	0.2	Scenario1	1	579	41	7	0	0	224	0.102320679
2	0.001	0.2	10	1000	5	1200	10	0.75	7	100	0.5	Scenario1	1	506	63	8	0	0	237	0.086276472
3	0.001	0.2	10	1000	5	1200	10	0.75	7	100	0.8	Scenario1	1	320	43	2	0	2	246	0.040154555
1	0.001	0.2	10	1000	5	1200	10	0.75	7	100	0.2	Scenario1	1	580	45	7	0	0	224	0.09732105
3	0.001	0.2	10	1000	5	1200	10	0.75	7	100	0.8	Scenario1	1	321	43	2	0	2	246	0.040154555
1	0.001	0.2	10	1000	5	1200	10	0.75	7	100	0.2	Scenario1	1	581	46	7	0	0	224	0.096127666
2	0.001	0.2	10	1000	5	1200	10	0.75	7	100	0.5	Scenario1	1	507	66	5	0	0	237	0.059855292
3	0.001	0.2	10	1000	5	1200	10	0.75	7	100	0.8	Scenario1	1	322	43	2	0	2	246	0.040154555
3	0.001	0.2	10	1000	5	1200	10	0.75	7	100	0.8	Scenario1	1	323	41	2	0	2	248	0.041816277
1	0.001	0.2	10	1000	5	1200	10	0.75	7	100	0.2	Scenario1	1	582	44	9	0	0	225	0.111717311
2	0.001	0.2	10	1000	5	1200	10	0.75	7	100	0.5	Scenario1	1	508	64	6	0	0	238	0.070194638
3	0.001	0.2	10	1000	5	1200	10	0.75	7	100	0.8	Scenario1	1	324	41	2	0	2	248	0.041816277
1	0.001	0.2	10	1000	5	1200	10	0.75	7	100	0.2	Scenario1	1	583	46	8	0	0	226	0.10335781
3	0.001	0.2	10	1000	5	1200	10	0.75	7	100	0.8	Scenario1	1	325	41	2	0	2	248	0.041816277
2	0.001	0.2	10	1000	5	1200	10	0.75	7	100	0.5	Scenario1	1	509	65	5	0	0	238	0.060562359
1	0.001	0.2	10	1000	5	1200	10	0.75	7	100	0.2	Scenario1	1	584	48	8	0	0	226	0.10109101
3	0.001	0.2	10	1000	5	1200	10	0.75	7	100	0.8	Scenario1	1	326	41	2	0	2	248	0.041816277
2	0.001	0.2	10	1000	5	1200	10	0.75	7	100	0.5	Scenario1	1	510	64	6	0	0	238	0.070194638
3	0.001	0.2	10	1000	5	1200	10	0.75	7	100	0.8	Scenario1	1	327	41	2	0	2	248	0.041816277
1	0.001	0.2	10	1000	5	1200	10	0.75	7	100	0.2	Scenario1	1	585	46	10	0	0	226	0.114702339
3	0.001	0.2	10	1000	5	1200	10	0.75	7	100	0.8	Scenario1	1	328	39	1	0	2	251	0.023625676
2	0.001	0.2	10	1000	5	1200	10	0.75	7	100	0.5	Scenario1	1	511	64	6	0	0	238	0.070194638
1	0.001	0.2	10	1000	5	1200	10	0.75	7	100	0.2	Scenario1	1	586	45	11	0	0	226	0.119988221
3	0.001	0.2	10	1000	5	1200	10	0.75	7	100	0.8	Scenario1	1	329	39	1	0	2	251	0.023625676
3	0.001	0.2	10	1000	5	1200	10	0.75	7	100	0.8	Scenario1	1	330	39	1	0	2	251	0.023625676
1	0.001	0.2	10	1000	5	1200	10	0.75	7	100	0.2	Scenario1	1	587	45	11	0	0	226	0.119988221
2	0.001	0.2	10	1000	5	1200	10	0.75	7	100	0.5	Scenario1	1	512	64	6	0	0	238	0.070194638
3	0.001	0.2	10	1000	5	1200	10	0.75	7	100	0.8	Scenario1	1	331	39	1	0	2	251	0.023625676
1	0.001	0.2	10	1000	5	1200	10	0.75	7	100	0.2	Scenario1	1	588	45	11	0	0	228	0.119988221
3	0.001	0.2	10	1000	5	1200	10	0.75	7	100	0.8	Scenario1	1	332	39	1	0	2	251	0.023625676
2	0.001	0.2	10	1000	5	1200	10	0.75	7	100	0.5	Scenario1	1	513	63	6	0	0	239	0.070993493
3	0.001	0.2	10	1000	5	1200	10	0.75	7	100	0.8	Scenario1	1	333	39	1	0	2	251	0.023625676
1	0.001	0.2	10	1000	5	1200	10	0.75	7	100	0.2	Scenario1	1	589	43	12	0	0	230	0.125123175
2	0.001	0.2	10	1000	5	1200	10	0.75	7	100	0.5	Scenario1	1	514	63	6	0	0	239	0.070993493
3	0.001	0.2	10	1000	5	1200	10	0.75	7	100	0.8	Scenario1	1	334	37	1	0	2	253	0.024793019
1	0.001	0.2	10	1000	5	1200	10	0.75	7	100	0.2	Scenario1	1	590	43	11	0	0	231	0.121838484
3	0.001	0.2	10	1000	5	1200	10	0.75	7	100	0.8	Scenario1	1	335	37	1	0	2	253	0.024793019
2	0.001	0.2	10	1000	5	1200	10	0.75	7	100	0.5	Scenario1	1	515	61	6	0	0	241	0.072643531
3	0.001	0.2	10	1000	5	1200	10	0.75	7	100	0.8	Scenario1	1	336	37	1	0	2	253	0.024793019
1	0.001	0.2	10	1000	5	1200	10	0.75	7	100	0.2	Scenario1	1	591	43	10	0	0	232	0.117779181
3	0.001	0.2	10	1000	5	1200	10	0.75	7	100	0.8	Scenario1	1	337	38	0	0	2	253	0
2	0.001	0.2	10	1000	5	1200	10	0.75	7	100	0.5	Scenario1	1	516	61	6	0	0	241	0.072643531
1	0.001	0.2	10	1000	5	1200	10	0.75	7	100	0.2	Scenario1	1	592	38	12	0	0	235	0.128837715
3	0.001	0.2	10	1000	5	1200	10	0.75	7	100	0.8	Scenario1	1	338	38	0	0	2	253	0
1	0.001	0.2	10	1000	5	1200	10	0.75	7	100	0.2	Scenario1	1	593	37	12	0	0	236	0.129489142
3	0.001	0.2	10	1000	5	1200	10	0.75	7	100	0.8	Scenario1	1	339	38	0	0	2	253	0
2	0.001	0.2	10	1000	5	1200	10	0.75	7	100	0.5	Scenario1	1	517	61	6	0	0	241	0.072643531
3	0.001	0.2	10	1000	5	1200	10	0.75	7	100	0.8	Scenario1	1	340	36	0	0	2	255	0
1	0.001	0.2	10	1000	5	1200	10	0.75	7	100	0.2	Scenario1	1	594	37	13	0	0	236	0.131192952
3	0.001	0.2	10	1000	5	1200	10	0.75	7	100	0.8	Scenario1	1	341	36	0	0	2	255	0
2	0.001	0.2	10	1000	5	1200	10	0.75	7	100	0.5	Scenario1	1	518	62	5	0	0	241	0.062783511
1	0.001	0.2	10	1000	5	1200	10	0.75	7	100	0.2	Scenario1	1	595	34	15	0	0	237	0.132819036
3	0.001	0.2	10	1000	5	1200	10	0.75	7	100	0.8	Scenario1	1	342	36	0	0	2	255	0
1	0.001	0.2	10	1000	5	1200	10	0.75	7	100	0.2	Scenario1	1	596	36	16	0	0	237	0.1328823
3	0.001	0.2	10	1000	5	1200	10	0.75	7	100	0.8	Scenario1	1	343	36	0	0	2	255	0
2	0.001	0.2	10	1000	5	1200	10	0.75	7	100	0.5	Scenario1	1	519	61	5	0	0	242	0.06355908
3	0.001	0.2	10	1000	5	1200	10	0.75	7	100	0.8	Scenario1	1	344	34	1	0	2	256	0.026776475
1	0.001	0.2	10	1000	5	1200	10	0.75	7	100	0.2	Scenario1	1	597	38	15	0	0	237	0.132729242
3	0.001	0.2	10	1000	5	1200	10	0.75	7	100	0.8	Scenario1	1	345	34	1	0	2	256	0.026776475
2	0.001	0.2	10	1000	5	1200	10	0.75	7	100	0.5	Scenario1	1	520	61	5	0	0	242	0.06355908
3	0.001	0.2	10	1000	5	1200	10	0.75	7	100	0.8	Scenario1	1	346	34	1	0	2	256	0.026776475
1	0.001	0.2	10	1000	5	1200	10	0.75	7	100	0.2	Scenario1	1	598	39	15	0	0	237	0.132532153
3	0.001	0.2	10	1000	5	1200	10	0.75	7	100	0.8	Scenario1	1	347	31	1	0	2	259	0.02910278
2	0.001	0.2	10	1000	5	1200	10	0.75	7	100	0.5	Scenario1	1	521	62	4	0	0	242	0.052731254
1	0.001	0.2	10	1000	5	1200	10	0.75	7	100	0.2	Scenario1	1	599	45	13	0	0	238	0.126338749
3	0.001	0.2	10	1000	5	1200	10	0.75	7	100	0.8	Scenario1	1	348	31	1	0	2	259	0.02910278
3	0.001	0.2	10	1000	5	1200	10	0.75	7	100	0.8	Scenario1	1	349	31	1	0	2	259	0.02910278
2	0.001	0.2	10	1000	5	1200	10	0.75	7	100	0.5	Scenario1	1	522	62	4	0	0	242	0.052731254
1	0.001	0.2	10	1000	5	1200	10	0.75	7	100	0.2	Scenario1	1	600	44	13	0	0	239	0.127044313
3	0.001	0.2	10	1000	5	1200	10	0.75	7	100	0.8	Scenario1	1	350	31	1	0	2	259	0.02910278
3	0.001	0.2	10	1000	5	1200	10	0.75	7	100	0.8	Scenario1	1	351	30	1	0	2	260	0.029970104
2	0.001	0.2	10	1000	5	1200	10	0.75	7	100	0.5	Scenario1	1	523	63	3	0	0	242	0.040986846
1	0.001	0.2	10	1000	5	1200	10	0.75	7	100	0.2	Scenario1	1	601	47	13	0	0	239	0.124876184
3	0.001	0.2	10	1000	5	1200	10	0.75	7	100	0.8	Scenario1	1	352	29	1	0	2	261	0.030890325
3	0.001	0.2	10	1000	5	1200	10	0.75	7	100	0.8	Scenario1	1	353	29	1	0	2	261	0.030890325
2	0.001	0.2	10	1000	5	1200	10	0.75	7	100	0.5	Scenario1	1	524	63	3	0	0	242	0.040986846
3	0.001	0.2	10	1000	5	1200	10	0.75	7	100	0.8	Scenario1	1	354	25	1	0	2	265	0.035209148
1	0.001	0.2	10	1000	5	1200	10	0.75	7	100	0.2	Scenario1	1	602	51	11	0	0	239	0.114381217
3	0.001	0.2	10	1000	5	1200	10	0.75	7	100	0.8	Scenario1	1	355	25	1	0	2	265	0.035209148
3	0.001	0.2	10	1000	5	1200	10	0.75	7	100	0.8	Scenario1	1	356	25	1	0	2	265	0.035209148
2	0.001	0.2	10	1000	5	1200	10	0.75	7	100	0.5	Scenario1	1	525	64	2	0	0	242	0.028300444
1	0.001	0.2	10	1000	5	1200	10	0.75	7	100	0.2	Scenario1	1	603	54	10	0	0	239	0.10674007
3	0.001	0.2	10	1000	5	1200	10	0.75	7	100	0.8	Scenario1	1	357	25	1	0	2	265	0.035209148
3	0.001	0.2	10	1000	5	1200	10	0.75	7	100	0.8	Scenario1	1	358	25	1	0	2	265	0.035209148
2	0.001	0.2	10	1000	5	1200	10	0.75	7	100	0.5	Scenario1	1	526	65	1	0	0	242	0.014646633
3	0.001	0.2	10	1000	5	1200	10	0.75	7	100	0.8	Scenario1	1	359	25	1	0	2	265	0.035209148
1	0.001	0.2	10	1000	5	1200	10	0.75	7	100	0.2	Scenario1	1	604	56	9	0	0	239	0.099172218
3	0.001	0.2	10	1000	5	1200	10	0.75	7	100	0.8	Scenario1	1	360	25	1	0	2	265	0.035209148
3	0.001	0.2	10	1000	5	1200	10	0.75	7	100	0.8	Scenario1	1	361	25	1	0	2	265	0.035209148
2	0.001	0.2	10	1000	5	1200	10	0.75	7	100	0.5	Scenario1	1	527	65	1	0	0	242	0.014646633
1	0.001	0.2	10	1000	5	1200	10	0.75	7	100	0.2	Scenario1	1	605	56	8	0	0	241	0.09271878
3	0.001	0.2	10	1000	5	1200	10	0.75	7	100	0.8	Scenario1	1	362	25	1	0	2	265	0.035209148
3	0.001	0.2	10	1000	5	1200	10	0.75	7	100	0.8	Scenario1	1	363	25	1	0	2	265	0.035209148
3	0.001	0.2	10	1000	5	1200	10	0.75	7	100	0.8	Scenario1	1	364	23	1	0	2	267	0.037849696
2	0.001	0.2	10	1000	5	1200	10	0.75	7	100	0.5	Scenario1	1	528	65	1	0	0	242	0.014646633
1	0.001	0.2	10	1000	5	1200	10	0.75	7	100	0.2	Scenario1	1	606	55	9	0	0	242	0.100145519
3	0.001	0.2	10	1000	5	1200	10	0.75	7	100	0.8	Scenario1	1	365	23	1	0	2	267	0.037849696
3	0.001	0.2	10	1000	5	1200	10	0.75	7	100	0.8	Scenario1	1	366	23	1	0	2	267	0.037849696
2	0.001	0.2	10	1000	5	1200	10	0.75	7	100	0.5	Scenario1	1	529	65	1	0	0	242	0.014646633
3	0.001	0.2	10	1000	5	1200	10	0.75	7	100	0.8	Scenario1	1	367	23	1	0	2	267	0.037849696
1	0.001	0.2	10	1000	5	1200	10	0.75	7	100	0.2	Scenario1	1	607	54	10	0	0	242	0.10674007
3	0.001	0.2	10	1000	5	1200	10	0.75	7	100	0.8	Scenario1	1	368	23	1	0	2	267	0.037849696
3	0.001	0.2	10	1000	5	1200	10	0.75	7	100	0.8	Scenario1	1	369	23	1	0	2	267	0.037849696
2	0.001	0.2	10	1000	5	1200	10	0.75	7	100	0.5	Scenario1	1	530	65	1	0	0	242	0.014646633
3	0.001	0.2	10	1000	5	1200	10	0.75	7	100	0.8	Scenario1	1	370	23	1	0	2	267	0.037849696
1	0.001	0.2	10	1000	5	1200	10	0.75	7	100	0.2	Scenario1	1	608	54	11	0	0	242	0.111612616
3	0.001	0.2	10	1000	5	1200	10	0.75	7	100	0.8	Scenario1	1	371	23	1	0	2	267	0.037849696
3	0.001	0.2	10	1000	5	1200	10	0.75	7	100	0.8	Scenario1	1	372	23	1	0	2	267	0.037849696
2	0.001	0.2	10	1000	5	1200	10	0.75	7	100	0.5	Scenario1	1	531	64	2	0	0	242	0.028300444
1	0.001	0.2	10	1000	5	1200	10	0.75	7	100	0.2	Scenario1	1	609	55	11	0	0	242	0.11070099
3	0.001	0.2	10	1000	5	1200	10	0.75	7	100	0.8	Scenario1	1	373	23	1	0	2	267	0.037849696
3	0.001	0.2	10	1000	5	1200	10	0.75	7	100	0.8	Scenario1	1	374	23	1	0	2	267	0.037849696
3	0.001	0.2	10	1000	5	1200	10	0.75	7	100	0.8	Scenario1	1	375	21	2	0	2	268	0.07074422
2	0.001	0.2	10	1000	5	1200	10	0.75	7	100	0.5	Scenario1	1	532	62	2	0	0	244	0.029120887
1	0.001	0.2	10	1000	5	1200	10	0.75	7	100	0.2	Scenario1	1	610	57	10	0	0	243	0.103904243
3	0.001	0.2	10	1000	5	1200	10	0.75	7	100	0.8	Scenario1	1	376	21	2	0	2	268	0.07074422
3	0.001	0.2	10	1000	5	1200	10	0.75	7	100	0.8	Scenario1	1	377	20	2	0	2	269	0.073211007
3	0.001	0.2	10	1000	5	1200	10	0.75	7	100	0.8	Scenario1	1	378	20	2	0	2	269	0.073211007
2	0.001	0.2	10	1000	5	1200	10	0.75	7	100	0.5	Scenario1	1	533	62	2	0	0	244	0.029120887
3	0.001	0.2	10	1000	5	1200	10	0.75	7	100	0.8	Scenario1	1	379	20	2	0	2	269	0.073211007
1	0.001	0.2	10	1000	5	1200	10	0.75	7	100	0.2	Scenario1	1	611	56	12	0	0	244	0.114112497
3	0.001	0.2	10	1000	5	1200	10	0.75	7	100	0.8	Scenario1	1	380	19	3	0	2	269	0.097604229
3	0.001	0.2	10	1000	5	1200	10	0.75	7	100	0.8	Scenario1	1	381	19	3	0	2	269	0.097604229
2	0.001	0.2	10	1000	5	1200	10	0.75	7	100	0.5	Scenario1	1	534	62	2	0	0	244	0.029120887
3	0.001	0.2	10	1000	5	1200	10	0.75	7	100	0.8	Scenario1	1	382	19	3	0	2	269	0.097604229
1	0.001	0.2	10	1000	5	1200	10	0.75	7	100	0.2	Scenario1	1	612	58	11	0	0	244	0.108007942
3	0.001	0.2	10	1000	5	1200	10	0.75	7	100	0.8	Scenario1	1	383	19	3	0	2	269	0.097604229
3	0.001	0.2	10	1000	5	1200	10	0.75	7	100	0.8	Scenario1	1	384	19	2	0	2	270	0.075840328
2	0.001	0.2	10	1000	5	1200	10	0.75	7	100	0.5	Scenario1	1	535	62	2	0	0	244	0.029120887
3	0.001	0.2	10	1000	5	1200	10	0.75	7	100	0.8	Scenario1	1	385	19	2	0	2	270	0.075840328
3	0.001	0.2	10	1000	5	1200	10	0.75	7	100	0.8	Scenario1	1	386	14	3	0	2	274	0.112668876
1	0.001	0.2	10	1000	5	1200	10	0.75	7	100	0.2	Scenario1	1	613	56	13	0	0	244	0.117850557
3	0.001	0.2	10	1000	5	1200	10	0.75	7	100	0.8	Scenario1	1	387	14	3	0	2	274	0.112668876
3	0.001	0.2	10	1000	5	1200	10	0.75	7	100	0.8	Scenario1	1	388	14	3	0	2	274	0.112668876
2	0.001	0.2	10	1000	5	1200	10	0.75	7	100	0.5	Scenario1	1	536	62	2	0	0	244	0.029120887
3	0.001	0.2	10	1000	5	1200	10	0.75	7	100	0.8	Scenario1	1	389	14	3	0	2	274	0.112668876
3	0.001	0.2	10	1000	5	1200	10	0.75	7	100	0.8	Scenario1	1	390	15	3	0	2	274	0.109512951
1	0.001	0.2	10	1000	5	1200	10	0.75	7	100	0.2	Scenario1	1	614	57	14	0	0	244	0.12033128
3	0.001	0.2	10	1000	5	1200	10	0.75	7	100	0.8	Scenario1	1	391	15	3	0	2	274	0.109512951
2	0.001	0.2	10	1000	5	1200	10	0.75	7	100	0.5	Scenario1	1	537	62	2	0	0	244	0.029120887
3	0.001	0.2	10	1000	5	1200	10	0.75	7	100	0.8	Scenario1	1	392	15	3	0	2	274	0.109512951
3	0.001	0.2	10	1000	5	1200	10	0.75	7	100	0.8	Scenario1	1	393	15	3	0	2	274	0.109512951
3	0.001	0.2	10	1000	5	1200	10	0.75	7	100	0.8	Scenario1	1	394	15	3	0	2	274	0.109512951
1	0.001	0.2	10	1000	5	1200	10	0.75	7	100	0.2	Scenario1	1	615	60	12	0	0	244	0.110735859
3	0.001	0.2	10	1000	5	1200	10	0.75	7	100	0.8	Scenario1	1	395	16	3	0	2	274	0.10640385
2	0.001	0.2	10	1000	5	1200	10	0.75	7	100	0.5	Scenario1	1	538	62	2	0	0	244	0.029120887
3	0.001	0.2	10	1000	5	1200	10	0.75	7	100	0.8	Scenario1	1	396	17	3	0	2	274	0.103371808
3	0.001	0.2	10	1000	5	1200	10	0.75	7	100	0.8	Scenario1	1	397	20	2	0	2	274	0.073211007
3	0.001	0.2	10	1000	5	1200	10	0.75	7	100	0.8	Scenario1	1	398	21	3	0	2	274	0.092275766
2	0.001	0.2	10	1000	5	1200	10	0.75	7	100	0.5	Scenario1	1	539	61	2	0	0	245	0.02954911
1	0.001	0.2	10	1000	5	1200	10	0.75	7	100	0.2	Scenario1	1	616	63	11	0	0	244	0.103681495
3	0.001	0.2	10	1000	5	1200	10	0.75	7	100	0.8	Scenario1	1	399	19	4	0	2	276	0.112359402
3	0.001	0.2	10	1000	5	1200	10	0.75	7	100	0.8	Scenario1	1	400	21	4	0	2	276	0.107551475
3	0.001	0.2	10	1000	5	1200	10	0.75	7	100	0.8	Scenario1	1	401	24	4	0	2	276	0.100704558
2	0.001	0.2	10	1000	5	1200	10	0.75	7	100	0.5	Scenario1	1	540	61	2	0	0	245	0.02954911
1	0.001	0.2	10	1000	5	1200	10	0.75	7	100	0.2	Scenario1	1	617	66	8	0	0	245	0.083747785
3	0.001	0.2	10	1000	5	1200	10	0.75	7	100	0.8	Scenario1	1	402	26	4	0	2	276	0.096449723
3	0.001	0.2	10	1000	5	1200	10	0.75	7	100	0.8	Scenario1	1	403	26	4	0	2	276	0.096449723
2	0.001	0.2	10	1000	5	1200	10	0.75	7	100	0.5	Scenario1	1	541	61	2	0	0	245	0.02954911
3	0.001	0.2	10	1000	5	1200	10	0.75	7	100	0.8	Scenario1	1	404	29	4	0	2	276	0.090558089
1	0.001	0.2	10	1000	5	1200	10	0.75	7	100	0.2	Scenario1	1	618	66	7	0	0	246	0.076586644
3	0.001	0.2	10	1000	5	1200	10	0.75	7	100	0.8	Scenario1	1	405	31	4	0	2	276	0.086948041
2	0.001	0.2	10	1000	5	1200	10	0.75	7	100	0.5	Scenario1	1	542	61	2	0	0	245	0.02954911
3	0.001	0.2	10	1000	5	1200	10	0.75	7	100	0.8	Scenario1	1	406	32	4	0	2	276	0.085233555
1	0.001	0.2	10	1000	5	1200	10	0.75	7	100	0.2	Scenario1	1	619	68	7	0	0	246	0.07502172
3	0.001	0.2	10	1000	5	1200	10	0.75	7	100	0.8	Scenario1	1	407	30	3	0	2	280	0.073356597
2	0.001	0.2	10	1000	5	1200	10	0.75	7	100	0.5	Scenario1	1	543	61	2	0	0	245	0.02954911
3	0.001	0.2	10	1000	5	1200	10	0.75	7	100	0.8	Scenario1	1	408	31	3	0	2	280	0.071682279
3	0.001	0.2	10	1000	5	1200	10	0.75	7	100	0.8	Scenario1	1	409	31	3	0	2	280	0.071682279
1	0.001	0.2	10	1000	5	1200	10	0.75	7	100	0.2	Scenario1	1	620	67	8	0	0	246	0.08293386
2	0.001	0.2	10	1000	5	1200	10	0.75	7	100	0.5	Scenario1	1	544	61	2	0	0	245	0.02954911
3	0.001	0.2	10	1000	5	1200	10	0.75	7	100	0.8	Scenario1	1	410	32	2	0	2	280	0.051340934
3	0.001	0.2	10	1000	5	1200	10	0.75	7	100	0.8	Scenario1	1	411	34	1	0	2	280	0.026776475
2	0.001	0.2	10	1000	5	1200	10	0.75	7	100	0.5	Scenario1	1	545	61	2	0	0	245	0.02954911
1	0.001	0.2	10	1000	5	1200	10	0.75	7	100	0.2	Scenario1	1	621	67	9	0	0	246	0.089372409
3	0.001	0.2	10	1000	5	1200	10	0.75	7	100	0.8	Scenario1	1	412	34	2	0	2	280	0.048874731
3	0.001	0.2	10	1000	5	1200	10	0.75	7	100	0.8	Scenario1	1	413	33	3	0	2	280	0.068539343
2	0.001	0.2	10	1000	5	1200	10	0.75	7	100	0.5	Scenario1	1	546	61	2	0	0	245	0.02954911
3	0.001	0.2	10	1000	5	1200	10	0.75	7	100	0.8	Scenario1	1	414	34	3	0	2	280	0.067063322
1	0.001	0.2	10	1000	5	1200	10	0.75	7	100	0.2	Scenario1	1	622	67	9	0	0	246	0.089372409
3	0.001	0.2	10	1000	5	1200	10	0.75	7	100	0.8	Scenario1	1	415	32	3	0	2	284	0.070077796
2	0.001	0.2	10	1000	5	1200	10	0.75	7	100	0.5	Scenario1	1	547	61	2	0	0	245	0.02954911
3	0.001	0.2	10	1000	5	1200	10	0.75	7	100	0.8	Scenario1	1	416	33	3	0	2	284	0.068539343
1	0.001	0.2	10	1000	5	1200	10	0.75	7	100	0.2	Scenario1	1	623	68	10	0	0	246	0.09435932
2	0.001	0.2	10	1000	5	1200	10	0.75	7	100	0.5	Scenario1	1	548	60	3	0	0	245	0.042719835
3	0.001	0.2	10	1000	5	1200	10	0.75	7	100	0.8	Scenario1	1	417	34	2	0	2	284	0.048874731
3	0.001	0.2	10	1000	5	1200	10	0.75	7	100	0.8	Scenario1	1	418	34	2	0	2	284	0.048874731
2	0.001	0.2	10	1000	5	1200	10	0.75	7	100	0.5	Scenario1	1	549	60	3	0	0	245	0.042719835
3	0.001	0.2	10	1000	5	1200	10	0.75	7	100	0.8	Scenario1	1	419	35	2	0	2	284	0.047726637
1	0.001	0.2	10	1000	5	1200	10	0.75	7	100	0.2	Scenario1	1	624	69	9	0	0	246	0.087762136
3	0.001	0.2	10	1000	5	1200	10	0.75	7	100	0.8	Scenario1	1	420	36	2	0	2	284	0.046630254
2	0.001	0.2	10	1000	5	1200	10	0.75	7	100	0.5	Scenario1	1	550	60	3	0	0	245	0.042719835
3	0.001	0.2	10	1000	5	1200	10	0.75	7	100	0.8	Scenario1	1	421	36	2	0	2	284	0.046630254
1	0.001	0.2	10	1000	5	1200	10	0.75	7	100	0.2	Scenario1	1	625	72	7	0	0	246	0.072064013
3	0.001	0.2	10	1000	5	1200	10	0.75	7	100	0.8	Scenario1	1	422	36	2	0	2	285	0.046630254
2	0.001	0.2	10	1000	5	1200	10	0.75	7	100	0.5	Scenario1	1	551	59	3	0	0	246	0.043330078
3	0.001	0.2	10	1000	5	1200	10	0.75	7	100	0.8	Scenario1	1	423	37	3	0	2	285	0.062976923
1	0.001	0.2	10	1000	5	1200	10	0.75	7	100	0.2	Scenario1	1	626	73	9	0	0	246	0.084688343
2	0.001	0.2	10	1000	5	1200	10	0.75	7	100	0.5	Scenario1	1	552	59	3	0	0	246	0.043330078
3	0.001	0.2	10	1000	5	1200	10	0.75	7	100	0.8	Scenario1	1	424	37	3	0	2	285	0.062976923
3	0.001	0.2	10	1000	5	1200	10	0.75	7	100	0.8	Scenario1	1	425	38	3	0	2	285	0.061718671
2	0.001	0.2	10	1000	5	1200	10	0.75	7	100	0.5	Scenario1	1	553	58	4	0	0	246	0.055607703
1	0.001	0.2	10	1000	5	1200	10	0.75	7	100	0.2	Scenario1	1	627	73	9	0	0	246	0.084688343
3	0.001	0.2	10	1000	5	1200	10	0.75	7	100	0.8	Scenario1	1	426	37	5	0	2	285	0.089541041
3	0.001	0.2	10	1000	5	1200	10	0.75	7	100	0.8	Scenario1	1	427	36	5	0	2	286	0.091031475
2	0.001	0.2	10	1000	5	1200	10	0.75	7	100	0.5	Scenario1	1	554	58	4	0	0	246	0.055607703
3	0.001	0.2	10	1000	5	1200	10	0.75	7	100	0.8	Scenario1	1	428	36	6	0	2	286	0.100964463
1	0.001	0.2	10	1000	5	1200	10	0.75	7	100	0.2	Scenario1	1	628	73	9	0	0	246	0.084688343
2	0.001	0.2	10	1000	5	1200	10	0.75	7	100	0.5	Scenario1	1	555	56	5	0	0	247	0.067728638
3	0.001	0.2	10	1000	5	1200	10	0.75	7	100	0.8	Scenario1	1	429	33	6	0	2	289	0.105534914
3	0.001	0.2	10	1000	5	1200	10	0.75	7	100	0.8	Scenario1	1	430	34	6	0	2	289	0.103982745
2	0.001	0.2	10	1000	5	1200	10	0.75	7	100	0.5	Scenario1	1	556	54	4	0	0	250	0.058805853
1	0.001	0.2	10	1000	5	1200	10	0.75	7	100	0.2	Scenario1	1	629	75	10	0	0	246	0.088984053
3	0.001	0.2	10	1000	5	1200	10	0.75	7	100	0.8	Scenario1	1	431	33	7	0	2	289	0.113306862
2	0.001	0.2	10	1000	5	1200	10	0.75	7	100	0.5	Scenario1	1	557	40	3	0	0	265	0.059341855
3	0.001	0.2	10	1000	5	1200	10	0.75	7	100	0.8	Scenario1	1	432	33	7	0	2	289	0.113306862
2	0.001	0.2	10	1000	5	1200	10	0.75	7	100	0.5	Scenario1	1	558	35	5	0	0	269	0.092563237
3	0.001	0.2	10	1000	5	1200	10	0.75	7	100	0.8	Scenario1	1	433	33	7	0	2	289	0.113306862
1	0.001	0.2	10	1000	5	1200	10	0.75	7	100	0.2	Scenario1	1	630	78	10	0	0	247	0.086836913
2	0.001	0.2	10	1000	5	1200	10	0.75	7	100	0.5	Scenario1	1	559	31	4	0	0	274	0.086948041
3	0.001	0.2	10	1000	5	1200	10	0.75	7	100	0.8	Scenario1	1	434	33	7	0	2	289	0.113306862
2	0.001	0.2	10	1000	5	1200	10	0.75	7	100	0.5	Scenario1	1	560	29	4	0	0	276	0.090558089
3	0.001	0.2	10	1000	5	1200	10	0.75	7	100	0.8	Scenario1	1	435	34	6	0	2	289	0.103982745
2	0.001	0.2	10	1000	5	1200	10	0.75	7	100	0.5	Scenario1	1	561	29	4	0	0	276	0.090558089
3	0.001	0.2	10	1000	5	1200	10	0.75	7	100	0.8	Scenario1	1	436	33	5	0	2	292	0.095753607
1	0.001	0.2	10	1000	5	1200	10	0.75	7	100	0.2	Scenario1	1	631	78	10	0	0	248	0.086836913
2	0.001	0.2	10	1000	5	1200	10	0.75	7	100	0.5	Scenario1	1	562	29	4	0	0	277	0.090558089
3	0.001	0.2	10	1000	5	1200	10	0.75	7	100	0.8	Scenario1	1	437	34	4	0	2	292	0.081975913
2	0.001	0.2	10	1000	5	1200	10	0.75	7	100	0.5	Scenario1	1	563	29	4	0	0	277	0.090558089
3	0.001	0.2	10	1000	5	1200	10	0.75	7	100	0.8	Scenario1	1	438	35	3	0	2	292	0.065646341
2	0.001	0.2	10	1000	5	1200	10	0.75	7	100	0.5	Scenario1	1	564	31	4	0	0	277	0.086948041
3	0.001	0.2	10	1000	5	1200	10	0.75	7	100	0.8	Scenario1	1	439	35	3	0	2	292	0.065646341
1	0.001	0.2	10	1000	5	1200	10	0.75	7	100	0.2	Scenario1	1	632	81	7	0	0	249	0.066152022
2	0.001	0.2	10	1000	5	1200	10	0.75	7	100	0.5	Scenario1	1	565	30	4	0	0	278	0.088722275
3	0.001	0.2	10	1000	5	1200	10	0.75	7	100	0.8	Scenario1	1	440	36	2	0	2	292	0.046630254
2	0.001	0.2	10	1000	5	1200	10	0.75	7	100	0.5	Scenario1	1	566	29	5	0	0	279	0.102649471
3	0.001	0.2	10	1000	5	1200	10	0.75	7	100	0.8	Scenario1	1	441	37	1	0	2	292	0.024793019
2	0.001	0.2	10	1000	5	1200	10	0.75	7	100	0.5	Scenario1	1	567	29	5	0	0	279	0.102649471
3	0.001	0.2	10	1000	5	1200	10	0.75	7	100	0.8	Scenario1	1	442	37	1	0	2	292	0.024793019
1	0.001	0.2	10	1000	5	1200	10	0.75	7	100	0.2	Scenario1	1	633	81	7	0	0	249	0.066152022
2	0.001	0.2	10	1000	5	1200	10	0.75	7	100	0.5	Scenario1	1	568	29	5	0	0	279	0.102649471
3	0.001	0.2	10	1000	5	1200	10	0.75	7	100	0.8	Scenario1	1	443	36	1	0	2	293	0.025420847
2	0.001	0.2	10	1000	5	1200	10	0.75	7	100	0.5	Scenario1	1	569	31	3	0	0	279	0.071682279
2	0.001	0.2	10	1000	5	1200	10	0.75	7	100	0.5	Scenario1	1	570	30	4	0	0	280	0.088722275
3	0.001	0.2	10	1000	5	1200	10	0.75	7	100	0.8	Scenario1	1	444	36	1	0	2	293	0.025420847
2	0.001	0.2	10	1000	5	1200	10	0.75	7	100	0.5	Scenario1	1	571	30	4	0	0	280	0.088722275
1	0.001	0.2	10	1000	5	1200	10	0.75	7	100	0.2	Scenario1	1	634	81	7	0	0	250	0.066152022
3	0.001	0.2	10	1000	5	1200	10	0.75	7	100	0.8	Scenario1	1	445	36	1	0	2	293	0.025420847
2	0.001	0.2	10	1000	5	1200	10	0.75	7	100	0.5	Scenario1	1	572	30	4	0	0	280	0.088722275
3	0.001	0.2	10	1000	5	1200	10	0.75	7	100	0.8	Scenario1	1	446	36	1	0	2	293	0.025420847
2	0.001	0.2	10	1000	5	1200	10	0.75	7	100	0.5	Scenario1	1	573	31	3	0	0	280	0.071682279
3	0.001	0.2	10	1000	5	1200	10	0.75	7	100	0.8	Scenario1	1	447	36	1	0	2	293	0.025420847
1	0.001	0.2	10	1000	5	1200	10	0.75	7	100	0.2	Scenario1	1	635	80	9	0	0	250	0.07974726
2	0.001	0.2	10	1000	5	1200	10	0.75	7	100	0.5	Scenario1	1	574	31	5	0	0	280	0.099115943
3	0.001	0.2	10	1000	5	1200	10	0.75	7	100	0.8	Scenario1	1	448	35	2	0	2	293	0.047726637
2	0.001	0.2	10	1000	5	1200	10	0.75	7	100	0.5	Scenario1	1	575	31	5	0	0	280	0.099115943
3	0.001	0.2	10	1000	5	1200	10	0.75	7	100	0.8	Scenario1	1	449	35	2	0	2	293	0.047726637
2	0.001	0.2	10	1000	5	1200	10	0.75	7	100	0.5	Scenario1	1	576	31	6	0	0	280	0.108718284
3	0.001	0.2	10	1000	5	1200	10	0.75	7	100	0.8	Scenario1	1	450	35	2	0	2	293	0.047726637
1	0.001	0.2	10	1000	5	1200	10	0.75	7	100	0.2	Scenario1	1	636	82	8	0	0	250	0.072255988
2	0.001	0.2	10	1000	5	1200	10	0.75	7	100	0.5	Scenario1	1	577	31	6	0	0	280	0.108718284
3	0.001	0.2	10	1000	5	1200	10	0.75	7	100	0.8	Scenario1	1	451	34	3	0	2	293	0.067063322
2	0.001	0.2	10	1000	5	1200	10	0.75	7	100	0.5	Scenario1	1	578	30	6	0	0	281	0.110345085
3	0.001	0.2	10	1000	5	1200	10	0.75	7	100	0.8	Scenario1	1	452	34	3	0	2	293	0.067063322
2	0.001	0.2	10	1000	5	1200	10	0.75	7	100	0.5	Scenario1	1	579	32	5	0	0	282	0.097413192
3	0.001	0.2	10	1000	5	1200	10	0.75	7	100	0.8	Scenario1	1	453	34	3	0	2	293	0.067063322
1	0.001	0.2	10	1000	5	1200	10	0.75	7	100	0.2	Scenario1	1	637	82	8	0	0	251	0.072255988
2	0.001	0.2	10	1000	5	1200	10	0.75	7	100	0.5	Scenario1	1	580	34	5	0	0	282	0.094137083
3	0.001	0.2	10	1000	5	1200	10	0.75	7	100	0.8	Scenario1	1	454	34	3	0	2	293	0.067063322
2	0.001	0.2	10	1000	5	1200	10	0.75	7	100	0.5	Scenario1	1	581	34	5	0	0	282	0.094137083
3	0.001	0.2	10	1000	5	1200	10	0.75	7	100	0.8	Scenario1	1	455	35	2	0	2	293	0.047726637
2	0.001	0.2	10	1000	5	1200	10	0.75	7	100	0.5	Scenario1	1	582	35	4	0	0	283	0.080428667
3	0.001	0.2	10	1000	5	1200	10	0.75	7	100	0.8	Scenario1	1	456	35	2	0	2	293	0.047726637
1	0.001	0.2	10	1000	5	1200	10	0.75	7	100	0.2	Scenario1	1	638	78	11	0	0	253	0.092079373
2	0.001	0.2	10	1000	5	1200	10	0.75	7	100	0.5	Scenario1	1	583	36	3	0	0	284	0.064285208
3	0.001	0.2	10	1000	5	1200	10	0.75	7	100	0.8	Scenario1	1	457	35	2	0	2	293	0.047726637
2	0.001	0.2	10	1000	5	1200	10	0.75	7	100	0.5	Scenario1	1	584	37	2	0	0	285	0.045582249
3	0.001	0.2	10	1000	5	1200	10	0.75	7	100	0.8	Scenario1	1	458	35	2	0	2	293	0.047726637
1	0.001	0.2	10	1000	5	1200	10	0.75	7	100	0.2	Scenario1	1	639	80	10	0	0	253	0.085454965
2	0.001	0.2	10	1000	5	1200	10	0.75	7	100	0.5	Scenario1	1	585	37	2	0	0	286	0.045582249
3	0.001	0.2	10	1000	5	1200	10	0.75	7	100	0.8	Scenario1	1	459	36	1	0	2	293	0.025420847
3	0.001	0.2	10	1000	5	1200	10	0.75	7	100	0.8	Scenario1	1	460	36	1	0	2	293	0.025420847
2	0.001	0.2	10	1000	5	1200	10	0.75	7	100	0.5	Scenario1	1	586	35	2	0	0	288	0.047726637
3	0.001	0.2	10	1000	5	1200	10	0.75	7	100	0.8	Scenario1	1	461	36	1	0	2	293	0.025420847
2	0.001	0.2	10	1000	5	1200	10	0.75	7	100	0.5	Scenario1	1	587	34	2	0	0	289	0.048874731
1	0.001	0.2	10	1000	5	1200	10	0.75	7	100	0.2	Scenario1	1	640	80	9	0	0	255	0.07974726
3	0.001	0.2	10	1000	5	1200	10	0.75	7	100	0.8	Scenario1	1	462	36	1	0	2	293	0.025420847
2	0.001	0.2	10	1000	5	1200	10	0.75	7	100	0.5	Scenario1	1	588	34	2	0	0	289	0.048874731
3	0.001	0.2	10	1000	5	1200	10	0.75	7	100	0.8	Scenario1	1	463	36	1	0	2	293	0.025420847
2	0.001	0.2	10	1000	5	1200	10	0.75	7	100	0.5	Scenario1	1	589	35	1	0	0	289	0.026081142
3	0.001	0.2	10	1000	5	1200	10	0.75	7	100	0.8	Scenario1	1	464	36	1	0	2	293	0.025420847
2	0.001	0.2	10	1000	5	1200	10	0.75	7	100	0.5	Scenario1	1	590	35	1	0	0	289	0.026081142
1	0.001	0.2	10	1000	5	1200	10	0.75	7	100	0.2	Scenario1	1	641	79	9	0	0	256	0.080420969
3	0.001	0.2	10	1000	5	1200	10	0.75	7	100	0.8	Scenario1	1	465	36	1	0	2	293	0.025420847
2	0.001	0.2	10	1000	5	1200	10	0.75	7	100	0.5	Scenario1	1	591	34	3	0	0	289	0.067063322
3	0.001	0.2	10	1000	5	1200	10	0.75	7	100	0.8	Scenario1	1	466	36	1	0	2	293	0.025420847
2	0.001	0.2	10	1000	5	1200	10	0.75	7	100	0.5	Scenario1	1	592	31	4	0	0	291	0.086948041
2	0.001	0.2	10	1000	5	1200	10	0.75	7	100	0.5	Scenario1	1	593	30	4	0	0	292	0.088722275
3	0.001	0.2	10	1000	5	1200	10	0.75	7	100	0.8	Scenario1	1	467	36	1	0	2	293	0.025420847
1	0.001	0.2	10	1000	5	1200	10	0.75	7	100	0.2	Scenario1	1	642	76	11	0	0	257	0.093505811
2	0.001	0.2	10	1000	5	1200	10	0.75	7	100	0.5	Scenario1	1	594	29	5	0	0	292	0.102649471
3	0.001	0.2	10	1000	5	1200	10	0.75	7	100	0.8	Scenario1	1	468	36	1	0	2	293	0.025420847
2	0.001	0.2	10	1000	5	1200	10	0.75	7	100	0.5	Scenario1	1	595	30	4	0	0	292	0.088722275
3	0.001	0.2	10	1000	5	1200	10	0.75	7	100	0.8	Scenario1	1	469	36	1	0	2	293	0.025420847
2	0.001	0.2	10	1000	5	1200	10	0.75	7	100	0.5	Scenario1	1	596	30	4	0	0	292	0.088722275
1	0.001	0.2	10	1000	5	1200	10	0.75	7	100	0.2	Scenario1	1	643	75	12	0	0	258	0.099005795
3	0.001	0.2	10	1000	5	1200	10	0.75	7	100	0.8	Scenario1	1	470	36	1	0	2	293	0.025420847
2	0.001	0.2	10	1000	5	1200	10	0.75	7	100	0.5	Scenario1	1	597	29	4	0	0	293	0.090558089
3	0.001	0.2	10	1000	5	1200	10	0.75	7	100	0.8	Scenario1	1	471	36	1	0	2	293	0.025420847
2	0.001	0.2	10	1000	5	1200	10	0.75	7	100	0.5	Scenario1	1	598	29	4	0	0	293	0.090558089
3	0.001	0.2	10	1000	5	1200	10	0.75	7	100	0.8	Scenario1	1	472	36	1	0	2	293	0.025420847
2	0.001	0.2	10	1000	5	1200	10	0.75	7	100	0.5	Scenario1	1	599	29	4	0	0	293	0.090558089
1	0.001	0.2	10	1000	5	1200	10	0.75	7	100	0.2	Scenario1	1	644	75	12	0	0	258	0.099005795
3	0.001	0.2	10	1000	5	1200	10	0.75	7	100	0.8	Scenario1	1	473	35	2	0	2	293	0.047726637
2	0.001	0.2	10	1000	5	1200	10	0.75	7	100	0.5	Scenario1	1	600	28	4	0	0	294	0.092457116
3	0.001	0.2	10	1000	5	1200	10	0.75	7	100	0.8	Scenario1	1	474	35	2	0	2	293	0.047726637
2	0.001	0.2	10	1000	5	1200	10	0.75	7	100	0.5	Scenario1	1	601	30	4	0	0	294	0.088722275
3	0.001	0.2	10	1000	5	1200	10	0.75	7	100	0.8	Scenario1	1	475	36	1	0	2	293	0.025420847
2	0.001	0.2	10	1000	5	1200	10	0.75	7	100	0.5	Scenario1	1	602	30	4	0	0	294	0.088722275
1	0.001	0.2	10	1000	5	1200	10	0.75	7	100	0.2	Scenario1	1	645	76	12	0	0	258	0.09828515
3	0.001	0.2	10	1000	5	1200	10	0.75	7	100	0.8	Scenario1	1	476	35	1	0	2	294	0.026081142
2	0.001	0.2	10	1000	5	1200	10	0.75	7	100	0.5	Scenario1	1	603	30	4	0	0	294	0.088722275
3	0.001	0.2	10	1000	5	1200	10	0.75	7	100	0.8	Scenario1	1	477	35	1	0	2	294	0.026081142
2	0.001	0.2	10	1000	5	1200	10	0.75	7	100	0.5	Scenario1	1	604	30	3	0	0	295	0.073356597
3	0.001	0.2	10	1000	5	1200	10	0.75	7	100	0.8	Scenario1	1	478	35	1	0	2	294	0.026081142
2	0.001	0.2	10	1000	5	1200	10	0.75	7	100	0.5	Scenario1	1	605	30	3	0	0	295	0.073356597
1	0.001	0.2	10	1000	5	1200	10	0.75	7	100	0.2	Scenario1	1	646	77	11	0	0	258	0.09278808
3	0.001	0.2	10	1000	5	1200	10	0.75	7	100	0.8	Scenario1	1	479	35	1	0	2	294	0.026081142
2	0.001	0.2	10	1000	5	1200	10	0.75	7	100	0.5	Scenario1	1	606	30	3	0	0	295	0.073356597
3	0.001	0.2	10	1000	5	1200	10	0.75	7	100	0.8	Scenario1	1	480	35	1	0	2	294	0.026081142
2	0.001	0.2	10	1000	5	1200	10	0.75	7	100	0.5	Scenario1	1	607	30	3	0	0	296	0.073356597
2	0.001	0.2	10	1000	5	1200	10	0.75	7	100	0.5	Scenario1	1	608	29	3	0	0	297	0.07510476
1	0.001	0.2	10	1000	5	1200	10	0.75	7	100	0.2	Scenario1	1	647	77	11	0	0	259	0.09278808
3	0.001	0.2	10	1000	5	1200	10	0.75	7	100	0.8	Scenario1	1	481	35	1	0	2	294	0.026081142
2	0.001	0.2	10	1000	5	1200	10	0.75	7	100	0.5	Scenario1	1	609	30	2	0	0	297	0.054062174
3	0.001	0.2	10	1000	5	1200	10	0.75	7	100	0.8	Scenario1	1	482	35	1	0	2	294	0.026081142
2	0.001	0.2	10	1000	5	1200	10	0.75	7	100	0.5	Scenario1	1	610	32	2	0	0	297	0.051340934
3	0.001	0.2	10	1000	5	1200	10	0.75	7	100	0.8	Scenario1	1	483	35	1	0	2	294	0.026081142
1	0.001	0.2	10	1000	5	1200	10	0.75	7	100	0.2	Scenario1	1	648	76	12	0	0	260	0.09828515
2	0.001	0.2	10	1000	5	1200	10	0.75	7	100	0.5	Scenario1	1	611	32	2	0	0	297	0.051340934
3	0.001	0.2	10	1000	5	1200	10	0.75	7	100	0.8	Scenario1	1	484	35	1	0	2	294	0.026081142
2	0.001	0.2	10	1000	5	1200	10	0.75	7	100	0.5	Scenario1	1	612	33	2	0	0	298	0.050078174
3	0.001	0.2	10	1000	5	1200	10	0.75	7	100	0.8	Scenario1	1	485	35	1	0	2	294	0.026081142
2	0.001	0.2	10	1000	5	1200	10	0.75	7	100	0.5	Scenario1	1	613	34	2	0	0	298	0.048874731
3	0.001	0.2	10	1000	5	1200	10	0.75	7	100	0.8	Scenario1	1	486	35	1	0	2	294	0.026081142
1	0.001	0.2	10	1000	5	1200	10	0.75	7	100	0.2	Scenario1	1	649	74	13	0	0	261	0.104053596
2	0.001	0.2	10	1000	5	1200	10	0.75	7	100	0.5	Scenario1	1	614	36	2	0	0	298	0.046630254
3	0.001	0.2	10	1000	5	1200	10	0.75	7	100	0.8	Scenario1	1	487	34	1	0	2	295	0.026776475
3	0.001	0.2	10	1000	5	1200	10	0.75	7	100	0.8	Scenario1	1	488	34	1	0	2	295	0.026776475
2	0.001	0.2	10	1000	5	1200	10	0.75	7	100	0.5	Scenario1	1	615	37	2	0	0	298	0.045582249
3	0.001	0.2	10	1000	5	1200	10	0.75	7	100	0.8	Scenario1	1	489	34	1	0	2	295	0.026776475
1	0.001	0.2	10	1000	5	1200	10	0.75	7	100	0.2	Scenario1	1	650	74	13	0	0	262	0.104053596
2	0.001	0.2	10	1000	5	1200	10	0.75	7	100	0.5	Scenario1	1	616	36	2	0	0	299	0.046630254
3	0.001	0.2	10	1000	5	1200	10	0.75	7	100	0.8	Scenario1	1	490	34	1	0	2	295	0.026776475
2	0.001	0.2	10	1000	5	1200	10	0.75	7	100	0.5	Scenario1	1	617	36	2	0	0	299	0.046630254
3	0.001	0.2	10	1000	5	1200	10	0.75	7	100	0.8	Scenario1	1	491	34	1	0	2	295	0.026776475
2	0.001	0.2	10	1000	5	1200	10	0.75	7	100	0.5	Scenario1	1	618	36	1	0	0	300	0.025420847
1	0.001	0.2	10	1000	5	1200	10	0.75	7	100	0.2	Scenario1	1	651	76	10	0	0	264	0.088258255
3	0.001	0.2	10	1000	5	1200	10	0.75	7	100	0.8	Scenario1	1	492	34	1	0	2	295	0.026776475
2	0.001	0.2	10	1000	5	1200	10	0.75	7	100	0.5	Scenario1	1	619	35	2	0	0	301	0.047726637
3	0.001	0.2	10	1000	5	1200	10	0.75	7	100	0.8	Scenario1	1	493	34	1	0	2	295	0.026776475
2	0.001	0.2	10	1000	5	1200	10	0.75	7	100	0.5	Scenario1	1	620	36	2	0	0	301	0.046630254
3	0.001	0.2	10	1000	5	1200	10	0.75	7	100	0.8	Scenario1	1	494	34	1	0	2	295	0.026776475
1	0.001	0.2	10	1000	5	1200	10	0.75	7	100	0.2	Scenario1	1	652	73	12	0	0	265	0.100470914
2	0.001	0.2	10	1000	5	1200	10	0.75	7	100	0.5	Scenario1	1	621	36	2	0	0	301	0.046630254
3	0.001	0.2	10	1000	5	1200	10	0.75	7	100	0.8	Scenario1	1	495	34	1	0	2	295	0.026776475
3	0.001	0.2	10	1000	5	1200	10	0.75	7	100	0.8	Scenario1	1	496	34	1	0	2	295	0.026776475
2	0.001	0.2	10	1000	5	1200	10	0.75	7	100	0.5	Scenario1	1	622	35	4	0	0	301	0.080428667
3	0.001	0.2	10	1000	5	1200	10	0.75	7	100	0.8	Scenario1	1	497	34	1	0	2	295	0.026776475
2	0.001	0.2	10	1000	5	1200	10	0.75	7	100	0.5	Scenario1	1	623	35	4	0	0	301	0.080428667
1	0.001	0.2	10	1000	5	1200	10	0.75	7	100	0.2	Scenario1	1	653	73	13	0	0	265	0.104774916
3	0.001	0.2	10	1000	5	1200	10	0.75	7	100	0.8	Scenario1	1	498	34	1	0	2	295	0.026776475
2	0.001	0.2	10	1000	5	1200	10	0.75	7	100	0.5	Scenario1	1	624	36	6	0	0	301	0.100964463
3	0.001	0.2	10	1000	5	1200	10	0.75	7	100	0.8	Scenario1	1	499	34	1	0	2	295	0.026776475
2	0.001	0.2	10	1000	5	1200	10	0.75	7	100	0.5	Scenario1	1	625	33	7	0	0	303	0.113306862
3	0.001	0.2	10	1000	5	1200	10	0.75	7	100	0.8	Scenario1	1	500	34	1	0	2	295	0.026776475
1	0.001	0.2	10	1000	5	1200	10	0.75	7	100	0.2	Scenario1	1	654	72	11	0	0	268	0.096468468
2	0.001	0.2	10	1000	5	1200	10	0.75	7	100	0.5	Scenario1	1	626	31	9	0	0	303	0.126130043
3	0.001	0.2	10	1000	5	1200	10	0.75	7	100	0.8	Scenario1	1	501	34	1	0	2	295	0.026776475
2	0.001	0.2	10	1000	5	1200	10	0.75	7	100	0.5	Scenario1	1	627	32	8	0	0	303	0.120650868
3	0.001	0.2	10	1000	5	1200	10	0.75	7	100	0.8	Scenario1	1	502	34	1	0	2	295	0.026776475
1	0.001	0.2	10	1000	5	1200	10	0.75	7	100	0.2	Scenario1	1	655	72	11	0	0	269	0.096468468
2	0.001	0.2	10	1000	5	1200	10	0.75	7	100	0.5	Scenario1	1	628	37	5	0	0	305	0.089541041
3	0.001	0.2	10	1000	5	1200	10	0.75	7	100	0.8	Scenario1	1	503	34	1	0	2	295	0.026776475
3	0.001	0.2	10	1000	5	1200	10	0.75	7	100	0.8	Scenario1	1	504	34	1	0	2	295	0.026776475
2	0.001	0.2	10	1000	5	1200	10	0.75	7	100	0.5	Scenario1	1	629	37	5	0	0	305	0.089541041
3	0.001	0.2	10	1000	5	1200	10	0.75	7	100	0.8	Scenario1	1	505	34	1	0	2	295	0.026776475
1	0.001	0.2	10	1000	5	1200	10	0.75	7	100	0.2	Scenario1	1	656	72	11	0	0	269	0.096468468
2	0.001	0.2	10	1000	5	1200	10	0.75	7	100	0.5	Scenario1	1	630	39	5	0	0	305	0.086680579
3	0.001	0.2	10	1000	5	1200	10	0.75	7	100	0.8	Scenario1	1	506	34	1	0	2	295	0.026776475
2	0.001	0.2	10	1000	5	1200	10	0.75	7	100	0.5	Scenario1	1	631	39	6	0	0	305	0.09666212
3	0.001	0.2	10	1000	5	1200	10	0.75	7	100	0.8	Scenario1	1	507	34	1	0	2	295	0.026776475
2	0.001	0.2	10	1000	5	1200	10	0.75	7	100	0.5	Scenario1	1	632	38	7	0	0	305	0.106301346
1	0.001	0.2	10	1000	5	1200	10	0.75	7	100	0.2	Scenario1	1	657	73	10	0	0	269	0.090466588
3	0.001	0.2	10	1000	5	1200	10	0.75	7	100	0.8	Scenario1	1	508	34	1	0	2	295	0.026776475
3	0.001	0.2	10	1000	5	1200	10	0.75	7	100	0.8	Scenario1	1	509	34	1	0	2	295	0.026776475
2	0.001	0.2	10	1000	5	1200	10	0.75	7	100	0.5	Scenario1	1	633	40	6	0	0	305	0.095288884
3	0.001	0.2	10	1000	5	1200	10	0.75	7	100	0.8	Scenario1	1	510	33	1	0	2	296	0.027509691
2	0.001	0.2	10	1000	5	1200	10	0.75	7	100	0.5	Scenario1	1	634	41	5	0	0	305	0.083973975
1	0.001	0.2	10	1000	5	1200	10	0.75	7	100	0.2	Scenario1	1	658	73	10	0	0	269	0.090466588
3	0.001	0.2	10	1000	5	1200	10	0.75	7	100	0.8	Scenario1	1	511	33	1	0	2	296	0.027509691
2	0.001	0.2	10	1000	5	1200	10	0.75	7	100	0.5	Scenario1	1	635	43	5	0	0	305	0.081412692
3	0.001	0.2	10	1000	5	1200	10	0.75	7	100	0.8	Scenario1	1	512	33	1	0	2	296	0.027509691
3	0.001	0.2	10	1000	5	1200	10	0.75	7	100	0.8	Scenario1	1	513	33	1	0	2	296	0.027509691
2	0.001	0.2	10	1000	5	1200	10	0.75	7	100	0.5	Scenario1	1	636	42	7	0	0	305	0.101037047
1	0.001	0.2	10	1000	5	1200	10	0.75	7	100	0.2	Scenario1	1	659	74	9	0	0	269	0.08394933
3	0.001	0.2	10	1000	5	1200	10	0.75	7	100	0.8	Scenario1	1	514	33	1	0	2	296	0.027509691
2	0.001	0.2	10	1000	5	1200	10	0.75	7	100	0.5	Scenario1	1	637	43	7	0	0	305	0.09977578
3	0.001	0.2	10	1000	5	1200	10	0.75	7	100	0.8	Scenario1	1	515	33	1	0	2	296	0.027509691
3	0.001	0.2	10	1000	5	1200	10	0.75	7	100	0.8	Scenario1	1	516	33	1	0	2	296	0.027509691
2	0.001	0.2	10	1000	5	1200	10	0.75	7	100	0.5	Scenario1	1	638	46	6	0	0	305	0.087671667
1	0.001	0.2	10	1000	5	1200	10	0.75	7	100	0.2	Scenario1	1	660	74	8	0	0	270	0.077613417
3	0.001	0.2	10	1000	5	1200	10	0.75	7	100	0.8	Scenario1	1	517	33	1	0	2	296	0.027509691
2	0.001	0.2	10	1000	5	1200	10	0.75	7	100	0.5	Scenario1	1	639	49	5	0	0	306	0.074514443
3	0.001	0.2	10	1000	5	1200	10	0.75	7	100	0.8	Scenario1	1	518	33	1	0	2	296	0.027509691
3	0.001	0.2	10	1000	5	1200	10	0.75	7	100	0.8	Scenario1	1	519	33	1	0	2	296	0.027509691
1	0.001	0.2	10	1000	5	1200	10	0.75	7	100	0.2	Scenario1	1	661	74	8	0	0	270	0.077613417
2	0.001	0.2	10	1000	5	1200	10	0.75	7	100	0.5	Scenario1	1	640	48	7	0	0	307	0.093808399
3	0.001	0.2	10	1000	5	1200	10	0.75	7	100	0.8	Scenario1	1	520	33	1	0	2	296	0.027509691
3	0.001	0.2	10	1000	5	1200	10	0.75	7	100	0.8	Scenario1	1	521	33	1	0	2	296	0.027509691
2	0.001	0.2	10	1000	5	1200	10	0.75	7	100	0.5	Scenario1	1	641	52	6	0	0	307	0.081039316
1	0.001	0.2	10	1000	5	1200	10	0.75	7	100	0.2	Scenario1	1	662	76	7	0	0	270	0.069317721
3	0.001	0.2	10	1000	5	1200	10	0.75	7	100	0.8	Scenario1	1	522	33	1	0	2	296	0.027509691
2	0.001	0.2	10	1000	5	1200	10	0.75	7	100	0.5	Scenario1	1	642	50	8	0	0	307	0.09889339
3	0.001	0.2	10	1000	5	1200	10	0.75	7	100	0.8	Scenario1	1	523	33	1	0	2	296	0.027509691
3	0.001	0.2	10	1000	5	1200	10	0.75	7	100	0.8	Scenario1	1	524	33	1	0	2	296	0.027509691
2	0.001	0.2	10	1000	5	1200	10	0.75	7	100	0.5	Scenario1	1	643	49	9	0	0	308	0.106271966
1	0.001	0.2	10	1000	5	1200	10	0.75	7	100	0.2	Scenario1	1	663	75	7	0	0	271	0.069985598
3	0.001	0.2	10	1000	5	1200	10	0.75	7	100	0.8	Scenario1	1	525	33	1	0	2	296	0.027509691
2	0.001	0.2	10	1000	5	1200	10	0.75	7	100	0.5	Scenario1	1	644	52	7	0	0	308	0.089433523
3	0.001	0.2	10	1000	5	1200	10	0.75	7	100	0.8	Scenario1	1	526	33	1	0	2	296	0.027509691
3	0.001	0.2	10	1000	5	1200	10	0.75	7	100	0.8	Scenario1	1	527	33	1	0	2	296	0.027509691
1	0.001	0.2	10	1000	5	1200	10	0.75	7	100	0.2	Scenario1	1	664	75	5	0	0	273	0.054145897
2	0.001	0.2	10	1000	5	1200	10	0.75	7	100	0.5	Scenario1	1	645	52	6	0	0	309	0.081039316
3	0.001	0.2	10	1000	5	1200	10	0.75	7	100	0.8	Scenario1	1	528	33	1	0	2	296	0.027509691
3	0.001	0.2	10	1000	5	1200	10	0.75	7	100	0.8	Scenario1	1	529	33	1	0	2	296	0.027509691
2	0.001	0.2	10	1000	5	1200	10	0.75	7	100	0.5	Scenario1	1	646	52	6	0	0	309	0.081039316
1	0.001	0.2	10	1000	5	1200	10	0.75	7	100	0.2	Scenario1	1	665	72	6	0	0	275	0.064369919
3	0.001	0.2	10	1000	5	1200	10	0.75	7	100	0.8	Scenario1	1	530	33	1	0	2	296	0.027509691
2	0.001	0.2	10	1000	5	1200	10	0.75	7	100	0.5	Scenario1	1	647	53	8	0	0	309	0.095728096
3	0.001	0.2	10	1000	5	1200	10	0.75	7	100	0.8	Scenario1	1	531	33	1	0	2	296	0.027509691
3	0.001	0.2	10	1000	5	1200	10	0.75	7	100	0.8	Scenario1	1	532	33	1	0	2	296	0.027509691
1	0.001	0.2	10	1000	5	1200	10	0.75	7	100	0.2	Scenario1	1	666	72	6	0	0	275	0.064369919
2	0.001	0.2	10	1000	5	1200	10	0.75	7	100	0.5	Scenario1	1	648	53	8	0	0	309	0.095728096
3	0.001	0.2	10	1000	5	1200	10	0.75	7	100	0.8	Scenario1	1	533	33	1	0	2	296	0.027509691
3	0.001	0.2	10	1000	5	1200	10	0.75	7	100	0.8	Scenario1	1	534	33	1	0	2	296	0.027509691
2	0.001	0.2	10	1000	5	1200	10	0.75	7	100	0.5	Scenario1	1	649	51	9	0	0	310	0.104176447
3	0.001	0.2	10	1000	5	1200	10	0.75	7	100	0.8	Scenario1	1	535	33	1	0	2	296	0.027509691
1	0.001	0.2	10	1000	5	1200	10	0.75	7	100	0.2	Scenario1	1	667	71	6	0	0	276	0.06504701
3	0.001	0.2	10	1000	5	1200	10	0.75	7	100	0.8	Scenario1	1	536	33	1	0	2	296	0.027509691
2	0.001	0.2	10	1000	5	1200	10	0.75	7	100	0.5	Scenario1	1	650	50	10	0	0	310	0.110658977
3	0.001	0.2	10	1000	5	1200	10	0.75	7	100	0.8	Scenario1	1	537	33	1	0	2	296	0.027509691
1	0.001	0.2	10	1000	5	1200	10	0.75	7	100	0.2	Scenario1	1	668	71	5	0	0	277	0.056546985
2	0.001	0.2	10	1000	5	1200	10	0.75	7	100	0.5	Scenario1	1	651	48	12	0	0	311	0.120974969
3	0.001	0.2	10	1000	5	1200	10	0.75	7	100	0.8	Scenario1	1	538	33	1	0	2	296	0.027509691
3	0.001	0.2	10	1000	5	1200	10	0.75	7	100	0.8	Scenario1	1	539	33	1	0	2	296	0.027509691
2	0.001	0.2	10	1000	5	1200	10	0.75	7	100	0.5	Scenario1	1	652	48	13	0	0	311	0.12412411
3	0.001	0.2	10	1000	5	1200	10	0.75	7	100	0.8	Scenario1	1	540	34	1	0	2	296	0.026776475
1	0.001	0.2	10	1000	5	1200	10	0.75	7	100	0.2	Scenario1	1	669	71	5	0	0	277	0.056546985
3	0.001	0.2	10	1000	5	1200	10	0.75	7	100	0.8	Scenario1	1	541	34	1	0	2	296	0.026776475
2	0.001	0.2	10	1000	5	1200	10	0.75	7	100	0.5	Scenario1	1	653	48	13	0	0	312	0.12412411
3	0.001	0.2	10	1000	5	1200	10	0.75	7	100	0.8	Scenario1	1	542	34	1	0	2	296	0.026776475
1	0.001	0.2	10	1000	5	1200	10	0.75	7	100	0.2	Scenario1	1	670	70	6	0	0	277	0.065737853
2	0.001	0.2	10	1000	5	1200	10	0.75	7	100	0.5	Scenario1	1	654	51	13	0	0	312	0.121809441
3	0.001	0.2	10	1000	5	1200	10	0.75	7	100	0.8	Scenario1	1	543	34	1	0	2	296	0.026776475
3	0.001	0.2	10	1000	5	1200	10	0.75	7	100	0.8	Scenario1	1	544	36	1	0	2	296	0.025420847
2	0.001	0.2	10	1000	5	1200	10	0.75	7	100	0.5	Scenario1	1	655	52	12	0	0	312	0.117544147
3	0.001	0.2	10	1000	5	1200	10	0.75	7	100	0.8	Scenario1	1	545	36	1	0	2	296	0.025420847
1	0.001	0.2	10	1000	5	1200	10	0.75	7	100	0.2	Scenario1	1	671	68	6	0	0	279	0.067162383
2	0.001	0.2	10	1000	5	1200	10	0.75	7	100	0.5	Scenario1	1	656	52	12	0	0	312	0.117544147
3	0.001	0.2	10	1000	5	1200	10	0.75	7	100	0.8	Scenario1	1	546	36	1	0	2	296	0.025420847
3	0.001	0.2	10	1000	5	1200	10	0.75	7	100	0.8	Scenario1	1	547	38	1	0	2	296	0.024195332
1	0.001	0.2	10	1000	5	1200	10	0.75	7	100	0.2	Scenario1	1	672	68	5	0	0	280	0.058488001
2	0.001	0.2	10	1000	5	1200	10	0.75	7	100	0.5	Scenario1	1	657	51	10	0	0	315	0.109665822
3	0.001	0.2	10	1000	5	1200	10	0.75	7	100	0.8	Scenario1	1	548	40	1	0	2	296	0.023082131
2	0.001	0.2	10	1000	5	1200	10	0.75	7	100	0.5	Scenario1	1	658	52	8	0	0	316	0.096765726
3	0.001	0.2	10	1000	5	1200	10	0.75	7	100	0.8	Scenario1	1	549	42	1	0	2	297	0.022066537
1	0.001	0.2	10	1000	5	1200	10	0.75	7	100	0.2	Scenario1	1	673	66	6	0	0	281	0.068646806
3	0.001	0.2	10	1000	5	1200	10	0.75	7	100	0.8	Scenario1	1	550	43	1	0	2	297	0.021591431
2	0.001	0.2	10	1000	5	1200	10	0.75	7	100	0.5	Scenario1	1	659	49	11	0	0	316	0.116247192
3	0.001	0.2	10	1000	5	1200	10	0.75	7	100	0.8	Scenario1	1	551	45	1	0	2	298	0.020699895
1	0.001	0.2	10	1000	5	1200	10	0.75	7	100	0.2	Scenario1	1	674	64	6	0	0	283	0.070194638
2	0.001	0.2	10	1000	5	1200	10	0.75	7	100	0.5	Scenario1	1	660	51	9	0	0	317	0.104176447
3	0.001	0.2	10	1000	5	1200	10	0.75	7	100	0.8	Scenario1	1	552	46	1	0	2	298	0.020281105
2	0.001	0.2	10	1000	5	1200	10	0.75	7	100	0.5	Scenario1	1	661	53	7	0	0	317	0.088392939
1	0.001	0.2	10	1000	5	1200	10	0.75	7	100	0.2	Scenario1	1	675	62	6	0	0	285	0.071809623
3	0.001	0.2	10	1000	5	1200	10	0.75	7	100	0.8	Scenario1	1	553	47	2	0	2	298	0.037194356
2	0.001	0.2	10	1000	5	1200	10	0.75	7	100	0.5	Scenario1	1	662	55	6	0	0	317	0.078050478
3	0.001	0.2	10	1000	5	1200	10	0.75	7	100	0.8	Scenario1	1	554	48	2	0	2	299	0.036520622
1	0.001	0.2	10	1000	5	1200	10	0.75	7	100	0.2	Scenario1	1	676	63	5	0	0	285	0.062025919
2	0.001	0.2	10	1000	5	1200	10	0.75	7	100	0.5	Scenario1	1	663	53	7	0	0	318	0.088392939
3	0.001	0.2	10	1000	5	1200	10	0.75	7	100	0.8	Scenario1	1	555	50	2	0	2	299	0.035243198
1	0.001	0.2	10	1000	5	1200	10	0.75	7	100	0.2	Scenario1	1	677	63	5	0	0	285	0.062025919
3	0.001	0.2	10	1000	5	1200	10	0.75	7	100	0.8	Scenario1	1	556	48	2	0	2	301	0.036520622
2	0.001	0.2	10	1000	5	1200	10	0.75	7	100	0.5	Scenario1	1	664	53	7	0	0	318	0.088392939
3	0.001	0.2	10	1000	5	1200	10	0.75	7	100	0.8	Scenario1	1	557	52	4	0	2	301	0.060542081
2	0.001	0.2	10	1000	5	1200	10	0.75	7	100	0.5	Scenario1	1	665	52	7	0	0	319	0.089433523
1	0.001	0.2	10	1000	5	1200	10	0.75	7	100	0.2	Scenario1	1	678	63	5	0	0	285	0.062025919
3	0.001	0.2	10	1000	5	1200	10	0.75	7	100	0.8	Scenario1	1	558	53	4	0	2	302	0.059661772
2	0.001	0.2	10	1000	5	1200	10	0.75	7	100	0.5	Scenario1	1	666	51	9	0	0	319	0.104176447
1	0.001	0.2	10	1000	5	1200	10	0.75	7	100	0.2	Scenario1	1	679	62	5	0	0	286	0.062783511
3	0.001	0.2	10	1000	5	1200	10	0.75	7	100	0.8	Scenario1	1	559	52	5	0	2	308	0.071456466
2	0.001	0.2	10	1000	5	1200	10	0.75	7	100	0.5	Scenario1	1	667	51	8	0	0	320	0.097820807
3	0.001	0.2	10	1000	5	1200	10	0.75	7	100	0.8	Scenario1	1	560	52	5	0	2	310	0.071456466
1	0.001	0.2	10	1000	5	1200	10	0.75	7	100	0.2	Scenario1	1	680	62	5	0	0	286	0.062783511
2	0.001	0.2	10	1000	5	1200	10	0.75	7	100	0.5	Scenario1	1	668	51	7	0	0	321	0.090495015
3	0.001	0.2	10	1000	5	1200	10	0.75	7	100	0.8	Scenario1	1	561	53	5	0	2	310	0.07048877
1	0.001	0.2	10	1000	5	1200	10	0.75	7	100	0.2	Scenario1	1	681	62	4	0	0	287	0.052731254
2	0.001	0.2	10	1000	5	1200	10	0.75	7	100	0.5	Scenario1	1	669	51	7	0	0	321	0.090495015
3	0.001	0.2	10	1000	5	1200	10	0.75	7	100	0.8	Scenario1	1	562	55	5	0	2	310	0.068625663
2	0.001	0.2	10	1000	5	1200	10	0.75	7	100	0.5	Scenario1	1	670	50	7	0	0	322	0.091577774
1	0.001	0.2	10	1000	5	1200	10	0.75	7	100	0.2	Scenario1	1	682	62	4	0	0	287	0.052731254
3	0.001	0.2	10	1000	5	1200	10	0.75	7	100	0.8	Scenario1	1	563	56	5	0	2	310	0.067728638
2	0.001	0.2	10	1000	5	1200	10	0.75	7	100	0.5	Scenario1	1	671	48	7	0	0	324	0.093808399
3	0.001	0.2	10	1000	5	1200	10	0.75	7	100	0.8	Scenario1	1	564	58	4	0	2	310	0.055607703
1	0.001	0.2	10	1000	5	1200	10	0.75	7	100	0.2	Scenario1	1	683	62	4	0	0	287	0.052731254
2	0.001	0.2	10	1000	5	1200	10	0.75	7	100	0.5	Scenario1	1	672	47	7	0	0	325	0.094956837
3	0.001	0.2	10	1000	5	1200	10	0.75	7	100	0.8	Scenario1	1	565	58	3	0	2	311	0.043957756
2	0.001	0.2	10	1000	5	1200	10	0.75	7	100	0.5	Scenario1	1	673	46	8	0	0	325	0.10335781
1	0.001	0.2	10	1000	5	1200	10	0.75	7	100	0.2	Scenario1	1	684	61	5	0	0	287	0.06355908
3	0.001	0.2	10	1000	5	1200	10	0.75	7	100	0.8	Scenario1	1	566	53	3	0	2	317	0.047385205
2	0.001	0.2	10	1000	5	1200	10	0.75	7	100	0.5	Scenario1	1	674	45	8	0	0	326	0.104516558
1	0.001	0.2	10	1000	5	1200	10	0.75	7	100	0.2	Scenario1	1	685	60	6	0	0	287	0.073495738
2	0.001	0.2	10	1000	5	1200	10	0.75	7	100	0.5	Scenario1	1	675	45	8	0	0	326	0.104516558
3	0.001	0.2	10	1000	5	1200	10	0.75	7	100	0.8	Scenario1	1	567	52	4	0	2	319	0.060542081
2	0.001	0.2	10	1000	5	1200	10	0.75	7	100	0.5	Scenario1	1	676	46	7	0	0	326	0.096127666
1	0.001	0.2	10	1000	5	1200	10	0.75	7	100	0.2	Scenario1	1	686	60	6	0	0	287	0.073495738
3	0.001	0.2	10	1000	5	1200	10	0.75	7	100	0.8	Scenario1	1	568	55	4	0	2	319	0.057973372
2	0.001	0.2	10	1000	5	1200	10	0.75	7	100	0.5	Scenario1	1	677	47	6	0	0	326	0.086501378
3	0.001	0.2	10	1000	5	1200	10	0.75	7	100	0.8	Scenario1	1	569	55	3	0	2	321	0.045953041
1	0.001	0.2	10	1000	5	1200	10	0.75	7	100	0.2	Scenario1	1	687	59	6	0	0	288	0.074366779
2	0.001	0.2	10	1000	5	1200	10	0.75	7	100	0.5	Scenario1	1	678	47	5	0	0	327	0.076691362
3	0.001	0.2	10	1000	5	1200	10	0.75	7	100	0.8	Scenario1	1	570	55	3	0	2	321	0.045953041
1	0.001	0.2	10	1000	5	1200	10	0.75	7	100	0.2	Scenario1	1	688	59	6	0	0	288	0.074366779
2	0.001	0.2	10	1000	5	1200	10	0.75	7	100	0.5	Scenario1	1	679	46	5	0	0	328	0.077824213
3	0.001	0.2	10	1000	5	1200	10	0.75	7	100	0.8	Scenario1	1	571	54	5	0	2	322	0.069545443
2	0.001	0.2	10	1000	5	1200	10	0.75	7	100	0.5	Scenario1	1	680	46	5	0	0	328	0.077824213
1	0.001	0.2	10	1000	5	1200	10	0.75	7	100	0.2	Scenario1	1	689	60	6	0	0	288	0.073495738
3	0.001	0.2	10	1000	5	1200	10	0.75	7	100	0.8	Scenario1	1	572	53	6	0	2	324	0.080020281
2	0.001	0.2	10	1000	5	1200	10	0.75	7	100	0.5	Scenario1	1	681	45	5	0	0	329	0.078988017
3	0.001	0.2	10	1000	5	1200	10	0.75	7	100	0.8	Scenario1	1	573	53	5	0	2	327	0.07048877
1	0.001	0.2	10	1000	5	1200	10	0.75	7	100	0.2	Scenario1	1	690	59	6	0	0	289	0.074366779
2	0.001	0.2	10	1000	5	1200	10	0.75	7	100	0.5	Scenario1	1	682	45	5	0	0	329	0.078988017
3	0.001	0.2	10	1000	5	1200	10	0.75	7	100	0.8	Scenario1	1	574	55	6	0	2	327	0.078050478
2	0.001	0.2	10	1000	5	1200	10	0.75	7	100	0.5	Scenario1	1	683	45	5	0	0	329	0.078988017
1	0.001	0.2	10	1000	5	1200	10	0.75	7	100	0.2	Scenario1	1	691	60	6	0	0	289	0.073495738
3	0.001	0.2	10	1000	5	1200	10	0.75	7	100	0.8	Scenario1	1	575	58	5	0	2	327	0.065999825
2	0.001	0.2	10	1000	5	1200	10	0.75	7	100	0.5	Scenario1	1	684	45	5	0	0	329	0.078988017
1	0.001	0.2	10	1000	5	1200	10	0.75	7	100	0.2	Scenario1	1	692	61	5	0	0	289	0.06355908
2	0.001	0.2	10	1000	5	1200	10	0.75	7	100	0.5	Scenario1	1	685	45	5	0	0	329	0.078988017
3	0.001	0.2	10	1000	5	1200	10	0.75	7	100	0.8	Scenario1	1	576	60	5	0	2	327	0.064353231
2	0.001	0.2	10	1000	5	1200	10	0.75	7	100	0.5	Scenario1	1	686	47	3	0	0	329	0.052259494
1	0.001	0.2	10	1000	5	1200	10	0.75	7	100	0.2	Scenario1	1	693	62	4	0	0	289	0.052731254
3	0.001	0.2	10	1000	5	1200	10	0.75	7	100	0.8	Scenario1	1	577	61	5	0	2	327	0.06355908
2	0.001	0.2	10	1000	5	1200	10	0.75	7	100	0.5	Scenario1	1	687	46	3	0	0	330	0.053168695
3	0.001	0.2	10	1000	5	1200	10	0.75	7	100	0.8	Scenario1	1	578	61	6	0	2	327	0.072643531
1	0.001	0.2	10	1000	5	1200	10	0.75	7	100	0.2	Scenario1	1	694	62	4	0	0	289	0.052731254
2	0.001	0.2	10	1000	5	1200	10	0.75	7	100	0.5	Scenario1	1	688	46	3	0	0	330	0.053168695
3	0.001	0.2	10	1000	5	1200	10	0.75	7	100	0.8	Scenario1	1	579	62	5	0	2	327	0.062783511
2	0.001	0.2	10	1000	5	1200	10	0.75	7	100	0.5	Scenario1	1	689	47	2	0	0	330	0.037194356
1	0.001	0.2	10	1000	5	1200	10	0.75	7	100	0.2	Scenario1	1	695	62	3	0	0	290	0.041548869
2	0.001	0.2	10	1000	5	1200	10	0.75	7	100	0.5	Scenario1	1	690	46	2	0	0	331	0.037893157
3	0.001	0.2	10	1000	5	1200	10	0.75	7	100	0.8	Scenario1	1	580	63	4	0	2	327	0.05205698
1	0.001	0.2	10	1000	5	1200	10	0.75	7	100	0.2	Scenario1	1	696	61	3	0	0	291	0.042126321
2	0.001	0.2	10	1000	5	1200	10	0.75	7	100	0.5	Scenario1	1	691	46	2	0	0	331	0.037893157
3	0.001	0.2	10	1000	5	1200	10	0.75	7	100	0.8	Scenario1	1	581	64	4	0	2	327	0.051399357
2	0.001	0.2	10	1000	5	1200	10	0.75	7	100	0.5	Scenario1	1	692	46	2	0	0	331	0.037893157
1	0.001	0.2	10	1000	5	1200	10	0.75	7	100	0.2	Scenario1	1	697	60	3	0	0	292	0.042719835
3	0.001	0.2	10	1000	5	1200	10	0.75	7	100	0.8	Scenario1	1	582	62	4	0	2	329	0.052731254
2	0.001	0.2	10	1000	5	1200	10	0.75	7	100	0.5	Scenario1	1	693	46	2	0	0	331	0.037893157
1	0.001	0.2	10	1000	5	1200	10	0.75	7	100	0.2	Scenario1	1	698	58	3	0	0	294	0.043957756
2	0.001	0.2	10	1000	5	1200	10	0.75	7	100	0.5	Scenario1	1	694	46	2	0	0	331	0.037893157
3	0.001	0.2	10	1000	5	1200	10	0.75	7	100	0.8	Scenario1	1	583	66	3	0	2	329	0.039387485
2	0.001	0.2	10	1000	5	1200	10	0.75	7	100	0.5	Scenario1	1	695	45	2	0	0	332	0.03861843
1	0.001	0.2	10	1000	5	1200	10	0.75	7	100	0.2	Scenario1	1	699	57	4	0	0	294	0.05637514
3	0.001	0.2	10	1000	5	1200	10	0.75	7	100	0.8	Scenario1	1	584	66	3	0	2	329	0.039387485
2	0.001	0.2	10	1000	5	1200	10	0.75	7	100	0.5	Scenario1	1	696	44	2	0	0	333	0.039371687
1	0.001	0.2	10	1000	5	1200	10	0.75	7	100	0.2	Scenario1	1	700	56	4	0	0	295	0.057163422
2	0.001	0.2	10	1000	5	1200	10	0.75	7	100	0.5	Scenario1	1	697	43	2	0	0	334	0.040154555
3	0.001	0.2	10	1000	5	1200	10	0.75	7	100	0.8	Scenario1	1	585	68	3	0	2	330	0.038388137
2	0.001	0.2	10	1000	5	1200	10	0.75	7	100	0.5	Scenario1	1	698	43	2	0	0	334	0.040154555
1	0.001	0.2	10	1000	5	1200	10	0.75	7	100	0.2	Scenario1	1	701	55	5	0	0	295	0.068625663
3	0.001	0.2	10	1000	5	1200	10	0.75	7	100	0.8	Scenario1	1	586	69	2	0	2	332	0.02643747
2	0.001	0.2	10	1000	5	1200	10	0.75	7	100	0.5	Scenario1	1	699	43	2	0	0	334	0.040154555
1	0.001	0.2	10	1000	5	1200	10	0.75	7	100	0.2	Scenario1	1	702	54	6	0	0	295	0.07902421
2	0.001	0.2	10	1000	5	1200	10	0.75	7	100	0.5	Scenario1	1	700	43	2	0	0	334	0.040154555
3	0.001	0.2	10	1000	5	1200	10	0.75	7	100	0.8	Scenario1	1	587	70	2	0	2	332	0.026093806
2	0.001	0.2	10	1000	5	1200	10	0.75	7	100	0.5	Scenario1	1	701	42	2	0	0	335	0.040968788
1	0.001	0.2	10	1000	5	1200	10	0.75	7	100	0.2	Scenario1	1	703	54	6	0	0	295	0.07902421
3	0.001	0.2	10	1000	5	1200	10	0.75	7	100	0.8	Scenario1	1	588	73	2	0	2	332	0.025114215
2	0.001	0.2	10	1000	5	1200	10	0.75	7	100	0.5	Scenario1	1	702	42	2	0	0	335	0.040968788
1	0.001	0.2	10	1000	5	1200	10	0.75	7	100	0.2	Scenario1	1	704	53	5	0	0	297	0.07048877
2	0.001	0.2	10	1000	5	1200	10	0.75	7	100	0.5	Scenario1	1	703	42	2	0	0	335	0.040968788
3	0.001	0.2	10	1000	5	1200	10	0.75	7	100	0.8	Scenario1	1	589	74	3	0	2	332	0.035670407
[truncated: 21,637 more rows]
