# Supplementary material for: The Impact of Cooperation Under Climate Constraints: An Agent-Based Model for Exploring Paleolithic Behavioral Adaptations in the Inner Asian Mountain Corridor
Source: J Archaeol Method Theory. 2025 Sep 20;33(1):8. doi: 10.1007/s10816-025-09739-z (PMC12450231; doi:10.1007/s10816-025-09739-z)
Supplement: Supplementary file 3 — (ZIP 18.1 MB) [file 10816_2025_9739_MOESM3_ESM.zip › simulations/simulations/TienShan/Scenario_1_TienShan/PaleoCOOP_model Scenario1_alpha_TienShan-table.csv]

[run number]	alpha	cost-cooperation	population	prob-cooperation	scenario	months	cooperators	defectors	death-hypothermia	death-old	death-starvation	get-deltap-tienshan
1	0.2	10	10	0.2	Scenario1	0	2	8	0	0	0	-0.010686601
1	0.2	10	10	0.2	Scenario1	1	2	8	0	0	0	-0.010686601
1	0.2	10	10	0.2	Scenario1	2	2	8	0	0	0	-0.010686601
1	0.2	10	10	0.2	Scenario1	3	3	10	0	0	0	1.53E-04
1	0.2	10	10	0.2	Scenario1	4	3	10	0	0	0	1.53E-04
1	0.2	10	10	0.2	Scenario1	5	3	10	0	0	0	1.53E-04
1	0.2	10	10	0.2	Scenario1	6	3	12	0	0	0	-0.004390874
1	0.2	10	10	0.2	Scenario1	7	3	13	0	0	0	-0.005910258
1	0.2	10	10	0.2	Scenario1	8	3	14	0	0	0	-0.007083886
1	0.2	10	10	0.2	Scenario1	9	3	15	0	0	0	-0.0079908
1	0.2	10	10	0.2	Scenario1	10	3	16	0	0	0	-0.008690085
1	0.2	10	10	0.2	Scenario1	11	3	17	0	0	0	-0.009226421
1	0.2	10	10	0.2	Scenario1	12	3	19	0	0	0	-0.009939057
1	0.2	10	10	0.2	Scenario1	13	3	19	0	0	0	-0.009939057
1	0.2	10	10	0.2	Scenario1	14	3	19	0	0	0	-0.009939057
1	0.2	10	10	0.2	Scenario1	15	2	20	0	0	0	-0.011691588
1	0.2	10	10	0.2	Scenario1	16	3	20	0	0	0	-0.010162244
1	0.2	10	10	0.2	Scenario1	17	3	22	0	0	0	-0.010423984
1	0.2	10	10	0.2	Scenario1	18	3	23	0	0	0	-0.010485443
1	0.2	10	10	0.2	Scenario1	19	3	24	0	0	0	-0.010512152
1	0.2	10	10	0.2	Scenario1	20	3	25	0	0	0	-0.01051067
1	0.2	10	10	0.2	Scenario1	21	3	26	0	0	0	-0.010486313
1	0.2	10	10	0.2	Scenario1	22	3	27	0	0	0	-0.010443406
1	0.2	10	10	0.2	Scenario1	23	3	27	0	0	0	-0.010443406
1	0.2	10	10	0.2	Scenario1	24	3	29	0	0	0	-0.010315448
1	0.2	10	10	0.2	Scenario1	25	3	30	0	0	0	-0.010235685
1	0.2	10	10	0.2	Scenario1	26	3	30	0	0	0	-0.010235685
1	0.2	10	10	0.2	Scenario1	27	3	31	0	0	0	-0.010148168
1	0.2	10	10	0.2	Scenario1	28	3	32	0	0	0	-0.010054527
1	0.2	10	10	0.2	Scenario1	29	4	33	0	0	0	-0.009541341
1	0.2	10	10	0.2	Scenario1	30	4	33	0	0	0	-0.009541341
1	0.2	10	10	0.2	Scenario1	31	5	33	0	0	0	-0.007915389
1	0.2	10	10	0.2	Scenario1	32	6	34	0	0	0	-0.005764445
1	0.2	10	10	0.2	Scenario1	33	7	36	0	0	0	-0.003774011
1	0.2	10	10	0.2	Scenario1	34	6	29	0	0	9	-0.00319902
1	0.2	10	10	0.2	Scenario1	35	6	26	0	0	12	-8.24E-04
1	0.2	10	10	0.2	Scenario1	36	6	24	0	0	14	0.001274618
1	0.2	10	10	0.2	Scenario1	37	5	22	0	0	17	-0.002147576
1	0.2	10	10	0.2	Scenario1	38	5	21	0	0	18	-0.00106206
1	0.2	10	10	0.2	Scenario1	39	5	20	0	0	19	1.87E-04
1	0.2	10	10	0.2	Scenario1	40	5	18	0	0	21	0.003294204
1	0.2	10	10	0.2	Scenario1	41	5	17	0	0	22	0.005225045
1	0.2	10	10	0.2	Scenario1	42	5	17	0	0	22	0.005225045
1	0.2	10	10	0.2	Scenario1	43	5	17	0	0	22	0.005225045
1	0.2	10	10	0.2	Scenario1	44	4	17	0	0	23	-0.002891282
1	0.2	10	10	0.2	Scenario1	45	4	15	0	0	25	2.04E-04
1	0.2	10	10	0.2	Scenario1	46	4	15	0	0	25	2.04E-04
1	0.2	10	10	0.2	Scenario1	47	4	15	0	0	25	2.04E-04
1	0.2	10	10	0.2	Scenario1	48	4	14	0	0	26	0.002241468
1	0.2	10	10	0.2	Scenario1	49	4	14	0	0	26	0.002241468
1	0.2	10	10	0.2	Scenario1	50	4	14	0	0	26	0.002241468
1	0.2	10	10	0.2	Scenario1	51	4	14	0	0	26	0.002241468
1	0.2	10	10	0.2	Scenario1	52	4	14	0	0	26	0.002241468
1	0.2	10	10	0.2	Scenario1	53	4	14	0	0	26	0.002241468
1	0.2	10	10	0.2	Scenario1	54	4	14	0	0	26	0.002241468
1	0.2	10	10	0.2	Scenario1	55	4	14	0	0	26	0.002241468
1	0.2	10	10	0.2	Scenario1	56	4	14	0	0	26	0.002241468
1	0.2	10	10	0.2	Scenario1	57	4	14	0	0	26	0.002241468
1	0.2	10	10	0.2	Scenario1	58	4	14	0	0	26	0.002241468
1	0.2	10	10	0.2	Scenario1	59	4	14	0	0	26	0.002241468
1	0.2	10	10	0.2	Scenario1	60	4	14	0	0	26	0.002241468
1	0.2	10	10	0.2	Scenario1	61	4	14	0	0	26	0.002241468
1	0.2	10	10	0.2	Scenario1	62	4	14	0	0	26	0.002241468
1	0.2	10	10	0.2	Scenario1	63	4	14	0	0	26	0.002241468
1	0.2	10	10	0.2	Scenario1	64	4	14	0	0	26	0.002241468
1	0.2	10	10	0.2	Scenario1	65	4	14	0	0	26	0.002241468
1	0.2	10	10	0.2	Scenario1	66	4	14	0	0	26	0.002241468
1	0.2	10	10	0.2	Scenario1	67	4	14	0	0	26	0.002241468
1	0.2	10	10	0.2	Scenario1	68	4	14	0	0	26	0.002241468
1	0.2	10	10	0.2	Scenario1	69	4	14	0	0	26	0.002241468
1	0.2	10	10	0.2	Scenario1	70	4	14	0	0	26	0.002241468
1	0.2	10	10	0.2	Scenario1	71	4	14	0	0	26	0.002241468
1	0.2	10	10	0.2	Scenario1	72	4	14	0	0	26	0.002241468
1	0.2	10	10	0.2	Scenario1	73	4	14	0	0	26	0.002241468
1	0.2	10	10	0.2	Scenario1	74	4	14	0	0	26	0.002241468
1	0.2	10	10	0.2	Scenario1	75	4	13	0	0	27	0.004708141
1	0.2	10	10	0.2	Scenario1	76	4	13	0	0	27	0.004708141
1	0.2	10	10	0.2	Scenario1	77	4	13	0	0	27	0.004708141
1	0.2	10	10	0.2	Scenario1	78	4	13	0	0	27	0.004708141
1	0.2	10	10	0.2	Scenario1	79	4	13	0	0	27	0.004708141
1	0.2	10	10	0.2	Scenario1	80	4	13	0	0	27	0.004708141
1	0.2	10	10	0.2	Scenario1	81	4	13	0	0	27	0.004708141
1	0.2	10	10	0.2	Scenario1	82	4	13	0	0	27	0.004708141
1	0.2	10	10	0.2	Scenario1	83	4	13	0	0	27	0.004708141
1	0.2	10	10	0.2	Scenario1	84	4	13	0	0	27	0.004708141
1	0.2	10	10	0.2	Scenario1	85	4	13	0	0	27	0.004708141
1	0.2	10	10	0.2	Scenario1	86	4	13	0	0	27	0.004708141
1	0.2	10	10	0.2	Scenario1	87	4	13	0	0	27	0.004708141
1	0.2	10	10	0.2	Scenario1	88	4	13	0	0	27	0.004708141
1	0.2	10	10	0.2	Scenario1	89	4	13	0	0	27	0.004708141
1	0.2	10	10	0.2	Scenario1	90	4	13	0	0	27	0.004708141
1	0.2	10	10	0.2	Scenario1	91	4	13	0	0	27	0.004708141
1	0.2	10	10	0.2	Scenario1	92	4	13	0	0	27	0.004708141
1	0.2	10	10	0.2	Scenario1	93	4	13	0	0	27	0.004708141
1	0.2	10	10	0.2	Scenario1	94	4	13	0	0	27	0.004708141
1	0.2	10	10	0.2	Scenario1	95	4	13	0	0	27	0.004708141
1	0.2	10	10	0.2	Scenario1	96	4	13	0	0	27	0.004708141
1	0.2	10	10	0.2	Scenario1	97	4	13	0	0	27	0.004708141
1	0.2	10	10	0.2	Scenario1	98	4	13	0	0	27	0.004708141
1	0.2	10	10	0.2	Scenario1	99	4	13	0	0	27	0.004708141
1	0.2	10	10	0.2	Scenario1	100	4	13	0	0	27	0.004708141
1	0.2	10	10	0.2	Scenario1	101	4	13	0	0	27	0.004708141
1	0.2	10	10	0.2	Scenario1	102	4	13	0	0	27	0.004708141
1	0.2	10	10	0.2	Scenario1	103	4	13	0	0	27	0.004708141
1	0.2	10	10	0.2	Scenario1	104	4	13	0	0	27	0.004708141
1	0.2	10	10	0.2	Scenario1	105	4	13	0	0	27	0.004708141
1	0.2	10	10	0.2	Scenario1	106	4	13	0	0	27	0.004708141
1	0.2	10	10	0.2	Scenario1	107	4	13	0	0	27	0.004708141
1	0.2	10	10	0.2	Scenario1	108	4	13	0	0	27	0.004708141
1	0.2	10	10	0.2	Scenario1	109	4	13	0	0	27	0.004708141
1	0.2	10	10	0.2	Scenario1	110	4	13	0	0	27	0.004708141
1	0.2	10	10	0.2	Scenario1	111	4	13	0	0	27	0.004708141
1	0.2	10	10	0.2	Scenario1	112	4	13	0	0	27	0.004708141
1	0.2	10	10	0.2	Scenario1	113	4	13	0	0	27	0.004708141
1	0.2	10	10	0.2	Scenario1	114	4	13	0	0	27	0.004708141
1	0.2	10	10	0.2	Scenario1	115	4	13	0	0	27	0.004708141
1	0.2	10	10	0.2	Scenario1	116	4	13	0	0	27	0.004708141
1	0.2	10	10	0.2	Scenario1	117	4	13	0	0	27	0.004708141
1	0.2	10	10	0.2	Scenario1	118	4	13	0	0	27	0.004708141
1	0.2	10	10	0.2	Scenario1	119	4	13	0	0	27	0.004708141
1	0.2	10	10	0.2	Scenario1	120	4	13	0	0	27	0.004708141
1	0.2	10	10	0.2	Scenario1	121	4	13	0	0	27	0.004708141
1	0.2	10	10	0.2	Scenario1	122	4	13	0	0	27	0.004708141
1	0.2	10	10	0.2	Scenario1	123	4	13	0	0	27	0.004708141
1	0.2	10	10	0.2	Scenario1	124	4	13	0	0	27	0.004708141
1	0.2	10	10	0.2	Scenario1	125	3	14	0	0	27	-0.007083886
1	0.2	10	10	0.2	Scenario1	126	3	14	0	0	27	-0.007083886
1	0.2	10	10	0.2	Scenario1	127	3	14	0	0	27	-0.007083886
1	0.2	10	10	0.2	Scenario1	128	3	14	0	0	27	-0.007083886
1	0.2	10	10	0.2	Scenario1	129	3	14	0	0	27	-0.007083886
1	0.2	10	10	0.2	Scenario1	130	3	14	0	0	27	-0.007083886
1	0.2	10	10	0.2	Scenario1	131	3	14	0	0	27	-0.007083886
1	0.2	10	10	0.2	Scenario1	132	3	14	0	0	27	-0.007083886
1	0.2	10	10	0.2	Scenario1	133	3	14	0	0	27	-0.007083886
1	0.2	10	10	0.2	Scenario1	134	3	14	0	0	27	-0.007083886
1	0.2	10	10	0.2	Scenario1	135	3	14	0	0	27	-0.007083886
1	0.2	10	10	0.2	Scenario1	136	3	14	0	0	27	-0.007083886
1	0.2	10	10	0.2	Scenario1	137	3	14	0	0	27	-0.007083886
1	0.2	10	10	0.2	Scenario1	138	3	14	0	0	27	-0.007083886
1	0.2	10	10	0.2	Scenario1	139	3	14	0	0	27	-0.007083886
1	0.2	10	10	0.2	Scenario1	140	3	14	0	0	27	-0.007083886
1	0.2	10	10	0.2	Scenario1	141	3	14	0	0	27	-0.007083886
1	0.2	10	10	0.2	Scenario1	142	3	14	0	0	27	-0.007083886
1	0.2	10	10	0.2	Scenario1	143	3	14	0	0	27	-0.007083886
1	0.2	10	10	0.2	Scenario1	144	3	14	0	0	27	-0.007083886
1	0.2	10	10	0.2	Scenario1	145	3	14	0	0	27	-0.007083886
1	0.2	10	10	0.2	Scenario1	146	3	14	0	0	27	-0.007083886
1	0.2	10	10	0.2	Scenario1	147	3	14	0	0	27	-0.007083886
1	0.2	10	10	0.2	Scenario1	148	3	14	0	0	27	-0.007083886
1	0.2	10	10	0.2	Scenario1	149	3	14	0	0	27	-0.007083886
1	0.2	10	10	0.2	Scenario1	150	3	14	0	0	27	-0.007083886
1	0.2	10	10	0.2	Scenario1	151	3	14	0	0	27	-0.007083886
1	0.2	10	10	0.2	Scenario1	152	3	14	0	0	27	-0.007083886
1	0.2	10	10	0.2	Scenario1	153	3	14	0	0	27	-0.007083886
1	0.2	10	10	0.2	Scenario1	154	3	14	0	0	27	-0.007083886
1	0.2	10	10	0.2	Scenario1	155	3	14	0	0	27	-0.007083886
1	0.2	10	10	0.2	Scenario1	156	3	14	0	0	27	-0.007083886
1	0.2	10	10	0.2	Scenario1	157	3	14	0	0	27	-0.007083886
1	0.2	10	10	0.2	Scenario1	158	3	14	0	0	27	-0.007083886
1	0.2	10	10	0.2	Scenario1	159	3	14	0	0	27	-0.007083886
1	0.2	10	10	0.2	Scenario1	160	3	14	0	0	27	-0.007083886
1	0.2	10	10	0.2	Scenario1	161	3	14	0	0	27	-0.007083886
1	0.2	10	10	0.2	Scenario1	162	3	14	0	0	27	-0.007083886
1	0.2	10	10	0.2	Scenario1	163	3	14	0	0	27	-0.007083886
1	0.2	10	10	0.2	Scenario1	164	3	14	0	0	27	-0.007083886
1	0.2	10	10	0.2	Scenario1	165	3	14	0	0	27	-0.007083886
1	0.2	10	10	0.2	Scenario1	166	3	14	0	0	27	-0.007083886
1	0.2	10	10	0.2	Scenario1	167	3	14	0	0	27	-0.007083886
1	0.2	10	10	0.2	Scenario1	168	3	14	0	0	27	-0.007083886
1	0.2	10	10	0.2	Scenario1	169	3	15	0	0	27	-0.0079908
1	0.2	10	10	0.2	Scenario1	170	3	15	0	0	27	-0.0079908
1	0.2	10	10	0.2	Scenario1	171	3	16	0	0	27	-0.008690085
1	0.2	10	10	0.2	Scenario1	172	3	16	0	0	27	-0.008690085
1	0.2	10	10	0.2	Scenario1	173	3	16	0	0	27	-0.008690085
1	0.2	10	10	0.2	Scenario1	174	3	16	0	0	27	-0.008690085
1	0.2	10	10	0.2	Scenario1	175	3	18	0	0	27	-0.009633959
1	0.2	10	10	0.2	Scenario1	176	3	20	0	0	27	-0.010162244
1	0.2	10	10	0.2	Scenario1	177	4	23	0	0	27	-0.007614174
1	0.2	10	10	0.2	Scenario1	178	4	24	0	0	27	-0.008017552
1	0.2	10	10	0.2	Scenario1	179	4	29	0	0	27	-0.009202248
1	0.2	10	10	0.2	Scenario1	180	7	32	0	0	27	-0.00141379
1	0.2	10	10	0.2	Scenario1	181	8	35	0	0	27	1.30E-04
1	0.2	10	10	0.2	Scenario1	182	8	37	0	0	27	-0.001206722
1	0.2	10	10	0.2	Scenario1	183	8	40	0	0	27	-0.002843194
1	0.2	10	10	0.2	Scenario1	184	8	42	0	0	27	-0.003734314
1	0.2	10	10	0.2	Scenario1	185	9	42	0	0	27	-0.001052342
1	0.2	10	10	0.2	Scenario1	186	10	46	0	0	27	-4.30E-04
1	0.2	10	10	0.2	Scenario1	187	13	45	0	0	27	0.009264607
1	0.2	10	10	0.2	Scenario1	188	13	45	0	0	27	0.009264607
1	0.2	10	10	0.2	Scenario1	189	15	45	0	0	27	0.016003284
1	0.2	10	10	0.2	Scenario1	190	16	49	0	0	27	0.015182407
1	0.2	10	10	0.2	Scenario1	191	19	46	0	0	27	0.02855418
1	0.2	10	10	0.2	Scenario1	192	18	50	0	0	27	0.020439007
1	0.2	10	10	0.2	Scenario1	193	19	49	0	0	27	0.024746974
1	0.2	10	10	0.2	Scenario1	194	20	49	0	0	27	0.027953548
1	0.2	10	10	0.2	Scenario1	195	20	50	0	0	27	0.026722493
1	0.2	10	10	0.2	Scenario1	196	21	52	0	0	27	0.027421793
1	0.2	10	10	0.2	Scenario1	197	20	55	0	0	27	0.021236706
1	0.2	10	10	0.2	Scenario1	198	22	55	0	0	27	0.02694777
1	0.2	10	10	0.2	Scenario1	199	23	55	0	0	27	0.029797595
1	0.2	10	10	0.2	Scenario1	200	25	55	0	0	27	0.035447029
1	0.2	10	10	0.2	Scenario1	201	26	57	0	0	27	0.035769388
1	0.2	10	10	0.2	Scenario1	202	29	56	0	0	27	0.045043363
1	0.2	10	10	0.2	Scenario1	203	31	56	0	0	27	0.050224678
1	0.2	10	10	0.2	Scenario1	204	31	60	0	0	27	0.04500522
1	0.2	10	10	0.2	Scenario1	205	35	57	0	0	27	0.058618666
1	0.2	10	10	0.2	Scenario1	206	40	54	0	0	27	0.074201449
1	0.2	10	10	0.2	Scenario1	207	42	53	0	0	27	0.079841356
1	0.2	10	10	0.2	Scenario1	208	47	50	0	0	27	0.093728521
1	0.2	10	10	0.2	Scenario1	209	53	45	0	0	27	0.110146061
1	0.2	10	10	0.2	Scenario1	210	58	41	0	0	27	0.12087124
1	0.2	10	10	0.2	Scenario1	211	59	41	0	0	27	0.121734131
1	0.2	10	10	0.2	Scenario1	212	63	39	0	0	27	0.126776652
1	0.2	10	10	0.2	Scenario1	213	70	35	0	0	27	0.132515135
1	0.2	10	10	0.2	Scenario1	214	73	32	0	0	27	0.133680521
1	0.2	10	10	0.2	Scenario1	215	73	31	0	0	28	0.133692569
1	0.2	10	10	0.2	Scenario1	216	75	31	0	0	28	0.133643457
1	0.2	10	10	0.2	Scenario1	217	81	27	0	0	28	0.130746809
1	0.2	10	10	0.2	Scenario1	218	82	26	0	0	28	0.129507818
1	0.2	10	10	0.2	Scenario1	219	83	28	0	0	28	0.131028175
1	0.2	10	10	0.2	Scenario1	220	85	24	0	0	30	0.125933329
1	0.2	10	10	0.2	Scenario1	221	90	20	0	0	31	0.116018534
1	0.2	10	10	0.2	Scenario1	222	92	20	0	0	31	0.114980449
1	0.2	10	10	0.2	Scenario1	223	95	19	0	0	31	0.110875866
1	0.2	10	10	0.2	Scenario1	224	96	19	0	0	31	0.110346811
1	0.2	10	10	0.2	Scenario1	225	94	20	0	0	32	0.113947265
1	0.2	10	10	0.2	Scenario1	226	96	19	0	0	32	0.110346811
1	0.2	10	10	0.2	Scenario1	227	101	16	0	0	33	0.098518717
1	0.2	10	10	0.2	Scenario1	228	100	18	0	0	33	0.105416103
1	0.2	10	10	0.2	Scenario1	229	100	18	0	0	33	0.105416103
1	0.2	10	10	0.2	Scenario1	230	104	17	0	0	33	0.100235462
1	0.2	10	10	0.2	Scenario1	231	104	18	0	0	33	0.103328628
1	0.2	10	10	0.2	Scenario1	232	106	16	0	0	33	0.095873292
1	0.2	10	10	0.2	Scenario1	233	105	17	0	0	34	0.099715438
1	0.2	10	10	0.2	Scenario1	234	103	19	0	0	34	0.10671686
1	0.2	10	10	0.2	Scenario1	235	106	17	0	0	34	0.09919942
1	0.2	10	10	0.2	Scenario1	236	104	18	0	0	35	0.103328628
1	0.2	10	10	0.2	Scenario1	237	107	16	0	0	35	0.095357613
1	0.2	10	10	0.2	Scenario1	238	107	17	0	0	36	0.098687409
1	0.2	10	10	0.2	Scenario1	239	105	18	0	0	37	0.102815443
1	0.2	10	10	0.2	Scenario1	240	105	18	0	0	37	0.102815443
1	0.2	10	10	0.2	Scenario1	241	103	18	0	0	39	0.103845314
1	0.2	10	10	0.2	Scenario1	242	101	21	0	0	39	0.112834435
1	0.2	10	10	0.2	Scenario1	243	100	22	0	0	40	0.11557177
1	0.2	10	10	0.2	Scenario1	244	101	22	0	0	41	0.115099677
1	0.2	10	10	0.2	Scenario1	245	106	21	0	0	41	0.110419254
1	0.2	10	10	0.2	Scenario1	246	107	20	0	0	41	0.10741647
1	0.2	10	10	0.2	Scenario1	247	108	19	0	0	41	0.10421059
1	0.2	10	10	0.2	Scenario1	248	108	18	0	0	42	0.10129708
1	0.2	10	10	0.2	Scenario1	249	109	18	0	0	42	0.100798071
1	0.2	10	10	0.2	Scenario1	250	108	19	0	0	42	0.10421059
1	0.2	10	10	0.2	Scenario1	251	110	17	0	0	42	0.097175371
1	0.2	10	10	0.2	Scenario1	252	110	18	0	0	42	0.100302633
1	0.2	10	10	0.2	Scenario1	253	112	17	0	0	42	0.096187261
1	0.2	10	10	0.2	Scenario1	254	115	15	0	0	42	0.087833303
1	0.2	10	10	0.2	Scenario1	255	117	13	0	0	42	0.079119919
1	0.2	10	10	0.2	Scenario1	256	118	12	0	0	42	0.074437145
1	0.2	10	10	0.2	Scenario1	257	116	16	0	0	42	0.090912837
1	0.2	10	10	0.2	Scenario1	258	116	16	0	0	43	0.090912837
1	0.2	10	10	0.2	Scenario1	259	118	15	0	0	44	0.08642181
1	0.2	10	10	0.2	Scenario1	260	118	15	0	0	44	0.08642181
1	0.2	10	10	0.2	Scenario1	261	119	15	0	0	44	0.085960103
1	0.2	10	10	0.2	Scenario1	262	120	13	0	0	45	0.077771312
1	0.2	10	10	0.2	Scenario1	263	121	12	0	0	45	0.073133126
1	0.2	10	10	0.2	Scenario1	264	123	12	0	0	45	0.072287314
1	0.2	10	10	0.2	Scenario1	265	123	12	0	0	45	0.072287314
1	0.2	10	10	0.2	Scenario1	266	124	13	0	0	45	0.076037776
1	0.2	10	10	0.2	Scenario1	267	125	12	0	0	45	0.071459698
1	0.2	10	10	0.2	Scenario1	268	128	11	0	0	45	0.065905702
1	0.2	10	10	0.2	Scenario1	269	129	12	0	0	45	0.069856975
1	0.2	10	10	0.2	Scenario1	270	129	13	0	0	45	0.073969289
1	0.2	10	10	0.2	Scenario1	271	126	16	0	0	46	0.086370037
1	0.2	10	10	0.2	Scenario1	272	127	16	0	0	46	0.085937444
1	0.2	10	10	0.2	Scenario1	273	129	14	0	0	47	0.077871671
1	0.2	10	10	0.2	Scenario1	274	130	13	0	0	48	0.073568138
1	0.2	10	10	0.2	Scenario1	275	134	10	0	0	48	0.059200745
1	0.2	10	10	0.2	Scenario1	276	133	11	0	0	49	0.064042965
1	0.2	10	10	0.2	Scenario1	277	133	11	0	0	49	0.064042965
1	0.2	10	10	0.2	Scenario1	278	135	10	0	0	49	0.058860118
1	0.2	10	10	0.2	Scenario1	279	137	9	0	0	49	0.053536795
1	0.2	10	10	0.2	Scenario1	280	134	11	0	0	50	0.063682481
1	0.2	10	10	0.2	Scenario1	281	132	13	0	0	50	0.072777939
1	0.2	10	10	0.2	Scenario1	282	71	8	0	0	116	0.079815563
1	0.2	10	10	0.2	Scenario1	283	69	8	0	0	118	0.081347787
1	0.2	10	10	0.2	Scenario1	284	66	9	0	0	120	0.090196553
1	0.2	10	10	0.2	Scenario1	285	65	10	0	0	120	0.096827084
1	0.2	10	10	0.2	Scenario1	286	64	9	0	0	122	0.09188374
1	0.2	10	10	0.2	Scenario1	287	62	10	0	0	123	0.09939636
1	0.2	10	10	0.2	Scenario1	288	59	10	0	0	126	0.102067552
1	0.2	10	10	0.2	Scenario1	289	60	9	0	0	126	0.095418138
1	0.2	10	10	0.2	Scenario1	290	58	10	0	0	127	0.102980382
1	0.2	10	10	0.2	Scenario1	291	58	9	0	0	128	0.097267396
1	0.2	10	10	0.2	Scenario1	292	59	8	0	0	128	0.089861187
1	0.2	10	10	0.2	Scenario1	293	59	8	0	0	128	0.089861187
1	0.2	10	10	0.2	Scenario1	294	59	7	0	0	129	0.082566643
1	0.2	10	10	0.2	Scenario1	295	60	6	0	0	129	0.073495738
1	0.2	10	10	0.2	Scenario1	296	60	6	0	0	129	0.073495738
1	0.2	10	10	0.2	Scenario1	297	58	6	0	0	131	0.075257202
1	0.2	10	10	0.2	Scenario1	298	56	5	0	0	134	0.067728638
1	0.2	10	10	0.2	Scenario1	299	56	5	0	0	134	0.067728638
1	0.2	10	10	0.2	Scenario1	300	56	5	0	0	134	0.067728638
1	0.2	10	10	0.2	Scenario1	301	56	5	0	0	134	0.067728638
1	0.2	10	10	0.2	Scenario1	302	56	5	0	0	134	0.067728638
1	0.2	10	10	0.2	Scenario1	303	56	5	0	0	134	0.067728638
1	0.2	10	10	0.2	Scenario1	304	54	5	0	0	136	0.069545443
1	0.2	10	10	0.2	Scenario1	305	52	5	0	0	138	0.071456466
1	0.2	10	10	0.2	Scenario1	306	52	5	0	0	138	0.071456466
1	0.2	10	10	0.2	Scenario1	307	52	5	0	0	138	0.071456466
1	0.2	10	10	0.2	Scenario1	308	53	4	0	0	138	0.059661772
1	0.2	10	10	0.2	Scenario1	309	51	3	0	0	141	0.04890776
1	0.2	10	10	0.2	Scenario1	310	51	3	0	0	141	0.04890776
1	0.2	10	10	0.2	Scenario1	311	51	3	0	0	141	0.04890776
1	0.2	10	10	0.2	Scenario1	312	51	3	0	0	141	0.04890776
1	0.2	10	10	0.2	Scenario1	313	49	3	0	0	143	0.050529299
1	0.2	10	10	0.2	Scenario1	314	48	3	0	0	144	0.051380164
1	0.2	10	10	0.2	Scenario1	315	46	3	0	0	146	0.053168695
1	0.2	10	10	0.2	Scenario1	316	46	3	0	0	146	0.053168695
1	0.2	10	10	0.2	Scenario1	317	46	3	0	0	146	0.053168695
1	0.2	10	10	0.2	Scenario1	318	46	2	0	0	147	0.037893157
1	0.2	10	10	0.2	Scenario1	319	46	2	0	0	147	0.037893157
1	0.2	10	10	0.2	Scenario1	320	45	2	0	0	148	0.03861843
1	0.2	10	10	0.2	Scenario1	321	45	2	0	0	148	0.03861843
1	0.2	10	10	0.2	Scenario1	322	45	2	0	0	148	0.03861843
1	0.2	10	10	0.2	Scenario1	323	45	2	0	0	148	0.03861843
1	0.2	10	10	0.2	Scenario1	324	45	2	0	0	148	0.03861843
1	0.2	10	10	0.2	Scenario1	325	44	2	0	0	149	0.039371687
1	0.2	10	10	0.2	Scenario1	326	43	2	0	0	150	0.040154555
1	0.2	10	10	0.2	Scenario1	327	40	2	0	0	153	0.042699064
1	0.2	10	10	0.2	Scenario1	328	40	2	0	0	153	0.042699064
1	0.2	10	10	0.2	Scenario1	329	40	2	0	0	153	0.042699064
1	0.2	10	10	0.2	Scenario1	330	40	2	0	0	153	0.042699064
1	0.2	10	10	0.2	Scenario1	331	40	2	0	0	153	0.042699064
1	0.2	10	10	0.2	Scenario1	332	39	3	0	0	153	0.060507807
1	0.2	10	10	0.2	Scenario1	333	39	3	0	0	153	0.060507807
1	0.2	10	10	0.2	Scenario1	334	39	3	0	0	153	0.060507807
1	0.2	10	10	0.2	Scenario1	335	39	3	0	0	153	0.060507807
1	0.2	10	10	0.2	Scenario1	336	38	2	0	0	155	0.044579557
1	0.2	10	10	0.2	Scenario1	337	38	2	0	0	155	0.044579557
1	0.2	10	10	0.2	Scenario1	338	38	2	0	0	155	0.044579557
1	0.2	10	10	0.2	Scenario1	339	37	2	0	0	156	0.045582249
1	0.2	10	10	0.2	Scenario1	340	37	2	0	0	156	0.045582249
1	0.2	10	10	0.2	Scenario1	341	37	2	0	0	156	0.045582249
1	0.2	10	10	0.2	Scenario1	342	37	2	0	0	156	0.045582249
1	0.2	10	10	0.2	Scenario1	343	37	2	0	0	156	0.045582249
1	0.2	10	10	0.2	Scenario1	344	37	2	0	0	156	0.045582249
1	0.2	10	10	0.2	Scenario1	345	36	2	0	0	157	0.046630254
1	0.2	10	10	0.2	Scenario1	346	36	2	0	0	157	0.046630254
1	0.2	10	10	0.2	Scenario1	347	36	2	0	0	157	0.046630254
1	0.2	10	10	0.2	Scenario1	348	36	2	0	0	157	0.046630254
1	0.2	10	10	0.2	Scenario1	349	36	2	0	0	157	0.046630254
1	0.2	10	10	0.2	Scenario1	350	36	2	0	0	157	0.046630254
1	0.2	10	10	0.2	Scenario1	351	36	2	0	0	157	0.046630254
1	0.2	10	10	0.2	Scenario1	352	35	2	0	0	158	0.047726637
1	0.2	10	10	0.2	Scenario1	353	35	1	0	0	159	0.026081142
1	0.2	10	10	0.2	Scenario1	354	35	1	0	0	159	0.026081142
1	0.2	10	10	0.2	Scenario1	355	33	1	0	0	161	0.027509691
1	0.2	10	10	0.2	Scenario1	356	32	1	0	0	162	0.028283953
1	0.2	10	10	0.2	Scenario1	357	32	1	0	0	162	0.028283953
1	0.2	10	10	0.2	Scenario1	358	32	1	0	0	162	0.028283953
1	0.2	10	10	0.2	Scenario1	359	31	1	0	0	163	0.02910278
1	0.2	10	10	0.2	Scenario1	360	31	1	0	0	163	0.02910278
1	0.2	10	10	0.2	Scenario1	361	31	1	0	0	163	0.02910278
1	0.2	10	10	0.2	Scenario1	362	31	1	0	0	163	0.02910278
1	0.2	10	10	0.2	Scenario1	363	29	1	0	0	165	0.030890325
1	0.2	10	10	0.2	Scenario1	364	28	1	0	0	166	0.03186839
1	0.2	10	10	0.2	Scenario1	365	27	1	0	0	167	0.032909871
1	0.2	10	10	0.2	Scenario1	366	27	1	0	0	167	0.032909871
1	0.2	10	10	0.2	Scenario1	367	28	0	0	0	167	0
1	0.2	10	10	0.2	Scenario1	368	27	0	0	0	168	0
1	0.2	10	10	0.2	Scenario1	369	25	0	0	0	170	0
1	0.2	10	10	0.2	Scenario1	370	25	0	0	0	170	0
1	0.2	10	10	0.2	Scenario1	371	25	0	0	0	170	0
1	0.2	10	10	0.2	Scenario1	372	25	0	0	0	170	0
1	0.2	10	10	0.2	Scenario1	373	25	0	0	0	170	0
1	0.2	10	10	0.2	Scenario1	374	25	0	0	0	170	0
1	0.2	10	10	0.2	Scenario1	375	25	0	0	0	170	0
1	0.2	10	10	0.2	Scenario1	376	25	0	0	0	170	0
1	0.2	10	10	0.2	Scenario1	377	24	0	0	0	171	0
1	0.2	10	10	0.2	Scenario1	378	24	0	0	0	171	0
1	0.2	10	10	0.2	Scenario1	379	24	0	0	0	171	0
1	0.2	10	10	0.2	Scenario1	380	24	0	0	0	171	0
1	0.2	10	10	0.2	Scenario1	381	23	0	0	0	172	0
1	0.2	10	10	0.2	Scenario1	382	23	0	0	0	172	0
1	0.2	10	10	0.2	Scenario1	383	22	0	0	0	173	0
1	0.2	10	10	0.2	Scenario1	384	22	0	0	0	173	0
1	0.2	10	10	0.2	Scenario1	385	22	0	0	0	173	0
1	0.2	10	10	0.2	Scenario1	386	22	0	0	0	173	0
1	0.2	10	10	0.2	Scenario1	387	20	0	0	0	175	0
1	0.2	10	10	0.2	Scenario1	388	20	0	0	0	175	0
1	0.2	10	10	0.2	Scenario1	389	20	0	0	0	175	0
1	0.2	10	10	0.2	Scenario1	390	20	0	0	0	175	0
1	0.2	10	10	0.2	Scenario1	391	21	0	0	0	175	0
1	0.2	10	10	0.2	Scenario1	392	21	0	0	0	175	0
1	0.2	10	10	0.2	Scenario1	393	20	0	0	0	176	0
1	0.2	10	10	0.2	Scenario1	394	20	0	0	0	176	0
1	0.2	10	10	0.2	Scenario1	395	20	0	0	0	176	0
1	0.2	10	10	0.2	Scenario1	396	20	0	0	0	176	0
1	0.2	10	10	0.2	Scenario1	397	21	0	0	0	176	0
1	0.2	10	10	0.2	Scenario1	398	21	0	0	0	176	0
1	0.2	10	10	0.2	Scenario1	399	20	0	0	0	178	0
1	0.2	10	10	0.2	Scenario1	400	20	0	0	0	179	0
1	0.2	10	10	0.2	Scenario1	401	20	0	0	0	179	0
1	0.2	10	10	0.2	Scenario1	402	19	0	0	0	180	0
1	0.2	10	10	0.2	Scenario1	403	19	1	0	0	180	0.044503689
1	0.2	10	10	0.2	Scenario1	404	19	1	0	0	180	0.044503689
1	0.2	10	10	0.2	Scenario1	405	21	1	0	0	180	0.040912104
1	0.2	10	10	0.2	Scenario1	406	22	1	0	0	180	0.039322199
1	0.2	10	10	0.2	Scenario1	407	22	1	0	0	180	0.039322199
1	0.2	10	10	0.2	Scenario1	408	21	1	0	0	181	0.040912104
1	0.2	10	10	0.2	Scenario1	409	21	2	0	0	181	0.07074422
1	0.2	10	10	0.2	Scenario1	410	21	2	0	0	181	0.07074422
1	0.2	10	10	0.2	Scenario1	411	23	3	0	0	181	0.08738973
1	0.2	10	10	0.2	Scenario1	412	23	4	0	0	181	0.102928196
1	0.2	10	10	0.2	Scenario1	413	23	4	0	0	181	0.102928196
1	0.2	10	10	0.2	Scenario1	414	24	4	0	0	181	0.100704558
1	0.2	10	10	0.2	Scenario1	415	24	5	0	0	181	0.112144957
1	0.2	10	10	0.2	Scenario1	416	27	5	0	0	181	0.106345823
1	0.2	10	10	0.2	Scenario1	417	26	6	0	0	182	0.116997457
1	0.2	10	10	0.2	Scenario1	418	26	7	0	0	182	0.123300056
1	0.2	10	10	0.2	Scenario1	419	26	7	0	0	183	0.123300056
1	0.2	10	10	0.2	Scenario1	420	25	8	0	0	183	0.128614543
1	0.2	10	10	0.2	Scenario1	421	25	8	0	0	184	0.128614543
1	0.2	10	10	0.2	Scenario1	422	26	7	0	0	184	0.123300056
1	0.2	10	10	0.2	Scenario1	423	27	7	0	0	184	0.121919663
1	0.2	10	10	0.2	Scenario1	424	28	7	0	0	184	0.120509501
1	0.2	10	10	0.2	Scenario1	425	29	7	0	0	184	0.119079557
1	0.2	10	10	0.2	Scenario1	426	30	7	0	0	185	0.117638085
1	0.2	10	10	0.2	Scenario1	427	31	8	0	0	185	0.121896652
1	0.2	10	10	0.2	Scenario1	428	31	9	0	0	186	0.126130043
1	0.2	10	10	0.2	Scenario1	429	31	10	0	0	186	0.129138818
1	0.2	10	10	0.2	Scenario1	430	30	10	0	0	187	0.129859669
1	0.2	10	10	0.2	Scenario1	431	32	9	0	0	187	0.125109374
1	0.2	10	10	0.2	Scenario1	432	33	9	0	0	187	0.124055531
1	0.2	10	10	0.2	Scenario1	433	34	9	0	0	187	0.122975465
1	0.2	10	10	0.2	Scenario1	434	34	7	0	0	189	0.111876418
1	0.2	10	10	0.2	Scenario1	435	34	7	0	0	189	0.111876418
1	0.2	10	10	0.2	Scenario1	436	34	7	0	0	189	0.111876418
1	0.2	10	10	0.2	Scenario1	437	33	8	0	0	190	0.119390902
1	0.2	10	10	0.2	Scenario1	438	32	8	0	0	191	0.120650868
1	0.2	10	10	0.2	Scenario1	439	31	9	0	0	191	0.126130043
1	0.2	10	10	0.2	Scenario1	440	29	11	0	0	191	0.131955027
1	0.2	10	10	0.2	Scenario1	441	28	12	0	0	191	0.132531396
1	0.2	10	10	0.2	Scenario1	442	30	11	0	0	191	0.131586218
1	0.2	10	10	0.2	Scenario1	443	30	12	0	0	191	0.132466577
1	0.2	10	10	0.2	Scenario1	444	30	12	0	0	191	0.132466577
1	0.2	10	10	0.2	Scenario1	445	32	10	0	0	192	0.128357706
1	0.2	10	10	0.2	Scenario1	446	32	9	0	0	193	0.125109374
1	0.2	10	10	0.2	Scenario1	447	31	9	0	0	194	0.126130043
1	0.2	10	10	0.2	Scenario1	448	30	10	0	0	194	0.129859669
1	0.2	10	10	0.2	Scenario1	449	30	11	0	0	194	0.131586218
1	0.2	10	10	0.2	Scenario1	450	29	11	0	0	195	0.131955027
1	0.2	10	10	0.2	Scenario1	451	29	11	0	0	196	0.131955027
1	0.2	10	10	0.2	Scenario1	452	29	11	0	0	196	0.131955027
1	0.2	10	10	0.2	Scenario1	453	30	11	0	0	197	0.131586218
1	0.2	10	10	0.2	Scenario1	454	32	9	0	0	197	0.125109374
1	0.2	10	10	0.2	Scenario1	455	31	10	0	0	197	0.129138818
1	0.2	10	10	0.2	Scenario1	456	32	9	0	0	197	0.125109374
1	0.2	10	10	0.2	Scenario1	457	34	8	0	0	197	0.118122243
1	0.2	10	10	0.2	Scenario1	458	36	7	0	0	197	0.10905524
1	0.2	10	10	0.2	Scenario1	459	35	7	0	0	198	0.110458375
1	0.2	10	10	0.2	Scenario1	460	34	7	0	0	199	0.111876418
1	0.2	10	10	0.2	Scenario1	461	35	6	0	0	199	0.102458937
1	0.2	10	10	0.2	Scenario1	462	37	4	0	0	199	0.077487047
1	0.2	10	10	0.2	Scenario1	463	36	4	0	0	200	0.078933057
1	0.2	10	10	0.2	Scenario1	464	36	4	0	0	200	0.078933057
1	0.2	10	10	0.2	Scenario1	465	36	4	0	0	200	0.078933057
1	0.2	10	10	0.2	Scenario1	466	36	4	0	0	200	0.078933057
1	0.2	10	10	0.2	Scenario1	467	36	4	0	0	200	0.078933057
1	0.2	10	10	0.2	Scenario1	468	37	3	0	0	200	0.062976923
1	0.2	10	10	0.2	Scenario1	469	36	4	0	0	200	0.078933057
1	0.2	10	10	0.2	Scenario1	470	35	5	0	0	200	0.092563237
1	0.2	10	10	0.2	Scenario1	471	36	5	0	0	200	0.091031475
1	0.2	10	10	0.2	Scenario1	472	36	5	0	0	200	0.091031475
1	0.2	10	10	0.2	Scenario1	473	36	5	0	0	200	0.091031475
1	0.2	10	10	0.2	Scenario1	474	36	5	0	0	200	0.091031475
1	0.2	10	10	0.2	Scenario1	475	36	5	0	0	201	0.091031475
1	0.2	10	10	0.2	Scenario1	476	35	5	0	0	202	0.092563237
1	0.2	10	10	0.2	Scenario1	477	35	5	0	0	202	0.092563237
1	0.2	10	10	0.2	Scenario1	478	36	5	0	0	202	0.091031475
1	0.2	10	10	0.2	Scenario1	479	36	5	0	0	202	0.091031475
1	0.2	10	10	0.2	Scenario1	480	37	4	0	0	202	0.077487047
1	0.2	10	10	0.2	Scenario1	481	37	4	0	0	202	0.077487047
1	0.2	10	10	0.2	Scenario1	482	37	4	0	0	202	0.077487047
1	0.2	10	10	0.2	Scenario1	483	37	4	0	0	202	0.077487047
1	0.2	10	10	0.2	Scenario1	484	36	5	0	0	202	0.091031475
1	0.2	10	10	0.2	Scenario1	485	37	4	0	0	202	0.077487047
1	0.2	10	10	0.2	Scenario1	486	36	4	0	0	203	0.078933057
1	0.2	10	10	0.2	Scenario1	487	35	5	0	0	203	0.092563237
1	0.2	10	10	0.2	Scenario1	488	35	5	0	0	203	0.092563237
1	0.2	10	10	0.2	Scenario1	489	35	5	0	0	203	0.092563237
1	0.2	10	10	0.2	Scenario1	490	34	6	0	0	204	0.103982745
1	0.2	10	10	0.2	Scenario1	491	34	5	0	0	205	0.094137083
1	0.2	10	10	0.2	Scenario1	492	34	5	0	0	205	0.094137083
1	0.2	10	10	0.2	Scenario1	493	34	5	0	0	205	0.094137083
1	0.2	10	10	0.2	Scenario1	494	34	5	0	0	205	0.094137083
1	0.2	10	10	0.2	Scenario1	495	34	5	0	0	205	0.094137083
1	0.2	10	10	0.2	Scenario1	496	35	4	0	0	205	0.080428667
1	0.2	10	10	0.2	Scenario1	497	35	4	0	0	205	0.080428667
1	0.2	10	10	0.2	Scenario1	498	35	3	0	0	206	0.065646341
1	0.2	10	10	0.2	Scenario1	499	35	3	0	0	206	0.065646341
1	0.2	10	10	0.2	Scenario1	500	35	2	0	0	207	0.047726637
1	0.2	10	10	0.2	Scenario1	501	35	2	0	0	207	0.047726637
1	0.2	10	10	0.2	Scenario1	502	34	3	0	0	207	0.067063322
1	0.2	10	10	0.2	Scenario1	503	33	3	0	0	208	0.068539343
1	0.2	10	10	0.2	Scenario1	504	33	3	0	0	208	0.068539343
1	0.2	10	10	0.2	Scenario1	505	33	3	0	0	208	0.068539343
1	0.2	10	10	0.2	Scenario1	506	31	5	0	0	208	0.099115943
1	0.2	10	10	0.2	Scenario1	507	31	5	0	0	208	0.099115943
1	0.2	10	10	0.2	Scenario1	508	31	5	0	0	208	0.099115943
1	0.2	10	10	0.2	Scenario1	509	31	5	0	0	208	0.099115943
1	0.2	10	10	0.2	Scenario1	510	32	4	0	0	208	0.085233555
1	0.2	10	10	0.2	Scenario1	511	32	3	0	0	209	0.070077796
1	0.2	10	10	0.2	Scenario1	512	32	3	0	0	209	0.070077796
1	0.2	10	10	0.2	Scenario1	513	31	3	0	0	210	0.071682279
1	0.2	10	10	0.2	Scenario1	514	31	3	0	0	210	0.071682279
1	0.2	10	10	0.2	Scenario1	515	32	2	0	0	210	0.051340934
1	0.2	10	10	0.2	Scenario1	516	32	2	0	0	210	0.051340934
1	0.2	10	10	0.2	Scenario1	517	32	2	0	0	210	0.051340934
1	0.2	10	10	0.2	Scenario1	518	32	2	0	0	210	0.051340934
1	0.2	10	10	0.2	Scenario1	519	32	2	0	0	210	0.051340934
1	0.2	10	10	0.2	Scenario1	520	31	3	0	0	210	0.071682279
1	0.2	10	10	0.2	Scenario1	521	31	3	0	0	210	0.071682279
1	0.2	10	10	0.2	Scenario1	522	31	3	0	0	210	0.071682279
1	0.2	10	10	0.2	Scenario1	523	31	3	0	0	210	0.071682279
1	0.2	10	10	0.2	Scenario1	524	31	3	0	0	210	0.071682279
1	0.2	10	10	0.2	Scenario1	525	31	3	0	0	210	0.071682279
1	0.2	10	10	0.2	Scenario1	526	31	3	0	0	210	0.071682279
1	0.2	10	10	0.2	Scenario1	527	31	3	0	0	210	0.071682279
1	0.2	10	10	0.2	Scenario1	528	31	3	0	0	210	0.071682279
1	0.2	10	10	0.2	Scenario1	529	31	3	0	0	210	0.071682279
1	0.2	10	10	0.2	Scenario1	530	31	3	0	0	210	0.071682279
1	0.2	10	10	0.2	Scenario1	531	31	3	0	0	210	0.071682279
1	0.2	10	10	0.2	Scenario1	532	32	2	0	0	210	0.051340934
1	0.2	10	10	0.2	Scenario1	533	32	2	0	0	210	0.051340934
1	0.2	10	10	0.2	Scenario1	534	32	2	0	0	210	0.051340934
1	0.2	10	10	0.2	Scenario1	535	32	2	0	0	210	0.051340934
1	0.2	10	10	0.2	Scenario1	536	32	2	0	0	210	0.051340934
1	0.2	10	10	0.2	Scenario1	537	31	2	0	0	211	0.052667352
1	0.2	10	10	0.2	Scenario1	538	32	2	0	0	211	0.051340934
1	0.2	10	10	0.2	Scenario1	539	32	2	0	0	211	0.051340934
1	0.2	10	10	0.2	Scenario1	540	31	2	0	0	212	0.052667352
1	0.2	10	10	0.2	Scenario1	541	30	3	0	0	212	0.073356597
1	0.2	10	10	0.2	Scenario1	542	30	3	0	0	212	0.073356597
1	0.2	10	10	0.2	Scenario1	543	30	3	0	0	212	0.073356597
1	0.2	10	10	0.2	Scenario1	544	32	2	0	0	212	0.051340934
1	0.2	10	10	0.2	Scenario1	545	32	2	0	0	212	0.051340934
1	0.2	10	10	0.2	Scenario1	546	31	2	0	0	213	0.052667352
1	0.2	10	10	0.2	Scenario1	547	32	2	0	0	213	0.051340934
1	0.2	10	10	0.2	Scenario1	548	31	3	0	0	213	0.071682279
1	0.2	10	10	0.2	Scenario1	549	31	3	0	0	213	0.071682279
1	0.2	10	10	0.2	Scenario1	550	30	4	0	0	213	0.088722275
1	0.2	10	10	0.2	Scenario1	551	30	4	0	0	213	0.088722275
1	0.2	10	10	0.2	Scenario1	552	30	4	0	0	213	0.088722275
1	0.2	10	10	0.2	Scenario1	553	30	4	0	0	213	0.088722275
1	0.2	10	10	0.2	Scenario1	554	31	4	0	0	213	0.086948041
1	0.2	10	10	0.2	Scenario1	555	31	4	0	0	213	0.086948041
1	0.2	10	10	0.2	Scenario1	556	30	4	0	0	214	0.088722275
1	0.2	10	10	0.2	Scenario1	557	31	3	0	0	214	0.071682279
1	0.2	10	10	0.2	Scenario1	558	31	2	0	0	216	0.052667352
1	0.2	10	10	0.2	Scenario1	559	29	3	0	0	217	0.07510476
1	0.2	10	10	0.2	Scenario1	560	29	3	0	0	217	0.07510476
1	0.2	10	10	0.2	Scenario1	561	34	2	0	0	217	0.048874731
1	0.2	10	10	0.2	Scenario1	562	35	2	0	0	217	0.047726637
1	0.2	10	10	0.2	Scenario1	563	35	2	0	0	217	0.047726637
1	0.2	10	10	0.2	Scenario1	564	34	2	0	0	218	0.048874731
1	0.2	10	10	0.2	Scenario1	565	33	3	0	0	218	0.068539343
1	0.2	10	10	0.2	Scenario1	566	31	4	0	0	219	0.086948041
1	0.2	10	10	0.2	Scenario1	567	32	4	0	0	219	0.085233555
1	0.2	10	10	0.2	Scenario1	568	33	3	0	0	219	0.068539343
1	0.2	10	10	0.2	Scenario1	569	32	3	0	0	220	0.070077796
1	0.2	10	10	0.2	Scenario1	570	33	5	0	0	220	0.095753607
1	0.2	10	10	0.2	Scenario1	571	34	5	0	0	220	0.094137083
1	0.2	10	10	0.2	Scenario1	572	34	5	0	0	220	0.094137083
1	0.2	10	10	0.2	Scenario1	573	34	7	0	0	220	0.111876418
1	0.2	10	10	0.2	Scenario1	574	36	8	0	0	220	0.115576677
1	0.2	10	10	0.2	Scenario1	575	37	9	0	0	220	0.119633789
1	0.2	10	10	0.2	Scenario1	576	38	9	0	0	220	0.118500998
1	0.2	10	10	0.2	Scenario1	577	40	8	0	0	221	0.110542472
1	0.2	10	10	0.2	Scenario1	578	42	7	0	0	222	0.101037047
1	0.2	10	10	0.2	Scenario1	579	41	7	0	0	224	0.102320679
1	0.2	10	10	0.2	Scenario1	580	45	7	0	0	224	0.09732105
1	0.2	10	10	0.2	Scenario1	581	46	7	0	0	224	0.096127666
1	0.2	10	10	0.2	Scenario1	582	44	9	0	0	225	0.111717311
1	0.2	10	10	0.2	Scenario1	583	46	8	0	0	226	0.10335781
1	0.2	10	10	0.2	Scenario1	584	48	8	0	0	226	0.10109101
1	0.2	10	10	0.2	Scenario1	585	46	10	0	0	226	0.114702339
1	0.2	10	10	0.2	Scenario1	586	45	11	0	0	226	0.119988221
1	0.2	10	10	0.2	Scenario1	587	45	11	0	0	226	0.119988221
1	0.2	10	10	0.2	Scenario1	588	45	11	0	0	228	0.119988221
1	0.2	10	10	0.2	Scenario1	589	43	12	0	0	230	0.125123175
1	0.2	10	10	0.2	Scenario1	590	43	11	0	0	231	0.121838484
1	0.2	10	10	0.2	Scenario1	591	43	10	0	0	232	0.117779181
1	0.2	10	10	0.2	Scenario1	592	38	12	0	0	235	0.128837715
1	0.2	10	10	0.2	Scenario1	593	37	12	0	0	236	0.129489142
1	0.2	10	10	0.2	Scenario1	594	37	13	0	0	236	0.131192952
1	0.2	10	10	0.2	Scenario1	595	34	15	0	0	237	0.132819036
1	0.2	10	10	0.2	Scenario1	596	36	16	0	0	237	0.1328823
1	0.2	10	10	0.2	Scenario1	597	38	15	0	0	237	0.132729242
1	0.2	10	10	0.2	Scenario1	598	39	15	0	0	237	0.132532153
1	0.2	10	10	0.2	Scenario1	599	45	13	0	0	238	0.126338749
1	0.2	10	10	0.2	Scenario1	600	44	13	0	0	239	0.127044313
1	0.2	10	10	0.2	Scenario1	601	47	13	0	0	239	0.124876184
1	0.2	10	10	0.2	Scenario1	602	51	11	0	0	239	0.114381217
1	0.2	10	10	0.2	Scenario1	603	54	10	0	0	239	0.10674007
1	0.2	10	10	0.2	Scenario1	604	56	9	0	0	239	0.099172218
1	0.2	10	10	0.2	Scenario1	605	56	8	0	0	241	0.09271878
1	0.2	10	10	0.2	Scenario1	606	55	9	0	0	242	0.100145519
1	0.2	10	10	0.2	Scenario1	607	54	10	0	0	242	0.10674007
1	0.2	10	10	0.2	Scenario1	608	54	11	0	0	242	0.111612616
1	0.2	10	10	0.2	Scenario1	609	55	11	0	0	242	0.11070099
1	0.2	10	10	0.2	Scenario1	610	57	10	0	0	243	0.103904243
1	0.2	10	10	0.2	Scenario1	611	56	12	0	0	244	0.114112497
1	0.2	10	10	0.2	Scenario1	612	58	11	0	0	244	0.108007942
1	0.2	10	10	0.2	Scenario1	613	56	13	0	0	244	0.117850557
1	0.2	10	10	0.2	Scenario1	614	57	14	0	0	244	0.12033128
1	0.2	10	10	0.2	Scenario1	615	60	12	0	0	244	0.110735859
1	0.2	10	10	0.2	Scenario1	616	63	11	0	0	244	0.103681495
1	0.2	10	10	0.2	Scenario1	617	66	8	0	0	245	0.083747785
1	0.2	10	10	0.2	Scenario1	618	66	7	0	0	246	0.076586644
1	0.2	10	10	0.2	Scenario1	619	68	7	0	0	246	0.07502172
1	0.2	10	10	0.2	Scenario1	620	67	8	0	0	246	0.08293386
1	0.2	10	10	0.2	Scenario1	621	67	9	0	0	246	0.089372409
1	0.2	10	10	0.2	Scenario1	622	67	9	0	0	246	0.089372409
1	0.2	10	10	0.2	Scenario1	623	68	10	0	0	246	0.09435932
1	0.2	10	10	0.2	Scenario1	624	69	9	0	0	246	0.087762136
1	0.2	10	10	0.2	Scenario1	625	72	7	0	0	246	0.072064013
1	0.2	10	10	0.2	Scenario1	626	73	9	0	0	246	0.084688343
1	0.2	10	10	0.2	Scenario1	627	73	9	0	0	246	0.084688343
1	0.2	10	10	0.2	Scenario1	628	73	9	0	0	246	0.084688343
1	0.2	10	10	0.2	Scenario1	629	75	10	0	0	246	0.088984053
1	0.2	10	10	0.2	Scenario1	630	78	10	0	0	247	0.086836913
1	0.2	10	10	0.2	Scenario1	631	78	10	0	0	248	0.086836913
1	0.2	10	10	0.2	Scenario1	632	81	7	0	0	249	0.066152022
1	0.2	10	10	0.2	Scenario1	633	81	7	0	0	249	0.066152022
1	0.2	10	10	0.2	Scenario1	634	81	7	0	0	250	0.066152022
1	0.2	10	10	0.2	Scenario1	635	80	9	0	0	250	0.07974726
1	0.2	10	10	0.2	Scenario1	636	82	8	0	0	250	0.072255988
1	0.2	10	10	0.2	Scenario1	637	82	8	0	0	251	0.072255988
1	0.2	10	10	0.2	Scenario1	638	78	11	0	0	253	0.092079373
1	0.2	10	10	0.2	Scenario1	639	80	10	0	0	253	0.085454965
1	0.2	10	10	0.2	Scenario1	640	80	9	0	0	255	0.07974726
1	0.2	10	10	0.2	Scenario1	641	79	9	0	0	256	0.080420969
1	0.2	10	10	0.2	Scenario1	642	76	11	0	0	257	0.093505811
1	0.2	10	10	0.2	Scenario1	643	75	12	0	0	258	0.099005795
1	0.2	10	10	0.2	Scenario1	644	75	12	0	0	258	0.099005795
1	0.2	10	10	0.2	Scenario1	645	76	12	0	0	258	0.09828515
1	0.2	10	10	0.2	Scenario1	646	77	11	0	0	258	0.09278808
1	0.2	10	10	0.2	Scenario1	647	77	11	0	0	259	0.09278808
1	0.2	10	10	0.2	Scenario1	648	76	12	0	0	260	0.09828515
1	0.2	10	10	0.2	Scenario1	649	74	13	0	0	261	0.104053596
1	0.2	10	10	0.2	Scenario1	650	74	13	0	0	262	0.104053596
1	0.2	10	10	0.2	Scenario1	651	76	10	0	0	264	0.088258255
1	0.2	10	10	0.2	Scenario1	652	73	12	0	0	265	0.100470914
1	0.2	10	10	0.2	Scenario1	653	73	13	0	0	265	0.104774916
1	0.2	10	10	0.2	Scenario1	654	72	11	0	0	268	0.096468468
1	0.2	10	10	0.2	Scenario1	655	72	11	0	0	269	0.096468468
1	0.2	10	10	0.2	Scenario1	656	72	11	0	0	269	0.096468468
1	0.2	10	10	0.2	Scenario1	657	73	10	0	0	269	0.090466588
1	0.2	10	10	0.2	Scenario1	658	73	10	0	0	269	0.090466588
1	0.2	10	10	0.2	Scenario1	659	74	9	0	0	269	0.08394933
1	0.2	10	10	0.2	Scenario1	660	74	8	0	0	270	0.077613417
1	0.2	10	10	0.2	Scenario1	661	74	8	0	0	270	0.077613417
1	0.2	10	10	0.2	Scenario1	662	76	7	0	0	270	0.069317721
1	0.2	10	10	0.2	Scenario1	663	75	7	0	0	271	0.069985598
1	0.2	10	10	0.2	Scenario1	664	75	5	0	0	273	0.054145897
1	0.2	10	10	0.2	Scenario1	665	72	6	0	0	275	0.064369919
1	0.2	10	10	0.2	Scenario1	666	72	6	0	0	275	0.064369919
1	0.2	10	10	0.2	Scenario1	667	71	6	0	0	276	0.06504701
1	0.2	10	10	0.2	Scenario1	668	71	5	0	0	277	0.056546985
1	0.2	10	10	0.2	Scenario1	669	71	5	0	0	277	0.056546985
1	0.2	10	10	0.2	Scenario1	670	70	6	0	0	277	0.065737853
1	0.2	10	10	0.2	Scenario1	671	68	6	0	0	279	0.067162383
1	0.2	10	10	0.2	Scenario1	672	68	5	0	0	280	0.058488001
1	0.2	10	10	0.2	Scenario1	673	66	6	0	0	281	0.068646806
1	0.2	10	10	0.2	Scenario1	674	64	6	0	0	283	0.070194638
1	0.2	10	10	0.2	Scenario1	675	62	6	0	0	285	0.071809623
1	0.2	10	10	0.2	Scenario1	676	63	5	0	0	285	0.062025919
1	0.2	10	10	0.2	Scenario1	677	63	5	0	0	285	0.062025919
1	0.2	10	10	0.2	Scenario1	678	63	5	0	0	285	0.062025919
1	0.2	10	10	0.2	Scenario1	679	62	5	0	0	286	0.062783511
1	0.2	10	10	0.2	Scenario1	680	62	5	0	0	286	0.062783511
1	0.2	10	10	0.2	Scenario1	681	62	4	0	0	287	0.052731254
1	0.2	10	10	0.2	Scenario1	682	62	4	0	0	287	0.052731254
1	0.2	10	10	0.2	Scenario1	683	62	4	0	0	287	0.052731254
1	0.2	10	10	0.2	Scenario1	684	61	5	0	0	287	0.06355908
1	0.2	10	10	0.2	Scenario1	685	60	6	0	0	287	0.073495738
1	0.2	10	10	0.2	Scenario1	686	60	6	0	0	287	0.073495738
1	0.2	10	10	0.2	Scenario1	687	59	6	0	0	288	0.074366779
1	0.2	10	10	0.2	Scenario1	688	59	6	0	0	288	0.074366779
1	0.2	10	10	0.2	Scenario1	689	60	6	0	0	288	0.073495738
1	0.2	10	10	0.2	Scenario1	690	59	6	0	0	289	0.074366779
1	0.2	10	10	0.2	Scenario1	691	60	6	0	0	289	0.073495738
1	0.2	10	10	0.2	Scenario1	692	61	5	0	0	289	0.06355908
1	0.2	10	10	0.2	Scenario1	693	62	4	0	0	289	0.052731254
1	0.2	10	10	0.2	Scenario1	694	62	4	0	0	289	0.052731254
1	0.2	10	10	0.2	Scenario1	695	62	3	0	0	290	0.041548869
1	0.2	10	10	0.2	Scenario1	696	61	3	0	0	291	0.042126321
1	0.2	10	10	0.2	Scenario1	697	60	3	0	0	292	0.042719835
1	0.2	10	10	0.2	Scenario1	698	58	3	0	0	294	0.043957756
1	0.2	10	10	0.2	Scenario1	699	57	4	0	0	294	0.05637514
1	0.2	10	10	0.2	Scenario1	700	56	4	0	0	295	0.057163422
1	0.2	10	10	0.2	Scenario1	701	55	5	0	0	295	0.068625663
1	0.2	10	10	0.2	Scenario1	702	54	6	0	0	295	0.07902421
1	0.2	10	10	0.2	Scenario1	703	54	6	0	0	295	0.07902421
1	0.2	10	10	0.2	Scenario1	704	53	5	0	0	297	0.07048877
1	0.2	10	10	0.2	Scenario1	705	53	4	0	0	298	0.059661772
1	0.2	10	10	0.2	Scenario1	706	53	4	0	0	298	0.059661772
1	0.2	10	10	0.2	Scenario1	707	54	4	0	0	298	0.058805853
1	0.2	10	10	0.2	Scenario1	708	53	4	0	0	299	0.059661772
1	0.2	10	10	0.2	Scenario1	709	55	3	0	0	299	0.045953041
1	0.2	10	10	0.2	Scenario1	710	54	3	0	0	300	0.046658323
1	0.2	10	10	0.2	Scenario1	711	53	3	0	0	301	0.047385205
1	0.2	10	10	0.2	Scenario1	712	51	5	0	0	301	0.072449384
1	0.2	10	10	0.2	Scenario1	713	51	5	0	0	301	0.072449384
1	0.2	10	10	0.2	Scenario1	714	50	5	0	0	302	0.073468405
1	0.2	10	10	0.2	Scenario1	715	49	5	0	0	304	0.074514443
1	0.2	10	10	0.2	Scenario1	716	48	5	0	0	305	0.075588438
1	0.2	10	10	0.2	Scenario1	717	48	5	0	0	305	0.075588438
1	0.2	10	10	0.2	Scenario1	718	49	4	0	0	305	0.06333959
1	0.2	10	10	0.2	Scenario1	719	47	5	0	0	306	0.076691362
1	0.2	10	10	0.2	Scenario1	720	47	5	0	0	306	0.076691362
1	0.2	10	10	0.2	Scenario1	721	45	6	0	0	307	0.088869385
1	0.2	10	10	0.2	Scenario1	722	45	5	0	0	308	0.078988017
1	0.2	10	10	0.2	Scenario1	723	45	5	0	0	308	0.078988017
1	0.2	10	10	0.2	Scenario1	724	44	5	0	0	309	0.080183821
1	0.2	10	10	0.2	Scenario1	725	45	4	0	0	309	0.067477708
1	0.2	10	10	0.2	Scenario1	726	44	4	0	0	310	0.068593624
1	0.2	10	10	0.2	Scenario1	727	42	4	0	0	312	0.070933174
1	0.2	10	10	0.2	Scenario1	728	41	4	0	0	313	0.072159952
1	0.2	10	10	0.2	Scenario1	729	41	3	0	0	314	0.058218488
1	0.2	10	10	0.2	Scenario1	730	41	3	0	0	314	0.058218488
1	0.2	10	10	0.2	Scenario1	731	40	4	0	0	314	0.073426947
1	0.2	10	10	0.2	Scenario1	732	39	4	0	0	315	0.074735905
1	0.2	10	10	0.2	Scenario1	733	39	4	0	0	315	0.074735905
1	0.2	10	10	0.2	Scenario1	734	39	4	0	0	315	0.074735905
1	0.2	10	10	0.2	Scenario1	735	39	4	0	0	315	0.074735905
1	0.2	10	10	0.2	Scenario1	736	38	4	0	0	316	0.076088644
1	0.2	10	10	0.2	Scenario1	737	38	4	0	0	316	0.076088644
1	0.2	10	10	0.2	Scenario1	738	38	4	0	0	316	0.076088644
1	0.2	10	10	0.2	Scenario1	739	38	4	0	0	316	0.076088644
1	0.2	10	10	0.2	Scenario1	740	37	4	0	0	317	0.077487047
1	0.2	10	10	0.2	Scenario1	741	36	4	0	0	318	0.078933057
1	0.2	10	10	0.2	Scenario1	742	36	4	0	0	318	0.078933057
1	0.2	10	10	0.2	Scenario1	743	35	4	0	0	319	0.080428667
1	0.2	10	10	0.2	Scenario1	744	36	4	0	0	319	0.078933057
1	0.2	10	10	0.2	Scenario1	745	38	4	0	0	319	0.076088644
1	0.2	10	10	0.2	Scenario1	746	37	4	0	0	320	0.077487047
1	0.2	10	10	0.2	Scenario1	747	34	4	0	0	324	0.081975913
1	0.2	10	10	0.2	Scenario1	748	34	4	0	0	324	0.081975913
1	0.2	10	10	0.2	Scenario1	749	35	3	0	0	324	0.065646341
1	0.2	10	10	0.2	Scenario1	750	33	3	0	0	326	0.068539343
1	0.2	10	10	0.2	Scenario1	751	33	3	0	0	326	0.068539343
1	0.2	10	10	0.2	Scenario1	752	32	2	0	0	328	0.051340934
1	0.2	10	10	0.2	Scenario1	753	32	2	0	0	328	0.051340934
1	0.2	10	10	0.2	Scenario1	754	32	2	0	0	328	0.051340934
1	0.2	10	10	0.2	Scenario1	755	32	2	0	0	328	0.051340934
1	0.2	10	10	0.2	Scenario1	756	31	2	0	0	329	0.052667352
1	0.2	10	10	0.2	Scenario1	757	30	3	0	0	329	0.073356597
1	0.2	10	10	0.2	Scenario1	758	30	3	0	0	330	0.073356597
1	0.2	10	10	0.2	Scenario1	759	29	4	0	0	330	0.090558089
1	0.2	10	10	0.2	Scenario1	760	29	3	0	0	331	0.07510476
1	0.2	10	10	0.2	Scenario1	761	29	3	0	0	332	0.07510476
1	0.2	10	10	0.2	Scenario1	762	29	3	0	0	332	0.07510476
1	0.2	10	10	0.2	Scenario1	763	29	3	0	0	332	0.07510476
1	0.2	10	10	0.2	Scenario1	764	28	3	0	0	333	0.076930974
1	0.2	10	10	0.2	Scenario1	765	29	3	0	0	333	0.07510476
1	0.2	10	10	0.2	Scenario1	766	30	3	0	0	333	0.073356597
1	0.2	10	10	0.2	Scenario1	767	30	3	0	0	333	0.073356597
1	0.2	10	10	0.2	Scenario1	768	30	3	0	0	333	0.073356597
1	0.2	10	10	0.2	Scenario1	769	30	3	0	0	333	0.073356597
1	0.2	10	10	0.2	Scenario1	770	29	4	0	0	333	0.090558089
1	0.2	10	10	0.2	Scenario1	771	30	4	0	0	333	0.088722275
1	0.2	10	10	0.2	Scenario1	772	29	4	0	0	335	0.090558089
1	0.2	10	10	0.2	Scenario1	773	28	5	0	0	335	0.104478229
1	0.2	10	10	0.2	Scenario1	774	28	5	0	0	336	0.104478229
1	0.2	10	10	0.2	Scenario1	775	28	5	0	0	336	0.104478229
1	0.2	10	10	0.2	Scenario1	776	30	5	0	0	336	0.100861608
1	0.2	10	10	0.2	Scenario1	777	29	6	0	0	336	0.111991195
1	0.2	10	10	0.2	Scenario1	778	29	6	0	0	337	0.111991195
1	0.2	10	10	0.2	Scenario1	779	30	6	0	0	337	0.110345085
1	0.2	10	10	0.2	Scenario1	780	31	6	0	0	338	0.108718284
1	0.2	10	10	0.2	Scenario1	781	31	5	0	0	339	0.099115943
1	0.2	10	10	0.2	Scenario1	782	34	4	0	0	339	0.081975913
1	0.2	10	10	0.2	Scenario1	783	34	5	0	0	339	0.094137083
1	0.2	10	10	0.2	Scenario1	784	32	6	0	0	340	0.107114057
1	0.2	10	10	0.2	Scenario1	785	32	6	0	0	340	0.107114057
1	0.2	10	10	0.2	Scenario1	786	32	6	0	0	341	0.107114057
1	0.2	10	10	0.2	Scenario1	787	32	6	0	0	341	0.107114057
1	0.2	10	10	0.2	Scenario1	788	31	8	0	0	341	0.121896652
1	0.2	10	10	0.2	Scenario1	789	30	8	0	0	342	0.123121767
1	0.2	10	10	0.2	Scenario1	790	28	9	0	0	343	0.128905626
1	0.2	10	10	0.2	Scenario1	791	28	10	0	0	343	0.131076122
1	0.2	10	10	0.2	Scenario1	792	27	12	0	0	343	0.13236924
1	0.2	10	10	0.2	Scenario1	793	28	11	0	0	343	0.13222131
1	0.2	10	10	0.2	Scenario1	794	27	13	0	0	344	0.131704057
1	0.2	10	10	0.2	Scenario1	795	27	14	0	0	344	0.130505999
1	0.2	10	10	0.2	Scenario1	796	30	12	0	0	344	0.132466577
1	0.2	10	10	0.2	Scenario1	797	31	12	0	0	344	0.132269502
1	0.2	10	10	0.2	Scenario1	798	32	12	0	0	344	0.1319798
1	0.2	10	10	0.2	Scenario1	799	32	10	0	0	346	0.128357706
1	0.2	10	10	0.2	Scenario1	800	32	10	0	0	346	0.128357706
1	0.2	10	10	0.2	Scenario1	801	33	9	0	0	348	0.124055531
1	0.2	10	10	0.2	Scenario1	802	33	9	0	0	348	0.124055531
1	0.2	10	10	0.2	Scenario1	803	32	9	0	0	349	0.125109374
1	0.2	10	10	0.2	Scenario1	804	31	10	0	0	350	0.129138818
1	0.2	10	10	0.2	Scenario1	805	30	10	0	0	351	0.129859669
1	0.2	10	10	0.2	Scenario1	806	26	12	0	0	353	0.132054204
1	0.2	10	10	0.2	Scenario1	807	25	12	0	0	354	0.131566085
1	0.2	10	10	0.2	Scenario1	808	24	13	0	0	354	0.129239158
1	0.2	10	10	0.2	Scenario1	809	24	13	0	0	354	0.129239158
1	0.2	10	10	0.2	Scenario1	810	25	12	0	0	354	0.131566085
1	0.2	10	10	0.2	Scenario1	811	28	8	0	0	355	0.125477936
1	0.2	10	10	0.2	Scenario1	812	29	7	0	0	355	0.119079557
1	0.2	10	10	0.2	Scenario1	813	25	8	0	0	358	0.128614543
1	0.2	10	10	0.2	Scenario1	814	23	8	0	0	360	0.130262543
1	0.2	10	10	0.2	Scenario1	815	23	8	0	0	360	0.130262543
1	0.2	10	10	0.2	Scenario1	816	23	8	0	0	360	0.130262543
1	0.2	10	10	0.2	Scenario1	817	22	7	0	0	362	0.12824097
1	0.2	10	10	0.2	Scenario1	818	24	5	0	0	362	0.112144957
1	0.2	10	10	0.2	Scenario1	819	25	4	0	0	362	0.098544517
1	0.2	10	10	0.2	Scenario1	820	25	4	0	0	362	0.098544517
1	0.2	10	10	0.2	Scenario1	821	25	4	0	0	362	0.098544517
1	0.2	10	10	0.2	Scenario1	822	26	3	0	0	362	0.080835225
1	0.2	10	10	0.2	Scenario1	823	25	3	0	0	363	0.082922393
1	0.2	10	10	0.2	Scenario1	824	23	3	0	0	365	0.08738973
1	0.2	10	10	0.2	Scenario1	825	22	3	0	0	366	0.089778548
1	0.2	10	10	0.2	Scenario1	826	20	3	0	0	368	0.094883981
1	0.2	10	10	0.2	Scenario1	827	19	2	0	0	370	0.075840328
1	0.2	10	10	0.2	Scenario1	828	18	2	0	0	371	0.078645557
1	0.2	10	10	0.2	Scenario1	829	12	1	0	0	378	0.063911462
1	0.2	10	10	0.2	Scenario1	830	9	1	0	0	381	0.077998598
1	0.2	10	10	0.2	Scenario1	831	8	1	0	0	382	0.083938293
1	0.2	10	10	0.2	Scenario1	832	6	1	0	0	384	0.097864963
1	0.2	10	10	0.2	Scenario1	833	5	1	0	0	385	0.105316469
1	0.2	10	10	0.2	Scenario1	834	3	0	0	0	388	0
1	0.2	10	10	0.2	Scenario1	835	2	0	0	0	389	0
1	0.2	10	10	0.2	Scenario1	836	1	0	0	0	390	0
1	0.2	10	10	0.2	Scenario1	837	1	0	0	0	390	0
1	0.2	10	10	0.2	Scenario1	838	1	0	0	0	390	0
1	0.2	10	10	0.2	Scenario1	839	1	0	0	0	390	0
1	0.2	10	10	0.2	Scenario1	840	1	0	0	0	390	0
1	0.2	10	10	0.2	Scenario1	841	1	0	0	0	390	0
1	0.2	10	10	0.2	Scenario1	842	1	0	0	0	390	0
1	0.2	10	10	0.2	Scenario1	843	1	0	0	0	390	0
1	0.2	10	10	0.2	Scenario1	844	1	0	0	0	390	0
1	0.2	10	10	0.2	Scenario1	845	1	0	0	0	390	0
1	0.2	10	10	0.2	Scenario1	846	1	0	0	0	390	0
1	0.2	10	10	0.2	Scenario1	847	1	0	0	0	390	0
1	0.2	10	10	0.2	Scenario1	848	1	0	0	0	390	0
1	0.2	10	10	0.2	Scenario1	849	1	0	0	0	390	0
1	0.2	10	10	0.2	Scenario1	850	1	0	0	0	390	0
1	0.2	10	10	0.2	Scenario1	851	1	0	0	0	390	0
1	0.2	10	10	0.2	Scenario1	852	1	0	0	0	390	0
1	0.2	10	10	0.2	Scenario1	853	1	0	0	0	390	0
1	0.2	10	10	0.2	Scenario1	854	1	0	0	0	390	0
1	0.2	10	10	0.2	Scenario1	855	1	0	0	0	390	0
1	0.2	10	10	0.2	Scenario1	856	1	0	0	0	390	0
1	0.2	10	10	0.2	Scenario1	857	1	0	0	0	390	0
1	0.2	10	10	0.2	Scenario1	858	1	0	0	0	390	0
1	0.2	10	10	0.2	Scenario1	859	1	0	0	0	390	0
1	0.2	10	10	0.2	Scenario1	860	1	0	0	0	390	0
1	0.2	10	10	0.2	Scenario1	861	1	0	0	0	390	0
1	0.2	10	10	0.2	Scenario1	862	1	0	0	0	390	0
1	0.2	10	10	0.2	Scenario1	863	1	0	0	0	390	0
1	0.2	10	10	0.2	Scenario1	864	1	0	0	0	390	0
1	0.2	10	10	0.2	Scenario1	865	1	0	0	0	390	0
1	0.2	10	10	0.2	Scenario1	866	1	0	0	0	390	0
1	0.2	10	10	0.2	Scenario1	867	0	0	0	0	391	<RuntimePrimitiveException>
2	0.2	10	10	0.5	Scenario1	0	5	5	0	0	0	0.083313866
2	0.2	10	10	0.5	Scenario1	1	5	5	0	0	0	0.083313866
2	0.2	10	10	0.5	Scenario1	2	5	5	0	0	0	0.083313866
2	0.2	10	10	0.5	Scenario1	3	6	7	0	0	0	0.074706556
2	0.2	10	10	0.5	Scenario1	4	7	6	0	0	0	0.09953715
2	0.2	10	10	0.5	Scenario1	5	8	6	0	0	0	0.109398321
2	0.2	10	10	0.5	Scenario1	6	8	6	0	0	0	0.109398321
2	0.2	10	10	0.5	Scenario1	7	11	5	0	0	0	0.129005777
2	0.2	10	10	0.5	Scenario1	8	13	5	0	0	0	0.129897434
2	0.2	10	10	0.5	Scenario1	9	13	5	0	0	0	0.129897434
2	0.2	10	10	0.5	Scenario1	10	13	6	0	0	0	0.129746031
2	0.2	10	10	0.5	Scenario1	11	15	4	0	0	0	0.121938088
2	0.2	10	10	0.5	Scenario1	12	16	4	0	0	0	0.119628646
2	0.2	10	10	0.5	Scenario1	13	16	4	0	0	0	0.119628646
2	0.2	10	10	0.5	Scenario1	14	18	4	0	0	0	0.114799293
2	0.2	10	10	0.5	Scenario1	15	20	4	0	0	0	0.109937805
2	0.2	10	10	0.5	Scenario1	16	22	4	0	0	0	0.105212253
2	0.2	10	10	0.5	Scenario1	17	22	4	0	0	0	0.105212253
2	0.2	10	10	0.5	Scenario1	18	25	3	0	0	0	0.082922393
2	0.2	10	10	0.5	Scenario1	19	25	3	0	0	0	0.082922393
2	0.2	10	10	0.5	Scenario1	20	25	3	0	0	0	0.082922393
2	0.2	10	10	0.5	Scenario1	21	25	3	0	0	0	0.082922393
2	0.2	10	10	0.5	Scenario1	22	26	2	0	0	0	0.060437416
2	0.2	10	10	0.5	Scenario1	23	27	1	0	0	0	0.032909871
2	0.2	10	10	0.5	Scenario1	24	28	1	0	0	0	0.03186839
2	0.2	10	10	0.5	Scenario1	25	30	0	0	0	0	0
2	0.2	10	10	0.5	Scenario1	26	30	2	0	0	0	0.054062174
2	0.2	10	10	0.5	Scenario1	27	29	4	0	0	0	0.090558089
2	0.2	10	10	0.5	Scenario1	28	30	4	0	0	0	0.088722275
2	0.2	10	10	0.5	Scenario1	29	32	3	0	0	0	0.070077796
2	0.2	10	10	0.5	Scenario1	30	34	2	0	0	0	0.048874731
2	0.2	10	10	0.5	Scenario1	31	37	1	0	0	0	0.024793019
2	0.2	10	10	0.5	Scenario1	32	39	1	0	0	0	0.023625676
2	0.2	10	10	0.5	Scenario1	33	40	1	0	0	0	0.023082131
2	0.2	10	10	0.5	Scenario1	34	42	1	0	0	0	0.022066537
2	0.2	10	10	0.5	Scenario1	35	31	1	0	0	13	0.02910278
2	0.2	10	10	0.5	Scenario1	36	29	2	0	0	14	0.055530603
2	0.2	10	10	0.5	Scenario1	37	25	2	0	0	18	0.062263171
2	0.2	10	10	0.5	Scenario1	38	24	3	0	0	18	0.085105734
2	0.2	10	10	0.5	Scenario1	39	22	5	0	0	18	0.116109994
2	0.2	10	10	0.5	Scenario1	40	22	5	0	0	18	0.116109994
2	0.2	10	10	0.5	Scenario1	41	20	6	0	0	19	0.126449485
2	0.2	10	10	0.5	Scenario1	42	19	5	0	0	21	0.121956291
2	0.2	10	10	0.5	Scenario1	43	17	5	0	0	23	0.12550372
2	0.2	10	10	0.5	Scenario1	44	15	5	0	0	25	0.128362275
2	0.2	10	10	0.5	Scenario1	45	14	6	0	0	25	0.130518897
2	0.2	10	10	0.5	Scenario1	46	14	6	0	0	25	0.130518897
2	0.2	10	10	0.5	Scenario1	47	15	5	0	0	25	0.128362275
2	0.2	10	10	0.5	Scenario1	48	14	5	0	0	26	0.129349924
2	0.2	10	10	0.5	Scenario1	49	14	5	0	0	26	0.129349924
2	0.2	10	10	0.5	Scenario1	50	13	5	0	0	27	0.129897434
2	0.2	10	10	0.5	Scenario1	51	13	5	0	0	27	0.129897434
2	0.2	10	10	0.5	Scenario1	52	13	5	0	0	27	0.129897434
2	0.2	10	10	0.5	Scenario1	53	13	5	0	0	27	0.129897434
2	0.2	10	10	0.5	Scenario1	54	14	4	0	0	27	0.12409721
2	0.2	10	10	0.5	Scenario1	55	15	3	0	0	27	0.109512951
2	0.2	10	10	0.5	Scenario1	56	15	3	0	0	27	0.109512951
2	0.2	10	10	0.5	Scenario1	57	15	3	0	0	27	0.109512951
2	0.2	10	10	0.5	Scenario1	58	15	3	0	0	27	0.109512951
2	0.2	10	10	0.5	Scenario1	59	15	3	0	0	27	0.109512951
2	0.2	10	10	0.5	Scenario1	60	15	3	0	0	27	0.109512951
2	0.2	10	10	0.5	Scenario1	61	16	2	0	0	27	0.084839062
2	0.2	10	10	0.5	Scenario1	62	16	2	0	0	27	0.084839062
2	0.2	10	10	0.5	Scenario1	63	16	2	0	0	27	0.084839062
2	0.2	10	10	0.5	Scenario1	64	16	2	0	0	27	0.084839062
2	0.2	10	10	0.5	Scenario1	65	16	2	0	0	27	0.084839062
2	0.2	10	10	0.5	Scenario1	66	16	2	0	0	27	0.084839062
2	0.2	10	10	0.5	Scenario1	67	17	1	0	0	27	0.048769944
2	0.2	10	10	0.5	Scenario1	68	17	1	0	0	27	0.048769944
2	0.2	10	10	0.5	Scenario1	69	17	1	0	0	27	0.048769944
2	0.2	10	10	0.5	Scenario1	70	17	1	0	0	27	0.048769944
2	0.2	10	10	0.5	Scenario1	71	17	1	0	0	27	0.048769944
2	0.2	10	10	0.5	Scenario1	72	17	1	0	0	27	0.048769944
2	0.2	10	10	0.5	Scenario1	73	17	1	0	0	27	0.048769944
2	0.2	10	10	0.5	Scenario1	74	17	1	0	0	27	0.048769944
2	0.2	10	10	0.5	Scenario1	75	17	1	0	0	27	0.048769944
2	0.2	10	10	0.5	Scenario1	76	17	1	0	0	27	0.048769944
2	0.2	10	10	0.5	Scenario1	77	17	1	0	0	27	0.048769944
2	0.2	10	10	0.5	Scenario1	78	17	1	0	0	27	0.048769944
2	0.2	10	10	0.5	Scenario1	79	17	1	0	0	27	0.048769944
2	0.2	10	10	0.5	Scenario1	80	17	1	0	0	27	0.048769944
2	0.2	10	10	0.5	Scenario1	81	17	1	0	0	27	0.048769944
2	0.2	10	10	0.5	Scenario1	82	17	1	0	0	27	0.048769944
2	0.2	10	10	0.5	Scenario1	83	17	1	0	0	27	0.048769944
2	0.2	10	10	0.5	Scenario1	84	17	1	0	0	27	0.048769944
2	0.2	10	10	0.5	Scenario1	85	17	1	0	0	27	0.048769944
2	0.2	10	10	0.5	Scenario1	86	17	1	0	0	27	0.048769944
2	0.2	10	10	0.5	Scenario1	87	17	1	0	0	27	0.048769944
2	0.2	10	10	0.5	Scenario1	88	17	1	0	0	27	0.048769944
2	0.2	10	10	0.5	Scenario1	89	17	1	0	0	27	0.048769944
2	0.2	10	10	0.5	Scenario1	90	17	1	0	0	27	0.048769944
2	0.2	10	10	0.5	Scenario1	91	17	1	0	0	27	0.048769944
2	0.2	10	10	0.5	Scenario1	92	17	1	0	0	27	0.048769944
2	0.2	10	10	0.5	Scenario1	93	17	1	0	0	27	0.048769944
2	0.2	10	10	0.5	Scenario1	94	17	1	0	0	27	0.048769944
2	0.2	10	10	0.5	Scenario1	95	17	1	0	0	27	0.048769944
2	0.2	10	10	0.5	Scenario1	96	17	1	0	0	27	0.048769944
2	0.2	10	10	0.5	Scenario1	97	17	1	0	0	27	0.048769944
2	0.2	10	10	0.5	Scenario1	98	17	1	0	0	27	0.048769944
2	0.2	10	10	0.5	Scenario1	99	17	1	0	0	27	0.048769944
2	0.2	10	10	0.5	Scenario1	100	17	1	0	0	27	0.048769944
2	0.2	10	10	0.5	Scenario1	101	17	1	0	0	27	0.048769944
2	0.2	10	10	0.5	Scenario1	102	17	1	0	0	27	0.048769944
2	0.2	10	10	0.5	Scenario1	103	17	1	0	0	27	0.048769944
2	0.2	10	10	0.5	Scenario1	104	17	1	0	0	27	0.048769944
2	0.2	10	10	0.5	Scenario1	105	17	1	0	0	27	0.048769944
2	0.2	10	10	0.5	Scenario1	106	17	1	0	0	27	0.048769944
2	0.2	10	10	0.5	Scenario1	107	17	1	0	0	27	0.048769944
2	0.2	10	10	0.5	Scenario1	108	17	1	0	0	27	0.048769944
2	0.2	10	10	0.5	Scenario1	109	17	1	0	0	27	0.048769944
2	0.2	10	10	0.5	Scenario1	110	17	1	0	0	27	0.048769944
2	0.2	10	10	0.5	Scenario1	111	17	1	0	0	27	0.048769944
2	0.2	10	10	0.5	Scenario1	112	17	1	0	0	27	0.048769944
2	0.2	10	10	0.5	Scenario1	113	17	1	0	0	27	0.048769944
2	0.2	10	10	0.5	Scenario1	114	17	1	0	0	27	0.048769944
2	0.2	10	10	0.5	Scenario1	115	17	1	0	0	27	0.048769944
2	0.2	10	10	0.5	Scenario1	116	17	1	0	0	27	0.048769944
2	0.2	10	10	0.5	Scenario1	117	17	1	0	0	27	0.048769944
2	0.2	10	10	0.5	Scenario1	118	17	1	0	0	27	0.048769944
2	0.2	10	10	0.5	Scenario1	119	17	1	0	0	27	0.048769944
2	0.2	10	10	0.5	Scenario1	120	17	1	0	0	27	0.048769944
2	0.2	10	10	0.5	Scenario1	121	17	1	0	0	27	0.048769944
2	0.2	10	10	0.5	Scenario1	122	17	1	0	0	27	0.048769944
2	0.2	10	10	0.5	Scenario1	123	17	1	0	0	27	0.048769944
2	0.2	10	10	0.5	Scenario1	124	17	1	0	0	27	0.048769944
2	0.2	10	10	0.5	Scenario1	125	17	1	0	0	27	0.048769944
2	0.2	10	10	0.5	Scenario1	126	17	1	0	0	27	0.048769944
2	0.2	10	10	0.5	Scenario1	127	17	1	0	0	27	0.048769944
2	0.2	10	10	0.5	Scenario1	128	17	1	0	0	27	0.048769944
2	0.2	10	10	0.5	Scenario1	129	17	1	0	0	27	0.048769944
2	0.2	10	10	0.5	Scenario1	130	17	1	0	0	27	0.048769944
2	0.2	10	10	0.5	Scenario1	131	17	1	0	0	27	0.048769944
2	0.2	10	10	0.5	Scenario1	132	17	1	0	0	27	0.048769944
2	0.2	10	10	0.5	Scenario1	133	17	1	0	0	27	0.048769944
2	0.2	10	10	0.5	Scenario1	134	17	1	0	0	27	0.048769944
2	0.2	10	10	0.5	Scenario1	135	17	1	0	0	27	0.048769944
2	0.2	10	10	0.5	Scenario1	136	17	1	0	0	27	0.048769944
2	0.2	10	10	0.5	Scenario1	137	17	1	0	0	27	0.048769944
2	0.2	10	10	0.5	Scenario1	138	16	2	0	0	27	0.084839062
2	0.2	10	10	0.5	Scenario1	139	16	2	0	0	27	0.084839062
2	0.2	10	10	0.5	Scenario1	140	16	2	0	0	27	0.084839062
2	0.2	10	10	0.5	Scenario1	141	16	2	0	0	27	0.084839062
2	0.2	10	10	0.5	Scenario1	142	16	2	0	0	27	0.084839062
2	0.2	10	10	0.5	Scenario1	143	16	2	0	0	27	0.084839062
2	0.2	10	10	0.5	Scenario1	144	17	1	0	0	27	0.048769944
2	0.2	10	10	0.5	Scenario1	145	17	1	0	0	27	0.048769944
2	0.2	10	10	0.5	Scenario1	146	16	2	0	0	27	0.084839062
2	0.2	10	10	0.5	Scenario1	147	17	1	0	0	27	0.048769944
2	0.2	10	10	0.5	Scenario1	148	17	1	0	0	27	0.048769944
2	0.2	10	10	0.5	Scenario1	149	17	1	0	0	27	0.048769944
2	0.2	10	10	0.5	Scenario1	150	17	1	0	0	27	0.048769944
2	0.2	10	10	0.5	Scenario1	151	17	1	0	0	27	0.048769944
2	0.2	10	10	0.5	Scenario1	152	17	1	0	0	27	0.048769944
2	0.2	10	10	0.5	Scenario1	153	17	1	0	0	27	0.048769944
2	0.2	10	10	0.5	Scenario1	154	17	1	0	0	27	0.048769944
2	0.2	10	10	0.5	Scenario1	155	17	1	0	0	27	0.048769944
2	0.2	10	10	0.5	Scenario1	156	17	1	0	0	27	0.048769944
2	0.2	10	10	0.5	Scenario1	157	18	0	0	0	27	0
2	0.2	10	10	0.5	Scenario1	158	18	0	0	0	27	0
2	0.2	10	10	0.5	Scenario1	159	18	0	0	0	27	0
2	0.2	10	10	0.5	Scenario1	160	18	0	0	0	27	0
2	0.2	10	10	0.5	Scenario1	161	18	0	0	0	27	0
2	0.2	10	10	0.5	Scenario1	162	18	0	0	0	27	0
2	0.2	10	10	0.5	Scenario1	163	18	0	0	0	27	0
2	0.2	10	10	0.5	Scenario1	164	18	0	0	0	27	0
2	0.2	10	10	0.5	Scenario1	165	19	0	0	0	27	0
2	0.2	10	10	0.5	Scenario1	166	19	0	0	0	27	0
2	0.2	10	10	0.5	Scenario1	167	19	0	0	0	27	0
2	0.2	10	10	0.5	Scenario1	168	20	0	0	0	27	0
2	0.2	10	10	0.5	Scenario1	169	20	0	0	0	27	0
2	0.2	10	10	0.5	Scenario1	170	22	0	0	0	27	0
2	0.2	10	10	0.5	Scenario1	171	22	0	0	0	27	0
2	0.2	10	10	0.5	Scenario1	172	22	0	0	0	27	0
2	0.2	10	10	0.5	Scenario1	173	23	0	0	0	27	0
2	0.2	10	10	0.5	Scenario1	174	23	0	0	0	27	0
2	0.2	10	10	0.5	Scenario1	175	23	0	0	0	27	0
2	0.2	10	10	0.5	Scenario1	176	23	0	0	0	27	0
2	0.2	10	10	0.5	Scenario1	177	24	1	0	0	27	0.036482248
2	0.2	10	10	0.5	Scenario1	178	26	1	0	0	27	0.034021072
2	0.2	10	10	0.5	Scenario1	179	30	1	0	0	27	0.029970104
2	0.2	10	10	0.5	Scenario1	180	31	2	0	0	27	0.052667352
2	0.2	10	10	0.5	Scenario1	181	32	2	0	0	27	0.051340934
2	0.2	10	10	0.5	Scenario1	182	31	4	0	0	27	0.086948041
2	0.2	10	10	0.5	Scenario1	183	33	4	0	0	27	0.083576856
2	0.2	10	10	0.5	Scenario1	184	35	4	0	0	27	0.080428667
2	0.2	10	10	0.5	Scenario1	185	36	5	0	0	27	0.091031475
2	0.2	10	10	0.5	Scenario1	186	38	5	0	0	27	0.088091063
2	0.2	10	10	0.5	Scenario1	187	39	5	0	0	27	0.086680579
2	0.2	10	10	0.5	Scenario1	188	42	4	0	0	27	0.070933174
2	0.2	10	10	0.5	Scenario1	189	41	6	0	0	27	0.093945909
2	0.2	10	10	0.5	Scenario1	190	41	7	0	0	27	0.102320679
2	0.2	10	10	0.5	Scenario1	191	38	11	0	0	27	0.126255418
2	0.2	10	10	0.5	Scenario1	192	38	11	0	0	27	0.126255418
2	0.2	10	10	0.5	Scenario1	193	41	10	0	0	27	0.119828559
2	0.2	10	10	0.5	Scenario1	194	42	11	0	0	27	0.122751423
2	0.2	10	10	0.5	Scenario1	195	46	10	0	0	27	0.114702339
2	0.2	10	10	0.5	Scenario1	196	47	10	0	0	27	0.113682713
2	0.2	10	10	0.5	Scenario1	197	49	10	0	0	27	0.111660052
2	0.2	10	10	0.5	Scenario1	198	51	11	0	0	27	0.114381217
2	0.2	10	10	0.5	Scenario1	199	53	10	0	0	27	0.107705845
2	0.2	10	10	0.5	Scenario1	200	53	11	0	0	27	0.112530318
2	0.2	10	10	0.5	Scenario1	201	52	12	0	0	27	0.117544147
2	0.2	10	10	0.5	Scenario1	202	55	10	0	0	27	0.105784333
2	0.2	10	10	0.5	Scenario1	203	57	10	0	0	27	0.103904243
2	0.2	10	10	0.5	Scenario1	204	60	8	0	0	27	0.08894136
2	0.2	10	10	0.5	Scenario1	205	62	9	0	0	27	0.093623886
2	0.2	10	10	0.5	Scenario1	206	60	11	0	0	27	0.106251603
2	0.2	10	10	0.5	Scenario1	207	62	11	0	0	27	0.104529327
2	0.2	10	10	0.5	Scenario1	208	65	10	0	0	27	0.096827084
2	0.2	10	10	0.5	Scenario1	209	65	13	0	0	27	0.110765264
2	0.2	10	10	0.5	Scenario1	210	67	14	0	0	27	0.112958536
2	0.2	10	10	0.5	Scenario1	211	71	12	0	0	27	0.101967709
2	0.2	10	10	0.5	Scenario1	212	71	13	0	0	27	0.106236764
2	0.2	10	10	0.5	Scenario1	213	74	12	0	0	27	0.099734384
2	0.2	10	10	0.5	Scenario1	214	75	12	0	0	27	0.099005795
2	0.2	10	10	0.5	Scenario1	215	77	13	0	0	27	0.101929108
2	0.2	10	10	0.5	Scenario1	216	81	11	0	0	27	0.090006527
2	0.2	10	10	0.5	Scenario1	217	81	11	0	0	27	0.090006527
2	0.2	10	10	0.5	Scenario1	218	84	9	0	0	27	0.077152553
2	0.2	10	10	0.5	Scenario1	219	87	9	0	0	27	0.075306479
2	0.2	10	10	0.5	Scenario1	220	90	9	0	0	27	0.073540759
2	0.2	10	10	0.5	Scenario1	221	92	11	0	0	27	0.083051136
2	0.2	10	10	0.5	Scenario1	222	93	12	0	0	27	0.087214492
2	0.2	10	10	0.5	Scenario1	223	94	12	0	0	27	0.08662916
2	0.2	10	10	0.5	Scenario1	224	97	10	0	0	27	0.075136046
2	0.2	10	10	0.5	Scenario1	225	100	11	0	0	27	0.078569194
2	0.2	10	10	0.5	Scenario1	226	102	12	0	0	27	0.082185296
2	0.2	10	10	0.5	Scenario1	227	102	15	0	0	27	0.094431566
2	0.2	10	10	0.5	Scenario1	228	106	13	0	0	27	0.084449533
2	0.2	10	10	0.5	Scenario1	229	106	13	0	0	27	0.084449533
2	0.2	10	10	0.5	Scenario1	230	109	11	0	0	27	0.07403122
2	0.2	10	10	0.5	Scenario1	231	109	11	0	0	27	0.07403122
2	0.2	10	10	0.5	Scenario1	232	108	13	0	0	27	0.083433182
2	0.2	10	10	0.5	Scenario1	233	110	13	0	0	27	0.082438489
2	0.2	10	10	0.5	Scenario1	234	112	13	0	0	27	0.081464917
2	0.2	10	10	0.5	Scenario1	235	114	12	0	0	27	0.076244687
2	0.2	10	10	0.5	Scenario1	236	115	12	0	0	27	0.075785207
2	0.2	10	10	0.5	Scenario1	237	117	12	0	0	27	0.07488151
2	0.2	10	10	0.5	Scenario1	238	121	15	0	0	27	0.085049612
2	0.2	10	10	0.5	Scenario1	239	125	15	0	0	27	0.083279084
2	0.2	10	10	0.5	Scenario1	240	126	15	0	0	27	0.082846706
2	0.2	10	10	0.5	Scenario1	241	125	15	0	0	28	0.083279084
2	0.2	10	10	0.5	Scenario1	242	127	15	0	0	28	0.082418341
2	0.2	10	10	0.5	Scenario1	243	131	14	0	0	28	0.07705579
2	0.2	10	10	0.5	Scenario1	244	135	12	0	0	28	0.067576789
2	0.2	10	10	0.5	Scenario1	245	135	13	0	0	28	0.071622092
2	0.2	10	10	0.5	Scenario1	246	137	13	0	0	29	0.070870554
2	0.2	10	10	0.5	Scenario1	247	141	13	0	0	29	0.069411336
2	0.2	10	10	0.5	Scenario1	248	142	14	0	0	29	0.072838069
2	0.2	10	10	0.5	Scenario1	249	144	14	0	0	29	0.072117261
2	0.2	10	10	0.5	Scenario1	250	144	15	0	0	30	0.075708724
2	0.2	10	10	0.5	Scenario1	251	143	18	0	0	30	0.085899663
2	0.2	10	10	0.5	Scenario1	252	146	18	0	0	30	0.084765148
2	0.2	10	10	0.5	Scenario1	253	149	17	0	0	31	0.080560039
2	0.2	10	10	0.5	Scenario1	254	151	16	0	0	32	0.076612033
2	0.2	10	10	0.5	Scenario1	255	154	15	0	0	32	0.072216125
2	0.2	10	10	0.5	Scenario1	256	154	15	0	0	33	0.072216125
2	0.2	10	10	0.5	Scenario1	257	156	15	0	0	34	0.07155362
2	0.2	10	10	0.5	Scenario1	258	155	18	0	0	34	0.081516842
2	0.2	10	10	0.5	Scenario1	259	155	19	0	0	35	0.084455398
2	0.2	10	10	0.5	Scenario1	260	156	19	0	0	37	0.084104886
2	0.2	10	10	0.5	Scenario1	261	156	20	0	0	37	0.08691316
2	0.2	10	10	0.5	Scenario1	262	160	19	0	0	37	0.08272848
2	0.2	10	10	0.5	Scenario1	263	162	16	0	0	38	0.072935991
2	0.2	10	10	0.5	Scenario1	264	166	13	0	0	39	0.061449979
2	0.2	10	10	0.5	Scenario1	265	164	15	0	0	39	0.069014625
2	0.2	10	10	0.5	Scenario1	266	165	15	0	0	39	0.068709218
2	0.2	10	10	0.5	Scenario1	267	167	15	0	0	39	0.068106048
2	0.2	10	10	0.5	Scenario1	268	168	14	0	0	39	0.06441692
2	0.2	10	10	0.5	Scenario1	269	169	16	0	0	40	0.07076439
2	0.2	10	10	0.5	Scenario1	270	167	17	0	0	41	0.074509621
2	0.2	10	10	0.5	Scenario1	271	169	17	0	0	41	0.073889155
2	0.2	10	10	0.5	Scenario1	272	171	16	0	0	41	0.070166185
2	0.2	10	10	0.5	Scenario1	273	173	15	0	0	42	0.066355619
2	0.2	10	10	0.5	Scenario1	274	175	14	0	0	42	0.062459488
2	0.2	10	10	0.5	Scenario1	275	175	14	0	0	42	0.062459488
2	0.2	10	10	0.5	Scenario1	276	117	14	0	0	101	0.083118134
2	0.2	10	10	0.5	Scenario1	277	118	10	0	0	104	0.065218614
2	0.2	10	10	0.5	Scenario1	278	118	9	0	0	105	0.060202278
2	0.2	10	10	0.5	Scenario1	279	112	11	0	0	109	0.072625326
2	0.2	10	10	0.5	Scenario1	280	110	10	0	0	112	0.068688581
2	0.2	10	10	0.5	Scenario1	281	103	12	0	0	117	0.081658385
2	0.2	10	10	0.5	Scenario1	282	101	13	0	0	118	0.087088696
2	0.2	10	10	0.5	Scenario1	283	97	15	0	0	120	0.097189457
2	0.2	10	10	0.5	Scenario1	284	91	15	0	0	126	0.100666996
2	0.2	10	10	0.5	Scenario1	285	90	15	0	0	127	0.101264507
2	0.2	10	10	0.5	Scenario1	286	90	15	0	0	127	0.101264507
2	0.2	10	10	0.5	Scenario1	287	90	14	0	0	128	0.097500902
2	0.2	10	10	0.5	Scenario1	288	89	12	0	0	131	0.0896258
2	0.2	10	10	0.5	Scenario1	289	89	10	0	0	133	0.079692598
2	0.2	10	10	0.5	Scenario1	290	85	10	0	0	137	0.082164838
2	0.2	10	10	0.5	Scenario1	291	83	10	0	0	139	0.083453375
2	0.2	10	10	0.5	Scenario1	292	83	9	0	0	140	0.077786586
2	0.2	10	10	0.5	Scenario1	293	82	9	0	0	141	0.078430257
2	0.2	10	10	0.5	Scenario1	294	77	9	0	0	146	0.081799764
2	0.2	10	10	0.5	Scenario1	295	77	9	0	0	146	0.081799764
2	0.2	10	10	0.5	Scenario1	296	75	8	0	0	149	0.076903954
2	0.2	10	10	0.5	Scenario1	297	73	7	0	0	152	0.071358433
2	0.2	10	10	0.5	Scenario1	298	73	7	0	0	152	0.071358433
2	0.2	10	10	0.5	Scenario1	299	72	7	0	0	153	0.072064013
2	0.2	10	10	0.5	Scenario1	300	72	7	0	0	153	0.072064013
2	0.2	10	10	0.5	Scenario1	301	73	5	0	0	154	0.055321089
2	0.2	10	10	0.5	Scenario1	302	71	5	0	0	156	0.056546985
2	0.2	10	10	0.5	Scenario1	303	71	5	0	0	156	0.056546985
2	0.2	10	10	0.5	Scenario1	304	71	5	0	0	156	0.056546985
2	0.2	10	10	0.5	Scenario1	305	70	5	0	0	157	0.057179941
2	0.2	10	10	0.5	Scenario1	306	69	5	0	0	158	0.057826799
2	0.2	10	10	0.5	Scenario1	307	69	5	0	0	158	0.057826799
2	0.2	10	10	0.5	Scenario1	308	68	5	0	0	159	0.058488001
2	0.2	10	10	0.5	Scenario1	309	68	5	0	0	159	0.058488001
2	0.2	10	10	0.5	Scenario1	310	68	5	0	0	159	0.058488001
2	0.2	10	10	0.5	Scenario1	311	68	4	0	0	160	0.04892394
2	0.2	10	10	0.5	Scenario1	312	68	4	0	0	160	0.04892394
2	0.2	10	10	0.5	Scenario1	313	67	4	0	0	161	0.049520613
2	0.2	10	10	0.5	Scenario1	314	67	3	0	0	162	0.038881457
2	0.2	10	10	0.5	Scenario1	315	59	3	0	0	170	0.043330078
2	0.2	10	10	0.5	Scenario1	316	59	3	0	0	170	0.043330078
2	0.2	10	10	0.5	Scenario1	317	57	2	0	0	173	0.031394979
2	0.2	10	10	0.5	Scenario1	318	57	2	0	0	173	0.031394979
2	0.2	10	10	0.5	Scenario1	319	56	2	0	0	174	0.031892811
2	0.2	10	10	0.5	Scenario1	320	55	2	0	0	175	0.032406575
2	0.2	10	10	0.5	Scenario1	321	54	2	0	0	176	0.032937043
2	0.2	10	10	0.5	Scenario1	322	54	2	0	0	176	0.032937043
2	0.2	10	10	0.5	Scenario1	323	54	2	0	0	176	0.032937043
2	0.2	10	10	0.5	Scenario1	324	54	2	0	0	176	0.032937043
2	0.2	10	10	0.5	Scenario1	325	53	2	0	0	177	0.033485035
2	0.2	10	10	0.5	Scenario1	326	53	2	0	0	177	0.033485035
2	0.2	10	10	0.5	Scenario1	327	51	2	0	0	179	0.034637147
2	0.2	10	10	0.5	Scenario1	328	51	2	0	0	179	0.034637147
2	0.2	10	10	0.5	Scenario1	329	51	2	0	0	179	0.034637147
2	0.2	10	10	0.5	Scenario1	330	48	3	0	0	181	0.051380164
2	0.2	10	10	0.5	Scenario1	331	48	3	0	0	181	0.051380164
2	0.2	10	10	0.5	Scenario1	332	48	3	0	0	181	0.051380164
2	0.2	10	10	0.5	Scenario1	333	47	3	0	0	182	0.052259494
2	0.2	10	10	0.5	Scenario1	334	47	3	0	0	182	0.052259494
2	0.2	10	10	0.5	Scenario1	335	47	3	0	0	182	0.052259494
2	0.2	10	10	0.5	Scenario1	336	44	3	0	0	185	0.055082773
2	0.2	10	10	0.5	Scenario1	337	44	3	0	0	185	0.055082773
2	0.2	10	10	0.5	Scenario1	338	44	3	0	0	185	0.055082773
2	0.2	10	10	0.5	Scenario1	339	42	3	0	0	187	0.057135528
2	0.2	10	10	0.5	Scenario1	340	42	3	0	0	187	0.057135528
2	0.2	10	10	0.5	Scenario1	341	42	3	0	0	187	0.057135528
2	0.2	10	10	0.5	Scenario1	342	41	3	0	0	188	0.058218488
2	0.2	10	10	0.5	Scenario1	343	42	2	0	0	188	0.040968788
2	0.2	10	10	0.5	Scenario1	344	41	3	0	0	188	0.058218488
2	0.2	10	10	0.5	Scenario1	345	41	3	0	0	188	0.058218488
2	0.2	10	10	0.5	Scenario1	346	39	3	0	0	190	0.060507807
2	0.2	10	10	0.5	Scenario1	347	39	3	0	0	190	0.060507807
2	0.2	10	10	0.5	Scenario1	348	39	3	0	0	190	0.060507807
2	0.2	10	10	0.5	Scenario1	349	39	3	0	0	190	0.060507807
2	0.2	10	10	0.5	Scenario1	350	37	3	0	0	192	0.062976923
2	0.2	10	10	0.5	Scenario1	351	36	3	0	0	193	0.064285208
2	0.2	10	10	0.5	Scenario1	352	36	3	0	0	193	0.064285208
2	0.2	10	10	0.5	Scenario1	353	35	3	0	0	194	0.065646341
2	0.2	10	10	0.5	Scenario1	354	33	3	0	0	196	0.068539343
2	0.2	10	10	0.5	Scenario1	355	33	3	0	0	196	0.068539343
2	0.2	10	10	0.5	Scenario1	356	33	3	0	0	196	0.068539343
2	0.2	10	10	0.5	Scenario1	357	33	3	0	0	196	0.068539343
2	0.2	10	10	0.5	Scenario1	358	31	3	0	0	198	0.071682279
2	0.2	10	10	0.5	Scenario1	359	30	3	0	0	199	0.073356597
2	0.2	10	10	0.5	Scenario1	360	30	3	0	0	199	0.073356597
2	0.2	10	10	0.5	Scenario1	361	30	3	0	0	199	0.073356597
2	0.2	10	10	0.5	Scenario1	362	30	3	0	0	199	0.073356597
2	0.2	10	10	0.5	Scenario1	363	28	2	0	0	202	0.057078344
2	0.2	10	10	0.5	Scenario1	364	28	2	0	0	202	0.057078344
2	0.2	10	10	0.5	Scenario1	365	29	1	0	0	202	0.030890325
2	0.2	10	10	0.5	Scenario1	366	29	1	0	0	202	0.030890325
2	0.2	10	10	0.5	Scenario1	367	29	1	0	0	202	0.030890325
2	0.2	10	10	0.5	Scenario1	368	29	1	0	0	202	0.030890325
2	0.2	10	10	0.5	Scenario1	369	28	1	0	0	203	0.03186839
2	0.2	10	10	0.5	Scenario1	370	28	1	0	0	203	0.03186839
2	0.2	10	10	0.5	Scenario1	371	27	2	0	0	203	0.058711657
2	0.2	10	10	0.5	Scenario1	372	27	2	0	0	203	0.058711657
2	0.2	10	10	0.5	Scenario1	373	27	2	0	0	203	0.058711657
2	0.2	10	10	0.5	Scenario1	374	26	2	0	0	204	0.060437416
2	0.2	10	10	0.5	Scenario1	375	24	2	0	0	206	0.064197209
2	0.2	10	10	0.5	Scenario1	376	23	2	0	0	207	0.066248618
2	0.2	10	10	0.5	Scenario1	377	23	2	0	0	207	0.066248618
2	0.2	10	10	0.5	Scenario1	378	23	2	0	0	207	0.066248618
2	0.2	10	10	0.5	Scenario1	379	23	2	0	0	207	0.066248618
2	0.2	10	10	0.5	Scenario1	380	23	2	0	0	207	0.066248618
2	0.2	10	10	0.5	Scenario1	381	21	2	0	0	209	0.07074422
2	0.2	10	10	0.5	Scenario1	382	21	2	0	0	209	0.07074422
2	0.2	10	10	0.5	Scenario1	383	20	2	0	0	210	0.073211007
2	0.2	10	10	0.5	Scenario1	384	20	2	0	0	210	0.073211007
2	0.2	10	10	0.5	Scenario1	385	20	2	0	0	210	0.073211007
2	0.2	10	10	0.5	Scenario1	386	20	2	0	0	210	0.073211007
2	0.2	10	10	0.5	Scenario1	387	20	2	0	0	210	0.073211007
2	0.2	10	10	0.5	Scenario1	388	20	2	0	0	210	0.073211007
2	0.2	10	10	0.5	Scenario1	389	19	1	0	0	212	0.044503689
2	0.2	10	10	0.5	Scenario1	390	19	1	0	0	212	0.044503689
2	0.2	10	10	0.5	Scenario1	391	19	1	0	0	212	0.044503689
2	0.2	10	10	0.5	Scenario1	392	19	1	0	0	212	0.044503689
2	0.2	10	10	0.5	Scenario1	393	18	1	0	0	213	0.046541478
2	0.2	10	10	0.5	Scenario1	394	18	1	0	0	213	0.046541478
2	0.2	10	10	0.5	Scenario1	395	17	1	0	0	214	0.048769944
2	0.2	10	10	0.5	Scenario1	396	17	1	0	0	214	0.048769944
2	0.2	10	10	0.5	Scenario1	397	17	1	0	0	214	0.048769944
2	0.2	10	10	0.5	Scenario1	398	15	1	0	0	216	0.053911679
2	0.2	10	10	0.5	Scenario1	399	15	1	0	0	216	0.053911679
2	0.2	10	10	0.5	Scenario1	400	15	1	0	0	216	0.053911679
2	0.2	10	10	0.5	Scenario1	401	14	2	0	0	216	0.091895267
2	0.2	10	10	0.5	Scenario1	402	14	2	0	0	216	0.091895267
2	0.2	10	10	0.5	Scenario1	403	14	2	0	0	216	0.091895267
2	0.2	10	10	0.5	Scenario1	404	14	3	0	0	216	0.112668876
2	0.2	10	10	0.5	Scenario1	405	14	3	0	0	216	0.112668876
2	0.2	10	10	0.5	Scenario1	406	14	4	0	0	216	0.12409721
2	0.2	10	10	0.5	Scenario1	407	14	4	0	0	216	0.12409721
2	0.2	10	10	0.5	Scenario1	408	14	3	0	0	218	0.112668876
2	0.2	10	10	0.5	Scenario1	409	14	3	0	0	218	0.112668876
2	0.2	10	10	0.5	Scenario1	410	14	3	0	0	218	0.112668876
2	0.2	10	10	0.5	Scenario1	411	14	3	0	0	218	0.112668876
2	0.2	10	10	0.5	Scenario1	412	15	4	0	0	218	0.121938088
2	0.2	10	10	0.5	Scenario1	413	14	4	0	0	219	0.12409721
2	0.2	10	10	0.5	Scenario1	414	15	4	0	0	219	0.121938088
2	0.2	10	10	0.5	Scenario1	415	15	4	0	0	219	0.121938088
2	0.2	10	10	0.5	Scenario1	416	15	4	0	0	219	0.121938088
2	0.2	10	10	0.5	Scenario1	417	19	4	0	0	219	0.112359402
2	0.2	10	10	0.5	Scenario1	418	19	4	0	0	219	0.112359402
2	0.2	10	10	0.5	Scenario1	419	20	4	0	0	219	0.109937805
2	0.2	10	10	0.5	Scenario1	420	19	5	0	0	219	0.121956291
2	0.2	10	10	0.5	Scenario1	421	19	5	0	0	219	0.121956291
2	0.2	10	10	0.5	Scenario1	422	19	5	0	0	220	0.121956291
2	0.2	10	10	0.5	Scenario1	423	21	5	0	0	220	0.118090324
2	0.2	10	10	0.5	Scenario1	424	21	5	0	0	220	0.118090324
2	0.2	10	10	0.5	Scenario1	425	22	5	0	0	220	0.116109994
2	0.2	10	10	0.5	Scenario1	426	21	6	0	0	220	0.125030563
2	0.2	10	10	0.5	Scenario1	427	21	6	0	0	220	0.125030563
2	0.2	10	10	0.5	Scenario1	428	21	6	0	0	220	0.125030563
2	0.2	10	10	0.5	Scenario1	429	19	9	0	0	220	0.130964679
2	0.2	10	10	0.5	Scenario1	430	22	9	0	0	220	0.131941129
2	0.2	10	10	0.5	Scenario1	431	21	10	0	0	220	0.131205915
2	0.2	10	10	0.5	Scenario1	432	23	9	0	0	221	0.13179572
2	0.2	10	10	0.5	Scenario1	433	23	9	0	0	222	0.13179572
2	0.2	10	10	0.5	Scenario1	434	24	10	0	0	223	0.13219269
2	0.2	10	10	0.5	Scenario1	435	24	11	0	0	223	0.131923901
2	0.2	10	10	0.5	Scenario1	436	25	11	0	0	223	0.132242279
2	0.2	10	10	0.5	Scenario1	437	26	12	0	0	223	0.132054204
2	0.2	10	10	0.5	Scenario1	438	29	11	0	0	223	0.131955027
2	0.2	10	10	0.5	Scenario1	439	31	9	0	0	224	0.126130043
2	0.2	10	10	0.5	Scenario1	440	31	9	0	0	224	0.126130043
2	0.2	10	10	0.5	Scenario1	441	30	10	0	0	224	0.129859669
2	0.2	10	10	0.5	Scenario1	442	28	13	0	0	224	0.132162824
2	0.2	10	10	0.5	Scenario1	443	30	13	0	0	224	0.132648374
2	0.2	10	10	0.5	Scenario1	444	30	14	0	0	224	0.1322547
2	0.2	10	10	0.5	Scenario1	445	32	13	0	0	224	0.132657385
2	0.2	10	10	0.5	Scenario1	446	30	16	0	0	225	0.130135546
2	0.2	10	10	0.5	Scenario1	447	32	16	0	0	225	0.131513689
2	0.2	10	10	0.5	Scenario1	448	32	16	0	0	225	0.131513689
2	0.2	10	10	0.5	Scenario1	449	31	18	0	0	225	0.127902948
2	0.2	10	10	0.5	Scenario1	450	33	17	0	0	225	0.13104775
2	0.2	10	10	0.5	Scenario1	451	35	15	0	0	227	0.13291612
2	0.2	10	10	0.5	Scenario1	452	36	14	0	0	227	0.132532843
2	0.2	10	10	0.5	Scenario1	453	37	14	0	0	227	0.132288748
2	0.2	10	10	0.5	Scenario1	454	36	15	0	0	227	0.132928241
2	0.2	10	10	0.5	Scenario1	455	37	15	0	0	227	0.132863498
2	0.2	10	10	0.5	Scenario1	456	37	14	0	0	228	0.132288748
2	0.2	10	10	0.5	Scenario1	457	37	15	0	0	228	0.132863498
2	0.2	10	10	0.5	Scenario1	458	40	13	0	0	228	0.129624051
2	0.2	10	10	0.5	Scenario1	459	39	15	0	0	228	0.132532153
2	0.2	10	10	0.5	Scenario1	460	40	14	0	0	228	0.13121342
2	0.2	10	10	0.5	Scenario1	461	41	13	0	0	228	0.1290226
2	0.2	10	10	0.5	Scenario1	462	41	13	0	0	229	0.1290226
2	0.2	10	10	0.5	Scenario1	463	41	15	0	0	229	0.131973213
2	0.2	10	10	0.5	Scenario1	464	42	14	0	0	229	0.130267316
2	0.2	10	10	0.5	Scenario1	465	42	14	0	0	229	0.130267316
2	0.2	10	10	0.5	Scenario1	466	43	13	0	0	229	0.127728995
2	0.2	10	10	0.5	Scenario1	467	46	12	0	0	229	0.122664134
2	0.2	10	10	0.5	Scenario1	468	47	12	0	0	229	0.121823116
2	0.2	10	10	0.5	Scenario1	469	47	12	0	0	229	0.121823116
2	0.2	10	10	0.5	Scenario1	470	48	11	0	0	229	0.117183288
2	0.2	10	10	0.5	Scenario1	471	48	11	0	0	229	0.117183288
2	0.2	10	10	0.5	Scenario1	472	51	9	0	0	229	0.104176447
2	0.2	10	10	0.5	Scenario1	473	53	7	0	0	229	0.088392939
2	0.2	10	10	0.5	Scenario1	474	55	7	0	0	229	0.086372977
2	0.2	10	10	0.5	Scenario1	475	54	10	0	0	229	0.10674007
2	0.2	10	10	0.5	Scenario1	476	57	9	0	0	229	0.098212843
2	0.2	10	10	0.5	Scenario1	477	60	8	0	0	229	0.08894136
2	0.2	10	10	0.5	Scenario1	478	64	5	0	0	229	0.061285721
2	0.2	10	10	0.5	Scenario1	479	63	7	0	0	229	0.079049847
2	0.2	10	10	0.5	Scenario1	480	64	8	0	0	229	0.085418811
2	0.2	10	10	0.5	Scenario1	481	63	8	0	0	231	0.086276472
2	0.2	10	10	0.5	Scenario1	482	63	8	0	0	231	0.086276472
2	0.2	10	10	0.5	Scenario1	483	64	8	0	0	231	0.085418811
2	0.2	10	10	0.5	Scenario1	484	63	9	0	0	231	0.092747117
2	0.2	10	10	0.5	Scenario1	485	63	9	0	0	231	0.092747117
2	0.2	10	10	0.5	Scenario1	486	60	11	0	0	232	0.106251603
2	0.2	10	10	0.5	Scenario1	487	58	13	0	0	232	0.116259118
2	0.2	10	10	0.5	Scenario1	488	58	12	0	0	233	0.112414746
2	0.2	10	10	0.5	Scenario1	489	57	13	0	0	233	0.117054478
2	0.2	10	10	0.5	Scenario1	490	57	13	0	0	233	0.117054478
2	0.2	10	10	0.5	Scenario1	491	58	12	0	0	233	0.112414746
2	0.2	10	10	0.5	Scenario1	492	58	12	0	0	234	0.112414746
2	0.2	10	10	0.5	Scenario1	493	58	12	0	0	234	0.112414746
2	0.2	10	10	0.5	Scenario1	494	58	12	0	0	235	0.112414746
2	0.2	10	10	0.5	Scenario1	495	57	13	0	0	235	0.117054478
2	0.2	10	10	0.5	Scenario1	496	59	12	0	0	235	0.111572689
2	0.2	10	10	0.5	Scenario1	497	60	11	0	0	235	0.106251603
2	0.2	10	10	0.5	Scenario1	498	63	9	0	0	235	0.092747117
2	0.2	10	10	0.5	Scenario1	499	63	8	0	0	236	0.086276472
2	0.2	10	10	0.5	Scenario1	500	63	8	0	0	236	0.086276472
2	0.2	10	10	0.5	Scenario1	501	63	8	0	0	236	0.086276472
2	0.2	10	10	0.5	Scenario1	502	63	8	0	0	236	0.086276472
2	0.2	10	10	0.5	Scenario1	503	63	7	0	0	237	0.079049847
2	0.2	10	10	0.5	Scenario1	504	64	7	0	0	237	0.078212829
2	0.2	10	10	0.5	Scenario1	505	64	7	0	0	237	0.078212829
2	0.2	10	10	0.5	Scenario1	506	63	8	0	0	237	0.086276472
2	0.2	10	10	0.5	Scenario1	507	66	5	0	0	237	0.059855292
2	0.2	10	10	0.5	Scenario1	508	64	6	0	0	238	0.070194638
2	0.2	10	10	0.5	Scenario1	509	65	5	0	0	238	0.060562359
2	0.2	10	10	0.5	Scenario1	510	64	6	0	0	238	0.070194638
2	0.2	10	10	0.5	Scenario1	511	64	6	0	0	238	0.070194638
2	0.2	10	10	0.5	Scenario1	512	64	6	0	0	238	0.070194638
2	0.2	10	10	0.5	Scenario1	513	63	6	0	0	239	0.070993493
2	0.2	10	10	0.5	Scenario1	514	63	6	0	0	239	0.070993493
2	0.2	10	10	0.5	Scenario1	515	61	6	0	0	241	0.072643531
2	0.2	10	10	0.5	Scenario1	516	61	6	0	0	241	0.072643531
2	0.2	10	10	0.5	Scenario1	517	61	6	0	0	241	0.072643531
2	0.2	10	10	0.5	Scenario1	518	62	5	0	0	241	0.062783511
2	0.2	10	10	0.5	Scenario1	519	61	5	0	0	242	0.06355908
2	0.2	10	10	0.5	Scenario1	520	61	5	0	0	242	0.06355908
2	0.2	10	10	0.5	Scenario1	521	62	4	0	0	242	0.052731254
2	0.2	10	10	0.5	Scenario1	522	62	4	0	0	242	0.052731254
2	0.2	10	10	0.5	Scenario1	523	63	3	0	0	242	0.040986846
2	0.2	10	10	0.5	Scenario1	524	63	3	0	0	242	0.040986846
2	0.2	10	10	0.5	Scenario1	525	64	2	0	0	242	0.028300444
2	0.2	10	10	0.5	Scenario1	526	65	1	0	0	242	0.014646633
2	0.2	10	10	0.5	Scenario1	527	65	1	0	0	242	0.014646633
2	0.2	10	10	0.5	Scenario1	528	65	1	0	0	242	0.014646633
2	0.2	10	10	0.5	Scenario1	529	65	1	0	0	242	0.014646633
2	0.2	10	10	0.5	Scenario1	530	65	1	0	0	242	0.014646633
2	0.2	10	10	0.5	Scenario1	531	64	2	0	0	242	0.028300444
2	0.2	10	10	0.5	Scenario1	532	62	2	0	0	244	0.029120887
2	0.2	10	10	0.5	Scenario1	533	62	2	0	0	244	0.029120887
2	0.2	10	10	0.5	Scenario1	534	62	2	0	0	244	0.029120887
2	0.2	10	10	0.5	Scenario1	535	62	2	0	0	244	0.029120887
2	0.2	10	10	0.5	Scenario1	536	62	2	0	0	244	0.029120887
2	0.2	10	10	0.5	Scenario1	537	62	2	0	0	244	0.029120887
2	0.2	10	10	0.5	Scenario1	538	62	2	0	0	244	0.029120887
2	0.2	10	10	0.5	Scenario1	539	61	2	0	0	245	0.02954911
2	0.2	10	10	0.5	Scenario1	540	61	2	0	0	245	0.02954911
2	0.2	10	10	0.5	Scenario1	541	61	2	0	0	245	0.02954911
2	0.2	10	10	0.5	Scenario1	542	61	2	0	0	245	0.02954911
2	0.2	10	10	0.5	Scenario1	543	61	2	0	0	245	0.02954911
2	0.2	10	10	0.5	Scenario1	544	61	2	0	0	245	0.02954911
2	0.2	10	10	0.5	Scenario1	545	61	2	0	0	245	0.02954911
2	0.2	10	10	0.5	Scenario1	546	61	2	0	0	245	0.02954911
2	0.2	10	10	0.5	Scenario1	547	61	2	0	0	245	0.02954911
2	0.2	10	10	0.5	Scenario1	548	60	3	0	0	245	0.042719835
2	0.2	10	10	0.5	Scenario1	549	60	3	0	0	245	0.042719835
2	0.2	10	10	0.5	Scenario1	550	60	3	0	0	245	0.042719835
2	0.2	10	10	0.5	Scenario1	551	59	3	0	0	246	0.043330078
2	0.2	10	10	0.5	Scenario1	552	59	3	0	0	246	0.043330078
2	0.2	10	10	0.5	Scenario1	553	58	4	0	0	246	0.055607703
2	0.2	10	10	0.5	Scenario1	554	58	4	0	0	246	0.055607703
2	0.2	10	10	0.5	Scenario1	555	56	5	0	0	247	0.067728638
2	0.2	10	10	0.5	Scenario1	556	54	4	0	0	250	0.058805853
2	0.2	10	10	0.5	Scenario1	557	40	3	0	0	265	0.059341855
2	0.2	10	10	0.5	Scenario1	558	35	5	0	0	269	0.092563237
2	0.2	10	10	0.5	Scenario1	559	31	4	0	0	274	0.086948041
2	0.2	10	10	0.5	Scenario1	560	29	4	0	0	276	0.090558089
2	0.2	10	10	0.5	Scenario1	561	29	4	0	0	276	0.090558089
2	0.2	10	10	0.5	Scenario1	562	29	4	0	0	277	0.090558089
2	0.2	10	10	0.5	Scenario1	563	29	4	0	0	277	0.090558089
2	0.2	10	10	0.5	Scenario1	564	31	4	0	0	277	0.086948041
2	0.2	10	10	0.5	Scenario1	565	30	4	0	0	278	0.088722275
2	0.2	10	10	0.5	Scenario1	566	29	5	0	0	279	0.102649471
2	0.2	10	10	0.5	Scenario1	567	29	5	0	0	279	0.102649471
2	0.2	10	10	0.5	Scenario1	568	29	5	0	0	279	0.102649471
2	0.2	10	10	0.5	Scenario1	569	31	3	0	0	279	0.071682279
2	0.2	10	10	0.5	Scenario1	570	30	4	0	0	280	0.088722275
2	0.2	10	10	0.5	Scenario1	571	30	4	0	0	280	0.088722275
2	0.2	10	10	0.5	Scenario1	572	30	4	0	0	280	0.088722275
2	0.2	10	10	0.5	Scenario1	573	31	3	0	0	280	0.071682279
2	0.2	10	10	0.5	Scenario1	574	31	5	0	0	280	0.099115943
2	0.2	10	10	0.5	Scenario1	575	31	5	0	0	280	0.099115943
2	0.2	10	10	0.5	Scenario1	576	31	6	0	0	280	0.108718284
2	0.2	10	10	0.5	Scenario1	577	31	6	0	0	280	0.108718284
2	0.2	10	10	0.5	Scenario1	578	30	6	0	0	281	0.110345085
2	0.2	10	10	0.5	Scenario1	579	32	5	0	0	282	0.097413192
2	0.2	10	10	0.5	Scenario1	580	34	5	0	0	282	0.094137083
2	0.2	10	10	0.5	Scenario1	581	34	5	0	0	282	0.094137083
2	0.2	10	10	0.5	Scenario1	582	35	4	0	0	283	0.080428667
2	0.2	10	10	0.5	Scenario1	583	36	3	0	0	284	0.064285208
2	0.2	10	10	0.5	Scenario1	584	37	2	0	0	285	0.045582249
2	0.2	10	10	0.5	Scenario1	585	37	2	0	0	286	0.045582249
2	0.2	10	10	0.5	Scenario1	586	35	2	0	0	288	0.047726637
2	0.2	10	10	0.5	Scenario1	587	34	2	0	0	289	0.048874731
2	0.2	10	10	0.5	Scenario1	588	34	2	0	0	289	0.048874731
2	0.2	10	10	0.5	Scenario1	589	35	1	0	0	289	0.026081142
2	0.2	10	10	0.5	Scenario1	590	35	1	0	0	289	0.026081142
2	0.2	10	10	0.5	Scenario1	591	34	3	0	0	289	0.067063322
2	0.2	10	10	0.5	Scenario1	592	31	4	0	0	291	0.086948041
2	0.2	10	10	0.5	Scenario1	593	30	4	0	0	292	0.088722275
2	0.2	10	10	0.5	Scenario1	594	29	5	0	0	292	0.102649471
2	0.2	10	10	0.5	Scenario1	595	30	4	0	0	292	0.088722275
2	0.2	10	10	0.5	Scenario1	596	30	4	0	0	292	0.088722275
2	0.2	10	10	0.5	Scenario1	597	29	4	0	0	293	0.090558089
2	0.2	10	10	0.5	Scenario1	598	29	4	0	0	293	0.090558089
2	0.2	10	10	0.5	Scenario1	599	29	4	0	0	293	0.090558089
2	0.2	10	10	0.5	Scenario1	600	28	4	0	0	294	0.092457116
2	0.2	10	10	0.5	Scenario1	601	30	4	0	0	294	0.088722275
2	0.2	10	10	0.5	Scenario1	602	30	4	0	0	294	0.088722275
2	0.2	10	10	0.5	Scenario1	603	30	4	0	0	294	0.088722275
2	0.2	10	10	0.5	Scenario1	604	30	3	0	0	295	0.073356597
2	0.2	10	10	0.5	Scenario1	605	30	3	0	0	295	0.073356597
2	0.2	10	10	0.5	Scenario1	606	30	3	0	0	295	0.073356597
2	0.2	10	10	0.5	Scenario1	607	30	3	0	0	296	0.073356597
2	0.2	10	10	0.5	Scenario1	608	29	3	0	0	297	0.07510476
2	0.2	10	10	0.5	Scenario1	609	30	2	0	0	297	0.054062174
2	0.2	10	10	0.5	Scenario1	610	32	2	0	0	297	0.051340934
2	0.2	10	10	0.5	Scenario1	611	32	2	0	0	297	0.051340934
2	0.2	10	10	0.5	Scenario1	612	33	2	0	0	298	0.050078174
2	0.2	10	10	0.5	Scenario1	613	34	2	0	0	298	0.048874731
2	0.2	10	10	0.5	Scenario1	614	36	2	0	0	298	0.046630254
2	0.2	10	10	0.5	Scenario1	615	37	2	0	0	298	0.045582249
2	0.2	10	10	0.5	Scenario1	616	36	2	0	0	299	0.046630254
2	0.2	10	10	0.5	Scenario1	617	36	2	0	0	299	0.046630254
2	0.2	10	10	0.5	Scenario1	618	36	1	0	0	300	0.025420847
2	0.2	10	10	0.5	Scenario1	619	35	2	0	0	301	0.047726637
2	0.2	10	10	0.5	Scenario1	620	36	2	0	0	301	0.046630254
2	0.2	10	10	0.5	Scenario1	621	36	2	0	0	301	0.046630254
2	0.2	10	10	0.5	Scenario1	622	35	4	0	0	301	0.080428667
2	0.2	10	10	0.5	Scenario1	623	35	4	0	0	301	0.080428667
2	0.2	10	10	0.5	Scenario1	624	36	6	0	0	301	0.100964463
2	0.2	10	10	0.5	Scenario1	625	33	7	0	0	303	0.113306862
2	0.2	10	10	0.5	Scenario1	626	31	9	0	0	303	0.126130043
2	0.2	10	10	0.5	Scenario1	627	32	8	0	0	303	0.120650868
2	0.2	10	10	0.5	Scenario1	628	37	5	0	0	305	0.089541041
2	0.2	10	10	0.5	Scenario1	629	37	5	0	0	305	0.089541041
2	0.2	10	10	0.5	Scenario1	630	39	5	0	0	305	0.086680579
2	0.2	10	10	0.5	Scenario1	631	39	6	0	0	305	0.09666212
2	0.2	10	10	0.5	Scenario1	632	38	7	0	0	305	0.106301346
2	0.2	10	10	0.5	Scenario1	633	40	6	0	0	305	0.095288884
2	0.2	10	10	0.5	Scenario1	634	41	5	0	0	305	0.083973975
2	0.2	10	10	0.5	Scenario1	635	43	5	0	0	305	0.081412692
2	0.2	10	10	0.5	Scenario1	636	42	7	0	0	305	0.101037047
2	0.2	10	10	0.5	Scenario1	637	43	7	0	0	305	0.09977578
2	0.2	10	10	0.5	Scenario1	638	46	6	0	0	305	0.087671667
2	0.2	10	10	0.5	Scenario1	639	49	5	0	0	306	0.074514443
2	0.2	10	10	0.5	Scenario1	640	48	7	0	0	307	0.093808399
2	0.2	10	10	0.5	Scenario1	641	52	6	0	0	307	0.081039316
2	0.2	10	10	0.5	Scenario1	642	50	8	0	0	307	0.09889339
2	0.2	10	10	0.5	Scenario1	643	49	9	0	0	308	0.106271966
2	0.2	10	10	0.5	Scenario1	644	52	7	0	0	308	0.089433523
2	0.2	10	10	0.5	Scenario1	645	52	6	0	0	309	0.081039316
2	0.2	10	10	0.5	Scenario1	646	52	6	0	0	309	0.081039316
2	0.2	10	10	0.5	Scenario1	647	53	8	0	0	309	0.095728096
2	0.2	10	10	0.5	Scenario1	648	53	8	0	0	309	0.095728096
2	0.2	10	10	0.5	Scenario1	649	51	9	0	0	310	0.104176447
2	0.2	10	10	0.5	Scenario1	650	50	10	0	0	310	0.110658977
2	0.2	10	10	0.5	Scenario1	651	48	12	0	0	311	0.120974969
2	0.2	10	10	0.5	Scenario1	652	48	13	0	0	311	0.12412411
2	0.2	10	10	0.5	Scenario1	653	48	13	0	0	312	0.12412411
2	0.2	10	10	0.5	Scenario1	654	51	13	0	0	312	0.121809441
2	0.2	10	10	0.5	Scenario1	655	52	12	0	0	312	0.117544147
2	0.2	10	10	0.5	Scenario1	656	52	12	0	0	312	0.117544147
2	0.2	10	10	0.5	Scenario1	657	51	10	0	0	315	0.109665822
2	0.2	10	10	0.5	Scenario1	658	52	8	0	0	316	0.096765726
2	0.2	10	10	0.5	Scenario1	659	49	11	0	0	316	0.116247192
2	0.2	10	10	0.5	Scenario1	660	51	9	0	0	317	0.104176447
2	0.2	10	10	0.5	Scenario1	661	53	7	0	0	317	0.088392939
2	0.2	10	10	0.5	Scenario1	662	55	6	0	0	317	0.078050478
2	0.2	10	10	0.5	Scenario1	663	53	7	0	0	318	0.088392939
2	0.2	10	10	0.5	Scenario1	664	53	7	0	0	318	0.088392939
2	0.2	10	10	0.5	Scenario1	665	52	7	0	0	319	0.089433523
2	0.2	10	10	0.5	Scenario1	666	51	9	0	0	319	0.104176447
2	0.2	10	10	0.5	Scenario1	667	51	8	0	0	320	0.097820807
2	0.2	10	10	0.5	Scenario1	668	51	7	0	0	321	0.090495015
2	0.2	10	10	0.5	Scenario1	669	51	7	0	0	321	0.090495015
2	0.2	10	10	0.5	Scenario1	670	50	7	0	0	322	0.091577774
2	0.2	10	10	0.5	Scenario1	671	48	7	0	0	324	0.093808399
2	0.2	10	10	0.5	Scenario1	672	47	7	0	0	325	0.094956837
2	0.2	10	10	0.5	Scenario1	673	46	8	0	0	325	0.10335781
2	0.2	10	10	0.5	Scenario1	674	45	8	0	0	326	0.104516558
2	0.2	10	10	0.5	Scenario1	675	45	8	0	0	326	0.104516558
2	0.2	10	10	0.5	Scenario1	676	46	7	0	0	326	0.096127666
2	0.2	10	10	0.5	Scenario1	677	47	6	0	0	326	0.086501378
2	0.2	10	10	0.5	Scenario1	678	47	5	0	0	327	0.076691362
2	0.2	10	10	0.5	Scenario1	679	46	5	0	0	328	0.077824213
2	0.2	10	10	0.5	Scenario1	680	46	5	0	0	328	0.077824213
2	0.2	10	10	0.5	Scenario1	681	45	5	0	0	329	0.078988017
2	0.2	10	10	0.5	Scenario1	682	45	5	0	0	329	0.078988017
2	0.2	10	10	0.5	Scenario1	683	45	5	0	0	329	0.078988017
2	0.2	10	10	0.5	Scenario1	684	45	5	0	0	329	0.078988017
2	0.2	10	10	0.5	Scenario1	685	45	5	0	0	329	0.078988017
2	0.2	10	10	0.5	Scenario1	686	47	3	0	0	329	0.052259494
2	0.2	10	10	0.5	Scenario1	687	46	3	0	0	330	0.053168695
2	0.2	10	10	0.5	Scenario1	688	46	3	0	0	330	0.053168695
2	0.2	10	10	0.5	Scenario1	689	47	2	0	0	330	0.037194356
2	0.2	10	10	0.5	Scenario1	690	46	2	0	0	331	0.037893157
2	0.2	10	10	0.5	Scenario1	691	46	2	0	0	331	0.037893157
2	0.2	10	10	0.5	Scenario1	692	46	2	0	0	331	0.037893157
2	0.2	10	10	0.5	Scenario1	693	46	2	0	0	331	0.037893157
2	0.2	10	10	0.5	Scenario1	694	46	2	0	0	331	0.037893157
2	0.2	10	10	0.5	Scenario1	695	45	2	0	0	332	0.03861843
2	0.2	10	10	0.5	Scenario1	696	44	2	0	0	333	0.039371687
2	0.2	10	10	0.5	Scenario1	697	43	2	0	0	334	0.040154555
2	0.2	10	10	0.5	Scenario1	698	43	2	0	0	334	0.040154555
2	0.2	10	10	0.5	Scenario1	699	43	2	0	0	334	0.040154555
2	0.2	10	10	0.5	Scenario1	700	43	2	0	0	334	0.040154555
2	0.2	10	10	0.5	Scenario1	701	42	2	0	0	335	0.040968788
2	0.2	10	10	0.5	Scenario1	702	42	2	0	0	335	0.040968788
2	0.2	10	10	0.5	Scenario1	703	42	2	0	0	335	0.040968788
2	0.2	10	10	0.5	Scenario1	704	42	2	0	0	335	0.040968788
2	0.2	10	10	0.5	Scenario1	705	42	2	0	0	335	0.040968788
2	0.2	10	10	0.5	Scenario1	706	42	2	0	0	335	0.040968788
2	0.2	10	10	0.5	Scenario1	707	42	2	0	0	335	0.040968788
2	0.2	10	10	0.5	Scenario1	708	43	1	0	0	335	0.021591431
2	0.2	10	10	0.5	Scenario1	709	43	1	0	0	335	0.021591431
2	0.2	10	10	0.5	Scenario1	710	43	1	0	0	335	0.021591431
2	0.2	10	10	0.5	Scenario1	711	43	1	0	0	335	0.021591431
2	0.2	10	10	0.5	Scenario1	712	43	1	0	0	335	0.021591431
2	0.2	10	10	0.5	Scenario1	713	43	1	0	0	335	0.021591431
2	0.2	10	10	0.5	Scenario1	714	43	1	0	0	335	0.021591431
2	0.2	10	10	0.5	Scenario1	715	42	1	0	0	336	0.022066537
2	0.2	10	10	0.5	Scenario1	716	42	1	0	0	336	0.022066537
2	0.2	10	10	0.5	Scenario1	717	41	1	0	0	337	0.02256295
2	0.2	10	10	0.5	Scenario1	718	42	1	0	0	337	0.022066537
2	0.2	10	10	0.5	Scenario1	719	42	1	0	0	337	0.022066537
2	0.2	10	10	0.5	Scenario1	720	43	1	0	0	337	0.021591431
2	0.2	10	10	0.5	Scenario1	721	43	1	0	0	337	0.021591431
2	0.2	10	10	0.5	Scenario1	722	43	1	0	0	337	0.021591431
2	0.2	10	10	0.5	Scenario1	723	42	1	0	0	338	0.022066537
2	0.2	10	10	0.5	Scenario1	724	43	1	0	0	339	0.021591431
2	0.2	10	10	0.5	Scenario1	725	43	1	0	0	339	0.021591431
2	0.2	10	10	0.5	Scenario1	726	42	1	0	0	340	0.022066537
2	0.2	10	10	0.5	Scenario1	727	42	1	0	0	340	0.022066537
2	0.2	10	10	0.5	Scenario1	728	43	1	0	0	340	0.021591431
2	0.2	10	10	0.5	Scenario1	729	43	1	0	0	340	0.021591431
2	0.2	10	10	0.5	Scenario1	730	43	1	0	0	341	0.021591431
2	0.2	10	10	0.5	Scenario1	731	44	1	0	0	341	0.021136293
2	0.2	10	10	0.5	Scenario1	732	44	1	0	0	341	0.021136293
2	0.2	10	10	0.5	Scenario1	733	45	1	0	0	341	0.020699895
2	0.2	10	10	0.5	Scenario1	734	46	1	0	0	341	0.020281105
2	0.2	10	10	0.5	Scenario1	735	46	1	0	0	342	0.020281105
2	0.2	10	10	0.5	Scenario1	736	44	1	0	0	344	0.021136293
2	0.2	10	10	0.5	Scenario1	737	45	1	0	0	344	0.020699895
2	0.2	10	10	0.5	Scenario1	738	43	1	0	0	346	0.021591431
2	0.2	10	10	0.5	Scenario1	739	43	1	0	0	346	0.021591431
2	0.2	10	10	0.5	Scenario1	740	42	2	0	0	346	0.040968788
2	0.2	10	10	0.5	Scenario1	741	42	3	0	0	346	0.057135528
2	0.2	10	10	0.5	Scenario1	742	42	3	0	0	346	0.057135528
2	0.2	10	10	0.5	Scenario1	743	42	3	0	0	346	0.057135528
2	0.2	10	10	0.5	Scenario1	744	41	3	0	0	347	0.058218488
2	0.2	10	10	0.5	Scenario1	745	42	3	0	0	347	0.057135528
2	0.2	10	10	0.5	Scenario1	746	42	3	0	0	347	0.057135528
2	0.2	10	10	0.5	Scenario1	747	42	3	0	0	347	0.057135528
2	0.2	10	10	0.5	Scenario1	748	41	4	0	0	347	0.072159952
2	0.2	10	10	0.5	Scenario1	749	42	4	0	0	347	0.070933174
2	0.2	10	10	0.5	Scenario1	750	43	3	0	0	348	0.056090929
2	0.2	10	10	0.5	Scenario1	751	46	3	0	0	348	0.053168695
2	0.2	10	10	0.5	Scenario1	752	44	4	0	0	349	0.068593624
2	0.2	10	10	0.5	Scenario1	753	45	3	0	0	349	0.054109258
2	0.2	10	10	0.5	Scenario1	754	46	2	0	0	349	0.037893157
2	0.2	10	10	0.5	Scenario1	755	46	2	0	0	350	0.037893157
2	0.2	10	10	0.5	Scenario1	756	47	2	0	0	350	0.037194356
2	0.2	10	10	0.5	Scenario1	757	46	3	0	0	350	0.053168695
2	0.2	10	10	0.5	Scenario1	758	47	3	0	0	350	0.052259494
2	0.2	10	10	0.5	Scenario1	759	45	3	0	0	352	0.054109258
2	0.2	10	10	0.5	Scenario1	760	46	2	0	0	352	0.037893157
2	0.2	10	10	0.5	Scenario1	761	45	3	0	0	352	0.054109258
2	0.2	10	10	0.5	Scenario1	762	44	4	0	0	352	0.068593624
2	0.2	10	10	0.5	Scenario1	763	43	5	0	0	352	0.081412692
2	0.2	10	10	0.5	Scenario1	764	42	6	0	0	352	0.092632898
2	0.2	10	10	0.5	Scenario1	765	42	6	0	0	353	0.092632898
2	0.2	10	10	0.5	Scenario1	766	44	6	0	0	353	0.090095128
2	0.2	10	10	0.5	Scenario1	767	47	5	0	0	353	0.076691362
2	0.2	10	10	0.5	Scenario1	768	46	6	0	0	353	0.087671667
2	0.2	10	10	0.5	Scenario1	769	47	6	0	0	353	0.086501378
2	0.2	10	10	0.5	Scenario1	770	48	6	0	0	353	0.085357899
2	0.2	10	10	0.5	Scenario1	771	49	6	0	0	353	0.084240597
2	0.2	10	10	0.5	Scenario1	772	48	6	0	0	355	0.085357899
2	0.2	10	10	0.5	Scenario1	773	50	5	0	0	356	0.073468405
2	0.2	10	10	0.5	Scenario1	774	51	5	0	0	356	0.072449384
2	0.2	10	10	0.5	Scenario1	775	51	5	0	0	357	0.072449384
2	0.2	10	10	0.5	Scenario1	776	52	4	0	0	357	0.060542081
2	0.2	10	10	0.5	Scenario1	777	53	4	0	0	358	0.059661772
2	0.2	10	10	0.5	Scenario1	778	53	4	0	0	358	0.059661772
2	0.2	10	10	0.5	Scenario1	779	51	6	0	0	358	0.082081952
2	0.2	10	10	0.5	Scenario1	780	51	6	0	0	359	0.082081952
2	0.2	10	10	0.5	Scenario1	781	51	7	0	0	359	0.090495015
2	0.2	10	10	0.5	Scenario1	782	52	8	0	0	359	0.096765726
2	0.2	10	10	0.5	Scenario1	783	52	9	0	0	359	0.103148331
2	0.2	10	10	0.5	Scenario1	784	50	10	0	0	360	0.110658977
2	0.2	10	10	0.5	Scenario1	785	49	12	0	0	360	0.120121483
2	0.2	10	10	0.5	Scenario1	786	52	10	0	0	360	0.108681256
2	0.2	10	10	0.5	Scenario1	787	54	9	0	0	361	0.101132703
2	0.2	10	10	0.5	Scenario1	788	56	8	0	0	362	0.09271878
2	0.2	10	10	0.5	Scenario1	789	55	10	0	0	362	0.105784333
2	0.2	10	10	0.5	Scenario1	790	57	9	0	0	363	0.098212843
2	0.2	10	10	0.5	Scenario1	791	59	8	0	0	364	0.089861187
2	0.2	10	10	0.5	Scenario1	792	56	10	0	0	365	0.104838967
2	0.2	10	10	0.5	Scenario1	793	56	9	0	0	366	0.099172218
2	0.2	10	10	0.5	Scenario1	794	54	11	0	0	367	0.111612616
2	0.2	10	10	0.5	Scenario1	795	54	11	0	0	367	0.111612616
2	0.2	10	10	0.5	Scenario1	796	55	9	0	0	368	0.100145519
2	0.2	10	10	0.5	Scenario1	797	55	11	0	0	368	0.11070099
2	0.2	10	10	0.5	Scenario1	798	59	9	0	0	368	0.096335847
2	0.2	10	10	0.5	Scenario1	799	59	9	0	0	368	0.096335847
2	0.2	10	10	0.5	Scenario1	800	59	10	0	0	368	0.102067552
2	0.2	10	10	0.5	Scenario1	801	54	11	0	0	373	0.111612616
2	0.2	10	10	0.5	Scenario1	802	50	12	0	0	378	0.119264257
2	0.2	10	10	0.5	Scenario1	803	44	14	0	0	382	0.129181183
2	0.2	10	10	0.5	Scenario1	804	45	10	0	0	385	0.115725928
2	0.2	10	10	0.5	Scenario1	805	46	9	0	0	385	0.109507019
2	0.2	10	10	0.5	Scenario1	806	44	10	0	0	386	0.11675208
2	0.2	10	10	0.5	Scenario1	807	43	10	0	0	387	0.117779181
2	0.2	10	10	0.5	Scenario1	808	45	8	0	0	387	0.104516558
2	0.2	10	10	0.5	Scenario1	809	44	8	0	0	388	0.105691682
2	0.2	10	10	0.5	Scenario1	810	44	8	0	0	388	0.105691682
2	0.2	10	10	0.5	Scenario1	811	42	6	0	0	392	0.092632898
2	0.2	10	10	0.5	Scenario1	812	37	7	0	0	396	0.107669028
2	0.2	10	10	0.5	Scenario1	813	34	7	0	0	399	0.111876418
2	0.2	10	10	0.5	Scenario1	814	28	9	0	0	403	0.128905626
2	0.2	10	10	0.5	Scenario1	815	25	8	0	0	407	0.128614543
2	0.2	10	10	0.5	Scenario1	816	21	8	0	0	411	0.13134739
2	0.2	10	10	0.5	Scenario1	817	18	8	0	0	414	0.131313259
2	0.2	10	10	0.5	Scenario1	818	15	7	0	0	418	0.13027075
2	0.2	10	10	0.5	Scenario1	819	14	6	0	0	420	0.130518897
2	0.2	10	10	0.5	Scenario1	820	10	5	0	0	425	0.127088615
2	0.2	10	10	0.5	Scenario1	821	8	4	0	0	428	0.125316225
2	0.2	10	10	0.5	Scenario1	822	8	4	0	0	428	0.125316225
2	0.2	10	10	0.5	Scenario1	823	8	4	0	0	428	0.125316225
2	0.2	10	10	0.5	Scenario1	824	6	4	0	0	430	0.111985049
2	0.2	10	10	0.5	Scenario1	825	6	3	0	0	431	0.122139035
2	0.2	10	10	0.5	Scenario1	826	4	3	0	0	433	0.097393862
2	0.2	10	10	0.5	Scenario1	827	3	2	0	0	435	0.094036932
2	0.2	10	10	0.5	Scenario1	828	3	0	0	0	437	0
2	0.2	10	10	0.5	Scenario1	829	3	0	0	0	437	0
2	0.2	10	10	0.5	Scenario1	830	1	0	0	0	439	0
2	0.2	10	10	0.5	Scenario1	831	1	0	0	0	439	0
2	0.2	10	10	0.5	Scenario1	832	1	0	0	0	439	0
2	0.2	10	10	0.5	Scenario1	833	1	0	0	0	439	0
2	0.2	10	10	0.5	Scenario1	834	1	0	0	0	439	0
2	0.2	10	10	0.5	Scenario1	835	1	0	0	0	439	0
2	0.2	10	10	0.5	Scenario1	836	1	0	0	0	439	0
2	0.2	10	10	0.5	Scenario1	837	1	0	0	0	439	0
2	0.2	10	10	0.5	Scenario1	838	1	0	0	0	439	0
2	0.2	10	10	0.5	Scenario1	839	1	0	0	0	439	0
2	0.2	10	10	0.5	Scenario1	840	1	0	0	0	439	0
2	0.2	10	10	0.5	Scenario1	841	1	0	0	0	439	0
2	0.2	10	10	0.5	Scenario1	842	1	0	0	0	439	0
2	0.2	10	10	0.5	Scenario1	843	1	0	0	0	439	0
2	0.2	10	10	0.5	Scenario1	844	1	0	0	0	439	0
2	0.2	10	10	0.5	Scenario1	845	1	0	0	0	439	0
2	0.2	10	10	0.5	Scenario1	846	0	0	0	0	440	<RuntimePrimitiveException>
3	0.2	10	10	0.8	Scenario1	0	8	2	0	0	0	0.11732835
3	0.2	10	10	0.8	Scenario1	1	8	2	0	0	0	0.11732835
3	0.2	10	10	0.8	Scenario1	2	9	1	0	0	0	0.077998598
3	0.2	10	10	0.8	Scenario1	3	12	1	0	0	0	0.063911462
3	0.2	10	10	0.8	Scenario1	4	12	1	0	0	0	0.063911462
3	0.2	10	10	0.8	Scenario1	5	12	1	0	0	0	0.063911462
3	0.2	10	10	0.8	Scenario1	6	13	1	0	0	0	0.060210227
3	0.2	10	10	0.8	Scenario1	7	13	1	0	0	0	0.060210227
3	0.2	10	10	0.8	Scenario1	8	14	1	0	0	0	0.05689474
3	0.2	10	10	0.8	Scenario1	9	15	1	0	0	0	0.053911679
3	0.2	10	10	0.8	Scenario1	10	15	1	0	0	0	0.053911679
3	0.2	10	10	0.8	Scenario1	11	15	1	0	0	0	0.053911679
3	0.2	10	10	0.8	Scenario1	12	16	1	0	0	0	0.05121604
3	0.2	10	10	0.8	Scenario1	13	16	1	0	0	0	0.05121604
3	0.2	10	10	0.8	Scenario1	14	16	1	0	0	0	0.05121604
3	0.2	10	10	0.8	Scenario1	15	16	1	0	0	0	0.05121604
3	0.2	10	10	0.8	Scenario1	16	17	1	0	0	0	0.048769944
3	0.2	10	10	0.8	Scenario1	17	17	1	0	0	0	0.048769944
3	0.2	10	10	0.8	Scenario1	18	17	1	0	0	0	0.048769944
3	0.2	10	10	0.8	Scenario1	19	17	1	0	0	0	0.048769944
3	0.2	10	10	0.8	Scenario1	20	17	1	0	0	0	0.048769944
3	0.2	10	10	0.8	Scenario1	21	18	2	0	0	0	0.078645557
3	0.2	10	10	0.8	Scenario1	22	18	2	0	0	0	0.078645557
3	0.2	10	10	0.8	Scenario1	23	18	2	0	0	0	0.078645557
3	0.2	10	10	0.8	Scenario1	24	21	2	0	0	0	0.07074422
3	0.2	10	10	0.8	Scenario1	25	21	2	0	0	0	0.07074422
3	0.2	10	10	0.8	Scenario1	26	23	2	0	0	0	0.066248618
3	0.2	10	10	0.8	Scenario1	27	24	2	0	0	0	0.064197209
3	0.2	10	10	0.8	Scenario1	28	23	3	0	0	0	0.08738973
3	0.2	10	10	0.8	Scenario1	29	25	2	0	0	0	0.062263171
3	0.2	10	10	0.8	Scenario1	30	25	2	0	0	0	0.062263171
3	0.2	10	10	0.8	Scenario1	31	28	2	0	0	0	0.057078344
3	0.2	10	10	0.8	Scenario1	32	28	2	0	0	0	0.057078344
3	0.2	10	10	0.8	Scenario1	33	28	2	0	0	0	0.057078344
3	0.2	10	10	0.8	Scenario1	34	29	2	0	0	0	0.055530603
3	0.2	10	10	0.8	Scenario1	35	30	3	0	0	0	0.073356597
3	0.2	10	10	0.8	Scenario1	36	33	3	0	0	0	0.068539343
3	0.2	10	10	0.8	Scenario1	37	34	3	0	0	0	0.067063322
3	0.2	10	10	0.8	Scenario1	38	34	3	0	0	0	0.067063322
3	0.2	10	10	0.8	Scenario1	39	36	3	0	0	0	0.064285208
3	0.2	10	10	0.8	Scenario1	40	30	2	0	0	7	0.054062174
3	0.2	10	10	0.8	Scenario1	41	27	2	0	0	10	0.058711657
3	0.2	10	10	0.8	Scenario1	42	26	2	0	0	11	0.060437416
3	0.2	10	10	0.8	Scenario1	43	26	2	0	0	11	0.060437416
3	0.2	10	10	0.8	Scenario1	44	24	2	0	0	13	0.064197209
3	0.2	10	10	0.8	Scenario1	45	23	3	0	0	13	0.08738973
3	0.2	10	10	0.8	Scenario1	46	22	4	0	0	13	0.105212253
3	0.2	10	10	0.8	Scenario1	47	23	3	0	0	13	0.08738973
3	0.2	10	10	0.8	Scenario1	48	23	3	0	0	13	0.08738973
3	0.2	10	10	0.8	Scenario1	49	23	3	0	0	13	0.08738973
3	0.2	10	10	0.8	Scenario1	50	25	2	0	0	13	0.062263171
3	0.2	10	10	0.8	Scenario1	51	25	2	0	0	13	0.062263171
3	0.2	10	10	0.8	Scenario1	52	26	1	0	0	13	0.034021072
3	0.2	10	10	0.8	Scenario1	53	26	1	0	0	13	0.034021072
3	0.2	10	10	0.8	Scenario1	54	26	1	0	0	13	0.034021072
3	0.2	10	10	0.8	Scenario1	55	27	1	0	0	13	0.032909871
3	0.2	10	10	0.8	Scenario1	56	27	1	0	0	13	0.032909871
3	0.2	10	10	0.8	Scenario1	57	27	1	0	0	13	0.032909871
3	0.2	10	10	0.8	Scenario1	58	27	1	0	0	13	0.032909871
3	0.2	10	10	0.8	Scenario1	59	28	1	0	0	13	0.03186839
3	0.2	10	10	0.8	Scenario1	60	28	1	0	0	13	0.03186839
3	0.2	10	10	0.8	Scenario1	61	29	0	0	0	13	0
3	0.2	10	10	0.8	Scenario1	62	29	0	0	0	13	0
3	0.2	10	10	0.8	Scenario1	63	29	0	0	0	13	0
3	0.2	10	10	0.8	Scenario1	64	29	0	0	0	13	0
3	0.2	10	10	0.8	Scenario1	65	30	0	0	0	13	0
3	0.2	10	10	0.8	Scenario1	66	30	0	0	0	13	0
3	0.2	10	10	0.8	Scenario1	67	30	0	0	0	13	0
3	0.2	10	10	0.8	Scenario1	68	30	0	0	0	13	0
3	0.2	10	10	0.8	Scenario1	69	30	0	0	0	13	0
3	0.2	10	10	0.8	Scenario1	70	30	0	0	0	13	0
3	0.2	10	10	0.8	Scenario1	71	30	0	0	0	13	0
3	0.2	10	10	0.8	Scenario1	72	31	0	0	0	13	0
3	0.2	10	10	0.8	Scenario1	73	30	1	0	0	13	0.029970104
3	0.2	10	10	0.8	Scenario1	74	31	1	0	0	13	0.02910278
3	0.2	10	10	0.8	Scenario1	75	31	1	0	0	13	0.02910278
3	0.2	10	10	0.8	Scenario1	76	31	1	0	0	13	0.02910278
3	0.2	10	10	0.8	Scenario1	77	30	2	0	0	13	0.054062174
3	0.2	10	10	0.8	Scenario1	78	30	2	0	0	13	0.054062174
3	0.2	10	10	0.8	Scenario1	79	30	2	0	0	13	0.054062174
3	0.2	10	10	0.8	Scenario1	80	30	2	0	0	13	0.054062174
3	0.2	10	10	0.8	Scenario1	81	30	2	0	0	13	0.054062174
3	0.2	10	10	0.8	Scenario1	82	31	2	0	0	13	0.052667352
3	0.2	10	10	0.8	Scenario1	83	31	2	0	0	13	0.052667352
3	0.2	10	10	0.8	Scenario1	84	32	1	0	0	13	0.028283953
3	0.2	10	10	0.8	Scenario1	85	32	1	0	0	13	0.028283953
3	0.2	10	10	0.8	Scenario1	86	32	1	0	0	13	0.028283953
3	0.2	10	10	0.8	Scenario1	87	32	1	0	0	13	0.028283953
3	0.2	10	10	0.8	Scenario1	88	32	1	0	0	13	0.028283953
3	0.2	10	10	0.8	Scenario1	89	32	1	0	0	13	0.028283953
3	0.2	10	10	0.8	Scenario1	90	32	1	0	0	13	0.028283953
3	0.2	10	10	0.8	Scenario1	91	33	1	0	0	13	0.027509691
3	0.2	10	10	0.8	Scenario1	92	34	1	0	0	13	0.026776475
3	0.2	10	10	0.8	Scenario1	93	34	1	0	0	13	0.026776475
3	0.2	10	10	0.8	Scenario1	94	34	1	0	0	13	0.026776475
3	0.2	10	10	0.8	Scenario1	95	34	1	0	0	13	0.026776475
3	0.2	10	10	0.8	Scenario1	96	34	1	0	0	13	0.026776475
3	0.2	10	10	0.8	Scenario1	97	34	1	0	0	13	0.026776475
3	0.2	10	10	0.8	Scenario1	98	34	1	0	0	13	0.026776475
3	0.2	10	10	0.8	Scenario1	99	34	1	0	0	13	0.026776475
3	0.2	10	10	0.8	Scenario1	100	34	1	0	0	13	0.026776475
3	0.2	10	10	0.8	Scenario1	101	34	1	0	0	13	0.026776475
3	0.2	10	10	0.8	Scenario1	102	34	1	0	0	13	0.026776475
3	0.2	10	10	0.8	Scenario1	103	35	1	0	0	13	0.026081142
3	0.2	10	10	0.8	Scenario1	104	35	1	0	0	13	0.026081142
3	0.2	10	10	0.8	Scenario1	105	35	1	0	0	13	0.026081142
3	0.2	10	10	0.8	Scenario1	106	35	1	0	0	13	0.026081142
3	0.2	10	10	0.8	Scenario1	107	35	1	0	0	13	0.026081142
3	0.2	10	10	0.8	Scenario1	108	35	1	0	0	13	0.026081142
3	0.2	10	10	0.8	Scenario1	109	35	1	0	0	13	0.026081142
3	0.2	10	10	0.8	Scenario1	110	35	1	0	0	13	0.026081142
3	0.2	10	10	0.8	Scenario1	111	35	1	0	0	13	0.026081142
3	0.2	10	10	0.8	Scenario1	112	35	1	0	0	13	0.026081142
3	0.2	10	10	0.8	Scenario1	113	35	1	0	0	13	0.026081142
3	0.2	10	10	0.8	Scenario1	114	35	2	0	0	13	0.047726637
3	0.2	10	10	0.8	Scenario1	115	35	2	0	0	13	0.047726637
3	0.2	10	10	0.8	Scenario1	116	35	2	0	0	13	0.047726637
3	0.2	10	10	0.8	Scenario1	117	35	2	0	0	13	0.047726637
3	0.2	10	10	0.8	Scenario1	118	35	2	0	0	13	0.047726637
3	0.2	10	10	0.8	Scenario1	119	34	3	0	0	13	0.067063322
3	0.2	10	10	0.8	Scenario1	120	34	3	0	0	13	0.067063322
3	0.2	10	10	0.8	Scenario1	121	34	3	0	0	13	0.067063322
3	0.2	10	10	0.8	Scenario1	122	34	3	0	0	13	0.067063322
3	0.2	10	10	0.8	Scenario1	123	34	3	0	0	13	0.067063322
3	0.2	10	10	0.8	Scenario1	124	34	3	0	0	13	0.067063322
3	0.2	10	10	0.8	Scenario1	125	34	3	0	0	13	0.067063322
3	0.2	10	10	0.8	Scenario1	126	34	3	0	0	13	0.067063322
3	0.2	10	10	0.8	Scenario1	127	35	3	0	0	13	0.065646341
3	0.2	10	10	0.8	Scenario1	128	35	3	0	0	13	0.065646341
3	0.2	10	10	0.8	Scenario1	129	35	3	0	0	13	0.065646341
3	0.2	10	10	0.8	Scenario1	130	35	3	0	0	13	0.065646341
3	0.2	10	10	0.8	Scenario1	131	36	3	0	0	13	0.064285208
3	0.2	10	10	0.8	Scenario1	132	36	3	0	0	13	0.064285208
3	0.2	10	10	0.8	Scenario1	133	35	4	0	0	13	0.080428667
3	0.2	10	10	0.8	Scenario1	134	35	4	0	0	13	0.080428667
3	0.2	10	10	0.8	Scenario1	135	35	4	0	0	13	0.080428667
3	0.2	10	10	0.8	Scenario1	136	34	5	0	0	13	0.094137083
3	0.2	10	10	0.8	Scenario1	137	35	4	0	0	13	0.080428667
3	0.2	10	10	0.8	Scenario1	138	35	4	0	0	13	0.080428667
3	0.2	10	10	0.8	Scenario1	139	36	3	0	0	13	0.064285208
3	0.2	10	10	0.8	Scenario1	140	36	3	0	0	13	0.064285208
3	0.2	10	10	0.8	Scenario1	141	37	2	0	0	13	0.045582249
3	0.2	10	10	0.8	Scenario1	142	37	2	0	0	13	0.045582249
3	0.2	10	10	0.8	Scenario1	143	38	2	0	0	13	0.044579557
3	0.2	10	10	0.8	Scenario1	144	39	2	0	0	13	0.04361936
3	0.2	10	10	0.8	Scenario1	145	39	2	0	0	13	0.04361936
3	0.2	10	10	0.8	Scenario1	146	39	2	0	0	13	0.04361936
3	0.2	10	10	0.8	Scenario1	147	40	2	0	0	13	0.042699064
3	0.2	10	10	0.8	Scenario1	148	40	2	0	0	13	0.042699064
3	0.2	10	10	0.8	Scenario1	149	41	1	0	0	13	0.02256295
3	0.2	10	10	0.8	Scenario1	150	41	1	0	0	13	0.02256295
3	0.2	10	10	0.8	Scenario1	151	41	1	0	0	13	0.02256295
3	0.2	10	10	0.8	Scenario1	152	41	1	0	0	13	0.02256295
3	0.2	10	10	0.8	Scenario1	153	42	1	0	0	13	0.022066537
3	0.2	10	10	0.8	Scenario1	154	42	1	0	0	13	0.022066537
3	0.2	10	10	0.8	Scenario1	155	43	0	0	0	13	0
3	0.2	10	10	0.8	Scenario1	156	43	0	0	0	13	0
3	0.2	10	10	0.8	Scenario1	157	43	0	0	0	13	0
3	0.2	10	10	0.8	Scenario1	158	43	0	0	0	13	0
3	0.2	10	10	0.8	Scenario1	159	44	0	0	0	13	0
3	0.2	10	10	0.8	Scenario1	160	45	0	0	0	13	0
3	0.2	10	10	0.8	Scenario1	161	45	0	0	0	13	0
3	0.2	10	10	0.8	Scenario1	162	46	0	0	0	13	0
3	0.2	10	10	0.8	Scenario1	163	46	0	0	0	13	0
3	0.2	10	10	0.8	Scenario1	164	48	0	0	0	13	0
3	0.2	10	10	0.8	Scenario1	165	48	0	0	0	13	0
3	0.2	10	10	0.8	Scenario1	166	49	0	0	0	13	0
3	0.2	10	10	0.8	Scenario1	167	49	0	0	0	13	0
3	0.2	10	10	0.8	Scenario1	168	50	0	0	0	13	0
3	0.2	10	10	0.8	Scenario1	169	51	0	0	0	13	0
3	0.2	10	10	0.8	Scenario1	170	52	0	0	0	13	0
3	0.2	10	10	0.8	Scenario1	171	52	0	0	0	13	0
3	0.2	10	10	0.8	Scenario1	172	54	0	0	0	13	0
3	0.2	10	10	0.8	Scenario1	173	54	0	0	0	13	0
3	0.2	10	10	0.8	Scenario1	174	56	0	0	0	13	0
3	0.2	10	10	0.8	Scenario1	175	57	0	0	0	13	0
3	0.2	10	10	0.8	Scenario1	176	58	0	0	0	13	0
3	0.2	10	10	0.8	Scenario1	177	60	1	0	0	13	0.015802414
3	0.2	10	10	0.8	Scenario1	178	61	1	0	0	13	0.015556913
3	0.2	10	10	0.8	Scenario1	179	62	1	0	0	13	0.015318912
3	0.2	10	10	0.8	Scenario1	180	63	2	0	0	13	0.028704834
3	0.2	10	10	0.8	Scenario1	181	67	2	0	0	13	0.027152567
3	0.2	10	10	0.8	Scenario1	182	73	1	0	0	13	0.013111882
3	0.2	10	10	0.8	Scenario1	183	74	1	0	0	13	0.012942339
3	0.2	10	10	0.8	Scenario1	184	77	2	0	0	13	0.023916683
3	0.2	10	10	0.8	Scenario1	185	81	2	0	0	13	0.022827829
3	0.2	10	10	0.8	Scenario1	186	84	2	0	0	13	0.022073929
3	0.2	10	10	0.8	Scenario1	187	85	2	0	0	13	0.021833544
3	0.2	10	10	0.8	Scenario1	188	87	2	0	0	13	0.021368108
3	0.2	10	10	0.8	Scenario1	189	90	2	0	0	13	0.020705922
3	0.2	10	10	0.8	Scenario1	190	92	3	0	0	13	0.029411024
3	0.2	10	10	0.8	Scenario1	191	95	3	0	0	13	0.028574267
3	0.2	10	10	0.8	Scenario1	192	99	3	0	0	13	0.027529631
3	0.2	10	10	0.8	Scenario1	193	104	4	0	0	13	0.034065991
3	0.2	10	10	0.8	Scenario1	194	108	3	0	0	13	0.025436285
3	0.2	10	10	0.8	Scenario1	195	110	3	0	0	13	0.025013462
3	0.2	10	10	0.8	Scenario1	196	110	4	0	0	13	0.032418959
3	0.2	10	10	0.8	Scenario1	197	113	4	0	0	13	0.031653404
3	0.2	10	10	0.8	Scenario1	198	115	5	0	0	13	0.037917975
3	0.2	10	10	0.8	Scenario1	199	117	5	0	0	13	0.037355685
3	0.2	10	10	0.8	Scenario1	200	122	4	0	0	13	0.02955828
3	0.2	10	10	0.8	Scenario1	201	125	4	0	0	13	0.028919916
3	0.2	10	10	0.8	Scenario1	202	127	5	0	0	13	0.034775346
3	0.2	10	10	0.8	Scenario1	203	129	5	0	0	13	0.034301165
3	0.2	10	10	0.8	Scenario1	204	129	5	0	0	13	0.034301165
3	0.2	10	10	0.8	Scenario1	205	133	6	0	0	13	0.039147989
3	0.2	10	10	0.8	Scenario1	206	138	6	0	0	13	0.037920677
3	0.2	10	10	0.8	Scenario1	207	140	7	0	0	13	0.042742989
3	0.2	10	10	0.8	Scenario1	208	139	10	0	0	13	0.057534818
3	0.2	10	10	0.8	Scenario1	209	143	10	0	0	13	0.056266295
3	0.2	10	10	0.8	Scenario1	210	144	11	0	0	13	0.06028167
3	0.2	10	10	0.8	Scenario1	211	147	13	0	0	13	0.067326458
3	0.2	10	10	0.8	Scenario1	212	148	14	0	0	13	0.070715218
3	0.2	10	10	0.8	Scenario1	213	151	14	0	0	13	0.069697038
3	0.2	10	10	0.8	Scenario1	214	157	13	0	0	13	0.064105502
3	0.2	10	10	0.8	Scenario1	215	159	13	0	0	13	0.063496488
3	0.2	10	10	0.8	Scenario1	216	160	14	0	0	13	0.066803057
3	0.2	10	10	0.8	Scenario1	217	160	15	0	0	14	0.070262432
3	0.2	10	10	0.8	Scenario1	218	164	12	0	0	14	0.058306511
3	0.2	10	10	0.8	Scenario1	219	165	12	0	0	14	0.058030597
3	0.2	10	10	0.8	Scenario1	220	167	12	0	0	14	0.057486309
3	0.2	10	10	0.8	Scenario1	221	169	12	0	0	14	0.056951857
3	0.2	10	10	0.8	Scenario1	222	174	10	0	0	14	0.048024846
3	0.2	10	10	0.8	Scenario1	223	178	10	0	0	14	0.047131123
3	0.2	10	10	0.8	Scenario1	224	180	11	0	0	14	0.050505034
3	0.2	10	10	0.8	Scenario1	225	186	11	0	0	14	0.049170021
3	0.2	10	10	0.8	Scenario1	226	194	11	0	0	14	0.047494294
3	0.2	10	10	0.8	Scenario1	227	197	11	0	0	14	0.046894512
3	0.2	10	10	0.8	Scenario1	228	204	9	0	0	14	0.038407008
3	0.2	10	10	0.8	Scenario1	229	207	9	0	0	14	0.037925157
3	0.2	10	10	0.8	Scenario1	230	210	9	0	0	14	0.037455143
3	0.2	10	10	0.8	Scenario1	231	212	9	0	0	14	0.037148165
3	0.2	10	10	0.8	Scenario1	232	217	8	0	0	14	0.032822021
3	0.2	10	10	0.8	Scenario1	233	218	8	0	1	14	0.032688623
3	0.2	10	10	0.8	Scenario1	234	221	7	0	1	14	0.028658153
3	0.2	10	10	0.8	Scenario1	235	223	7	0	1	14	0.02842631
3	0.2	10	10	0.8	Scenario1	236	227	7	0	1	14	0.02797365
3	0.2	10	10	0.8	Scenario1	237	230	7	0	1	14	0.027643465
3	0.2	10	10	0.8	Scenario1	238	231	8	0	1	14	0.03104765
3	0.2	10	10	0.8	Scenario1	239	235	8	0	1	14	0.030575205
3	0.2	10	10	0.8	Scenario1	240	243	7	0	1	14	0.026298035
3	0.2	10	10	0.8	Scenario1	241	244	8	0	1	15	0.029562786
3	0.2	10	10	0.8	Scenario1	242	244	9	0	1	15	0.032837608
3	0.2	10	10	0.8	Scenario1	243	248	8	0	2	15	0.029133932
3	0.2	10	10	0.8	Scenario1	244	249	9	0	2	15	0.032252301
3	0.2	10	10	0.8	Scenario1	245	253	9	0	2	15	0.031798781
3	0.2	10	10	0.8	Scenario1	246	259	9	0	2	15	0.031141794
3	0.2	10	10	0.8	Scenario1	247	261	8	0	2	15	0.027821873
3	0.2	10	10	0.8	Scenario1	248	263	9	0	2	15	0.030718602
3	0.2	10	10	0.8	Scenario1	249	266	9	0	2	15	0.030408641
3	0.2	10	10	0.8	Scenario1	250	148	3	0	2	140	0.019005618
3	0.2	10	10	0.8	Scenario1	251	145	3	0	2	143	0.019373178
3	0.2	10	10	0.8	Scenario1	252	143	3	0	2	145	0.019626204
3	0.2	10	10	0.8	Scenario1	253	143	3	0	2	145	0.019626204
3	0.2	10	10	0.8	Scenario1	254	138	3	0	2	150	0.020288597
3	0.2	10	10	0.8	Scenario1	255	133	3	0	2	155	0.020997157
3	0.2	10	10	0.8	Scenario1	256	130	3	0	2	158	0.021446499
3	0.2	10	10	0.8	Scenario1	257	127	4	0	2	160	0.02850937
3	0.2	10	10	0.8	Scenario1	258	123	4	0	2	164	0.029342399
3	0.2	10	10	0.8	Scenario1	259	121	4	0	2	166	0.029777345
3	0.2	10	10	0.8	Scenario1	260	119	6	0	2	166	0.043043604
3	0.2	10	10	0.8	Scenario1	261	114	6	0	2	171	0.044627085
3	0.2	10	10	0.8	Scenario1	262	112	6	0	2	173	0.045293111
3	0.2	10	10	0.8	Scenario1	263	109	6	0	2	176	0.046329694
3	0.2	10	10	0.8	Scenario1	264	109	6	0	2	176	0.046329694
3	0.2	10	10	0.8	Scenario1	265	104	6	0	2	181	0.048165101
3	0.2	10	10	0.8	Scenario1	266	102	6	0	2	183	0.048939902
3	0.2	10	10	0.8	Scenario1	267	102	6	0	2	183	0.048939902
3	0.2	10	10	0.8	Scenario1	268	101	5	0	2	185	0.04237758
3	0.2	10	10	0.8	Scenario1	269	99	5	0	2	187	0.043100673
3	0.2	10	10	0.8	Scenario1	270	99	5	0	2	187	0.043100673
3	0.2	10	10	0.8	Scenario1	271	99	3	0	2	189	0.027529631
3	0.2	10	10	0.8	Scenario1	272	99	3	0	2	189	0.027529631
3	0.2	10	10	0.8	Scenario1	273	97	3	0	2	191	0.028042268
3	0.2	10	10	0.8	Scenario1	274	96	4	0	2	191	0.036538973
3	0.2	10	10	0.8	Scenario1	275	94	4	0	2	193	0.037213856
3	0.2	10	10	0.8	Scenario1	276	92	4	0	2	195	0.037913901
3	0.2	10	10	0.8	Scenario1	277	93	3	0	2	195	0.029126739
3	0.2	10	10	0.8	Scenario1	278	90	3	0	2	198	0.029996482
3	0.2	10	10	0.8	Scenario1	279	90	3	0	2	198	0.029996482
3	0.2	10	10	0.8	Scenario1	280	85	4	0	2	202	0.040583676
3	0.2	10	10	0.8	Scenario1	281	84	5	0	2	202	0.049410068
3	0.2	10	10	0.8	Scenario1	282	81	5	0	2	205	0.050895845
3	0.2	10	10	0.8	Scenario1	283	80	5	0	2	206	0.051410742
[truncated: 21,637 more rows]
