# Supplementary material for: The Impact of Cooperation Under Climate Constraints: An Agent-Based Model for Exploring Paleolithic Behavioral Adaptations in the Inner Asian Mountain Corridor
Source: J Archaeol Method Theory. 2025 Sep 20;33(1):8. doi: 10.1007/s10816-025-09739-z (PMC12450231; doi:10.1007/s10816-025-09739-z)
Supplement: Supplementary file 3 — (ZIP 18.1 MB) [file 10816_2025_9739_MOESM3_ESM.zip › simulations/simulations/TienShan/Scenario_2_TienShan/old/PaleoCOOP_model Scenario2_alpha_TienShan-spreadsheet.csv]

BehaviorSpace results (NetLogo 6.2.2)
PaleoCOOP_model.nlogo
Scenario2_alpha_TienShan
07/21/2024 12:04:28:835 +0200
min-pxcor	max-pxcor	min-pycor	max-pycor
0	533	0	327
[run number]	1	1	1	1	1	1	2	2	2	2	2	2	3	3	3	3	3	3	4	4	4	4	4	4	5	5	5	5	5	5	6	6	6	6	6	6	7	7	7	7	7	7	8	8	8	8	8	8	9
prob-nocoop	0.001						0.001						0.001						0.001						0.001						0.001						0.001						0.001						0.001
alpha	0.2						0.2						0.2						0.2						0.2						0.2						0.2						0.2						0.2
cost-cooperation	10						10						10						20						20						20						50						50						50
seed	1000						1000						1000						1000						1000						1000						1000						1000						1000
human-risk	5						5						5						5						5						5						5						5						5
maxTimeSteps	1200						1200						1200						1200						1200						1200						1200						1200						1200
nHominins	10						10						10						10						10						10						10						10						10
hominin-speed	0.75						0.75						0.75						0.75						0.75						0.75						0.75						0.75						0.75
punishment-cooperation	7						7						7						7						7						7						7						7						7
max-energy	100						100						100						100						100						100						100						100						100
prob-cooperation	0.2						0.5						0.8						0.2						0.5						0.8						0.2						0.5						0.8
scenario	Scenario2						Scenario2						Scenario2						Scenario2						Scenario2						Scenario2						Scenario2						Scenario2						Scenario2
learning-rate	1						1						1						1						1						1						1						1						1
[reporter]	count hominins with [cooperate? = true]	count hominins with [cooperate? = false]	death-hypothermia	death-old	death-starvation	get-deltap-tienshan	count hominins with [cooperate? = true]	count hominins with [cooperate? = false]	death-hypothermia	death-old	death-starvation	get-deltap-tienshan	count hominins with [cooperate? = true]	count hominins with [cooperate? = false]	death-hypothermia	death-old	death-starvation	get-deltap-tienshan	count hominins with [cooperate? = true]	count hominins with [cooperate? = false]	death-hypothermia	death-old	death-starvation	get-deltap-tienshan	count hominins with [cooperate? = true]	count hominins with [cooperate? = false]	death-hypothermia	death-old	death-starvation	get-deltap-tienshan	count hominins with [cooperate? = true]	count hominins with [cooperate? = false]	death-hypothermia	death-old	death-starvation	get-deltap-tienshan	count hominins with [cooperate? = true]	count hominins with [cooperate? = false]	death-hypothermia	death-old	death-starvation	get-deltap-tienshan	count hominins with [cooperate? = true]	count hominins with [cooperate? = false]	death-hypothermia	death-old	death-starvation	get-deltap-tienshan	count hominins with [cooperate? = true]
[final]	0	0	0	0	175	<RuntimePrimitiveException>	0	0	0	0	28	<RuntimePrimitiveException>	0	0	0	0	175	<RuntimePrimitiveException>	0	0	0	0	175	<RuntimePrimitiveException>	0	0	0	0	147	<RuntimePrimitiveException>	0	0	0	0	175	<RuntimePrimitiveException>	0	0	0	0	175	<RuntimePrimitiveException>	0	0	0	0	187	<RuntimePrimitiveException>	16
[min]	0	0	0	0	0	-0.034617424394151816	0	0	0	0	0	0	0	0	0	0	0	0	0	0	0	0	0	-0.13045265619779486	0	0	0	0	0	-1.0772746188476534	0	0	0	0	0	-1.0772746188476534	0	0	0	0	0	-4.03363247518809	0	0	0	0	0	-2.322539583721274	1
[max]	3	45	0	0	175	1.5341161698808757E-4	22	7	0	0	28	0.12989743388311695	60	9	0	0	175	0.130702222484303	3	45	0	0	175	0	54	7	0	0	147	0.12532321918076755	52	9	0	0	175	0.12776646457289856	3	45	0	0	175	0	50	8	0	0	187	0.10650025403100434	65
[mean]	0.1387900355871886	18.809015421115067	0	0	66.70699881376038		4.277027027027027	0.8108108108108109	0	0	21.614864864864863		17.263215859030836	1.72136563876652	0	0	72.90308370044053		0.1387900355871886	18.809015421115067	0	0	66.70699881376038		14.036643026004729	0.7340425531914894	0	0	51.73640661938534		18.30841121495327	1.4614485981308412	0	0	61.217289719626166		0.1387900355871886	18.809015421115067	0	0	66.70699881376038		18.842293906810035	0.9044205495818399	0	0	63.603345280764636		17.880932556203163
[steps]	842	842	842	842	842	842	147	147	147	147	147	147	907	907	907	907	907	907	842	842	842	842	842	842	845	845	845	845	845	845	855	855	855	855	855	855	842	842	842	842	842	842	836	836	836	836	836	836	1200
[all run data]	count hominins with [cooperate? = true]	count hominins with [cooperate? = false]	death-hypothermia	death-old	death-starvation	get-deltap-tienshan	count hominins with [cooperate? = true]	count hominins with [cooperate? = false]	death-hypothermia	death-old	death-starvation	get-deltap-tienshan	count hominins with [cooperate? = true]	count hominins with [cooperate? = false]	death-hypothermia	death-old	death-starvation	get-deltap-tienshan	count hominins with [cooperate? = true]	count hominins with [cooperate? = false]	death-hypothermia	death-old	death-starvation	get-deltap-tienshan	count hominins with [cooperate? = true]	count hominins with [cooperate? = false]	death-hypothermia	death-old	death-starvation	get-deltap-tienshan	count hominins with [cooperate? = true]	count hominins with [cooperate? = false]	death-hypothermia	death-old	death-starvation	get-deltap-tienshan	count hominins with [cooperate? = true]	count hominins with [cooperate? = false]	death-hypothermia	death-old	death-starvation	get-deltap-tienshan	count hominins with [cooperate? = true]	count hominins with [cooperate? = false]	death-hypothermia	death-old	death-starvation	get-deltap-tienshan	count hominins with [cooperate? = true]
	2	8	0	0	0	-0.010686601034540296	5	5	0	0	0	0.08331386617720674	8	2	0	0	0	0.11732834974136491	2	8	0	0	0	-0.034617424394151816	5	5	0	0	0	0.05994392149008613	8	2	0	0	0	0.11134564390146202	2	8	0	0	0	-0.25049914701455084	5	5	0	0	0	-0.1508780732563973	8
	2	8	0	0	0	-0.010686601034540296	5	5	0	0	0	0.08331386617720674	8	2	0	0	0	0.11732834974136491	2	8	0	0	0	-0.034617424394151816	5	5	0	0	0	0.05994392149008613	8	2	0	0	0	0.11134564390146202	2	8	0	0	0	-0.25049914701455084	5	5	0	0	0	-0.1508780732563973	8
	2	8	0	0	0	-0.010686601034540296	5	5	0	0	0	0.08331386617720674	9	1	0	0	0	0.07799859836475886	2	8	0	0	0	-0.034617424394151816	5	5	0	0	0	0.05994392149008613	9	1	0	0	0	0.07631596234728619	2	8	0	0	0	-0.25049914701455084	5	5	0	0	0	-0.1508780732563973	8
	3	10	0	0	0	1.5341161698808757E-4	6	7	0	0	0	0.0747065564023998	12	1	0	0	0	0.06391146190846647	3	10	0	0	0	-0.017156301537291224	6	7	0	0	0	0.05774303751120607	12	1	0	0	0	0.0632190733822953	3	10	0	0	0	-0.11986071241995164	6	7	0	0	0	-0.04290728515380113	11
	3	10	0	0	0	1.5341161698808757E-4	7	6	0	0	0	0.09953714978193864	12	1	0	0	0	0.06391146190846647	3	10	0	0	0	-0.017156301537291224	7	6	0	0	0	0.084996990732344	12	1	0	0	0	0.0632190733822953	3	10	0	0	0	-0.11986071241995164	6	7	0	0	0	-0.04290728515380113	11
	3	10	0	0	0	1.5341161698808757E-4	8	6	0	0	0	0.10939832080425108	12	1	0	0	0	0.06391146190846647	3	10	0	0	0	-0.017156301537291224	8	6	0	0	0	0.09739386249884265	12	1	0	0	0	0.0632190733822953	3	10	0	0	0	-0.11986071241995164	6	7	0	0	0	-0.04290728515380113	11
	3	12	0	0	0	-0.004390874124031826	8	6	0	0	0	0.10939832080425108	13	1	0	0	0	0.06021022749095151	3	12	0	0	0	-0.017723917780788037	8	6	0	0	0	0.09739386249884265	13	1	0	0	0	0.059668359581332375	3	12	0	0	0	-0.08686896802987525	7	7	0	0	0	-0.004379775374723391	12
	3	13	0	0	0	-0.005910258077496861	11	5	0	0	0	0.1290057771769001	13	1	0	0	0	0.06021022749095151	3	13	0	0	0	-0.017744479012493472	11	5	0	0	0	0.1225868210484503	13	1	0	0	0	0.059668359581332375	3	13	0	0	0	-0.07619353711543435	7	7	0	0	0	-0.004379775374723391	12
	3	14	0	0	0	-0.00708388561422457	13	5	0	0	0	0.12989743388311695	14	1	0	0	0	0.05689474019042488	3	14	0	0	0	-0.017656150792666084	13	5	0	0	0	0.12532321918076755	14	1	0	0	0	0.056462650812659644	3	14	0	0	0	-0.0677912593811255	7	8	0	0	0	-0.007123374253203925	13
	3	15	0	0	0	-0.007990799712842625	13	5	0	0	0	0.12989743388311695	15	1	0	0	0	0.053911678755103644	3	15	0	0	0	-0.017491091786952913	13	5	0	0	0	0.12532321918076755	15	1	0	0	0	0.05356155387537001	3	15	0	0	0	-0.06101733966351624	9	7	0	0	0	0.047306878958764204	14
	3	16	0	0	0	-0.008690084600265676	13	6	0	0	0	0.1297460309432505	15	1	0	0	0	0.053911678755103644	3	16	0	0	0	-0.017272416333017074	13	6	0	0	0	0.1245161725436051	15	1	0	0	0	0.05356155387537001	3	16	0	0	0	-0.055447516904099624	10	6	0	0	0	0.07210000323164428	14
	3	17	0	0	0	-0.009226420760819342	15	4	0	0	0	0.12193808817460533	15	1	0	0	0	0.053911678755103644	3	17	0	0	0	-0.017016878024361755	15	4	0	0	0	0.1192561095081205	15	1	0	0	0	0.05356155387537001	3	17	0	0	0	-0.05079170932561763	11	6	0	0	0	0.0848439205763863	14
	3	19	0	0	0	-0.009939057143223953	16	4	0	0	0	0.11962864623440626	16	1	0	0	0	0.051216040021419315	3	19	0	0	0	-0.016440854411407226	16	4	0	0	0	0.11732834974136491	16	1	0	0	0	0.05092835933629167	3	19	0	0	0	-0.04345944530096747	13	4	0	0	0	0.10454141548432191	15
	3	19	0	0	0	-0.009939057143223953	16	4	0	0	0	0.11962864623440626	16	1	0	0	0	0.051216040021419315	3	19	0	0	0	-0.016440854411407226	16	4	0	0	0	0.11732834974136491	16	1	0	0	0	0.05092835933629167	3	19	0	0	0	-0.04345944530096747	14	4	0	0	0	0.10650025403100434	15
	3	19	0	0	0	-0.009939057143223953	18	4	0	0	0	0.11479929287846682	16	1	0	0	0	0.051216040021419315	3	19	0	0	0	-0.016440854411407226	18	4	0	0	0	0.11307028307861755	16	1	0	0	0	0.05092835933629167	3	19	0	0	0	-0.04345944530096747	18	2	0	0	0	0.07519376808368572	15
	2	20	0	0	0	-0.011691587734286291	20	4	0	0	0	0.10993780541147362	16	1	0	0	0	0.051216040021419315	2	20	0	0	0	-0.016494392733867654	20	4	0	0	0	0.10860576470187379	16	1	0	0	0	0.05092835933629167	2	20	0	0	0	-0.03645272395422609	20	1	0	0	0	0.041868055250844326	15
	3	20	0	0	0	-0.010162243592817184	22	4	0	0	0	0.105212253337919	17	1	0	0	0	0.048769943645092226	3	20	0	0	0	-0.01613593126039618	22	4	0	0	0	0.1041645122048111	17	1	0	0	0	0.0485306770298924	3	20	0	0	0	-0.04052441565911726	20	1	0	0	0	0.041868055250844326	16
	3	22	0	0	0	-0.010423983740330657	22	4	0	0	0	0.105212253337919	17	1	0	0	0	0.048769943645092226	3	22	0	0	0	-0.015517010301953823	22	4	0	0	0	0.1041645122048111	17	1	0	0	0	0.0485306770298924	3	22	0	0	0	-0.035692250110154214	21	1	0	0	0	0.040262124260664355	16
	3	23	0	0	0	-0.010485442744925242	16	2	0	0	10	0.08483906162393463	17	1	0	0	0	0.048769943645092226	3	23	0	0	0	-0.015209207455840592	16	2	0	0	10	0.08393829319024122	17	1	0	0	0	0.0485306770298924	3	23	0	0	0	-0.03368076229129676	21	1	0	0	0	0.040262124260664355	17
	1	16	0	0	10	-0.010993186646910475	15	3	0	0	10	0.1095129511685426	17	1	0	0	0	0.048769943645092226	1	16	0	0	10	-0.015596077608953039	15	3	0	0	10	0.10761289275372052	17	1	0	0	0	0.0485306770298924	1	16	0	0	10	-0.037423607878758494	23	0	0	0	0	0	19
	1	13	0	0	13	-0.013185409964568948	12	3	0	0	13	0.11890228146899202	17	1	0	0	0	0.048769943645092226	1	13	0	0	13	-0.02022969278961764	12	3	0	0	13	0.11556902055480299	17	1	0	0	0	0.0485306770298924	1	13	0	0	13	-0.05900927707967422	14	0	0	0	10	0	19
	1	13	0	0	13	-0.013185409964568948	11	3	0	0	14	0.12178934624584907	9	1	0	0	10	0.07799859836475886	1	13	0	0	13	-0.02022969278961764	11	3	0	0	14	0.11766281370336493	9	1	0	0	10	0.07631596234728619	1	13	0	0	13	-0.05900927707967422	14	0	0	0	10	0	11
	1	11	0	0	15	-0.01521756177683176	11	3	0	0	14	0.12178934624584907	9	1	0	0	10	0.07799859836475886	1	11	0	0	15	-0.02516768246749785	11	3	0	0	14	0.11766281370336493	9	1	0	0	10	0.07631596234728619	1	11	0	0	15	-0.09022309474824512	11	0	0	0	13	0	11
	1	11	0	0	15	-0.01521756177683176	10	2	0	0	16	0.10860576470187379	6	1	0	0	13	0.09786496347769828	1	11	0	0	15	-0.02516768246749785	10	2	0	0	16	0.10531646860578585	6	1	0	0	13	0.09179024012927042	1	11	0	0	15	-0.09022309474824512	11	0	0	0	13	0	8
	1	10	0	0	16	-0.016494392733867654	12	0	0	0	16	0	6	1	0	0	13	0.09786496347769828	1	10	0	0	16	-0.028631214193906324	12	0	0	0	16	0	6	1	0	0	13	0.09179024012927042	1	10	0	0	16	-0.11913738021219934	11	0	0	0	13	0	8
	1	9	0	0	17	-0.018012614717170035	10	0	0	0	18	0	6	1	0	0	13	0.09786496347769828	1	9	0	0	17	-0.0331563388744242	10	0	0	0	18	0	6	1	0	0	13	0.09179024012927042	1	9	0	0	17	-0.16976899147014549	10	0	0	0	14	0	8
	1	9	0	0	17	-0.018012614717170035	10	0	0	0	18	0	7	0	0	0	13	0	1	9	0	0	17	-0.0331563388744242	10	0	0	0	18	0	7	0	0	0	13	0	1	9	0	0	17	-0.16976899147014549	10	0	0	0	14	0	8
	1	8	0	0	18	-0.01985167916942864	9	1	0	0	18	0.07799859836475886	7	0	0	0	13	0	1	8	0	0	18	-0.039298895600160415	9	1	0	0	18	0.07631596234728619	7	0	0	0	13	0	1	8	0	0	18	-0.2780274948566298	9	1	0	0	14	0.06113677872553935	8
	1	8	0	0	18	-0.01985167916942864	7	2	0	0	19	0.12094451999300462	7	0	0	0	13	0	1	8	0	0	18	-0.039298895600160415	7	2	0	0	19	0.11243636280455946	7	0	0	0	13	0	1	8	0	0	18	-0.2780274948566298	8	1	0	0	15	0.05166631622934107	7
	1	7	0	0	19	-0.02213305872366359	7	2	0	0	19	0.12094451999300462	6	0	0	0	14	0	1	7	0	0	19	-0.04806974042955709	7	2	0	0	19	0.11243636280455946	6	0	0	0	14	0	1	7	0	0	19	-0.6495005467698518	7	2	0	0	15	0.007992600629854105	7
	1	7	0	0	19	-0.02213305872366359	7	2	0	0	19	0.12094451999300462	6	0	0	0	14	0	1	7	0	0	19	-0.04806974042955709	7	2	0	0	19	0.11243636280455946	6	0	0	0	14	0	1	7	0	0	19	-0.6495005467698518	6	2	0	0	16	-0.18419414535666218	7
	1	6	0	0	20	-0.025055117092994093	7	2	0	0	19	0.12094451999300462	6	0	0	0	14	0	1	6	0	0	20	-0.06150345718356129	7	2	0	0	19	0.11243636280455946	6	0	0	0	14	0	1	6	0	0	20	-4.03363247518809	6	2	0	0	16	-0.18419414535666218	7
	1	6	0	0	20	-0.025055117092994093	6	2	0	0	20	0.12308788960473618	6	0	0	0	14	0	1	6	0	0	20	-0.06150345718356129	6	2	0	0	20	0.11038420876919652	6	0	0	0	14	0	1	6	0	0	20	-4.03363247518809	6	2	0	0	16	-0.18419414535666218	6
	1	6	0	0	20	-0.025055117092994093	7	1	0	0	20	0.09058813446804806	6	0	0	0	14	0	1	6	0	0	20	-0.06150345718356129	6	2	0	0	20	0.11038420876919652	6	0	0	0	14	0	1	6	0	0	20	-4.03363247518809	6	2	0	0	16	-0.18419414535666218	6
	1	4	0	0	22	-0.034617424394151816	7	1	0	0	20	0.09058813446804806	5	0	0	0	15	0	1	4	0	0	22	-0.13045265619779486	6	2	0	0	20	0.11038420876919652	5	0	0	0	15	0	1	4	0	0	22	-0.3853387429331561	5	2	0	0	17	-2.322539583721274	5
	1	4	0	0	22	-0.034617424394151816	7	1	0	0	20	0.09058813446804806	5	0	0	0	15	0	1	4	0	0	22	-0.13045265619779486	6	2	0	0	20	0.11038420876919652	5	0	0	0	15	0	1	4	0	0	22	-0.3853387429331561	5	2	0	0	17	-2.322539583721274	5
	1	4	0	0	22	-0.034617424394151816	7	1	0	0	20	0.09058813446804806	4	1	0	0	15	0.11134564390146202	1	4	0	0	22	-0.13045265619779486	6	2	0	0	20	0.11038420876919652	4	1	0	0	15	0.08738683595055127	1	4	0	0	22	-0.3853387429331561	5	2	0	0	17	-2.322539583721274	5
	1	4	0	0	22	-0.034617424394151816	6	0	0	0	22	0	3	1	0	0	16	0.11038420876919652	1	4	0	0	22	-0.13045265619779486	4	2	0	0	22	0.07935823609382224	3	1	0	0	16	0.037170722528850966	1	4	0	0	22	-0.3853387429331561	5	2	0	0	17	-2.322539583721274	5
	1	4	0	0	22	-0.034617424394151816	6	0	0	0	22	0	3	1	0	0	16	0.11038420876919652	1	4	0	0	22	-0.13045265619779486	4	2	0	0	22	0.07935823609382224	3	1	0	0	16	0.037170722528850966	1	4	0	0	22	-0.3853387429331561	4	2	0	0	18	-0.47213978464911066	5
	1	4	0	0	22	-0.034617424394151816	6	0	0	0	22	0	3	1	0	0	16	0.11038420876919652	1	4	0	0	22	-0.13045265619779486	4	2	0	0	22	0.07935823609382224	3	1	0	0	16	0.037170722528850966	1	4	0	0	22	-0.3853387429331561	4	2	0	0	18	-0.47213978464911066	5
	1	4	0	0	22	-0.034617424394151816	6	0	0	0	22	0	3	1	0	0	16	0.11038420876919652	1	4	0	0	22	-0.13045265619779486	5	1	0	0	22	0.09424389322376392	3	1	0	0	16	0.037170722528850966	1	4	0	0	22	-0.3853387429331561	4	2	0	0	18	-0.47213978464911066	5
	1	4	0	0	22	-0.034617424394151816	4	0	0	0	24	0	3	1	0	0	16	0.11038420876919652	1	4	0	0	22	-0.13045265619779486	4	1	0	0	23	0.08738683595055127	3	1	0	0	16	0.037170722528850966	1	4	0	0	22	-0.3853387429331561	3	2	0	0	19	-0.36100405719986706	5
	1	4	0	0	22	-0.034617424394151816	4	0	0	0	24	0	3	1	0	0	16	0.11038420876919652	1	4	0	0	22	-0.13045265619779486	4	1	0	0	23	0.08738683595055127	3	1	0	0	16	0.037170722528850966	1	4	0	0	22	-0.3853387429331561	2	2	0	0	20	-0.32698383875068093	5
	1	4	0	0	22	-0.034617424394151816	4	0	0	0	24	0	3	1	0	0	16	0.11038420876919652	1	4	0	0	22	-0.13045265619779486	4	1	0	0	23	0.08738683595055127	3	1	0	0	16	0.037170722528850966	1	4	0	0	22	-0.3853387429331561	2	2	0	0	20	-0.32698383875068093	5
	1	4	0	0	22	-0.034617424394151816	4	0	0	0	24	0	3	1	0	0	16	0.11038420876919652	1	4	0	0	22	-0.13045265619779486	3	1	0	0	24	0.037170722528850966	3	1	0	0	16	0.037170722528850966	1	4	0	0	22	-0.3853387429331561	2	2	0	0	20	-0.32698383875068093	4
	1	4	0	0	22	-0.034617424394151816	4	0	0	0	24	0	3	1	0	0	16	0.11038420876919652	1	4	0	0	22	-0.13045265619779486	3	1	0	0	24	0.037170722528850966	3	1	0	0	16	0.037170722528850966	1	4	0	0	22	-0.3853387429331561	2	2	0	0	20	-0.32698383875068093	4
	1	4	0	0	22	-0.034617424394151816	4	0	0	0	24	0	3	1	0	0	16	0.11038420876919652	1	4	0	0	22	-0.13045265619779486	3	1	0	0	24	0.037170722528850966	3	1	0	0	16	0.037170722528850966	1	4	0	0	22	-0.3853387429331561	2	2	0	0	20	-0.32698383875068093	4
	1	4	0	0	22	-0.034617424394151816	3	0	0	0	25	0	3	1	0	0	16	0.11038420876919652	1	4	0	0	22	-0.13045265619779486	3	1	0	0	24	0.037170722528850966	3	1	0	0	16	0.037170722528850966	1	4	0	0	22	-0.3853387429331561	2	2	0	0	20	-0.32698383875068093	4
	1	4	0	0	22	-0.034617424394151816	3	0	0	0	25	0	3	1	0	0	16	0.11038420876919652	1	4	0	0	22	-0.13045265619779486	2	1	0	0	25	-1.0772746188476534	3	1	0	0	16	0.037170722528850966	1	4	0	0	22	-0.3853387429331561	2	2	0	0	20	-0.32698383875068093	4
	1	4	0	0	22	-0.034617424394151816	3	0	0	0	25	0	4	0	0	0	16	0	1	4	0	0	22	-0.13045265619779486	2	1	0	0	25	-1.0772746188476534	3	1	0	0	16	0.037170722528850966	1	4	0	0	22	-0.3853387429331561	2	2	0	0	20	-0.32698383875068093	4
	1	4	0	0	22	-0.034617424394151816	3	0	0	0	25	0	4	0	0	0	16	0	1	4	0	0	22	-0.13045265619779486	2	1	0	0	25	-1.0772746188476534	3	1	0	0	16	0.037170722528850966	1	4	0	0	22	-0.3853387429331561	2	2	0	0	20	-0.32698383875068093	4
	1	4	0	0	22	-0.034617424394151816	3	0	0	0	25	0	4	0	0	0	16	0	1	4	0	0	22	-0.13045265619779486	2	1	0	0	25	-1.0772746188476534	3	1	0	0	16	0.037170722528850966	1	4	0	0	22	-0.3853387429331561	2	2	0	0	20	-0.32698383875068093	4
	1	4	0	0	22	-0.034617424394151816	3	0	0	0	25	0	4	0	0	0	16	0	1	4	0	0	22	-0.13045265619779486	2	1	0	0	25	-1.0772746188476534	3	1	0	0	16	0.037170722528850966	1	4	0	0	22	-0.3853387429331561	2	2	0	0	20	-0.32698383875068093	4
	1	4	0	0	22	-0.034617424394151816	3	0	0	0	25	0	4	0	0	0	16	0	1	4	0	0	22	-0.13045265619779486	2	1	0	0	25	-1.0772746188476534	3	1	0	0	16	0.037170722528850966	1	4	0	0	22	-0.3853387429331561	2	2	0	0	20	-0.32698383875068093	4
	1	4	0	0	22	-0.034617424394151816	3	0	0	0	25	0	4	0	0	0	16	0	1	4	0	0	22	-0.13045265619779486	2	1	0	0	25	-1.0772746188476534	3	1	0	0	16	0.037170722528850966	1	4	0	0	22	-0.3853387429331561	2	2	0	0	20	-0.32698383875068093	4
	1	4	0	0	22	-0.034617424394151816	3	0	0	0	25	0	4	0	0	0	16	0	1	4	0	0	22	-0.13045265619779486	2	1	0	0	25	-1.0772746188476534	3	1	0	0	16	0.037170722528850966	1	4	0	0	22	-0.3853387429331561	2	2	0	0	20	-0.32698383875068093	4
	1	4	0	0	22	-0.034617424394151816	3	0	0	0	25	0	4	0	0	0	16	0	1	4	0	0	22	-0.13045265619779486	2	1	0	0	25	-1.0772746188476534	3	1	0	0	16	0.037170722528850966	1	4	0	0	22	-0.3853387429331561	2	2	0	0	20	-0.32698383875068093	4
	1	4	0	0	22	-0.034617424394151816	3	0	0	0	25	0	4	0	0	0	16	0	1	4	0	0	22	-0.13045265619779486	2	0	0	0	26	0	3	1	0	0	16	0.037170722528850966	1	4	0	0	22	-0.3853387429331561	2	2	0	0	20	-0.32698383875068093	4
	1	4	0	0	22	-0.034617424394151816	3	0	0	0	25	0	4	0	0	0	16	0	1	4	0	0	22	-0.13045265619779486	2	0	0	0	26	0	3	1	0	0	16	0.037170722528850966	1	4	0	0	22	-0.3853387429331561	2	2	0	0	20	-0.32698383875068093	4
	1	4	0	0	22	-0.034617424394151816	3	0	0	0	25	0	3	1	0	0	16	0.11038420876919652	1	4	0	0	22	-0.13045265619779486	2	0	0	0	26	0	3	1	0	0	16	0.037170722528850966	1	4	0	0	22	-0.3853387429331561	2	2	0	0	20	-0.32698383875068093	4
	1	4	0	0	22	-0.034617424394151816	3	0	0	0	25	0	3	1	0	0	16	0.11038420876919652	1	4	0	0	22	-0.13045265619779486	2	0	0	0	26	0	3	1	0	0	16	0.037170722528850966	1	4	0	0	22	-0.3853387429331561	2	2	0	0	20	-0.32698383875068093	4
	1	4	0	0	22	-0.034617424394151816	3	0	0	0	25	0	4	0	0	0	16	0	1	4	0	0	22	-0.13045265619779486	2	0	0	0	26	0	3	1	0	0	16	0.037170722528850966	1	4	0	0	22	-0.3853387429331561	2	2	0	0	20	-0.32698383875068093	4
	1	4	0	0	22	-0.034617424394151816	3	0	0	0	25	0	4	0	0	0	16	0	1	4	0	0	22	-0.13045265619779486	2	0	0	0	26	0	3	1	0	0	16	0.037170722528850966	1	4	0	0	22	-0.3853387429331561	2	2	0	0	20	-0.32698383875068093	4
	1	4	0	0	22	-0.034617424394151816	3	0	0	0	25	0	4	0	0	0	16	0	1	4	0	0	22	-0.13045265619779486	2	0	0	0	26	0	4	0	0	0	16	0	1	4	0	0	22	-0.3853387429331561	2	2	0	0	20	-0.32698383875068093	4
	1	4	0	0	22	-0.034617424394151816	3	0	0	0	25	0	4	0	0	0	16	0	1	4	0	0	22	-0.13045265619779486	2	0	0	0	26	0	4	0	0	0	16	0	1	4	0	0	22	-0.3853387429331561	2	2	0	0	20	-0.32698383875068093	4
	1	4	0	0	22	-0.034617424394151816	3	0	0	0	25	0	4	0	0	0	16	0	1	4	0	0	22	-0.13045265619779486	2	0	0	0	26	0	4	0	0	0	16	0	1	4	0	0	22	-0.3853387429331561	2	2	0	0	20	-0.32698383875068093	4
	1	4	0	0	22	-0.034617424394151816	3	0	0	0	25	0	4	0	0	0	16	0	1	4	0	0	22	-0.13045265619779486	2	0	0	0	26	0	4	0	0	0	16	0	1	4	0	0	22	-0.3853387429331561	2	2	0	0	20	-0.32698383875068093	4
	1	4	0	0	22	-0.034617424394151816	3	0	0	0	25	0	4	0	0	0	16	0	1	4	0	0	22	-0.13045265619779486	2	0	0	0	26	0	4	0	0	0	16	0	1	4	0	0	22	-0.3853387429331561	2	2	0	0	20	-0.32698383875068093	4
	1	4	0	0	22	-0.034617424394151816	3	0	0	0	25	0	4	0	0	0	16	0	1	4	0	0	22	-0.13045265619779486	2	0	0	0	26	0	4	0	0	0	16	0	1	4	0	0	22	-0.3853387429331561	2	2	0	0	20	-0.32698383875068093	4
	1	4	0	0	22	-0.034617424394151816	3	0	0	0	25	0	4	0	0	0	16	0	1	4	0	0	22	-0.13045265619779486	2	0	0	0	26	0	4	0	0	0	16	0	1	4	0	0	22	-0.3853387429331561	2	2	0	0	20	-0.32698383875068093	4
	1	4	0	0	22	-0.034617424394151816	3	0	0	0	25	0	4	0	0	0	16	0	1	4	0	0	22	-0.13045265619779486	2	0	0	0	26	0	4	0	0	0	16	0	1	4	0	0	22	-0.3853387429331561	2	2	0	0	20	-0.32698383875068093	4
	1	4	0	0	22	-0.034617424394151816	3	0	0	0	25	0	4	0	0	0	16	0	1	4	0	0	22	-0.13045265619779486	2	0	0	0	26	0	4	0	0	0	16	0	1	4	0	0	22	-0.3853387429331561	2	2	0	0	20	-0.32698383875068093	4
	1	4	0	0	22	-0.034617424394151816	3	0	0	0	25	0	3	0	0	0	17	0	1	4	0	0	22	-0.13045265619779486	2	0	0	0	26	0	4	0	0	0	16	0	1	4	0	0	22	-0.3853387429331561	2	2	0	0	20	-0.32698383875068093	4
	1	4	0	0	22	-0.034617424394151816	3	0	0	0	25	0	3	0	0	0	17	0	1	4	0	0	22	-0.13045265619779486	2	0	0	0	26	0	4	0	0	0	16	0	1	4	0	0	22	-0.3853387429331561	2	2	0	0	20	-0.32698383875068093	4
	1	4	0	0	22	-0.034617424394151816	3	0	0	0	25	0	3	0	0	0	17	0	1	4	0	0	22	-0.13045265619779486	2	0	0	0	26	0	4	0	0	0	16	0	1	4	0	0	22	-0.3853387429331561	2	2	0	0	20	-0.32698383875068093	4
	1	4	0	0	22	-0.034617424394151816	3	0	0	0	25	0	3	0	0	0	17	0	1	4	0	0	22	-0.13045265619779486	2	0	0	0	26	0	4	0	0	0	16	0	1	4	0	0	22	-0.3853387429331561	2	2	0	0	20	-0.32698383875068093	4
	1	4	0	0	22	-0.034617424394151816	3	0	0	0	25	0	3	0	0	0	17	0	1	4	0	0	22	-0.13045265619779486	2	0	0	0	26	0	3	0	0	0	17	0	1	4	0	0	22	-0.3853387429331561	2	2	0	0	20	-0.32698383875068093	4
	1	4	0	0	22	-0.034617424394151816	3	0	0	0	25	0	3	0	0	0	17	0	1	4	0	0	22	-0.13045265619779486	2	0	0	0	26	0	3	0	0	0	17	0	1	4	0	0	22	-0.3853387429331561	2	2	0	0	20	-0.32698383875068093	4
	1	4	0	0	22	-0.034617424394151816	3	0	0	0	25	0	3	0	0	0	17	0	1	4	0	0	22	-0.13045265619779486	2	0	0	0	26	0	3	0	0	0	17	0	1	4	0	0	22	-0.3853387429331561	2	1	0	0	21	-0.2058009078993883	4
	1	4	0	0	22	-0.034617424394151816	2	0	0	0	26	0	3	0	0	0	17	0	1	4	0	0	22	-0.13045265619779486	2	0	0	0	26	0	3	0	0	0	17	0	1	4	0	0	22	-0.3853387429331561	2	1	0	0	21	-0.2058009078993883	4
	1	4	0	0	22	-0.034617424394151816	2	0	0	0	26	0	3	0	0	0	17	0	1	4	0	0	22	-0.13045265619779486	2	0	0	0	26	0	3	0	0	0	17	0	1	4	0	0	22	-0.3853387429331561	2	1	0	0	21	-0.2058009078993883	4
	1	4	0	0	22	-0.034617424394151816	2	0	0	0	26	0	3	0	0	0	17	0	1	4	0	0	22	-0.13045265619779486	2	0	0	0	26	0	3	0	0	0	17	0	1	4	0	0	22	-0.3853387429331561	2	1	0	0	21	-0.2058009078993883	4
	1	4	0	0	22	-0.034617424394151816	2	0	0	0	26	0	3	0	0	0	17	0	1	4	0	0	22	-0.13045265619779486	2	0	0	0	26	0	3	0	0	0	17	0	1	4	0	0	22	-0.3853387429331561	2	1	0	0	21	-0.2058009078993883	4
	0	4	0	0	23	0	2	0	0	0	26	0	3	0	0	0	17	0	0	4	0	0	23	0	2	0	0	0	26	0	3	0	0	0	17	0	0	4	0	0	23	0	2	1	0	0	21	-0.2058009078993883	4
	0	4	0	0	23	0	2	0	0	0	26	0	3	0	0	0	17	0	0	4	0	0	23	0	2	0	0	0	26	0	3	0	0	0	17	0	0	4	0	0	23	0	2	1	0	0	21	-0.2058009078993883	4
	0	4	0	0	23	0	2	0	0	0	26	0	3	0	0	0	17	0	0	4	0	0	23	0	2	0	0	0	26	0	3	0	0	0	17	0	0	4	0	0	23	0	2	1	0	0	21	-0.2058009078993883	4
	0	4	0	0	23	0	2	0	0	0	26	0	3	0	0	0	17	0	0	4	0	0	23	0	2	0	0	0	26	0	3	0	0	0	17	0	0	4	0	0	23	0	2	1	0	0	21	-0.2058009078993883	4
	0	4	0	0	23	0	2	0	0	0	26	0	3	0	0	0	17	0	0	4	0	0	23	0	2	0	0	0	26	0	3	0	0	0	17	0	0	4	0	0	23	0	2	1	0	0	21	-0.2058009078993883	4
	0	4	0	0	23	0	2	0	0	0	26	0	3	0	0	0	17	0	0	4	0	0	23	0	2	0	0	0	26	0	3	0	0	0	17	0	0	4	0	0	23	0	2	1	0	0	21	-0.2058009078993883	4
	0	3	0	0	24	0	2	0	0	0	26	0	3	0	0	0	17	0	0	3	0	0	24	0	2	0	0	0	26	0	3	0	0	0	17	0	0	3	0	0	24	0	2	1	0	0	21	-0.2058009078993883	4
	0	3	0	0	24	0	2	0	0	0	26	0	3	0	0	0	17	0	0	3	0	0	24	0	1	0	0	0	27	0	3	0	0	0	17	0	0	3	0	0	24	0	2	1	0	0	21	-0.2058009078993883	4
	0	3	0	0	24	0	2	0	0	0	26	0	3	0	0	0	17	0	0	3	0	0	24	0	1	0	0	0	27	0	3	0	0	0	17	0	0	3	0	0	24	0	2	1	0	0	21	-0.2058009078993883	4
	0	3	0	0	24	0	2	0	0	0	26	0	3	0	0	0	17	0	0	3	0	0	24	0	1	0	0	0	27	0	3	0	0	0	17	0	0	3	0	0	24	0	2	1	0	0	21	-0.2058009078993883	4
	0	3	0	0	24	0	2	0	0	0	26	0	3	0	0	0	17	0	0	3	0	0	24	0	1	0	0	0	27	0	3	0	0	0	17	0	0	3	0	0	24	0	2	1	0	0	21	-0.2058009078993883	4
	0	3	0	0	24	0	2	0	0	0	26	0	3	0	0	0	17	0	0	3	0	0	24	0	1	0	0	0	27	0	3	0	0	0	17	0	0	3	0	0	24	0	2	1	0	0	21	-0.2058009078993883	4
	0	2	0	0	25	0	2	0	0	0	26	0	3	0	0	0	17	0	0	2	0	0	25	0	1	0	0	0	27	0	3	0	0	0	17	0	0	2	0	0	25	0	2	1	0	0	21	-0.2058009078993883	4
	0	2	0	0	25	0	2	0	0	0	26	0	3	0	0	0	17	0	0	2	0	0	25	0	0	1	0	0	27	0	3	0	0	0	17	0	0	2	0	0	25	0	2	1	0	0	21	-0.2058009078993883	4
	0	2	0	0	25	0	2	0	0	0	26	0	3	0	0	0	17	0	0	2	0	0	25	0	0	1	0	0	27	0	3	0	0	0	17	0	0	2	0	0	25	0	2	1	0	0	21	-0.2058009078993883	4
	0	2	0	0	25	0	2	0	0	0	26	0	3	0	0	0	17	0	0	2	0	0	25	0	0	1	0	0	27	0	3	0	0	0	17	0	0	2	0	0	25	0	2	1	0	0	21	-0.2058009078993883	4
	0	2	0	0	25	0	1	0	0	0	27	0	3	0	0	0	17	0	0	2	0	0	25	0	0	1	0	0	27	0	3	0	0	0	17	0	0	2	0	0	25	0	2	1	0	0	21	-0.2058009078993883	4
	0	2	0	0	25	0	1	0	0	0	27	0	3	0	0	0	17	0	0	2	0	0	25	0	0	1	0	0	27	0	3	0	0	0	17	0	0	2	0	0	25	0	2	1	0	0	21	-0.2058009078993883	4
	0	2	0	0	25	0	1	0	0	0	27	0	3	0	0	0	17	0	0	2	0	0	25	0	0	1	0	0	27	0	3	0	0	0	17	0	0	2	0	0	25	0	2	1	0	0	21	-0.2058009078993883	4
	0	2	0	0	25	0	1	0	0	0	27	0	3	0	0	0	17	0	0	2	0	0	25	0	0	1	0	0	27	0	3	0	0	0	17	0	0	2	0	0	25	0	2	1	0	0	21	-0.2058009078993883	4
	0	2	0	0	25	0	1	0	0	0	27	0	3	0	0	0	17	0	0	2	0	0	25	0	0	1	0	0	27	0	3	0	0	0	17	0	0	2	0	0	25	0	2	1	0	0	21	-0.2058009078993883	4
	0	2	0	0	25	0	1	0	0	0	27	0	3	0	0	0	17	0	0	2	0	0	25	0	0	1	0	0	27	0	3	0	0	0	17	0	0	2	0	0	25	0	2	1	0	0	21	-0.2058009078993883	4
	0	2	0	0	25	0	1	0	0	0	27	0	3	0	0	0	17	0	0	2	0	0	25	0	0	1	0	0	27	0	3	0	0	0	17	0	0	2	0	0	25	0	2	1	0	0	21	-0.2058009078993883	4
	0	2	0	0	25	0	1	0	0	0	27	0	3	0	0	0	17	0	0	2	0	0	25	0	0	1	0	0	27	0	3	0	0	0	17	0	0	2	0	0	25	0	2	1	0	0	21	-0.2058009078993883	4
	0	2	0	0	25	0	1	0	0	0	27	0	3	0	0	0	17	0	0	2	0	0	25	0	0	1	0	0	27	0	3	0	0	0	17	0	0	2	0	0	25	0	2	1	0	0	21	-0.2058009078993883	4
	0	2	0	0	25	0	1	0	0	0	27	0	3	0	0	0	17	0	0	2	0	0	25	0	0	1	0	0	27	0	3	0	0	0	17	0	0	2	0	0	25	0	2	1	0	0	21	-0.2058009078993883	4
	0	2	0	0	25	0	1	0	0	0	27	0	3	0	0	0	17	0	0	2	0	0	25	0	0	1	0	0	27	0	3	0	0	0	17	0	0	2	0	0	25	0	2	1	0	0	21	-0.2058009078993883	4
	0	2	0	0	25	0	1	0	0	0	27	0	3	0	0	0	17	0	0	2	0	0	25	0	0	1	0	0	27	0	3	0	0	0	17	0	0	2	0	0	25	0	2	1	0	0	21	-0.2058009078993883	4
	0	2	0	0	25	0	1	0	0	0	27	0	2	0	0	0	18	0	0	2	0	0	25	0	0	1	0	0	27	0	3	0	0	0	17	0	0	2	0	0	25	0	1	2	0	0	21	-0.2782684824654433	4
	0	2	0	0	25	0	1	0	0	0	27	0	2	0	0	0	18	0	0	2	0	0	25	0	0	1	0	0	27	0	3	0	0	0	17	0	0	2	0	0	25	0	1	2	0	0	21	-0.2782684824654433	4
	0	2	0	0	25	0	1	0	0	0	27	0	2	0	0	0	18	0	0	2	0	0	25	0	0	1	0	0	27	0	3	0	0	0	17	0	0	2	0	0	25	0	1	2	0	0	21	-0.2782684824654433	4
	0	2	0	0	25	0	1	0	0	0	27	0	2	0	0	0	18	0	0	2	0	0	25	0	0	1	0	0	27	0	3	0	0	0	17	0	0	2	0	0	25	0	1	2	0	0	21	-0.2782684824654433	4
	0	2	0	0	25	0	1	0	0	0	27	0	2	0	0	0	18	0	0	2	0	0	25	0	0	1	0	0	27	0	3	0	0	0	17	0	0	2	0	0	25	0	1	2	0	0	21	-0.2782684824654433	4
	0	2	0	0	25	0	1	0	0	0	27	0	2	0	0	0	18	0	0	2	0	0	25	0	0	1	0	0	27	0	3	0	0	0	17	0	0	2	0	0	25	0	1	2	0	0	21	-0.2782684824654433	4
	0	2	0	0	25	0	1	0	0	0	27	0	2	0	0	0	18	0	0	2	0	0	25	0	0	1	0	0	27	0	3	0	0	0	17	0	0	2	0	0	25	0	1	2	0	0	21	-0.2782684824654433	4
	0	2	0	0	25	0	1	0	0	0	27	0	2	0	0	0	18	0	0	2	0	0	25	0	0	1	0	0	27	0	3	0	0	0	17	0	0	2	0	0	25	0	1	2	0	0	21	-0.2782684824654433	4
	0	2	0	0	25	0	1	0	0	0	27	0	2	0	0	0	18	0	0	2	0	0	25	0	0	1	0	0	27	0	3	0	0	0	17	0	0	2	0	0	25	0	1	2	0	0	21	-0.2782684824654433	4
	0	2	0	0	25	0	1	0	0	0	27	0	2	0	0	0	18	0	0	2	0	0	25	0	0	1	0	0	27	0	2	0	0	0	18	0	0	2	0	0	25	0	1	2	0	0	21	-0.2782684824654433	4
	0	2	0	0	25	0	1	0	0	0	27	0	2	0	0	0	18	0	0	2	0	0	25	0	0	1	0	0	27	0	2	0	0	0	18	0	0	2	0	0	25	0	1	2	0	0	21	-0.2782684824654433	4
	0	2	0	0	25	0	1	0	0	0	27	0	2	0	0	0	18	0	0	2	0	0	25	0	0	1	0	0	27	0	2	0	0	0	18	0	0	2	0	0	25	0	1	2	0	0	21	-0.2782684824654433	4
	0	2	0	0	25	0	1	0	0	0	27	0	2	0	0	0	18	0	0	2	0	0	25	0	0	1	0	0	27	0	2	0	0	0	18	0	0	2	0	0	25	0	1	2	0	0	21	-0.2782684824654433	4
	0	2	0	0	25	0	1	0	0	0	27	0	2	0	0	0	18	0	0	2	0	0	25	0	0	1	0	0	27	0	2	0	0	0	18	0	0	2	0	0	25	0	1	2	0	0	21	-0.2782684824654433	4
	0	2	0	0	25	0	1	0	0	0	27	0	2	0	0	0	18	0	0	2	0	0	25	0	0	1	0	0	27	0	2	0	0	0	18	0	0	2	0	0	25	0	1	2	0	0	21	-0.2782684824654433	4
	0	2	0	0	25	0	1	0	0	0	27	0	2	0	0	0	18	0	0	2	0	0	25	0	0	1	0	0	27	0	2	0	0	0	18	0	0	2	0	0	25	0	1	2	0	0	21	-0.2782684824654433	4
	0	2	0	0	25	0	1	0	0	0	27	0	2	0	0	0	18	0	0	2	0	0	25	0	0	1	0	0	27	0	2	0	0	0	18	0	0	2	0	0	25	0	1	2	0	0	21	-0.2782684824654433	4
	0	2	0	0	25	0	1	0	0	0	27	0	2	0	0	0	18	0	0	2	0	0	25	0	0	1	0	0	27	0	2	0	0	0	18	0	0	2	0	0	25	0	1	2	0	0	21	-0.2782684824654433	4
	0	2	0	0	25	0	1	0	0	0	27	0	2	0	0	0	18	0	0	2	0	0	25	0	0	1	0	0	27	0	2	0	0	0	18	0	0	2	0	0	25	0	1	2	0	0	21	-0.2782684824654433	4
	0	2	0	0	25	0	1	0	0	0	27	0	2	0	0	0	18	0	0	2	0	0	25	0	0	1	0	0	27	0	2	0	0	0	18	0	0	2	0	0	25	0	1	2	0	0	21	-0.2782684824654433	4
	0	2	0	0	25	0	1	0	0	0	27	0	2	0	0	0	18	0	0	2	0	0	25	0	0	1	0	0	27	0	2	0	0	0	18	0	0	2	0	0	25	0	1	2	0	0	21	-0.2782684824654433	4
	0	2	0	0	25	0	1	0	0	0	27	0	2	0	0	0	18	0	0	2	0	0	25	0	0	1	0	0	27	0	2	0	0	0	18	0	0	2	0	0	25	0	1	2	0	0	21	-0.2782684824654433	4
	0	2	0	0	25	0	1	0	0	0	27	0	2	0	0	0	18	0	0	2	0	0	25	0	0	1	0	0	27	0	2	0	0	0	18	0	0	2	0	0	25	0	1	1	0	0	22	-0.23883489753984566	4
	0	2	0	0	25	0	1	0	0	0	27	0	2	0	0	0	18	0	0	2	0	0	25	0	0	1	0	0	27	0	2	0	0	0	18	0	0	2	0	0	25	0	1	1	0	0	22	-0.23883489753984566	4
	0	2	0	0	25	0	1	0	0	0	27	0	2	0	0	0	18	0	0	2	0	0	25	0	0	1	0	0	27	0	2	0	0	0	18	0	0	2	0	0	25	0	1	1	0	0	22	-0.23883489753984566	4
	0	2	0	0	25	0	1	0	0	0	27	0	2	0	0	0	18	0	0	2	0	0	25	0	0	1	0	0	27	0	2	0	0	0	18	0	0	2	0	0	25	0	1	1	0	0	22	-0.23883489753984566	4
	0	2	0	0	25	0	1	0	0	0	27	0	2	0	0	0	18	0	0	2	0	0	25	0	0	1	0	0	27	0	2	0	0	0	18	0	0	2	0	0	25	0	1	1	0	0	22	-0.23883489753984566	4
	0	2	0	0	25	0	1	0	0	0	27	0	2	0	0	0	18	0	0	2	0	0	25	0	0	1	0	0	27	0	2	0	0	0	18	0	0	2	0	0	25	0	1	1	0	0	22	-0.23883489753984566	4
	0	2	0	0	25	0	1	0	0	0	27	0	2	0	0	0	18	0	0	2	0	0	25	0	0	1	0	0	27	0	2	0	0	0	18	0	0	2	0	0	25	0	1	1	0	0	22	-0.23883489753984566	3
	0	2	0	0	25	0	1	0	0	0	27	0	2	0	0	0	18	0	0	2	0	0	25	0	0	1	0	0	27	0	2	0	0	0	18	0	0	2	0	0	25	0	1	1	0	0	22	-0.23883489753984566	3
	0	2	0	0	25	0	1	0	0	0	27	0	2	0	0	0	18	0	0	2	0	0	25	0	0	1	0	0	27	0	2	0	0	0	18	0	0	2	0	0	25	0	1	1	0	0	22	-0.23883489753984566	3
	0	2	0	0	25	0	1	0	0	0	27	0	2	0	0	0	18	0	0	2	0	0	25	0	0	1	0	0	27	0	2	0	0	0	18	0	0	2	0	0	25	0	1	1	0	0	22	-0.23883489753984566	3
	0	2	0	0	25	0	1	0	0	0	27	0	2	0	0	0	18	0	0	2	0	0	25	0	0	1	0	0	27	0	2	0	0	0	18	0	0	2	0	0	25	0	1	1	0	0	22	-0.23883489753984566	3
	0	2	0	0	25	0	1	0	0	0	27	0	2	0	0	0	18	0	0	2	0	0	25	0	0	1	0	0	27	0	2	0	0	0	18	0	0	2	0	0	25	0	1	1	0	0	22	-0.23883489753984566	3
	0	2	0	0	25	0	1	0	0	0	27	0	2	0	0	0	18	0	0	2	0	0	25	0	0	1	0	0	27	0	2	0	0	0	18	0	0	2	0	0	25	0	1	1	0	0	22	-0.23883489753984566	3
	0	2	0	0	25	0	1	0	0	0	27	0	2	0	0	0	18	0	0	2	0	0	25	0	0	1	0	0	27	0	2	0	0	0	18	0	0	2	0	0	25	0	1	1	0	0	22	-0.23883489753984566	3
	0	2	0	0	25	0	0	0	0	0	28	<RuntimePrimitiveException>	2	0	0	0	18	0	0	2	0	0	25	0	0	1	0	0	27	0	2	0	0	0	18	0	0	2	0	0	25	0	1	1	0	0	22	-0.23883489753984566	3
	0	2	0	0	25	0							2	0	0	0	18	0	0	2	0	0	25	0	0	1	0	0	27	0	2	0	0	0	18	0	0	2	0	0	25	0	1	1	0	0	22	-0.23883489753984566	3
	0	2	0	0	25	0							2	0	0	0	18	0	0	2	0	0	25	0	0	1	0	0	27	0	2	0	0	0	18	0	0	2	0	0	25	0	1	1	0	0	22	-0.23883489753984566	3
	0	2	0	0	25	0							2	0	0	0	18	0	0	2	0	0	25	0	0	1	0	0	27	0	2	0	0	0	18	0	0	2	0	0	25	0	1	1	0	0	22	-0.23883489753984566	3
	0	2	0	0	25	0							2	0	0	0	18	0	0	2	0	0	25	0	0	1	0	0	27	0	2	0	0	0	18	0	0	2	0	0	25	0	1	1	0	0	22	-0.23883489753984566	3
	0	2	0	0	25	0							2	0	0	0	18	0	0	2	0	0	25	0	0	1	0	0	27	0	2	0	0	0	18	0	0	2	0	0	25	0	1	1	0	0	22	-0.23883489753984566	3
	0	2	0	0	25	0							2	0	0	0	18	0	0	2	0	0	25	0	0	1	0	0	27	0	2	0	0	0	18	0	0	2	0	0	25	0	1	1	0	0	22	-0.23883489753984566	3
	0	2	0	0	25	0							2	0	0	0	18	0	0	2	0	0	25	0	0	1	0	0	27	0	2	0	0	0	18	0	0	2	0	0	25	0	1	1	0	0	22	-0.23883489753984566	3
	0	2	0	0	25	0							2	0	0	0	18	0	0	2	0	0	25	0	0	1	0	0	27	0	2	0	0	0	18	0	0	2	0	0	25	0	1	1	0	0	22	-0.23883489753984566	3
	0	2	0	0	25	0							2	0	0	0	18	0	0	2	0	0	25	0	0	1	0	0	27	0	2	0	0	0	18	0	0	2	0	0	25	0	1	1	0	0	22	-0.23883489753984566	3
	0	2	0	0	25	0							2	0	0	0	18	0	0	2	0	0	25	0	0	1	0	0	27	0	2	0	0	0	18	0	0	2	0	0	25	0	1	1	0	0	22	-0.23883489753984566	3
	0	2	0	0	25	0							2	0	0	0	18	0	0	2	0	0	25	0	0	1	0	0	27	0	2	0	0	0	18	0	0	2	0	0	25	0	1	1	0	0	22	-0.23883489753984566	3
	0	2	0	0	25	0							2	0	0	0	18	0	0	2	0	0	25	0	0	1	0	0	27	0	2	0	0	0	18	0	0	2	0	0	25	0	1	1	0	0	22	-0.23883489753984566	3
	0	2	0	0	25	0							2	0	0	0	18	0	0	2	0	0	25	0	0	1	0	0	27	0	2	0	0	0	18	0	0	2	0	0	25	0	1	1	0	0	22	-0.23883489753984566	3
	0	2	0	0	25	0							2	0	0	0	18	0	0	2	0	0	25	0	0	1	0	0	27	0	2	0	0	0	18	0	0	2	0	0	25	0	1	1	0	0	22	-0.23883489753984566	3
	0	2	0	0	25	0							2	0	0	0	18	0	0	2	0	0	25	0	0	1	0	0	27	0	2	0	0	0	18	0	0	2	0	0	25	0	1	1	0	0	22	-0.23883489753984566	3
	0	2	0	0	25	0							2	0	0	0	18	0	0	2	0	0	25	0	0	1	0	0	27	0	2	0	0	0	18	0	0	2	0	0	25	0	1	1	0	0	22	-0.23883489753984566	3
	0	3	0	0	25	0							2	0	0	0	18	0	0	3	0	0	25	0	0	1	0	0	27	0	2	0	0	0	18	0	0	3	0	0	25	0	1	1	0	0	22	-0.23883489753984566	3
	0	3	0	0	25	0							2	0	0	0	18	0	0	3	0	0	25	0	0	1	0	0	27	0	2	0	0	0	18	0	0	3	0	0	25	0	1	1	0	0	22	-0.23883489753984566	3
	0	3	0	0	25	0							2	0	0	0	18	0	0	3	0	0	25	0	0	1	0	0	27	0	2	0	0	0	18	0	0	3	0	0	25	0	1	1	0	0	22	-0.23883489753984566	4
	0	2	0	0	26	0							2	0	0	0	18	0	0	2	0	0	26	0	0	1	0	0	27	0	2	0	0	0	18	0	0	2	0	0	26	0	2	1	0	0	22	-0.2058009078993883	5
	0	2	0	0	26	0							3	0	0	0	18	0	0	2	0	0	26	0	0	1	0	0	27	0	2	0	0	0	18	0	0	2	0	0	26	0	2	1	0	0	22	-0.2058009078993883	5
	0	2	0	0	26	0							4	0	0	0	18	0	0	2	0	0	26	0	0	1	0	0	27	0	3	0	0	0	18	0	0	2	0	0	26	0	2	1	0	0	22	-0.2058009078993883	7
	0	2	0	0	26	0							4	0	0	0	18	0	0	2	0	0	26	0	0	1	0	0	27	0	3	0	0	0	18	0	0	2	0	0	26	0	2	1	0	0	22	-0.2058009078993883	7
	0	3	0	0	26	0							5	0	0	0	18	0	0	3	0	0	26	0	0	1	0	0	27	0	3	0	0	0	18	0	0	3	0	0	26	0	2	1	0	0	22	-0.2058009078993883	7
	0	3	0	0	26	0							5	0	0	0	18	0	0	3	0	0	26	0	0	1	0	0	27	0	3	0	0	0	18	0	0	3	0	0	26	0	2	1	0	0	22	-0.2058009078993883	7
	0	3	0	0	26	0							5	0	0	0	18	0	0	3	0	0	26	0	0	1	0	0	27	0	3	0	0	0	18	0	0	3	0	0	26	0	2	1	0	0	22	-0.2058009078993883	8
	0	3	0	0	26	0							5	0	0	0	18	0	0	3	0	0	26	0	0	1	0	0	27	0	3	0	0	0	18	0	0	3	0	0	26	0	3	1	0	0	22	-0.17886893953150537	9
	0	3	0	0	26	0							5	0	0	0	18	0	0	3	0	0	26	0	0	1	0	0	27	0	3	0	0	0	18	0	0	3	0	0	26	0	3	1	0	0	22	-0.17886893953150537	9
	0	3	0	0	26	0							5	0	0	0	18	0	0	3	0	0	26	0	0	1	0	0	27	0	3	0	0	0	18	0	0	3	0	0	26	0	3	0	0	0	23	0	9
	0	3	0	0	26	0							6	0	0	0	18	0	0	3	0	0	26	0	0	1	0	0	27	0	2	1	0	0	18	-1.0772746188476534	0	3	0	0	26	0	3	0	0	0	23	0	9
	0	3	0	0	26	0							6	0	0	0	18	0	0	3	0	0	26	0	0	2	0	0	27	0	2	1	0	0	18	-1.0772746188476534	0	3	0	0	26	0	3	0	0	0	23	0	9
	0	3	0	0	26	0							6	0	0	0	18	0	0	3	0	0	26	0	0	2	0	0	27	0	2	1	0	0	18	-1.0772746188476534	0	3	0	0	26	0	4	0	0	0	23	0	9
	0	3	0	0	26	0							5	1	0	0	18	0.10531646860578585	0	3	0	0	26	0	0	2	0	0	27	0	2	1	0	0	18	-1.0772746188476534	0	3	0	0	26	0	4	0	0	0	23	0	9
	0	3	0	0	26	0							5	1	0	0	18	0.10531646860578585	0	3	0	0	26	0	0	2	0	0	27	0	2	1	0	0	18	-1.0772746188476534	0	3	0	0	26	0	4	0	0	0	23	0	9
	0	4	0	0	26	0							5	1	0	0	18	0.10531646860578585	0	4	0	0	26	0	0	2	0	0	27	0	2	1	0	0	18	-1.0772746188476534	0	4	0	0	26	0	4	0	0	0	23	0	9
	0	4	0	0	26	0							5	2	0	0	18	0.12213491227259966	0	4	0	0	26	0	0	2	0	0	27	0	2	1	0	0	18	-1.0772746188476534	0	4	0	0	26	0	4	0	0	0	23	0	10
	0	4	0	0	26	0							5	2	0	0	18	0.12213491227259966	0	4	0	0	26	0	0	1	0	0	28	0	2	1	0	0	18	-1.0772746188476534	0	4	0	0	26	0	4	0	0	0	23	0	10
	0	4	0	0	26	0							5	2	0	0	18	0.12213491227259966	0	4	0	0	26	0	0	1	0	0	28	0	2	1	0	0	18	-1.0772746188476534	0	4	0	0	26	0	5	0	0	0	23	0	10
	0	4	0	0	26	0							6	2	0	0	18	0.12308788960473618	0	4	0	0	26	0	0	1	0	0	28	0	2	1	0	0	18	-1.0772746188476534	0	4	0	0	26	0	5	0	0	0	23	0	10
	0	5	0	0	26	0							6	2	0	0	18	0.12308788960473618	0	5	0	0	26	0	0	1	0	0	28	0	2	1	0	0	18	-1.0772746188476534	0	5	0	0	26	0	5	0	0	0	23	0	10
	0	5	0	0	26	0							6	2	0	0	18	0.12308788960473618	0	5	0	0	26	0	0	1	0	0	28	0	2	1	0	0	18	-1.0772746188476534	0	5	0	0	26	0	5	0	0	0	23	0	11
	0	5	0	0	26	0							6	3	0	0	18	0.12213903458968349	0	5	0	0	26	0	0	1	0	0	28	0	2	1	0	0	18	-1.0772746188476534	0	5	0	0	26	0	5	0	0	0	23	0	12
	0	5	0	0	26	0							7	3	0	0	18	0.1259901885533122	0	5	0	0	26	0	1	0	0	0	28	0	2	1	0	0	18	-1.0772746188476534	0	5	0	0	26	0	5	0	0	0	23	0	13
	0	5	0	0	26	0							7	3	0	0	18	0.1259901885533122	0	5	0	0	26	0	1	0	0	0	28	0	2	1	0	0	18	-1.0772746188476534	0	5	0	0	26	0	5	0	0	0	23	0	15
	0	5	0	0	26	0							7	3	0	0	18	0.1259901885533122	0	5	0	0	26	0	1	0	0	0	28	0	2	1	0	0	18	-1.0772746188476534	0	5	0	0	26	0	5	0	0	0	23	0	15
	0	5	0	0	26	0							7	3	0	0	18	0.1259901885533122	0	5	0	0	26	0	1	0	0	0	28	0	2	1	0	0	18	-1.0772746188476534	0	5	0	0	26	0	5	0	0	0	23	0	15
	0	6	0	0	26	0							7	3	0	0	18	0.1259901885533122	0	6	0	0	26	0	1	0	0	0	28	0	2	1	0	0	18	-1.0772746188476534	0	6	0	0	26	0	5	0	0	0	23	0	15
	0	6	0	0	26	0							7	3	0	0	18	0.1259901885533122	0	6	0	0	26	0	1	0	0	0	28	0	2	1	0	0	18	-1.0772746188476534	0	6	0	0	26	0	5	0	0	0	23	0	15
	0	6	0	0	26	0							8	3	0	0	18	0.12696701243822686	0	6	0	0	26	0	1	0	0	0	28	0	2	1	0	0	18	-1.0772746188476534	0	6	0	0	26	0	5	0	0	0	23	0	15
	0	7	0	0	26	0							8	3	0	0	18	0.12696701243822686	0	7	0	0	26	0	1	0	0	0	28	0	2	1	0	0	18	-1.0772746188476534	0	7	0	0	26	0	5	0	0	0	23	0	15
	0	7	0	0	26	0							9	3	0	0	18	0.12617667352129444	0	7	0	0	26	0	1	0	0	0	28	0	2	1	0	0	18	-1.0772746188476534	0	7	0	0	26	0	5	0	0	0	23	0	15
	0	7	0	0	26	0							9	3	0	0	18	0.12617667352129444	0	7	0	0	26	0	1	0	0	0	28	0	2	1	0	0	18	-1.0772746188476534	0	7	0	0	26	0	5	0	0	0	23	0	15
	0	7	0	0	26	0							10	2	0	0	18	0.10860576470187379	0	7	0	0	26	0	1	0	0	0	28	0	2	1	0	0	18	-1.0772746188476534	0	7	0	0	26	0	5	0	0	0	23	0	15
	0	7	0	0	26	0							10	2	0	0	18	0.10860576470187379	0	7	0	0	26	0	1	0	0	0	28	0	3	1	0	0	18	0.037170722528850966	0	7	0	0	26	0	5	0	0	0	23	0	15
	0	7	0	0	26	0							10	2	0	0	18	0.10860576470187379	0	7	0	0	26	0	1	0	0	0	28	0	4	1	0	0	18	0.08738683595055127	0	7	0	0	26	0	5	0	0	0	23	0	15
	0	7	0	0	26	0							11	2	0	0	18	0.1041645122048111	0	7	0	0	26	0	1	0	0	0	28	0	4	1	0	0	18	0.08738683595055127	0	7	0	0	26	0	5	0	0	0	23	0	15
	0	7	0	0	26	0							11	2	0	0	18	0.1041645122048111	0	7	0	0	26	0	1	0	0	0	28	0	4	1	0	0	18	0.08738683595055127	0	7	0	0	26	0	5	0	0	0	23	0	15
	0	7	0	0	26	0							11	2	0	0	18	0.1041645122048111	0	7	0	0	26	0	1	0	0	0	28	0	4	1	0	0	18	0.08738683595055127	0	7	0	0	26	0	5	0	0	0	23	0	15
	0	7	0	0	26	0							11	2	0	0	18	0.1041645122048111	0	7	0	0	26	0	1	0	0	0	28	0	4	1	0	0	18	0.08738683595055127	0	7	0	0	26	0	5	0	0	0	23	0	15
	0	7	0	0	26	0							11	2	0	0	18	0.1041645122048111	0	7	0	0	26	0	1	0	0	0	28	0	4	1	0	0	18	0.08738683595055127	0	7	0	0	26	0	5	0	0	0	23	0	16
	0	8	0	0	26	0							11	2	0	0	18	0.1041645122048111	0	8	0	0	26	0	1	0	0	0	28	0	5	1	0	0	18	0.09424389322376392	0	8	0	0	26	0	6	0	0	0	23	0	18
	0	8	0	0	26	0							11	2	0	0	18	0.1041645122048111	0	8	0	0	26	0	1	0	0	0	28	0	5	1	0	0	18	0.09424389322376392	0	8	0	0	26	0	6	0	0	0	23	0	18
	0	8	0	0	26	0							11	2	0	0	18	0.1041645122048111	0	8	0	0	26	0	1	0	0	0	28	0	5	1	0	0	18	0.09424389322376392	0	8	0	0	26	0	6	0	0	0	23	0	18
	0	8	0	0	26	0							10	3	0	0	18	0.12430637851468225	0	8	0	0	26	0	1	0	0	0	28	0	5	1	0	0	18	0.09424389322376392	0	8	0	0	26	0	6	0	0	0	23	0	18
	0	8	0	0	26	0							11	2	0	0	18	0.1041645122048111	0	8	0	0	26	0	1	0	0	0	28	0	5	1	0	0	18	0.09424389322376392	0	8	0	0	26	0	6	0	0	0	23	0	18
	0	8	0	0	26	0							11	2	0	0	18	0.1041645122048111	0	8	0	0	26	0	1	0	0	0	28	0	4	2	0	0	18	0.07935823609382224	0	8	0	0	26	0	6	0	0	0	23	0	19
	0	8	0	0	26	0							11	2	0	0	18	0.1041645122048111	0	8	0	0	26	0	1	0	0	0	28	0	4	2	0	0	18	0.07935823609382224	0	8	0	0	26	0	6	0	0	0	23	0	19
	0	8	0	0	26	0							11	2	0	0	18	0.1041645122048111	0	8	0	0	26	0	1	0	0	0	28	0	5	1	0	0	18	0.09424389322376392	0	8	0	0	26	0	6	0	0	0	23	0	19
	0	8	0	0	26	0							11	2	0	0	18	0.1041645122048111	0	8	0	0	26	0	1	0	0	0	28	0	6	1	0	0	18	0.09179024012927042	0	8	0	0	26	0	6	0	0	0	23	0	19
	0	9	0	0	26	0							11	2	0	0	18	0.1041645122048111	0	9	0	0	26	0	1	0	0	0	28	0	6	1	0	0	18	0.09179024012927042	0	9	0	0	26	0	6	0	0	0	23	0	19
	0	10	0	0	26	0							11	2	0	0	18	0.1041645122048111	0	10	0	0	26	0	1	0	0	0	28	0	6	1	0	0	18	0.09179024012927042	0	10	0	0	26	0	7	0	0	0	23	0	19
	0	10	0	0	26	0							11	2	0	0	18	0.1041645122048111	0	10	0	0	26	0	1	0	0	0	28	0	6	1	0	0	18	0.09179024012927042	0	10	0	0	26	0	7	0	0	0	23	0	20
	0	10	0	0	26	0							11	2	0	0	18	0.1041645122048111	0	10	0	0	26	0	1	0	0	0	28	0	5	2	0	0	18	0.1018858344445068	0	10	0	0	26	0	7	0	0	0	23	0	20
	0	10	0	0	26	0							11	2	0	0	18	0.1041645122048111	0	10	0	0	26	0	1	0	0	0	28	0	5	2	0	0	18	0.1018858344445068	0	10	0	0	26	0	7	0	0	0	23	0	21
	0	10	0	0	26	0							11	2	0	0	18	0.1041645122048111	0	10	0	0	26	0	1	0	0	0	28	0	5	2	0	0	18	0.1018858344445068	0	10	0	0	26	0	7	0	0	0	23	0	21
	0	10	0	0	26	0							11	2	0	0	18	0.1041645122048111	0	10	0	0	26	0	1	0	0	0	28	0	6	2	0	0	18	0.11038420876919652	0	10	0	0	26	0	7	0	0	0	23	0	21
	0	10	0	0	26	0							11	2	0	0	18	0.1041645122048111	0	10	0	0	26	0	1	0	0	0	28	0	6	2	0	0	18	0.11038420876919652	0	10	0	0	26	0	8	0	0	0	23	0	21
	0	10	0	0	26	0							11	2	0	0	18	0.1041645122048111	0	10	0	0	26	0	1	0	0	0	28	0	6	2	0	0	18	0.11038420876919652	0	10	0	0	26	0	8	0	0	0	23	0	22
	0	10	0	0	26	0							11	2	0	0	18	0.1041645122048111	0	10	0	0	26	0	1	0	0	0	28	0	6	2	0	0	18	0.11038420876919652	0	10	0	0	26	0	8	0	0	0	23	0	22
	0	10	0	0	26	0							11	2	0	0	18	0.1041645122048111	0	10	0	0	26	0	1	0	0	0	28	0	7	2	0	0	18	0.11243636280455946	0	10	0	0	26	0	8	0	0	0	23	0	22
	0	10	0	0	26	0							11	2	0	0	18	0.1041645122048111	0	10	0	0	26	0	1	0	0	0	28	0	7	2	0	0	18	0.11243636280455946	0	10	0	0	26	0	8	0	0	0	23	0	22
	0	10	0	0	26	0							12	1	0	0	18	0.06391146190846647	0	10	0	0	26	0	1	0	0	0	28	0	7	2	0	0	18	0.11243636280455946	0	10	0	0	26	0	9	0	0	0	23	0	22
	0	10	0	0	26	0							13	1	0	0	18	0.06021022749095151	0	10	0	0	26	0	1	0	0	0	28	0	7	2	0	0	18	0.11243636280455946	0	10	0	0	26	0	10	0	0	0	23	0	23
	0	10	0	0	26	0							13	1	0	0	18	0.06021022749095151	0	10	0	0	26	0	1	0	0	0	28	0	7	2	0	0	18	0.11243636280455946	0	10	0	0	26	0	10	0	0	0	23	0	23
	0	10	0	0	26	0							13	1	0	0	18	0.06021022749095151	0	10	0	0	26	0	1	0	0	0	28	0	8	2	0	0	18	0.11134564390146202	0	10	0	0	26	0	10	0	0	0	23	0	23
	0	10	0	0	26	0							13	1	0	0	18	0.06021022749095151	0	10	0	0	26	0	1	0	0	0	28	0	8	2	0	0	18	0.11134564390146202	0	10	0	0	26	0	10	0	0	0	23	0	23
	0	10	0	0	26	0							13	1	0	0	18	0.06021022749095151	0	10	0	0	26	0	1	0	0	0	28	0	8	2	0	0	18	0.11134564390146202	0	10	0	0	26	0	10	0	0	0	23	0	24
	0	10	0	0	26	0							13	1	0	0	18	0.06021022749095151	0	10	0	0	26	0	1	0	0	0	28	0	8	2	0	0	18	0.11134564390146202	0	10	0	0	26	0	10	0	0	0	23	0	24
	0	10	0	0	26	0							14	1	0	0	18	0.05689474019042488	0	10	0	0	26	0	1	0	0	0	28	0	8	2	0	0	18	0.11134564390146202	0	10	0	0	26	0	10	0	0	0	23	0	24
	0	10	0	0	26	0							14	1	0	0	18	0.05689474019042488	0	10	0	0	26	0	1	0	0	0	28	0	9	2	0	0	18	0.10870102735300362	0	10	0	0	26	0	10	0	0	0	23	0	24
	0	10	0	0	26	0							14	1	0	0	18	0.05689474019042488	0	10	0	0	26	0	1	0	0	0	28	0	9	2	0	0	18	0.10870102735300362	0	10	0	0	26	0	10	0	0	0	23	0	24
	0	10	0	0	26	0							14	1	0	0	18	0.05689474019042488	0	10	0	0	26	0	1	0	0	0	28	0	8	3	0	0	18	0.11822850098699902	0	10	0	0	26	0	10	0	0	0	23	0	24
	0	10	0	0	26	0							14	1	0	0	18	0.05689474019042488	0	10	0	0	26	0	1	0	0	0	28	0	9	3	0	0	18	0.11951584892671631	0	10	0	0	26	0	10	0	0	0	23	0	24
	0	10	0	0	26	0							14	1	0	0	18	0.05689474019042488	0	10	0	0	26	0	1	0	0	0	28	0	10	2	0	0	18	0.10531646860578585	0	10	0	0	26	0	10	0	0	0	23	0	24
	0	10	0	0	26	0							14	1	0	0	18	0.05689474019042488	0	10	0	0	26	0	1	0	0	0	28	0	11	1	0	0	18	0.06715647331103558	0	10	0	0	26	0	10	0	0	0	23	0	24
	0	10	0	0	26	0							14	1	0	0	18	0.05689474019042488	0	10	0	0	26	0	1	0	0	0	28	0	11	1	0	0	18	0.06715647331103558	0	10	0	0	26	0	10	0	0	0	23	0	24
	0	10	0	0	26	0							14	1	0	0	18	0.05689474019042488	0	10	0	0	26	0	1	0	0	0	28	0	12	1	0	0	18	0.0632190733822953	0	10	0	0	26	0	10	0	0	0	23	0	24
	0	10	0	0	26	0							14	1	0	0	18	0.05689474019042488	0	10	0	0	26	0	1	0	0	0	28	0	12	1	0	0	18	0.0632190733822953	0	10	0	0	26	0	10	0	0	0	23	0	24
	0	10	0	0	26	0							14	1	0	0	18	0.05689474019042488	0	10	0	0	26	0	1	0	0	0	28	0	12	1	0	0	18	0.0632190733822953	0	10	0	0	26	0	9	0	0	0	24	0	24
	0	10	0	0	26	0							14	1	0	0	18	0.05689474019042488	0	10	0	0	26	0	1	0	0	0	28	0	12	1	0	0	18	0.0632190733822953	0	10	0	0	26	0	9	0	0	0	24	0	24
	0	10	0	0	26	0							15	1	0	0	18	0.053911678755103644	0	10	0	0	26	0	1	0	0	0	28	0	12	1	0	0	18	0.0632190733822953	0	10	0	0	26	0	9	0	0	0	24	0	24
	0	10	0	0	26	0							15	1	0	0	18	0.053911678755103644	0	10	0	0	26	0	1	0	0	0	28	0	11	2	0	0	18	0.10162575427551682	0	10	0	0	26	0	9	0	0	0	24	0	24
	0	10	0	0	26	0							15	1	0	0	18	0.053911678755103644	0	10	0	0	26	0	1	0	0	0	28	0	11	2	0	0	18	0.10162575427551682	0	10	0	0	26	0	9	0	0	0	24	0	24
	0	10	0	0	26	0							15	1	0	0	18	0.053911678755103644	0	10	0	0	26	0	1	0	0	0	28	0	11	2	0	0	18	0.10162575427551682	0	10	0	0	26	0	9	0	0	0	24	0	24
	0	11	0	0	26	0							15	1	0	0	18	0.053911678755103644	0	11	0	0	26	0	1	0	0	0	28	0	10	3	0	0	18	0.11911346456839844	0	11	0	0	26	0	9	0	0	0	24	0	24
	0	11	0	0	26	0							15	1	0	0	18	0.053911678755103644	0	11	0	0	26	0	1	0	0	0	28	0	10	3	0	0	18	0.11911346456839844	0	11	0	0	26	0	9	0	0	0	24	0	24
	0	11	0	0	26	0							15	1	0	0	18	0.053911678755103644	0	11	0	0	26	0	1	0	0	0	28	0	10	3	0	0	18	0.11911346456839844	0	11	0	0	26	0	9	0	0	0	24	0	23
	0	11	0	0	26	0							16	1	0	0	18	0.051216040021419315	0	11	0	0	26	0	1	0	0	0	28	0	12	2	0	0	18	0.09786496347769828	0	11	0	0	26	0	9	0	0	0	24	0	23
	0	11	0	0	26	0							17	1	0	0	18	0.048769943645092226	0	11	0	0	26	0	1	0	0	0	28	0	12	2	0	0	18	0.09786496347769828	0	11	0	0	26	0	9	0	0	0	24	0	23
	0	11	0	0	26	0							17	1	0	0	18	0.048769943645092226	0	11	0	0	26	0	1	0	0	0	28	0	12	2	0	0	18	0.09786496347769828	0	11	0	0	26	0	9	0	0	0	24	0	23
	0	10	0	0	27	0							17	1	0	0	18	0.048769943645092226	0	10	0	0	27	0	1	0	0	0	28	0	12	2	0	0	18	0.09786496347769828	0	10	0	0	27	0	9	0	0	0	24	0	23
	0	10	0	0	27	0							17	1	0	0	18	0.048769943645092226	0	10	0	0	27	0	1	0	0	0	28	0	12	2	0	0	18	0.09786496347769828	0	10	0	0	27	0	9	0	0	0	24	0	23
	0	9	0	0	28	0							17	1	0	0	18	0.048769943645092226	0	9	0	0	28	0	1	0	0	0	28	0	12	2	0	0	18	0.09786496347769828	0	9	0	0	28	0	9	0	0	0	24	0	23
	0	9	0	0	28	0							17	1	0	0	18	0.048769943645092226	0	9	0	0	28	0	1	0	0	0	28	0	13	2	0	0	18	0.09416286174860886	0	9	0	0	28	0	9	0	0	0	24	0	23
	0	9	0	0	28	0							19	1	0	0	18	0.04450368858770989	0	9	0	0	28	0	1	0	0	0	28	0	13	2	0	0	18	0.09416286174860886	0	9	0	0	28	0	9	0	0	0	24	0	24
	0	9	0	0	28	0							19	1	0	0	18	0.04450368858770989	0	9	0	0	28	0	1	0	0	0	28	0	13	2	0	0	18	0.09416286174860886	0	9	0	0	28	0	9	0	0	0	24	0	24
	0	9	0	0	28	0							19	1	0	0	18	0.04450368858770989	0	9	0	0	28	0	1	0	0	0	28	0	13	2	0	0	18	0.09416286174860886	0	9	0	0	28	0	9	0	0	0	24	0	25
	0	9	0	0	28	0							19	1	0	0	18	0.04450368858770989	0	9	0	0	28	0	1	0	0	0	28	0	14	2	0	0	18	0.09058813446804806	0	9	0	0	28	0	9	0	0	0	24	0	25
	0	9	0	0	28	0							19	1	0	0	18	0.04450368858770989	0	9	0	0	28	0	1	0	0	0	28	0	14	2	0	0	18	0.09058813446804806	0	9	0	0	28	0	9	0	0	0	24	0	26
	0	9	0	0	28	0							18	2	0	0	18	0.07864555675342674	0	9	0	0	28	0	1	0	0	0	28	0	14	2	0	0	18	0.09058813446804806	0	9	0	0	28	0	9	0	0	0	24	0	26
	0	9	0	0	28	0							17	3	0	0	18	0.10337180810103189	0	9	0	0	28	0	1	0	0	0	28	0	14	2	0	0	18	0.09058813446804806	0	9	0	0	28	0	9	0	0	0	24	0	27
	0	9	0	0	28	0							18	3	0	0	18	0.10043515654120928	0	9	0	0	28	0	1	0	0	0	28	0	14	2	0	0	18	0.09058813446804806	0	9	0	0	28	0	9	0	0	0	24	0	27
	0	9	0	0	28	0							18	3	0	0	18	0.10043515654120928	0	9	0	0	28	0	1	0	0	0	28	0	14	2	0	0	18	0.09058813446804806	0	9	0	0	28	0	9	0	0	0	24	0	28
	0	9	0	0	28	0							20	3	0	0	18	0.09488398104141771	0	9	0	0	28	0	1	0	0	0	28	0	14	2	0	0	18	0.09058813446804806	0	9	0	0	28	0	9	0	0	0	24	0	28
	0	9	0	0	28	0							21	2	0	0	18	0.07074421950804914	0	9	0	0	28	0	1	0	0	0	28	0	14	2	0	0	18	0.09058813446804806	0	9	0	0	28	0	9	0	0	0	24	0	27
	0	9	0	0	28	0							22	2	0	0	18	0.06842734093259972	0	9	0	0	28	0	1	0	0	0	28	0	14	2	0	0	18	0.09058813446804806	0	9	0	0	28	0	9	0	0	0	24	0	28
	0	9	0	0	28	0							21	3	0	0	18	0.09227576632115161	0	9	0	0	28	0	1	0	0	0	28	0	14	2	0	0	18	0.09058813446804806	0	9	0	0	28	0	9	0	0	0	24	0	28
	0	9	0	0	28	0							21	3	0	0	18	0.09227576632115161	0	9	0	0	28	0	1	0	0	0	28	0	14	2	0	0	18	0.09058813446804806	0	9	0	0	28	0	9	0	0	0	24	0	28
	0	9	0	0	28	0							21	3	0	0	18	0.09227576632115161	0	9	0	0	28	0	1	0	0	0	28	0	14	2	0	0	18	0.09058813446804806	0	9	0	0	28	0	9	0	0	0	24	0	29
	0	9	0	0	28	0							21	3	0	0	18	0.09227576632115161	0	9	0	0	28	0	1	0	0	0	28	0	14	2	0	0	18	0.09058813446804806	0	9	0	0	28	0	9	0	0	0	24	0	29
	0	9	0	0	28	0							21	3	0	0	18	0.09227576632115161	0	9	0	0	28	0	1	0	0	0	28	0	14	2	0	0	18	0.09058813446804806	0	9	0	0	28	0	9	0	0	0	24	0	29
	0	9	0	0	28	0							22	3	0	0	18	0.0897785476717731	0	9	0	0	28	0	1	0	0	0	28	0	14	2	0	0	18	0.09058813446804806	0	9	0	0	28	0	9	0	0	0	24	0	28
	0	9	0	0	28	0							23	2	0	0	18	0.06624861811011677	0	9	0	0	28	0	1	0	0	0	28	0	14	2	0	0	18	0.09058813446804806	0	9	0	0	28	0	9	0	0	0	24	0	28
	0	9	0	0	28	0							24	2	0	0	18	0.06419720949022317	0	9	0	0	28	0	1	0	0	0	28	0	15	2	0	0	18	0.08717511913739127	0	9	0	0	28	0	9	0	0	0	24	0	28
	0	9	0	0	28	0							24	2	0	0	18	0.06419720949022317	0	9	0	0	28	0	1	0	0	0	28	0	15	2	0	0	18	0.08717511913739127	0	9	0	0	28	0	9	0	0	0	24	0	28
	0	9	0	0	28	0							24	1	0	0	20	0.03648224820263919	0	9	0	0	28	0	1	0	0	0	28	0	15	2	0	0	18	0.08717511913739127	0	9	0	0	28	0	9	0	0	0	24	0	28
	0	9	0	0	28	0							24	1	0	0	20	0.03648224820263919	0	9	0	0	28	0	1	0	0	0	28	0	15	2	0	0	18	0.08717511913739127	0	9	0	0	28	0	9	0	0	0	24	0	28
	0	9	0	0	28	0							24	2	0	0	20	0.06419720949022317	0	9	0	0	28	0	1	0	0	0	28	0	16	2	0	0	18	0.08393829319024122	0	9	0	0	28	0	9	0	0	0	24	0	28
	0	9	0	0	28	0							24	2	0	0	20	0.06419720949022317	0	9	0	0	28	0	1	0	0	0	28	0	16	2	0	0	18	0.08393829319024122	0	9	0	0	28	0	9	0	0	0	24	0	28
	0	9	0	0	28	0							24	2	0	0	20	0.06419720949022317	0	9	0	0	28	0	1	0	0	0	28	0	16	2	0	0	18	0.08393829319024122	0	9	0	0	28	0	9	0	0	0	24	0	28
	0	9	0	0	28	0							24	2	0	0	20	0.06419720949022317	0	9	0	0	28	0	1	0	0	0	28	0	16	2	0	0	18	0.08393829319024122	0	9	0	0	28	0	9	0	0	0	24	0	28
	0	9	0	0	28	0							24	2	0	0	20	0.06419720949022317	0	9	0	0	28	0	1	0	0	0	28	0	16	2	0	0	18	0.08393829319024122	0	9	0	0	28	0	9	0	0	0	24	0	28
	0	9	0	0	28	0							24	2	0	0	20	0.06419720949022317	0	9	0	0	28	0	1	0	0	0	28	0	16	2	0	0	18	0.08393829319024122	0	9	0	0	28	0	9	0	0	0	24	0	29
	0	9	0	0	28	0							25	2	0	0	20	0.06226317138217214	0	9	0	0	28	0	1	0	0	0	28	0	17	1	0	0	18	0.0485306770298924	0	9	0	0	28	0	9	0	0	0	24	0	29
	0	9	0	0	28	0							25	2	0	0	20	0.06226317138217214	0	9	0	0	28	0	1	0	0	0	28	0	18	1	0	0	18	0.04634033009676558	0	9	0	0	28	0	9	0	0	0	24	0	29
	0	9	0	0	28	0							25	2	0	0	20	0.06226317138217214	0	9	0	0	28	0	1	0	0	0	28	0	17	2	0	0	18	0.08088064376968307	0	9	0	0	28	0	9	0	0	0	24	0	28
	0	9	0	0	28	0							25	2	0	0	20	0.06226317138217214	0	9	0	0	28	0	1	0	0	0	28	0	17	2	0	0	18	0.08088064376968307	0	9	0	0	28	0	9	0	0	0	24	0	28
	0	9	0	0	28	0							25	2	0	0	20	0.06226317138217214	0	9	0	0	28	0	1	0	0	0	28	0	18	2	0	0	18	0.07799859836475886	0	9	0	0	28	0	9	0	0	0	24	0	28
	0	9	0	0	28	0							26	2	0	0	20	0.06043741632378153	0	9	0	0	28	0	1	0	0	0	28	0	19	1	0	0	18	0.04433296345736698	0	9	0	0	28	0	9	0	0	0	24	0	28
	0	9	0	0	28	0							26	2	0	0	20	0.06043741632378153	0	9	0	0	28	0	1	0	0	0	28	0	19	1	0	0	18	0.04433296345736698	0	9	0	0	28	0	9	0	0	0	24	0	27
	0	9	0	0	28	0							26	2	0	0	20	0.06043741632378153	0	9	0	0	28	0	1	0	0	0	28	0	19	1	0	0	18	0.04433296345736698	0	9	0	0	28	0	9	0	0	0	24	0	27
	0	9	0	0	28	0							27	2	0	0	20	0.058711656995689906	0	9	0	0	28	0	1	0	0	0	28	0	19	1	0	0	18	0.04433296345736698	0	9	0	0	28	0	9	0	0	0	24	0	28
	0	9	0	0	28	0							27	2	0	0	20	0.058711656995689906	0	9	0	0	28	0	1	0	0	0	28	0	19	1	0	0	18	0.04433296345736698	0	9	0	0	28	0	9	0	0	0	24	0	28
	0	9	0	0	28	0							29	2	0	0	20	0.05553060332363527	0	9	0	0	28	0	1	0	0	0	28	0	19	1	0	0	18	0.04433296345736698	0	9	0	0	28	0	9	0	0	0	24	0	28
	0	9	0	0	28	0							29	2	0	0	20	0.05553060332363527	0	9	0	0	28	0	1	0	0	0	28	0	19	1	0	0	18	0.04433296345736698	0	9	0	0	28	0	9	0	0	0	24	0	29
	0	9	0	0	28	0							29	3	0	0	20	0.07510475973536551	0	9	0	0	28	0	1	0	0	0	28	0	18	1	0	0	19	0.04634033009676558	0	9	0	0	28	0	9	0	0	0	24	0	29
	0	9	0	0	28	0							29	3	0	0	20	0.07510475973536551	0	9	0	0	28	0	1	0	0	0	28	0	17	2	0	0	19	0.08088064376968307	0	9	0	0	28	0	9	0	0	0	24	0	29
	0	9	0	0	28	0							30	2	0	0	20	0.05406217401626001	0	9	0	0	28	0	1	0	0	0	28	0	17	2	0	0	19	0.08088064376968307	0	9	0	0	28	0	9	0	0	0	24	0	29
	0	9	0	0	28	0							30	2	0	0	20	0.05406217401626001	0	9	0	0	28	0	1	0	0	0	28	0	17	2	0	0	19	0.08088064376968307	0	9	0	0	28	0	9	0	0	0	24	0	29
	0	9	0	0	28	0							29	3	0	0	20	0.07510475973536551	0	9	0	0	28	0	1	0	0	0	28	0	16	3	0	0	19	0.10479466293478924	0	9	0	0	28	0	9	0	0	0	24	0	29
	0	9	0	0	28	0							29	4	0	0	20	0.09055808902084779	0	9	0	0	28	0	1	0	0	0	28	0	16	3	0	0	19	0.10479466293478924	0	9	0	0	28	0	9	0	0	0	24	0	29
	0	9	0	0	28	0							30	3	0	0	20	0.07335659675675227	0	9	0	0	28	0	1	0	0	0	28	0	17	2	0	0	19	0.08088064376968307	0	9	0	0	28	0	9	0	0	0	24	0	30
	0	9	0	0	28	0							31	2	0	0	20	0.052667351629577884	0	9	0	0	28	0	1	0	0	0	28	0	18	1	0	0	19	0.04634033009676558	0	9	0	0	28	0	9	0	0	0	24	0	30
	0	9	0	0	28	0							31	2	0	0	20	0.052667351629577884	0	9	0	0	28	0	1	0	0	0	28	0	18	1	0	0	19	0.04634033009676558	0	9	0	0	28	0	9	0	0	0	24	0	31
	0	9	0	0	28	0							31	2	0	0	20	0.052667351629577884	0	9	0	0	28	0	1	0	0	0	28	0	18	1	0	0	19	0.04634033009676558	0	9	0	0	28	0	9	0	0	0	24	0	32
	0	9	0	0	28	0							30	3	0	0	20	0.07335659675675227	0	9	0	0	28	0	1	0	0	0	28	0	19	1	0	0	19	0.04433296345736698	0	9	0	0	28	0	10	0	0	0	24	0	33
	0	9	0	0	28	0							30	3	0	0	21	0.07335659675675227	0	9	0	0	28	0	1	0	0	0	28	0	21	1	0	0	19	0.04078603045519876	0	9	0	0	28	0	10	0	0	0	24	0	34
	0	9	0	0	28	0							31	3	0	0	21	0.07168227907594768	0	9	0	0	28	0	1	0	0	0	28	0	21	1	0	0	19	0.04078603045519876	0	9	0	0	28	0	10	0	0	0	24	0	34
	0	9	0	0	28	0							32	3	0	0	21	0.07007779621121037	0	9	0	0	28	0	1	0	0	0	28	0	21	1	0	0	19	0.04078603045519876	0	9	0	0	28	0	10	0	0	0	24	0	34
	0	9	0	0	28	0							32	3	0	0	21	0.07007779621121037	0	9	0	0	28	0	1	0	0	0	28	0	22	1	0	0	19	0.03921268120981647	0	9	0	0	28	0	10	0	0	0	24	0	33
	0	9	0	0	28	0							32	3	0	0	21	0.07007779621121037	0	9	0	0	28	0	1	0	0	0	28	0	22	1	0	0	19	0.03921268120981647	0	9	0	0	28	0	11	0	0	0	24	0	34
	0	9	0	0	28	0							33	3	0	0	21	0.06853934292765228	0	9	0	0	28	0	1	0	0	0	28	0	22	1	0	0	19	0.03921268120981647	0	9	0	0	28	0	11	0	0	0	24	0	35
	0	9	0	0	28	0							33	3	0	0	21	0.06853934292765228	0	9	0	0	28	0	1	0	0	0	28	0	22	1	0	0	19	0.03921268120981647	0	9	0	0	28	0	11	0	0	0	24	0	36
	0	9	0	0	28	0							34	2	0	0	21	0.048874730917862486	0	9	0	0	28	0	1	0	0	0	28	0	23	1	0	0	19	0.037753956004613815	0	9	0	0	28	0	11	0	0	0	24	0	35
	0	10	0	0	28	0							34	3	0	0	21	0.06706332177547684	0	10	0	0	28	0	1	0	0	0	28	0	23	1	0	0	19	0.037753956004613815	0	10	0	0	28	0	11	0	0	0	24	0	34
	0	10	0	0	28	0							34	3	0	0	21	0.06706332177547684	0	10	0	0	28	0	1	0	0	0	28	0	23	1	0	0	19	0.037753956004613815	0	10	0	0	28	0	12	0	0	0	24	0	34
	0	10	0	0	28	0							34	3	0	0	21	0.06706332177547684	0	10	0	0	28	0	1	0	0	0	28	0	23	1	0	0	19	0.037753956004613815	0	10	0	0	28	0	13	0	0	0	24	0	33
	0	11	0	0	28	0							35	3	0	0	21	0.06564634077652806	0	11	0	0	28	0	2	0	0	0	28	0	23	1	0	0	19	0.037753956004613815	0	11	0	0	28	0	13	0	0	0	24	0	33
	0	11	0	0	28	0							38	2	0	0	21	0.044579556577191204	0	11	0	0	28	0	2	0	0	0	28	0	24	1	0	0	19	0.036398065945422275	0	11	0	0	28	0	14	0	0	0	24	0	34
	0	11	0	0	28	0							39	1	0	0	22	0.023625675700726698	0	11	0	0	28	0	2	0	0	0	28	0	24	1	0	0	19	0.036398065945422275	0	11	0	0	28	0	14	0	0	0	24	0	36
	0	11	0	0	28	0							40	1	0	0	22	0.02308213123955899	0	11	0	0	28	0	3	0	0	0	28	0	24	1	0	0	19	0.036398065945422275	0	11	0	0	28	0	14	0	0	0	24	0	36
	0	11	0	0	28	0							40	1	0	0	23	0.02308213123955899	0	11	0	0	28	0	3	0	0	0	28	0	24	1	0	0	19	0.036398065945422275	0	11	0	0	28	0	14	0	0	0	24	0	37
	0	11	0	0	28	0							41	1	0	0	23	0.022562950458744305	0	11	0	0	28	0	3	0	0	0	28	0	24	1	0	0	20	0.036398065945422275	0	11	0	0	28	0	15	0	0	0	24	0	37
	0	11	0	0	28	0							41	1	0	0	23	0.022562950458744305	0	11	0	0	28	0	3	0	0	0	28	0	24	1	0	0	20	0.036398065945422275	0	11	0	0	28	0	18	0	0	0	24	0	36
	0	11	0	0	28	0							41	1	0	0	23	0.022562950458744305	0	11	0	0	28	0	3	0	0	0	28	0	24	1	0	0	20	0.036398065945422275	0	11	0	0	28	0	18	0	0	0	24	0	36
	0	11	0	0	28	0							41	1	0	0	23	0.022562950458744305	0	11	0	0	28	0	3	0	0	0	28	0	23	2	0	0	20	0.06592591945745194	0	11	0	0	28	0	18	0	0	0	24	0	37
	0	12	0	0	28	0							41	1	0	0	23	0.022562950458744305	0	12	0	0	28	0	3	0	0	0	28	0	23	2	0	0	20	0.06592591945745194	0	12	0	0	28	0	19	0	0	0	24	0	36
	0	13	0	0	28	0							41	1	0	0	23	0.022562950458744305	0	13	0	0	28	0	3	0	0	0	28	0	23	2	0	0	20	0.06592591945745194	0	13	0	0	28	0	19	0	0	0	24	0	37
	0	13	0	0	28	0							41	1	0	0	23	0.022562950458744305	0	13	0	0	28	0	3	0	0	0	28	0	23	2	0	0	20	0.06592591945745194	0	13	0	0	28	0	20	0	0	0	24	0	36
	0	13	0	0	28	0							41	2	0	0	23	0.041816277064666785	0	13	0	0	28	0	3	0	0	0	28	0	24	1	0	0	20	0.036398065945422275	0	13	0	0	28	0	20	0	0	0	24	0	36
	0	14	0	0	28	0							41	3	0	0	23	0.0582184883391346	0	14	0	0	28	0	3	0	0	0	28	0	24	1	0	0	20	0.036398065945422275	0	14	0	0	28	0	20	0	0	0	24	0	36
	0	14	0	0	28	0							40	3	0	0	24	0.05934185474457127	0	14	0	0	28	0	3	0	0	0	28	0	24	1	0	0	20	0.036398065945422275	0	14	0	0	28	0	20	0	0	0	24	0	37
	0	14	0	0	28	0							40	4	0	0	24	0.07342694656056309	0	14	0	0	28	0	4	0	0	0	28	0	24	1	0	0	20	0.036398065945422275	0	14	0	0	28	0	20	0	0	0	24	0	38
	0	15	0	0	28	0							42	4	0	0	24	0.07093317405029785	0	15	0	0	28	0	4	0	0	0	28	0	23	1	0	0	21	0.037753956004613815	0	15	0	0	28	0	20	0	0	0	24	0	38
	0	15	0	0	28	0							42	5	0	0	24	0.08267571275929951	0	15	0	0	28	0	4	0	0	0	28	0	23	2	0	0	21	0.06592591945745194	0	15	0	0	28	0	21	0	0	0	24	0	39
	0	15	0	0	28	0							42	5	0	0	24	0.08267571275929951	0	15	0	0	28	0	4	0	0	0	28	0	23	2	0	0	21	0.06592591945745194	0	15	0	0	28	0	21	0	0	0	24	0	40
	0	14	0	0	29	0							44	5	0	0	24	0.08018382073366054	0	14	0	0	29	0	4	0	0	0	28	0	23	2	0	0	21	0.06592591945745194	0	14	0	0	29	0	21	0	0	0	24	0	40
	0	14	0	0	29	0							45	5	0	0	24	0.07898801707640217	0	14	0	0	29	0	4	0	0	0	28	0	24	2	0	0	21	0.06391146190846647	0	14	0	0	29	0	22	0	0	0	24	0	42
	0	14	0	0	29	0							46	5	0	0	24	0.07782421336120714	0	14	0	0	29	0	4	0	0	0	28	0	24	2	0	0	21	0.06391146190846647	0	14	0	0	29	0	21	0	0	0	26	0	43
	0	15	0	0	29	0							47	5	0	0	24	0.07669136177033736	0	15	0	0	29	0	4	0	0	0	28	0	24	2	0	0	21	0.06391146190846647	0	15	0	0	29	0	20	0	0	0	27	0	42
	0	17	0	0	29	0							50	4	0	0	24	0.06237991422413912	0	17	0	0	29	0	4	0	0	0	28	0	24	2	0	0	21	0.06391146190846647	0	17	0	0	29	0	20	0	0	0	27	0	43
	0	17	0	0	29	0							50	4	0	0	24	0.06237991422413912	0	17	0	0	29	0	4	0	0	0	28	0	24	2	0	0	21	0.06391146190846647	0	17	0	0	29	0	20	0	0	0	27	0	45
	0	19	0	0	29	0							50	4	0	0	24	0.06237991422413912	0	19	0	0	29	0	4	0	0	0	28	0	25	2	0	0	21	0.06200893891479982	0	19	0	0	29	0	21	0	0	0	27	0	46
	0	19	0	0	29	0							51	4	0	0	24	0.061447778268483876	0	19	0	0	29	0	4	0	0	0	28	0	25	2	0	0	21	0.06200893891479982	0	19	0	0	29	0	21	0	0	0	27	0	47
	0	19	0	0	29	0							52	3	0	0	24	0.048134670108042725	0	19	0	0	29	0	4	0	0	0	28	0	25	2	0	0	21	0.06200893891479982	0	19	0	0	29	0	20	0	0	0	28	0	47
	0	19	0	0	29	0							52	3	0	0	24	0.048134670108042725	0	19	0	0	29	0	4	0	0	0	28	0	25	2	0	0	21	0.06200893891479982	0	19	0	0	29	0	19	0	0	0	29	0	47
	0	19	0	0	29	0							53	3	0	0	24	0.04738520527536908	0	19	0	0	29	0	4	0	0	0	28	0	25	2	0	0	21	0.06200893891479982	0	19	0	0	29	0	19	0	0	0	29	0	49
	0	19	0	0	29	0							54	3	0	0	24	0.04665832336571143	0	19	0	0	29	0	4	0	0	0	28	0	25	2	0	0	21	0.06200893891479982	0	19	0	0	29	0	20	0	0	0	29	0	49
	0	20	0	0	29	0							56	3	0	0	24	0.04526842945713793	0	20	0	0	29	0	4	0	0	0	28	0	25	2	0	0	21	0.06200893891479982	0	20	0	0	29	0	20	0	0	0	29	0	49
	0	21	0	0	29	0							56	3	0	0	25	0.04526842945713793	0	21	0	0	29	0	4	0	0	0	28	0	25	2	0	0	21	0.06200893891479982	0	21	0	0	29	0	22	0	0	0	29	0	52
	0	21	0	0	29	0							57	2	0	0	26	0.0313949785629858	0	21	0	0	29	0	4	0	0	0	28	0	26	2	0	0	21	0.06021022749095151	0	21	0	0	29	0	22	0	0	0	29	0	52
	0	23	0	0	29	0							58	1	0	0	27	0.01631738130037959	0	23	0	0	29	0	5	0	0	0	28	0	27	2	0	0	21	0.05850780642147307	0	23	0	0	29	0	22	0	0	0	29	0	53
	0	23	0	0	29	0							57	2	0	0	27	0.0313949785629858	0	23	0	0	29	0	6	0	0	0	28	0	29	2	0	0	21	0.05536465009432696	0	23	0	0	29	0	23	0	0	0	29	0	52
	0	24	0	0	29	0							57	2	0	0	27	0.0313949785629858	0	24	0	0	29	0	6	0	0	0	28	0	29	2	0	0	21	0.05536465009432696	0	24	0	0	29	0	23	0	0	0	29	0	51
	0	26	0	0	29	0							58	2	0	0	27	0.030912354299707193	0	26	0	0	29	0	6	0	0	0	28	0	28	3	0	0	21	0.07657045500953873	0	26	0	0	29	0	23	0	0	0	29	0	52
	0	26	0	0	29	0							58	2	0	0	27	0.030912354299707193	0	26	0	0	29	0	6	0	0	0	28	0	28	3	0	0	21	0.07657045500953873	0	26	0	0	29	0	24	0	0	0	29	0	52
	0	26	0	0	30	0							58	2	0	0	27	0.030912354299707193	0	26	0	0	30	0	7	0	0	0	28	0	29	3	0	0	21	0.07477743254235042	0	26	0	0	30	0	25	0	0	0	29	0	52
	0	25	0	0	31	0							57	2	0	0	28	0.0313949785629858	0	25	0	0	31	0	7	0	0	0	28	0	30	2	0	0	21	0.053911678755103644	0	25	0	0	31	0	26	0	0	0	29	0	53
	0	26	0	0	31	0							58	3	0	0	28	0.043957755699630785	0	26	0	0	31	0	7	0	0	0	28	0	32	1	0	0	21	0.028248623988090252	0	26	0	0	31	0	27	0	0	0	29	0	48
	0	26	0	0	31	0							57	4	0	0	28	0.05637514004598177	0	26	0	0	31	0	7	0	0	0	28	0	31	2	0	0	21	0.05253045192997467	0	26	0	0	31	0	27	0	0	0	29	0	48
	0	28	0	0	31	0							56	5	0	0	28	0.06772863788606674	0	28	0	0	31	0	7	0	0	0	28	0	30	2	0	0	22	0.053911678755103644	0	28	0	0	31	0	27	0	0	0	29	0	47
	0	29	0	0	31	0							56	5	0	0	28	0.06772863788606674	0	29	0	0	31	0	7	0	0	0	28	0	30	2	0	0	22	0.053911678755103644	0	29	0	0	31	0	27	0	0	0	29	0	47
	0	30	0	0	31	0							60	4	0	0	28	0.054132262422523496	0	30	0	0	31	0	7	0	0	0	28	0	31	2	0	0	22	0.05253045192997467	0	30	0	0	31	0	29	0	0	0	29	0	47
	0	30	0	0	31	0							53	4	0	0	37	0.059661771800431446	0	30	0	0	31	0	7	0	0	0	28	0	30	3	0	0	22	0.07305850870116463	0	30	0	0	31	0	29	0	0	0	29	0	48
	0	30	0	0	31	0							54	3	0	0	37	0.04665832336571143	0	30	0	0	31	0	7	0	0	0	28	0	29	4	0	0	22	0.09004581917717126	0	30	0	0	31	0	29	0	0	0	29	0	48
	0	30	0	0	31	0							54	3	0	0	37	0.04665832336571143	0	30	0	0	31	0	7	0	0	0	28	0	30	4	0	0	22	0.08825392170662	0	30	0	0	31	0	30	0	0	0	29	0	47
	0	32	0	0	31	0							54	3	0	0	37	0.04665832336571143	0	32	0	0	31	0	7	0	0	0	28	0	32	4	0	0	22	0.08483906162393463	0	32	0	0	31	0	30	0	0	0	29	0	47
	0	33	0	0	31	0							54	3	0	0	37	0.04665832336571143	0	33	0	0	31	0	7	0	0	0	28	0	31	4	0	0	23	0.08651872747993233	0	33	0	0	31	0	30	0	0	0	29	0	46
	0	35	0	0	31	0							54	3	0	0	37	0.04665832336571143	0	35	0	0	31	0	7	0	0	0	28	0	33	3	0	0	23	0.06831050601579369	0	35	0	0	31	0	30	0	0	0	29	0	46
	0	35	0	0	31	0							53	3	0	0	38	0.04738520527536908	0	35	0	0	31	0	7	0	0	0	28	0	34	3	0	0	23	0.06685275147882047	0	35	0	0	31	0	31	0	0	0	29	0	45
	0	34	0	0	32	0							51	5	0	0	38	0.07244938388647933	0	34	0	0	32	0	7	0	0	0	28	0	36	2	0	0	23	0.04654147849675194	0	34	0	0	32	0	32	0	0	0	29	0	45
	0	34	0	0	32	0							50	4	0	0	40	0.06237991422413912	0	34	0	0	32	0	7	0	0	0	28	0	35	2	0	0	24	0.047630297264905794	0	34	0	0	32	0	32	0	0	0	29	0	45
	0	34	0	0	32	0							50	4	0	0	40	0.06237991422413912	0	34	0	0	32	0	7	0	0	0	28	0	34	2	0	0	25	0.048769943645092226	0	34	0	0	32	0	33	0	0	0	29	0	44
	0	34	0	0	32	0							50	4	0	0	40	0.06237991422413912	0	34	0	0	32	0	7	0	0	0	28	0	35	2	0	0	25	0.047630297264905794	0	34	0	0	32	0	34	0	0	0	29	0	43
	0	34	0	0	32	0							47	6	0	0	41	0.08650137751950286	0	34	0	0	32	0	7	0	0	0	28	0	36	2	0	0	25	0.04654147849675194	0	34	0	0	32	0	34	0	0	0	29	0	43
	0	36	0	0	32	0							47	6	0	0	41	0.08650137751950286	0	36	0	0	32	0	7	0	0	0	28	0	36	2	0	0	25	0.04654147849675194	0	36	0	0	32	0	33	0	0	0	30	0	43
	0	36	0	0	32	0							44	6	0	0	44	0.09009512804357428	0	36	0	0	32	0	7	0	0	0	28	0	37	2	0	0	25	0.0455002647670401	0	36	0	0	32	0	33	0	0	0	30	0	44
	0	36	0	0	33	0							45	5	0	0	44	0.07898801707640217	0	36	0	0	33	0	7	0	0	0	28	0	37	3	0	0	25	0.06281071249807482	0	36	0	0	33	0	33	0	0	0	30	0	43
	0	37	0	0	33	0							46	4	0	0	44	0.06639571606065066	0	37	0	0	33	0	7	0	0	0	28	0	36	4	0	0	26	0.07864555675342674	0	37	0	0	33	0	36	0	0	0	30	0	43
	0	37	0	0	33	0							44	4	0	0	46	0.0685936243308259	0	37	0	0	33	0	7	0	0	0	28	0	38	3	0	0	26	0.06156445154206448	0	37	0	0	33	0	36	0	0	0	30	0	43
	0	37	0	0	33	0							43	5	0	0	46	0.08141269182461176	0	37	0	0	33	0	7	0	0	0	28	0	39	3	0	0	26	0.060364453536033265	0	37	0	0	33	0	36	0	0	0	30	0	43
	0	36	0	0	34	0							41	5	0	0	48	0.08397397464730946	0	36	0	0	34	0	7	0	0	0	28	0	41	3	0	0	26	0.05809398540709179	0	36	0	0	34	0	38	0	0	0	30	0	43
	0	38	0	0	34	0							41	3	0	0	50	0.0582184883391346	0	38	0	0	34	0	7	0	0	0	28	0	43	3	0	0	26	0.05598211149278266	0	38	0	0	34	0	38	0	0	0	30	0	43
	0	38	0	0	34	0							41	3	0	0	50	0.0582184883391346	0	38	0	0	34	0	7	0	0	0	28	0	43	3	0	0	26	0.05598211149278266	0	38	0	0	34	0	39	0	0	0	30	0	43
	0	39	0	0	34	0							41	3	0	0	50	0.0582184883391346	0	39	0	0	34	0	7	0	0	0	28	0	44	3	0	0	26	0.05498081629630983	0	39	0	0	34	0	41	0	0	0	30	0	42
	0	40	0	0	34	0							41	3	0	0	50	0.0582184883391346	0	40	0	0	34	0	7	0	0	0	28	0	45	3	0	0	26	0.05401359812173704	0	40	0	0	34	0	43	0	0	0	30	0	41
	0	39	0	0	35	0							41	3	0	0	50	0.0582184883391346	0	39	0	0	35	0	7	0	0	0	28	0	46	3	0	0	26	0.05307882310382808	0	39	0	0	35	0	42	0	0	0	31	0	40
	0	40	0	0	35	0							40	3	0	0	51	0.05934185474457127	0	40	0	0	35	0	7	0	0	0	28	0	48	3	0	0	26	0.05130053948769697	0	40	0	0	35	0	42	1	0	0	31	0.021996789423976506	40
	0	40	0	0	35	0							39	3	0	0	52	0.06050780733695511	0	40	0	0	35	0	8	0	0	0	28	0	48	3	0	0	26	0.05130053948769697	0	40	0	0	35	0	42	1	0	0	32	0.021996789423976506	40
	0	42	0	0	35	0							37	3	0	0	54	0.06297692329082008	0	42	0	0	35	0	8	0	0	0	28	0	48	3	0	0	26	0.05130053948769697	0	42	0	0	35	0	42	1	0	0	32	0.021996789423976506	39
	0	42	0	0	35	0							36	3	0	0	55	0.06428520787292595	0	42	0	0	35	0	8	0	0	0	28	0	49	4	0	0	26	0.06321610654469392	0	42	0	0	35	0	43	1	0	0	32	0.02152664074432539	38
	0	42	0	0	35	0							36	3	0	0	55	0.06428520787292595	0	42	0	0	35	0	9	0	0	0	28	0	48	5	0	0	26	0.07539943219174078	0	42	0	0	35	0	44	1	0	0	32	0.021076000949753357	37
	0	43	0	0	35	0							36	3	0	0	55	0.06428520787292595	0	43	0	0	35	0	9	0	0	0	28	0	48	5	0	0	26	0.07539943219174078	0	43	0	0	35	0	44	1	0	0	33	0.021076000949753357	37
	0	44	0	0	35	0							36	3	0	0	55	0.06428520787292595	0	44	0	0	35	0	10	0	0	0	28	0	49	5	0	0	26	0.07433568008155735	0	44	0	0	35	0	45	1	0	0	33	0.02064369307891903	36
	0	44	0	0	35	0							35	3	0	0	56	0.06564634077652806	0	44	0	0	35	0	10	0	0	0	28	0	50	5	0	0	26	0.07329915925748304	0	44	0	0	35	0	46	1	0	0	33	0.020228631727663707	36
	0	45	0	0	35	0							35	3	0	0	56	0.06564634077652806	0	45	0	0	35	0	10	0	0	0	28	0	50	5	0	0	26	0.07329915925748304	0	45	0	0	35	0	45	1	0	0	34	0.02064369307891903	36
	0	43	0	0	37	0							35	3	0	0	56	0.06564634077652806	0	43	0	0	37	0	10	0	0	0	28	0	51	4	0	0	26	0.061337294469070054	0	43	0	0	37	0	45	1	0	0	34	0.02064369307891903	37
	0	44	0	0	37	0							35	3	0	0	56	0.06564634077652806	0	44	0	0	37	0	10	0	0	0	28	0	50	5	0	0	26	0.07329915925748304	0	44	0	0	37	0	46	1	0	0	34	0.020228631727663707	37
	0	45	0	0	37	0							35	3	0	0	56	0.06564634077652806	0	45	0	0	37	0	10	0	0	0	28	0	50	5	0	0	26	0.07329915925748304	0	45	0	0	37	0	45	1	0	0	35	0.02064369307891903	37
	0	45	0	0	37	0							35	3	0	0	56	0.06564634077652806	0	45	0	0	37	0	10	0	0	0	28	0	48	7	0	0	26	0.09348994599276433	0	45	0	0	37	0	45	1	0	0	36	0.02064369307891903	37
	0	45	0	0	37	0							35	3	0	0	56	0.06564634077652806	0	45	0	0	37	0	10	0	0	0	28	0	49	7	0	0	26	0.09238009205937439	0	45	0	0	37	0	45	1	0	0	36	0.02064369307891903	37
	0	43	0	0	39	0							35	3	0	0	56	0.06564634077652806	0	43	0	0	39	0	10	0	0	0	28	0	51	7	0	0	26	0.09022256673314483	0	43	0	0	39	0	45	1	0	0	36	0.02064369307891903	37
	0	42	0	0	40	0							34	3	0	0	57	0.06706332177547684	0	42	0	0	40	0	10	0	0	0	28	0	50	8	0	0	26	0.09854451725624348	0	42	0	0	40	0	48	1	0	0	36	0.019446314195971533	37
	0	40	0	0	42	0							33	3	0	0	58	0.06853934292765228	0	40	0	0	42	0	10	0	0	0	28	0	51	9	0	0	26	0.10378419590570098	0	40	0	0	42	0	48	1	0	0	37	0.019446314195971533	37
	0	41	0	0	42	0							32	3	0	0	59	0.07007779621121037	0	41	0	0	42	0	10	0	0	0	28	0	52	9	0	0	26	0.10277443393472706	0	41	0	0	42	0	48	1	0	0	37	0.019446314195971533	37
	0	41	0	0	42	0							32	3	0	0	59	0.07007779621121037	0	41	0	0	42	0	10	0	0	0	28	0	52	7	0	0	28	0.0891744311825348	0	41	0	0	42	0	47	1	0	0	38	0.019829814468642817	37
	0	40	0	0	43	0							32	3	0	0	59	0.07007779621121037	0	40	0	0	43	0	10	0	0	0	28	0	50	9	0	0	29	0.10480594922029464	0	40	0	0	43	0	47	1	0	0	38	0.019829814468642817	37
	0	41	0	0	43	0							32	3	0	0	59	0.07007779621121037	0	41	0	0	43	0	10	0	0	0	28	0	51	9	0	0	29	0.10378419590570098	0	41	0	0	43	0	48	1	0	0	38	0.019446314195971533	37
	0	41	0	0	44	0							31	2	0	0	61	0.052667351629577884	0	41	0	0	44	0	11	0	0	0	28	0	50	9	0	0	31	0.10480594922029464	0	41	0	0	44	0	47	1	0	0	39	0.019829814468642817	37
	0	42	0	0	44	0							31	2	0	0	61	0.052667351629577884	0	42	0	0	44	0	11	0	0	0	28	0	48	8	0	0	34	0.1007045576036644	0	42	0	0	44	0	46	1	0	0	40	0.020228631727663707	37
	0	43	0	0	44	0							30	2	0	0	62	0.05406217401626001	0	43	0	0	44	0	12	0	0	0	28	0	47	7	0	0	36	0.094620763052642	0	43	0	0	44	0	46	1	0	0	40	0.020228631727663707	37
	0	43	0	0	44	0							30	2	0	0	62	0.05406217401626001	0	43	0	0	44	0	12	0	0	0	28	0	47	6	0	0	37	0.08623487970363329	0	43	0	0	44	0	46	1	0	0	40	0.020228631727663707	36
	0	42	0	0	45	0							29	1	0	0	64	0.0308903252118428	0	42	0	0	45	0	12	0	0	0	28	0	47	6	0	0	37	0.08623487970363329	0	42	0	0	45	0	46	1	0	0	40	0.020228631727663707	35
	0	42	0	0	45	0							28	1	0	0	65	0.03186838969188469	0	42	0	0	45	0	12	0	0	0	28	0	48	5	0	0	37	0.07539943219174078	0	42	0	0	45	0	46	1	0	0	40	0.020228631727663707	34
	0	44	0	0	45	0							27	1	0	0	66	0.03290987083916069	0	44	0	0	45	0	12	0	0	0	28	0	48	4	0	0	38	0.06419720949022317	0	44	0	0	45	0	45	1	0	0	41	0.02064369307891903	34
	0	43	0	0	46	0							27	0	0	0	67	0	0	43	0	0	46	0	12	0	0	0	28	0	48	4	0	0	38	0.06419720949022317	0	43	0	0	46	0	44	1	0	0	42	0.021076000949753357	34
	0	42	0	0	47	0							27	0	0	0	67	0	0	42	0	0	47	0	12	0	0	0	28	0	48	4	0	0	38	0.06419720949022317	0	42	0	0	47	0	44	1	0	0	42	0.021076000949753357	34
	0	40	0	0	49	0							26	0	0	0	68	0	0	40	0	0	49	0	12	0	0	0	28	0	49	3	0	0	38	0.05045421771832506	0	40	0	0	49	0	44	1	0	0	42	0.021076000949753357	34
	0	40	0	0	50	0							26	0	0	0	68	0	0	40	0	0	50	0	12	0	0	0	28	0	48	3	0	0	39	0.05130053948769697	0	40	0	0	50	0	46	1	0	0	42	0.020228631727663707	34
	0	40	0	0	50	0							26	0	0	0	68	0	0	40	0	0	50	0	12	0	0	0	28	0	48	3	0	0	39	0.05130053948769697	0	40	0	0	50	0	47	1	0	0	42	0.019829814468642817	34
	0	39	0	0	51	0							26	0	0	0	68	0	0	39	0	0	51	0	12	0	0	0	28	0	48	3	0	0	39	0.05130053948769697	0	39	0	0	51	0	47	1	0	0	42	0.019829814468642817	34
	0	37	0	0	53	0							25	0	0	0	69	0	0	37	0	0	53	0	12	0	0	0	28	0	48	3	0	0	39	0.05130053948769697	0	37	0	0	53	0	47	1	0	0	42	0.019829814468642817	34
	0	36	0	0	54	0							25	0	0	0	69	0	0	36	0	0	54	0	12	0	0	0	28	0	47	3	0	0	40	0.052174953071439455	0	36	0	0	54	0	48	1	0	0	42	0.019446314195971533	34
	0	34	0	0	56	0							25	0	0	0	69	0	0	34	0	0	56	0	12	0	0	0	28	0	46	3	0	0	42	0.05307882310382808	0	34	0	0	56	0	48	1	0	0	42	0.019446314195971533	33
	0	34	0	0	57	0							25	0	0	0	69	0	0	34	0	0	57	0	12	0	0	0	28	0	47	2	0	0	42	0.03715354492310049	0	34	0	0	57	0	48	1	0	0	42	0.019446314195971533	32
	0	34	0	0	57	0							24	0	0	0	70	0	0	34	0	0	57	0	12	0	0	0	28	0	47	2	0	0	42	0.03715354492310049	0	34	0	0	57	0	48	1	0	0	42	0.019446314195971533	32
	0	35	0	0	57	0							24	0	0	0	70	0	0	35	0	0	57	0	12	0	0	0	28	0	45	2	0	0	44	0.038572085929163384	0	35	0	0	57	0	49	1	0	0	42	0.019077272284331735	31
	0	34	0	0	58	0							23	0	0	0	71	0	0	34	0	0	58	0	12	0	0	0	28	0	44	2	0	0	45	0.03932219881705542	0	34	0	0	58	0	49	1	0	0	42	0.019077272284331735	31
	0	34	0	0	59	0							22	0	0	0	72	0	0	34	0	0	59	0	12	0	0	0	28	0	43	3	0	0	45	0.05598211149278266	0	34	0	0	59	0	50	0	0	0	42	0	31
	0	34	0	0	60	0							21	0	0	0	73	0	0	34	0	0	60	0	13	0	0	0	28	0	43	3	0	0	45	0.05598211149278266	0	34	0	0	60	0	50	0	0	0	43	0	30
	0	34	0	0	60	0							19	1	0	0	74	0.04450368858770989	0	34	0	0	60	0	13	0	0	0	28	0	43	3	0	0	45	0.05598211149278266	0	34	0	0	60	0	50	0	0	0	43	0	30
	0	34	0	0	60	0							19	1	0	0	74	0.04450368858770989	0	34	0	0	60	0	13	0	0	0	28	0	44	2	0	0	45	0.03932219881705542	0	34	0	0	60	0	50	0	0	0	43	0	29
	0	34	0	0	60	0							19	1	0	0	74	0.04450368858770989	0	34	0	0	60	0	13	0	0	0	28	0	44	2	0	0	45	0.03932219881705542	0	34	0	0	60	0	49	0	0	0	45	0	29
	0	33	0	0	62	0							18	1	0	0	75	0.04654147849675194	0	33	0	0	62	0	14	0	0	0	28	0	44	2	0	0	45	0.03932219881705542	0	33	0	0	62	0	49	0	0	0	45	0	29
	0	33	0	0	62	0							17	1	0	0	76	0.048769943645092226	0	33	0	0	62	0	14	0	0	0	28	0	42	2	0	0	47	0.04091210408643777	0	33	0	0	62	0	46	0	0	0	48	0	28
	0	34	0	0	62	0							17	1	0	0	76	0.048769943645092226	0	34	0	0	62	0	14	0	0	0	28	0	40	2	0	0	49	0.042633717990726315	0	34	0	0	62	0	46	0	0	0	48	0	28
	0	35	0	0	62	0							17	1	0	0	76	0.048769943645092226	0	35	0	0	62	0	14	0	0	0	28	0	39	2	0	0	50	0.04354901446609134	0	35	0	0	62	0	45	0	0	0	49	0	28
	0	36	0	0	62	0							17	1	0	0	76	0.048769943645092226	0	36	0	0	62	0	13	1	0	0	28	0.059668359581332375	39	2	0	0	50	0.04354901446609134	0	36	0	0	62	0	45	0	0	0	49	0	28
	0	34	0	0	64	0							17	1	0	0	76	0.048769943645092226	0	34	0	0	64	0	13	1	0	0	28	0.059668359581332375	39	2	0	0	50	0.04354901446609134	0	34	0	0	64	0	45	0	0	0	49	0	27
	0	34	0	0	64	0							17	1	0	0	76	0.048769943645092226	0	34	0	0	64	0	13	1	0	0	28	0.059668359581332375	39	2	0	0	50	0.04354901446609134	0	34	0	0	64	0	45	0	0	0	49	0	27
	0	34	0	0	64	0							17	1	0	0	76	0.048769943645092226	0	34	0	0	64	0	13	1	0	0	28	0.059668359581332375	39	2	0	0	50	0.04354901446609134	0	34	0	0	64	0	44	0	0	0	50	0	26
	0	34	0	0	64	0							17	1	0	0	76	0.048769943645092226	0	34	0	0	64	0	13	1	0	0	28	0.059668359581332375	39	2	0	0	50	0.04354901446609134	0	34	0	0	64	0	44	0	0	0	50	0	26
	0	34	0	0	64	0							17	1	0	0	76	0.048769943645092226	0	34	0	0	64	0	13	1	0	0	28	0.059668359581332375	39	1	0	0	51	0.023606209571846625	0	34	0	0	64	0	44	0	0	0	50	0	25
	0	32	0	0	66	0							17	1	0	0	76	0.048769943645092226	0	32	0	0	66	0	13	1	0	0	28	0.059668359581332375	39	1	0	0	51	0.023606209571846625	0	32	0	0	66	0	44	0	0	0	50	0	25
	0	31	0	0	67	0							17	1	0	0	76	0.048769943645092226	0	31	0	0	67	0	13	1	0	0	28	0.059668359581332375	38	1	0	0	52	0.02417428213570991	0	31	0	0	67	0	44	0	0	0	50	0	25
	0	31	0	0	67	0							17	1	0	0	76	0.048769943645092226	0	31	0	0	67	0	13	1	0	0	28	0.059668359581332375	38	1	0	0	52	0.02417428213570991	0	31	0	0	67	0	44	0	0	0	50	0	25
	0	30	0	0	68	0							17	1	0	0	76	0.048769943645092226	0	30	0	0	68	0	13	1	0	0	28	0.059668359581332375	38	1	0	0	52	0.02417428213570991	0	30	0	0	68	0	43	0	0	0	51	0	25
	0	30	0	0	68	0							17	1	0	0	76	0.048769943645092226	0	30	0	0	68	0	13	1	0	0	28	0.059668359581332375	38	1	0	0	52	0.02417428213570991	0	30	0	0	68	0	43	0	0	0	51	0	25
	0	30	0	0	68	0							17	1	0	0	76	0.048769943645092226	0	30	0	0	68	0	14	1	0	0	28	0.056462650812659644	38	1	0	0	52	0.02417428213570991	0	30	0	0	68	0	43	0	0	0	51	0	24
	0	30	0	0	68	0							17	1	0	0	76	0.048769943645092226	0	30	0	0	68	0	14	1	0	0	28	0.056462650812659644	36	1	0	0	54	0.025396074143815128	0	30	0	0	68	0	43	0	0	0	51	0	24
	0	29	0	0	69	0							17	1	0	0	76	0.048769943645092226	0	29	0	0	69	0	15	1	0	0	28	0.05356155387537001	36	1	0	0	54	0.025396074143815128	0	29	0	0	69	0	43	0	0	0	51	0	22
	0	29	0	0	69	0							17	1	0	0	76	0.048769943645092226	0	29	0	0	69	0	14	1	0	0	29	0.056462650812659644	36	1	0	0	54	0.025396074143815128	0	29	0	0	69	0	43	0	0	0	51	0	22
	0	29	0	0	69	0							17	1	0	0	76	0.048769943645092226	0	29	0	0	69	0	14	1	0	0	29	0.056462650812659644	35	1	0	0	55	0.0260541748578283	0	29	0	0	69	0	43	0	0	0	51	0	21
	0	28	0	0	70	0							17	1	0	0	76	0.048769943645092226	0	28	0	0	70	0	14	1	0	0	29	0.056462650812659644	33	2	0	0	56	0.04996392072663769	0	28	0	0	70	0	42	0	0	0	52	0	21
	0	28	0	0	70	0							17	1	0	0	76	0.048769943645092226	0	28	0	0	70	0	14	1	0	0	29	0.056462650812659644	32	2	0	0	57	0.051216040021419315	0	28	0	0	70	0	42	0	0	0	52	0	20
	0	28	0	0	70	0							17	1	0	0	76	0.048769943645092226	0	28	0	0	70	0	15	0	0	0	29	0	32	2	0	0	57	0.051216040021419315	0	28	0	0	70	0	42	0	0	0	52	0	20
	0	28	0	0	70	0							17	1	0	0	76	0.048769943645092226	0	28	0	0	70	0	15	0	0	0	29	0	32	2	0	0	57	0.051216040021419315	0	28	0	0	70	0	41	0	0	0	53	0	20
	0	28	0	0	70	0							17	1	0	0	76	0.048769943645092226	0	28	0	0	70	0	16	0	0	0	29	0	33	1	0	0	57	0.027477491719406253	0	28	0	0	70	0	41	0	0	0	53	0	19
	0	27	0	0	71	0							17	1	0	0	76	0.048769943645092226	0	27	0	0	71	0	17	0	0	0	29	0	32	1	0	0	58	0.028248623988090252	0	27	0	0	71	0	40	0	0	0	54	0	19
	0	27	0	0	71	0							17	1	0	0	76	0.048769943645092226	0	27	0	0	71	0	17	0	0	0	29	0	31	1	0	0	59	0.02906390242840178	0	27	0	0	71	0	38	0	0	0	56	0	19
	0	26	0	0	72	0							17	1	0	0	76	0.048769943645092226	0	26	0	0	72	0	17	0	0	0	29	0	31	1	0	0	59	0.02906390242840178	0	26	0	0	72	0	38	0	0	0	56	0	20
	0	26	0	0	72	0							17	1	0	0	76	0.048769943645092226	0	26	0	0	72	0	17	0	0	0	29	0	31	1	0	0	59	0.02906390242840178	0	26	0	0	72	0	37	0	0	0	57	0	19
	0	25	0	0	73	0							17	1	0	0	76	0.048769943645092226	0	25	0	0	73	0	16	1	0	0	29	0.05092835933629167	31	1	0	0	59	0.02906390242840178	0	25	0	0	73	0	36	0	0	0	58	0	19
	0	24	0	0	74	0							15	1	0	0	78	0.053911678755103644	0	24	0	0	74	0	16	1	0	0	29	0.05092835933629167	30	1	0	0	60	0.029927184884813256	0	24	0	0	74	0	35	0	0	0	59	0	19
	0	24	0	0	74	0							15	1	0	0	78	0.053911678755103644	0	24	0	0	74	0	16	1	0	0	29	0.05092835933629167	30	1	0	0	60	0.029927184884813256	0	24	0	0	74	0	35	0	0	0	59	0	19
	0	24	0	0	74	0							15	1	0	0	78	0.053911678755103644	0	24	0	0	74	0	16	1	0	0	29	0.05092835933629167	30	1	0	0	60	0.029927184884813256	0	24	0	0	74	0	35	0	0	0	59	0	18
	0	24	0	0	74	0							15	1	0	0	78	0.053911678755103644	0	24	0	0	74	0	16	1	0	0	29	0.05092835933629167	29	1	0	0	61	0.03084278491041755	0	24	0	0	74	0	35	0	0	0	59	0	18
	0	23	0	0	75	0							14	1	0	0	79	0.05689474019042488	0	23	0	0	75	0	16	1	0	0	29	0.05092835933629167	28	1	0	0	62	0.03181553954301365	0	23	0	0	75	0	34	0	0	0	60	0	18
	0	22	0	0	76	0							12	2	0	0	80	0.0998657065285997	0	22	0	0	76	0	16	1	0	0	29	0.05092835933629167	28	1	0	0	62	0.03181553954301365	0	22	0	0	76	0	34	0	0	0	60	0	18
	0	22	0	0	76	0							12	2	0	0	80	0.0998657065285997	0	22	0	0	76	0	16	1	0	0	29	0.05092835933629167	28	1	0	0	62	0.03181553954301365	0	22	0	0	76	0	34	0	0	0	60	0	18
	0	22	0	0	76	0							12	2	0	0	80	0.0998657065285997	0	22	0	0	76	0	17	1	0	0	29	0.0485306770298924	28	1	0	0	62	0.03181553954301365	0	22	0	0	76	0	30	0	0	0	64	0	18
	0	22	0	0	76	0							12	2	0	0	80	0.0998657065285997	0	22	0	0	76	0	17	1	0	0	29	0.0485306770298924	28	1	0	0	62	0.03181553954301365	0	22	0	0	76	0	29	0	0	0	65	0	18
	0	22	0	0	76	0							12	2	0	0	80	0.0998657065285997	0	22	0	0	76	0	17	1	0	0	29	0.0485306770298924	27	1	0	0	63	0.032850889122945204	0	22	0	0	76	0	27	0	0	0	67	0	16
	0	22	0	0	76	0							11	2	0	0	81	0.1041645122048111	0	22	0	0	76	0	17	1	0	0	29	0.0485306770298924	27	1	0	0	63	0.032850889122945204	0	22	0	0	76	0	27	0	0	0	67	0	17
	0	22	0	0	76	0							11	2	0	0	81	0.1041645122048111	0	22	0	0	76	0	17	1	0	0	29	0.0485306770298924	27	1	0	0	63	0.032850889122945204	0	22	0	0	76	0	25	1	0	0	68	0.034843751857060755	16
	0	22	0	0	76	0							11	2	0	0	81	0.1041645122048111	0	22	0	0	76	0	18	1	0	0	29	0.04634033009676558	26	1	0	0	64	0.03395497158012509	0	22	0	0	76	0	24	1	0	0	69	0.036064590907270204	16
	0	22	0	0	76	0							11	2	0	0	81	0.1041645122048111	0	22	0	0	76	0	19	1	0	0	29	0.04433296345736698	26	1	0	0	64	0.03395497158012509	0	22	0	0	76	0	22	1	0	0	71	0.038765558995839916	15
	0	21	0	0	77	0							9	2	0	0	83	0.11307028307861755	0	21	0	0	77	0	19	1	0	0	29	0.04433296345736698	26	1	0	0	64	0.03395497158012509	0	21	0	0	77	0	21	1	0	0	72	0.040262124260664355	15
	0	21	0	0	77	0							9	2	0	0	83	0.11307028307861755	0	21	0	0	77	0	19	1	0	0	30	0.04433296345736698	26	1	0	0	64	0.03395497158012509	0	21	0	0	77	0	21	1	0	0	72	0.040262124260664355	15
	0	21	0	0	77	0							9	2	0	0	83	0.11307028307861755	0	21	0	0	77	0	19	1	0	0	30	0.04433296345736698	25	1	0	0	65	0.0351347341323515	0	21	0	0	77	0	21	1	0	0	72	0.040262124260664355	15
	0	21	0	0	77	0							9	2	0	0	83	0.11307028307861755	0	21	0	0	77	0	19	1	0	0	30	0.04433296345736698	25	1	0	0	65	0.0351347341323515	0	21	0	0	77	0	20	1	0	0	73	0.041868055250844326	14
	0	21	0	0	77	0							8	1	0	0	85	0.08393829319024122	0	21	0	0	77	0	20	1	0	0	30	0.04248757100692264	25	1	0	0	65	0.0351347341323515	0	21	0	0	77	0	20	1	0	0	73	0.041868055250844326	14
	0	21	0	0	77	0							8	1	0	0	85	0.08393829319024122	0	21	0	0	77	0	22	1	0	0	30	0.03921268120981647	25	1	0	0	65	0.0351347341323515	0	21	0	0	77	0	20	1	0	0	73	0.041868055250844326	14
	0	21	0	0	77	0							8	1	0	0	85	0.08393829319024122	0	21	0	0	77	0	22	1	0	0	30	0.03921268120981647	25	1	0	0	65	0.0351347341323515	0	21	0	0	77	0	20	1	0	0	73	0.041868055250844326	13
	0	20	0	0	78	0							8	1	0	0	85	0.08393829319024122	0	20	0	0	78	0	23	1	0	0	30	0.037753956004613815	23	1	0	0	67	0.037753956004613815	0	20	0	0	78	0	20	1	0	0	73	0.041868055250844326	13
	0	19	0	0	79	0							7	1	0	0	86	0.09058813446804806	0	19	0	0	79	0	23	1	0	0	30	0.037753956004613815	23	1	0	0	67	0.037753956004613815	0	19	0	0	79	0	20	1	0	0	73	0.041868055250844326	13
	0	18	0	0	80	0							7	1	0	0	86	0.09058813446804806	0	18	0	0	80	0	24	1	0	0	30	0.036398065945422275	23	1	0	0	67	0.037753956004613815	0	18	0	0	80	0	20	1	0	0	73	0.041868055250844326	12
	0	18	0	0	80	0							7	1	0	0	86	0.09058813446804806	0	18	0	0	80	0	24	1	0	0	30	0.036398065945422275	23	1	0	0	67	0.037753956004613815	0	18	0	0	80	0	20	1	0	0	73	0.041868055250844326	12
	0	18	0	0	81	0							7	1	0	0	86	0.09058813446804806	0	18	0	0	81	0	24	1	0	0	30	0.036398065945422275	22	1	0	0	68	0.03921268120981647	0	18	0	0	81	0	20	1	0	0	73	0.041868055250844326	12
	0	18	0	0	81	0							7	1	0	0	86	0.09058813446804806	0	18	0	0	81	0	24	1	0	0	30	0.036398065945422275	23	0	0	0	68	0	0	18	0	0	81	0	19	1	0	0	74	0.04359279991097266	11
	0	18	0	0	81	0							7	1	0	0	86	0.09058813446804806	0	18	0	0	81	0	24	1	0	0	30	0.036398065945422275	23	0	0	0	68	0	0	18	0	0	81	0	18	1	0	0	75	0.04544560117713083	11
	0	18	0	0	81	0							7	1	0	0	86	0.09058813446804806	0	18	0	0	81	0	25	1	0	0	30	0.0351347341323515	22	0	0	0	69	0	0	18	0	0	81	0	17	1	0	0	76	0.047434460416704884	11
	0	18	0	0	81	0							7	1	0	0	86	0.09058813446804806	0	18	0	0	81	0	25	1	0	0	30	0.0351347341323515	22	0	0	0	69	0	0	18	0	0	81	0	17	1	0	0	76	0.047434460416704884	11
	0	19	0	0	81	0							7	1	0	0	86	0.09058813446804806	0	19	0	0	81	0	27	1	0	0	30	0.032850889122945204	21	0	0	0	70	0	0	19	0	0	81	0	17	1	0	0	76	0.047434460416704884	11
	0	18	0	0	82	0							7	1	0	0	86	0.09058813446804806	0	18	0	0	82	0	28	1	0	0	30	0.03181553954301365	21	0	0	0	70	0	0	18	0	0	82	0	16	1	0	0	77	0.04956413869442882	12
	0	18	0	0	82	0							8	1	0	0	86	0.08393829319024122	0	18	0	0	82	0	30	1	0	0	31	0.029927184884813256	21	0	0	0	70	0	0	18	0	0	82	0	16	1	0	0	77	0.04956413869442882	13
	0	19	0	0	82	0							8	1	0	0	86	0.08393829319024122	0	19	0	0	82	0	30	1	0	0	31	0.029927184884813256	21	0	0	0	70	0	0	19	0	0	82	0	16	1	0	0	77	0.04956413869442882	17
	0	18	0	0	83	0							9	1	0	0	86	0.07799859836475886	0	18	0	0	83	0	30	1	0	0	31	0.029927184884813256	21	0	0	0	70	0	0	18	0	0	83	0	16	1	0	0	77	0.04956413869442882	17
	0	18	0	0	83	0							9	1	0	0	87	0.07799859836475886	0	18	0	0	83	0	30	1	0	0	31	0.029927184884813256	21	0	0	0	70	0	0	18	0	0	83	0	16	1	0	0	77	0.04956413869442882	18
	0	18	0	0	83	0							9	1	0	0	87	0.07799859836475886	0	18	0	0	83	0	30	0	0	0	33	0	21	0	0	0	70	0	0	18	0	0	83	0	16	0	0	0	78	0	16
	0	18	0	0	83	0							11	1	0	0	87	0.06806102973745977	0	18	0	0	83	0	30	0	0	0	33	0	21	0	0	0	70	0	0	18	0	0	83	0	16	0	0	0	78	0	17
	0	18	0	0	83	0							11	1	0	0	87	0.06806102973745977	0	18	0	0	83	0	31	0	0	0	33	0	21	0	0	0	70	0	0	18	0	0	83	0	16	0	0	0	78	0	17
	0	18	0	0	83	0							12	1	0	0	87	0.06391146190846647	0	18	0	0	83	0	31	0	0	0	33	0	21	0	0	0	70	0	0	18	0	0	83	0	16	0	0	0	78	0	20
	0	18	0	0	83	0							13	1	0	0	87	0.06021022749095151	0	18	0	0	83	0	32	0	0	0	33	0	21	0	0	0	70	0	0	18	0	0	83	0	16	0	0	0	78	0	21
	0	18	0	0	83	0							13	1	0	0	87	0.06021022749095151	0	18	0	0	83	0	32	0	0	0	33	0	21	0	0	0	70	0	0	18	0	0	83	0	16	0	0	0	78	0	21
	0	18	0	0	83	0							14	1	0	0	87	0.05689474019042488	0	18	0	0	83	0	32	0	0	0	33	0	21	0	0	0	70	0	0	18	0	0	83	0	16	0	0	0	78	0	22
	0	19	0	0	83	0							14	1	0	0	87	0.05689474019042488	0	19	0	0	83	0	33	0	0	0	33	0	21	0	0	0	70	0	0	19	0	0	83	0	16	0	0	0	78	0	19
	0	19	0	0	83	0							15	1	0	0	87	0.053911678755103644	0	19	0	0	83	0	32	0	0	0	34	0	21	0	0	0	70	0	0	19	0	0	83	0	16	0	0	0	78	0	20
	0	19	0	0	83	0							14	1	0	0	89	0.05689474019042488	0	19	0	0	83	0	31	1	0	0	34	0.02906390242840178	20	0	0	0	71	0	0	19	0	0	83	0	16	0	0	0	78	0	22
	0	21	0	0	83	0							14	1	0	0	89	0.05689474019042488	0	21	0	0	83	0	31	2	0	0	34	0.05253045192997467	19	0	0	0	72	0	0	21	0	0	83	0	16	0	0	0	78	0	23
	0	21	0	0	83	0							13	2	0	0	89	0.0957677651517369	0	21	0	0	83	0	30	3	0	0	34	0.07305850870116463	19	0	0	0	72	0	0	21	0	0	83	0	16	0	0	0	78	0	25
	0	21	0	0	83	0							13	2	0	0	89	0.0957677651517369	0	21	0	0	83	0	30	3	0	0	34	0.07305850870116463	19	0	0	0	72	0	0	21	0	0	83	0	15	0	0	0	79	0	24
	0	21	0	0	84	0							14	2	0	0	89	0.09189526735238694	0	21	0	0	84	0	29	4	0	0	34	0.09004581917717126	19	0	0	0	72	0	0	21	0	0	84	0	15	0	0	0	79	0	25
	0	22	0	0	84	0							14	2	0	0	89	0.09189526735238694	0	22	0	0	84	0	30	3	0	0	35	0.07305850870116463	19	0	0	0	72	0	0	22	0	0	84	0	15	0	0	0	79	0	25
	0	20	0	0	86	0							13	3	0	0	89	0.11582359428980843	0	20	0	0	86	0	30	3	0	0	35	0.07305850870116463	19	0	0	0	72	0	0	20	0	0	86	0	15	0	0	0	79	0	26
	0	20	0	0	86	0							12	4	0	0	89	0.12756948806532664	0	20	0	0	86	0	30	3	0	0	35	0.07305850870116463	19	0	0	0	72	0	0	20	0	0	86	0	15	0	0	0	79	0	27
	0	20	0	0	86	0							12	4	0	0	89	0.12756948806532664	0	20	0	0	86	0	30	4	0	0	35	0.08825392170662	19	0	0	0	72	0	0	20	0	0	86	0	15	0	0	0	79	0	27
	0	20	0	0	86	0							12	5	0	0	89	0.1298509234119926	0	20	0	0	86	0	30	4	0	0	35	0.08825392170662	18	1	0	0	72	0.04634033009676558	0	20	0	0	86	0	15	0	0	0	79	0	27
	0	19	0	0	87	0							13	5	0	0	89	0.12989743388311695	0	19	0	0	87	0	30	4	0	0	35	0.08825392170662	18	1	0	0	72	0.04634033009676558	0	19	0	0	87	0	16	0	0	0	79	0	28
	0	19	0	0	87	0							13	6	0	0	89	0.1297460309432505	0	19	0	0	87	0	31	3	0	0	35	0.07141004873937772	18	1	0	0	72	0.04634033009676558	0	19	0	0	87	0	16	0	0	0	80	0	28
	0	19	0	0	87	0							14	7	0	0	89	0.1290031937485775	0	19	0	0	87	0	31	4	0	0	35	0.08651872747993233	18	1	0	0	72	0.04634033009676558	0	19	0	0	87	0	16	0	0	0	80	0	29
	0	19	0	0	87	0							15	6	0	0	89	0.130702222484303	0	19	0	0	87	0	32	3	0	0	35	0.06982851720691266	18	1	0	0	73	0.04634033009676558	0	19	0	0	87	0	15	0	0	0	81	0	29
	0	18	0	0	88	0							16	6	0	0	89	0.13042503203792544	0	18	0	0	88	0	33	4	0	0	35	0.08321351890110809	18	1	0	0	73	0.04634033009676558	0	18	0	0	88	0	15	0	0	0	81	0	28
	0	18	0	0	88	0							17	6	0	0	89	0.12978890038013963	0	18	0	0	88	0	34	4	0	0	35	0.0816405377251871	18	1	0	0	73	0.04634033009676558	0	18	0	0	88	0	15	0	0	0	81	0	28
	0	17	0	0	89	0							16	8	0	0	89	0.12957875509449338	0	17	0	0	89	0	34	4	0	0	36	0.0816405377251871	19	1	0	0	73	0.04433296345736698	0	17	0	0	89	0	15	0	0	0	81	0	28
	0	17	0	0	89	0							18	6	0	0	89	0.1288740559582341	0	17	0	0	89	0	35	4	0	0	36	0.080118456554072	19	1	0	0	73	0.04433296345736698	0	17	0	0	89	0	16	0	0	0	81	0	28
	0	17	0	0	89	0							19	4	0	0	90	0.11235940238559786	0	17	0	0	89	0	36	4	0	0	36	0.07864555675342674	19	1	0	0	73	0.04433296345736698	0	17	0	0	89	0	14	0	0	0	83	0	28
	0	17	0	0	89	0							20	4	0	0	90	0.10993780541147362	0	17	0	0	89	0	35	4	0	0	38	0.080118456554072	20	1	0	0	73	0.04248757100692264	0	17	0	0	89	0	14	0	0	0	83	0	29
	0	18	0	0	89	0							20	4	0	0	90	0.10993780541147362	0	18	0	0	89	0	36	3	0	0	38	0.06410572915336817	21	1	0	0	73	0.04078603045519876	0	18	0	0	89	0	14	0	0	0	83	0	29
	0	18	0	0	89	0							19	4	0	0	91	0.11235940238559786	0	18	0	0	89	0	38	2	0	0	38	0.04450368858770989	22	1	0	0	73	0.03921268120981647	0	18	0	0	89	0	14	0	0	0	83	0	29
	0	18	0	0	89	0							19	4	0	0	91	0.11235940238559786	0	18	0	0	89	0	39	2	0	0	38	0.04354901446609134	21	1	0	0	74	0.04078603045519876	0	18	0	0	89	0	14	0	0	0	83	0	29
	0	18	0	0	89	0							18	5	0	0	91	0.12378840250902624	0	18	0	0	89	0	39	2	0	0	39	0.04354901446609134	20	1	0	0	75	0.04248757100692264	0	18	0	0	89	0	14	0	0	0	83	0	29
	0	18	0	0	89	0							17	6	0	0	91	0.12978890038013963	0	18	0	0	89	0	40	1	0	0	39	0.02306409391807374	20	1	0	0	75	0.04248757100692264	0	18	0	0	89	0	14	0	0	0	83	0	29
	0	18	0	0	89	0							18	5	0	0	91	0.12378840250902624	0	18	0	0	89	0	40	2	0	0	39	0.042633717990726315	22	0	0	0	76	0	0	18	0	0	89	0	14	0	0	0	83	0	28
	0	18	0	0	89	0							17	6	0	0	91	0.12978890038013963	0	18	0	0	89	0	40	2	0	0	39	0.042633717990726315	23	0	0	0	76	0	0	18	0	0	89	0	14	0	0	0	83	0	28
	0	18	0	0	89	0							17	6	0	0	91	0.12978890038013963	0	18	0	0	89	0	41	2	0	0	39	0.041755466918282025	21	0	0	0	78	0	0	18	0	0	89	0	14	0	0	0	83	0	28
	0	18	0	0	89	0							18	5	0	0	91	0.12378840250902624	0	18	0	0	89	0	42	2	0	0	39	0.04091210408643777	21	1	0	0	78	0.04078603045519876	0	18	0	0	89	0	14	0	0	0	83	0	28
	0	18	0	0	89	0							19	5	0	0	91	0.12195629101876732	0	18	0	0	89	0	42	2	0	0	39	0.04091210408643777	20	1	0	0	79	0.04248757100692264	0	18	0	0	89	0	14	0	0	0	83	0	28
	0	17	0	0	90	0							19	5	0	0	91	0.12195629101876732	0	17	0	0	90	0	42	2	0	0	39	0.04091210408643777	20	1	0	0	79	0.04248757100692264	0	17	0	0	90	0	14	0	0	0	83	0	28
	0	17	0	0	90	0							18	6	0	0	91	0.1288740559582341	0	17	0	0	90	0	42	3	0	0	39	0.05701921964382557	19	2	0	0	79	0.0752849693727911	0	17	0	0	90	0	13	1	0	0	83	0.056685314635943417	28
	0	17	0	0	90	0							19	5	0	0	91	0.12195629101876732	0	17	0	0	90	0	42	3	0	0	39	0.05701921964382557	21	2	0	0	79	0.07032606137131864	0	17	0	0	90	0	12	1	0	0	84	0.05911089694698888	28
	0	17	0	0	90	0							20	4	0	0	91	0.10993780541147362	0	17	0	0	90	0	44	3	0	0	39	0.05498081629630983	21	2	0	0	80	0.07032606137131864	0	17	0	0	90	0	12	1	0	0	84	0.05911089694698888	28
	0	17	0	0	90	0							21	4	0	0	91	0.1075514748369483	0	17	0	0	90	0	44	3	0	0	39	0.05498081629630983	21	2	0	0	80	0.07032606137131864	0	17	0	0	90	0	12	1	0	0	84	0.05911089694698888	28
	0	16	0	0	91	0							21	4	0	0	91	0.1075514748369483	0	16	0	0	91	0	43	2	0	0	41	0.04010163198372777	20	2	0	0	82	0.07273072601586948	0	16	0	0	91	0	12	1	0	0	84	0.05911089694698888	28
	0	17	0	0	91	0							21	4	0	0	91	0.1075514748369483	0	17	0	0	91	0	42	2	0	0	42	0.04091210408643777	21	2	0	0	82	0.07032606137131864	0	17	0	0	91	0	12	1	0	0	84	0.05911089694698888	28
	0	17	0	0	91	0							21	4	0	0	91	0.1075514748369483	0	17	0	0	91	0	43	3	0	0	43	0.05598211149278266	19	4	0	0	82	0.11084606817647785	0	17	0	0	91	0	13	1	0	0	84	0.056685314635943417	28
	0	17	0	0	91	0							21	4	0	0	91	0.1075514748369483	0	17	0	0	91	0	44	2	0	0	43	0.03932219881705542	19	5	0	0	82	0.11997904309045508	0	17	0	0	91	0	13	0	0	0	85	0	28
	0	17	0	0	91	0							22	4	0	0	91	0.105212253337919	0	17	0	0	91	0	44	2	0	0	43	0.03932219881705542	18	4	0	0	84	0.11307028307861755	0	17	0	0	91	0	13	0	0	0	85	0	28
	0	17	0	0	91	0							23	3	0	0	91	0.08738973000471392	0	17	0	0	91	0	43	2	0	0	44	0.04010163198372777	19	3	0	0	84	0.0965776293382598	0	17	0	0	91	0	13	0	0	0	85	0	28
	0	17	0	0	91	0							22	4	0	0	91	0.105212253337919	0	17	0	0	91	0	42	2	0	0	45	0.04091210408643777	19	3	0	0	84	0.0965776293382598	0	17	0	0	91	0	13	0	0	0	85	0	28
	0	17	0	0	91	0							22	4	0	0	91	0.105212253337919	0	17	0	0	91	0	43	2	0	0	45	0.04010163198372777	19	3	0	0	84	0.0965776293382598	0	17	0	0	91	0	13	0	0	0	85	0	28
	0	17	0	0	91	0							23	3	0	0	91	0.08738973000471392	0	17	0	0	91	0	44	2	0	0	45	0.03932219881705542	20	3	0	0	84	0.09398792789128087	0	17	0	0	91	0	14	0	0	0	85	0	28
	0	18	0	0	91	0							23	3	0	0	91	0.08738973000471392	0	18	0	0	91	0	44	1	0	0	47	0.02112275454995739	19	5	0	0	85	0.11997904309045508	0	18	0	0	91	0	15	0	0	0	85	0	28
	0	17	0	0	92	0							23	3	0	0	91	0.08738973000471392	0	17	0	0	92	0	44	1	0	0	48	0.02112275454995739	17	7	0	0	85	0.12776646457289856	0	17	0	0	92	0	15	0	0	0	85	0	28
	0	17	0	0	92	0							22	4	0	0	91	0.105212253337919	0	17	0	0	92	0	45	1	0	0	48	0.020687241609812716	18	5	0	0	86	0.12154826963368415	0	17	0	0	92	0	15	0	0	0	85	0	28
	0	18	0	0	92	0							22	3	0	0	92	0.0897785476717731	0	18	0	0	92	0	45	1	0	0	49	0.020687241609812716	17	6	0	0	86	0.12674231966967436	0	18	0	0	92	0	15	0	0	0	85	0	28
	0	19	0	0	92	0							20	3	0	0	94	0.09488398104141771	0	19	0	0	92	0	45	1	0	0	49	0.020687241609812716	19	5	0	0	86	0.11997904309045508	0	19	0	0	92	0	15	0	0	0	85	0	28
	0	19	0	0	92	0							19	3	0	0	95	0.09760422890692029	0	19	0	0	92	0	46	0	0	0	49	0	19	5	0	0	86	0.11997904309045508	0	19	0	0	92	0	16	0	0	0	85	0	28
	0	18	0	0	93	0							19	3	0	0	95	0.09760422890692029	0	18	0	0	93	0	46	0	0	0	49	0	19	4	0	0	87	0.11084606817647785	0	18	0	0	93	0	15	1	0	0	85	0.051832291801318514	28
	0	19	0	0	93	0							18	4	0	0	95	0.11479929287846682	0	19	0	0	93	0	47	0	0	0	49	0	21	3	0	0	87	0.09148902977704423	0	19	0	0	93	0	15	1	0	0	85	0.051832291801318514	28
	0	19	0	0	94	0							17	4	0	0	96	0.11723353066027174	0	19	0	0	94	0	49	0	0	0	49	0	22	3	0	0	87	0.08908404404973357	0	19	0	0	94	0	16	1	0	0	85	0.04956413869442882	28
	0	20	0	0	94	0							17	4	0	0	96	0.11723353066027174	0	20	0	0	94	0	49	0	0	0	49	0	22	3	0	0	87	0.08908404404973357	0	20	0	0	94	0	16	1	0	0	85	0.04956413869442882	28
	0	20	0	0	94	0							17	4	0	0	96	0.11723353066027174	0	20	0	0	94	0	48	0	0	0	51	0	23	3	0	0	87	0.08677358678155105	0	20	0	0	94	0	16	1	0	0	85	0.04956413869442882	28
	0	20	0	0	94	0							17	4	0	0	96	0.11723353066027174	0	20	0	0	94	0	49	0	0	0	51	0	23	4	0	0	87	0.10199262085804076	0	20	0	0	94	0	16	1	0	0	85	0.04956413869442882	28
	0	20	0	0	94	0							18	3	0	0	96	0.10043515654120928	0	20	0	0	94	0	49	0	0	0	51	0	23	3	0	0	88	0.08677358678155105	0	20	0	0	94	0	15	1	0	0	86	0.051832291801318514	28
	0	20	0	0	94	0							17	3	0	0	97	0.10337180810103189	0	20	0	0	94	0	49	0	0	0	51	0	23	3	0	0	88	0.08677358678155105	0	20	0	0	94	0	15	2	0	0	86	0.08205929173040563	28
	0	20	0	0	94	0							17	3	0	0	97	0.10337180810103189	0	20	0	0	94	0	51	0	0	0	51	0	23	3	0	0	88	0.08677358678155105	0	20	0	0	94	0	15	2	0	0	86	0.08205929173040563	28
	0	20	0	0	95	0							17	3	0	0	97	0.10337180810103189	0	20	0	0	95	0	51	0	0	0	51	0	23	3	0	0	88	0.08677358678155105	0	20	0	0	95	0	15	2	0	0	86	0.08205929173040563	28
	0	21	0	0	95	0							17	3	0	0	97	0.10337180810103189	0	21	0	0	95	0	53	0	0	0	51	0	23	4	0	0	88	0.10199262085804076	0	21	0	0	95	0	15	2	0	0	86	0.08205929173040563	28
	0	21	0	0	95	0							17	3	0	0	97	0.10337180810103189	0	21	0	0	95	0	54	0	0	0	51	0	24	4	0	0	88	0.0998657065285997	0	21	0	0	95	0	15	2	0	0	86	0.08205929173040563	28
	0	21	0	0	95	0							17	3	0	0	97	0.10337180810103189	0	21	0	0	95	0	54	0	0	0	51	0	26	4	0	0	88	0.0957677651517369	0	21	0	0	95	0	16	2	0	0	86	0.07981136005824113	28
	0	23	0	0	95	0							17	3	0	0	97	0.10337180810103189	0	23	0	0	95	0	54	0	0	0	51	0	26	4	0	0	88	0.0957677651517369	0	23	0	0	95	0	17	2	0	0	86	0.0775005567399518	28
	0	23	0	0	95	0							17	3	0	0	97	0.10337180810103189	0	23	0	0	95	0	54	0	0	0	52	0	28	4	0	0	88	0.09189526735238694	0	23	0	0	95	0	18	2	0	0	86	0.07519376808368572	27
	0	23	0	0	95	0							18	2	0	0	97	0.07864555675342674	0	23	0	0	95	0	53	0	0	0	53	0	30	4	0	0	88	0.08825392170662	0	23	0	0	95	0	18	2	0	0	86	0.07519376808368572	27
	0	23	0	0	95	0							18	2	0	0	97	0.07864555675342674	0	23	0	0	95	0	54	0	0	0	54	0	30	4	0	0	88	0.08825392170662	0	23	0	0	95	0	19	2	0	0	86	0.07293080949969351	27
	0	23	0	0	95	0							17	2	0	0	98	0.0816405377251871	0	23	0	0	95	0	52	0	0	0	56	0	30	5	0	0	88	0.1002124438317772	0	23	0	0	95	0	20	2	0	0	86	0.07073489289383364	27
	0	23	0	0	95	0							17	2	0	0	98	0.0816405377251871	0	23	0	0	95	0	53	0	0	0	56	0	30	4	0	0	89	0.08825392170662	0	23	0	0	95	0	22	2	0	0	86	0.06658904516914228	27
	0	23	0	0	95	0							17	2	0	0	98	0.0816405377251871	0	23	0	0	95	0	51	1	0	0	57	0.01840880600188177	31	3	0	0	89	0.07141004873937772	0	23	0	0	95	0	23	1	0	0	86	0.03736923276516721	27
	0	23	0	0	95	0							17	2	0	0	98	0.0816405377251871	0	23	0	0	95	0	53	1	0	0	57	0.017756622346867233	32	3	0	0	89	0.06982851720691266	0	23	0	0	95	0	24	1	0	0	86	0.036064590907270204	27
	0	22	0	0	96	0							17	2	0	0	98	0.0816405377251871	0	22	0	0	96	0	52	1	0	0	58	0.01807684949014572	30	3	0	0	91	0.07305850870116463	0	22	0	0	96	0	25	2	0	0	86	0.06102646140819057	27
	0	22	0	0	96	0							18	1	0	0	98	0.04654147849675194	0	22	0	0	96	0	50	2	0	0	59	0.035209147565100636	31	2	0	0	91	0.05253045192997467	0	22	0	0	96	0	26	2	0	0	87	0.05934167942858389	27
	0	22	0	0	96	0							18	1	0	0	98	0.04654147849675194	0	22	0	0	96	0	51	1	0	0	59	0.01840880600188177	31	2	0	0	91	0.05253045192997467	0	22	0	0	96	0	26	2	0	0	87	0.05934167942858389	27
	0	22	0	0	96	0							18	1	0	0	98	0.04654147849675194	0	22	0	0	96	0	53	1	0	0	59	0.017756622346867233	30	3	0	0	91	0.07305850870116463	0	22	0	0	96	0	27	2	0	0	87	0.057736159481599617	27
	0	23	0	0	97	0							18	1	0	0	98	0.04654147849675194	0	23	0	0	97	0	53	1	0	0	59	0.017756622346867233	31	4	0	0	91	0.08651872747993233	0	23	0	0	97	0	27	2	0	0	87	0.057736159481599617	27
	0	22	0	0	98	0							18	1	0	0	98	0.04654147849675194	0	22	0	0	98	0	53	1	0	0	59	0.017756622346867233	31	4	0	0	91	0.08651872747993233	0	22	0	0	98	0	27	2	0	0	87	0.057736159481599617	27
	0	22	0	0	98	0							17	1	0	0	99	0.048769943645092226	0	22	0	0	98	0	51	2	0	0	60	0.034605016324144526	30	5	0	0	91	0.1002124438317772	0	22	0	0	98	0	27	3	0	0	87	0.07694704299392952	27
	0	22	0	0	99	0							17	1	0	0	99	0.048769943645092226	0	22	0	0	99	0	51	2	0	0	60	0.034605016324144526	30	4	0	0	92	0.08825392170662	0	22	0	0	99	0	28	3	0	0	87	0.0752295050718155	27
	0	22	0	0	99	0							17	1	0	0	99	0.048769943645092226	0	22	0	0	99	0	51	2	0	0	61	0.034605016324144526	27	4	0	0	95	0.09380265901144647	0	22	0	0	99	0	28	3	0	0	87	0.0752295050718155	27
	0	21	0	0	100	0							17	1	0	0	99	0.048769943645092226	0	21	0	0	100	0	51	1	0	0	62	0.01840880600188177	27	4	0	0	95	0.09380265901144647	0	21	0	0	100	0	29	3	0	0	87	0.07356941708542894	27
	0	23	0	0	100	0							17	1	0	0	99	0.048769943645092226	0	23	0	0	100	0	51	1	0	0	62	0.01840880600188177	27	4	0	0	95	0.09380265901144647	0	23	0	0	100	0	28	3	0	0	88	0.0752295050718155	27
	0	23	0	0	100	0							17	0	0	0	100	0	0	23	0	0	100	0	51	1	0	0	62	0.01840880600188177	26	4	0	0	96	0.0957677651517369	0	23	0	0	100	0	31	2	0	0	88	0.0520288746166903	27
	0	24	0	0	100	0							16	0	0	0	101	0	0	24	0	0	100	0	50	1	0	0	63	0.01875314619054551	26	4	0	0	96	0.0957677651517369	0	24	0	0	100	0	35	1	0	0	88	0.02595723272290172	27
	0	25	0	0	100	0							16	0	0	0	101	0	0	25	0	0	100	0	49	0	0	0	65	0	25	4	0	0	97	0.0977895151295145	0	25	0	0	100	0	36	1	0	0	88	0.02530751384886937	27
	0	26	0	0	100	0							16	0	0	0	101	0	0	26	0	0	100	0	47	2	0	0	65	0.03715354492310049	25	4	0	0	97	0.0977895151295145	0	26	0	0	100	0	36	1	0	0	88	0.02530751384886937	26
	0	27	0	0	100	0							16	0	0	0	101	0	0	27	0	0	100	0	46	2	0	0	66	0.03784969643061631	25	4	0	0	97	0.0977895151295145	0	27	0	0	100	0	38	1	0	0	89	0.024099790991883793	26
	0	27	0	0	100	0							16	0	0	0	101	0	0	27	0	0	100	0	46	2	0	0	66	0.03784969643061631	26	3	0	0	97	0.0803935488715745	0	27	0	0	100	0	36	2	0	0	90	0.04622577003455414	26
	0	27	0	0	100	0							16	0	0	0	101	0	0	27	0	0	100	0	46	2	0	0	67	0.03784969643061631	26	3	0	0	97	0.0803935488715745	0	27	0	0	100	0	35	2	0	0	91	0.04728589611789452	26
	0	27	0	0	100	0							16	0	0	0	101	0	0	27	0	0	100	0	43	2	0	0	70	0.04010163198372777	26	3	0	0	97	0.0803935488715745	0	27	0	0	100	0	36	1	0	0	91	0.02530751384886937	26
	0	27	0	0	100	0							16	0	0	0	101	0	0	27	0	0	100	0	43	2	0	0	70	0.04010163198372777	26	3	0	0	97	0.0803935488715745	0	27	0	0	100	0	38	0	0	0	92	0	26
	0	27	0	0	100	0							16	0	0	0	101	0	0	27	0	0	100	0	42	2	0	0	71	0.04091210408643777	26	3	0	0	97	0.0803935488715745	0	27	0	0	100	0	37	1	0	0	92	0.024689089149575592	26
	0	28	0	0	100	0							16	0	0	0	101	0	0	28	0	0	100	0	40	3	0	0	72	0.059208369057385205	26	3	0	0	97	0.0803935488715745	0	28	0	0	100	0	36	1	0	0	93	0.02530751384886937	26
	0	28	0	0	100	0							16	0	0	0	101	0	0	28	0	0	100	0	40	3	0	0	72	0.059208369057385205	26	3	0	0	97	0.0803935488715745	0	28	0	0	100	0	36	1	0	0	94	0.02530751384886937	25
	0	29	0	0	100	0							16	0	0	0	101	0	0	29	0	0	100	0	40	3	0	0	72	0.059208369057385205	26	3	0	0	97	0.0803935488715745	0	29	0	0	100	0	35	1	0	0	95	0.02595723272290172	24
	0	31	0	0	100	0							16	0	0	0	101	0	0	31	0	0	100	0	40	3	0	0	72	0.059208369057385205	26	3	0	0	97	0.0803935488715745	0	31	0	0	100	0	36	1	0	0	95	0.02530751384886937	22
	0	31	0	0	100	0							16	0	0	0	101	0	0	31	0	0	100	0	40	3	0	0	72	0.059208369057385205	27	1	0	0	98	0.032850889122945204	0	31	0	0	100	0	35	1	0	0	96	0.02595723272290172	21
	0	32	0	0	100	0							16	0	0	0	101	0	0	32	0	0	100	0	39	3	0	0	73	0.060364453536033265	25	1	0	0	100	0.0351347341323515	0	32	0	0	100	0	33	1	0	0	98	0.027360315069712066	21
	0	33	0	0	100	0							16	0	0	0	101	0	0	33	0	0	100	0	37	3	0	0	75	0.06281071249807482	23	1	0	0	102	0.037753956004613815	0	33	0	0	100	0	34	1	0	0	98	0.026640626643642057	21
	0	33	0	0	100	0							16	0	0	0	101	0	0	33	0	0	100	0	38	2	0	0	75	0.04450368858770989	23	1	0	0	102	0.037753956004613815	0	33	0	0	100	0	33	1	0	0	100	0.027360315069712066	21
	0	31	0	0	102	0							16	0	0	0	101	0	0	31	0	0	102	0	37	2	0	0	76	0.0455002647670401	22	1	0	0	103	0.03921268120981647	0	31	0	0	102	0	34	1	0	0	100	0.026640626643642057	21
	0	31	0	0	102	0							16	0	0	0	101	0	0	31	0	0	102	0	37	2	0	0	76	0.0455002647670401	22	1	0	0	103	0.03921268120981647	0	31	0	0	102	0	34	1	0	0	100	0.026640626643642057	21
	0	31	0	0	102	0							15	1	0	0	101	0.053911678755103644	0	31	0	0	102	0	37	2	0	0	76	0.0455002647670401	22	1	0	0	103	0.03921268120981647	0	31	0	0	102	0	35	2	0	0	100	0.04728589611789452	21
	0	31	0	0	102	0							15	1	0	0	101	0.053911678755103644	0	31	0	0	102	0	35	2	0	0	78	0.047630297264905794	22	1	0	0	103	0.03921268120981647	0	31	0	0	102	0	35	2	0	0	100	0.04728589611789452	21
	0	31	0	0	102	0							15	1	0	0	101	0.053911678755103644	0	31	0	0	102	0	35	2	0	0	78	0.047630297264905794	22	1	0	0	103	0.03921268120981647	0	31	0	0	102	0	35	2	0	0	100	0.04728589611789452	21
	0	30	0	0	103	0							14	1	0	0	102	0.05689474019042488	0	30	0	0	103	0	34	2	0	0	79	0.048769943645092226	22	1	0	0	103	0.03921268120981647	0	30	0	0	103	0	33	2	0	0	102	0.04955076418431981	21
	0	30	0	0	104	0							13	1	0	0	103	0.06021022749095151	0	30	0	0	104	0	34	2	0	0	79	0.048769943645092226	21	1	0	0	104	0.04078603045519876	0	30	0	0	104	0	33	2	0	0	102	0.04955076418431981	21
	0	30	0	0	104	0							13	1	0	0	103	0.06021022749095151	0	30	0	0	104	0	34	2	0	0	79	0.048769943645092226	21	1	0	0	104	0.04078603045519876	0	30	0	0	104	0	33	2	0	0	102	0.04955076418431981	20
	0	30	0	0	104	0							13	1	0	0	103	0.06021022749095151	0	30	0	0	104	0	33	2	0	0	80	0.04996392072663769	21	1	0	0	104	0.04078603045519876	0	30	0	0	104	0	33	2	0	0	102	0.04955076418431981	20
	0	29	0	0	105	0							10	1	0	0	106	0.07273072601586948	0	29	0	0	105	0	32	3	0	0	80	0.06982851720691266	21	1	0	0	104	0.04078603045519876	0	29	0	0	105	0	33	2	0	0	102	0.04955076418431981	20
	0	29	0	0	105	0							10	1	0	0	106	0.07273072601586948	0	29	0	0	105	0	31	3	0	0	81	0.07141004873937772	21	1	0	0	104	0.04078603045519876	0	29	0	0	105	0	30	3	0	0	104	0.07196636455127124	19
	0	29	0	0	105	0							10	1	0	0	106	0.07273072601586948	0	29	0	0	105	0	30	2	0	0	83	0.053911678755103644	21	1	0	0	104	0.04078603045519876	0	29	0	0	105	0	29	3	0	0	105	0.07356941708542894	19
	0	29	0	0	105	0							9	1	0	0	107	0.07799859836475886	0	29	0	0	105	0	29	2	0	0	84	0.05536465009432696	21	1	0	0	104	0.04078603045519876	0	29	0	0	105	0	29	3	0	0	105	0.07356941708542894	19
	0	29	0	0	105	0							9	1	0	0	107	0.07799859836475886	0	29	0	0	105	0	29	1	0	0	85	0.03084278491041755	21	1	0	0	104	0.04078603045519876	0	29	0	0	105	0	28	3	0	0	106	0.0752295050718155	19
	0	29	0	0	105	0							9	1	0	0	107	0.07799859836475886	0	29	0	0	105	0	29	1	0	0	85	0.03084278491041755	21	1	0	0	104	0.04078603045519876	0	29	0	0	105	0	29	3	0	0	106	0.07356941708542894	19
	0	29	0	0	105	0							9	1	0	0	107	0.07799859836475886	0	29	0	0	105	0	28	1	0	0	86	0.03181553954301365	21	1	0	0	104	0.04078603045519876	0	29	0	0	105	0	29	4	0	0	106	0.08816894923068781	18
	0	29	0	0	105	0							9	1	0	0	107	0.07799859836475886	0	29	0	0	105	0	28	1	0	0	86	0.03181553954301365	21	1	0	0	104	0.04078603045519876	0	29	0	0	105	0	29	4	0	0	106	0.08816894923068781	18
	0	29	0	0	105	0							9	1	0	0	107	0.07799859836475886	0	29	0	0	105	0	28	1	0	0	86	0.03181553954301365	21	1	0	0	104	0.04078603045519876	0	29	0	0	105	0	29	4	0	0	106	0.08816894923068781	18
	0	28	0	0	106	0							9	1	0	0	107	0.07799859836475886	0	28	0	0	106	0	27	1	0	0	87	0.032850889122945204	21	1	0	0	104	0.04078603045519876	0	28	0	0	106	0	29	4	0	0	106	0.08816894923068781	18
	0	28	0	0	106	0							9	1	0	0	107	0.07799859836475886	0	28	0	0	106	0	27	1	0	0	87	0.032850889122945204	21	1	0	0	104	0.04078603045519876	0	28	0	0	106	0	28	4	0	0	107	0.08982173890525734	18
	0	29	0	0	106	0							9	1	0	0	107	0.07799859836475886	0	29	0	0	106	0	27	1	0	0	87	0.032850889122945204	21	1	0	0	104	0.04078603045519876	0	29	0	0	106	0	30	2	0	0	107	0.05335626934962251	18
	0	29	0	0	106	0							9	0	0	0	108	0	0	29	0	0	106	0	27	1	0	0	87	0.032850889122945204	21	1	0	0	104	0.04078603045519876	0	29	0	0	106	0	30	2	0	0	107	0.05335626934962251	18
	0	29	0	0	106	0							9	0	0	0	108	0	0	29	0	0	106	0	27	1	0	0	87	0.032850889122945204	20	1	0	0	105	0.04248757100692264	0	29	0	0	106	0	29	2	0	0	108	0.054747387424581344	18
	0	29	0	0	106	0							9	0	0	0	108	0	0	29	0	0	106	0	27	1	0	0	87	0.032850889122945204	20	1	0	0	105	0.04248757100692264	0	29	0	0	106	0	30	2	0	0	108	0.05335626934962251	18
	0	29	0	0	106	0							9	0	0	0	108	0	0	29	0	0	106	0	27	1	0	0	87	0.032850889122945204	19	1	0	0	106	0.04433296345736698	0	29	0	0	106	0	29	2	0	0	109	0.054747387424581344	18
	0	28	0	0	107	0							9	0	0	0	108	0	0	28	0	0	107	0	27	1	0	0	87	0.032850889122945204	19	1	0	0	106	0.04433296345736698	0	28	0	0	107	0	29	2	0	0	109	0.054747387424581344	18
	0	28	0	0	107	0							9	0	0	0	108	0	0	28	0	0	107	0	27	1	0	0	87	0.032850889122945204	18	1	0	0	107	0.04634033009676558	0	28	0	0	107	0	28	2	0	0	110	0.056206044507490144	18
	0	28	0	0	107	0							8	0	0	0	109	0	0	28	0	0	107	0	27	1	0	0	87	0.032850889122945204	17	1	0	0	108	0.0485306770298924	0	28	0	0	107	0	29	1	0	0	110	0.030664461921086232	18
	0	28	0	0	107	0							8	0	0	0	109	0	0	28	0	0	107	0	27	1	0	0	87	0.032850889122945204	17	1	0	0	108	0.0485306770298924	0	28	0	0	107	0	28	1	0	0	111	0.03161548292897239	18
	0	28	0	0	107	0							8	0	0	0	109	0	0	28	0	0	107	0	27	1	0	0	87	0.032850889122945204	17	1	0	0	108	0.0485306770298924	0	28	0	0	107	0	28	1	0	0	111	0.03161548292897239	18
	0	28	0	0	107	0							8	0	0	0	109	0	0	28	0	0	107	0	27	1	0	0	87	0.032850889122945204	17	1	0	0	108	0.0485306770298924	0	28	0	0	107	0	28	1	0	0	111	0.03161548292897239	17
	0	27	0	0	108	0							8	0	0	0	109	0	0	27	0	0	108	0	25	1	0	0	89	0.0351347341323515	17	1	0	0	108	0.0485306770298924	0	27	0	0	108	0	28	1	0	0	111	0.03161548292897239	16
	0	26	0	0	109	0							8	0	0	0	109	0	0	26	0	0	109	0	25	1	0	0	89	0.0351347341323515	17	1	0	0	108	0.0485306770298924	0	26	0	0	109	0	28	1	0	0	111	0.03161548292897239	16
	0	26	0	0	109	0							8	0	0	0	109	0	0	26	0	0	109	0	26	0	0	0	89	0	17	1	0	0	108	0.0485306770298924	0	26	0	0	109	0	28	1	0	0	111	0.03161548292897239	16
	0	26	0	0	109	0							8	0	0	0	109	0	0	26	0	0	109	0	25	0	0	0	90	0	17	1	0	0	108	0.0485306770298924	0	26	0	0	109	0	28	1	0	0	111	0.03161548292897239	17
	0	26	0	0	109	0							8	0	0	0	109	0	0	26	0	0	109	0	24	0	0	0	91	0	16	1	0	0	109	0.05092835933629167	0	26	0	0	109	0	28	1	0	0	111	0.03161548292897239	17
	0	26	0	0	109	0							8	0	0	0	109	0	0	26	0	0	109	0	24	0	0	0	91	0	16	1	0	0	109	0.05092835933629167	0	26	0	0	109	0	28	1	0	0	111	0.03161548292897239	18
	0	26	0	0	109	0							8	0	0	0	109	0	0	26	0	0	109	0	24	0	0	0	91	0	16	1	0	0	109	0.05092835933629167	0	26	0	0	109	0	28	1	0	0	111	0.03161548292897239	17
	0	26	0	0	109	0							9	0	0	0	109	0	0	26	0	0	109	0	23	0	0	0	92	0	15	1	0	0	110	0.05356155387537001	0	26	0	0	109	0	27	1	0	0	112	0.03262540068367669	17
	0	26	0	0	109	0							8	0	0	0	110	0	0	26	0	0	109	0	23	0	0	0	92	0	15	1	0	0	110	0.05356155387537001	0	26	0	0	109	0	27	1	0	0	112	0.03262540068367669	19
	0	26	0	0	109	0							9	0	0	0	110	0	0	26	0	0	109	0	23	0	0	0	92	0	15	1	0	0	110	0.05356155387537001	0	26	0	0	109	0	27	1	0	0	112	0.03262540068367669	20
	0	26	0	0	109	0							9	0	0	0	110	0	0	26	0	0	109	0	22	0	0	0	93	0	14	1	0	0	111	0.056462650812659644	0	26	0	0	109	0	27	1	0	0	112	0.03262540068367669	20
	0	25	0	0	110	0							10	0	0	0	110	0	0	25	0	0	110	0	22	0	0	0	93	0	14	1	0	0	111	0.056462650812659644	0	25	0	0	110	0	26	1	0	0	113	0.033699527428406685	24
	0	25	0	0	110	0							10	0	0	0	110	0	0	25	0	0	110	0	22	0	0	0	93	0	14	1	0	0	111	0.056462650812659644	0	25	0	0	110	0	26	1	0	0	113	0.033699527428406685	25
	0	25	0	0	110	0							10	0	0	0	110	0	0	25	0	0	110	0	22	0	0	0	93	0	14	1	0	0	111	0.056462650812659644	0	25	0	0	110	0	26	1	0	0	113	0.033699527428406685	25
	0	25	0	0	110	0							10	0	0	0	110	0	0	25	0	0	110	0	22	0	0	0	93	0	14	1	0	0	111	0.056462650812659644	0	25	0	0	110	0	25	1	0	0	114	0.034843751857060755	24
	0	25	0	0	110	0							10	0	0	0	110	0	0	25	0	0	110	0	22	0	0	0	93	0	13	2	0	0	111	0.09416286174860886	0	25	0	0	110	0	24	1	0	0	115	0.036064590907270204	25
	0	25	0	0	110	0							10	0	0	0	110	0	0	25	0	0	110	0	22	0	0	0	93	0	13	2	0	0	111	0.09416286174860886	0	25	0	0	110	0	24	1	0	0	115	0.036064590907270204	25
	0	26	0	0	110	0							11	0	0	0	110	0	0	26	0	0	110	0	22	0	0	0	93	0	13	2	0	0	111	0.09416286174860886	0	26	0	0	110	0	24	1	0	0	115	0.036064590907270204	27
	0	27	0	0	110	0							11	0	0	0	110	0	0	27	0	0	110	0	21	0	0	0	94	0	13	2	0	0	111	0.09416286174860886	0	27	0	0	110	0	24	1	0	0	115	0.036064590907270204	29
	0	27	0	0	110	0							12	0	0	0	110	0	0	27	0	0	110	0	21	0	0	0	94	0	13	2	0	0	111	0.09416286174860886	0	27	0	0	110	0	24	1	0	0	115	0.036064590907270204	30
	0	27	0	0	110	0							12	0	0	0	110	0	0	27	0	0	110	0	21	0	0	0	94	0	13	2	0	0	111	0.09416286174860886	0	27	0	0	110	0	24	1	0	0	115	0.036064590907270204	30
	0	27	0	0	110	0							12	0	0	0	110	0	0	27	0	0	110	0	20	0	0	0	95	0	13	2	0	0	111	0.09416286174860886	0	27	0	0	110	0	24	1	0	0	115	0.036064590907270204	30
	0	27	0	0	110	0							12	0	0	0	110	0	0	27	0	0	110	0	20	0	0	0	95	0	13	2	0	0	111	0.09416286174860886	0	27	0	0	110	0	24	1	0	0	115	0.036064590907270204	30
	0	28	0	0	110	0							11	1	0	0	110	0.06806102973745977	0	28	0	0	110	0	20	0	0	0	95	0	13	2	0	0	111	0.09416286174860886	0	28	0	0	110	0	24	1	0	0	115	0.036064590907270204	31
	0	28	0	0	110	0							13	1	0	0	110	0.06021022749095151	0	28	0	0	110	0	19	1	0	0	95	0.04433296345736698	13	2	0	0	111	0.09416286174860886	0	28	0	0	110	0	24	1	0	0	115	0.036064590907270204	32
	0	30	0	0	110	0							13	1	0	0	110	0.06021022749095151	0	30	0	0	110	0	19	0	0	0	96	0	13	2	0	0	111	0.09416286174860886	0	30	0	0	110	0	24	1	0	0	115	0.036064590907270204	32
	0	30	0	0	110	0							14	1	0	0	110	0.05689474019042488	0	30	0	0	110	0	19	0	0	0	96	0	13	2	0	0	111	0.09416286174860886	0	30	0	0	110	0	24	1	0	0	115	0.036064590907270204	33
	0	30	0	0	110	0							15	1	0	0	110	0.053911678755103644	0	30	0	0	110	0	19	0	0	0	96	0	13	2	0	0	111	0.09416286174860886	0	30	0	0	110	0	24	1	0	0	115	0.036064590907270204	34
	0	29	0	0	111	0							15	1	0	0	110	0.053911678755103644	0	29	0	0	111	0	19	0	0	0	96	0	13	3	0	0	111	0.11309262022788613	0	29	0	0	111	0	24	1	0	0	115	0.036064590907270204	33
	0	29	0	0	112	0							15	2	0	0	110	0.08825392170662	0	29	0	0	112	0	19	0	0	0	96	0	13	3	0	0	111	0.11309262022788613	0	29	0	0	112	0	25	1	0	0	115	0.034843751857060755	34
	0	29	0	0	112	0							16	2	0	0	110	0.08483906162393463	0	29	0	0	112	0	19	0	0	0	96	0	13	3	0	0	111	0.11309262022788613	0	29	0	0	112	0	25	1	0	0	115	0.034843751857060755	35
	0	29	0	0	112	0							16	2	0	0	110	0.08483906162393463	0	29	0	0	112	0	19	0	0	0	96	0	13	3	0	0	111	0.11309262022788613	0	29	0	0	112	0	24	1	0	0	116	0.036064590907270204	36
	0	29	0	0	112	0							16	2	0	0	110	0.08483906162393463	0	29	0	0	112	0	19	0	0	0	96	0	13	3	0	0	111	0.11309262022788613	0	29	0	0	112	0	24	1	0	0	116	0.036064590907270204	37
	0	30	0	0	112	0							17	2	0	0	110	0.0816405377251871	0	30	0	0	112	0	19	0	0	0	96	0	14	2	0	0	112	0.09058813446804806	0	30	0	0	112	0	23	1	0	0	117	0.03736923276516721	39
	0	30	0	0	112	0							17	2	0	0	110	0.0816405377251871	0	30	0	0	112	0	19	0	0	0	96	0	13	2	0	0	113	0.09416286174860886	0	30	0	0	112	0	23	1	0	0	117	0.03736923276516721	38
	0	29	0	0	113	0							17	2	0	0	110	0.0816405377251871	0	29	0	0	113	0	19	0	0	0	96	0	13	2	0	0	113	0.09416286174860886	0	29	0	0	113	0	23	1	0	0	118	0.03736923276516721	36
	0	31	0	0	113	0							18	3	0	0	110	0.10043515654120928	0	31	0	0	113	0	19	0	0	0	96	0	12	2	0	0	114	0.09786496347769828	0	31	0	0	113	0	23	1	0	0	118	0.03736923276516721	36
	0	32	0	0	113	0							18	3	0	0	110	0.10043515654120928	0	32	0	0	113	0	19	0	0	0	96	0	12	2	0	0	114	0.09786496347769828	0	32	0	0	113	0	23	1	0	0	118	0.03736923276516721	36
	0	33	0	0	113	0							18	2	0	0	111	0.07864555675342674	0	33	0	0	113	0	19	0	0	0	96	0	12	2	0	0	114	0.09786496347769828	0	33	0	0	113	0	22	1	0	0	119	0.038765558995839916	35
	0	33	0	0	113	0							18	3	0	0	111	0.10043515654120928	0	33	0	0	113	0	19	0	0	0	96	0	12	2	0	0	114	0.09786496347769828	0	33	0	0	113	0	22	1	0	0	119	0.038765558995839916	36
	0	33	0	0	113	0							18	3	0	0	111	0.10043515654120928	0	33	0	0	113	0	19	0	0	0	96	0	12	2	0	0	114	0.09786496347769828	0	33	0	0	113	0	22	1	0	0	119	0.038765558995839916	38
	0	33	0	0	113	0							18	3	0	0	111	0.10043515654120928	0	33	0	0	113	0	18	0	0	0	97	0	12	2	0	0	114	0.09786496347769828	0	33	0	0	113	0	22	1	0	0	119	0.038765558995839916	41
	0	33	0	0	113	0							18	3	0	0	111	0.10043515654120928	0	33	0	0	113	0	18	0	0	0	97	0	11	2	0	0	115	0.10162575427551682	0	33	0	0	113	0	22	1	0	0	119	0.038765558995839916	41
	0	34	0	0	113	0							18	2	0	0	112	0.07864555675342674	0	34	0	0	113	0	16	0	0	0	99	0	11	1	0	0	116	0.06715647331103558	0	34	0	0	113	0	21	1	0	0	120	0.040262124260664355	43
	0	34	0	0	113	0							18	2	0	0	112	0.07864555675342674	0	34	0	0	113	0	16	0	0	0	99	0	11	1	0	0	116	0.06715647331103558	0	34	0	0	113	0	21	1	0	0	120	0.040262124260664355	43
	0	35	0	0	113	0							17	3	0	0	112	0.10337180810103189	0	35	0	0	113	0	16	0	0	0	99	0	11	1	0	0	116	0.06715647331103558	0	35	0	0	113	0	20	1	0	0	121	0.041868055250844326	44
	0	35	0	0	113	0							18	3	0	0	112	0.10043515654120928	0	35	0	0	113	0	16	0	0	0	99	0	11	1	0	0	116	0.06715647331103558	0	35	0	0	113	0	20	1	0	0	121	0.041868055250844326	45
	0	35	0	0	113	0							18	3	0	0	112	0.10043515654120928	0	35	0	0	113	0	16	0	0	0	99	0	11	1	0	0	116	0.06715647331103558	0	35	0	0	113	0	21	1	0	0	121	0.040262124260664355	48
	0	37	0	0	113	0							18	4	0	0	112	0.11479929287846682	0	37	0	0	113	0	16	0	0	0	99	0	10	1	0	0	117	0.07151704386986558	0	37	0	0	113	0	21	1	0	0	121	0.040262124260664355	50
	0	37	0	0	113	0							20	3	0	0	112	0.09488398104141771	0	37	0	0	113	0	16	0	0	0	99	0	10	1	0	0	117	0.07151704386986558	0	37	0	0	113	0	21	1	0	0	121	0.040262124260664355	52
	0	38	0	0	113	0							20	3	0	0	113	0.09488398104141771	0	38	0	0	113	0	16	0	0	0	99	0	10	1	0	0	117	0.07151704386986558	0	38	0	0	113	0	21	1	0	0	121	0.040262124260664355	53
	0	38	0	0	113	0							20	3	0	0	113	0.09488398104141771	0	38	0	0	113	0	16	0	0	0	99	0	10	1	0	0	117	0.07151704386986558	0	38	0	0	113	0	21	1	0	0	121	0.040262124260664355	55
	0	38	0	0	114	0							22	3	0	0	113	0.0897785476717731	0	38	0	0	114	0	16	0	0	0	99	0	10	1	0	0	117	0.07151704386986558	0	38	0	0	114	0	22	1	0	0	121	0.038765558995839916	56
	0	38	0	0	114	0							24	2	0	0	113	0.06419720949022317	0	38	0	0	114	0	14	0	0	0	101	0	11	1	0	0	117	0.06715647331103558	0	38	0	0	114	0	22	1	0	0	122	0.038765558995839916	56
	0	38	0	0	114	0							23	2	0	0	114	0.06624861811011677	0	38	0	0	114	0	14	0	0	0	101	0	11	1	0	0	117	0.06715647331103558	0	38	0	0	114	0	23	1	0	0	122	0.03736923276516721	56
	0	38	0	0	114	0							24	2	0	0	114	0.06419720949022317	0	38	0	0	114	0	14	0	0	0	101	0	11	1	0	0	117	0.06715647331103558	0	38	0	0	114	0	24	1	0	0	122	0.036064590907270204	58
	0	39	0	0	114	0							25	2	0	0	114	0.06226317138217214	0	39	0	0	114	0	14	0	0	0	101	0	11	1	0	0	117	0.06715647331103558	0	39	0	0	114	0	24	1	0	0	122	0.036064590907270204	61
	0	40	0	0	114	0							25	2	0	0	114	0.06226317138217214	0	40	0	0	114	0	14	0	0	0	101	0	11	1	0	0	117	0.06715647331103558	0	40	0	0	114	0	24	1	0	0	122	0.036064590907270204	61
	0	40	0	0	114	0							26	2	0	0	114	0.06043741632378153	0	40	0	0	114	0	14	0	0	0	101	0	11	1	0	0	117	0.06715647331103558	0	40	0	0	114	0	25	1	0	0	122	0.034843751857060755	62
	0	40	0	0	114	0							26	1	0	0	115	0.034021072021641896	0	40	0	0	114	0	14	0	0	0	101	0	11	1	0	0	117	0.06715647331103558	0	40	0	0	114	0	25	1	0	0	122	0.034843751857060755	62
	0	40	0	0	114	0							27	2	0	0	115	0.058711656995689906	0	40	0	0	114	0	14	0	0	0	101	0	12	1	0	0	117	0.0632190733822953	0	40	0	0	114	0	24	1	0	0	123	0.036064590907270204	61
	0	40	0	0	114	0							27	3	0	0	115	0.0788396216026828	0	40	0	0	114	0	14	0	0	0	101	0	13	1	0	0	117	0.059668359581332375	0	40	0	0	114	0	25	1	0	0	123	0.034843751857060755	62
	0	40	0	0	114	0							28	3	0	0	116	0.07693097409389817	0	40	0	0	114	0	13	0	0	0	102	0	13	1	0	0	117	0.059668359581332375	0	40	0	0	114	0	24	1	0	0	124	0.036064590907270204	62
	0	40	0	0	114	0							31	1	0	0	117	0.029102780370867172	0	40	0	0	114	0	13	0	0	0	102	0	13	1	0	0	117	0.059668359581332375	0	40	0	0	114	0	24	1	0	0	124	0.036064590907270204	65
	0	40	0	0	114	0							28	3	0	0	118	0.07693097409389817	0	40	0	0	114	0	13	0	0	0	104	0	13	1	0	0	117	0.059668359581332375	0	40	0	0	114	0	24	0	0	0	126	0	62
	0	39	0	0	115	0							28	3	0	0	118	0.07693097409389817	0	39	0	0	115	0	12	0	0	0	105	0	13	1	0	0	117	0.059668359581332375	0	39	0	0	115	0	25	0	0	0	126	0	61
	0	38	0	0	116	0							29	3	0	0	118	0.07510475973536551	0	38	0	0	116	0	12	0	0	0	105	0	13	1	0	0	117	0.059668359581332375	0	38	0	0	116	0	25	0	0	0	126	0	60
	0	38	0	0	117	0							28	4	0	0	118	0.09245711632737072	0	38	0	0	117	0	12	0	0	0	105	0	13	1	0	0	117	0.059668359581332375	0	38	0	0	117	0	25	0	0	0	126	0	62
	0	39	0	0	117	0							29	4	0	0	118	0.09055808902084779	0	39	0	0	117	0	12	0	0	0	105	0	13	1	0	0	117	0.059668359581332375	0	39	0	0	117	0	25	0	0	0	126	0	60
	0	39	0	0	117	0							31	3	0	0	118	0.07168227907594768	0	39	0	0	117	0	12	0	0	0	105	0	12	1	0	0	118	0.0632190733822953	0	39	0	0	117	0	25	0	0	0	126	0	59
	0	39	0	0	117	0							30	4	0	0	118	0.08872227497383713	0	39	0	0	117	0	12	0	0	0	105	0	12	1	0	0	118	0.0632190733822953	0	39	0	0	117	0	26	0	0	0	126	0	59
	0	39	0	0	117	0							30	4	0	0	118	0.08872227497383713	0	39	0	0	117	0	12	0	0	0	106	0	12	2	0	0	118	0.09786496347769828	0	39	0	0	117	0	26	0	0	0	126	0	57
	0	39	0	0	117	0							29	5	0	0	118	0.1026494713371772	0	39	0	0	117	0	12	0	0	0	106	0	13	2	0	0	118	0.09416286174860886	0	39	0	0	117	0	26	0	0	0	126	0	57
	0	40	0	0	117	0							28	6	0	0	118	0.11365241758346625	0	40	0	0	117	0	13	0	0	0	106	0	13	3	0	0	118	0.11309262022788613	0	40	0	0	117	0	27	0	0	0	127	0	57
	0	41	0	0	117	0							28	7	0	0	118	0.12050950139507145	0	41	0	0	117	0	13	0	0	0	106	0	13	3	0	0	118	0.11309262022788613	0	41	0	0	117	0	27	0	0	0	127	0	58
	0	40	0	0	118	0							27	9	0	0	118	0.12969879792180286	0	40	0	0	118	0	14	0	0	0	106	0	14	3	0	0	118	0.11040339032692997	0	40	0	0	118	0	26	0	0	0	128	0	57
	0	41	0	0	118	0							28	8	0	0	118	0.12547793592861034	0	41	0	0	118	0	15	0	0	0	106	0	16	3	0	0	118	0.10479466293478924	0	41	0	0	118	0	27	0	0	0	128	0	57
	0	42	0	0	118	0							29	8	0	0	118	0.1243185475293862	0	42	0	0	118	0	14	0	0	0	107	0	17	2	0	0	118	0.08088064376968307	0	42	0	0	118	0	27	0	0	0	128	0	57
	0	41	0	0	119	0							31	7	0	0	118	0.11619189888648071	0	41	0	0	119	0	14	0	0	0	107	0	19	2	0	0	118	0.0752849693727911	0	41	0	0	119	0	28	0	0	0	128	0	56
	0	39	0	0	121	0							33	5	0	0	118	0.09575360719139486	0	39	0	0	121	0	14	0	0	0	107	0	20	2	0	0	118	0.07273072601586948	0	39	0	0	121	0	28	0	0	0	128	0	55
	0	40	0	0	121	0							34	4	0	0	118	0.0819759133540666	0	40	0	0	121	0	15	0	0	0	107	0	20	2	0	0	118	0.07273072601586948	0	40	0	0	121	0	28	0	0	0	129	0	54
	0	39	0	0	122	0							34	3	0	0	119	0.06706332177547684	0	39	0	0	122	0	16	0	0	0	107	0	20	2	0	0	118	0.07273072601586948	0	39	0	0	122	0	27	1	0	0	129	0.03262540068367669	54
	0	38	0	0	124	0							35	3	0	0	119	0.06564634077652806	0	38	0	0	124	0	17	0	0	0	107	0	19	2	0	0	119	0.0752849693727911	0	38	0	0	124	0	27	1	0	0	129	0.03262540068367669	53
	0	39	0	0	124	0							36	3	0	0	119	0.06428520787292595	0	39	0	0	124	0	18	0	0	0	107	0	20	1	0	0	119	0.04248757100692264	0	39	0	0	124	0	27	1	0	0	129	0.03262540068367669	52
	0	38	0	0	125	0							38	3	0	0	119	0.061718670640763404	0	38	0	0	125	0	18	0	0	0	107	0	20	1	0	0	119	0.04248757100692264	0	38	0	0	125	0	28	1	0	0	129	0.03161548292897239	52
	0	38	0	0	126	0							38	3	0	0	119	0.061718670640763404	0	38	0	0	126	0	20	0	0	0	107	0	22	0	0	0	119	0	0	38	0	0	126	0	28	1	0	0	129	0.03161548292897239	52
	0	37	0	0	127	0							38	3	0	0	119	0.061718670640763404	0	37	0	0	127	0	20	0	0	0	107	0	23	1	0	0	119	0.037753956004613815	0	37	0	0	127	0	28	1	0	0	129	0.03161548292897239	52
	0	36	0	0	128	0							38	4	0	0	119	0.07608864446668803	0	36	0	0	128	0	20	0	0	0	107	0	24	1	0	0	119	0.036398065945422275	0	36	0	0	128	0	28	1	0	0	130	0.03161548292897239	52
	0	37	0	0	128	0							41	4	0	0	119	0.07215995230226423	0	37	0	0	128	0	21	0	0	0	107	0	24	1	0	0	119	0.036398065945422275	0	37	0	0	128	0	29	1	0	0	130	0.030664461921086232	52
	0	37	0	0	128	0							41	4	0	0	119	0.07215995230226423	0	37	0	0	128	0	23	0	0	0	107	0	24	1	0	0	120	0.036398065945422275	0	37	0	0	128	0	29	1	0	0	130	0.030664461921086232	51
	0	37	0	0	128	0							42	5	0	0	119	0.08267571275929951	0	37	0	0	128	0	23	0	0	0	108	0	25	1	0	0	120	0.0351347341323515	0	37	0	0	128	0	30	1	0	0	130	0.029767547987465254	51
	0	38	0	0	129	0							42	4	0	0	120	0.07093317405029785	0	38	0	0	129	0	24	0	0	0	108	0	25	1	0	0	120	0.0351347341323515	0	38	0	0	129	0	30	1	0	0	130	0.029767547987465254	50
	0	38	0	0	129	0							43	4	0	0	120	0.06974493386185572	0	38	0	0	129	0	26	0	0	0	108	0	26	1	0	0	120	0.03395497158012509	0	38	0	0	129	0	31	1	0	0	130	0.028920421665319145	50
	0	37	0	0	131	0							43	4	0	0	120	0.06974493386185572	0	37	0	0	131	0	26	0	0	0	108	0	26	1	0	0	120	0.03395497158012509	0	37	0	0	131	0	33	1	0	0	130	0.027360315069712066	50
	0	37	0	0	131	0							43	5	0	0	120	0.08141269182461176	0	37	0	0	131	0	25	0	0	0	109	0	27	1	0	0	120	0.032850889122945204	0	37	0	0	131	0	34	1	0	0	130	0.026640626643642057	50
	0	37	0	0	131	0							43	6	0	0	120	0.091349458689255	0	37	0	0	131	0	26	0	0	0	109	0	27	1	0	0	120	0.032850889122945204	0	37	0	0	131	0	34	1	0	0	130	0.026640626643642057	50
	0	37	0	0	131	0							43	7	0	0	120	0.09977577953775946	0	37	0	0	131	0	27	0	0	0	109	0	27	1	0	0	120	0.032850889122945204	0	37	0	0	131	0	33	1	0	0	132	0.027360315069712066	49
	0	37	0	0	131	0							43	6	0	0	121	0.091349458689255	0	37	0	0	131	0	28	0	0	0	109	0	27	1	0	0	120	0.032850889122945204	0	37	0	0	131	0	33	1	0	0	132	0.027360315069712066	47
	0	37	0	0	131	0							43	5	0	0	122	0.08141269182461176	0	37	0	0	131	0	29	0	0	0	109	0	28	1	0	0	120	0.03181553954301365	0	37	0	0	131	0	33	1	0	0	132	0.027360315069712066	47
	0	38	0	0	131	0							44	5	0	0	122	0.08018382073366054	0	38	0	0	131	0	29	0	0	0	109	0	28	1	0	0	120	0.03181553954301365	0	38	0	0	131	0	32	1	0	0	133	0.028119184681436222	47
	0	36	0	0	133	0							41	7	0	0	123	0.10232067890240891	0	36	0	0	133	0	30	0	0	0	109	0	28	3	0	0	120	0.07657045500953873	0	36	0	0	133	0	31	1	0	0	134	0.028920421665319145	47
	0	37	0	0	133	0							41	7	0	0	123	0.10232067890240891	0	37	0	0	133	0	31	0	0	0	109	0	30	3	0	0	120	0.07305850870116463	0	37	0	0	133	0	32	1	0	0	134	0.028119184681436222	47
	0	38	0	0	133	0							41	7	0	0	124	0.10232067890240891	0	38	0	0	133	0	30	0	0	0	110	0	33	3	0	0	120	0.06831050601579369	0	38	0	0	133	0	33	1	0	0	134	0.027360315069712066	47
	0	37	0	0	134	0							40	7	0	0	125	0.10362632218464435	0	37	0	0	134	0	30	0	0	0	110	0	33	2	0	0	121	0.04996392072663769	0	37	0	0	134	0	33	1	0	0	134	0.027360315069712066	47
	0	36	0	0	135	0							40	5	0	0	127	0.08530856926534555	0	36	0	0	135	0	28	0	0	0	112	0	34	2	0	0	121	0.048769943645092226	0	36	0	0	135	0	36	1	0	0	135	0.02530751384886937	47
	0	37	0	0	135	0							40	5	0	0	127	0.08530856926534555	0	37	0	0	135	0	28	1	0	0	112	0.03181553954301365	34	2	0	0	121	0.048769943645092226	0	37	0	0	135	0	34	2	0	0	136	0.04839325420652037	46
	0	36	0	0	136	0							41	5	0	0	127	0.08397397464730946	0	36	0	0	136	0	28	1	0	0	112	0.03181553954301365	34	3	0	0	122	0.06685275147882047	0	36	0	0	136	0	35	2	0	0	136	0.04728589611789452	45
	0	34	0	0	138	0							39	6	0	0	128	0.09666212013743399	0	34	0	0	138	0	28	1	0	0	112	0.03181553954301365	34	3	0	0	122	0.06685275147882047	0	34	0	0	138	0	35	2	0	0	136	0.04728589611789452	45
	0	33	0	0	139	0							38	7	0	0	128	0.10630134609553014	0	33	0	0	139	0	29	1	0	0	112	0.03084278491041755	36	2	0	0	122	0.04654147849675194	0	33	0	0	139	0	34	2	0	0	138	0.04839325420652037	45
	0	32	0	0	140	0							40	6	0	0	128	0.09528888363195065	0	32	0	0	140	0	29	0	0	0	113	0	37	3	0	0	123	0.06281071249807482	0	32	0	0	140	0	34	3	0	0	139	0.06609998897178156	45
	0	32	0	0	140	0							42	5	0	0	128	0.08267571275929951	0	32	0	0	140	0	29	0	0	0	113	0	39	2	0	0	123	0.04354901446609134	0	32	0	0	140	0	38	3	0	0	139	0.061023613952346886	45
	0	32	0	0	140	0							42	5	0	0	128	0.08267571275929951	0	32	0	0	140	0	29	0	0	0	113	0	39	2	0	0	125	0.04354901446609134	0	32	0	0	140	0	37	3	0	0	140	0.062225255746125675	44
	0	31	0	0	141	0							42	5	0	0	128	0.08267571275929951	0	31	0	0	141	0	30	0	0	0	114	0	39	2	0	0	125	0.04354901446609134	0	31	0	0	141	0	37	3	0	0	141	0.062225255746125675	44
	0	30	0	0	142	0							42	5	0	0	128	0.08267571275929951	0	30	0	0	142	0	29	0	0	0	115	0	39	2	0	0	125	0.04354901446609134	0	30	0	0	142	0	38	3	0	0	141	0.061023613952346886	6
	0	31	0	0	142	0							38	6	0	0	131	0.0980658007525424	0	31	0	0	142	0	28	0	0	0	116	0	38	2	0	0	126	0.04450368858770989	0	31	0	0	142	0	38	4	0	0	141	0.07497310802320167	6
	0	32	0	0	142	0							38	6	0	0	131	0.0980658007525424	0	32	0	0	142	0	29	0	0	0	116	0	38	2	0	0	127	0.04450368858770989	0	32	0	0	142	0	38	4	0	0	142	0.07497310802320167	6
	0	33	0	0	142	0							37	6	0	0	132	0.09949996260899692	0	33	0	0	142	0	29	0	0	0	116	0	38	2	0	0	127	0.04450368858770989	0	33	0	0	142	0	38	4	0	0	142	0.07497310802320167	6
	0	33	0	0	142	0							36	7	0	0	132	0.10905523968160624	0	33	0	0	142	0	29	0	0	0	116	0	37	2	0	0	128	0.0455002647670401	0	33	0	0	142	0	39	3	0	0	142	0.05986380521250822	6
	0	32	0	0	143	0							35	8	0	0	132	0.11684952873456433	0	32	0	0	143	0	29	0	0	0	116	0	37	2	0	0	128	0.0455002647670401	0	32	0	0	143	0	39	3	0	0	142	0.05986380521250822	6
	0	32	0	0	143	0							36	7	0	0	132	0.10905523968160624	0	32	0	0	143	0	29	0	0	0	116	0	38	2	0	0	128	0.04450368858770989	0	32	0	0	143	0	38	3	0	0	144	0.061023613952346886	6
	0	32	0	0	143	0							35	7	0	0	133	0.11045837487999445	0	32	0	0	143	0	29	0	0	0	117	0	38	2	0	0	128	0.04450368858770989	0	32	0	0	143	0	37	3	0	0	145	0.062225255746125675	6
	0	32	0	0	143	0							34	8	0	0	133	0.11812224254290968	0	32	0	0	143	0	28	1	0	0	117	0.03181553954301365	38	1	0	0	129	0.02417428213570991	0	32	0	0	143	0	38	2	0	0	145	0.04423645307330667	6
	0	32	0	0	143	0							34	8	0	0	133	0.11812224254290968	0	32	0	0	143	0	28	1	0	0	118	0.03181553954301365	38	1	0	0	129	0.02417428213570991	0	32	0	0	143	0	38	3	0	0	145	0.061023613952346886	6
	0	32	0	0	143	0							34	7	0	0	134	0.11187641752560865	0	32	0	0	143	0	28	1	0	0	118	0.03181553954301365	39	1	0	0	129	0.023606209571846625	0	32	0	0	143	0	38	3	0	0	145	0.061023613952346886	6
	0	32	0	0	143	0							34	6	0	0	135	0.1039827450689604	0	32	0	0	143	0	28	1	0	0	118	0.03181553954301365	39	1	0	0	129	0.023606209571846625	0	32	0	0	143	0	38	3	0	0	146	0.061023613952346886	6
	0	31	0	0	144	0							34	6	0	0	135	0.1039827450689604	0	31	0	0	144	0	27	1	0	0	119	0.032850889122945204	38	3	0	0	129	0.06156445154206448	0	31	0	0	144	0	38	3	0	0	146	0.061023613952346886	6
	0	30	0	0	145	0							34	6	0	0	135	0.1039827450689604	0	30	0	0	145	0	27	1	0	0	119	0.032850889122945204	39	2	0	0	129	0.04354901446609134	0	30	0	0	145	0	38	3	0	0	146	0.061023613952346886	6
	0	30	0	0	145	0							34	6	0	0	135	0.1039827450689604	0	30	0	0	145	0	27	1	0	0	119	0.032850889122945204	39	2	0	0	130	0.04354901446609134	0	30	0	0	145	0	38	2	0	0	147	0.04423645307330667	6
	0	30	0	0	145	0							35	5	0	0	135	0.09256323687527808	0	30	0	0	145	0	27	1	0	0	119	0.032850889122945204	39	2	0	0	130	0.04354901446609134	0	30	0	0	145	0	38	1	0	0	148	0.024099790991883793	6
	0	29	0	0	146	0							36	4	0	0	135	0.07893305650304017	0	29	0	0	146	0	26	1	0	0	120	0.03395497158012509	38	2	0	0	131	0.04450368858770989	0	29	0	0	146	0	38	1	0	0	148	0.024099790991883793	6
	0	29	0	0	146	0							36	4	0	0	135	0.07893305650304017	0	29	0	0	146	0	24	1	0	0	122	0.036398065945422275	38	1	0	0	132	0.02417428213570991	0	29	0	0	146	0	38	1	0	0	148	0.024099790991883793	6
	0	29	0	0	146	0							36	4	0	0	135	0.07893305650304017	0	29	0	0	146	0	24	1	0	0	122	0.036398065945422275	37	1	0	0	133	0.02477020868500142	0	29	0	0	146	0	38	1	0	0	148	0.024099790991883793	6
	0	29	0	0	146	0							36	4	0	0	135	0.07893305650304017	0	29	0	0	146	0	24	1	0	0	122	0.036398065945422275	38	1	0	0	133	0.02417428213570991	0	29	0	0	146	0	38	1	0	0	148	0.024099790991883793	6
	0	29	0	0	146	0							35	4	0	0	136	0.08042866668664099	0	29	0	0	146	0	24	1	0	0	122	0.036398065945422275	38	1	0	0	133	0.02417428213570991	0	29	0	0	146	0	36	1	0	0	150	0.02530751384886937	6
	0	29	0	0	146	0							36	3	0	0	136	0.06428520787292595	0	29	0	0	146	0	24	1	0	0	122	0.036398065945422275	38	1	0	0	133	0.02417428213570991	0	29	0	0	146	0	37	0	0	0	150	0	6
	0	29	0	0	146	0							35	3	0	0	137	0.06564634077652806	0	29	0	0	146	0	24	1	0	0	122	0.036398065945422275	38	1	0	0	133	0.02417428213570991	0	29	0	0	146	0	37	0	0	0	150	0	6
	0	29	0	0	146	0							35	3	0	0	137	0.06564634077652806	0	29	0	0	146	0	24	1	0	0	122	0.036398065945422275	36	1	0	0	135	0.025396074143815128	0	29	0	0	146	0	36	1	0	0	150	0.02530751384886937	6
	0	29	0	0	146	0							35	3	0	0	137	0.06564634077652806	0	29	0	0	146	0	24	1	0	0	122	0.036398065945422275	36	0	0	0	136	0	0	29	0	0	146	0	36	1	0	0	150	0.02530751384886937	6
	0	29	0	0	146	0							35	3	0	0	137	0.06564634077652806	0	29	0	0	146	0	24	1	0	0	122	0.036398065945422275	37	0	0	0	136	0	0	29	0	0	146	0	36	1	0	0	150	0.02530751384886937	6
	0	29	0	0	146	0							34	3	0	0	138	0.06706332177547684	0	29	0	0	146	0	23	1	0	0	123	0.037753956004613815	37	0	0	0	136	0	0	29	0	0	146	0	36	1	0	0	150	0.02530751384886937	6
	0	29	0	0	146	0							33	3	0	0	139	0.06853934292765228	0	29	0	0	146	0	22	2	0	0	123	0.06806102973745977	37	0	0	0	136	0	0	29	0	0	146	0	36	1	0	0	150	0.02530751384886937	6
	0	29	0	0	146	0							33	3	0	0	139	0.06853934292765228	0	29	0	0	146	0	20	2	0	0	125	0.07273072601586948	37	0	0	0	136	0	0	29	0	0	146	0	35	1	0	0	151	0.02595723272290172	6
	0	29	0	0	146	0							33	3	0	0	139	0.06853934292765228	0	29	0	0	146	0	20	2	0	0	125	0.07273072601586948	36	1	0	0	136	0.025396074143815128	0	29	0	0	146	0	35	1	0	0	151	0.02595723272290172	6
	0	29	0	0	146	0							33	3	0	0	139	0.06853934292765228	0	29	0	0	146	0	20	2	0	0	125	0.07273072601586948	36	1	0	0	136	0.025396074143815128	0	29	0	0	146	0	35	1	0	0	151	0.02595723272290172	6
	0	29	0	0	146	0							32	3	0	0	140	0.07007779621121037	0	29	0	0	146	0	20	2	0	0	125	0.07273072601586948	36	1	0	0	136	0.025396074143815128	0	29	0	0	146	0	35	1	0	0	151	0.02595723272290172	6
	0	29	0	0	146	0							32	3	0	0	140	0.07007779621121037	0	29	0	0	146	0	19	3	0	0	125	0.0965776293382598	37	1	0	0	136	0.02477020868500142	0	29	0	0	146	0	34	2	0	0	151	0.04839325420652037	6
	0	29	0	0	146	0							32	3	0	0	140	0.07007779621121037	0	29	0	0	146	0	19	3	0	0	125	0.0965776293382598	37	2	0	0	136	0.0455002647670401	0	29	0	0	146	0	33	2	0	0	152	0.04955076418431981	6
	0	29	0	0	146	0							31	3	0	0	141	0.07168227907594768	0	29	0	0	146	0	19	3	0	0	125	0.0965776293382598	37	1	0	0	137	0.02477020868500142	0	29	0	0	146	0	33	2	0	0	152	0.04955076418431981	6
	0	29	0	0	146	0							31	3	0	0	141	0.07168227907594768	0	29	0	0	146	0	19	3	0	0	125	0.0965776293382598	36	1	0	0	138	0.025396074143815128	0	29	0	0	146	0	33	2	0	0	152	0.04955076418431981	6
	0	29	0	0	146	0							31	3	0	0	141	0.07168227907594768	0	29	0	0	146	0	19	3	0	0	125	0.0965776293382598	36	1	0	0	138	0.025396074143815128	0	29	0	0	146	0	32	2	0	0	153	0.05076153665290852	6
	0	29	0	0	146	0							31	3	0	0	141	0.07168227907594768	0	29	0	0	146	0	19	3	0	0	125	0.0965776293382598	35	1	0	0	139	0.0260541748578283	0	29	0	0	146	0	32	2	0	0	153	0.05076153665290852	6
	0	29	0	0	146	0							31	3	0	0	141	0.07168227907594768	0	29	0	0	146	0	19	3	0	0	125	0.0965776293382598	34	1	0	0	140	0.026747045753026968	0	29	0	0	146	0	32	2	0	0	153	0.05076153665290852	6
	0	28	0	0	147	0							31	3	0	0	141	0.07168227907594768	0	28	0	0	147	0	19	3	0	0	125	0.0965776293382598	34	1	0	0	140	0.026747045753026968	0	28	0	0	147	0	32	2	0	0	153	0.05076153665290852	6
	0	28	0	0	147	0							30	3	0	0	142	0.07335659675675227	0	28	0	0	147	0	19	3	0	0	125	0.0965776293382598	34	1	0	0	140	0.026747045753026968	0	28	0	0	147	0	32	2	0	0	153	0.05076153665290852	6
	0	26	0	0	149	0							27	3	0	0	145	0.0788396216026828	0	26	0	0	149	0	18	3	0	0	126	0.09925136597239953	34	1	0	0	140	0.026747045753026968	0	26	0	0	149	0	32	2	0	0	153	0.05076153665290852	6
	0	26	0	0	149	0							25	2	0	0	148	0.06226317138217214	0	26	0	0	149	0	18	3	0	0	126	0.09925136597239953	33	1	0	0	141	0.027477491719406253	0	26	0	0	149	0	30	2	0	0	155	0.05335626934962251	6
	0	24	0	0	151	0							24	2	0	0	149	0.06419720949022317	0	24	0	0	151	0	18	3	0	0	126	0.09925136597239953	33	1	0	0	141	0.027477491719406253	0	24	0	0	151	0	30	2	0	0	155	0.05335626934962251	6
	0	21	0	0	154	0							20	2	0	0	153	0.0732110065158276	0	21	0	0	154	0	18	2	0	0	127	0.07799859836475886	33	1	0	0	141	0.027477491719406253	0	21	0	0	154	0	27	4	0	0	156	0.09150388768963522	6
	0	19	0	0	156	0							16	1	0	0	158	0.051216040021419315	0	19	0	0	156	0	18	1	0	0	128	0.04634033009676558	31	1	0	0	143	0.02906390242840178	0	19	0	0	156	0	27	4	0	0	156	0.09150388768963522	6
	0	17	0	0	158	0							15	1	0	0	159	0.053911678755103644	0	17	0	0	158	0	17	1	0	0	129	0.0485306770298924	29	1	0	0	145	0.03084278491041755	0	17	0	0	158	0	24	4	0	0	159	0.0966587598367808	6
	0	17	0	0	158	0							12	1	0	0	162	0.06391146190846647	0	17	0	0	158	0	17	1	0	0	129	0.0485306770298924	27	1	0	0	147	0.032850889122945204	0	17	0	0	158	0	20	4	0	0	163	0.1032530935443557	6
	0	15	0	0	160	0							11	1	0	0	163	0.06806102973745977	0	15	0	0	160	0	17	1	0	0	129	0.0485306770298924	22	1	0	0	152	0.03921268120981647	0	15	0	0	160	0	19	3	0	0	165	0.09231153603990816	6
	0	15	0	0	160	0							11	1	0	0	163	0.06806102973745977	0	15	0	0	160	0	17	1	0	0	129	0.0485306770298924	21	1	0	0	153	0.04078603045519876	0	15	0	0	160	0	17	3	0	0	167	0.09603675717783218	6
	0	15	0	0	160	0							9	1	0	0	165	0.07799859836475886	0	15	0	0	160	0	17	1	0	0	129	0.0485306770298924	18	1	0	0	156	0.04634033009676558	0	15	0	0	160	0	16	2	0	0	169	0.07981136005824113	6
	0	15	0	0	160	0							8	1	0	0	166	0.08393829319024122	0	15	0	0	160	0	17	1	0	0	129	0.0485306770298924	13	1	0	0	161	0.059668359581332375	0	15	0	0	160	0	16	2	0	0	169	0.07981136005824113	6
	0	15	0	0	160	0							7	1	0	0	167	0.09058813446804806	0	15	0	0	160	0	17	1	0	0	129	0.0485306770298924	13	0	0	0	162	0	0	15	0	0	160	0	15	1	0	0	171	0.051832291801318514	6
	0	13	0	0	162	0							7	1	0	0	167	0.09058813446804806	0	13	0	0	162	0	17	1	0	0	129	0.0485306770298924	10	0	0	0	165	0	0	13	0	0	162	0	13	1	0	0	173	0.056685314635943417	6
	0	11	0	0	164	0							5	1	0	0	169	0.10531646860578585	0	11	0	0	164	0	17	1	0	0	129	0.0485306770298924	9	0	0	0	166	0	0	11	0	0	164	0	9	1	0	0	177	0.06113677872553935	6
	0	10	0	0	165	0							5	0	0	0	170	0	0	10	0	0	165	0	17	1	0	0	129	0.0485306770298924	8	0	0	0	167	0	0	10	0	0	165	0	8	0	0	0	179	0	6
	0	9	0	0	166	0							5	0	0	0	170	0	0	9	0	0	166	0	16	2	0	0	129	0.08393829319024122	8	0	0	0	167	0	0	9	0	0	166	0	5	0	0	0	182	0	6
	0	8	0	0	167	0							4	0	0	0	171	0	0	8	0	0	167	0	13	2	0	0	132	0.09416286174860886	8	0	0	0	167	0	0	8	0	0	167	0	5	0	0	0	182	0	6
	0	8	0	0	167	0							4	0	0	0	171	0	0	8	0	0	167	0	10	1	0	0	136	0.07151704386986558	8	0	0	0	167	0	0	8	0	0	167	0	4	0	0	0	183	0	6
	0	7	0	0	168	0							3	0	0	0	172	0	0	7	0	0	168	0	9	1	0	0	137	0.07631596234728619	7	0	0	0	168	0	0	7	0	0	168	0	4	0	0	0	183	0	6
	0	7	0	0	168	0							3	0	0	0	172	0	0	7	0	0	168	0	8	0	0	0	139	0	5	0	0	0	170	0	0	7	0	0	168	0	4	0	0	0	183	0	6
	0	7	0	0	168	0							3	0	0	0	172	0	0	7	0	0	168	0	6	0	0	0	141	0	4	0	0	0	171	0	0	7	0	0	168	0	4	0	0	0	183	0	6
	0	7	0	0	168	0							3	0	0	0	172	0	0	7	0	0	168	0	6	0	0	0	141	0	3	0	0	0	172	0	0	7	0	0	168	0	3	0	0	0	184	0	6
	0	6	0	0	169	0							3	0	0	0	172	0	0	6	0	0	169	0	5	0	0	0	142	0	3	0	0	0	172	0	0	6	0	0	169	0	3	0	0	0	184	0	7
	0	5	0	0	170	0							3	0	0	0	172	0	0	5	0	0	170	0	5	0	0	0	142	0	3	0	0	0	172	0	0	5	0	0	170	0	3	0	0	0	184	0	7
	0	4	0	0	171	0							3	0	0	0	172	0	0	4	0	0	171	0	5	0	0	0	142	0	3	0	0	0	172	0	0	4	0	0	171	0	3	0	0	0	184	0	7
	0	4	0	0	171	0							3	0	0	0	172	0	0	4	0	0	171	0	5	0	0	0	142	0	3	0	0	0	172	0	0	4	0	0	171	0	3	0	0	0	184	0	7
	0	3	0	0	172	0							3	0	0	0	172	0	0	3	0	0	172	0	4	0	0	0	143	0	3	0	0	0	172	0	0	3	0	0	172	0	2	0	0	0	185	0	7
	0	3	0	0	172	0							3	0	0	0	172	0	0	3	0	0	172	0	3	0	0	0	144	0	3	0	0	0	172	0	0	3	0	0	172	0	2	0	0	0	185	0	7
	0	3	0	0	172	0							2	0	0	0	173	0	0	3	0	0	172	0	3	0	0	0	144	0	3	0	0	0	172	0	0	3	0	0	172	0	2	0	0	0	185	0	7
	0	3	0	0	172	0							2	0	0	0	173	0	0	3	0	0	172	0	3	0	0	0	144	0	3	0	0	0	172	0	0	3	0	0	172	0	1	0	0	0	186	0	7
	0	3	0	0	172	0							2	0	0	0	173	0	0	3	0	0	172	0	3	0	0	0	144	0	3	0	0	0	172	0	0	3	0	0	172	0	1	0	0	0	186	0	8
	0	3	0	0	172	0							2	0	0	0	173	0	0	3	0	0	172	0	3	0	0	0	144	0	3	0	0	0	172	0	0	3	0	0	172	0	1	0	0	0	186	0	9
	0	3	0	0	172	0							2	0	0	0	173	0	0	3	0	0	172	0	3	0	0	0	144	0	3	0	0	0	172	0	0	3	0	0	172	0	1	0	0	0	186	0	11
	0	3	0	0	172	0							2	0	0	0	173	0	0	3	0	0	172	0	3	0	0	0	144	0	3	0	0	0	172	0	0	3	0	0	172	0	1	0	0	0	186	0	11
	0	3	0	0	172	0							2	0	0	0	173	0	0	3	0	0	172	0	2	0	0	0	145	0	2	0	0	0	173	0	0	3	0	0	172	0	1	0	0	0	186	0	11
	0	3	0	0	172	0							2	0	0	0	173	0	0	3	0	0	172	0	2	0	0	0	145	0	1	0	0	0	174	0	0	3	0	0	172	0	0	0	0	0	187	<RuntimePrimitiveException>	11
	0	3	0	0	172	0							1	0	0	0	174	0	0	3	0	0	172	0	2	0	0	0	145	0	1	0	0	0	174	0	0	3	0	0	172	0							12
	0	2	0	0	173	0							1	0	0	0	174	0	0	2	0	0	173	0	1	0	0	0	146	0	1	0	0	0	174	0	0	2	0	0	173	0							13
	0	1	0	0	174	0							1	0	0	0	174	0	0	1	0	0	174	0	1	0	0	0	146	0	1	0	0	0	174	0	0	1	0	0	174	0							15
	0	1	0	0	174	0							1	0	0	0	174	0	0	1	0	0	174	0	1	0	0	0	146	0	1	0	0	0	174	0	0	1	0	0	174	0							14
	0	1	0	0	174	0							1	0	0	0	174	0	0	1	0	0	174	0	1	0	0	0	146	0	1	0	0	0	174	0	0	1	0	0	174	0							13
	0	0	0	0	175	<RuntimePrimitiveException>							1	0	0	0	174	0	0	0	0	0	175	<RuntimePrimitiveException>	1	0	0	0	146	0	1	0	0	0	174	0	0	0	0	0	175	<RuntimePrimitiveException>							13
													1	0	0	0	174	0							1	0	0	0	146	0	1	0	0	0	174	0													13
													1	0	0	0	174	0							1	0	0	0	146	0	1	0	0	0	174	0													13
													1	0	0	0	174	0							0	0	0	0	147	<RuntimePrimitiveException>	1	0	0	0	174	0													13
													1	0	0	0	174	0													1	0	0	0	174	0													13
													1	0	0	0	174	0													1	0	0	0	174	0													11
													1	0	0	0	174	0													1	0	0	0	174	0													11
													1	0	0	0	174	0													1	0	0	0	174	0													11
													1	0	0	0	174	0													1	0	0	0	174	0													11
													1	0	0	0	174	0													1	0	0	0	174	0													12
													1	0	0	0	174	0													1	0	0	0	174	0													11
													1	0	0	0	174	0													1	0	0	0	174	0													11
													1	0	0	0	174	0													1	0	0	0	174	0													11
													1	0	0	0	174	0													0	0	0	0	175	<RuntimePrimitiveException>													11
													1	0	0	0	174	0																															11
													1	0	0	0	174	0																															10
													1	0	0	0	174	0																															9
													1	0	0	0	174	0																															7
													1	0	0	0	174	0																															7
													1	0	0	0	174	0																															7
													1	0	0	0	174	0																															7
													1	0	0	0	174	0																															7
													1	0	0	0	174	0																															7
													1	0	0	0	174	0																															7
													1	0	0	0	174	0																															7
													1	0	0	0	174	0																															6
													1	0	0	0	174	0																															6
													1	0	0	0	174	0																															6
													1	0	0	0	174	0																															6
													1	0	0	0	174	0																															6
													1	0	0	0	174	0																															5
													1	0	0	0	174	0																															5
													1	0	0	0	174	0																															6
													1	0	0	0	174	0																															7
													1	0	0	0	174	0																															6
													1	0	0	0	174	0																															6
													1	0	0	0	174	0																															6
													1	0	0	0	174	0																															6
													1	0	0	0	174	0																															6
													1	0	0	0	174	0																															5
													1	0	0	0	174	0																															6
													1	0	0	0	174	0																															6
													1	0	0	0	174	0																															6
													1	0	0	0	174	0																															6
													1	0	0	0	174	0																															7
													1	0	0	0	174	0																															7
													1	0	0	0	174	0																															7
													1	0	0	0	174	0																															6
													1	0	0	0	174	0																															6
													1	0	0	0	174	0																															6
													1	0	0	0	174	0																															6
													1	0	0	0	174	0																															6
													1	0	0	0	174	0																															6
													1	0	0	0	174	0																															6
													1	0	0	0	174	0																															6
													1	0	0	0	174	0																															6
													1	0	0	0	174	0																															6
													1	0	0	0	174	0																															6
													1	0	0	0	174	0																															6
													1	0	0	0	174	0																															6
													1	0	0	0	174	0																															6
													1	0	0	0	174	0																															6
													1	0	0	0	174	0																															6
													1	0	0	0	174	0																															6
													1	0	0	0	174	0																															6
													0	0	0	0	175	<RuntimePrimitiveException>																															6
																																																	6
																																																	6
																																																	6
																																																	6
																																																	6
																																																	6
																																																	6
																																																	6
																																																	6
																																																	6
																																																	6
																																																	6
																																																	6
																																																	6
																																																	6
																																																	6
																																																	6
																																																	6
																																																	6
																																																	5
																																																	4
																																																	4
																																																	4
																																																	4
																																																	4
																																																	3
																																																	3
																																																	3
																																																	3
																																																	3
																																																	3
																																																	3
																																																	3
																																																	2
																																																	2
																																																	2
																																																	2
																																																	2
																																																	2
																																																	2
																																																	2
																																																	2
																																																	2
																																																	2
																																																	2
																																																	1
																																																	1
																																																	1
																																																	1
																																																	1
																																																	1
																																																	1
																																																	1
																																																	1
																																																	1
																																																	1
																																																	1
																																																	1
																																																	1
																																																	1
																																																	1
																																																	1
																																																	1
																																																	1
																																																	1
																																																	1
																																																	1
																																																	1
																																																	1
																																																	1
																																																	1
																																																	1
																																																	1
																																																	1
																																																	1
																																																	1
																																																	1
																																																	1
																																																	1
																																																	1
																																																	1
																																																	1
																																																	1
																																																	1
																																																	1
																																																	1
																																																	1
																																																	1
																																																	1
																																																	1
																																																	1
																																																	1
																																																	1
																																																	1
																																																	1
																																																	1
																																																	1
																																																	1
																																																	1
																																																	1
																																																	1
																																																	1
																																																	1
																																																	1
																																																	1
																																																	1
																																																	1
																																																	1
																																																	1
																																																	1
																																																	1
																																																	1
																																																	2
																																																	2
																																																	2
																																																	2
																																																	2
																																																	2
																																																	2
																																																	2
																																																	2
																																																	2
																																																	2
																																																	2
																																																	2
																																																	2
																																																	2
																																																	2
																																																	2
																																																	2
																																																	2
																																																	2
																																																	2
																																																	2
																																																	2
																																																	2
																																																	2
																																																	2
																																																	3
																																																	3
																																																	3
																																																	3
																																																	3
																																																	3
																																																	3
																																																	3
																																																	3
																																																	3
																																																	3
																																																	3
																																																	3
																																																	3
																																																	4
																																																	4
																																																	4
																																																	4
																																																	4
																																																	5
																																																	5
																																																	6
																																																	6
																																																	6
																																																	6
																																																	6
																																																	6
																																																	6
																																																	6
																																																	6
																																																	6
																																																	6
																																																	6
																																																	6
																																																	6
																																																	6
																																																	6
																																																	6
																																																	6
																																																	6
																																																	6
																																																	6
																																																	6
																																																	6
																																																	6
																																																	6
																																																	6
																																																	6
																																																	6
																																																	6
																																																	6
																																																	6
																																																	6
																																																	6
																																																	6
																																																	6
																																																	6
																																																	6
																																																	6
																																																	6
																																																	6
																																																	6
																																																	6
																																																	6
																																																	6
																																																	6
																																																	6
																																																	6
																																																	6
																																																	6
																																																	6
																																																	6
																																																	6
																																																	6
																																																	6
																																																	6
																																																	6
																																																	6
																																																	6
																																																	6
																																																	6
																																																	6
																																																	6
																																																	6
																																																	6
																																																	6
																																																	6
																																																	6
																																																	6
																																																	6
																																																	7
																																																	7
																																																	8
																																																	9
																																																	9
																																																	10
																																																	10
																																																	10
																																																	10
																																																	10
																																																	10
																																																	11
																																																	12
																																																	12
																																																	12
																																																	12
																																																	13
																																																	14
																																																	14
																																																	14
																																																	14
																																																	14
																																																	15
																																																	15
																																																	15
																																																	15
																																																	15
																																																	14
																																																	14
																																																	14
																																																	15
																																																	15
																																																	15
																																																	15
																																																	15
																																																	15
																																																	15
																																																	15
																																																	16
																																																	16
																																																	16
																																																	16
																																																	16
																																																	16
																																																	17
																																																	17
																																																	17
																																																	17
																																																	17
																																																	17
																																																	17
																																																	17
																																																	17
																																																	17
																																																	17
																																																	17
																																																	17
																																																	17
																																																	17
																																																	16
																																																	16
																																																	16
																																																	16
																																																	16
																																																	16
[truncated: 113 more columns]
