# Supplementary material for: The Impact of Cooperation Under Climate Constraints: An Agent-Based Model for Exploring Paleolithic Behavioral Adaptations in the Inner Asian Mountain Corridor
Source: J Archaeol Method Theory. 2025 Sep 20;33(1):8. doi: 10.1007/s10816-025-09739-z (PMC12450231; doi:10.1007/s10816-025-09739-z)
Supplement: Supplementary file 3 — (ZIP 18.1 MB) [file 10816_2025_9739_MOESM3_ESM.zip › simulations/simulations/TienShan/Scenario_2_TienShan/old/PaleoCOOP_model Scenario2_alpha_TienShan-table.csv]

BehaviorSpace results (NetLogo 6.2.2)
PaleoCOOP_model.nlogo
Scenario2_alpha_TienShan
07/21/2024 10:52:11:496 +0200
min-pxcor	max-pxcor	min-pycor	max-pycor
0	533	0	327
[run number]	prob-nocoop	alpha	cost-cooperation	seed	human-risk	maxTimeSteps	nHominins	hominin-speed	punishment-cooperation	max-energy	prob-cooperation	scenario	learning-rate	[step]	count hominins with [cooperate? = true]	count hominins with [cooperate? = false]	death-hypothermia	death-old	death-starvation	get-deltap-tienshan
1	0.001	0.2	10	1000	5	1200	10	0.75	7	100	0.2	Scenario2	1	0	2	8	0	0	0	-0.010686601034540296
4	0.001	0.2	20	1000	5	1200	10	0.75	7	100	0.2	Scenario2	1	0	2	8	0	0	0	-0.034617424394151816
2	0.001	0.2	10	1000	5	1200	10	0.75	7	100	0.5	Scenario2	1	0	5	5	0	0	0	0.08331386617720674
3	0.001	0.2	10	1000	5	1200	10	0.75	7	100	0.8	Scenario2	1	0	8	2	0	0	0	0.11732834974136491
1	0.001	0.2	10	1000	5	1200	10	0.75	7	100	0.2	Scenario2	1	1	2	8	0	0	0	-0.010686601034540296
4	0.001	0.2	20	1000	5	1200	10	0.75	7	100	0.2	Scenario2	1	1	2	8	0	0	0	-0.034617424394151816
1	0.001	0.2	10	1000	5	1200	10	0.75	7	100	0.2	Scenario2	1	2	2	8	0	0	0	-0.010686601034540296
2	0.001	0.2	10	1000	5	1200	10	0.75	7	100	0.5	Scenario2	1	1	5	5	0	0	0	0.08331386617720674
3	0.001	0.2	10	1000	5	1200	10	0.75	7	100	0.8	Scenario2	1	1	8	2	0	0	0	0.11732834974136491
4	0.001	0.2	20	1000	5	1200	10	0.75	7	100	0.2	Scenario2	1	2	2	8	0	0	0	-0.034617424394151816
2	0.001	0.2	10	1000	5	1200	10	0.75	7	100	0.5	Scenario2	1	2	5	5	0	0	0	0.08331386617720674
1	0.001	0.2	10	1000	5	1200	10	0.75	7	100	0.2	Scenario2	1	3	3	10	0	0	0	1.5341161698808757E-4
3	0.001	0.2	10	1000	5	1200	10	0.75	7	100	0.8	Scenario2	1	2	9	1	0	0	0	0.07799859836475886
4	0.001	0.2	20	1000	5	1200	10	0.75	7	100	0.2	Scenario2	1	3	3	10	0	0	0	-0.017156301537291224
2	0.001	0.2	10	1000	5	1200	10	0.75	7	100	0.5	Scenario2	1	3	6	7	0	0	0	0.0747065564023998
1	0.001	0.2	10	1000	5	1200	10	0.75	7	100	0.2	Scenario2	1	4	3	10	0	0	0	1.5341161698808757E-4
3	0.001	0.2	10	1000	5	1200	10	0.75	7	100	0.8	Scenario2	1	3	12	1	0	0	0	0.06391146190846647
2	0.001	0.2	10	1000	5	1200	10	0.75	7	100	0.5	Scenario2	1	4	7	6	0	0	0	0.09953714978193864
4	0.001	0.2	20	1000	5	1200	10	0.75	7	100	0.2	Scenario2	1	4	3	10	0	0	0	-0.017156301537291224
1	0.001	0.2	10	1000	5	1200	10	0.75	7	100	0.2	Scenario2	1	5	3	10	0	0	0	1.5341161698808757E-4
4	0.001	0.2	20	1000	5	1200	10	0.75	7	100	0.2	Scenario2	1	5	3	10	0	0	0	-0.017156301537291224
2	0.001	0.2	10	1000	5	1200	10	0.75	7	100	0.5	Scenario2	1	5	8	6	0	0	0	0.10939832080425108
1	0.001	0.2	10	1000	5	1200	10	0.75	7	100	0.2	Scenario2	1	6	3	12	0	0	0	-0.004390874124031826
3	0.001	0.2	10	1000	5	1200	10	0.75	7	100	0.8	Scenario2	1	4	12	1	0	0	0	0.06391146190846647
1	0.001	0.2	10	1000	5	1200	10	0.75	7	100	0.2	Scenario2	1	7	3	13	0	0	0	-0.005910258077496861
2	0.001	0.2	10	1000	5	1200	10	0.75	7	100	0.5	Scenario2	1	6	8	6	0	0	0	0.10939832080425108
4	0.001	0.2	20	1000	5	1200	10	0.75	7	100	0.2	Scenario2	1	6	3	12	0	0	0	-0.017723917780788037
3	0.001	0.2	10	1000	5	1200	10	0.75	7	100	0.8	Scenario2	1	5	12	1	0	0	0	0.06391146190846647
1	0.001	0.2	10	1000	5	1200	10	0.75	7	100	0.2	Scenario2	1	8	3	14	0	0	0	-0.00708388561422457
4	0.001	0.2	20	1000	5	1200	10	0.75	7	100	0.2	Scenario2	1	7	3	13	0	0	0	-0.017744479012493472
2	0.001	0.2	10	1000	5	1200	10	0.75	7	100	0.5	Scenario2	1	7	11	5	0	0	0	0.1290057771769001
1	0.001	0.2	10	1000	5	1200	10	0.75	7	100	0.2	Scenario2	1	9	3	15	0	0	0	-0.007990799712842625
3	0.001	0.2	10	1000	5	1200	10	0.75	7	100	0.8	Scenario2	1	6	13	1	0	0	0	0.06021022749095151
4	0.001	0.2	20	1000	5	1200	10	0.75	7	100	0.2	Scenario2	1	8	3	14	0	0	0	-0.017656150792666084
2	0.001	0.2	10	1000	5	1200	10	0.75	7	100	0.5	Scenario2	1	8	13	5	0	0	0	0.12989743388311695
1	0.001	0.2	10	1000	5	1200	10	0.75	7	100	0.2	Scenario2	1	10	3	16	0	0	0	-0.008690084600265676
3	0.001	0.2	10	1000	5	1200	10	0.75	7	100	0.8	Scenario2	1	7	13	1	0	0	0	0.06021022749095151
4	0.001	0.2	20	1000	5	1200	10	0.75	7	100	0.2	Scenario2	1	9	3	15	0	0	0	-0.017491091786952913
2	0.001	0.2	10	1000	5	1200	10	0.75	7	100	0.5	Scenario2	1	9	13	5	0	0	0	0.12989743388311695
1	0.001	0.2	10	1000	5	1200	10	0.75	7	100	0.2	Scenario2	1	11	3	17	0	0	0	-0.009226420760819342
4	0.001	0.2	20	1000	5	1200	10	0.75	7	100	0.2	Scenario2	1	10	3	16	0	0	0	-0.017272416333017074
3	0.001	0.2	10	1000	5	1200	10	0.75	7	100	0.8	Scenario2	1	8	14	1	0	0	0	0.05689474019042488
1	0.001	0.2	10	1000	5	1200	10	0.75	7	100	0.2	Scenario2	1	12	3	19	0	0	0	-0.009939057143223953
2	0.001	0.2	10	1000	5	1200	10	0.75	7	100	0.5	Scenario2	1	10	13	6	0	0	0	0.1297460309432505
4	0.001	0.2	20	1000	5	1200	10	0.75	7	100	0.2	Scenario2	1	11	3	17	0	0	0	-0.017016878024361755
1	0.001	0.2	10	1000	5	1200	10	0.75	7	100	0.2	Scenario2	1	13	3	19	0	0	0	-0.009939057143223953
3	0.001	0.2	10	1000	5	1200	10	0.75	7	100	0.8	Scenario2	1	9	15	1	0	0	0	0.053911678755103644
4	0.001	0.2	20	1000	5	1200	10	0.75	7	100	0.2	Scenario2	1	12	3	19	0	0	0	-0.016440854411407226
2	0.001	0.2	10	1000	5	1200	10	0.75	7	100	0.5	Scenario2	1	11	15	4	0	0	0	0.12193808817460533
1	0.001	0.2	10	1000	5	1200	10	0.75	7	100	0.2	Scenario2	1	14	3	19	0	0	0	-0.009939057143223953
3	0.001	0.2	10	1000	5	1200	10	0.75	7	100	0.8	Scenario2	1	10	15	1	0	0	0	0.053911678755103644
4	0.001	0.2	20	1000	5	1200	10	0.75	7	100	0.2	Scenario2	1	13	3	19	0	0	0	-0.016440854411407226
1	0.001	0.2	10	1000	5	1200	10	0.75	7	100	0.2	Scenario2	1	15	2	20	0	0	0	-0.011691587734286291
2	0.001	0.2	10	1000	5	1200	10	0.75	7	100	0.5	Scenario2	1	12	16	4	0	0	0	0.11962864623440626
3	0.001	0.2	10	1000	5	1200	10	0.75	7	100	0.8	Scenario2	1	11	15	1	0	0	0	0.053911678755103644
4	0.001	0.2	20	1000	5	1200	10	0.75	7	100	0.2	Scenario2	1	14	3	19	0	0	0	-0.016440854411407226
1	0.001	0.2	10	1000	5	1200	10	0.75	7	100	0.2	Scenario2	1	16	3	20	0	0	0	-0.010162243592817184
2	0.001	0.2	10	1000	5	1200	10	0.75	7	100	0.5	Scenario2	1	13	16	4	0	0	0	0.11962864623440626
4	0.001	0.2	20	1000	5	1200	10	0.75	7	100	0.2	Scenario2	1	15	2	20	0	0	0	-0.016494392733867654
1	0.001	0.2	10	1000	5	1200	10	0.75	7	100	0.2	Scenario2	1	17	3	22	0	0	0	-0.010423983740330657
3	0.001	0.2	10	1000	5	1200	10	0.75	7	100	0.8	Scenario2	1	12	16	1	0	0	0	0.051216040021419315
2	0.001	0.2	10	1000	5	1200	10	0.75	7	100	0.5	Scenario2	1	14	18	4	0	0	0	0.11479929287846682
4	0.001	0.2	20	1000	5	1200	10	0.75	7	100	0.2	Scenario2	1	16	3	20	0	0	0	-0.01613593126039618
1	0.001	0.2	10	1000	5	1200	10	0.75	7	100	0.2	Scenario2	1	18	3	23	0	0	0	-0.010485442744925242
3	0.001	0.2	10	1000	5	1200	10	0.75	7	100	0.8	Scenario2	1	13	16	1	0	0	0	0.051216040021419315
1	0.001	0.2	10	1000	5	1200	10	0.75	7	100	0.2	Scenario2	1	19	1	16	0	0	10	-0.010993186646910475
4	0.001	0.2	20	1000	5	1200	10	0.75	7	100	0.2	Scenario2	1	17	3	22	0	0	0	-0.015517010301953823
2	0.001	0.2	10	1000	5	1200	10	0.75	7	100	0.5	Scenario2	1	15	20	4	0	0	0	0.10993780541147362
1	0.001	0.2	10	1000	5	1200	10	0.75	7	100	0.2	Scenario2	1	20	1	13	0	0	13	-0.013185409964568948
3	0.001	0.2	10	1000	5	1200	10	0.75	7	100	0.8	Scenario2	1	14	16	1	0	0	0	0.051216040021419315
1	0.001	0.2	10	1000	5	1200	10	0.75	7	100	0.2	Scenario2	1	21	1	13	0	0	13	-0.013185409964568948
4	0.001	0.2	20	1000	5	1200	10	0.75	7	100	0.2	Scenario2	1	18	3	23	0	0	0	-0.015209207455840592
1	0.001	0.2	10	1000	5	1200	10	0.75	7	100	0.2	Scenario2	1	22	1	11	0	0	15	-0.01521756177683176
2	0.001	0.2	10	1000	5	1200	10	0.75	7	100	0.5	Scenario2	1	16	22	4	0	0	0	0.105212253337919
4	0.001	0.2	20	1000	5	1200	10	0.75	7	100	0.2	Scenario2	1	19	1	16	0	0	10	-0.015596077608953039
1	0.001	0.2	10	1000	5	1200	10	0.75	7	100	0.2	Scenario2	1	23	1	11	0	0	15	-0.01521756177683176
3	0.001	0.2	10	1000	5	1200	10	0.75	7	100	0.8	Scenario2	1	15	16	1	0	0	0	0.051216040021419315
1	0.001	0.2	10	1000	5	1200	10	0.75	7	100	0.2	Scenario2	1	24	1	10	0	0	16	-0.016494392733867654
4	0.001	0.2	20	1000	5	1200	10	0.75	7	100	0.2	Scenario2	1	20	1	13	0	0	13	-0.02022969278961764
1	0.001	0.2	10	1000	5	1200	10	0.75	7	100	0.2	Scenario2	1	25	1	9	0	0	17	-0.018012614717170035
4	0.001	0.2	20	1000	5	1200	10	0.75	7	100	0.2	Scenario2	1	21	1	13	0	0	13	-0.02022969278961764
2	0.001	0.2	10	1000	5	1200	10	0.75	7	100	0.5	Scenario2	1	17	22	4	0	0	0	0.105212253337919
3	0.001	0.2	10	1000	5	1200	10	0.75	7	100	0.8	Scenario2	1	16	17	1	0	0	0	0.048769943645092226
1	0.001	0.2	10	1000	5	1200	10	0.75	7	100	0.2	Scenario2	1	26	1	9	0	0	17	-0.018012614717170035
4	0.001	0.2	20	1000	5	1200	10	0.75	7	100	0.2	Scenario2	1	22	1	11	0	0	15	-0.02516768246749785
1	0.001	0.2	10	1000	5	1200	10	0.75	7	100	0.2	Scenario2	1	27	1	8	0	0	18	-0.01985167916942864
4	0.001	0.2	20	1000	5	1200	10	0.75	7	100	0.2	Scenario2	1	23	1	11	0	0	15	-0.02516768246749785
2	0.001	0.2	10	1000	5	1200	10	0.75	7	100	0.5	Scenario2	1	18	16	2	0	0	10	0.08483906162393463
3	0.001	0.2	10	1000	5	1200	10	0.75	7	100	0.8	Scenario2	1	17	17	1	0	0	0	0.048769943645092226
1	0.001	0.2	10	1000	5	1200	10	0.75	7	100	0.2	Scenario2	1	28	1	8	0	0	18	-0.01985167916942864
1	0.001	0.2	10	1000	5	1200	10	0.75	7	100	0.2	Scenario2	1	29	1	7	0	0	19	-0.02213305872366359
4	0.001	0.2	20	1000	5	1200	10	0.75	7	100	0.2	Scenario2	1	24	1	10	0	0	16	-0.028631214193906324
2	0.001	0.2	10	1000	5	1200	10	0.75	7	100	0.5	Scenario2	1	19	15	3	0	0	10	0.1095129511685426
1	0.001	0.2	10	1000	5	1200	10	0.75	7	100	0.2	Scenario2	1	30	1	7	0	0	19	-0.02213305872366359
4	0.001	0.2	20	1000	5	1200	10	0.75	7	100	0.2	Scenario2	1	25	1	9	0	0	17	-0.0331563388744242
3	0.001	0.2	10	1000	5	1200	10	0.75	7	100	0.8	Scenario2	1	18	17	1	0	0	0	0.048769943645092226
1	0.001	0.2	10	1000	5	1200	10	0.75	7	100	0.2	Scenario2	1	31	1	6	0	0	20	-0.025055117092994093
4	0.001	0.2	20	1000	5	1200	10	0.75	7	100	0.2	Scenario2	1	26	1	9	0	0	17	-0.0331563388744242
2	0.001	0.2	10	1000	5	1200	10	0.75	7	100	0.5	Scenario2	1	20	12	3	0	0	13	0.11890228146899202
1	0.001	0.2	10	1000	5	1200	10	0.75	7	100	0.2	Scenario2	1	32	1	6	0	0	20	-0.025055117092994093
4	0.001	0.2	20	1000	5	1200	10	0.75	7	100	0.2	Scenario2	1	27	1	8	0	0	18	-0.039298895600160415
3	0.001	0.2	10	1000	5	1200	10	0.75	7	100	0.8	Scenario2	1	19	17	1	0	0	0	0.048769943645092226
1	0.001	0.2	10	1000	5	1200	10	0.75	7	100	0.2	Scenario2	1	33	1	6	0	0	20	-0.025055117092994093
4	0.001	0.2	20	1000	5	1200	10	0.75	7	100	0.2	Scenario2	1	28	1	8	0	0	18	-0.039298895600160415
2	0.001	0.2	10	1000	5	1200	10	0.75	7	100	0.5	Scenario2	1	21	11	3	0	0	14	0.12178934624584907
1	0.001	0.2	10	1000	5	1200	10	0.75	7	100	0.2	Scenario2	1	34	1	4	0	0	22	-0.034617424394151816
4	0.001	0.2	20	1000	5	1200	10	0.75	7	100	0.2	Scenario2	1	29	1	7	0	0	19	-0.04806974042955709
1	0.001	0.2	10	1000	5	1200	10	0.75	7	100	0.2	Scenario2	1	35	1	4	0	0	22	-0.034617424394151816
3	0.001	0.2	10	1000	5	1200	10	0.75	7	100	0.8	Scenario2	1	20	17	1	0	0	0	0.048769943645092226
2	0.001	0.2	10	1000	5	1200	10	0.75	7	100	0.5	Scenario2	1	22	11	3	0	0	14	0.12178934624584907
1	0.001	0.2	10	1000	5	1200	10	0.75	7	100	0.2	Scenario2	1	36	1	4	0	0	22	-0.034617424394151816
4	0.001	0.2	20	1000	5	1200	10	0.75	7	100	0.2	Scenario2	1	30	1	7	0	0	19	-0.04806974042955709
1	0.001	0.2	10	1000	5	1200	10	0.75	7	100	0.2	Scenario2	1	37	1	4	0	0	22	-0.034617424394151816
4	0.001	0.2	20	1000	5	1200	10	0.75	7	100	0.2	Scenario2	1	31	1	6	0	0	20	-0.06150345718356129
3	0.001	0.2	10	1000	5	1200	10	0.75	7	100	0.8	Scenario2	1	21	9	1	0	0	10	0.07799859836475886
2	0.001	0.2	10	1000	5	1200	10	0.75	7	100	0.5	Scenario2	1	23	10	2	0	0	16	0.10860576470187379
1	0.001	0.2	10	1000	5	1200	10	0.75	7	100	0.2	Scenario2	1	38	1	4	0	0	22	-0.034617424394151816
4	0.001	0.2	20	1000	5	1200	10	0.75	7	100	0.2	Scenario2	1	32	1	6	0	0	20	-0.06150345718356129
1	0.001	0.2	10	1000	5	1200	10	0.75	7	100	0.2	Scenario2	1	39	1	4	0	0	22	-0.034617424394151816
4	0.001	0.2	20	1000	5	1200	10	0.75	7	100	0.2	Scenario2	1	33	1	6	0	0	20	-0.06150345718356129
3	0.001	0.2	10	1000	5	1200	10	0.75	7	100	0.8	Scenario2	1	22	9	1	0	0	10	0.07799859836475886
2	0.001	0.2	10	1000	5	1200	10	0.75	7	100	0.5	Scenario2	1	24	12	0	0	0	16	0
1	0.001	0.2	10	1000	5	1200	10	0.75	7	100	0.2	Scenario2	1	40	1	4	0	0	22	-0.034617424394151816
4	0.001	0.2	20	1000	5	1200	10	0.75	7	100	0.2	Scenario2	1	34	1	4	0	0	22	-0.13045265619779486
1	0.001	0.2	10	1000	5	1200	10	0.75	7	100	0.2	Scenario2	1	41	1	4	0	0	22	-0.034617424394151816
3	0.001	0.2	10	1000	5	1200	10	0.75	7	100	0.8	Scenario2	1	23	6	1	0	0	13	0.09786496347769828
4	0.001	0.2	20	1000	5	1200	10	0.75	7	100	0.2	Scenario2	1	35	1	4	0	0	22	-0.13045265619779486
2	0.001	0.2	10	1000	5	1200	10	0.75	7	100	0.5	Scenario2	1	25	10	0	0	0	18	0
1	0.001	0.2	10	1000	5	1200	10	0.75	7	100	0.2	Scenario2	1	42	1	4	0	0	22	-0.034617424394151816
4	0.001	0.2	20	1000	5	1200	10	0.75	7	100	0.2	Scenario2	1	36	1	4	0	0	22	-0.13045265619779486
3	0.001	0.2	10	1000	5	1200	10	0.75	7	100	0.8	Scenario2	1	24	6	1	0	0	13	0.09786496347769828
1	0.001	0.2	10	1000	5	1200	10	0.75	7	100	0.2	Scenario2	1	43	1	4	0	0	22	-0.034617424394151816
2	0.001	0.2	10	1000	5	1200	10	0.75	7	100	0.5	Scenario2	1	26	10	0	0	0	18	0
4	0.001	0.2	20	1000	5	1200	10	0.75	7	100	0.2	Scenario2	1	37	1	4	0	0	22	-0.13045265619779486
1	0.001	0.2	10	1000	5	1200	10	0.75	7	100	0.2	Scenario2	1	44	1	4	0	0	22	-0.034617424394151816
3	0.001	0.2	10	1000	5	1200	10	0.75	7	100	0.8	Scenario2	1	25	6	1	0	0	13	0.09786496347769828
4	0.001	0.2	20	1000	5	1200	10	0.75	7	100	0.2	Scenario2	1	38	1	4	0	0	22	-0.13045265619779486
1	0.001	0.2	10	1000	5	1200	10	0.75	7	100	0.2	Scenario2	1	45	1	4	0	0	22	-0.034617424394151816
2	0.001	0.2	10	1000	5	1200	10	0.75	7	100	0.5	Scenario2	1	27	9	1	0	0	18	0.07799859836475886
4	0.001	0.2	20	1000	5	1200	10	0.75	7	100	0.2	Scenario2	1	39	1	4	0	0	22	-0.13045265619779486
3	0.001	0.2	10	1000	5	1200	10	0.75	7	100	0.8	Scenario2	1	26	7	0	0	0	13	0
1	0.001	0.2	10	1000	5	1200	10	0.75	7	100	0.2	Scenario2	1	46	1	4	0	0	22	-0.034617424394151816
2	0.001	0.2	10	1000	5	1200	10	0.75	7	100	0.5	Scenario2	1	28	7	2	0	0	19	0.12094451999300462
4	0.001	0.2	20	1000	5	1200	10	0.75	7	100	0.2	Scenario2	1	40	1	4	0	0	22	-0.13045265619779486
1	0.001	0.2	10	1000	5	1200	10	0.75	7	100	0.2	Scenario2	1	47	1	4	0	0	22	-0.034617424394151816
3	0.001	0.2	10	1000	5	1200	10	0.75	7	100	0.8	Scenario2	1	27	7	0	0	0	13	0
4	0.001	0.2	20	1000	5	1200	10	0.75	7	100	0.2	Scenario2	1	41	1	4	0	0	22	-0.13045265619779486
1	0.001	0.2	10	1000	5	1200	10	0.75	7	100	0.2	Scenario2	1	48	1	4	0	0	22	-0.034617424394151816
2	0.001	0.2	10	1000	5	1200	10	0.75	7	100	0.5	Scenario2	1	29	7	2	0	0	19	0.12094451999300462
3	0.001	0.2	10	1000	5	1200	10	0.75	7	100	0.8	Scenario2	1	28	7	0	0	0	13	0
4	0.001	0.2	20	1000	5	1200	10	0.75	7	100	0.2	Scenario2	1	42	1	4	0	0	22	-0.13045265619779486
1	0.001	0.2	10	1000	5	1200	10	0.75	7	100	0.2	Scenario2	1	49	1	4	0	0	22	-0.034617424394151816
2	0.001	0.2	10	1000	5	1200	10	0.75	7	100	0.5	Scenario2	1	30	7	2	0	0	19	0.12094451999300462
4	0.001	0.2	20	1000	5	1200	10	0.75	7	100	0.2	Scenario2	1	43	1	4	0	0	22	-0.13045265619779486
1	0.001	0.2	10	1000	5	1200	10	0.75	7	100	0.2	Scenario2	1	50	1	4	0	0	22	-0.034617424394151816
3	0.001	0.2	10	1000	5	1200	10	0.75	7	100	0.8	Scenario2	1	29	6	0	0	0	14	0
4	0.001	0.2	20	1000	5	1200	10	0.75	7	100	0.2	Scenario2	1	44	1	4	0	0	22	-0.13045265619779486
1	0.001	0.2	10	1000	5	1200	10	0.75	7	100	0.2	Scenario2	1	51	1	4	0	0	22	-0.034617424394151816
2	0.001	0.2	10	1000	5	1200	10	0.75	7	100	0.5	Scenario2	1	31	7	2	0	0	19	0.12094451999300462
3	0.001	0.2	10	1000	5	1200	10	0.75	7	100	0.8	Scenario2	1	30	6	0	0	0	14	0
4	0.001	0.2	20	1000	5	1200	10	0.75	7	100	0.2	Scenario2	1	45	1	4	0	0	22	-0.13045265619779486
1	0.001	0.2	10	1000	5	1200	10	0.75	7	100	0.2	Scenario2	1	52	1	4	0	0	22	-0.034617424394151816
2	0.001	0.2	10	1000	5	1200	10	0.75	7	100	0.5	Scenario2	1	32	6	2	0	0	20	0.12308788960473618
3	0.001	0.2	10	1000	5	1200	10	0.75	7	100	0.8	Scenario2	1	31	6	0	0	0	14	0
1	0.001	0.2	10	1000	5	1200	10	0.75	7	100	0.2	Scenario2	1	53	1	4	0	0	22	-0.034617424394151816
4	0.001	0.2	20	1000	5	1200	10	0.75	7	100	0.2	Scenario2	1	46	1	4	0	0	22	-0.13045265619779486
1	0.001	0.2	10	1000	5	1200	10	0.75	7	100	0.2	Scenario2	1	54	1	4	0	0	22	-0.034617424394151816
4	0.001	0.2	20	1000	5	1200	10	0.75	7	100	0.2	Scenario2	1	47	1	4	0	0	22	-0.13045265619779486
2	0.001	0.2	10	1000	5	1200	10	0.75	7	100	0.5	Scenario2	1	33	7	1	0	0	20	0.09058813446804806
3	0.001	0.2	10	1000	5	1200	10	0.75	7	100	0.8	Scenario2	1	32	6	0	0	0	14	0
4	0.001	0.2	20	1000	5	1200	10	0.75	7	100	0.2	Scenario2	1	48	1	4	0	0	22	-0.13045265619779486
1	0.001	0.2	10	1000	5	1200	10	0.75	7	100	0.2	Scenario2	1	55	1	4	0	0	22	-0.034617424394151816
2	0.001	0.2	10	1000	5	1200	10	0.75	7	100	0.5	Scenario2	1	34	7	1	0	0	20	0.09058813446804806
3	0.001	0.2	10	1000	5	1200	10	0.75	7	100	0.8	Scenario2	1	33	6	0	0	0	14	0
1	0.001	0.2	10	1000	5	1200	10	0.75	7	100	0.2	Scenario2	1	56	1	4	0	0	22	-0.034617424394151816
4	0.001	0.2	20	1000	5	1200	10	0.75	7	100	0.2	Scenario2	1	49	1	4	0	0	22	-0.13045265619779486
1	0.001	0.2	10	1000	5	1200	10	0.75	7	100	0.2	Scenario2	1	57	1	4	0	0	22	-0.034617424394151816
4	0.001	0.2	20	1000	5	1200	10	0.75	7	100	0.2	Scenario2	1	50	1	4	0	0	22	-0.13045265619779486
3	0.001	0.2	10	1000	5	1200	10	0.75	7	100	0.8	Scenario2	1	34	5	0	0	0	15	0
2	0.001	0.2	10	1000	5	1200	10	0.75	7	100	0.5	Scenario2	1	35	7	1	0	0	20	0.09058813446804806
1	0.001	0.2	10	1000	5	1200	10	0.75	7	100	0.2	Scenario2	1	58	1	4	0	0	22	-0.034617424394151816
4	0.001	0.2	20	1000	5	1200	10	0.75	7	100	0.2	Scenario2	1	51	1	4	0	0	22	-0.13045265619779486
3	0.001	0.2	10	1000	5	1200	10	0.75	7	100	0.8	Scenario2	1	35	5	0	0	0	15	0
1	0.001	0.2	10	1000	5	1200	10	0.75	7	100	0.2	Scenario2	1	59	1	4	0	0	22	-0.034617424394151816
2	0.001	0.2	10	1000	5	1200	10	0.75	7	100	0.5	Scenario2	1	36	7	1	0	0	20	0.09058813446804806
4	0.001	0.2	20	1000	5	1200	10	0.75	7	100	0.2	Scenario2	1	52	1	4	0	0	22	-0.13045265619779486
3	0.001	0.2	10	1000	5	1200	10	0.75	7	100	0.8	Scenario2	1	36	4	1	0	0	15	0.11134564390146202
1	0.001	0.2	10	1000	5	1200	10	0.75	7	100	0.2	Scenario2	1	60	1	4	0	0	22	-0.034617424394151816
4	0.001	0.2	20	1000	5	1200	10	0.75	7	100	0.2	Scenario2	1	53	1	4	0	0	22	-0.13045265619779486
2	0.001	0.2	10	1000	5	1200	10	0.75	7	100	0.5	Scenario2	1	37	6	0	0	0	22	0
3	0.001	0.2	10	1000	5	1200	10	0.75	7	100	0.8	Scenario2	1	37	3	1	0	0	16	0.11038420876919652
1	0.001	0.2	10	1000	5	1200	10	0.75	7	100	0.2	Scenario2	1	61	1	4	0	0	22	-0.034617424394151816
4	0.001	0.2	20	1000	5	1200	10	0.75	7	100	0.2	Scenario2	1	54	1	4	0	0	22	-0.13045265619779486
3	0.001	0.2	10	1000	5	1200	10	0.75	7	100	0.8	Scenario2	1	38	3	1	0	0	16	0.11038420876919652
2	0.001	0.2	10	1000	5	1200	10	0.75	7	100	0.5	Scenario2	1	38	6	0	0	0	22	0
1	0.001	0.2	10	1000	5	1200	10	0.75	7	100	0.2	Scenario2	1	62	1	4	0	0	22	-0.034617424394151816
4	0.001	0.2	20	1000	5	1200	10	0.75	7	100	0.2	Scenario2	1	55	1	4	0	0	22	-0.13045265619779486
3	0.001	0.2	10	1000	5	1200	10	0.75	7	100	0.8	Scenario2	1	39	3	1	0	0	16	0.11038420876919652
1	0.001	0.2	10	1000	5	1200	10	0.75	7	100	0.2	Scenario2	1	63	1	4	0	0	22	-0.034617424394151816
2	0.001	0.2	10	1000	5	1200	10	0.75	7	100	0.5	Scenario2	1	39	6	0	0	0	22	0
4	0.001	0.2	20	1000	5	1200	10	0.75	7	100	0.2	Scenario2	1	56	1	4	0	0	22	-0.13045265619779486
3	0.001	0.2	10	1000	5	1200	10	0.75	7	100	0.8	Scenario2	1	40	3	1	0	0	16	0.11038420876919652
1	0.001	0.2	10	1000	5	1200	10	0.75	7	100	0.2	Scenario2	1	64	1	4	0	0	22	-0.034617424394151816
4	0.001	0.2	20	1000	5	1200	10	0.75	7	100	0.2	Scenario2	1	57	1	4	0	0	22	-0.13045265619779486
2	0.001	0.2	10	1000	5	1200	10	0.75	7	100	0.5	Scenario2	1	40	6	0	0	0	22	0
1	0.001	0.2	10	1000	5	1200	10	0.75	7	100	0.2	Scenario2	1	65	1	4	0	0	22	-0.034617424394151816
3	0.001	0.2	10	1000	5	1200	10	0.75	7	100	0.8	Scenario2	1	41	3	1	0	0	16	0.11038420876919652
4	0.001	0.2	20	1000	5	1200	10	0.75	7	100	0.2	Scenario2	1	58	1	4	0	0	22	-0.13045265619779486
2	0.001	0.2	10	1000	5	1200	10	0.75	7	100	0.5	Scenario2	1	41	4	0	0	0	24	0
1	0.001	0.2	10	1000	5	1200	10	0.75	7	100	0.2	Scenario2	1	66	1	4	0	0	22	-0.034617424394151816
3	0.001	0.2	10	1000	5	1200	10	0.75	7	100	0.8	Scenario2	1	42	3	1	0	0	16	0.11038420876919652
4	0.001	0.2	20	1000	5	1200	10	0.75	7	100	0.2	Scenario2	1	59	1	4	0	0	22	-0.13045265619779486
2	0.001	0.2	10	1000	5	1200	10	0.75	7	100	0.5	Scenario2	1	42	4	0	0	0	24	0
1	0.001	0.2	10	1000	5	1200	10	0.75	7	100	0.2	Scenario2	1	67	1	4	0	0	22	-0.034617424394151816
3	0.001	0.2	10	1000	5	1200	10	0.75	7	100	0.8	Scenario2	1	43	3	1	0	0	16	0.11038420876919652
4	0.001	0.2	20	1000	5	1200	10	0.75	7	100	0.2	Scenario2	1	60	1	4	0	0	22	-0.13045265619779486
1	0.001	0.2	10	1000	5	1200	10	0.75	7	100	0.2	Scenario2	1	68	1	4	0	0	22	-0.034617424394151816
2	0.001	0.2	10	1000	5	1200	10	0.75	7	100	0.5	Scenario2	1	43	4	0	0	0	24	0
3	0.001	0.2	10	1000	5	1200	10	0.75	7	100	0.8	Scenario2	1	44	3	1	0	0	16	0.11038420876919652
4	0.001	0.2	20	1000	5	1200	10	0.75	7	100	0.2	Scenario2	1	61	1	4	0	0	22	-0.13045265619779486
1	0.001	0.2	10	1000	5	1200	10	0.75	7	100	0.2	Scenario2	1	69	1	4	0	0	22	-0.034617424394151816
2	0.001	0.2	10	1000	5	1200	10	0.75	7	100	0.5	Scenario2	1	44	4	0	0	0	24	0
4	0.001	0.2	20	1000	5	1200	10	0.75	7	100	0.2	Scenario2	1	62	1	4	0	0	22	-0.13045265619779486
3	0.001	0.2	10	1000	5	1200	10	0.75	7	100	0.8	Scenario2	1	45	3	1	0	0	16	0.11038420876919652
1	0.001	0.2	10	1000	5	1200	10	0.75	7	100	0.2	Scenario2	1	70	1	4	0	0	22	-0.034617424394151816
2	0.001	0.2	10	1000	5	1200	10	0.75	7	100	0.5	Scenario2	1	45	4	0	0	0	24	0
4	0.001	0.2	20	1000	5	1200	10	0.75	7	100	0.2	Scenario2	1	63	1	4	0	0	22	-0.13045265619779486
3	0.001	0.2	10	1000	5	1200	10	0.75	7	100	0.8	Scenario2	1	46	3	1	0	0	16	0.11038420876919652
1	0.001	0.2	10	1000	5	1200	10	0.75	7	100	0.2	Scenario2	1	71	1	4	0	0	22	-0.034617424394151816
2	0.001	0.2	10	1000	5	1200	10	0.75	7	100	0.5	Scenario2	1	46	4	0	0	0	24	0
4	0.001	0.2	20	1000	5	1200	10	0.75	7	100	0.2	Scenario2	1	64	1	4	0	0	22	-0.13045265619779486
3	0.001	0.2	10	1000	5	1200	10	0.75	7	100	0.8	Scenario2	1	47	3	1	0	0	16	0.11038420876919652
1	0.001	0.2	10	1000	5	1200	10	0.75	7	100	0.2	Scenario2	1	72	1	4	0	0	22	-0.034617424394151816
2	0.001	0.2	10	1000	5	1200	10	0.75	7	100	0.5	Scenario2	1	47	3	0	0	0	25	0
4	0.001	0.2	20	1000	5	1200	10	0.75	7	100	0.2	Scenario2	1	65	1	4	0	0	22	-0.13045265619779486
3	0.001	0.2	10	1000	5	1200	10	0.75	7	100	0.8	Scenario2	1	48	3	1	0	0	16	0.11038420876919652
1	0.001	0.2	10	1000	5	1200	10	0.75	7	100	0.2	Scenario2	1	73	1	4	0	0	22	-0.034617424394151816
2	0.001	0.2	10	1000	5	1200	10	0.75	7	100	0.5	Scenario2	1	48	3	0	0	0	25	0
4	0.001	0.2	20	1000	5	1200	10	0.75	7	100	0.2	Scenario2	1	66	1	4	0	0	22	-0.13045265619779486
1	0.001	0.2	10	1000	5	1200	10	0.75	7	100	0.2	Scenario2	1	74	1	4	0	0	22	-0.034617424394151816
3	0.001	0.2	10	1000	5	1200	10	0.75	7	100	0.8	Scenario2	1	49	4	0	0	0	16	0
2	0.001	0.2	10	1000	5	1200	10	0.75	7	100	0.5	Scenario2	1	49	3	0	0	0	25	0
4	0.001	0.2	20	1000	5	1200	10	0.75	7	100	0.2	Scenario2	1	67	1	4	0	0	22	-0.13045265619779486
1	0.001	0.2	10	1000	5	1200	10	0.75	7	100	0.2	Scenario2	1	75	1	4	0	0	22	-0.034617424394151816
3	0.001	0.2	10	1000	5	1200	10	0.75	7	100	0.8	Scenario2	1	50	4	0	0	0	16	0
2	0.001	0.2	10	1000	5	1200	10	0.75	7	100	0.5	Scenario2	1	50	3	0	0	0	25	0
4	0.001	0.2	20	1000	5	1200	10	0.75	7	100	0.2	Scenario2	1	68	1	4	0	0	22	-0.13045265619779486
1	0.001	0.2	10	1000	5	1200	10	0.75	7	100	0.2	Scenario2	1	76	1	4	0	0	22	-0.034617424394151816
3	0.001	0.2	10	1000	5	1200	10	0.75	7	100	0.8	Scenario2	1	51	4	0	0	0	16	0
2	0.001	0.2	10	1000	5	1200	10	0.75	7	100	0.5	Scenario2	1	51	3	0	0	0	25	0
4	0.001	0.2	20	1000	5	1200	10	0.75	7	100	0.2	Scenario2	1	69	1	4	0	0	22	-0.13045265619779486
1	0.001	0.2	10	1000	5	1200	10	0.75	7	100	0.2	Scenario2	1	77	1	4	0	0	22	-0.034617424394151816
2	0.001	0.2	10	1000	5	1200	10	0.75	7	100	0.5	Scenario2	1	52	3	0	0	0	25	0
3	0.001	0.2	10	1000	5	1200	10	0.75	7	100	0.8	Scenario2	1	52	4	0	0	0	16	0
4	0.001	0.2	20	1000	5	1200	10	0.75	7	100	0.2	Scenario2	1	70	1	4	0	0	22	-0.13045265619779486
1	0.001	0.2	10	1000	5	1200	10	0.75	7	100	0.2	Scenario2	1	78	1	4	0	0	22	-0.034617424394151816
2	0.001	0.2	10	1000	5	1200	10	0.75	7	100	0.5	Scenario2	1	53	3	0	0	0	25	0
3	0.001	0.2	10	1000	5	1200	10	0.75	7	100	0.8	Scenario2	1	53	4	0	0	0	16	0
1	0.001	0.2	10	1000	5	1200	10	0.75	7	100	0.2	Scenario2	1	79	1	4	0	0	22	-0.034617424394151816
4	0.001	0.2	20	1000	5	1200	10	0.75	7	100	0.2	Scenario2	1	71	1	4	0	0	22	-0.13045265619779486
2	0.001	0.2	10	1000	5	1200	10	0.75	7	100	0.5	Scenario2	1	54	3	0	0	0	25	0
3	0.001	0.2	10	1000	5	1200	10	0.75	7	100	0.8	Scenario2	1	54	4	0	0	0	16	0
1	0.001	0.2	10	1000	5	1200	10	0.75	7	100	0.2	Scenario2	1	80	1	4	0	0	22	-0.034617424394151816
4	0.001	0.2	20	1000	5	1200	10	0.75	7	100	0.2	Scenario2	1	72	1	4	0	0	22	-0.13045265619779486
2	0.001	0.2	10	1000	5	1200	10	0.75	7	100	0.5	Scenario2	1	55	3	0	0	0	25	0
1	0.001	0.2	10	1000	5	1200	10	0.75	7	100	0.2	Scenario2	1	81	1	4	0	0	22	-0.034617424394151816
3	0.001	0.2	10	1000	5	1200	10	0.75	7	100	0.8	Scenario2	1	55	4	0	0	0	16	0
4	0.001	0.2	20	1000	5	1200	10	0.75	7	100	0.2	Scenario2	1	73	1	4	0	0	22	-0.13045265619779486
2	0.001	0.2	10	1000	5	1200	10	0.75	7	100	0.5	Scenario2	1	56	3	0	0	0	25	0
1	0.001	0.2	10	1000	5	1200	10	0.75	7	100	0.2	Scenario2	1	82	1	4	0	0	22	-0.034617424394151816
4	0.001	0.2	20	1000	5	1200	10	0.75	7	100	0.2	Scenario2	1	74	1	4	0	0	22	-0.13045265619779486
3	0.001	0.2	10	1000	5	1200	10	0.75	7	100	0.8	Scenario2	1	56	4	0	0	0	16	0
2	0.001	0.2	10	1000	5	1200	10	0.75	7	100	0.5	Scenario2	1	57	3	0	0	0	25	0
1	0.001	0.2	10	1000	5	1200	10	0.75	7	100	0.2	Scenario2	1	83	0	4	0	0	23	0
4	0.001	0.2	20	1000	5	1200	10	0.75	7	100	0.2	Scenario2	1	75	1	4	0	0	22	-0.13045265619779486
2	0.001	0.2	10	1000	5	1200	10	0.75	7	100	0.5	Scenario2	1	58	3	0	0	0	25	0
3	0.001	0.2	10	1000	5	1200	10	0.75	7	100	0.8	Scenario2	1	57	4	0	0	0	16	0
1	0.001	0.2	10	1000	5	1200	10	0.75	7	100	0.2	Scenario2	1	84	0	4	0	0	23	0
4	0.001	0.2	20	1000	5	1200	10	0.75	7	100	0.2	Scenario2	1	76	1	4	0	0	22	-0.13045265619779486
2	0.001	0.2	10	1000	5	1200	10	0.75	7	100	0.5	Scenario2	1	59	3	0	0	0	25	0
3	0.001	0.2	10	1000	5	1200	10	0.75	7	100	0.8	Scenario2	1	58	4	0	0	0	16	0
1	0.001	0.2	10	1000	5	1200	10	0.75	7	100	0.2	Scenario2	1	85	0	4	0	0	23	0
4	0.001	0.2	20	1000	5	1200	10	0.75	7	100	0.2	Scenario2	1	77	1	4	0	0	22	-0.13045265619779486
2	0.001	0.2	10	1000	5	1200	10	0.75	7	100	0.5	Scenario2	1	60	3	0	0	0	25	0
1	0.001	0.2	10	1000	5	1200	10	0.75	7	100	0.2	Scenario2	1	86	0	4	0	0	23	0
3	0.001	0.2	10	1000	5	1200	10	0.75	7	100	0.8	Scenario2	1	59	3	1	0	0	16	0.11038420876919652
4	0.001	0.2	20	1000	5	1200	10	0.75	7	100	0.2	Scenario2	1	78	1	4	0	0	22	-0.13045265619779486
1	0.001	0.2	10	1000	5	1200	10	0.75	7	100	0.2	Scenario2	1	87	0	4	0	0	23	0
2	0.001	0.2	10	1000	5	1200	10	0.75	7	100	0.5	Scenario2	1	61	3	0	0	0	25	0
3	0.001	0.2	10	1000	5	1200	10	0.75	7	100	0.8	Scenario2	1	60	3	1	0	0	16	0.11038420876919652
1	0.001	0.2	10	1000	5	1200	10	0.75	7	100	0.2	Scenario2	1	88	0	4	0	0	23	0
4	0.001	0.2	20	1000	5	1200	10	0.75	7	100	0.2	Scenario2	1	79	1	4	0	0	22	-0.13045265619779486
2	0.001	0.2	10	1000	5	1200	10	0.75	7	100	0.5	Scenario2	1	62	3	0	0	0	25	0
1	0.001	0.2	10	1000	5	1200	10	0.75	7	100	0.2	Scenario2	1	89	0	3	0	0	24	0
3	0.001	0.2	10	1000	5	1200	10	0.75	7	100	0.8	Scenario2	1	61	4	0	0	0	16	0
4	0.001	0.2	20	1000	5	1200	10	0.75	7	100	0.2	Scenario2	1	80	1	4	0	0	22	-0.13045265619779486
2	0.001	0.2	10	1000	5	1200	10	0.75	7	100	0.5	Scenario2	1	63	3	0	0	0	25	0
1	0.001	0.2	10	1000	5	1200	10	0.75	7	100	0.2	Scenario2	1	90	0	3	0	0	24	0
3	0.001	0.2	10	1000	5	1200	10	0.75	7	100	0.8	Scenario2	1	62	4	0	0	0	16	0
4	0.001	0.2	20	1000	5	1200	10	0.75	7	100	0.2	Scenario2	1	81	1	4	0	0	22	-0.13045265619779486
2	0.001	0.2	10	1000	5	1200	10	0.75	7	100	0.5	Scenario2	1	64	3	0	0	0	25	0
1	0.001	0.2	10	1000	5	1200	10	0.75	7	100	0.2	Scenario2	1	91	0	3	0	0	24	0
4	0.001	0.2	20	1000	5	1200	10	0.75	7	100	0.2	Scenario2	1	82	1	4	0	0	22	-0.13045265619779486
3	0.001	0.2	10	1000	5	1200	10	0.75	7	100	0.8	Scenario2	1	63	4	0	0	0	16	0
2	0.001	0.2	10	1000	5	1200	10	0.75	7	100	0.5	Scenario2	1	65	3	0	0	0	25	0
1	0.001	0.2	10	1000	5	1200	10	0.75	7	100	0.2	Scenario2	1	92	0	3	0	0	24	0
4	0.001	0.2	20	1000	5	1200	10	0.75	7	100	0.2	Scenario2	1	83	0	4	0	0	23	0
1	0.001	0.2	10	1000	5	1200	10	0.75	7	100	0.2	Scenario2	1	93	0	3	0	0	24	0
2	0.001	0.2	10	1000	5	1200	10	0.75	7	100	0.5	Scenario2	1	66	3	0	0	0	25	0
3	0.001	0.2	10	1000	5	1200	10	0.75	7	100	0.8	Scenario2	1	64	4	0	0	0	16	0
4	0.001	0.2	20	1000	5	1200	10	0.75	7	100	0.2	Scenario2	1	84	0	4	0	0	23	0
1	0.001	0.2	10	1000	5	1200	10	0.75	7	100	0.2	Scenario2	1	94	0	3	0	0	24	0
2	0.001	0.2	10	1000	5	1200	10	0.75	7	100	0.5	Scenario2	1	67	3	0	0	0	25	0
3	0.001	0.2	10	1000	5	1200	10	0.75	7	100	0.8	Scenario2	1	65	4	0	0	0	16	0
1	0.001	0.2	10	1000	5	1200	10	0.75	7	100	0.2	Scenario2	1	95	0	2	0	0	25	0
4	0.001	0.2	20	1000	5	1200	10	0.75	7	100	0.2	Scenario2	1	85	0	4	0	0	23	0
2	0.001	0.2	10	1000	5	1200	10	0.75	7	100	0.5	Scenario2	1	68	3	0	0	0	25	0
1	0.001	0.2	10	1000	5	1200	10	0.75	7	100	0.2	Scenario2	1	96	0	2	0	0	25	0
4	0.001	0.2	20	1000	5	1200	10	0.75	7	100	0.2	Scenario2	1	86	0	4	0	0	23	0
3	0.001	0.2	10	1000	5	1200	10	0.75	7	100	0.8	Scenario2	1	66	4	0	0	0	16	0
2	0.001	0.2	10	1000	5	1200	10	0.75	7	100	0.5	Scenario2	1	69	3	0	0	0	25	0
4	0.001	0.2	20	1000	5	1200	10	0.75	7	100	0.2	Scenario2	1	87	0	4	0	0	23	0
1	0.001	0.2	10	1000	5	1200	10	0.75	7	100	0.2	Scenario2	1	97	0	2	0	0	25	0
3	0.001	0.2	10	1000	5	1200	10	0.75	7	100	0.8	Scenario2	1	67	4	0	0	0	16	0
2	0.001	0.2	10	1000	5	1200	10	0.75	7	100	0.5	Scenario2	1	70	3	0	0	0	25	0
1	0.001	0.2	10	1000	5	1200	10	0.75	7	100	0.2	Scenario2	1	98	0	2	0	0	25	0
4	0.001	0.2	20	1000	5	1200	10	0.75	7	100	0.2	Scenario2	1	88	0	4	0	0	23	0
3	0.001	0.2	10	1000	5	1200	10	0.75	7	100	0.8	Scenario2	1	68	4	0	0	0	16	0
1	0.001	0.2	10	1000	5	1200	10	0.75	7	100	0.2	Scenario2	1	99	0	2	0	0	25	0
2	0.001	0.2	10	1000	5	1200	10	0.75	7	100	0.5	Scenario2	1	71	3	0	0	0	25	0
4	0.001	0.2	20	1000	5	1200	10	0.75	7	100	0.2	Scenario2	1	89	0	3	0	0	24	0
1	0.001	0.2	10	1000	5	1200	10	0.75	7	100	0.2	Scenario2	1	100	0	2	0	0	25	0
4	0.001	0.2	20	1000	5	1200	10	0.75	7	100	0.2	Scenario2	1	90	0	3	0	0	24	0
3	0.001	0.2	10	1000	5	1200	10	0.75	7	100	0.8	Scenario2	1	69	4	0	0	0	16	0
2	0.001	0.2	10	1000	5	1200	10	0.75	7	100	0.5	Scenario2	1	72	3	0	0	0	25	0
1	0.001	0.2	10	1000	5	1200	10	0.75	7	100	0.2	Scenario2	1	101	0	2	0	0	25	0
4	0.001	0.2	20	1000	5	1200	10	0.75	7	100	0.2	Scenario2	1	91	0	3	0	0	24	0
1	0.001	0.2	10	1000	5	1200	10	0.75	7	100	0.2	Scenario2	1	102	0	2	0	0	25	0
2	0.001	0.2	10	1000	5	1200	10	0.75	7	100	0.5	Scenario2	1	73	3	0	0	0	25	0
3	0.001	0.2	10	1000	5	1200	10	0.75	7	100	0.8	Scenario2	1	70	4	0	0	0	16	0
4	0.001	0.2	20	1000	5	1200	10	0.75	7	100	0.2	Scenario2	1	92	0	3	0	0	24	0
1	0.001	0.2	10	1000	5	1200	10	0.75	7	100	0.2	Scenario2	1	103	0	2	0	0	25	0
2	0.001	0.2	10	1000	5	1200	10	0.75	7	100	0.5	Scenario2	1	74	3	0	0	0	25	0
3	0.001	0.2	10	1000	5	1200	10	0.75	7	100	0.8	Scenario2	1	71	4	0	0	0	16	0
4	0.001	0.2	20	1000	5	1200	10	0.75	7	100	0.2	Scenario2	1	93	0	3	0	0	24	0
1	0.001	0.2	10	1000	5	1200	10	0.75	7	100	0.2	Scenario2	1	104	0	2	0	0	25	0
2	0.001	0.2	10	1000	5	1200	10	0.75	7	100	0.5	Scenario2	1	75	3	0	0	0	25	0
4	0.001	0.2	20	1000	5	1200	10	0.75	7	100	0.2	Scenario2	1	94	0	3	0	0	24	0
1	0.001	0.2	10	1000	5	1200	10	0.75	7	100	0.2	Scenario2	1	105	0	2	0	0	25	0
3	0.001	0.2	10	1000	5	1200	10	0.75	7	100	0.8	Scenario2	1	72	3	0	0	0	17	0
4	0.001	0.2	20	1000	5	1200	10	0.75	7	100	0.2	Scenario2	1	95	0	2	0	0	25	0
2	0.001	0.2	10	1000	5	1200	10	0.75	7	100	0.5	Scenario2	1	76	3	0	0	0	25	0
1	0.001	0.2	10	1000	5	1200	10	0.75	7	100	0.2	Scenario2	1	106	0	2	0	0	25	0
3	0.001	0.2	10	1000	5	1200	10	0.75	7	100	0.8	Scenario2	1	73	3	0	0	0	17	0
4	0.001	0.2	20	1000	5	1200	10	0.75	7	100	0.2	Scenario2	1	96	0	2	0	0	25	0
1	0.001	0.2	10	1000	5	1200	10	0.75	7	100	0.2	Scenario2	1	107	0	2	0	0	25	0
2	0.001	0.2	10	1000	5	1200	10	0.75	7	100	0.5	Scenario2	1	77	3	0	0	0	25	0
3	0.001	0.2	10	1000	5	1200	10	0.75	7	100	0.8	Scenario2	1	74	3	0	0	0	17	0
4	0.001	0.2	20	1000	5	1200	10	0.75	7	100	0.2	Scenario2	1	97	0	2	0	0	25	0
1	0.001	0.2	10	1000	5	1200	10	0.75	7	100	0.2	Scenario2	1	108	0	2	0	0	25	0
2	0.001	0.2	10	1000	5	1200	10	0.75	7	100	0.5	Scenario2	1	78	3	0	0	0	25	0
4	0.001	0.2	20	1000	5	1200	10	0.75	7	100	0.2	Scenario2	1	98	0	2	0	0	25	0
1	0.001	0.2	10	1000	5	1200	10	0.75	7	100	0.2	Scenario2	1	109	0	2	0	0	25	0
3	0.001	0.2	10	1000	5	1200	10	0.75	7	100	0.8	Scenario2	1	75	3	0	0	0	17	0
2	0.001	0.2	10	1000	5	1200	10	0.75	7	100	0.5	Scenario2	1	79	2	0	0	0	26	0
4	0.001	0.2	20	1000	5	1200	10	0.75	7	100	0.2	Scenario2	1	99	0	2	0	0	25	0
1	0.001	0.2	10	1000	5	1200	10	0.75	7	100	0.2	Scenario2	1	110	0	2	0	0	25	0
2	0.001	0.2	10	1000	5	1200	10	0.75	7	100	0.5	Scenario2	1	80	2	0	0	0	26	0
3	0.001	0.2	10	1000	5	1200	10	0.75	7	100	0.8	Scenario2	1	76	3	0	0	0	17	0
4	0.001	0.2	20	1000	5	1200	10	0.75	7	100	0.2	Scenario2	1	100	0	2	0	0	25	0
1	0.001	0.2	10	1000	5	1200	10	0.75	7	100	0.2	Scenario2	1	111	0	2	0	0	25	0
2	0.001	0.2	10	1000	5	1200	10	0.75	7	100	0.5	Scenario2	1	81	2	0	0	0	26	0
3	0.001	0.2	10	1000	5	1200	10	0.75	7	100	0.8	Scenario2	1	77	3	0	0	0	17	0
4	0.001	0.2	20	1000	5	1200	10	0.75	7	100	0.2	Scenario2	1	101	0	2	0	0	25	0
1	0.001	0.2	10	1000	5	1200	10	0.75	7	100	0.2	Scenario2	1	112	0	2	0	0	25	0
2	0.001	0.2	10	1000	5	1200	10	0.75	7	100	0.5	Scenario2	1	82	2	0	0	0	26	0
4	0.001	0.2	20	1000	5	1200	10	0.75	7	100	0.2	Scenario2	1	102	0	2	0	0	25	0
1	0.001	0.2	10	1000	5	1200	10	0.75	7	100	0.2	Scenario2	1	113	0	2	0	0	25	0
3	0.001	0.2	10	1000	5	1200	10	0.75	7	100	0.8	Scenario2	1	78	3	0	0	0	17	0
4	0.001	0.2	20	1000	5	1200	10	0.75	7	100	0.2	Scenario2	1	103	0	2	0	0	25	0
1	0.001	0.2	10	1000	5	1200	10	0.75	7	100	0.2	Scenario2	1	114	0	2	0	0	25	0
2	0.001	0.2	10	1000	5	1200	10	0.75	7	100	0.5	Scenario2	1	83	2	0	0	0	26	0
3	0.001	0.2	10	1000	5	1200	10	0.75	7	100	0.8	Scenario2	1	79	3	0	0	0	17	0
1	0.001	0.2	10	1000	5	1200	10	0.75	7	100	0.2	Scenario2	1	115	0	2	0	0	25	0
4	0.001	0.2	20	1000	5	1200	10	0.75	7	100	0.2	Scenario2	1	104	0	2	0	0	25	0
2	0.001	0.2	10	1000	5	1200	10	0.75	7	100	0.5	Scenario2	1	84	2	0	0	0	26	0
1	0.001	0.2	10	1000	5	1200	10	0.75	7	100	0.2	Scenario2	1	116	0	2	0	0	25	0
4	0.001	0.2	20	1000	5	1200	10	0.75	7	100	0.2	Scenario2	1	105	0	2	0	0	25	0
3	0.001	0.2	10	1000	5	1200	10	0.75	7	100	0.8	Scenario2	1	80	3	0	0	0	17	0
2	0.001	0.2	10	1000	5	1200	10	0.75	7	100	0.5	Scenario2	1	85	2	0	0	0	26	0
1	0.001	0.2	10	1000	5	1200	10	0.75	7	100	0.2	Scenario2	1	117	0	2	0	0	25	0
4	0.001	0.2	20	1000	5	1200	10	0.75	7	100	0.2	Scenario2	1	106	0	2	0	0	25	0
3	0.001	0.2	10	1000	5	1200	10	0.75	7	100	0.8	Scenario2	1	81	3	0	0	0	17	0
2	0.001	0.2	10	1000	5	1200	10	0.75	7	100	0.5	Scenario2	1	86	2	0	0	0	26	0
1	0.001	0.2	10	1000	5	1200	10	0.75	7	100	0.2	Scenario2	1	118	0	2	0	0	25	0
4	0.001	0.2	20	1000	5	1200	10	0.75	7	100	0.2	Scenario2	1	107	0	2	0	0	25	0
1	0.001	0.2	10	1000	5	1200	10	0.75	7	100	0.2	Scenario2	1	119	0	2	0	0	25	0
3	0.001	0.2	10	1000	5	1200	10	0.75	7	100	0.8	Scenario2	1	82	3	0	0	0	17	0
2	0.001	0.2	10	1000	5	1200	10	0.75	7	100	0.5	Scenario2	1	87	2	0	0	0	26	0
4	0.001	0.2	20	1000	5	1200	10	0.75	7	100	0.2	Scenario2	1	108	0	2	0	0	25	0
1	0.001	0.2	10	1000	5	1200	10	0.75	7	100	0.2	Scenario2	1	120	0	2	0	0	25	0
4	0.001	0.2	20	1000	5	1200	10	0.75	7	100	0.2	Scenario2	1	109	0	2	0	0	25	0
2	0.001	0.2	10	1000	5	1200	10	0.75	7	100	0.5	Scenario2	1	88	2	0	0	0	26	0
3	0.001	0.2	10	1000	5	1200	10	0.75	7	100	0.8	Scenario2	1	83	3	0	0	0	17	0
1	0.001	0.2	10	1000	5	1200	10	0.75	7	100	0.2	Scenario2	1	121	0	2	0	0	25	0
4	0.001	0.2	20	1000	5	1200	10	0.75	7	100	0.2	Scenario2	1	110	0	2	0	0	25	0
2	0.001	0.2	10	1000	5	1200	10	0.75	7	100	0.5	Scenario2	1	89	2	0	0	0	26	0
3	0.001	0.2	10	1000	5	1200	10	0.75	7	100	0.8	Scenario2	1	84	3	0	0	0	17	0
1	0.001	0.2	10	1000	5	1200	10	0.75	7	100	0.2	Scenario2	1	122	0	2	0	0	25	0
4	0.001	0.2	20	1000	5	1200	10	0.75	7	100	0.2	Scenario2	1	111	0	2	0	0	25	0
2	0.001	0.2	10	1000	5	1200	10	0.75	7	100	0.5	Scenario2	1	90	2	0	0	0	26	0
1	0.001	0.2	10	1000	5	1200	10	0.75	7	100	0.2	Scenario2	1	123	0	2	0	0	25	0
3	0.001	0.2	10	1000	5	1200	10	0.75	7	100	0.8	Scenario2	1	85	3	0	0	0	17	0
4	0.001	0.2	20	1000	5	1200	10	0.75	7	100	0.2	Scenario2	1	112	0	2	0	0	25	0
1	0.001	0.2	10	1000	5	1200	10	0.75	7	100	0.2	Scenario2	1	124	0	2	0	0	25	0
2	0.001	0.2	10	1000	5	1200	10	0.75	7	100	0.5	Scenario2	1	91	2	0	0	0	26	0
3	0.001	0.2	10	1000	5	1200	10	0.75	7	100	0.8	Scenario2	1	86	3	0	0	0	17	0
4	0.001	0.2	20	1000	5	1200	10	0.75	7	100	0.2	Scenario2	1	113	0	2	0	0	25	0
1	0.001	0.2	10	1000	5	1200	10	0.75	7	100	0.2	Scenario2	1	125	0	2	0	0	25	0
2	0.001	0.2	10	1000	5	1200	10	0.75	7	100	0.5	Scenario2	1	92	2	0	0	0	26	0
4	0.001	0.2	20	1000	5	1200	10	0.75	7	100	0.2	Scenario2	1	114	0	2	0	0	25	0
1	0.001	0.2	10	1000	5	1200	10	0.75	7	100	0.2	Scenario2	1	126	0	2	0	0	25	0
3	0.001	0.2	10	1000	5	1200	10	0.75	7	100	0.8	Scenario2	1	87	3	0	0	0	17	0
2	0.001	0.2	10	1000	5	1200	10	0.75	7	100	0.5	Scenario2	1	93	2	0	0	0	26	0
4	0.001	0.2	20	1000	5	1200	10	0.75	7	100	0.2	Scenario2	1	115	0	2	0	0	25	0
1	0.001	0.2	10	1000	5	1200	10	0.75	7	100	0.2	Scenario2	1	127	0	2	0	0	25	0
3	0.001	0.2	10	1000	5	1200	10	0.75	7	100	0.8	Scenario2	1	88	3	0	0	0	17	0
2	0.001	0.2	10	1000	5	1200	10	0.75	7	100	0.5	Scenario2	1	94	2	0	0	0	26	0
4	0.001	0.2	20	1000	5	1200	10	0.75	7	100	0.2	Scenario2	1	116	0	2	0	0	25	0
1	0.001	0.2	10	1000	5	1200	10	0.75	7	100	0.2	Scenario2	1	128	0	2	0	0	25	0
2	0.001	0.2	10	1000	5	1200	10	0.75	7	100	0.5	Scenario2	1	95	2	0	0	0	26	0
4	0.001	0.2	20	1000	5	1200	10	0.75	7	100	0.2	Scenario2	1	117	0	2	0	0	25	0
3	0.001	0.2	10	1000	5	1200	10	0.75	7	100	0.8	Scenario2	1	89	3	0	0	0	17	0
1	0.001	0.2	10	1000	5	1200	10	0.75	7	100	0.2	Scenario2	1	129	0	2	0	0	25	0
4	0.001	0.2	20	1000	5	1200	10	0.75	7	100	0.2	Scenario2	1	118	0	2	0	0	25	0
2	0.001	0.2	10	1000	5	1200	10	0.75	7	100	0.5	Scenario2	1	96	2	0	0	0	26	0
1	0.001	0.2	10	1000	5	1200	10	0.75	7	100	0.2	Scenario2	1	130	0	2	0	0	25	0
3	0.001	0.2	10	1000	5	1200	10	0.75	7	100	0.8	Scenario2	1	90	3	0	0	0	17	0
4	0.001	0.2	20	1000	5	1200	10	0.75	7	100	0.2	Scenario2	1	119	0	2	0	0	25	0
1	0.001	0.2	10	1000	5	1200	10	0.75	7	100	0.2	Scenario2	1	131	0	2	0	0	25	0
2	0.001	0.2	10	1000	5	1200	10	0.75	7	100	0.5	Scenario2	1	97	2	0	0	0	26	0
3	0.001	0.2	10	1000	5	1200	10	0.75	7	100	0.8	Scenario2	1	91	3	0	0	0	17	0
4	0.001	0.2	20	1000	5	1200	10	0.75	7	100	0.2	Scenario2	1	120	0	2	0	0	25	0
1	0.001	0.2	10	1000	5	1200	10	0.75	7	100	0.2	Scenario2	1	132	0	2	0	0	25	0
2	0.001	0.2	10	1000	5	1200	10	0.75	7	100	0.5	Scenario2	1	98	2	0	0	0	26	0
3	0.001	0.2	10	1000	5	1200	10	0.75	7	100	0.8	Scenario2	1	92	3	0	0	0	17	0
4	0.001	0.2	20	1000	5	1200	10	0.75	7	100	0.2	Scenario2	1	121	0	2	0	0	25	0
1	0.001	0.2	10	1000	5	1200	10	0.75	7	100	0.2	Scenario2	1	133	0	2	0	0	25	0
2	0.001	0.2	10	1000	5	1200	10	0.75	7	100	0.5	Scenario2	1	99	1	0	0	0	27	0
4	0.001	0.2	20	1000	5	1200	10	0.75	7	100	0.2	Scenario2	1	122	0	2	0	0	25	0
1	0.001	0.2	10	1000	5	1200	10	0.75	7	100	0.2	Scenario2	1	134	0	2	0	0	25	0
3	0.001	0.2	10	1000	5	1200	10	0.75	7	100	0.8	Scenario2	1	93	3	0	0	0	17	0
2	0.001	0.2	10	1000	5	1200	10	0.75	7	100	0.5	Scenario2	1	100	1	0	0	0	27	0
4	0.001	0.2	20	1000	5	1200	10	0.75	7	100	0.2	Scenario2	1	123	0	2	0	0	25	0
1	0.001	0.2	10	1000	5	1200	10	0.75	7	100	0.2	Scenario2	1	135	0	2	0	0	25	0
2	0.001	0.2	10	1000	5	1200	10	0.75	7	100	0.5	Scenario2	1	101	1	0	0	0	27	0
3	0.001	0.2	10	1000	5	1200	10	0.75	7	100	0.8	Scenario2	1	94	3	0	0	0	17	0
4	0.001	0.2	20	1000	5	1200	10	0.75	7	100	0.2	Scenario2	1	124	0	2	0	0	25	0
1	0.001	0.2	10	1000	5	1200	10	0.75	7	100	0.2	Scenario2	1	136	0	2	0	0	25	0
2	0.001	0.2	10	1000	5	1200	10	0.75	7	100	0.5	Scenario2	1	102	1	0	0	0	27	0
3	0.001	0.2	10	1000	5	1200	10	0.75	7	100	0.8	Scenario2	1	95	3	0	0	0	17	0
1	0.001	0.2	10	1000	5	1200	10	0.75	7	100	0.2	Scenario2	1	137	0	2	0	0	25	0
4	0.001	0.2	20	1000	5	1200	10	0.75	7	100	0.2	Scenario2	1	125	0	2	0	0	25	0
2	0.001	0.2	10	1000	5	1200	10	0.75	7	100	0.5	Scenario2	1	103	1	0	0	0	27	0
1	0.001	0.2	10	1000	5	1200	10	0.75	7	100	0.2	Scenario2	1	138	0	2	0	0	25	0
4	0.001	0.2	20	1000	5	1200	10	0.75	7	100	0.2	Scenario2	1	126	0	2	0	0	25	0
3	0.001	0.2	10	1000	5	1200	10	0.75	7	100	0.8	Scenario2	1	96	3	0	0	0	17	0
2	0.001	0.2	10	1000	5	1200	10	0.75	7	100	0.5	Scenario2	1	104	1	0	0	0	27	0
1	0.001	0.2	10	1000	5	1200	10	0.75	7	100	0.2	Scenario2	1	139	0	2	0	0	25	0
4	0.001	0.2	20	1000	5	1200	10	0.75	7	100	0.2	Scenario2	1	127	0	2	0	0	25	0
2	0.001	0.2	10	1000	5	1200	10	0.75	7	100	0.5	Scenario2	1	105	1	0	0	0	27	0
3	0.001	0.2	10	1000	5	1200	10	0.75	7	100	0.8	Scenario2	1	97	3	0	0	0	17	0
1	0.001	0.2	10	1000	5	1200	10	0.75	7	100	0.2	Scenario2	1	140	0	2	0	0	25	0
4	0.001	0.2	20	1000	5	1200	10	0.75	7	100	0.2	Scenario2	1	128	0	2	0	0	25	0
2	0.001	0.2	10	1000	5	1200	10	0.75	7	100	0.5	Scenario2	1	106	1	0	0	0	27	0
1	0.001	0.2	10	1000	5	1200	10	0.75	7	100	0.2	Scenario2	1	141	0	2	0	0	25	0
3	0.001	0.2	10	1000	5	1200	10	0.75	7	100	0.8	Scenario2	1	98	3	0	0	0	17	0
4	0.001	0.2	20	1000	5	1200	10	0.75	7	100	0.2	Scenario2	1	129	0	2	0	0	25	0
2	0.001	0.2	10	1000	5	1200	10	0.75	7	100	0.5	Scenario2	1	107	1	0	0	0	27	0
4	0.001	0.2	20	1000	5	1200	10	0.75	7	100	0.2	Scenario2	1	130	0	2	0	0	25	0
1	0.001	0.2	10	1000	5	1200	10	0.75	7	100	0.2	Scenario2	1	142	0	2	0	0	25	0
3	0.001	0.2	10	1000	5	1200	10	0.75	7	100	0.8	Scenario2	1	99	3	0	0	0	17	0
2	0.001	0.2	10	1000	5	1200	10	0.75	7	100	0.5	Scenario2	1	108	1	0	0	0	27	0
1	0.001	0.2	10	1000	5	1200	10	0.75	7	100	0.2	Scenario2	1	143	0	2	0	0	25	0
4	0.001	0.2	20	1000	5	1200	10	0.75	7	100	0.2	Scenario2	1	131	0	2	0	0	25	0
2	0.001	0.2	10	1000	5	1200	10	0.75	7	100	0.5	Scenario2	1	109	1	0	0	0	27	0
3	0.001	0.2	10	1000	5	1200	10	0.75	7	100	0.8	Scenario2	1	100	3	0	0	0	17	0
4	0.001	0.2	20	1000	5	1200	10	0.75	7	100	0.2	Scenario2	1	132	0	2	0	0	25	0
1	0.001	0.2	10	1000	5	1200	10	0.75	7	100	0.2	Scenario2	1	144	0	2	0	0	25	0
2	0.001	0.2	10	1000	5	1200	10	0.75	7	100	0.5	Scenario2	1	110	1	0	0	0	27	0
4	0.001	0.2	20	1000	5	1200	10	0.75	7	100	0.2	Scenario2	1	133	0	2	0	0	25	0
3	0.001	0.2	10	1000	5	1200	10	0.75	7	100	0.8	Scenario2	1	101	3	0	0	0	17	0
1	0.001	0.2	10	1000	5	1200	10	0.75	7	100	0.2	Scenario2	1	145	0	2	0	0	25	0
2	0.001	0.2	10	1000	5	1200	10	0.75	7	100	0.5	Scenario2	1	111	1	0	0	0	27	0
4	0.001	0.2	20	1000	5	1200	10	0.75	7	100	0.2	Scenario2	1	134	0	2	0	0	25	0
1	0.001	0.2	10	1000	5	1200	10	0.75	7	100	0.2	Scenario2	1	146	0	2	0	0	25	0
3	0.001	0.2	10	1000	5	1200	10	0.75	7	100	0.8	Scenario2	1	102	3	0	0	0	17	0
2	0.001	0.2	10	1000	5	1200	10	0.75	7	100	0.5	Scenario2	1	112	1	0	0	0	27	0
4	0.001	0.2	20	1000	5	1200	10	0.75	7	100	0.2	Scenario2	1	135	0	2	0	0	25	0
1	0.001	0.2	10	1000	5	1200	10	0.75	7	100	0.2	Scenario2	1	147	0	2	0	0	25	0
2	0.001	0.2	10	1000	5	1200	10	0.75	7	100	0.5	Scenario2	1	113	1	0	0	0	27	0
3	0.001	0.2	10	1000	5	1200	10	0.75	7	100	0.8	Scenario2	1	103	3	0	0	0	17	0
4	0.001	0.2	20	1000	5	1200	10	0.75	7	100	0.2	Scenario2	1	136	0	2	0	0	25	0
1	0.001	0.2	10	1000	5	1200	10	0.75	7	100	0.2	Scenario2	1	148	0	2	0	0	25	0
2	0.001	0.2	10	1000	5	1200	10	0.75	7	100	0.5	Scenario2	1	114	1	0	0	0	27	0
4	0.001	0.2	20	1000	5	1200	10	0.75	7	100	0.2	Scenario2	1	137	0	2	0	0	25	0
1	0.001	0.2	10	1000	5	1200	10	0.75	7	100	0.2	Scenario2	1	149	0	2	0	0	25	0
3	0.001	0.2	10	1000	5	1200	10	0.75	7	100	0.8	Scenario2	1	104	3	0	0	0	17	0
2	0.001	0.2	10	1000	5	1200	10	0.75	7	100	0.5	Scenario2	1	115	1	0	0	0	27	0
1	0.001	0.2	10	1000	5	1200	10	0.75	7	100	0.2	Scenario2	1	150	0	2	0	0	25	0
4	0.001	0.2	20	1000	5	1200	10	0.75	7	100	0.2	Scenario2	1	138	0	2	0	0	25	0
3	0.001	0.2	10	1000	5	1200	10	0.75	7	100	0.8	Scenario2	1	105	3	0	0	0	17	0
2	0.001	0.2	10	1000	5	1200	10	0.75	7	100	0.5	Scenario2	1	116	1	0	0	0	27	0
1	0.001	0.2	10	1000	5	1200	10	0.75	7	100	0.2	Scenario2	1	151	0	2	0	0	25	0
4	0.001	0.2	20	1000	5	1200	10	0.75	7	100	0.2	Scenario2	1	139	0	2	0	0	25	0
2	0.001	0.2	10	1000	5	1200	10	0.75	7	100	0.5	Scenario2	1	117	1	0	0	0	27	0
3	0.001	0.2	10	1000	5	1200	10	0.75	7	100	0.8	Scenario2	1	106	3	0	0	0	17	0
1	0.001	0.2	10	1000	5	1200	10	0.75	7	100	0.2	Scenario2	1	152	0	2	0	0	25	0
4	0.001	0.2	20	1000	5	1200	10	0.75	7	100	0.2	Scenario2	1	140	0	2	0	0	25	0
2	0.001	0.2	10	1000	5	1200	10	0.75	7	100	0.5	Scenario2	1	118	1	0	0	0	27	0
1	0.001	0.2	10	1000	5	1200	10	0.75	7	100	0.2	Scenario2	1	153	0	2	0	0	25	0
4	0.001	0.2	20	1000	5	1200	10	0.75	7	100	0.2	Scenario2	1	141	0	2	0	0	25	0
3	0.001	0.2	10	1000	5	1200	10	0.75	7	100	0.8	Scenario2	1	107	3	0	0	0	17	0
2	0.001	0.2	10	1000	5	1200	10	0.75	7	100	0.5	Scenario2	1	119	1	0	0	0	27	0
1	0.001	0.2	10	1000	5	1200	10	0.75	7	100	0.2	Scenario2	1	154	0	2	0	0	25	0
4	0.001	0.2	20	1000	5	1200	10	0.75	7	100	0.2	Scenario2	1	142	0	2	0	0	25	0
3	0.001	0.2	10	1000	5	1200	10	0.75	7	100	0.8	Scenario2	1	108	3	0	0	0	17	0
2	0.001	0.2	10	1000	5	1200	10	0.75	7	100	0.5	Scenario2	1	120	1	0	0	0	27	0
1	0.001	0.2	10	1000	5	1200	10	0.75	7	100	0.2	Scenario2	1	155	0	2	0	0	25	0
4	0.001	0.2	20	1000	5	1200	10	0.75	7	100	0.2	Scenario2	1	143	0	2	0	0	25	0
2	0.001	0.2	10	1000	5	1200	10	0.75	7	100	0.5	Scenario2	1	121	1	0	0	0	27	0
3	0.001	0.2	10	1000	5	1200	10	0.75	7	100	0.8	Scenario2	1	109	3	0	0	0	17	0
1	0.001	0.2	10	1000	5	1200	10	0.75	7	100	0.2	Scenario2	1	156	0	2	0	0	25	0
4	0.001	0.2	20	1000	5	1200	10	0.75	7	100	0.2	Scenario2	1	144	0	2	0	0	25	0
2	0.001	0.2	10	1000	5	1200	10	0.75	7	100	0.5	Scenario2	1	122	1	0	0	0	27	0
1	0.001	0.2	10	1000	5	1200	10	0.75	7	100	0.2	Scenario2	1	157	0	2	0	0	25	0
3	0.001	0.2	10	1000	5	1200	10	0.75	7	100	0.8	Scenario2	1	110	3	0	0	0	17	0
4	0.001	0.2	20	1000	5	1200	10	0.75	7	100	0.2	Scenario2	1	145	0	2	0	0	25	0
2	0.001	0.2	10	1000	5	1200	10	0.75	7	100	0.5	Scenario2	1	123	1	0	0	0	27	0
1	0.001	0.2	10	1000	5	1200	10	0.75	7	100	0.2	Scenario2	1	158	0	2	0	0	25	0
4	0.001	0.2	20	1000	5	1200	10	0.75	7	100	0.2	Scenario2	1	146	0	2	0	0	25	0
3	0.001	0.2	10	1000	5	1200	10	0.75	7	100	0.8	Scenario2	1	111	2	0	0	0	18	0
2	0.001	0.2	10	1000	5	1200	10	0.75	7	100	0.5	Scenario2	1	124	1	0	0	0	27	0
4	0.001	0.2	20	1000	5	1200	10	0.75	7	100	0.2	Scenario2	1	147	0	2	0	0	25	0
1	0.001	0.2	10	1000	5	1200	10	0.75	7	100	0.2	Scenario2	1	159	0	2	0	0	25	0
3	0.001	0.2	10	1000	5	1200	10	0.75	7	100	0.8	Scenario2	1	112	2	0	0	0	18	0
2	0.001	0.2	10	1000	5	1200	10	0.75	7	100	0.5	Scenario2	1	125	1	0	0	0	27	0
4	0.001	0.2	20	1000	5	1200	10	0.75	7	100	0.2	Scenario2	1	148	0	2	0	0	25	0
1	0.001	0.2	10	1000	5	1200	10	0.75	7	100	0.2	Scenario2	1	160	0	2	0	0	25	0
2	0.001	0.2	10	1000	5	1200	10	0.75	7	100	0.5	Scenario2	1	126	1	0	0	0	27	0
4	0.001	0.2	20	1000	5	1200	10	0.75	7	100	0.2	Scenario2	1	149	0	2	0	0	25	0
3	0.001	0.2	10	1000	5	1200	10	0.75	7	100	0.8	Scenario2	1	113	2	0	0	0	18	0
1	0.001	0.2	10	1000	5	1200	10	0.75	7	100	0.2	Scenario2	1	161	0	2	0	0	25	0
2	0.001	0.2	10	1000	5	1200	10	0.75	7	100	0.5	Scenario2	1	127	1	0	0	0	27	0
4	0.001	0.2	20	1000	5	1200	10	0.75	7	100	0.2	Scenario2	1	150	0	2	0	0	25	0
1	0.001	0.2	10	1000	5	1200	10	0.75	7	100	0.2	Scenario2	1	162	0	2	0	0	25	0
3	0.001	0.2	10	1000	5	1200	10	0.75	7	100	0.8	Scenario2	1	114	2	0	0	0	18	0
2	0.001	0.2	10	1000	5	1200	10	0.75	7	100	0.5	Scenario2	1	128	1	0	0	0	27	0
4	0.001	0.2	20	1000	5	1200	10	0.75	7	100	0.2	Scenario2	1	151	0	2	0	0	25	0
1	0.001	0.2	10	1000	5	1200	10	0.75	7	100	0.2	Scenario2	1	163	0	2	0	0	25	0
3	0.001	0.2	10	1000	5	1200	10	0.75	7	100	0.8	Scenario2	1	115	2	0	0	0	18	0
2	0.001	0.2	10	1000	5	1200	10	0.75	7	100	0.5	Scenario2	1	129	1	0	0	0	27	0
4	0.001	0.2	20	1000	5	1200	10	0.75	7	100	0.2	Scenario2	1	152	0	2	0	0	25	0
1	0.001	0.2	10	1000	5	1200	10	0.75	7	100	0.2	Scenario2	1	164	0	3	0	0	25	0
3	0.001	0.2	10	1000	5	1200	10	0.75	7	100	0.8	Scenario2	1	116	2	0	0	0	18	0
2	0.001	0.2	10	1000	5	1200	10	0.75	7	100	0.5	Scenario2	1	130	1	0	0	0	27	0
4	0.001	0.2	20	1000	5	1200	10	0.75	7	100	0.2	Scenario2	1	153	0	2	0	0	25	0
1	0.001	0.2	10	1000	5	1200	10	0.75	7	100	0.2	Scenario2	1	165	0	3	0	0	25	0
3	0.001	0.2	10	1000	5	1200	10	0.75	7	100	0.8	Scenario2	1	117	2	0	0	0	18	0
2	0.001	0.2	10	1000	5	1200	10	0.75	7	100	0.5	Scenario2	1	131	1	0	0	0	27	0
4	0.001	0.2	20	1000	5	1200	10	0.75	7	100	0.2	Scenario2	1	154	0	2	0	0	25	0
1	0.001	0.2	10	1000	5	1200	10	0.75	7	100	0.2	Scenario2	1	166	0	3	0	0	25	0
3	0.001	0.2	10	1000	5	1200	10	0.75	7	100	0.8	Scenario2	1	118	2	0	0	0	18	0
2	0.001	0.2	10	1000	5	1200	10	0.75	7	100	0.5	Scenario2	1	132	1	0	0	0	27	0
4	0.001	0.2	20	1000	5	1200	10	0.75	7	100	0.2	Scenario2	1	155	0	2	0	0	25	0
1	0.001	0.2	10	1000	5	1200	10	0.75	7	100	0.2	Scenario2	1	167	0	2	0	0	26	0
4	0.001	0.2	20	1000	5	1200	10	0.75	7	100	0.2	Scenario2	1	156	0	2	0	0	25	0
2	0.001	0.2	10	1000	5	1200	10	0.75	7	100	0.5	Scenario2	1	133	1	0	0	0	27	0
3	0.001	0.2	10	1000	5	1200	10	0.75	7	100	0.8	Scenario2	1	119	2	0	0	0	18	0
1	0.001	0.2	10	1000	5	1200	10	0.75	7	100	0.2	Scenario2	1	168	0	2	0	0	26	0
4	0.001	0.2	20	1000	5	1200	10	0.75	7	100	0.2	Scenario2	1	157	0	2	0	0	25	0
2	0.001	0.2	10	1000	5	1200	10	0.75	7	100	0.5	Scenario2	1	134	1	0	0	0	27	0
3	0.001	0.2	10	1000	5	1200	10	0.75	7	100	0.8	Scenario2	1	120	2	0	0	0	18	0
1	0.001	0.2	10	1000	5	1200	10	0.75	7	100	0.2	Scenario2	1	169	0	2	0	0	26	0
4	0.001	0.2	20	1000	5	1200	10	0.75	7	100	0.2	Scenario2	1	158	0	2	0	0	25	0
2	0.001	0.2	10	1000	5	1200	10	0.75	7	100	0.5	Scenario2	1	135	1	0	0	0	27	0
3	0.001	0.2	10	1000	5	1200	10	0.75	7	100	0.8	Scenario2	1	121	2	0	0	0	18	0
1	0.001	0.2	10	1000	5	1200	10	0.75	7	100	0.2	Scenario2	1	170	0	2	0	0	26	0
4	0.001	0.2	20	1000	5	1200	10	0.75	7	100	0.2	Scenario2	1	159	0	2	0	0	25	0
2	0.001	0.2	10	1000	5	1200	10	0.75	7	100	0.5	Scenario2	1	136	1	0	0	0	27	0
3	0.001	0.2	10	1000	5	1200	10	0.75	7	100	0.8	Scenario2	1	122	2	0	0	0	18	0
1	0.001	0.2	10	1000	5	1200	10	0.75	7	100	0.2	Scenario2	1	171	0	3	0	0	26	0
4	0.001	0.2	20	1000	5	1200	10	0.75	7	100	0.2	Scenario2	1	160	0	2	0	0	25	0
2	0.001	0.2	10	1000	5	1200	10	0.75	7	100	0.5	Scenario2	1	137	1	0	0	0	27	0
3	0.001	0.2	10	1000	5	1200	10	0.75	7	100	0.8	Scenario2	1	123	2	0	0	0	18	0
1	0.001	0.2	10	1000	5	1200	10	0.75	7	100	0.2	Scenario2	1	172	0	3	0	0	26	0
4	0.001	0.2	20	1000	5	1200	10	0.75	7	100	0.2	Scenario2	1	161	0	2	0	0	25	0
2	0.001	0.2	10	1000	5	1200	10	0.75	7	100	0.5	Scenario2	1	138	1	0	0	0	27	0
1	0.001	0.2	10	1000	5	1200	10	0.75	7	100	0.2	Scenario2	1	173	0	3	0	0	26	0
4	0.001	0.2	20	1000	5	1200	10	0.75	7	100	0.2	Scenario2	1	162	0	2	0	0	25	0
3	0.001	0.2	10	1000	5	1200	10	0.75	7	100	0.8	Scenario2	1	124	2	0	0	0	18	0
2	0.001	0.2	10	1000	5	1200	10	0.75	7	100	0.5	Scenario2	1	139	1	0	0	0	27	0
1	0.001	0.2	10	1000	5	1200	10	0.75	7	100	0.2	Scenario2	1	174	0	3	0	0	26	0
4	0.001	0.2	20	1000	5	1200	10	0.75	7	100	0.2	Scenario2	1	163	0	2	0	0	25	0
3	0.001	0.2	10	1000	5	1200	10	0.75	7	100	0.8	Scenario2	1	125	2	0	0	0	18	0
2	0.001	0.2	10	1000	5	1200	10	0.75	7	100	0.5	Scenario2	1	140	1	0	0	0	27	0
4	0.001	0.2	20	1000	5	1200	10	0.75	7	100	0.2	Scenario2	1	164	0	3	0	0	25	0
1	0.001	0.2	10	1000	5	1200	10	0.75	7	100	0.2	Scenario2	1	175	0	3	0	0	26	0
3	0.001	0.2	10	1000	5	1200	10	0.75	7	100	0.8	Scenario2	1	126	2	0	0	0	18	0
2	0.001	0.2	10	1000	5	1200	10	0.75	7	100	0.5	Scenario2	1	141	1	0	0	0	27	0
4	0.001	0.2	20	1000	5	1200	10	0.75	7	100	0.2	Scenario2	1	165	0	3	0	0	25	0
1	0.001	0.2	10	1000	5	1200	10	0.75	7	100	0.2	Scenario2	1	176	0	3	0	0	26	0
2	0.001	0.2	10	1000	5	1200	10	0.75	7	100	0.5	Scenario2	1	142	1	0	0	0	27	0
3	0.001	0.2	10	1000	5	1200	10	0.75	7	100	0.8	Scenario2	1	127	2	0	0	0	18	0
4	0.001	0.2	20	1000	5	1200	10	0.75	7	100	0.2	Scenario2	1	166	0	3	0	0	25	0
1	0.001	0.2	10	1000	5	1200	10	0.75	7	100	0.2	Scenario2	1	177	0	3	0	0	26	0
2	0.001	0.2	10	1000	5	1200	10	0.75	7	100	0.5	Scenario2	1	143	1	0	0	0	27	0
3	0.001	0.2	10	1000	5	1200	10	0.75	7	100	0.8	Scenario2	1	128	2	0	0	0	18	0
4	0.001	0.2	20	1000	5	1200	10	0.75	7	100	0.2	Scenario2	1	167	0	2	0	0	26	0
1	0.001	0.2	10	1000	5	1200	10	0.75	7	100	0.2	Scenario2	1	178	0	3	0	0	26	0
2	0.001	0.2	10	1000	5	1200	10	0.75	7	100	0.5	Scenario2	1	144	1	0	0	0	27	0
3	0.001	0.2	10	1000	5	1200	10	0.75	7	100	0.8	Scenario2	1	129	2	0	0	0	18	0
4	0.001	0.2	20	1000	5	1200	10	0.75	7	100	0.2	Scenario2	1	168	0	2	0	0	26	0
1	0.001	0.2	10	1000	5	1200	10	0.75	7	100	0.2	Scenario2	1	179	0	3	0	0	26	0
2	0.001	0.2	10	1000	5	1200	10	0.75	7	100	0.5	Scenario2	1	145	1	0	0	0	27	0
4	0.001	0.2	20	1000	5	1200	10	0.75	7	100	0.2	Scenario2	1	169	0	2	0	0	26	0
3	0.001	0.2	10	1000	5	1200	10	0.75	7	100	0.8	Scenario2	1	130	2	0	0	0	18	0
1	0.001	0.2	10	1000	5	1200	10	0.75	7	100	0.2	Scenario2	1	180	0	3	0	0	26	0
2	0.001	0.2	10	1000	5	1200	10	0.75	7	100	0.5	Scenario2	1	146	1	0	0	0	27	0
4	0.001	0.2	20	1000	5	1200	10	0.75	7	100	0.2	Scenario2	1	170	0	2	0	0	26	0
3	0.001	0.2	10	1000	5	1200	10	0.75	7	100	0.8	Scenario2	1	131	2	0	0	0	18	0
2	0.001	0.2	10	1000	5	1200	10	0.75	7	100	0.5	Scenario2	1	147	0	0	0	0	28	<RuntimePrimitiveException>
1	0.001	0.2	10	1000	5	1200	10	0.75	7	100	0.2	Scenario2	1	181	0	3	0	0	26	0
4	0.001	0.2	20	1000	5	1200	10	0.75	7	100	0.2	Scenario2	1	171	0	3	0	0	26	0
3	0.001	0.2	10	1000	5	1200	10	0.75	7	100	0.8	Scenario2	1	132	2	0	0	0	18	0
1	0.001	0.2	10	1000	5	1200	10	0.75	7	100	0.2	Scenario2	1	182	0	4	0	0	26	0
4	0.001	0.2	20	1000	5	1200	10	0.75	7	100	0.2	Scenario2	1	172	0	3	0	0	26	0
3	0.001	0.2	10	1000	5	1200	10	0.75	7	100	0.8	Scenario2	1	133	2	0	0	0	18	0
1	0.001	0.2	10	1000	5	1200	10	0.75	7	100	0.2	Scenario2	1	183	0	4	0	0	26	0
4	0.001	0.2	20	1000	5	1200	10	0.75	7	100	0.2	Scenario2	1	173	0	3	0	0	26	0
3	0.001	0.2	10	1000	5	1200	10	0.75	7	100	0.8	Scenario2	1	134	2	0	0	0	18	0
1	0.001	0.2	10	1000	5	1200	10	0.75	7	100	0.2	Scenario2	1	184	0	4	0	0	26	0
4	0.001	0.2	20	1000	5	1200	10	0.75	7	100	0.2	Scenario2	1	174	0	3	0	0	26	0
5	0.001	0.2	20	1000	5	1200	10	0.75	7	100	0.5	Scenario2	1	0	5	5	0	0	0	0.05994392149008613
1	0.001	0.2	10	1000	5	1200	10	0.75	7	100	0.2	Scenario2	1	185	0	4	0	0	26	0
3	0.001	0.2	10	1000	5	1200	10	0.75	7	100	0.8	Scenario2	1	135	2	0	0	0	18	0
4	0.001	0.2	20	1000	5	1200	10	0.75	7	100	0.2	Scenario2	1	175	0	3	0	0	26	0
1	0.001	0.2	10	1000	5	1200	10	0.75	7	100	0.2	Scenario2	1	186	0	4	0	0	26	0
3	0.001	0.2	10	1000	5	1200	10	0.75	7	100	0.8	Scenario2	1	136	2	0	0	0	18	0
5	0.001	0.2	20	1000	5	1200	10	0.75	7	100	0.5	Scenario2	1	1	5	5	0	0	0	0.05994392149008613
4	0.001	0.2	20	1000	5	1200	10	0.75	7	100	0.2	Scenario2	1	176	0	3	0	0	26	0
1	0.001	0.2	10	1000	5	1200	10	0.75	7	100	0.2	Scenario2	1	187	0	5	0	0	26	0
3	0.001	0.2	10	1000	5	1200	10	0.75	7	100	0.8	Scenario2	1	137	2	0	0	0	18	0
4	0.001	0.2	20	1000	5	1200	10	0.75	7	100	0.2	Scenario2	1	177	0	3	0	0	26	0
1	0.001	0.2	10	1000	5	1200	10	0.75	7	100	0.2	Scenario2	1	188	0	5	0	0	26	0
5	0.001	0.2	20	1000	5	1200	10	0.75	7	100	0.5	Scenario2	1	2	5	5	0	0	0	0.05994392149008613
3	0.001	0.2	10	1000	5	1200	10	0.75	7	100	0.8	Scenario2	1	138	2	0	0	0	18	0
4	0.001	0.2	20	1000	5	1200	10	0.75	7	100	0.2	Scenario2	1	178	0	3	0	0	26	0
1	0.001	0.2	10	1000	5	1200	10	0.75	7	100	0.2	Scenario2	1	189	0	5	0	0	26	0
3	0.001	0.2	10	1000	5	1200	10	0.75	7	100	0.8	Scenario2	1	139	2	0	0	0	18	0
4	0.001	0.2	20	1000	5	1200	10	0.75	7	100	0.2	Scenario2	1	179	0	3	0	0	26	0
5	0.001	0.2	20	1000	5	1200	10	0.75	7	100	0.5	Scenario2	1	3	6	7	0	0	0	0.05774303751120607
1	0.001	0.2	10	1000	5	1200	10	0.75	7	100	0.2	Scenario2	1	190	0	5	0	0	26	0
4	0.001	0.2	20	1000	5	1200	10	0.75	7	100	0.2	Scenario2	1	180	0	3	0	0	26	0
3	0.001	0.2	10	1000	5	1200	10	0.75	7	100	0.8	Scenario2	1	140	2	0	0	0	18	0
1	0.001	0.2	10	1000	5	1200	10	0.75	7	100	0.2	Scenario2	1	191	0	5	0	0	26	0
4	0.001	0.2	20	1000	5	1200	10	0.75	7	100	0.2	Scenario2	1	181	0	3	0	0	26	0
5	0.001	0.2	20	1000	5	1200	10	0.75	7	100	0.5	Scenario2	1	4	7	6	0	0	0	0.084996990732344
3	0.001	0.2	10	1000	5	1200	10	0.75	7	100	0.8	Scenario2	1	141	2	0	0	0	18	0
1	0.001	0.2	10	1000	5	1200	10	0.75	7	100	0.2	Scenario2	1	192	0	5	0	0	26	0
4	0.001	0.2	20	1000	5	1200	10	0.75	7	100	0.2	Scenario2	1	182	0	4	0	0	26	0
3	0.001	0.2	10	1000	5	1200	10	0.75	7	100	0.8	Scenario2	1	142	2	0	0	0	18	0
1	0.001	0.2	10	1000	5	1200	10	0.75	7	100	0.2	Scenario2	1	193	0	5	0	0	26	0
4	0.001	0.2	20	1000	5	1200	10	0.75	7	100	0.2	Scenario2	1	183	0	4	0	0	26	0
5	0.001	0.2	20	1000	5	1200	10	0.75	7	100	0.5	Scenario2	1	5	8	6	0	0	0	0.09739386249884265
3	0.001	0.2	10	1000	5	1200	10	0.75	7	100	0.8	Scenario2	1	143	2	0	0	0	18	0
1	0.001	0.2	10	1000	5	1200	10	0.75	7	100	0.2	Scenario2	1	194	0	6	0	0	26	0
4	0.001	0.2	20	1000	5	1200	10	0.75	7	100	0.2	Scenario2	1	184	0	4	0	0	26	0
3	0.001	0.2	10	1000	5	1200	10	0.75	7	100	0.8	Scenario2	1	144	2	0	0	0	18	0
1	0.001	0.2	10	1000	5	1200	10	0.75	7	100	0.2	Scenario2	1	195	0	6	0	0	26	0
5	0.001	0.2	20	1000	5	1200	10	0.75	7	100	0.5	Scenario2	1	6	8	6	0	0	0	0.09739386249884265
4	0.001	0.2	20	1000	5	1200	10	0.75	7	100	0.2	Scenario2	1	185	0	4	0	0	26	0
3	0.001	0.2	10	1000	5	1200	10	0.75	7	100	0.8	Scenario2	1	145	2	0	0	0	18	0
1	0.001	0.2	10	1000	5	1200	10	0.75	7	100	0.2	Scenario2	1	196	0	6	0	0	26	0
4	0.001	0.2	20	1000	5	1200	10	0.75	7	100	0.2	Scenario2	1	186	0	4	0	0	26	0
3	0.001	0.2	10	1000	5	1200	10	0.75	7	100	0.8	Scenario2	1	146	2	0	0	0	18	0
1	0.001	0.2	10	1000	5	1200	10	0.75	7	100	0.2	Scenario2	1	197	0	7	0	0	26	0
4	0.001	0.2	20	1000	5	1200	10	0.75	7	100	0.2	Scenario2	1	187	0	5	0	0	26	0
5	0.001	0.2	20	1000	5	1200	10	0.75	7	100	0.5	Scenario2	1	7	11	5	0	0	0	0.1225868210484503
3	0.001	0.2	10	1000	5	1200	10	0.75	7	100	0.8	Scenario2	1	147	2	0	0	0	18	0
1	0.001	0.2	10	1000	5	1200	10	0.75	7	100	0.2	Scenario2	1	198	0	7	0	0	26	0
4	0.001	0.2	20	1000	5	1200	10	0.75	7	100	0.2	Scenario2	1	188	0	5	0	0	26	0
3	0.001	0.2	10	1000	5	1200	10	0.75	7	100	0.8	Scenario2	1	148	2	0	0	0	18	0
1	0.001	0.2	10	1000	5	1200	10	0.75	7	100	0.2	Scenario2	1	199	0	7	0	0	26	0
4	0.001	0.2	20	1000	5	1200	10	0.75	7	100	0.2	Scenario2	1	189	0	5	0	0	26	0
3	0.001	0.2	10	1000	5	1200	10	0.75	7	100	0.8	Scenario2	1	149	2	0	0	0	18	0
5	0.001	0.2	20	1000	5	1200	10	0.75	7	100	0.5	Scenario2	1	8	13	5	0	0	0	0.12532321918076755
1	0.001	0.2	10	1000	5	1200	10	0.75	7	100	0.2	Scenario2	1	200	0	7	0	0	26	0
4	0.001	0.2	20	1000	5	1200	10	0.75	7	100	0.2	Scenario2	1	190	0	5	0	0	26	0
3	0.001	0.2	10	1000	5	1200	10	0.75	7	100	0.8	Scenario2	1	150	2	0	0	0	18	0
1	0.001	0.2	10	1000	5	1200	10	0.75	7	100	0.2	Scenario2	1	201	0	7	0	0	26	0
4	0.001	0.2	20	1000	5	1200	10	0.75	7	100	0.2	Scenario2	1	191	0	5	0	0	26	0
3	0.001	0.2	10	1000	5	1200	10	0.75	7	100	0.8	Scenario2	1	151	2	0	0	0	18	0
1	0.001	0.2	10	1000	5	1200	10	0.75	7	100	0.2	Scenario2	1	202	0	7	0	0	26	0
4	0.001	0.2	20	1000	5	1200	10	0.75	7	100	0.2	Scenario2	1	192	0	5	0	0	26	0
5	0.001	0.2	20	1000	5	1200	10	0.75	7	100	0.5	Scenario2	1	9	13	5	0	0	0	0.12532321918076755
3	0.001	0.2	10	1000	5	1200	10	0.75	7	100	0.8	Scenario2	1	152	2	0	0	0	18	0
1	0.001	0.2	10	1000	5	1200	10	0.75	7	100	0.2	Scenario2	1	203	0	7	0	0	26	0
4	0.001	0.2	20	1000	5	1200	10	0.75	7	100	0.2	Scenario2	1	193	0	5	0	0	26	0
3	0.001	0.2	10	1000	5	1200	10	0.75	7	100	0.8	Scenario2	1	153	2	0	0	0	18	0
1	0.001	0.2	10	1000	5	1200	10	0.75	7	100	0.2	Scenario2	1	204	0	7	0	0	26	0
4	0.001	0.2	20	1000	5	1200	10	0.75	7	100	0.2	Scenario2	1	194	0	6	0	0	26	0
3	0.001	0.2	10	1000	5	1200	10	0.75	7	100	0.8	Scenario2	1	154	2	0	0	0	18	0
5	0.001	0.2	20	1000	5	1200	10	0.75	7	100	0.5	Scenario2	1	10	13	6	0	0	0	0.1245161725436051
1	0.001	0.2	10	1000	5	1200	10	0.75	7	100	0.2	Scenario2	1	205	0	7	0	0	26	0
4	0.001	0.2	20	1000	5	1200	10	0.75	7	100	0.2	Scenario2	1	195	0	6	0	0	26	0
1	0.001	0.2	10	1000	5	1200	10	0.75	7	100	0.2	Scenario2	1	206	0	7	0	0	26	0
3	0.001	0.2	10	1000	5	1200	10	0.75	7	100	0.8	Scenario2	1	155	2	0	0	0	18	0
4	0.001	0.2	20	1000	5	1200	10	0.75	7	100	0.2	Scenario2	1	196	0	6	0	0	26	0
1	0.001	0.2	10	1000	5	1200	10	0.75	7	100	0.2	Scenario2	1	207	0	7	0	0	26	0
3	0.001	0.2	10	1000	5	1200	10	0.75	7	100	0.8	Scenario2	1	156	2	0	0	0	18	0
4	0.001	0.2	20	1000	5	1200	10	0.75	7	100	0.2	Scenario2	1	197	0	7	0	0	26	0
5	0.001	0.2	20	1000	5	1200	10	0.75	7	100	0.5	Scenario2	1	11	15	4	0	0	0	0.1192561095081205
1	0.001	0.2	10	1000	5	1200	10	0.75	7	100	0.2	Scenario2	1	208	0	8	0	0	26	0
3	0.001	0.2	10	1000	5	1200	10	0.75	7	100	0.8	Scenario2	1	157	2	0	0	0	18	0
4	0.001	0.2	20	1000	5	1200	10	0.75	7	100	0.2	Scenario2	1	198	0	7	0	0	26	0
1	0.001	0.2	10	1000	5	1200	10	0.75	7	100	0.2	Scenario2	1	209	0	8	0	0	26	0
3	0.001	0.2	10	1000	5	1200	10	0.75	7	100	0.8	Scenario2	1	158	2	0	0	0	18	0
4	0.001	0.2	20	1000	5	1200	10	0.75	7	100	0.2	Scenario2	1	199	0	7	0	0	26	0
1	0.001	0.2	10	1000	5	1200	10	0.75	7	100	0.2	Scenario2	1	210	0	8	0	0	26	0
3	0.001	0.2	10	1000	5	1200	10	0.75	7	100	0.8	Scenario2	1	159	2	0	0	0	18	0
5	0.001	0.2	20	1000	5	1200	10	0.75	7	100	0.5	Scenario2	1	12	16	4	0	0	0	0.11732834974136491
4	0.001	0.2	20	1000	5	1200	10	0.75	7	100	0.2	Scenario2	1	200	0	7	0	0	26	0
1	0.001	0.2	10	1000	5	1200	10	0.75	7	100	0.2	Scenario2	1	211	0	8	0	0	26	0
3	0.001	0.2	10	1000	5	1200	10	0.75	7	100	0.8	Scenario2	1	160	2	0	0	0	18	0
4	0.001	0.2	20	1000	5	1200	10	0.75	7	100	0.2	Scenario2	1	201	0	7	0	0	26	0
1	0.001	0.2	10	1000	5	1200	10	0.75	7	100	0.2	Scenario2	1	212	0	8	0	0	26	0
3	0.001	0.2	10	1000	5	1200	10	0.75	7	100	0.8	Scenario2	1	161	2	0	0	0	18	0
4	0.001	0.2	20	1000	5	1200	10	0.75	7	100	0.2	Scenario2	1	202	0	7	0	0	26	0
3	0.001	0.2	10	1000	5	1200	10	0.75	7	100	0.8	Scenario2	1	162	2	0	0	0	18	0
1	0.001	0.2	10	1000	5	1200	10	0.75	7	100	0.2	Scenario2	1	213	0	8	0	0	26	0
5	0.001	0.2	20	1000	5	1200	10	0.75	7	100	0.5	Scenario2	1	13	16	4	0	0	0	0.11732834974136491
4	0.001	0.2	20	1000	5	1200	10	0.75	7	100	0.2	Scenario2	1	203	0	7	0	0	26	0
3	0.001	0.2	10	1000	5	1200	10	0.75	7	100	0.8	Scenario2	1	163	2	0	0	0	18	0
1	0.001	0.2	10	1000	5	1200	10	0.75	7	100	0.2	Scenario2	1	214	0	8	0	0	26	0
4	0.001	0.2	20	1000	5	1200	10	0.75	7	100	0.2	Scenario2	1	204	0	7	0	0	26	0
3	0.001	0.2	10	1000	5	1200	10	0.75	7	100	0.8	Scenario2	1	164	2	0	0	0	18	0
1	0.001	0.2	10	1000	5	1200	10	0.75	7	100	0.2	Scenario2	1	215	0	8	0	0	26	0
3	0.001	0.2	10	1000	5	1200	10	0.75	7	100	0.8	Scenario2	1	165	2	0	0	0	18	0
4	0.001	0.2	20	1000	5	1200	10	0.75	7	100	0.2	Scenario2	1	205	0	7	0	0	26	0
5	0.001	0.2	20	1000	5	1200	10	0.75	7	100	0.5	Scenario2	1	14	18	4	0	0	0	0.11307028307861755
1	0.001	0.2	10	1000	5	1200	10	0.75	7	100	0.2	Scenario2	1	216	0	8	0	0	26	0
3	0.001	0.2	10	1000	5	1200	10	0.75	7	100	0.8	Scenario2	1	166	2	0	0	0	18	0
4	0.001	0.2	20	1000	5	1200	10	0.75	7	100	0.2	Scenario2	1	206	0	7	0	0	26	0
1	0.001	0.2	10	1000	5	1200	10	0.75	7	100	0.2	Scenario2	1	217	0	9	0	0	26	0
3	0.001	0.2	10	1000	5	1200	10	0.75	7	100	0.8	Scenario2	1	167	2	0	0	0	18	0
4	0.001	0.2	20	1000	5	1200	10	0.75	7	100	0.2	Scenario2	1	207	0	7	0	0	26	0
1	0.001	0.2	10	1000	5	1200	10	0.75	7	100	0.2	Scenario2	1	218	0	10	0	0	26	0
3	0.001	0.2	10	1000	5	1200	10	0.75	7	100	0.8	Scenario2	1	168	3	0	0	0	18	0
4	0.001	0.2	20	1000	5	1200	10	0.75	7	100	0.2	Scenario2	1	208	0	8	0	0	26	0
5	0.001	0.2	20	1000	5	1200	10	0.75	7	100	0.5	Scenario2	1	15	20	4	0	0	0	0.10860576470187379
1	0.001	0.2	10	1000	5	1200	10	0.75	7	100	0.2	Scenario2	1	219	0	10	0	0	26	0
4	0.001	0.2	20	1000	5	1200	10	0.75	7	100	0.2	Scenario2	1	209	0	8	0	0	26	0
3	0.001	0.2	10	1000	5	1200	10	0.75	7	100	0.8	Scenario2	1	169	4	0	0	0	18	0
1	0.001	0.2	10	1000	5	1200	10	0.75	7	100	0.2	Scenario2	1	220	0	10	0	0	26	0
4	0.001	0.2	20	1000	5	1200	10	0.75	7	100	0.2	Scenario2	1	210	0	8	0	0	26	0
3	0.001	0.2	10	1000	5	1200	10	0.75	7	100	0.8	Scenario2	1	170	4	0	0	0	18	0
1	0.001	0.2	10	1000	5	1200	10	0.75	7	100	0.2	Scenario2	1	221	0	10	0	0	26	0
4	0.001	0.2	20	1000	5	1200	10	0.75	7	100	0.2	Scenario2	1	211	0	8	0	0	26	0
3	0.001	0.2	10	1000	5	1200	10	0.75	7	100	0.8	Scenario2	1	171	5	0	0	0	18	0
5	0.001	0.2	20	1000	5	1200	10	0.75	7	100	0.5	Scenario2	1	16	22	4	0	0	0	0.1041645122048111
1	0.001	0.2	10	1000	5	1200	10	0.75	7	100	0.2	Scenario2	1	222	0	10	0	0	26	0
4	0.001	0.2	20	1000	5	1200	10	0.75	7	100	0.2	Scenario2	1	212	0	8	0	0	26	0
1	0.001	0.2	10	1000	5	1200	10	0.75	7	100	0.2	Scenario2	1	223	0	10	0	0	26	0
3	0.001	0.2	10	1000	5	1200	10	0.75	7	100	0.8	Scenario2	1	172	5	0	0	0	18	0
4	0.001	0.2	20	1000	5	1200	10	0.75	7	100	0.2	Scenario2	1	213	0	8	0	0	26	0
1	0.001	0.2	10	1000	5	1200	10	0.75	7	100	0.2	Scenario2	1	224	0	10	0	0	26	0
3	0.001	0.2	10	1000	5	1200	10	0.75	7	100	0.8	Scenario2	1	173	5	0	0	0	18	0
4	0.001	0.2	20	1000	5	1200	10	0.75	7	100	0.2	Scenario2	1	214	0	8	0	0	26	0
1	0.001	0.2	10	1000	5	1200	10	0.75	7	100	0.2	Scenario2	1	225	0	10	0	0	26	0
5	0.001	0.2	20	1000	5	1200	10	0.75	7	100	0.5	Scenario2	1	17	22	4	0	0	0	0.1041645122048111
4	0.001	0.2	20	1000	5	1200	10	0.75	7	100	0.2	Scenario2	1	215	0	8	0	0	26	0
3	0.001	0.2	10	1000	5	1200	10	0.75	7	100	0.8	Scenario2	1	174	5	0	0	0	18	0
1	0.001	0.2	10	1000	5	1200	10	0.75	7	100	0.2	Scenario2	1	226	0	10	0	0	26	0
4	0.001	0.2	20	1000	5	1200	10	0.75	7	100	0.2	Scenario2	1	216	0	8	0	0	26	0
3	0.001	0.2	10	1000	5	1200	10	0.75	7	100	0.8	Scenario2	1	175	5	0	0	0	18	0
1	0.001	0.2	10	1000	5	1200	10	0.75	7	100	0.2	Scenario2	1	227	0	10	0	0	26	0
4	0.001	0.2	20	1000	5	1200	10	0.75	7	100	0.2	Scenario2	1	217	0	9	0	0	26	0
5	0.001	0.2	20	1000	5	1200	10	0.75	7	100	0.5	Scenario2	1	18	16	2	0	0	10	0.08393829319024122
1	0.001	0.2	10	1000	5	1200	10	0.75	7	100	0.2	Scenario2	1	228	0	10	0	0	26	0
3	0.001	0.2	10	1000	5	1200	10	0.75	7	100	0.8	Scenario2	1	176	5	0	0	0	18	0
4	0.001	0.2	20	1000	5	1200	10	0.75	7	100	0.2	Scenario2	1	218	0	10	0	0	26	0
1	0.001	0.2	10	1000	5	1200	10	0.75	7	100	0.2	Scenario2	1	229	0	10	0	0	26	0
3	0.001	0.2	10	1000	5	1200	10	0.75	7	100	0.8	Scenario2	1	177	6	0	0	0	18	0
4	0.001	0.2	20	1000	5	1200	10	0.75	7	100	0.2	Scenario2	1	219	0	10	0	0	26	0
1	0.001	0.2	10	1000	5	1200	10	0.75	7	100	0.2	Scenario2	1	230	0	10	0	0	26	0
5	0.001	0.2	20	1000	5	1200	10	0.75	7	100	0.5	Scenario2	1	19	15	3	0	0	10	0.10761289275372052
4	0.001	0.2	20	1000	5	1200	10	0.75	7	100	0.2	Scenario2	1	220	0	10	0	0	26	0
3	0.001	0.2	10	1000	5	1200	10	0.75	7	100	0.8	Scenario2	1	178	6	0	0	0	18	0
1	0.001	0.2	10	1000	5	1200	10	0.75	7	100	0.2	Scenario2	1	231	0	10	0	0	26	0
4	0.001	0.2	20	1000	5	1200	10	0.75	7	100	0.2	Scenario2	1	221	0	10	0	0	26	0
1	0.001	0.2	10	1000	5	1200	10	0.75	7	100	0.2	Scenario2	1	232	0	10	0	0	26	0
3	0.001	0.2	10	1000	5	1200	10	0.75	7	100	0.8	Scenario2	1	179	6	0	0	0	18	0
5	0.001	0.2	20	1000	5	1200	10	0.75	7	100	0.5	Scenario2	1	20	12	3	0	0	13	0.11556902055480299
4	0.001	0.2	20	1000	5	1200	10	0.75	7	100	0.2	Scenario2	1	222	0	10	0	0	26	0
1	0.001	0.2	10	1000	5	1200	10	0.75	7	100	0.2	Scenario2	1	233	0	10	0	0	26	0
3	0.001	0.2	10	1000	5	1200	10	0.75	7	100	0.8	Scenario2	1	180	5	1	0	0	18	0.10531646860578585
1	0.001	0.2	10	1000	5	1200	10	0.75	7	100	0.2	Scenario2	1	234	0	10	0	0	26	0
4	0.001	0.2	20	1000	5	1200	10	0.75	7	100	0.2	Scenario2	1	223	0	10	0	0	26	0
5	0.001	0.2	20	1000	5	1200	10	0.75	7	100	0.5	Scenario2	1	21	11	3	0	0	14	0.11766281370336493
3	0.001	0.2	10	1000	5	1200	10	0.75	7	100	0.8	Scenario2	1	181	5	1	0	0	18	0.10531646860578585
1	0.001	0.2	10	1000	5	1200	10	0.75	7	100	0.2	Scenario2	1	235	0	10	0	0	26	0
4	0.001	0.2	20	1000	5	1200	10	0.75	7	100	0.2	Scenario2	1	224	0	10	0	0	26	0
3	0.001	0.2	10	1000	5	1200	10	0.75	7	100	0.8	Scenario2	1	182	5	1	0	0	18	0.10531646860578585
1	0.001	0.2	10	1000	5	1200	10	0.75	7	100	0.2	Scenario2	1	236	0	10	0	0	26	0
4	0.001	0.2	20	1000	5	1200	10	0.75	7	100	0.2	Scenario2	1	225	0	10	0	0	26	0
5	0.001	0.2	20	1000	5	1200	10	0.75	7	100	0.5	Scenario2	1	22	11	3	0	0	14	0.11766281370336493
1	0.001	0.2	10	1000	5	1200	10	0.75	7	100	0.2	Scenario2	1	237	0	10	0	0	26	0
3	0.001	0.2	10	1000	5	1200	10	0.75	7	100	0.8	Scenario2	1	183	5	2	0	0	18	0.12213491227259966
4	0.001	0.2	20	1000	5	1200	10	0.75	7	100	0.2	Scenario2	1	226	0	10	0	0	26	0
1	0.001	0.2	10	1000	5	1200	10	0.75	7	100	0.2	Scenario2	1	238	0	10	0	0	26	0
5	0.001	0.2	20	1000	5	1200	10	0.75	7	100	0.5	Scenario2	1	23	10	2	0	0	16	0.10531646860578585
4	0.001	0.2	20	1000	5	1200	10	0.75	7	100	0.2	Scenario2	1	227	0	10	0	0	26	0
3	0.001	0.2	10	1000	5	1200	10	0.75	7	100	0.8	Scenario2	1	184	5	2	0	0	18	0.12213491227259966
1	0.001	0.2	10	1000	5	1200	10	0.75	7	100	0.2	Scenario2	1	239	0	10	0	0	26	0
4	0.001	0.2	20	1000	5	1200	10	0.75	7	100	0.2	Scenario2	1	228	0	10	0	0	26	0
1	0.001	0.2	10	1000	5	1200	10	0.75	7	100	0.2	Scenario2	1	240	0	10	0	0	26	0
3	0.001	0.2	10	1000	5	1200	10	0.75	7	100	0.8	Scenario2	1	185	5	2	0	0	18	0.12213491227259966
5	0.001	0.2	20	1000	5	1200	10	0.75	7	100	0.5	Scenario2	1	24	12	0	0	0	16	0
4	0.001	0.2	20	1000	5	1200	10	0.75	7	100	0.2	Scenario2	1	229	0	10	0	0	26	0
1	0.001	0.2	10	1000	5	1200	10	0.75	7	100	0.2	Scenario2	1	241	0	10	0	0	26	0
3	0.001	0.2	10	1000	5	1200	10	0.75	7	100	0.8	Scenario2	1	186	6	2	0	0	18	0.12308788960473618
4	0.001	0.2	20	1000	5	1200	10	0.75	7	100	0.2	Scenario2	1	230	0	10	0	0	26	0
5	0.001	0.2	20	1000	5	1200	10	0.75	7	100	0.5	Scenario2	1	25	10	0	0	0	18	0
1	0.001	0.2	10	1000	5	1200	10	0.75	7	100	0.2	Scenario2	1	242	0	10	0	0	26	0
3	0.001	0.2	10	1000	5	1200	10	0.75	7	100	0.8	Scenario2	1	187	6	2	0	0	18	0.12308788960473618
4	0.001	0.2	20	1000	5	1200	10	0.75	7	100	0.2	Scenario2	1	231	0	10	0	0	26	0
1	0.001	0.2	10	1000	5	1200	10	0.75	7	100	0.2	Scenario2	1	243	0	10	0	0	26	0
5	0.001	0.2	20	1000	5	1200	10	0.75	7	100	0.5	Scenario2	1	26	10	0	0	0	18	0
4	0.001	0.2	20	1000	5	1200	10	0.75	7	100	0.2	Scenario2	1	232	0	10	0	0	26	0
1	0.001	0.2	10	1000	5	1200	10	0.75	7	100	0.2	Scenario2	1	244	0	10	0	0	26	0
3	0.001	0.2	10	1000	5	1200	10	0.75	7	100	0.8	Scenario2	1	188	6	2	0	0	18	0.12308788960473618
1	0.001	0.2	10	1000	5	1200	10	0.75	7	100	0.2	Scenario2	1	245	0	10	0	0	26	0
4	0.001	0.2	20	1000	5	1200	10	0.75	7	100	0.2	Scenario2	1	233	0	10	0	0	26	0
5	0.001	0.2	20	1000	5	1200	10	0.75	7	100	0.5	Scenario2	1	27	9	1	0	0	18	0.07631596234728619
3	0.001	0.2	10	1000	5	1200	10	0.75	7	100	0.8	Scenario2	1	189	6	3	0	0	18	0.12213903458968349
1	0.001	0.2	10	1000	5	1200	10	0.75	7	100	0.2	Scenario2	1	246	0	10	0	0	26	0
4	0.001	0.2	20	1000	5	1200	10	0.75	7	100	0.2	Scenario2	1	234	0	10	0	0	26	0
1	0.001	0.2	10	1000	5	1200	10	0.75	7	100	0.2	Scenario2	1	247	0	10	0	0	26	0
5	0.001	0.2	20	1000	5	1200	10	0.75	7	100	0.5	Scenario2	1	28	7	2	0	0	19	0.11243636280455946
4	0.001	0.2	20	1000	5	1200	10	0.75	7	100	0.2	Scenario2	1	235	0	10	0	0	26	0
3	0.001	0.2	10	1000	5	1200	10	0.75	7	100	0.8	Scenario2	1	190	7	3	0	0	18	0.1259901885533122
1	0.001	0.2	10	1000	5	1200	10	0.75	7	100	0.2	Scenario2	1	248	0	10	0	0	26	0
5	0.001	0.2	20	1000	5	1200	10	0.75	7	100	0.5	Scenario2	1	29	7	2	0	0	19	0.11243636280455946
4	0.001	0.2	20	1000	5	1200	10	0.75	7	100	0.2	Scenario2	1	236	0	10	0	0	26	0
3	0.001	0.2	10	1000	5	1200	10	0.75	7	100	0.8	Scenario2	1	191	7	3	0	0	18	0.1259901885533122
1	0.001	0.2	10	1000	5	1200	10	0.75	7	100	0.2	Scenario2	1	249	0	10	0	0	26	0
4	0.001	0.2	20	1000	5	1200	10	0.75	7	100	0.2	Scenario2	1	237	0	10	0	0	26	0
5	0.001	0.2	20	1000	5	1200	10	0.75	7	100	0.5	Scenario2	1	30	7	2	0	0	19	0.11243636280455946
1	0.001	0.2	10	1000	5	1200	10	0.75	7	100	0.2	Scenario2	1	250	0	10	0	0	26	0
3	0.001	0.2	10	1000	5	1200	10	0.75	7	100	0.8	Scenario2	1	192	7	3	0	0	18	0.1259901885533122
4	0.001	0.2	20	1000	5	1200	10	0.75	7	100	0.2	Scenario2	1	238	0	10	0	0	26	0
1	0.001	0.2	10	1000	5	1200	10	0.75	7	100	0.2	Scenario2	1	251	0	10	0	0	26	0
5	0.001	0.2	20	1000	5	1200	10	0.75	7	100	0.5	Scenario2	1	31	7	2	0	0	19	0.11243636280455946
4	0.001	0.2	20	1000	5	1200	10	0.75	7	100	0.2	Scenario2	1	239	0	10	0	0	26	0
1	0.001	0.2	10	1000	5	1200	10	0.75	7	100	0.2	Scenario2	1	252	0	11	0	0	26	0
3	0.001	0.2	10	1000	5	1200	10	0.75	7	100	0.8	Scenario2	1	193	7	3	0	0	18	0.1259901885533122
4	0.001	0.2	20	1000	5	1200	10	0.75	7	100	0.2	Scenario2	1	240	0	10	0	0	26	0
5	0.001	0.2	20	1000	5	1200	10	0.75	7	100	0.5	Scenario2	1	32	6	2	0	0	20	0.11038420876919652
1	0.001	0.2	10	1000	5	1200	10	0.75	7	100	0.2	Scenario2	1	253	0	11	0	0	26	0
3	0.001	0.2	10	1000	5	1200	10	0.75	7	100	0.8	Scenario2	1	194	7	3	0	0	18	0.1259901885533122
4	0.001	0.2	20	1000	5	1200	10	0.75	7	100	0.2	Scenario2	1	241	0	10	0	0	26	0
1	0.001	0.2	10	1000	5	1200	10	0.75	7	100	0.2	Scenario2	1	254	0	11	0	0	26	0
5	0.001	0.2	20	1000	5	1200	10	0.75	7	100	0.5	Scenario2	1	33	6	2	0	0	20	0.11038420876919652
4	0.001	0.2	20	1000	5	1200	10	0.75	7	100	0.2	Scenario2	1	242	0	10	0	0	26	0
1	0.001	0.2	10	1000	5	1200	10	0.75	7	100	0.2	Scenario2	1	255	0	11	0	0	26	0
3	0.001	0.2	10	1000	5	1200	10	0.75	7	100	0.8	Scenario2	1	195	7	3	0	0	18	0.1259901885533122
5	0.001	0.2	20	1000	5	1200	10	0.75	7	100	0.5	Scenario2	1	34	6	2	0	0	20	0.11038420876919652
4	0.001	0.2	20	1000	5	1200	10	0.75	7	100	0.2	Scenario2	1	243	0	10	0	0	26	0
1	0.001	0.2	10	1000	5	1200	10	0.75	7	100	0.2	Scenario2	1	256	0	11	0	0	26	0
3	0.001	0.2	10	1000	5	1200	10	0.75	7	100	0.8	Scenario2	1	196	8	3	0	0	18	0.12696701243822686
5	0.001	0.2	20	1000	5	1200	10	0.75	7	100	0.5	Scenario2	1	35	6	2	0	0	20	0.11038420876919652
4	0.001	0.2	20	1000	5	1200	10	0.75	7	100	0.2	Scenario2	1	244	0	10	0	0	26	0
1	0.001	0.2	10	1000	5	1200	10	0.75	7	100	0.2	Scenario2	1	257	0	11	0	0	26	0
1	0.001	0.2	10	1000	5	1200	10	0.75	7	100	0.2	Scenario2	1	258	0	10	0	0	27	0
4	0.001	0.2	20	1000	5	1200	10	0.75	7	100	0.2	Scenario2	1	245	0	10	0	0	26	0
5	0.001	0.2	20	1000	5	1200	10	0.75	7	100	0.5	Scenario2	1	36	6	2	0	0	20	0.11038420876919652
3	0.001	0.2	10	1000	5	1200	10	0.75	7	100	0.8	Scenario2	1	197	8	3	0	0	18	0.12696701243822686
1	0.001	0.2	10	1000	5	1200	10	0.75	7	100	0.2	Scenario2	1	259	0	10	0	0	27	0
4	0.001	0.2	20	1000	5	1200	10	0.75	7	100	0.2	Scenario2	1	246	0	10	0	0	26	0
5	0.001	0.2	20	1000	5	1200	10	0.75	7	100	0.5	Scenario2	1	37	4	2	0	0	22	0.07935823609382224
4	0.001	0.2	20	1000	5	1200	10	0.75	7	100	0.2	Scenario2	1	247	0	10	0	0	26	0
1	0.001	0.2	10	1000	5	1200	10	0.75	7	100	0.2	Scenario2	1	260	0	9	0	0	28	0
3	0.001	0.2	10	1000	5	1200	10	0.75	7	100	0.8	Scenario2	1	198	9	3	0	0	18	0.12617667352129444
5	0.001	0.2	20	1000	5	1200	10	0.75	7	100	0.5	Scenario2	1	38	4	2	0	0	22	0.07935823609382224
4	0.001	0.2	20	1000	5	1200	10	0.75	7	100	0.2	Scenario2	1	248	0	10	0	0	26	0
1	0.001	0.2	10	1000	5	1200	10	0.75	7	100	0.2	Scenario2	1	261	0	9	0	0	28	0
5	0.001	0.2	20	1000	5	1200	10	0.75	7	100	0.5	Scenario2	1	39	4	2	0	0	22	0.07935823609382224
4	0.001	0.2	20	1000	5	1200	10	0.75	7	100	0.2	Scenario2	1	249	0	10	0	0	26	0
1	0.001	0.2	10	1000	5	1200	10	0.75	7	100	0.2	Scenario2	1	262	0	9	0	0	28	0
3	0.001	0.2	10	1000	5	1200	10	0.75	7	100	0.8	Scenario2	1	199	9	3	0	0	18	0.12617667352129444
5	0.001	0.2	20	1000	5	1200	10	0.75	7	100	0.5	Scenario2	1	40	5	1	0	0	22	0.09424389322376392
1	0.001	0.2	10	1000	5	1200	10	0.75	7	100	0.2	Scenario2	1	263	0	9	0	0	28	0
4	0.001	0.2	20	1000	5	1200	10	0.75	7	100	0.2	Scenario2	1	250	0	10	0	0	26	0
5	0.001	0.2	20	1000	5	1200	10	0.75	7	100	0.5	Scenario2	1	41	4	1	0	0	23	0.08738683595055127
1	0.001	0.2	10	1000	5	1200	10	0.75	7	100	0.2	Scenario2	1	264	0	9	0	0	28	0
3	0.001	0.2	10	1000	5	1200	10	0.75	7	100	0.8	Scenario2	1	200	10	2	0	0	18	0.10860576470187379
4	0.001	0.2	20	1000	5	1200	10	0.75	7	100	0.2	Scenario2	1	251	0	10	0	0	26	0
5	0.001	0.2	20	1000	5	1200	10	0.75	7	100	0.5	Scenario2	1	42	4	1	0	0	23	0.08738683595055127
1	0.001	0.2	10	1000	5	1200	10	0.75	7	100	0.2	Scenario2	1	265	0	9	0	0	28	0
4	0.001	0.2	20	1000	5	1200	10	0.75	7	100	0.2	Scenario2	1	252	0	11	0	0	26	0
3	0.001	0.2	10	1000	5	1200	10	0.75	7	100	0.8	Scenario2	1	201	10	2	0	0	18	0.10860576470187379
1	0.001	0.2	10	1000	5	1200	10	0.75	7	100	0.2	Scenario2	1	266	0	9	0	0	28	0
5	0.001	0.2	20	1000	5	1200	10	0.75	7	100	0.5	Scenario2	1	43	4	1	0	0	23	0.08738683595055127
4	0.001	0.2	20	1000	5	1200	10	0.75	7	100	0.2	Scenario2	1	253	0	11	0	0	26	0
1	0.001	0.2	10	1000	5	1200	10	0.75	7	100	0.2	Scenario2	1	267	0	9	0	0	28	0
5	0.001	0.2	20	1000	5	1200	10	0.75	7	100	0.5	Scenario2	1	44	3	1	0	0	24	0.037170722528850966
4	0.001	0.2	20	1000	5	1200	10	0.75	7	100	0.2	Scenario2	1	254	0	11	0	0	26	0
3	0.001	0.2	10	1000	5	1200	10	0.75	7	100	0.8	Scenario2	1	202	10	2	0	0	18	0.10860576470187379
1	0.001	0.2	10	1000	5	1200	10	0.75	7	100	0.2	Scenario2	1	268	0	9	0	0	28	0
5	0.001	0.2	20	1000	5	1200	10	0.75	7	100	0.5	Scenario2	1	45	3	1	0	0	24	0.037170722528850966
4	0.001	0.2	20	1000	5	1200	10	0.75	7	100	0.2	Scenario2	1	255	0	11	0	0	26	0
1	0.001	0.2	10	1000	5	1200	10	0.75	7	100	0.2	Scenario2	1	269	0	9	0	0	28	0
5	0.001	0.2	20	1000	5	1200	10	0.75	7	100	0.5	Scenario2	1	46	3	1	0	0	24	0.037170722528850966
4	0.001	0.2	20	1000	5	1200	10	0.75	7	100	0.2	Scenario2	1	256	0	11	0	0	26	0
3	0.001	0.2	10	1000	5	1200	10	0.75	7	100	0.8	Scenario2	1	203	11	2	0	0	18	0.1041645122048111
1	0.001	0.2	10	1000	5	1200	10	0.75	7	100	0.2	Scenario2	1	270	0	9	0	0	28	0
5	0.001	0.2	20	1000	5	1200	10	0.75	7	100	0.5	Scenario2	1	47	3	1	0	0	24	0.037170722528850966
4	0.001	0.2	20	1000	5	1200	10	0.75	7	100	0.2	Scenario2	1	257	0	11	0	0	26	0
1	0.001	0.2	10	1000	5	1200	10	0.75	7	100	0.2	Scenario2	1	271	0	9	0	0	28	0
5	0.001	0.2	20	1000	5	1200	10	0.75	7	100	0.5	Scenario2	1	48	2	1	0	0	25	-1.0772746188476534
3	0.001	0.2	10	1000	5	1200	10	0.75	7	100	0.8	Scenario2	1	204	11	2	0	0	18	0.1041645122048111
5	0.001	0.2	20	1000	5	1200	10	0.75	7	100	0.5	Scenario2	1	49	2	1	0	0	25	-1.0772746188476534
1	0.001	0.2	10	1000	5	1200	10	0.75	7	100	0.2	Scenario2	1	272	0	9	0	0	28	0
4	0.001	0.2	20	1000	5	1200	10	0.75	7	100	0.2	Scenario2	1	258	0	10	0	0	27	0
5	0.001	0.2	20	1000	5	1200	10	0.75	7	100	0.5	Scenario2	1	50	2	1	0	0	25	-1.0772746188476534
1	0.001	0.2	10	1000	5	1200	10	0.75	7	100	0.2	Scenario2	1	273	0	9	0	0	28	0
4	0.001	0.2	20	1000	5	1200	10	0.75	7	100	0.2	Scenario2	1	259	0	10	0	0	27	0
3	0.001	0.2	10	1000	5	1200	10	0.75	7	100	0.8	Scenario2	1	205	11	2	0	0	18	0.1041645122048111
5	0.001	0.2	20	1000	5	1200	10	0.75	7	100	0.5	Scenario2	1	51	2	1	0	0	25	-1.0772746188476534
1	0.001	0.2	10	1000	5	1200	10	0.75	7	100	0.2	Scenario2	1	274	0	9	0	0	28	0
4	0.001	0.2	20	1000	5	1200	10	0.75	7	100	0.2	Scenario2	1	260	0	9	0	0	28	0
5	0.001	0.2	20	1000	5	1200	10	0.75	7	100	0.5	Scenario2	1	52	2	1	0	0	25	-1.0772746188476534
1	0.001	0.2	10	1000	5	1200	10	0.75	7	100	0.2	Scenario2	1	275	0	9	0	0	28	0
4	0.001	0.2	20	1000	5	1200	10	0.75	7	100	0.2	Scenario2	1	261	0	9	0	0	28	0
5	0.001	0.2	20	1000	5	1200	10	0.75	7	100	0.5	Scenario2	1	53	2	1	0	0	25	-1.0772746188476534
3	0.001	0.2	10	1000	5	1200	10	0.75	7	100	0.8	Scenario2	1	206	11	2	0	0	18	0.1041645122048111
1	0.001	0.2	10	1000	5	1200	10	0.75	7	100	0.2	Scenario2	1	276	0	9	0	0	28	0
4	0.001	0.2	20	1000	5	1200	10	0.75	7	100	0.2	Scenario2	1	262	0	9	0	0	28	0
5	0.001	0.2	20	1000	5	1200	10	0.75	7	100	0.5	Scenario2	1	54	2	1	0	0	25	-1.0772746188476534
1	0.001	0.2	10	1000	5	1200	10	0.75	7	100	0.2	Scenario2	1	277	0	9	0	0	28	0
4	0.001	0.2	20	1000	5	1200	10	0.75	7	100	0.2	Scenario2	1	263	0	9	0	0	28	0
5	0.001	0.2	20	1000	5	1200	10	0.75	7	100	0.5	Scenario2	1	55	2	1	0	0	25	-1.0772746188476534
3	0.001	0.2	10	1000	5	1200	10	0.75	7	100	0.8	Scenario2	1	207	11	2	0	0	18	0.1041645122048111
1	0.001	0.2	10	1000	5	1200	10	0.75	7	100	0.2	Scenario2	1	278	0	9	0	0	28	0
4	0.001	0.2	20	1000	5	1200	10	0.75	7	100	0.2	Scenario2	1	264	0	9	0	0	28	0
5	0.001	0.2	20	1000	5	1200	10	0.75	7	100	0.5	Scenario2	1	56	2	1	0	0	25	-1.0772746188476534
1	0.001	0.2	10	1000	5	1200	10	0.75	7	100	0.2	Scenario2	1	279	0	9	0	0	28	0
4	0.001	0.2	20	1000	5	1200	10	0.75	7	100	0.2	Scenario2	1	265	0	9	0	0	28	0
5	0.001	0.2	20	1000	5	1200	10	0.75	7	100	0.5	Scenario2	1	57	2	0	0	0	26	0
3	0.001	0.2	10	1000	5	1200	10	0.75	7	100	0.8	Scenario2	1	208	11	2	0	0	18	0.1041645122048111
1	0.001	0.2	10	1000	5	1200	10	0.75	7	100	0.2	Scenario2	1	280	0	9	0	0	28	0
4	0.001	0.2	20	1000	5	1200	10	0.75	7	100	0.2	Scenario2	1	266	0	9	0	0	28	0
5	0.001	0.2	20	1000	5	1200	10	0.75	7	100	0.5	Scenario2	1	58	2	0	0	0	26	0
1	0.001	0.2	10	1000	5	1200	10	0.75	7	100	0.2	Scenario2	1	281	0	9	0	0	28	0
5	0.001	0.2	20	1000	5	1200	10	0.75	7	100	0.5	Scenario2	1	59	2	0	0	0	26	0
4	0.001	0.2	20	1000	5	1200	10	0.75	7	100	0.2	Scenario2	1	267	0	9	0	0	28	0
3	0.001	0.2	10	1000	5	1200	10	0.75	7	100	0.8	Scenario2	1	209	11	2	0	0	18	0.1041645122048111
1	0.001	0.2	10	1000	5	1200	10	0.75	7	100	0.2	Scenario2	1	282	0	9	0	0	28	0
5	0.001	0.2	20	1000	5	1200	10	0.75	7	100	0.5	Scenario2	1	60	2	0	0	0	26	0
4	0.001	0.2	20	1000	5	1200	10	0.75	7	100	0.2	Scenario2	1	268	0	9	0	0	28	0
1	0.001	0.2	10	1000	5	1200	10	0.75	7	100	0.2	Scenario2	1	283	0	9	0	0	28	0
5	0.001	0.2	20	1000	5	1200	10	0.75	7	100	0.5	Scenario2	1	61	2	0	0	0	26	0
4	0.001	0.2	20	1000	5	1200	10	0.75	7	100	0.2	Scenario2	1	269	0	9	0	0	28	0
3	0.001	0.2	10	1000	5	1200	10	0.75	7	100	0.8	Scenario2	1	210	11	2	0	0	18	0.1041645122048111
5	0.001	0.2	20	1000	5	1200	10	0.75	7	100	0.5	Scenario2	1	62	2	0	0	0	26	0
1	0.001	0.2	10	1000	5	1200	10	0.75	7	100	0.2	Scenario2	1	284	0	9	0	0	28	0
4	0.001	0.2	20	1000	5	1200	10	0.75	7	100	0.2	Scenario2	1	270	0	9	0	0	28	0
5	0.001	0.2	20	1000	5	1200	10	0.75	7	100	0.5	Scenario2	1	63	2	0	0	0	26	0
1	0.001	0.2	10	1000	5	1200	10	0.75	7	100	0.2	Scenario2	1	285	0	9	0	0	28	0
4	0.001	0.2	20	1000	5	1200	10	0.75	7	100	0.2	Scenario2	1	271	0	9	0	0	28	0
3	0.001	0.2	10	1000	5	1200	10	0.75	7	100	0.8	Scenario2	1	211	10	3	0	0	18	0.12430637851468225
5	0.001	0.2	20	1000	5	1200	10	0.75	7	100	0.5	Scenario2	1	64	2	0	0	0	26	0
1	0.001	0.2	10	1000	5	1200	10	0.75	7	100	0.2	Scenario2	1	286	0	9	0	0	28	0
4	0.001	0.2	20	1000	5	1200	10	0.75	7	100	0.2	Scenario2	1	272	0	9	0	0	28	0
5	0.001	0.2	20	1000	5	1200	10	0.75	7	100	0.5	Scenario2	1	65	2	0	0	0	26	0
1	0.001	0.2	10	1000	5	1200	10	0.75	7	100	0.2	Scenario2	1	287	0	9	0	0	28	0
4	0.001	0.2	20	1000	5	1200	10	0.75	7	100	0.2	Scenario2	1	273	0	9	0	0	28	0
5	0.001	0.2	20	1000	5	1200	10	0.75	7	100	0.5	Scenario2	1	66	2	0	0	0	26	0
3	0.001	0.2	10	1000	5	1200	10	0.75	7	100	0.8	Scenario2	1	212	11	2	0	0	18	0.1041645122048111
1	0.001	0.2	10	1000	5	1200	10	0.75	7	100	0.2	Scenario2	1	288	0	9	0	0	28	0
5	0.001	0.2	20	1000	5	1200	10	0.75	7	100	0.5	Scenario2	1	67	2	0	0	0	26	0
4	0.001	0.2	20	1000	5	1200	10	0.75	7	100	0.2	Scenario2	1	274	0	9	0	0	28	0
1	0.001	0.2	10	1000	5	1200	10	0.75	7	100	0.2	Scenario2	1	289	0	9	0	0	28	0
5	0.001	0.2	20	1000	5	1200	10	0.75	7	100	0.5	Scenario2	1	68	2	0	0	0	26	0
4	0.001	0.2	20	1000	5	1200	10	0.75	7	100	0.2	Scenario2	1	275	0	9	0	0	28	0
3	0.001	0.2	10	1000	5	1200	10	0.75	7	100	0.8	Scenario2	1	213	11	2	0	0	18	0.1041645122048111
1	0.001	0.2	10	1000	5	1200	10	0.75	7	100	0.2	Scenario2	1	290	0	9	0	0	28	0
5	0.001	0.2	20	1000	5	1200	10	0.75	7	100	0.5	Scenario2	1	69	2	0	0	0	26	0
4	0.001	0.2	20	1000	5	1200	10	0.75	7	100	0.2	Scenario2	1	276	0	9	0	0	28	0
1	0.001	0.2	10	1000	5	1200	10	0.75	7	100	0.2	Scenario2	1	291	0	9	0	0	28	0
5	0.001	0.2	20	1000	5	1200	10	0.75	7	100	0.5	Scenario2	1	70	2	0	0	0	26	0
1	0.001	0.2	10	1000	5	1200	10	0.75	7	100	0.2	Scenario2	1	292	0	9	0	0	28	0
4	0.001	0.2	20	1000	5	1200	10	0.75	7	100	0.2	Scenario2	1	277	0	9	0	0	28	0
3	0.001	0.2	10	1000	5	1200	10	0.75	7	100	0.8	Scenario2	1	214	11	2	0	0	18	0.1041645122048111
5	0.001	0.2	20	1000	5	1200	10	0.75	7	100	0.5	Scenario2	1	71	2	0	0	0	26	0
1	0.001	0.2	10	1000	5	1200	10	0.75	7	100	0.2	Scenario2	1	293	0	9	0	0	28	0
4	0.001	0.2	20	1000	5	1200	10	0.75	7	100	0.2	Scenario2	1	278	0	9	0	0	28	0
5	0.001	0.2	20	1000	5	1200	10	0.75	7	100	0.5	Scenario2	1	72	2	0	0	0	26	0
1	0.001	0.2	10	1000	5	1200	10	0.75	7	100	0.2	Scenario2	1	294	0	9	0	0	28	0
3	0.001	0.2	10	1000	5	1200	10	0.75	7	100	0.8	Scenario2	1	215	11	2	0	0	18	0.1041645122048111
4	0.001	0.2	20	1000	5	1200	10	0.75	7	100	0.2	Scenario2	1	279	0	9	0	0	28	0
5	0.001	0.2	20	1000	5	1200	10	0.75	7	100	0.5	Scenario2	1	73	2	0	0	0	26	0
1	0.001	0.2	10	1000	5	1200	10	0.75	7	100	0.2	Scenario2	1	295	0	9	0	0	28	0
5	0.001	0.2	20	1000	5	1200	10	0.75	7	100	0.5	Scenario2	1	74	2	0	0	0	26	0
4	0.001	0.2	20	1000	5	1200	10	0.75	7	100	0.2	Scenario2	1	280	0	9	0	0	28	0
5	0.001	0.2	20	1000	5	1200	10	0.75	7	100	0.5	Scenario2	1	75	2	0	0	0	26	0
1	0.001	0.2	10	1000	5	1200	10	0.75	7	100	0.2	Scenario2	1	296	0	9	0	0	28	0
3	0.001	0.2	10	1000	5	1200	10	0.75	7	100	0.8	Scenario2	1	216	11	2	0	0	18	0.1041645122048111
4	0.001	0.2	20	1000	5	1200	10	0.75	7	100	0.2	Scenario2	1	281	0	9	0	0	28	0
5	0.001	0.2	20	1000	5	1200	10	0.75	7	100	0.5	Scenario2	1	76	2	0	0	0	26	0
1	0.001	0.2	10	1000	5	1200	10	0.75	7	100	0.2	Scenario2	1	297	0	9	0	0	28	0
4	0.001	0.2	20	1000	5	1200	10	0.75	7	100	0.2	Scenario2	1	282	0	9	0	0	28	0
5	0.001	0.2	20	1000	5	1200	10	0.75	7	100	0.5	Scenario2	1	77	2	0	0	0	26	0
1	0.001	0.2	10	1000	5	1200	10	0.75	7	100	0.2	Scenario2	1	298	0	9	0	0	28	0
3	0.001	0.2	10	1000	5	1200	10	0.75	7	100	0.8	Scenario2	1	217	11	2	0	0	18	0.1041645122048111
4	0.001	0.2	20	1000	5	1200	10	0.75	7	100	0.2	Scenario2	1	283	0	9	0	0	28	0
5	0.001	0.2	20	1000	5	1200	10	0.75	7	100	0.5	Scenario2	1	78	2	0	0	0	26	0
1	0.001	0.2	10	1000	5	1200	10	0.75	7	100	0.2	Scenario2	1	299	0	9	0	0	28	0
4	0.001	0.2	20	1000	5	1200	10	0.75	7	100	0.2	Scenario2	1	284	0	9	0	0	28	0
5	0.001	0.2	20	1000	5	1200	10	0.75	7	100	0.5	Scenario2	1	79	2	0	0	0	26	0
1	0.001	0.2	10	1000	5	1200	10	0.75	7	100	0.2	Scenario2	1	300	0	9	0	0	28	0
3	0.001	0.2	10	1000	5	1200	10	0.75	7	100	0.8	Scenario2	1	218	11	2	0	0	18	0.1041645122048111
4	0.001	0.2	20	1000	5	1200	10	0.75	7	100	0.2	Scenario2	1	285	0	9	0	0	28	0
5	0.001	0.2	20	1000	5	1200	10	0.75	7	100	0.5	Scenario2	1	80	2	0	0	0	26	0
1	0.001	0.2	10	1000	5	1200	10	0.75	7	100	0.2	Scenario2	1	301	0	9	0	0	28	0
5	0.001	0.2	20	1000	5	1200	10	0.75	7	100	0.5	Scenario2	1	81	2	0	0	0	26	0
4	0.001	0.2	20	1000	5	1200	10	0.75	7	100	0.2	Scenario2	1	286	0	9	0	0	28	0
1	0.001	0.2	10	1000	5	1200	10	0.75	7	100	0.2	Scenario2	1	302	0	9	0	0	28	0
3	0.001	0.2	10	1000	5	1200	10	0.75	7	100	0.8	Scenario2	1	219	11	2	0	0	18	0.1041645122048111
5	0.001	0.2	20	1000	5	1200	10	0.75	7	100	0.5	Scenario2	1	82	2	0	0	0	26	0
4	0.001	0.2	20	1000	5	1200	10	0.75	7	100	0.2	Scenario2	1	287	0	9	0	0	28	0
1	0.001	0.2	10	1000	5	1200	10	0.75	7	100	0.2	Scenario2	1	303	0	9	0	0	28	0
5	0.001	0.2	20	1000	5	1200	10	0.75	7	100	0.5	Scenario2	1	83	2	0	0	0	26	0
4	0.001	0.2	20	1000	5	1200	10	0.75	7	100	0.2	Scenario2	1	288	0	9	0	0	28	0
1	0.001	0.2	10	1000	5	1200	10	0.75	7	100	0.2	Scenario2	1	304	0	9	0	0	28	0
5	0.001	0.2	20	1000	5	1200	10	0.75	7	100	0.5	Scenario2	1	84	2	0	0	0	26	0
3	0.001	0.2	10	1000	5	1200	10	0.75	7	100	0.8	Scenario2	1	220	11	2	0	0	18	0.1041645122048111
1	0.001	0.2	10	1000	5	1200	10	0.75	7	100	0.2	Scenario2	1	305	0	9	0	0	28	0
4	0.001	0.2	20	1000	5	1200	10	0.75	7	100	0.2	Scenario2	1	289	0	9	0	0	28	0
5	0.001	0.2	20	1000	5	1200	10	0.75	7	100	0.5	Scenario2	1	85	2	0	0	0	26	0
5	0.001	0.2	20	1000	5	1200	10	0.75	7	100	0.5	Scenario2	1	86	2	0	0	0	26	0
4	0.001	0.2	20	1000	5	1200	10	0.75	7	100	0.2	Scenario2	1	290	0	9	0	0	28	0
1	0.001	0.2	10	1000	5	1200	10	0.75	7	100	0.2	Scenario2	1	306	0	9	0	0	28	0
3	0.001	0.2	10	1000	5	1200	10	0.75	7	100	0.8	Scenario2	1	221	11	2	0	0	18	0.1041645122048111
5	0.001	0.2	20	1000	5	1200	10	0.75	7	100	0.5	Scenario2	1	87	2	0	0	0	26	0
1	0.001	0.2	10	1000	5	1200	10	0.75	7	100	0.2	Scenario2	1	307	0	9	0	0	28	0
4	0.001	0.2	20	1000	5	1200	10	0.75	7	100	0.2	Scenario2	1	291	0	9	0	0	28	0
5	0.001	0.2	20	1000	5	1200	10	0.75	7	100	0.5	Scenario2	1	88	2	0	0	0	26	0
1	0.001	0.2	10	1000	5	1200	10	0.75	7	100	0.2	Scenario2	1	308	0	9	0	0	28	0
4	0.001	0.2	20	1000	5	1200	10	0.75	7	100	0.2	Scenario2	1	292	0	9	0	0	28	0
3	0.001	0.2	10	1000	5	1200	10	0.75	7	100	0.8	Scenario2	1	222	11	2	0	0	18	0.1041645122048111
5	0.001	0.2	20	1000	5	1200	10	0.75	7	100	0.5	Scenario2	1	89	2	0	0	0	26	0
1	0.001	0.2	10	1000	5	1200	10	0.75	7	100	0.2	Scenario2	1	309	0	9	0	0	28	0
4	0.001	0.2	20	1000	5	1200	10	0.75	7	100	0.2	Scenario2	1	293	0	9	0	0	28	0
5	0.001	0.2	20	1000	5	1200	10	0.75	7	100	0.5	Scenario2	1	90	1	0	0	0	27	0
1	0.001	0.2	10	1000	5	1200	10	0.75	7	100	0.2	Scenario2	1	310	0	9	0	0	28	0
5	0.001	0.2	20	1000	5	1200	10	0.75	7	100	0.5	Scenario2	1	91	1	0	0	0	27	0
3	0.001	0.2	10	1000	5	1200	10	0.75	7	100	0.8	Scenario2	1	223	11	2	0	0	18	0.1041645122048111
4	0.001	0.2	20	1000	5	1200	10	0.75	7	100	0.2	Scenario2	1	294	0	9	0	0	28	0
1	0.001	0.2	10	1000	5	1200	10	0.75	7	100	0.2	Scenario2	1	311	0	9	0	0	28	0
5	0.001	0.2	20	1000	5	1200	10	0.75	7	100	0.5	Scenario2	1	92	1	0	0	0	27	0
4	0.001	0.2	20	1000	5	1200	10	0.75	7	100	0.2	Scenario2	1	295	0	9	0	0	28	0
5	0.001	0.2	20	1000	5	1200	10	0.75	7	100	0.5	Scenario2	1	93	1	0	0	0	27	0
1	0.001	0.2	10	1000	5	1200	10	0.75	7	100	0.2	Scenario2	1	312	0	9	0	0	28	0
3	0.001	0.2	10	1000	5	1200	10	0.75	7	100	0.8	Scenario2	1	224	11	2	0	0	18	0.1041645122048111
4	0.001	0.2	20	1000	5	1200	10	0.75	7	100	0.2	Scenario2	1	296	0	9	0	0	28	0
5	0.001	0.2	20	1000	5	1200	10	0.75	7	100	0.5	Scenario2	1	94	1	0	0	0	27	0
1	0.001	0.2	10	1000	5	1200	10	0.75	7	100	0.2	Scenario2	1	313	0	9	0	0	28	0
4	0.001	0.2	20	1000	5	1200	10	0.75	7	100	0.2	Scenario2	1	297	0	9	0	0	28	0
5	0.001	0.2	20	1000	5	1200	10	0.75	7	100	0.5	Scenario2	1	95	1	0	0	0	27	0
1	0.001	0.2	10	1000	5	1200	10	0.75	7	100	0.2	Scenario2	1	314	0	9	0	0	28	0
5	0.001	0.2	20	1000	5	1200	10	0.75	7	100	0.5	Scenario2	1	96	0	1	0	0	27	0
3	0.001	0.2	10	1000	5	1200	10	0.75	7	100	0.8	Scenario2	1	225	11	2	0	0	18	0.1041645122048111
4	0.001	0.2	20	1000	5	1200	10	0.75	7	100	0.2	Scenario2	1	298	0	9	0	0	28	0
5	0.001	0.2	20	1000	5	1200	10	0.75	7	100	0.5	Scenario2	1	97	0	1	0	0	27	0
1	0.001	0.2	10	1000	5	1200	10	0.75	7	100	0.2	Scenario2	1	315	0	9	0	0	28	0
4	0.001	0.2	20	1000	5	1200	10	0.75	7	100	0.2	Scenario2	1	299	0	9	0	0	28	0
5	0.001	0.2	20	1000	5	1200	10	0.75	7	100	0.5	Scenario2	1	98	0	1	0	0	27	0
1	0.001	0.2	10	1000	5	1200	10	0.75	7	100	0.2	Scenario2	1	316	0	9	0	0	28	0
5	0.001	0.2	20	1000	5	1200	10	0.75	7	100	0.5	Scenario2	1	99	0	1	0	0	27	0
3	0.001	0.2	10	1000	5	1200	10	0.75	7	100	0.8	Scenario2	1	226	11	2	0	0	18	0.1041645122048111
4	0.001	0.2	20	1000	5	1200	10	0.75	7	100	0.2	Scenario2	1	300	0	9	0	0	28	0
5	0.001	0.2	20	1000	5	1200	10	0.75	7	100	0.5	Scenario2	1	100	0	1	0	0	27	0
1	0.001	0.2	10	1000	5	1200	10	0.75	7	100	0.2	Scenario2	1	317	0	9	0	0	28	0
4	0.001	0.2	20	1000	5	1200	10	0.75	7	100	0.2	Scenario2	1	301	0	9	0	0	28	0
5	0.001	0.2	20	1000	5	1200	10	0.75	7	100	0.5	Scenario2	1	101	0	1	0	0	27	0
1	0.001	0.2	10	1000	5	1200	10	0.75	7	100	0.2	Scenario2	1	318	0	9	0	0	28	0
3	0.001	0.2	10	1000	5	1200	10	0.75	7	100	0.8	Scenario2	1	227	11	2	0	0	18	0.1041645122048111
5	0.001	0.2	20	1000	5	1200	10	0.75	7	100	0.5	Scenario2	1	102	0	1	0	0	27	0
4	0.001	0.2	20	1000	5	1200	10	0.75	7	100	0.2	Scenario2	1	302	0	9	0	0	28	0
1	0.001	0.2	10	1000	5	1200	10	0.75	7	100	0.2	Scenario2	1	319	0	9	0	0	28	0
5	0.001	0.2	20	1000	5	1200	10	0.75	7	100	0.5	Scenario2	1	103	0	1	0	0	27	0
4	0.001	0.2	20	1000	5	1200	10	0.75	7	100	0.2	Scenario2	1	303	0	9	0	0	28	0
5	0.001	0.2	20	1000	5	1200	10	0.75	7	100	0.5	Scenario2	1	104	0	1	0	0	27	0
1	0.001	0.2	10	1000	5	1200	10	0.75	7	100	0.2	Scenario2	1	320	0	9	0	0	28	0
3	0.001	0.2	10	1000	5	1200	10	0.75	7	100	0.8	Scenario2	1	228	11	2	0	0	18	0.1041645122048111
5	0.001	0.2	20	1000	5	1200	10	0.75	7	100	0.5	Scenario2	1	105	0	1	0	0	27	0
4	0.001	0.2	20	1000	5	1200	10	0.75	7	100	0.2	Scenario2	1	304	0	9	0	0	28	0
1	0.001	0.2	10	1000	5	1200	10	0.75	7	100	0.2	Scenario2	1	321	0	9	0	0	28	0
5	0.001	0.2	20	1000	5	1200	10	0.75	7	100	0.5	Scenario2	1	106	0	1	0	0	27	0
4	0.001	0.2	20	1000	5	1200	10	0.75	7	100	0.2	Scenario2	1	305	0	9	0	0	28	0
1	0.001	0.2	10	1000	5	1200	10	0.75	7	100	0.2	Scenario2	1	322	0	10	0	0	28	0
5	0.001	0.2	20	1000	5	1200	10	0.75	7	100	0.5	Scenario2	1	107	0	1	0	0	27	0
3	0.001	0.2	10	1000	5	1200	10	0.75	7	100	0.8	Scenario2	1	229	12	1	0	0	18	0.06391146190846647
5	0.001	0.2	20	1000	5	1200	10	0.75	7	100	0.5	Scenario2	1	108	0	1	0	0	27	0
4	0.001	0.2	20	1000	5	1200	10	0.75	7	100	0.2	Scenario2	1	306	0	9	0	0	28	0
1	0.001	0.2	10	1000	5	1200	10	0.75	7	100	0.2	Scenario2	1	323	0	10	0	0	28	0
5	0.001	0.2	20	1000	5	1200	10	0.75	7	100	0.5	Scenario2	1	109	0	1	0	0	27	0
4	0.001	0.2	20	1000	5	1200	10	0.75	7	100	0.2	Scenario2	1	307	0	9	0	0	28	0
1	0.001	0.2	10	1000	5	1200	10	0.75	7	100	0.2	Scenario2	1	324	0	10	0	0	28	0
5	0.001	0.2	20	1000	5	1200	10	0.75	7	100	0.5	Scenario2	1	110	0	1	0	0	27	0
3	0.001	0.2	10	1000	5	1200	10	0.75	7	100	0.8	Scenario2	1	230	13	1	0	0	18	0.06021022749095151
5	0.001	0.2	20	1000	5	1200	10	0.75	7	100	0.5	Scenario2	1	111	0	1	0	0	27	0
1	0.001	0.2	10	1000	5	1200	10	0.75	7	100	0.2	Scenario2	1	325	0	11	0	0	28	0
4	0.001	0.2	20	1000	5	1200	10	0.75	7	100	0.2	Scenario2	1	308	0	9	0	0	28	0
5	0.001	0.2	20	1000	5	1200	10	0.75	7	100	0.5	Scenario2	1	112	0	1	0	0	27	0
1	0.001	0.2	10	1000	5	1200	10	0.75	7	100	0.2	Scenario2	1	326	0	11	0	0	28	0
4	0.001	0.2	20	1000	5	1200	10	0.75	7	100	0.2	Scenario2	1	309	0	9	0	0	28	0
5	0.001	0.2	20	1000	5	1200	10	0.75	7	100	0.5	Scenario2	1	113	0	1	0	0	27	0
3	0.001	0.2	10	1000	5	1200	10	0.75	7	100	0.8	Scenario2	1	231	13	1	0	0	18	0.06021022749095151
5	0.001	0.2	20	1000	5	1200	10	0.75	7	100	0.5	Scenario2	1	114	0	1	0	0	27	0
1	0.001	0.2	10	1000	5	1200	10	0.75	7	100	0.2	Scenario2	1	327	0	11	0	0	28	0
4	0.001	0.2	20	1000	5	1200	10	0.75	7	100	0.2	Scenario2	1	310	0	9	0	0	28	0
5	0.001	0.2	20	1000	5	1200	10	0.75	7	100	0.5	Scenario2	1	115	0	1	0	0	27	0
4	0.001	0.2	20	1000	5	1200	10	0.75	7	100	0.2	Scenario2	1	311	0	9	0	0	28	0
1	0.001	0.2	10	1000	5	1200	10	0.75	7	100	0.2	Scenario2	1	328	0	11	0	0	28	0
5	0.001	0.2	20	1000	5	1200	10	0.75	7	100	0.5	Scenario2	1	116	0	1	0	0	27	0
3	0.001	0.2	10	1000	5	1200	10	0.75	7	100	0.8	Scenario2	1	232	13	1	0	0	18	0.06021022749095151
5	0.001	0.2	20	1000	5	1200	10	0.75	7	100	0.5	Scenario2	1	117	0	1	0	0	27	0
1	0.001	0.2	10	1000	5	1200	10	0.75	7	100	0.2	Scenario2	1	329	0	11	0	0	28	0
4	0.001	0.2	20	1000	5	1200	10	0.75	7	100	0.2	Scenario2	1	312	0	9	0	0	28	0
5	0.001	0.2	20	1000	5	1200	10	0.75	7	100	0.5	Scenario2	1	118	0	1	0	0	27	0
1	0.001	0.2	10	1000	5	1200	10	0.75	7	100	0.2	Scenario2	1	330	0	11	0	0	28	0
4	0.001	0.2	20	1000	5	1200	10	0.75	7	100	0.2	Scenario2	1	313	0	9	0	0	28	0
5	0.001	0.2	20	1000	5	1200	10	0.75	7	100	0.5	Scenario2	1	119	0	1	0	0	27	0
3	0.001	0.2	10	1000	5	1200	10	0.75	7	100	0.8	Scenario2	1	233	13	1	0	0	18	0.06021022749095151
1	0.001	0.2	10	1000	5	1200	10	0.75	7	100	0.2	Scenario2	1	331	0	11	0	0	28	0
5	0.001	0.2	20	1000	5	1200	10	0.75	7	100	0.5	Scenario2	1	120	0	1	0	0	27	0
4	0.001	0.2	20	1000	5	1200	10	0.75	7	100	0.2	Scenario2	1	314	0	9	0	0	28	0
5	0.001	0.2	20	1000	5	1200	10	0.75	7	100	0.5	Scenario2	1	121	0	1	0	0	27	0
1	0.001	0.2	10	1000	5	1200	10	0.75	7	100	0.2	Scenario2	1	332	0	11	0	0	28	0
4	0.001	0.2	20	1000	5	1200	10	0.75	7	100	0.2	Scenario2	1	315	0	9	0	0	28	0
5	0.001	0.2	20	1000	5	1200	10	0.75	7	100	0.5	Scenario2	1	122	0	1	0	0	27	0
3	0.001	0.2	10	1000	5	1200	10	0.75	7	100	0.8	Scenario2	1	234	13	1	0	0	18	0.06021022749095151
1	0.001	0.2	10	1000	5	1200	10	0.75	7	100	0.2	Scenario2	1	333	0	11	0	0	28	0
5	0.001	0.2	20	1000	5	1200	10	0.75	7	100	0.5	Scenario2	1	123	0	1	0	0	27	0
4	0.001	0.2	20	1000	5	1200	10	0.75	7	100	0.2	Scenario2	1	316	0	9	0	0	28	0
5	0.001	0.2	20	1000	5	1200	10	0.75	7	100	0.5	Scenario2	1	124	0	1	0	0	27	0
1	0.001	0.2	10	1000	5	1200	10	0.75	7	100	0.2	Scenario2	1	334	0	12	0	0	28	0
5	0.001	0.2	20	1000	5	1200	10	0.75	7	100	0.5	Scenario2	1	125	0	1	0	0	27	0
4	0.001	0.2	20	1000	5	1200	10	0.75	7	100	0.2	Scenario2	1	317	0	9	0	0	28	0
3	0.001	0.2	10	1000	5	1200	10	0.75	7	100	0.8	Scenario2	1	235	13	1	0	0	18	0.06021022749095151
1	0.001	0.2	10	1000	5	1200	10	0.75	7	100	0.2	Scenario2	1	335	0	13	0	0	28	0
5	0.001	0.2	20	1000	5	1200	10	0.75	7	100	0.5	Scenario2	1	126	0	1	0	0	27	0
4	0.001	0.2	20	1000	5	1200	10	0.75	7	100	0.2	Scenario2	1	318	0	9	0	0	28	0
5	0.001	0.2	20	1000	5	1200	10	0.75	7	100	0.5	Scenario2	1	127	0	1	0	0	27	0
1	0.001	0.2	10	1000	5	1200	10	0.75	7	100	0.2	Scenario2	1	336	0	13	0	0	28	0
5	0.001	0.2	20	1000	5	1200	10	0.75	7	100	0.5	Scenario2	1	128	0	1	0	0	27	0
4	0.001	0.2	20	1000	5	1200	10	0.75	7	100	0.2	Scenario2	1	319	0	9	0	0	28	0
3	0.001	0.2	10	1000	5	1200	10	0.75	7	100	0.8	Scenario2	1	236	14	1	0	0	18	0.05689474019042488
5	0.001	0.2	20	1000	5	1200	10	0.75	7	100	0.5	Scenario2	1	129	0	1	0	0	27	0
1	0.001	0.2	10	1000	5	1200	10	0.75	7	100	0.2	Scenario2	1	337	0	13	0	0	28	0
4	0.001	0.2	20	1000	5	1200	10	0.75	7	100	0.2	Scenario2	1	320	0	9	0	0	28	0
5	0.001	0.2	20	1000	5	1200	10	0.75	7	100	0.5	Scenario2	1	130	0	1	0	0	27	0
1	0.001	0.2	10	1000	5	1200	10	0.75	7	100	0.2	Scenario2	1	338	0	14	0	0	28	0
5	0.001	0.2	20	1000	5	1200	10	0.75	7	100	0.5	Scenario2	1	131	0	1	0	0	27	0
4	0.001	0.2	20	1000	5	1200	10	0.75	7	100	0.2	Scenario2	1	321	0	9	0	0	28	0
5	0.001	0.2	20	1000	5	1200	10	0.75	7	100	0.5	Scenario2	1	132	0	1	0	0	27	0
3	0.001	0.2	10	1000	5	1200	10	0.75	7	100	0.8	Scenario2	1	237	14	1	0	0	18	0.05689474019042488
1	0.001	0.2	10	1000	5	1200	10	0.75	7	100	0.2	Scenario2	1	339	0	14	0	0	28	0
4	0.001	0.2	20	1000	5	1200	10	0.75	7	100	0.2	Scenario2	1	322	0	10	0	0	28	0
5	0.001	0.2	20	1000	5	1200	10	0.75	7	100	0.5	Scenario2	1	133	0	1	0	0	27	0
1	0.001	0.2	10	1000	5	1200	10	0.75	7	100	0.2	Scenario2	1	340	0	14	0	0	28	0
5	0.001	0.2	20	1000	5	1200	10	0.75	7	100	0.5	Scenario2	1	134	0	1	0	0	27	0
4	0.001	0.2	20	1000	5	1200	10	0.75	7	100	0.2	Scenario2	1	323	0	10	0	0	28	0
5	0.001	0.2	20	1000	5	1200	10	0.75	7	100	0.5	Scenario2	1	135	0	1	0	0	27	0
3	0.001	0.2	10	1000	5	1200	10	0.75	7	100	0.8	Scenario2	1	238	14	1	0	0	18	0.05689474019042488
1	0.001	0.2	10	1000	5	1200	10	0.75	7	100	0.2	Scenario2	1	341	0	15	0	0	28	0
4	0.001	0.2	20	1000	5	1200	10	0.75	7	100	0.2	Scenario2	1	324	0	10	0	0	28	0
5	0.001	0.2	20	1000	5	1200	10	0.75	7	100	0.5	Scenario2	1	136	0	1	0	0	27	0
5	0.001	0.2	20	1000	5	1200	10	0.75	7	100	0.5	Scenario2	1	137	0	1	0	0	27	0
1	0.001	0.2	10	1000	5	1200	10	0.75	7	100	0.2	Scenario2	1	342	0	15	0	0	28	0
4	0.001	0.2	20	1000	5	1200	10	0.75	7	100	0.2	Scenario2	1	325	0	11	0	0	28	0
5	0.001	0.2	20	1000	5	1200	10	0.75	7	100	0.5	Scenario2	1	138	0	1	0	0	27	0
3	0.001	0.2	10	1000	5	1200	10	0.75	7	100	0.8	Scenario2	1	239	14	1	0	0	18	0.05689474019042488
1	0.001	0.2	10	1000	5	1200	10	0.75	7	100	0.2	Scenario2	1	343	0	15	0	0	28	0
5	0.001	0.2	20	1000	5	1200	10	0.75	7	100	0.5	Scenario2	1	139	0	1	0	0	27	0
4	0.001	0.2	20	1000	5	1200	10	0.75	7	100	0.2	Scenario2	1	326	0	11	0	0	28	0
5	0.001	0.2	20	1000	5	1200	10	0.75	7	100	0.5	Scenario2	1	140	0	1	0	0	27	0
1	0.001	0.2	10	1000	5	1200	10	0.75	7	100	0.2	Scenario2	1	344	0	14	0	0	29	0
4	0.001	0.2	20	1000	5	1200	10	0.75	7	100	0.2	Scenario2	1	327	0	11	0	0	28	0
5	0.001	0.2	20	1000	5	1200	10	0.75	7	100	0.5	Scenario2	1	141	0	1	0	0	27	0
3	0.001	0.2	10	1000	5	1200	10	0.75	7	100	0.8	Scenario2	1	240	14	1	0	0	18	0.05689474019042488
5	0.001	0.2	20	1000	5	1200	10	0.75	7	100	0.5	Scenario2	1	142	0	1	0	0	27	0
1	0.001	0.2	10	1000	5	1200	10	0.75	7	100	0.2	Scenario2	1	345	0	14	0	0	29	0
4	0.001	0.2	20	1000	5	1200	10	0.75	7	100	0.2	Scenario2	1	328	0	11	0	0	28	0
5	0.001	0.2	20	1000	5	1200	10	0.75	7	100	0.5	Scenario2	1	143	0	1	0	0	27	0
1	0.001	0.2	10	1000	5	1200	10	0.75	7	100	0.2	Scenario2	1	346	0	14	0	0	29	0
4	0.001	0.2	20	1000	5	1200	10	0.75	7	100	0.2	Scenario2	1	329	0	11	0	0	28	0
5	0.001	0.2	20	1000	5	1200	10	0.75	7	100	0.5	Scenario2	1	144	0	1	0	0	27	0
5	0.001	0.2	20	1000	5	1200	10	0.75	7	100	0.5	Scenario2	1	145	0	1	0	0	27	0
3	0.001	0.2	10	1000	5	1200	10	0.75	7	100	0.8	Scenario2	1	241	14	1	0	0	18	0.05689474019042488
1	0.001	0.2	10	1000	5	1200	10	0.75	7	100	0.2	Scenario2	1	347	0	15	0	0	29	0
4	0.001	0.2	20	1000	5	1200	10	0.75	7	100	0.2	Scenario2	1	330	0	11	0	0	28	0
5	0.001	0.2	20	1000	5	1200	10	0.75	7	100	0.5	Scenario2	1	146	0	1	0	0	27	0
4	0.001	0.2	20	1000	5	1200	10	0.75	7	100	0.2	Scenario2	1	331	0	11	0	0	28	0
1	0.001	0.2	10	1000	5	1200	10	0.75	7	100	0.2	Scenario2	1	348	0	17	0	0	29	0
5	0.001	0.2	20	1000	5	1200	10	0.75	7	100	0.5	Scenario2	1	147	0	1	0	0	27	0
5	0.001	0.2	20	1000	5	1200	10	0.75	7	100	0.5	Scenario2	1	148	0	1	0	0	27	0
3	0.001	0.2	10	1000	5	1200	10	0.75	7	100	0.8	Scenario2	1	242	14	1	0	0	18	0.05689474019042488
4	0.001	0.2	20	1000	5	1200	10	0.75	7	100	0.2	Scenario2	1	332	0	11	0	0	28	0
1	0.001	0.2	10	1000	5	1200	10	0.75	7	100	0.2	Scenario2	1	349	0	17	0	0	29	0
5	0.001	0.2	20	1000	5	1200	10	0.75	7	100	0.5	Scenario2	1	149	0	1	0	0	27	0
4	0.001	0.2	20	1000	5	1200	10	0.75	7	100	0.2	Scenario2	1	333	0	11	0	0	28	0
5	0.001	0.2	20	1000	5	1200	10	0.75	7	100	0.5	Scenario2	1	150	0	1	0	0	27	0
1	0.001	0.2	10	1000	5	1200	10	0.75	7	100	0.2	Scenario2	1	350	0	19	0	0	29	0
5	0.001	0.2	20	1000	5	1200	10	0.75	7	100	0.5	Scenario2	1	151	0	1	0	0	27	0
3	0.001	0.2	10	1000	5	1200	10	0.75	7	100	0.8	Scenario2	1	243	14	1	0	0	18	0.05689474019042488
4	0.001	0.2	20	1000	5	1200	10	0.75	7	100	0.2	Scenario2	1	334	0	12	0	0	28	0
5	0.001	0.2	20	1000	5	1200	10	0.75	7	100	0.5	Scenario2	1	152	0	1	0	0	27	0
1	0.001	0.2	10	1000	5	1200	10	0.75	7	100	0.2	Scenario2	1	351	0	19	0	0	29	0
5	0.001	0.2	20	1000	5	1200	10	0.75	7	100	0.5	Scenario2	1	153	0	1	0	0	27	0
4	0.001	0.2	20	1000	5	1200	10	0.75	7	100	0.2	Scenario2	1	335	0	13	0	0	28	0
5	0.001	0.2	20	1000	5	1200	10	0.75	7	100	0.5	Scenario2	1	154	0	1	0	0	27	0
1	0.001	0.2	10	1000	5	1200	10	0.75	7	100	0.2	Scenario2	1	352	0	19	0	0	29	0
3	0.001	0.2	10	1000	5	1200	10	0.75	7	100	0.8	Scenario2	1	244	14	1	0	0	18	0.05689474019042488
5	0.001	0.2	20	1000	5	1200	10	0.75	7	100	0.5	Scenario2	1	155	0	1	0	0	27	0
4	0.001	0.2	20	1000	5	1200	10	0.75	7	100	0.2	Scenario2	1	336	0	13	0	0	28	0
1	0.001	0.2	10	1000	5	1200	10	0.75	7	100	0.2	Scenario2	1	353	0	19	0	0	29	0
5	0.001	0.2	20	1000	5	1200	10	0.75	7	100	0.5	Scenario2	1	156	0	1	0	0	27	0
4	0.001	0.2	20	1000	5	1200	10	0.75	7	100	0.2	Scenario2	1	337	0	13	0	0	28	0
5	0.001	0.2	20	1000	5	1200	10	0.75	7	100	0.5	Scenario2	1	157	0	1	0	0	27	0
3	0.001	0.2	10	1000	5	1200	10	0.75	7	100	0.8	Scenario2	1	245	14	1	0	0	18	0.05689474019042488
1	0.001	0.2	10	1000	5	1200	10	0.75	7	100	0.2	Scenario2	1	354	0	19	0	0	29	0
5	0.001	0.2	20	1000	5	1200	10	0.75	7	100	0.5	Scenario2	1	158	0	1	0	0	27	0
4	0.001	0.2	20	1000	5	1200	10	0.75	7	100	0.2	Scenario2	1	338	0	14	0	0	28	0
5	0.001	0.2	20	1000	5	1200	10	0.75	7	100	0.5	Scenario2	1	159	0	1	0	0	27	0
1	0.001	0.2	10	1000	5	1200	10	0.75	7	100	0.2	Scenario2	1	355	0	19	0	0	29	0
5	0.001	0.2	20	1000	5	1200	10	0.75	7	100	0.5	Scenario2	1	160	0	1	0	0	27	0
4	0.001	0.2	20	1000	5	1200	10	0.75	7	100	0.2	Scenario2	1	339	0	14	0	0	28	0
3	0.001	0.2	10	1000	5	1200	10	0.75	7	100	0.8	Scenario2	1	246	14	1	0	0	18	0.05689474019042488
5	0.001	0.2	20	1000	5	1200	10	0.75	7	100	0.5	Scenario2	1	161	0	1	0	0	27	0
1	0.001	0.2	10	1000	5	1200	10	0.75	7	100	0.2	Scenario2	1	356	0	20	0	0	29	0
5	0.001	0.2	20	1000	5	1200	10	0.75	7	100	0.5	Scenario2	1	162	0	1	0	0	27	0
4	0.001	0.2	20	1000	5	1200	10	0.75	7	100	0.2	Scenario2	1	340	0	14	0	0	28	0
5	0.001	0.2	20	1000	5	1200	10	0.75	7	100	0.5	Scenario2	1	163	0	1	0	0	27	0
1	0.001	0.2	10	1000	5	1200	10	0.75	7	100	0.2	Scenario2	1	357	0	21	0	0	29	0
3	0.001	0.2	10	1000	5	1200	10	0.75	7	100	0.8	Scenario2	1	247	14	1	0	0	18	0.05689474019042488
5	0.001	0.2	20	1000	5	1200	10	0.75	7	100	0.5	Scenario2	1	164	0	1	0	0	27	0
4	0.001	0.2	20	1000	5	1200	10	0.75	7	100	0.2	Scenario2	1	341	0	15	0	0	28	0
5	0.001	0.2	20	1000	5	1200	10	0.75	7	100	0.5	Scenario2	1	165	0	1	0	0	27	0
1	0.001	0.2	10	1000	5	1200	10	0.75	7	100	0.2	Scenario2	1	358	0	21	0	0	29	0
4	0.001	0.2	20	1000	5	1200	10	0.75	7	100	0.2	Scenario2	1	342	0	15	0	0	28	0
5	0.001	0.2	20	1000	5	1200	10	0.75	7	100	0.5	Scenario2	1	166	0	1	0	0	27	0
5	0.001	0.2	20	1000	5	1200	10	0.75	7	100	0.5	Scenario2	1	167	0	1	0	0	27	0
1	0.001	0.2	10	1000	5	1200	10	0.75	7	100	0.2	Scenario2	1	359	0	23	0	0	29	0
3	0.001	0.2	10	1000	5	1200	10	0.75	7	100	0.8	Scenario2	1	248	15	1	0	0	18	0.053911678755103644
4	0.001	0.2	20	1000	5	1200	10	0.75	7	100	0.2	Scenario2	1	343	0	15	0	0	28	0
5	0.001	0.2	20	1000	5	1200	10	0.75	7	100	0.5	Scenario2	1	168	0	1	0	0	27	0
5	0.001	0.2	20	1000	5	1200	10	0.75	7	100	0.5	Scenario2	1	169	0	1	0	0	27	0
1	0.001	0.2	10	1000	5	1200	10	0.75	7	100	0.2	Scenario2	1	360	0	23	0	0	29	0
4	0.001	0.2	20	1000	5	1200	10	0.75	7	100	0.2	Scenario2	1	344	0	14	0	0	29	0
5	0.001	0.2	20	1000	5	1200	10	0.75	7	100	0.5	Scenario2	1	170	0	1	0	0	27	0
3	0.001	0.2	10	1000	5	1200	10	0.75	7	100	0.8	Scenario2	1	249	15	1	0	0	18	0.053911678755103644
5	0.001	0.2	20	1000	5	1200	10	0.75	7	100	0.5	Scenario2	1	171	0	1	0	0	27	0
1	0.001	0.2	10	1000	5	1200	10	0.75	7	100	0.2	Scenario2	1	361	0	24	0	0	29	0
4	0.001	0.2	20	1000	5	1200	10	0.75	7	100	0.2	Scenario2	1	345	0	14	0	0	29	0
5	0.001	0.2	20	1000	5	1200	10	0.75	7	100	0.5	Scenario2	1	172	0	1	0	0	27	0
5	0.001	0.2	20	1000	5	1200	10	0.75	7	100	0.5	Scenario2	1	173	0	1	0	0	27	0
4	0.001	0.2	20	1000	5	1200	10	0.75	7	100	0.2	Scenario2	1	346	0	14	0	0	29	0
1	0.001	0.2	10	1000	5	1200	10	0.75	7	100	0.2	Scenario2	1	362	0	26	0	0	29	0
5	0.001	0.2	20	1000	5	1200	10	0.75	7	100	0.5	Scenario2	1	174	0	1	0	0	27	0
3	0.001	0.2	10	1000	5	1200	10	0.75	7	100	0.8	Scenario2	1	250	15	1	0	0	18	0.053911678755103644
5	0.001	0.2	20	1000	5	1200	10	0.75	7	100	0.5	Scenario2	1	175	0	1	0	0	27	0
4	0.001	0.2	20	1000	5	1200	10	0.75	7	100	0.2	Scenario2	1	347	0	15	0	0	29	0
1	0.001	0.2	10	1000	5	1200	10	0.75	7	100	0.2	Scenario2	1	363	0	26	0	0	29	0
5	0.001	0.2	20	1000	5	1200	10	0.75	7	100	0.5	Scenario2	1	176	0	1	0	0	27	0
5	0.001	0.2	20	1000	5	1200	10	0.75	7	100	0.5	Scenario2	1	177	0	1	0	0	27	0
4	0.001	0.2	20	1000	5	1200	10	0.75	7	100	0.2	Scenario2	1	348	0	17	0	0	29	0
3	0.001	0.2	10	1000	5	1200	10	0.75	7	100	0.8	Scenario2	1	251	15	1	0	0	18	0.053911678755103644
1	0.001	0.2	10	1000	5	1200	10	0.75	7	100	0.2	Scenario2	1	364	0	26	0	0	30	0
5	0.001	0.2	20	1000	5	1200	10	0.75	7	100	0.5	Scenario2	1	178	0	2	0	0	27	0
5	0.001	0.2	20	1000	5	1200	10	0.75	7	100	0.5	Scenario2	1	179	0	2	0	0	27	0
4	0.001	0.2	20	1000	5	1200	10	0.75	7	100	0.2	Scenario2	1	349	0	17	0	0	29	0
1	0.001	0.2	10	1000	5	1200	10	0.75	7	100	0.2	Scenario2	1	365	0	25	0	0	31	0
5	0.001	0.2	20	1000	5	1200	10	0.75	7	100	0.5	Scenario2	1	180	0	2	0	0	27	0
3	0.001	0.2	10	1000	5	1200	10	0.75	7	100	0.8	Scenario2	1	252	15	1	0	0	18	0.053911678755103644
5	0.001	0.2	20	1000	5	1200	10	0.75	7	100	0.5	Scenario2	1	181	0	2	0	0	27	0
4	0.001	0.2	20	1000	5	1200	10	0.75	7	100	0.2	Scenario2	1	350	0	19	0	0	29	0
5	0.001	0.2	20	1000	5	1200	10	0.75	7	100	0.5	Scenario2	1	182	0	2	0	0	27	0
1	0.001	0.2	10	1000	5	1200	10	0.75	7	100	0.2	Scenario2	1	366	0	26	0	0	31	0
5	0.001	0.2	20	1000	5	1200	10	0.75	7	100	0.5	Scenario2	1	183	0	2	0	0	27	0
4	0.001	0.2	20	1000	5	1200	10	0.75	7	100	0.2	Scenario2	1	351	0	19	0	0	29	0
5	0.001	0.2	20	1000	5	1200	10	0.75	7	100	0.5	Scenario2	1	184	0	1	0	0	28	0
3	0.001	0.2	10	1000	5	1200	10	0.75	7	100	0.8	Scenario2	1	253	15	1	0	0	18	0.053911678755103644
1	0.001	0.2	10	1000	5	1200	10	0.75	7	100	0.2	Scenario2	1	367	0	26	0	0	31	0
5	0.001	0.2	20	1000	5	1200	10	0.75	7	100	0.5	Scenario2	1	185	0	1	0	0	28	0
4	0.001	0.2	20	1000	5	1200	10	0.75	7	100	0.2	Scenario2	1	352	0	19	0	0	29	0
5	0.001	0.2	20	1000	5	1200	10	0.75	7	100	0.5	Scenario2	1	186	0	1	0	0	28	0
5	0.001	0.2	20	1000	5	1200	10	0.75	7	100	0.5	Scenario2	1	187	0	1	0	0	28	0
1	0.001	0.2	10	1000	5	1200	10	0.75	7	100	0.2	Scenario2	1	368	0	28	0	0	31	0
4	0.001	0.2	20	1000	5	1200	10	0.75	7	100	0.2	Scenario2	1	353	0	19	0	0	29	0
5	0.001	0.2	20	1000	5	1200	10	0.75	7	100	0.5	Scenario2	1	188	0	1	0	0	28	0
3	0.001	0.2	10	1000	5	1200	10	0.75	7	100	0.8	Scenario2	1	254	15	1	0	0	18	0.053911678755103644
5	0.001	0.2	20	1000	5	1200	10	0.75	7	100	0.5	Scenario2	1	189	0	1	0	0	28	0
4	0.001	0.2	20	1000	5	1200	10	0.75	7	100	0.2	Scenario2	1	354	0	19	0	0	29	0
1	0.001	0.2	10	1000	5	1200	10	0.75	7	100	0.2	Scenario2	1	369	0	29	0	0	31	0
5	0.001	0.2	20	1000	5	1200	10	0.75	7	100	0.5	Scenario2	1	190	1	0	0	0	28	0
5	0.001	0.2	20	1000	5	1200	10	0.75	7	100	0.5	Scenario2	1	191	1	0	0	0	28	0
4	0.001	0.2	20	1000	5	1200	10	0.75	7	100	0.2	Scenario2	1	355	0	19	0	0	29	0
3	0.001	0.2	10	1000	5	1200	10	0.75	7	100	0.8	Scenario2	1	255	16	1	0	0	18	0.051216040021419315
1	0.001	0.2	10	1000	5	1200	10	0.75	7	100	0.2	Scenario2	1	370	0	30	0	0	31	0
5	0.001	0.2	20	1000	5	1200	10	0.75	7	100	0.5	Scenario2	1	192	1	0	0	0	28	0
5	0.001	0.2	20	1000	5	1200	10	0.75	7	100	0.5	Scenario2	1	193	1	0	0	0	28	0
4	0.001	0.2	20	1000	5	1200	10	0.75	7	100	0.2	Scenario2	1	356	0	20	0	0	29	0
1	0.001	0.2	10	1000	5	1200	10	0.75	7	100	0.2	Scenario2	1	371	0	30	0	0	31	0
5	0.001	0.2	20	1000	5	1200	10	0.75	7	100	0.5	Scenario2	1	194	1	0	0	0	28	0
3	0.001	0.2	10	1000	5	1200	10	0.75	7	100	0.8	Scenario2	1	256	17	1	0	0	18	0.048769943645092226
5	0.001	0.2	20	1000	5	1200	10	0.75	7	100	0.5	Scenario2	1	195	1	0	0	0	28	0
4	0.001	0.2	20	1000	5	1200	10	0.75	7	100	0.2	Scenario2	1	357	0	21	0	0	29	0
5	0.001	0.2	20	1000	5	1200	10	0.75	7	100	0.5	Scenario2	1	196	1	0	0	0	28	0
1	0.001	0.2	10	1000	5	1200	10	0.75	7	100	0.2	Scenario2	1	372	0	30	0	0	31	0
5	0.001	0.2	20	1000	5	1200	10	0.75	7	100	0.5	Scenario2	1	197	1	0	0	0	28	0
4	0.001	0.2	20	1000	5	1200	10	0.75	7	100	0.2	Scenario2	1	358	0	21	0	0	29	0
5	0.001	0.2	20	1000	5	1200	10	0.75	7	100	0.5	Scenario2	1	198	1	0	0	0	28	0
3	0.001	0.2	10	1000	5	1200	10	0.75	7	100	0.8	Scenario2	1	257	17	1	0	0	18	0.048769943645092226
1	0.001	0.2	10	1000	5	1200	10	0.75	7	100	0.2	Scenario2	1	373	0	30	0	0	31	0
5	0.001	0.2	20	1000	5	1200	10	0.75	7	100	0.5	Scenario2	1	199	1	0	0	0	28	0
4	0.001	0.2	20	1000	5	1200	10	0.75	7	100	0.2	Scenario2	1	359	0	23	0	0	29	0
5	0.001	0.2	20	1000	5	1200	10	0.75	7	100	0.5	Scenario2	1	200	1	0	0	0	28	0
1	0.001	0.2	10	1000	5	1200	10	0.75	7	100	0.2	Scenario2	1	374	0	32	0	0	31	0
5	0.001	0.2	20	1000	5	1200	10	0.75	7	100	0.5	Scenario2	1	201	1	0	0	0	28	0
4	0.001	0.2	20	1000	5	1200	10	0.75	7	100	0.2	Scenario2	1	360	0	23	0	0	29	0
3	0.001	0.2	10	1000	5	1200	10	0.75	7	100	0.8	Scenario2	1	258	17	1	0	0	18	0.048769943645092226
5	0.001	0.2	20	1000	5	1200	10	0.75	7	100	0.5	Scenario2	1	202	1	0	0	0	28	0
5	0.001	0.2	20	1000	5	1200	10	0.75	7	100	0.5	Scenario2	1	203	1	0	0	0	28	0
1	0.001	0.2	10	1000	5	1200	10	0.75	7	100	0.2	Scenario2	1	375	0	33	0	0	31	0
4	0.001	0.2	20	1000	5	1200	10	0.75	7	100	0.2	Scenario2	1	361	0	24	0	0	29	0
5	0.001	0.2	20	1000	5	1200	10	0.75	7	100	0.5	Scenario2	1	204	1	0	0	0	28	0
5	0.001	0.2	20	1000	5	1200	10	0.75	7	100	0.5	Scenario2	1	205	1	0	0	0	28	0
3	0.001	0.2	10	1000	5	1200	10	0.75	7	100	0.8	Scenario2	1	259	17	1	0	0	18	0.048769943645092226
1	0.001	0.2	10	1000	5	1200	10	0.75	7	100	0.2	Scenario2	1	376	0	35	0	0	31	0
4	0.001	0.2	20	1000	5	1200	10	0.75	7	100	0.2	Scenario2	1	362	0	26	0	0	29	0
5	0.001	0.2	20	1000	5	1200	10	0.75	7	100	0.5	Scenario2	1	206	1	0	0	0	28	0
5	0.001	0.2	20	1000	5	1200	10	0.75	7	100	0.5	Scenario2	1	207	1	0	0	0	28	0
4	0.001	0.2	20	1000	5	1200	10	0.75	7	100	0.2	Scenario2	1	363	0	26	0	0	29	0
5	0.001	0.2	20	1000	5	1200	10	0.75	7	100	0.5	Scenario2	1	208	1	0	0	0	28	0
1	0.001	0.2	10	1000	5	1200	10	0.75	7	100	0.2	Scenario2	1	377	0	35	0	0	31	0
3	0.001	0.2	10	1000	5	1200	10	0.75	7	100	0.8	Scenario2	1	260	17	1	0	0	18	0.048769943645092226
5	0.001	0.2	20	1000	5	1200	10	0.75	7	100	0.5	Scenario2	1	209	1	0	0	0	28	0
4	0.001	0.2	20	1000	5	1200	10	0.75	7	100	0.2	Scenario2	1	364	0	26	0	0	30	0
5	0.001	0.2	20	1000	5	1200	10	0.75	7	100	0.5	Scenario2	1	210	1	0	0	0	28	0
1	0.001	0.2	10	1000	5	1200	10	0.75	7	100	0.2	Scenario2	1	378	0	34	0	0	32	0
5	0.001	0.2	20	1000	5	1200	10	0.75	7	100	0.5	Scenario2	1	211	1	0	0	0	28	0
3	0.001	0.2	10	1000	5	1200	10	0.75	7	100	0.8	Scenario2	1	261	17	1	0	0	18	0.048769943645092226
5	0.001	0.2	20	1000	5	1200	10	0.75	7	100	0.5	Scenario2	1	212	1	0	0	0	28	0
4	0.001	0.2	20	1000	5	1200	10	0.75	7	100	0.2	Scenario2	1	365	0	25	0	0	31	0
5	0.001	0.2	20	1000	5	1200	10	0.75	7	100	0.5	Scenario2	1	213	1	0	0	0	28	0
1	0.001	0.2	10	1000	5	1200	10	0.75	7	100	0.2	Scenario2	1	379	0	34	0	0	32	0
5	0.001	0.2	20	1000	5	1200	10	0.75	7	100	0.5	Scenario2	1	214	1	0	0	0	28	0
4	0.001	0.2	20	1000	5	1200	10	0.75	7	100	0.2	Scenario2	1	366	0	26	0	0	31	0
5	0.001	0.2	20	1000	5	1200	10	0.75	7	100	0.5	Scenario2	1	215	1	0	0	0	28	0
1	0.001	0.2	10	1000	5	1200	10	0.75	7	100	0.2	Scenario2	1	380	0	34	0	0	32	0
3	0.001	0.2	10	1000	5	1200	10	0.75	7	100	0.8	Scenario2	1	262	19	1	0	0	18	0.04450368858770989
5	0.001	0.2	20	1000	5	1200	10	0.75	7	100	0.5	Scenario2	1	216	1	0	0	0	28	0
4	0.001	0.2	20	1000	5	1200	10	0.75	7	100	0.2	Scenario2	1	367	0	26	0	0	31	0
5	0.001	0.2	20	1000	5	1200	10	0.75	7	100	0.5	Scenario2	1	217	1	0	0	0	28	0
5	0.001	0.2	20	1000	5	1200	10	0.75	7	100	0.5	Scenario2	1	218	1	0	0	0	28	0
1	0.001	0.2	10	1000	5	1200	10	0.75	7	100	0.2	Scenario2	1	381	0	34	0	0	32	0
5	0.001	0.2	20	1000	5	1200	10	0.75	7	100	0.5	Scenario2	1	219	1	0	0	0	28	0
4	0.001	0.2	20	1000	5	1200	10	0.75	7	100	0.2	Scenario2	1	368	0	28	0	0	31	0
3	0.001	0.2	10	1000	5	1200	10	0.75	7	100	0.8	Scenario2	1	263	19	1	0	0	18	0.04450368858770989
5	0.001	0.2	20	1000	5	1200	10	0.75	7	100	0.5	Scenario2	1	220	1	0	0	0	28	0
1	0.001	0.2	10	1000	5	1200	10	0.75	7	100	0.2	Scenario2	1	382	0	34	0	0	32	0
5	0.001	0.2	20	1000	5	1200	10	0.75	7	100	0.5	Scenario2	1	221	1	0	0	0	28	0
4	0.001	0.2	20	1000	5	1200	10	0.75	7	100	0.2	Scenario2	1	369	0	29	0	0	31	0
5	0.001	0.2	20	1000	5	1200	10	0.75	7	100	0.5	Scenario2	1	222	1	0	0	0	28	0
5	0.001	0.2	20	1000	5	1200	10	0.75	7	100	0.5	Scenario2	1	223	1	0	0	0	28	0
1	0.001	0.2	10	1000	5	1200	10	0.75	7	100	0.2	Scenario2	1	383	0	36	0	0	32	0
3	0.001	0.2	10	1000	5	1200	10	0.75	7	100	0.8	Scenario2	1	264	19	1	0	0	18	0.04450368858770989
5	0.001	0.2	20	1000	5	1200	10	0.75	7	100	0.5	Scenario2	1	224	1	0	0	0	28	0
4	0.001	0.2	20	1000	5	1200	10	0.75	7	100	0.2	Scenario2	1	370	0	30	0	0	31	0
5	0.001	0.2	20	1000	5	1200	10	0.75	7	100	0.5	Scenario2	1	225	1	0	0	0	28	0
1	0.001	0.2	10	1000	5	1200	10	0.75	7	100	0.2	Scenario2	1	384	0	36	0	0	32	0
5	0.001	0.2	20	1000	5	1200	10	0.75	7	100	0.5	Scenario2	1	226	1	0	0	0	28	0
4	0.001	0.2	20	1000	5	1200	10	0.75	7	100	0.2	Scenario2	1	371	0	30	0	0	31	0
5	0.001	0.2	20	1000	5	1200	10	0.75	7	100	0.5	Scenario2	1	227	1	0	0	0	28	0
3	0.001	0.2	10	1000	5	1200	10	0.75	7	100	0.8	Scenario2	1	265	19	1	0	0	18	0.04450368858770989
5	0.001	0.2	20	1000	5	1200	10	0.75	7	100	0.5	Scenario2	1	228	1	0	0	0	28	0
1	0.001	0.2	10	1000	5	1200	10	0.75	7	100	0.2	Scenario2	1	385	0	36	0	0	33	0
4	0.001	0.2	20	1000	5	1200	10	0.75	7	100	0.2	Scenario2	1	372	0	30	0	0	31	0
5	0.001	0.2	20	1000	5	1200	10	0.75	7	100	0.5	Scenario2	1	229	1	0	0	0	28	0
5	0.001	0.2	20	1000	5	1200	10	0.75	7	100	0.5	Scenario2	1	230	1	0	0	0	28	0
3	0.001	0.2	10	1000	5	1200	10	0.75	7	100	0.8	Scenario2	1	266	19	1	0	0	18	0.04450368858770989
5	0.001	0.2	20	1000	5	1200	10	0.75	7	100	0.5	Scenario2	1	231	1	0	0	0	28	0
1	0.001	0.2	10	1000	5	1200	10	0.75	7	100	0.2	Scenario2	1	386	0	37	0	0	33	0
4	0.001	0.2	20	1000	5	1200	10	0.75	7	100	0.2	Scenario2	1	373	0	30	0	0	31	0
5	0.001	0.2	20	1000	5	1200	10	0.75	7	100	0.5	Scenario2	1	232	1	0	0	0	28	0
5	0.001	0.2	20	1000	5	1200	10	0.75	7	100	0.5	Scenario2	1	233	1	0	0	0	28	0
1	0.001	0.2	10	1000	5	1200	10	0.75	7	100	0.2	Scenario2	1	387	0	37	0	0	33	0
4	0.001	0.2	20	1000	5	1200	10	0.75	7	100	0.2	Scenario2	1	374	0	32	0	0	31	0
5	0.001	0.2	20	1000	5	1200	10	0.75	7	100	0.5	Scenario2	1	234	1	0	0	0	28	0
3	0.001	0.2	10	1000	5	1200	10	0.75	7	100	0.8	Scenario2	1	267	18	2	0	0	18	0.07864555675342674
5	0.001	0.2	20	1000	5	1200	10	0.75	7	100	0.5	Scenario2	1	235	1	0	0	0	28	0
5	0.001	0.2	20	1000	5	1200	10	0.75	7	100	0.5	Scenario2	1	236	1	0	0	0	28	0
1	0.001	0.2	10	1000	5	1200	10	0.75	7	100	0.2	Scenario2	1	388	0	37	0	0	33	0
4	0.001	0.2	20	1000	5	1200	10	0.75	7	100	0.2	Scenario2	1	375	0	33	0	0	31	0
5	0.001	0.2	20	1000	5	1200	10	0.75	7	100	0.5	Scenario2	1	237	1	0	0	0	28	0
3	0.001	0.2	10	1000	5	1200	10	0.75	7	100	0.8	Scenario2	1	268	17	3	0	0	18	0.10337180810103189
5	0.001	0.2	20	1000	5	1200	10	0.75	7	100	0.5	Scenario2	1	238	1	0	0	0	28	0
5	0.001	0.2	20	1000	5	1200	10	0.75	7	100	0.5	Scenario2	1	239	1	0	0	0	28	0
1	0.001	0.2	10	1000	5	1200	10	0.75	7	100	0.2	Scenario2	1	389	0	36	0	0	34	0
4	0.001	0.2	20	1000	5	1200	10	0.75	7	100	0.2	Scenario2	1	376	0	35	0	0	31	0
5	0.001	0.2	20	1000	5	1200	10	0.75	7	100	0.5	Scenario2	1	240	1	0	0	0	28	0
5	0.001	0.2	20	1000	5	1200	10	0.75	7	100	0.5	Scenario2	1	241	1	0	0	0	28	0
3	0.001	0.2	10	1000	5	1200	10	0.75	7	100	0.8	Scenario2	1	269	18	3	0	0	18	0.10043515654120928
1	0.001	0.2	10	1000	5	1200	10	0.75	7	100	0.2	Scenario2	1	390	0	38	0	0	34	0
5	0.001	0.2	20	1000	5	1200	10	0.75	7	100	0.5	Scenario2	1	242	1	0	0	0	28	0
4	0.001	0.2	20	1000	5	1200	10	0.75	7	100	0.2	Scenario2	1	377	0	35	0	0	31	0
5	0.001	0.2	20	1000	5	1200	10	0.75	7	100	0.5	Scenario2	1	243	1	0	0	0	28	0
5	0.001	0.2	20	1000	5	1200	10	0.75	7	100	0.5	Scenario2	1	244	1	0	0	0	28	0
1	0.001	0.2	10	1000	5	1200	10	0.75	7	100	0.2	Scenario2	1	391	0	38	0	0	34	0
5	0.001	0.2	20	1000	5	1200	10	0.75	7	100	0.5	Scenario2	1	245	1	0	0	0	28	0
3	0.001	0.2	10	1000	5	1200	10	0.75	7	100	0.8	Scenario2	1	270	18	3	0	0	18	0.10043515654120928
4	0.001	0.2	20	1000	5	1200	10	0.75	7	100	0.2	Scenario2	1	378	0	34	0	0	32	0
5	0.001	0.2	20	1000	5	1200	10	0.75	7	100	0.5	Scenario2	1	246	1	0	0	0	28	0
5	0.001	0.2	20	1000	5	1200	10	0.75	7	100	0.5	Scenario2	1	247	1	0	0	0	28	0
1	0.001	0.2	10	1000	5	1200	10	0.75	7	100	0.2	Scenario2	1	392	0	39	0	0	34	0
5	0.001	0.2	20	1000	5	1200	10	0.75	7	100	0.5	Scenario2	1	248	1	0	0	0	28	0
4	0.001	0.2	20	1000	5	1200	10	0.75	7	100	0.2	Scenario2	1	379	0	34	0	0	32	0
5	0.001	0.2	20	1000	5	1200	10	0.75	7	100	0.5	Scenario2	1	249	1	0	0	0	28	0
3	0.001	0.2	10	1000	5	1200	10	0.75	7	100	0.8	Scenario2	1	271	20	3	0	0	18	0.09488398104141771
5	0.001	0.2	20	1000	5	1200	10	0.75	7	100	0.5	Scenario2	1	250	1	0	0	0	28	0
1	0.001	0.2	10	1000	5	1200	10	0.75	7	100	0.2	Scenario2	1	393	0	40	0	0	34	0
5	0.001	0.2	20	1000	5	1200	10	0.75	7	100	0.5	Scenario2	1	251	1	0	0	0	28	0
4	0.001	0.2	20	1000	5	1200	10	0.75	7	100	0.2	Scenario2	1	380	0	34	0	0	32	0
5	0.001	0.2	20	1000	5	1200	10	0.75	7	100	0.5	Scenario2	1	252	1	0	0	0	28	0
1	0.001	0.2	10	1000	5	1200	10	0.75	7	100	0.2	Scenario2	1	394	0	39	0	0	35	0
5	0.001	0.2	20	1000	5	1200	10	0.75	7	100	0.5	Scenario2	1	253	1	0	0	0	28	0
3	0.001	0.2	10	1000	5	1200	10	0.75	7	100	0.8	Scenario2	1	272	21	2	0	0	18	0.07074421950804914
4	0.001	0.2	20	1000	5	1200	10	0.75	7	100	0.2	Scenario2	1	381	0	34	0	0	32	0
5	0.001	0.2	20	1000	5	1200	10	0.75	7	100	0.5	Scenario2	1	254	1	0	0	0	28	0
5	0.001	0.2	20	1000	5	1200	10	0.75	7	100	0.5	Scenario2	1	255	1	0	0	0	28	0
1	0.001	0.2	10	1000	5	1200	10	0.75	7	100	0.2	Scenario2	1	395	0	40	0	0	35	0
5	0.001	0.2	20	1000	5	1200	10	0.75	7	100	0.5	Scenario2	1	256	1	0	0	0	28	0
4	0.001	0.2	20	1000	5	1200	10	0.75	7	100	0.2	Scenario2	1	382	0	34	0	0	32	0
5	0.001	0.2	20	1000	5	1200	10	0.75	7	100	0.5	Scenario2	1	257	1	0	0	0	28	0
5	0.001	0.2	20	1000	5	1200	10	0.75	7	100	0.5	Scenario2	1	258	1	0	0	0	28	0
3	0.001	0.2	10	1000	5	1200	10	0.75	7	100	0.8	Scenario2	1	273	22	2	0	0	18	0.06842734093259972
1	0.001	0.2	10	1000	5	1200	10	0.75	7	100	0.2	Scenario2	1	396	0	40	0	0	35	0
5	0.001	0.2	20	1000	5	1200	10	0.75	7	100	0.5	Scenario2	1	259	1	0	0	0	28	0
4	0.001	0.2	20	1000	5	1200	10	0.75	7	100	0.2	Scenario2	1	383	0	36	0	0	32	0
5	0.001	0.2	20	1000	5	1200	10	0.75	7	100	0.5	Scenario2	1	260	1	0	0	0	28	0
5	0.001	0.2	20	1000	5	1200	10	0.75	7	100	0.5	Scenario2	1	261	1	0	0	0	28	0
1	0.001	0.2	10	1000	5	1200	10	0.75	7	100	0.2	Scenario2	1	397	0	42	0	0	35	0
5	0.001	0.2	20	1000	5	1200	10	0.75	7	100	0.5	Scenario2	1	262	1	0	0	0	28	0
4	0.001	0.2	20	1000	5	1200	10	0.75	7	100	0.2	Scenario2	1	384	0	36	0	0	32	0
3	0.001	0.2	10	1000	5	1200	10	0.75	7	100	0.8	Scenario2	1	274	21	3	0	0	18	0.09227576632115161
5	0.001	0.2	20	1000	5	1200	10	0.75	7	100	0.5	Scenario2	1	263	1	0	0	0	28	0
5	0.001	0.2	20	1000	5	1200	10	0.75	7	100	0.5	Scenario2	1	264	1	0	0	0	28	0
1	0.001	0.2	10	1000	5	1200	10	0.75	7	100	0.2	Scenario2	1	398	0	42	0	0	35	0
5	0.001	0.2	20	1000	5	1200	10	0.75	7	100	0.5	Scenario2	1	265	1	0	0	0	28	0
4	0.001	0.2	20	1000	5	1200	10	0.75	7	100	0.2	Scenario2	1	385	0	36	0	0	33	0
5	0.001	0.2	20	1000	5	1200	10	0.75	7	100	0.5	Scenario2	1	266	1	0	0	0	28	0
3	0.001	0.2	10	1000	5	1200	10	0.75	7	100	0.8	Scenario2	1	275	21	3	0	0	18	0.09227576632115161
5	0.001	0.2	20	1000	5	1200	10	0.75	7	100	0.5	Scenario2	1	267	1	0	0	0	28	0
1	0.001	0.2	10	1000	5	1200	10	0.75	7	100	0.2	Scenario2	1	399	0	42	0	0	35	0
5	0.001	0.2	20	1000	5	1200	10	0.75	7	100	0.5	Scenario2	1	268	1	0	0	0	28	0
4	0.001	0.2	20	1000	5	1200	10	0.75	7	100	0.2	Scenario2	1	386	0	37	0	0	33	0
5	0.001	0.2	20	1000	5	1200	10	0.75	7	100	0.5	Scenario2	1	269	1	0	0	0	28	0
5	0.001	0.2	20	1000	5	1200	10	0.75	7	100	0.5	Scenario2	1	270	1	0	0	0	28	0
1	0.001	0.2	10	1000	5	1200	10	0.75	7	100	0.2	Scenario2	1	400	0	43	0	0	35	0
5	0.001	0.2	20	1000	5	1200	10	0.75	7	100	0.5	Scenario2	1	271	1	0	0	0	28	0
4	0.001	0.2	20	1000	5	1200	10	0.75	7	100	0.2	Scenario2	1	387	0	37	0	0	33	0
3	0.001	0.2	10	1000	5	1200	10	0.75	7	100	0.8	Scenario2	1	276	21	3	0	0	18	0.09227576632115161
5	0.001	0.2	20	1000	5	1200	10	0.75	7	100	0.5	Scenario2	1	272	1	0	0	0	28	0
5	0.001	0.2	20	1000	5	1200	10	0.75	7	100	0.5	Scenario2	1	273	1	0	0	0	28	0
1	0.001	0.2	10	1000	5	1200	10	0.75	7	100	0.2	Scenario2	1	401	0	44	0	0	35	0
5	0.001	0.2	20	1000	5	1200	10	0.75	7	100	0.5	Scenario2	1	274	1	0	0	0	28	0
4	0.001	0.2	20	1000	5	1200	10	0.75	7	100	0.2	Scenario2	1	388	0	37	0	0	33	0
5	0.001	0.2	20	1000	5	1200	10	0.75	7	100	0.5	Scenario2	1	275	1	0	0	0	28	0
3	0.001	0.2	10	1000	5	1200	10	0.75	7	100	0.8	Scenario2	1	277	21	3	0	0	18	0.09227576632115161
5	0.001	0.2	20	1000	5	1200	10	0.75	7	100	0.5	Scenario2	1	276	1	0	0	0	28	0
1	0.001	0.2	10	1000	5	1200	10	0.75	7	100	0.2	Scenario2	1	402	0	44	0	0	35	0
5	0.001	0.2	20	1000	5	1200	10	0.75	7	100	0.5	Scenario2	1	277	1	0	0	0	28	0
4	0.001	0.2	20	1000	5	1200	10	0.75	7	100	0.2	Scenario2	1	389	0	36	0	0	34	0
5	0.001	0.2	20	1000	5	1200	10	0.75	7	100	0.5	Scenario2	1	278	1	0	0	0	28	0
5	0.001	0.2	20	1000	5	1200	10	0.75	7	100	0.5	Scenario2	1	279	1	0	0	0	28	0
5	0.001	0.2	20	1000	5	1200	10	0.75	7	100	0.5	Scenario2	1	280	1	0	0	0	28	0
3	0.001	0.2	10	1000	5	1200	10	0.75	7	100	0.8	Scenario2	1	278	21	3	0	0	18	0.09227576632115161
1	0.001	0.2	10	1000	5	1200	10	0.75	7	100	0.2	Scenario2	1	403	0	45	0	0	35	0
4	0.001	0.2	20	1000	5	1200	10	0.75	7	100	0.2	Scenario2	1	390	0	38	0	0	34	0
5	0.001	0.2	20	1000	5	1200	10	0.75	7	100	0.5	Scenario2	1	281	1	0	0	0	28	0
5	0.001	0.2	20	1000	5	1200	10	0.75	7	100	0.5	Scenario2	1	282	1	0	0	0	28	0
5	0.001	0.2	20	1000	5	1200	10	0.75	7	100	0.5	Scenario2	1	283	1	0	0	0	28	0
1	0.001	0.2	10	1000	5	1200	10	0.75	7	100	0.2	Scenario2	1	404	0	43	0	0	37	0
4	0.001	0.2	20	1000	5	1200	10	0.75	7	100	0.2	Scenario2	1	391	0	38	0	0	34	0
5	0.001	0.2	20	1000	5	1200	10	0.75	7	100	0.5	Scenario2	1	284	1	0	0	0	28	0
3	0.001	0.2	10	1000	5	1200	10	0.75	7	100	0.8	Scenario2	1	279	22	3	0	0	18	0.0897785476717731
5	0.001	0.2	20	1000	5	1200	10	0.75	7	100	0.5	Scenario2	1	285	1	0	0	0	28	0
5	0.001	0.2	20	1000	5	1200	10	0.75	7	100	0.5	Scenario2	1	286	1	0	0	0	28	0
1	0.001	0.2	10	1000	5	1200	10	0.75	7	100	0.2	Scenario2	1	405	0	44	0	0	37	0
4	0.001	0.2	20	1000	5	1200	10	0.75	7	100	0.2	Scenario2	1	392	0	39	0	0	34	0
5	0.001	0.2	20	1000	5	1200	10	0.75	7	100	0.5	Scenario2	1	287	1	0	0	0	28	0
5	0.001	0.2	20	1000	5	1200	10	0.75	7	100	0.5	Scenario2	1	288	1	0	0	0	28	0
3	0.001	0.2	10	1000	5	1200	10	0.75	7	100	0.8	Scenario2	1	280	23	2	0	0	18	0.06624861811011677
5	0.001	0.2	20	1000	5	1200	10	0.75	7	100	0.5	Scenario2	1	289	1	0	0	0	28	0
1	0.001	0.2	10	1000	5	1200	10	0.75	7	100	0.2	Scenario2	1	406	0	45	0	0	37	0
4	0.001	0.2	20	1000	5	1200	10	0.75	7	100	0.2	Scenario2	1	393	0	40	0	0	34	0
5	0.001	0.2	20	1000	5	1200	10	0.75	7	100	0.5	Scenario2	1	290	1	0	0	0	28	0
5	0.001	0.2	20	1000	5	1200	10	0.75	7	100	0.5	Scenario2	1	291	1	0	0	0	28	0
5	0.001	0.2	20	1000	5	1200	10	0.75	7	100	0.5	Scenario2	1	292	1	0	0	0	28	0
1	0.001	0.2	10	1000	5	1200	10	0.75	7	100	0.2	Scenario2	1	407	0	45	0	0	37	0
5	0.001	0.2	20	1000	5	1200	10	0.75	7	100	0.5	Scenario2	1	293	1	0	0	0	28	0
4	0.001	0.2	20	1000	5	1200	10	0.75	7	100	0.2	Scenario2	1	394	0	39	0	0	35	0
3	0.001	0.2	10	1000	5	1200	10	0.75	7	100	0.8	Scenario2	1	281	24	2	0	0	18	0.06419720949022317
5	0.001	0.2	20	1000	5	1200	10	0.75	7	100	0.5	Scenario2	1	294	1	0	0	0	28	0
5	0.001	0.2	20	1000	5	1200	10	0.75	7	100	0.5	Scenario2	1	295	1	0	0	0	28	0
1	0.001	0.2	10	1000	5	1200	10	0.75	7	100	0.2	Scenario2	1	408	0	45	0	0	37	0
5	0.001	0.2	20	1000	5	1200	10	0.75	7	100	0.5	Scenario2	1	296	1	0	0	0	28	0
4	0.001	0.2	20	1000	5	1200	10	0.75	7	100	0.2	Scenario2	1	395	0	40	0	0	35	0
5	0.001	0.2	20	1000	5	1200	10	0.75	7	100	0.5	Scenario2	1	297	1	0	0	0	28	0
5	0.001	0.2	20	1000	5	1200	10	0.75	7	100	0.5	Scenario2	1	298	1	0	0	0	28	0
3	0.001	0.2	10	1000	5	1200	10	0.75	7	100	0.8	Scenario2	1	282	24	2	0	0	18	0.06419720949022317
5	0.001	0.2	20	1000	5	1200	10	0.75	7	100	0.5	Scenario2	1	299	1	0	0	0	28	0
1	0.001	0.2	10	1000	5	1200	10	0.75	7	100	0.2	Scenario2	1	409	0	43	0	0	39	0
4	0.001	0.2	20	1000	5	1200	10	0.75	7	100	0.2	Scenario2	1	396	0	40	0	0	35	0
5	0.001	0.2	20	1000	5	1200	10	0.75	7	100	0.5	Scenario2	1	300	1	0	0	0	28	0
5	0.001	0.2	20	1000	5	1200	10	0.75	7	100	0.5	Scenario2	1	301	1	0	0	0	28	0
5	0.001	0.2	20	1000	5	1200	10	0.75	7	100	0.5	Scenario2	1	302	1	0	0	0	28	0
1	0.001	0.2	10	1000	5	1200	10	0.75	7	100	0.2	Scenario2	1	410	0	42	0	0	40	0
4	0.001	0.2	20	1000	5	1200	10	0.75	7	100	0.2	Scenario2	1	397	0	42	0	0	35	0
5	0.001	0.2	20	1000	5	1200	10	0.75	7	100	0.5	Scenario2	1	303	1	0	0	0	28	0
3	0.001	0.2	10	1000	5	1200	10	0.75	7	100	0.8	Scenario2	1	283	24	1	0	0	20	0.03648224820263919
5	0.001	0.2	20	1000	5	1200	10	0.75	7	100	0.5	Scenario2	1	304	1	0	0	0	28	0
1	0.001	0.2	10	1000	5	1200	10	0.75	7	100	0.2	Scenario2	1	411	0	40	0	0	42	0
5	0.001	0.2	20	1000	5	1200	10	0.75	7	100	0.5	Scenario2	1	305	1	0	0	0	28	0
5	0.001	0.2	20	1000	5	1200	10	0.75	7	100	0.5	Scenario2	1	306	1	0	0	0	28	0
4	0.001	0.2	20	1000	5	1200	10	0.75	7	100	0.2	Scenario2	1	398	0	42	0	0	35	0
5	0.001	0.2	20	1000	5	1200	10	0.75	7	100	0.5	Scenario2	1	307	1	0	0	0	28	0
3	0.001	0.2	10	1000	5	1200	10	0.75	7	100	0.8	Scenario2	1	284	24	1	0	0	20	0.03648224820263919
1	0.001	0.2	10	1000	5	1200	10	0.75	7	100	0.2	Scenario2	1	412	0	41	0	0	42	0
5	0.001	0.2	20	1000	5	1200	10	0.75	7	100	0.5	Scenario2	1	308	1	0	0	0	28	0
5	0.001	0.2	20	1000	5	1200	10	0.75	7	100	0.5	Scenario2	1	309	1	0	0	0	28	0
4	0.001	0.2	20	1000	5	1200	10	0.75	7	100	0.2	Scenario2	1	399	0	42	0	0	35	0
5	0.001	0.2	20	1000	5	1200	10	0.75	7	100	0.5	Scenario2	1	310	1	0	0	0	28	0
1	0.001	0.2	10	1000	5	1200	10	0.75	7	100	0.2	Scenario2	1	413	0	41	0	0	42	0
5	0.001	0.2	20	1000	5	1200	10	0.75	7	100	0.5	Scenario2	1	311	1	0	0	0	28	0
5	0.001	0.2	20	1000	5	1200	10	0.75	7	100	0.5	Scenario2	1	312	1	0	0	0	28	0
3	0.001	0.2	10	1000	5	1200	10	0.75	7	100	0.8	Scenario2	1	285	24	2	0	0	20	0.06419720949022317
5	0.001	0.2	20	1000	5	1200	10	0.75	7	100	0.5	Scenario2	1	313	1	0	0	0	28	0
4	0.001	0.2	20	1000	5	1200	10	0.75	7	100	0.2	Scenario2	1	400	0	43	0	0	35	0
5	0.001	0.2	20	1000	5	1200	10	0.75	7	100	0.5	Scenario2	1	314	1	0	0	0	28	0
1	0.001	0.2	10	1000	5	1200	10	0.75	7	100	0.2	Scenario2	1	414	0	40	0	0	43	0
5	0.001	0.2	20	1000	5	1200	10	0.75	7	100	0.5	Scenario2	1	315	1	0	0	0	28	0
5	0.001	0.2	20	1000	5	1200	10	0.75	7	100	0.5	Scenario2	1	316	1	0	0	0	28	0
4	0.001	0.2	20	1000	5	1200	10	0.75	7	100	0.2	Scenario2	1	401	0	44	0	0	35	0
1	0.001	0.2	10	1000	5	1200	10	0.75	7	100	0.2	Scenario2	1	415	0	41	0	0	43	0
5	0.001	0.2	20	1000	5	1200	10	0.75	7	100	0.5	Scenario2	1	317	1	0	0	0	28	0
3	0.001	0.2	10	1000	5	1200	10	0.75	7	100	0.8	Scenario2	1	286	24	2	0	0	20	0.06419720949022317
5	0.001	0.2	20	1000	5	1200	10	0.75	7	100	0.5	Scenario2	1	318	1	0	0	0	28	0
5	0.001	0.2	20	1000	5	1200	10	0.75	7	100	0.5	Scenario2	1	319	1	0	0	0	28	0
5	0.001	0.2	20	1000	5	1200	10	0.75	7	100	0.5	Scenario2	1	320	1	0	0	0	28	0
1	0.001	0.2	10	1000	5	1200	10	0.75	7	100	0.2	Scenario2	1	416	0	41	0	0	44	0
4	0.001	0.2	20	1000	5	1200	10	0.75	7	100	0.2	Scenario2	1	402	0	44	0	0	35	0
5	0.001	0.2	20	1000	5	1200	10	0.75	7	100	0.5	Scenario2	1	321	1	0	0	0	28	0
5	0.001	0.2	20	1000	5	1200	10	0.75	7	100	0.5	Scenario2	1	322	1	0	0	0	28	0
3	0.001	0.2	10	1000	5	1200	10	0.75	7	100	0.8	Scenario2	1	287	24	2	0	0	20	0.06419720949022317
5	0.001	0.2	20	1000	5	1200	10	0.75	7	100	0.5	Scenario2	1	323	1	0	0	0	28	0
1	0.001	0.2	10	1000	5	1200	10	0.75	7	100	0.2	Scenario2	1	417	0	42	0	0	44	0
5	0.001	0.2	20	1000	5	1200	10	0.75	7	100	0.5	Scenario2	1	324	1	0	0	0	28	0
4	0.001	0.2	20	1000	5	1200	10	0.75	7	100	0.2	Scenario2	1	403	0	45	0	0	35	0
5	0.001	0.2	20	1000	5	1200	10	0.75	7	100	0.5	Scenario2	1	325	2	0	0	0	28	0
5	0.001	0.2	20	1000	5	1200	10	0.75	7	100	0.5	Scenario2	1	326	2	0	0	0	28	0
1	0.001	0.2	10	1000	5	1200	10	0.75	7	100	0.2	Scenario2	1	418	0	43	0	0	44	0
3	0.001	0.2	10	1000	5	1200	10	0.75	7	100	0.8	Scenario2	1	288	24	2	0	0	20	0.06419720949022317
5	0.001	0.2	20	1000	5	1200	10	0.75	7	100	0.5	Scenario2	1	327	2	0	0	0	28	0
4	0.001	0.2	20	1000	5	1200	10	0.75	7	100	0.2	Scenario2	1	404	0	43	0	0	37	0
5	0.001	0.2	20	1000	5	1200	10	0.75	7	100	0.5	Scenario2	1	328	3	0	0	0	28	0
1	0.001	0.2	10	1000	5	1200	10	0.75	7	100	0.2	Scenario2	1	419	0	43	0	0	44	0
5	0.001	0.2	20	1000	5	1200	10	0.75	7	100	0.5	Scenario2	1	329	3	0	0	0	28	0
5	0.001	0.2	20	1000	5	1200	10	0.75	7	100	0.5	Scenario2	1	330	3	0	0	0	28	0
3	0.001	0.2	10	1000	5	1200	10	0.75	7	100	0.8	Scenario2	1	289	24	2	0	0	20	0.06419720949022317
4	0.001	0.2	20	1000	5	1200	10	0.75	7	100	0.2	Scenario2	1	405	0	44	0	0	37	0
5	0.001	0.2	20	1000	5	1200	10	0.75	7	100	0.5	Scenario2	1	331	3	0	0	0	28	0
1	0.001	0.2	10	1000	5	1200	10	0.75	7	100	0.2	Scenario2	1	420	0	42	0	0	45	0
5	0.001	0.2	20	1000	5	1200	10	0.75	7	100	0.5	Scenario2	1	332	3	0	0	0	28	0
5	0.001	0.2	20	1000	5	1200	10	0.75	7	100	0.5	Scenario2	1	333	3	0	0	0	28	0
4	0.001	0.2	20	1000	5	1200	10	0.75	7	100	0.2	Scenario2	1	406	0	45	0	0	37	0
1	0.001	0.2	10	1000	5	1200	10	0.75	7	100	0.2	Scenario2	1	421	0	42	0	0	45	0
3	0.001	0.2	10	1000	5	1200	10	0.75	7	100	0.8	Scenario2	1	290	24	2	0	0	20	0.06419720949022317
5	0.001	0.2	20	1000	5	1200	10	0.75	7	100	0.5	Scenario2	1	334	3	0	0	0	28	0
5	0.001	0.2	20	1000	5	1200	10	0.75	7	100	0.5	Scenario2	1	335	3	0	0	0	28	0
5	0.001	0.2	20	1000	5	1200	10	0.75	7	100	0.5	Scenario2	1	336	3	0	0	0	28	0
1	0.001	0.2	10	1000	5	1200	10	0.75	7	100	0.2	Scenario2	1	422	0	44	0	0	45	0
4	0.001	0.2	20	1000	5	1200	10	0.75	7	100	0.2	Scenario2	1	407	0	45	0	0	37	0
5	0.001	0.2	20	1000	5	1200	10	0.75	7	100	0.5	Scenario2	1	337	3	0	0	0	28	0
3	0.001	0.2	10	1000	5	1200	10	0.75	7	100	0.8	Scenario2	1	291	25	2	0	0	20	0.06226317138217214
5	0.001	0.2	20	1000	5	1200	10	0.75	7	100	0.5	Scenario2	1	338	3	0	0	0	28	0
1	0.001	0.2	10	1000	5	1200	10	0.75	7	100	0.2	Scenario2	1	423	0	43	0	0	46	0
5	0.001	0.2	20	1000	5	1200	10	0.75	7	100	0.5	Scenario2	1	339	3	0	0	0	28	0
4	0.001	0.2	20	1000	5	1200	10	0.75	7	100	0.2	Scenario2	1	408	0	45	0	0	37	0
5	0.001	0.2	20	1000	5	1200	10	0.75	7	100	0.5	Scenario2	1	340	4	0	0	0	28	0
3	0.001	0.2	10	1000	5	1200	10	0.75	7	100	0.8	Scenario2	1	292	25	2	0	0	20	0.06226317138217214
1	0.001	0.2	10	1000	5	1200	10	0.75	7	100	0.2	Scenario2	1	424	0	42	0	0	47	0
5	0.001	0.2	20	1000	5	1200	10	0.75	7	100	0.5	Scenario2	1	341	4	0	0	0	28	0
4	0.001	0.2	20	1000	5	1200	10	0.75	7	100	0.2	Scenario2	1	409	0	43	0	0	39	0
5	0.001	0.2	20	1000	5	1200	10	0.75	7	100	0.5	Scenario2	1	342	4	0	0	0	28	0
5	0.001	0.2	20	1000	5	1200	10	0.75	7	100	0.5	Scenario2	1	343	4	0	0	0	28	0
1	0.001	0.2	10	1000	5	1200	10	0.75	7	100	0.2	Scenario2	1	425	0	40	0	0	49	0
4	0.001	0.2	20	1000	5	1200	10	0.75	7	100	0.2	Scenario2	1	410	0	42	0	0	40	0
5	0.001	0.2	20	1000	5	1200	10	0.75	7	100	0.5	Scenario2	1	344	4	0	0	0	28	0
3	0.001	0.2	10	1000	5	1200	10	0.75	7	100	0.8	Scenario2	1	293	25	2	0	0	20	0.06226317138217214
5	0.001	0.2	20	1000	5	1200	10	0.75	7	100	0.5	Scenario2	1	345	4	0	0	0	28	0
1	0.001	0.2	10	1000	5	1200	10	0.75	7	100	0.2	Scenario2	1	426	0	40	0	0	50	0
5	0.001	0.2	20	1000	5	1200	10	0.75	7	100	0.5	Scenario2	1	346	4	0	0	0	28	0
4	0.001	0.2	20	1000	5	1200	10	0.75	7	100	0.2	Scenario2	1	411	0	40	0	0	42	0
5	0.001	0.2	20	1000	5	1200	10	0.75	7	100	0.5	Scenario2	1	347	4	0	0	0	28	0
1	0.001	0.2	10	1000	5	1200	10	0.75	7	100	0.2	Scenario2	1	427	0	40	0	0	50	0
3	0.001	0.2	10	1000	5	1200	10	0.75	7	100	0.8	Scenario2	1	294	25	2	0	0	20	0.06226317138217214
5	0.001	0.2	20	1000	5	1200	10	0.75	7	100	0.5	Scenario2	1	348	4	0	0	0	28	0
4	0.001	0.2	20	1000	5	1200	10	0.75	7	100	0.2	Scenario2	1	412	0	41	0	0	42	0
5	0.001	0.2	20	1000	5	1200	10	0.75	7	100	0.5	Scenario2	1	349	4	0	0	0	28	0
1	0.001	0.2	10	1000	5	1200	10	0.75	7	100	0.2	Scenario2	1	428	0	39	0	0	51	0
5	0.001	0.2	20	1000	5	1200	10	0.75	7	100	0.5	Scenario2	1	350	4	0	0	0	28	0
3	0.001	0.2	10	1000	5	1200	10	0.75	7	100	0.8	Scenario2	1	295	25	2	0	0	20	0.06226317138217214
4	0.001	0.2	20	1000	5	1200	10	0.75	7	100	0.2	Scenario2	1	413	0	41	0	0	42	0
5	0.001	0.2	20	1000	5	1200	10	0.75	7	100	0.5	Scenario2	1	351	4	0	0	0	28	0
1	0.001	0.2	10	1000	5	1200	10	0.75	7	100	0.2	Scenario2	1	429	0	37	0	0	53	0
5	0.001	0.2	20	1000	5	1200	10	0.75	7	100	0.5	Scenario2	1	352	4	0	0	0	28	0
5	0.001	0.2	20	1000	5	1200	10	0.75	7	100	0.5	Scenario2	1	353	4	0	0	0	28	0
1	0.001	0.2	10	1000	5	1200	10	0.75	7	100	0.2	Scenario2	1	430	0	36	0	0	54	0
4	0.001	0.2	20	1000	5	1200	10	0.75	7	100	0.2	Scenario2	1	414	0	40	0	0	43	0
5	0.001	0.2	20	1000	5	1200	10	0.75	7	100	0.5	Scenario2	1	354	4	0	0	0	28	0
3	0.001	0.2	10	1000	5	1200	10	0.75	7	100	0.8	Scenario2	1	296	26	2	0	0	20	0.06043741632378153
1	0.001	0.2	10	1000	5	1200	10	0.75	7	100	0.2	Scenario2	1	431	0	34	0	0	56	0
5	0.001	0.2	20	1000	5	1200	10	0.75	7	100	0.5	Scenario2	1	355	4	0	0	0	28	0
4	0.001	0.2	20	1000	5	1200	10	0.75	7	100	0.2	Scenario2	1	415	0	41	0	0	43	0
5	0.001	0.2	20	1000	5	1200	10	0.75	7	100	0.5	Scenario2	1	356	4	0	0	0	28	0
1	0.001	0.2	10	1000	5	1200	10	0.75	7	100	0.2	Scenario2	1	432	0	34	0	0	57	0
5	0.001	0.2	20	1000	5	1200	10	0.75	7	100	0.5	Scenario2	1	357	4	0	0	0	28	0
3	0.001	0.2	10	1000	5	1200	10	0.75	7	100	0.8	Scenario2	1	297	26	2	0	0	20	0.06043741632378153
5	0.001	0.2	20	1000	5	1200	10	0.75	7	100	0.5	Scenario2	1	358	4	0	0	0	28	0
4	0.001	0.2	20	1000	5	1200	10	0.75	7	100	0.2	Scenario2	1	416	0	41	0	0	44	0
1	0.001	0.2	10	1000	5	1200	10	0.75	7	100	0.2	Scenario2	1	433	0	34	0	0	57	0
5	0.001	0.2	20	1000	5	1200	10	0.75	7	100	0.5	Scenario2	1	359	5	0	0	0	28	0
5	0.001	0.2	20	1000	5	1200	10	0.75	7	100	0.5	Scenario2	1	360	6	0	0	0	28	0
1	0.001	0.2	10	1000	5	1200	10	0.75	7	100	0.2	Scenario2	1	434	0	35	0	0	57	0
4	0.001	0.2	20	1000	5	1200	10	0.75	7	100	0.2	Scenario2	1	417	0	42	0	0	44	0
3	0.001	0.2	10	1000	5	1200	10	0.75	7	100	0.8	Scenario2	1	298	26	2	0	0	20	0.06043741632378153
5	0.001	0.2	20	1000	5	1200	10	0.75	7	100	0.5	Scenario2	1	361	6	0	0	0	28	0
1	0.001	0.2	10	1000	5	1200	10	0.75	7	100	0.2	Scenario2	1	435	0	34	0	0	58	0
5	0.001	0.2	20	1000	5	1200	10	0.75	7	100	0.5	Scenario2	1	362	6	0	0	0	28	0
4	0.001	0.2	20	1000	5	1200	10	0.75	7	100	0.2	Scenario2	1	418	0	43	0	0	44	0
5	0.001	0.2	20	1000	5	1200	10	0.75	7	100	0.5	Scenario2	1	363	6	0	0	0	28	0
1	0.001	0.2	10	1000	5	1200	10	0.75	7	100	0.2	Scenario2	1	436	0	34	0	0	59	0
3	0.001	0.2	10	1000	5	1200	10	0.75	7	100	0.8	Scenario2	1	299	27	2	0	0	20	0.058711656995689906
5	0.001	0.2	20	1000	5	1200	10	0.75	7	100	0.5	Scenario2	1	364	7	0	0	0	28	0
4	0.001	0.2	20	1000	5	1200	10	0.75	7	100	0.2	Scenario2	1	419	0	43	0	0	44	0
1	0.001	0.2	10	1000	5	1200	10	0.75	7	100	0.2	Scenario2	1	437	0	34	0	0	60	0
5	0.001	0.2	20	1000	5	1200	10	0.75	7	100	0.5	Scenario2	1	365	7	0	0	0	28	0
1	0.001	0.2	10	1000	5	1200	10	0.75	7	100	0.2	Scenario2	1	438	0	34	0	0	60	0
5	0.001	0.2	20	1000	5	1200	10	0.75	7	100	0.5	Scenario2	1	366	7	0	0	0	28	0
4	0.001	0.2	20	1000	5	1200	10	0.75	7	100	0.2	Scenario2	1	420	0	42	0	0	45	0
3	0.001	0.2	10	1000	5	1200	10	0.75	7	100	0.8	Scenario2	1	300	27	2	0	0	20	0.058711656995689906
5	0.001	0.2	20	1000	5	1200	10	0.75	7	100	0.5	Scenario2	1	367	7	0	0	0	28	0
1	0.001	0.2	10	1000	5	1200	10	0.75	7	100	0.2	Scenario2	1	439	0	34	0	0	60	0
4	0.001	0.2	20	1000	5	1200	10	0.75	7	100	0.2	Scenario2	1	421	0	42	0	0	45	0
5	0.001	0.2	20	1000	5	1200	10	0.75	7	100	0.5	Scenario2	1	368	7	0	0	0	28	0
1	0.001	0.2	10	1000	5	1200	10	0.75	7	100	0.2	Scenario2	1	440	0	34	0	0	60	0
5	0.001	0.2	20	1000	5	1200	10	0.75	7	100	0.5	Scenario2	1	369	7	0	0	0	28	0
3	0.001	0.2	10	1000	5	1200	10	0.75	7	100	0.8	Scenario2	1	301	29	2	0	0	20	0.05553060332363527
1	0.001	0.2	10	1000	5	1200	10	0.75	7	100	0.2	Scenario2	1	441	0	33	0	0	62	0
4	0.001	0.2	20	1000	5	1200	10	0.75	7	100	0.2	Scenario2	1	422	0	44	0	0	45	0
5	0.001	0.2	20	1000	5	1200	10	0.75	7	100	0.5	Scenario2	1	370	7	0	0	0	28	0
5	0.001	0.2	20	1000	5	1200	10	0.75	7	100	0.5	Scenario2	1	371	7	0	0	0	28	0
1	0.001	0.2	10	1000	5	1200	10	0.75	7	100	0.2	Scenario2	1	442	0	33	0	0	62	0
4	0.001	0.2	20	1000	5	1200	10	0.75	7	100	0.2	Scenario2	1	423	0	43	0	0	46	0
5	0.001	0.2	20	1000	5	1200	10	0.75	7	100	0.5	Scenario2	1	372	7	0	0	0	28	0
1	0.001	0.2	10	1000	5	1200	10	0.75	7	100	0.2	Scenario2	1	443	0	34	0	0	62	0
3	0.001	0.2	10	1000	5	1200	10	0.75	7	100	0.8	Scenario2	1	302	29	2	0	0	20	0.05553060332363527
5	0.001	0.2	20	1000	5	1200	10	0.75	7	100	0.5	Scenario2	1	373	7	0	0	0	28	0
4	0.001	0.2	20	1000	5	1200	10	0.75	7	100	0.2	Scenario2	1	424	0	42	0	0	47	0
1	0.001	0.2	10	1000	5	1200	10	0.75	7	100	0.2	Scenario2	1	444	0	35	0	0	62	0
5	0.001	0.2	20	1000	5	1200	10	0.75	7	100	0.5	Scenario2	1	374	7	0	0	0	28	0
5	0.001	0.2	20	1000	5	1200	10	0.75	7	100	0.5	Scenario2	1	375	7	0	0	0	28	0
1	0.001	0.2	10	1000	5	1200	10	0.75	7	100	0.2	Scenario2	1	445	0	36	0	0	62	0
4	0.001	0.2	20	1000	5	1200	10	0.75	7	100	0.2	Scenario2	1	425	0	40	0	0	49	0
3	0.001	0.2	10	1000	5	1200	10	0.75	7	100	0.8	Scenario2	1	303	29	3	0	0	20	0.07510475973536551
5	0.001	0.2	20	1000	5	1200	10	0.75	7	100	0.5	Scenario2	1	376	7	0	0	0	28	0
1	0.001	0.2	10	1000	5	1200	10	0.75	7	100	0.2	Scenario2	1	446	0	34	0	0	64	0
5	0.001	0.2	20	1000	5	1200	10	0.75	7	100	0.5	Scenario2	1	377	7	0	0	0	28	0
4	0.001	0.2	20	1000	5	1200	10	0.75	7	100	0.2	Scenario2	1	426	0	40	0	0	50	0
5	0.001	0.2	20	1000	5	1200	10	0.75	7	100	0.5	Scenario2	1	378	7	0	0	0	28	0
1	0.001	0.2	10	1000	5	1200	10	0.75	7	100	0.2	Scenario2	1	447	0	34	0	0	64	0
3	0.001	0.2	10	1000	5	1200	10	0.75	7	100	0.8	Scenario2	1	304	29	3	0	0	20	0.07510475973536551
5	0.001	0.2	20	1000	5	1200	10	0.75	7	100	0.5	Scenario2	1	379	7	0	0	0	28	0
4	0.001	0.2	20	1000	5	1200	10	0.75	7	100	0.2	Scenario2	1	427	0	40	0	0	50	0
1	0.001	0.2	10	1000	5	1200	10	0.75	7	100	0.2	Scenario2	1	448	0	34	0	0	64	0
5	0.001	0.2	20	1000	5	1200	10	0.75	7	100	0.5	Scenario2	1	380	7	0	0	0	28	0
1	0.001	0.2	10	1000	5	1200	10	0.75	7	100	0.2	Scenario2	1	449	0	34	0	0	64	0
4	0.001	0.2	20	1000	5	1200	10	0.75	7	100	0.2	Scenario2	1	428	0	39	0	0	51	0
5	0.001	0.2	20	1000	5	1200	10	0.75	7	100	0.5	Scenario2	1	381	7	0	0	0	28	0
3	0.001	0.2	10	1000	5	1200	10	0.75	7	100	0.8	Scenario2	1	305	30	2	0	0	20	0.05406217401626001
5	0.001	0.2	20	1000	5	1200	10	0.75	7	100	0.5	Scenario2	1	382	7	0	0	0	28	0
1	0.001	0.2	10	1000	5	1200	10	0.75	7	100	0.2	Scenario2	1	450	0	34	0	0	64	0
4	0.001	0.2	20	1000	5	1200	10	0.75	7	100	0.2	Scenario2	1	429	0	37	0	0	53	0
5	0.001	0.2	20	1000	5	1200	10	0.75	7	100	0.5	Scenario2	1	383	7	0	0	0	28	0
1	0.001	0.2	10	1000	5	1200	10	0.75	7	100	0.2	Scenario2	1	451	0	32	0	0	66	0
5	0.001	0.2	20	1000	5	1200	10	0.75	7	100	0.5	Scenario2	1	384	7	0	0	0	28	0
4	0.001	0.2	20	1000	5	1200	10	0.75	7	100	0.2	Scenario2	1	430	0	36	0	0	54	0
3	0.001	0.2	10	1000	5	1200	10	0.75	7	100	0.8	Scenario2	1	306	30	2	0	0	20	0.05406217401626001
1	0.001	0.2	10	1000	5	1200	10	0.75	7	100	0.2	Scenario2	1	452	0	31	0	0	67	0
5	0.001	0.2	20	1000	5	1200	10	0.75	7	100	0.5	Scenario2	1	385	7	0	0	0	28	0
1	0.001	0.2	10	1000	5	1200	10	0.75	7	100	0.2	Scenario2	1	453	0	31	0	0	67	0
4	0.001	0.2	20	1000	5	1200	10	0.75	7	100	0.2	Scenario2	1	431	0	34	0	0	56	0
5	0.001	0.2	20	1000	5	1200	10	0.75	7	100	0.5	Scenario2	1	386	7	0	0	0	28	0
5	0.001	0.2	20	1000	5	1200	10	0.75	7	100	0.5	Scenario2	1	387	7	0	0	0	28	0
1	0.001	0.2	10	1000	5	1200	10	0.75	7	100	0.2	Scenario2	1	454	0	30	0	0	68	0
4	0.001	0.2	20	1000	5	1200	10	0.75	7	100	0.2	Scenario2	1	432	0	34	0	0	57	0
3	0.001	0.2	10	1000	5	1200	10	0.75	7	100	0.8	Scenario2	1	307	29	3	0	0	20	0.07510475973536551
5	0.001	0.2	20	1000	5	1200	10	0.75	7	100	0.5	Scenario2	1	388	7	0	0	0	28	0
1	0.001	0.2	10	1000	5	1200	10	0.75	7	100	0.2	Scenario2	1	455	0	30	0	0	68	0
5	0.001	0.2	20	1000	5	1200	10	0.75	7	100	0.5	Scenario2	1	389	7	0	0	0	28	0
4	0.001	0.2	20	1000	5	1200	10	0.75	7	100	0.2	Scenario2	1	433	0	34	0	0	57	0
1	0.001	0.2	10	1000	5	1200	10	0.75	7	100	0.2	Scenario2	1	456	0	30	0	0	68	0
5	0.001	0.2	20	1000	5	1200	10	0.75	7	100	0.5	Scenario2	1	390	7	0	0	0	28	0
1	0.001	0.2	10	1000	5	1200	10	0.75	7	100	0.2	Scenario2	1	457	0	30	0	0	68	0
3	0.001	0.2	10	1000	5	1200	10	0.75	7	100	0.8	Scenario2	1	308	29	4	0	0	20	0.09055808902084779
4	0.001	0.2	20	1000	5	1200	10	0.75	7	100	0.2	Scenario2	1	434	0	35	0	0	57	0
5	0.001	0.2	20	1000	5	1200	10	0.75	7	100	0.5	Scenario2	1	391	7	0	0	0	28	0
1	0.001	0.2	10	1000	5	1200	10	0.75	7	100	0.2	Scenario2	1	458	0	29	0	0	69	0
5	0.001	0.2	20	1000	5	1200	10	0.75	7	100	0.5	Scenario2	1	392	7	0	0	0	28	0
4	0.001	0.2	20	1000	5	1200	10	0.75	7	100	0.2	Scenario2	1	435	0	34	0	0	58	0
5	0.001	0.2	20	1000	5	1200	10	0.75	7	100	0.5	Scenario2	1	393	7	0	0	0	28	0
1	0.001	0.2	10	1000	5	1200	10	0.75	7	100	0.2	Scenario2	1	459	0	29	0	0	69	0
3	0.001	0.2	10	1000	5	1200	10	0.75	7	100	0.8	Scenario2	1	309	30	3	0	0	20	0.07335659675675227
4	0.001	0.2	20	1000	5	1200	10	0.75	7	100	0.2	Scenario2	1	436	0	34	0	0	59	0
5	0.001	0.2	20	1000	5	1200	10	0.75	7	100	0.5	Scenario2	1	394	7	0	0	0	28	0
1	0.001	0.2	10	1000	5	1200	10	0.75	7	100	0.2	Scenario2	1	460	0	29	0	0	69	0
5	0.001	0.2	20	1000	5	1200	10	0.75	7	100	0.5	Scenario2	1	395	7	0	0	0	28	0
4	0.001	0.2	20	1000	5	1200	10	0.75	7	100	0.2	Scenario2	1	437	0	34	0	0	60	0
1	0.001	0.2	10	1000	5	1200	10	0.75	7	100	0.2	Scenario2	1	461	0	28	0	0	70	0
5	0.001	0.2	20	1000	5	1200	10	0.75	7	100	0.5	Scenario2	1	396	8	0	0	0	28	0
1	0.001	0.2	10	1000	5	1200	10	0.75	7	100	0.2	Scenario2	1	462	0	28	0	0	70	0
3	0.001	0.2	10	1000	5	1200	10	0.75	7	100	0.8	Scenario2	1	310	31	2	0	0	20	0.052667351629577884
4	0.001	0.2	20	1000	5	1200	10	0.75	7	100	0.2	Scenario2	1	438	0	34	0	0	60	0
5	0.001	0.2	20	1000	5	1200	10	0.75	7	100	0.5	Scenario2	1	397	8	0	0	0	28	0
1	0.001	0.2	10	1000	5	1200	10	0.75	7	100	0.2	Scenario2	1	463	0	28	0	0	70	0
5	0.001	0.2	20	1000	5	1200	10	0.75	7	100	0.5	Scenario2	1	398	8	0	0	0	28	0
4	0.001	0.2	20	1000	5	1200	10	0.75	7	100	0.2	Scenario2	1	439	0	34	0	0	60	0
1	0.001	0.2	10	1000	5	1200	10	0.75	7	100	0.2	Scenario2	1	464	0	28	0	0	70	0
5	0.001	0.2	20	1000	5	1200	10	0.75	7	100	0.5	Scenario2	1	399	9	0	0	0	28	0
3	0.001	0.2	10	1000	5	1200	10	0.75	7	100	0.8	Scenario2	1	311	31	2	0	0	20	0.052667351629577884
4	0.001	0.2	20	1000	5	1200	10	0.75	7	100	0.2	Scenario2	1	440	0	34	0	0	60	0
1	0.001	0.2	10	1000	5	1200	10	0.75	7	100	0.2	Scenario2	1	465	0	28	0	0	70	0
5	0.001	0.2	20	1000	5	1200	10	0.75	7	100	0.5	Scenario2	1	400	9	0	0	0	28	0
1	0.001	0.2	10	1000	5	1200	10	0.75	7	100	0.2	Scenario2	1	466	0	27	0	0	71	0
4	0.001	0.2	20	1000	5	1200	10	0.75	7	100	0.2	Scenario2	1	441	0	33	0	0	62	0
5	0.001	0.2	20	1000	5	1200	10	0.75	7	100	0.5	Scenario2	1	401	10	0	0	0	28	0
1	0.001	0.2	10	1000	5	1200	10	0.75	7	100	0.2	Scenario2	1	467	0	27	0	0	71	0
3	0.001	0.2	10	1000	5	1200	10	0.75	7	100	0.8	Scenario2	1	312	31	2	0	0	20	0.052667351629577884
5	0.001	0.2	20	1000	5	1200	10	0.75	7	100	0.5	Scenario2	1	402	10	0	0	0	28	0
4	0.001	0.2	20	1000	5	1200	10	0.75	7	100	0.2	Scenario2	1	442	0	33	0	0	62	0
1	0.001	0.2	10	1000	5	1200	10	0.75	7	100	0.2	Scenario2	1	468	0	26	0	0	72	0
5	0.001	0.2	20	1000	5	1200	10	0.75	7	100	0.5	Scenario2	1	403	10	0	0	0	28	0
4	0.001	0.2	20	1000	5	1200	10	0.75	7	100	0.2	Scenario2	1	443	0	34	0	0	62	0
1	0.001	0.2	10	1000	5	1200	10	0.75	7	100	0.2	Scenario2	1	469	0	26	0	0	72	0
5	0.001	0.2	20	1000	5	1200	10	0.75	7	100	0.5	Scenario2	1	404	10	0	0	0	28	0
1	0.001	0.2	10	1000	5	1200	10	0.75	7	100	0.2	Scenario2	1	470	0	25	0	0	73	0
3	0.001	0.2	10	1000	5	1200	10	0.75	7	100	0.8	Scenario2	1	313	30	3	0	0	20	0.07335659675675227
4	0.001	0.2	20	1000	5	1200	10	0.75	7	100	0.2	Scenario2	1	444	0	35	0	0	62	0
5	0.001	0.2	20	1000	5	1200	10	0.75	7	100	0.5	Scenario2	1	405	10	0	0	0	28	0
1	0.001	0.2	10	1000	5	1200	10	0.75	7	100	0.2	Scenario2	1	471	0	24	0	0	74	0
4	0.001	0.2	20	1000	5	1200	10	0.75	7	100	0.2	Scenario2	1	445	0	36	0	0	62	0
1	0.001	0.2	10	1000	5	1200	10	0.75	7	100	0.2	Scenario2	1	472	0	24	0	0	74	0
5	0.001	0.2	20	1000	5	1200	10	0.75	7	100	0.5	Scenario2	1	406	10	0	0	0	28	0
3	0.001	0.2	10	1000	5	1200	10	0.75	7	100	0.8	Scenario2	1	314	30	3	0	0	21	0.07335659675675227
1	0.001	0.2	10	1000	5	1200	10	0.75	7	100	0.2	Scenario2	1	473	0	24	0	0	74	0
5	0.001	0.2	20	1000	5	1200	10	0.75	7	100	0.5	Scenario2	1	407	10	0	0	0	28	0
4	0.001	0.2	20	1000	5	1200	10	0.75	7	100	0.2	Scenario2	1	446	0	34	0	0	64	0
1	0.001	0.2	10	1000	5	1200	10	0.75	7	100	0.2	Scenario2	1	474	0	24	0	0	74	0
5	0.001	0.2	20	1000	5	1200	10	0.75	7	100	0.5	Scenario2	1	408	10	0	0	0	28	0
4	0.001	0.2	20	1000	5	1200	10	0.75	7	100	0.2	Scenario2	1	447	0	34	0	0	64	0
1	0.001	0.2	10	1000	5	1200	10	0.75	7	100	0.2	Scenario2	1	475	0	23	0	0	75	0
5	0.001	0.2	20	1000	5	1200	10	0.75	7	100	0.5	Scenario2	1	409	10	0	0	0	28	0
3	0.001	0.2	10	1000	5	1200	10	0.75	7	100	0.8	Scenario2	1	315	31	3	0	0	21	0.07168227907594768
1	0.001	0.2	10	1000	5	1200	10	0.75	7	100	0.2	Scenario2	1	476	0	22	0	0	76	0
4	0.001	0.2	20	1000	5	1200	10	0.75	7	100	0.2	Scenario2	1	448	0	34	0	0	64	0
5	0.001	0.2	20	1000	5	1200	10	0.75	7	100	0.5	Scenario2	1	410	10	0	0	0	28	0
1	0.001	0.2	10	1000	5	1200	10	0.75	7	100	0.2	Scenario2	1	477	0	22	0	0	76	0
1	0.001	0.2	10	1000	5	1200	10	0.75	7	100	0.2	Scenario2	1	478	0	22	0	0	76	0
4	0.001	0.2	20	1000	5	1200	10	0.75	7	100	0.2	Scenario2	1	449	0	34	0	0	64	0
5	0.001	0.2	20	1000	5	1200	10	0.75	7	100	0.5	Scenario2	1	411	10	0	0	0	28	0
1	0.001	0.2	10	1000	5	1200	10	0.75	7	100	0.2	Scenario2	1	479	0	22	0	0	76	0
3	0.001	0.2	10	1000	5	1200	10	0.75	7	100	0.8	Scenario2	1	316	32	3	0	0	21	0.07007779621121037
5	0.001	0.2	20	1000	5	1200	10	0.75	7	100	0.5	Scenario2	1	412	10	0	0	0	28	0
4	0.001	0.2	20	1000	5	1200	10	0.75	7	100	0.2	Scenario2	1	450	0	34	0	0	64	0
1	0.001	0.2	10	1000	5	1200	10	0.75	7	100	0.2	Scenario2	1	480	0	22	0	0	76	0
5	0.001	0.2	20	1000	5	1200	10	0.75	7	100	0.5	Scenario2	1	413	10	0	0	0	28	0
1	0.001	0.2	10	1000	5	1200	10	0.75	7	100	0.2	Scenario2	1	481	0	22	0	0	76	0
4	0.001	0.2	20	1000	5	1200	10	0.75	7	100	0.2	Scenario2	1	451	0	32	0	0	66	0
5	0.001	0.2	20	1000	5	1200	10	0.75	7	100	0.5	Scenario2	1	414	10	0	0	0	28	0
1	0.001	0.2	10	1000	5	1200	10	0.75	7	100	0.2	Scenario2	1	482	0	22	0	0	76	0
3	0.001	0.2	10	1000	5	1200	10	0.75	7	100	0.8	Scenario2	1	317	32	3	0	0	21	0.07007779621121037
4	0.001	0.2	20	1000	5	1200	10	0.75	7	100	0.2	Scenario2	1	452	0	31	0	0	67	0
1	0.001	0.2	10	1000	5	1200	10	0.75	7	100	0.2	Scenario2	1	483	0	22	0	0	76	0
5	0.001	0.2	20	1000	5	1200	10	0.75	7	100	0.5	Scenario2	1	415	10	0	0	0	28	0
1	0.001	0.2	10	1000	5	1200	10	0.75	7	100	0.2	Scenario2	1	484	0	22	0	0	76	0
4	0.001	0.2	20	1000	5	1200	10	0.75	7	100	0.2	Scenario2	1	453	0	31	0	0	67	0
5	0.001	0.2	20	1000	5	1200	10	0.75	7	100	0.5	Scenario2	1	416	11	0	0	0	28	0
1	0.001	0.2	10	1000	5	1200	10	0.75	7	100	0.2	Scenario2	1	485	0	21	0	0	77	0
4	0.001	0.2	20	1000	5	1200	10	0.75	7	100	0.2	Scenario2	1	454	0	30	0	0	68	0
3	0.001	0.2	10	1000	5	1200	10	0.75	7	100	0.8	Scenario2	1	318	32	3	0	0	21	0.07007779621121037
5	0.001	0.2	20	1000	5	1200	10	0.75	7	100	0.5	Scenario2	1	417	11	0	0	0	28	0
1	0.001	0.2	10	1000	5	1200	10	0.75	7	100	0.2	Scenario2	1	486	0	21	0	0	77	0
4	0.001	0.2	20	1000	5	1200	10	0.75	7	100	0.2	Scenario2	1	455	0	30	0	0	68	0
1	0.001	0.2	10	1000	5	1200	10	0.75	7	100	0.2	Scenario2	1	487	0	21	0	0	77	0
5	0.001	0.2	20	1000	5	1200	10	0.75	7	100	0.5	Scenario2	1	418	12	0	0	0	28	0
1	0.001	0.2	10	1000	5	1200	10	0.75	7	100	0.2	Scenario2	1	488	0	21	0	0	77	0
4	0.001	0.2	20	1000	5	1200	10	0.75	7	100	0.2	Scenario2	1	456	0	30	0	0	68	0
5	0.001	0.2	20	1000	5	1200	10	0.75	7	100	0.5	Scenario2	1	419	12	0	0	0	28	0
1	0.001	0.2	10	1000	5	1200	10	0.75	7	100	0.2	Scenario2	1	489	0	21	0	0	77	0
3	0.001	0.2	10	1000	5	1200	10	0.75	7	100	0.8	Scenario2	1	319	33	3	0	0	21	0.06853934292765228
1	0.001	0.2	10	1000	5	1200	10	0.75	7	100	0.2	Scenario2	1	490	0	21	0	0	77	0
5	0.001	0.2	20	1000	5	1200	10	0.75	7	100	0.5	Scenario2	1	420	12	0	0	0	28	0
4	0.001	0.2	20	1000	5	1200	10	0.75	7	100	0.2	Scenario2	1	457	0	30	0	0	68	0
1	0.001	0.2	10	1000	5	1200	10	0.75	7	100	0.2	Scenario2	1	491	0	21	0	0	77	0
5	0.001	0.2	20	1000	5	1200	10	0.75	7	100	0.5	Scenario2	1	421	12	0	0	0	28	0
4	0.001	0.2	20	1000	5	1200	10	0.75	7	100	0.2	Scenario2	1	458	0	29	0	0	69	0
1	0.001	0.2	10	1000	5	1200	10	0.75	7	100	0.2	Scenario2	1	492	0	20	0	0	78	0
3	0.001	0.2	10	1000	5	1200	10	0.75	7	100	0.8	Scenario2	1	320	33	3	0	0	21	0.06853934292765228
1	0.001	0.2	10	1000	5	1200	10	0.75	7	100	0.2	Scenario2	1	493	0	19	0	0	79	0
5	0.001	0.2	20	1000	5	1200	10	0.75	7	100	0.5	Scenario2	1	422	12	0	0	0	28	0
4	0.001	0.2	20	1000	5	1200	10	0.75	7	100	0.2	Scenario2	1	459	0	29	0	0	69	0
1	0.001	0.2	10	1000	5	1200	10	0.75	7	100	0.2	Scenario2	1	494	0	18	0	0	80	0
5	0.001	0.2	20	1000	5	1200	10	0.75	7	100	0.5	Scenario2	1	423	12	0	0	0	28	0
1	0.001	0.2	10	1000	5	1200	10	0.75	7	100	0.2	Scenario2	1	495	0	18	0	0	80	0
4	0.001	0.2	20	1000	5	1200	10	0.75	7	100	0.2	Scenario2	1	460	0	29	0	0	69	0
1	0.001	0.2	10	1000	5	1200	10	0.75	7	100	0.2	Scenario2	1	496	0	18	0	0	81	0
3	0.001	0.2	10	1000	5	1200	10	0.75	7	100	0.8	Scenario2	1	321	34	2	0	0	21	0.048874730917862486
5	0.001	0.2	20	1000	5	1200	10	0.75	7	100	0.5	Scenario2	1	424	12	0	0	0	28	0
4	0.001	0.2	20	1000	5	1200	10	0.75	7	100	0.2	Scenario2	1	461	0	28	0	0	70	0
1	0.001	0.2	10	1000	5	1200	10	0.75	7	100	0.2	Scenario2	1	497	0	18	0	0	81	0
5	0.001	0.2	20	1000	5	1200	10	0.75	7	100	0.5	Scenario2	1	425	12	0	0	0	28	0
4	0.001	0.2	20	1000	5	1200	10	0.75	7	100	0.2	Scenario2	1	462	0	28	0	0	70	0
1	0.001	0.2	10	1000	5	1200	10	0.75	7	100	0.2	Scenario2	1	498	0	18	0	0	81	0
1	0.001	0.2	10	1000	5	1200	10	0.75	7	100	0.2	Scenario2	1	499	0	18	0	0	81	0
5	0.001	0.2	20	1000	5	1200	10	0.75	7	100	0.5	Scenario2	1	426	12	0	0	0	28	0
4	0.001	0.2	20	1000	5	1200	10	0.75	7	100	0.2	Scenario2	1	463	0	28	0	0	70	0
1	0.001	0.2	10	1000	5	1200	10	0.75	7	100	0.2	Scenario2	1	500	0	18	0	0	81	0
3	0.001	0.2	10	1000	5	1200	10	0.75	7	100	0.8	Scenario2	1	322	34	3	0	0	21	0.06706332177547684
5	0.001	0.2	20	1000	5	1200	10	0.75	7	100	0.5	Scenario2	1	427	12	0	0	0	28	0
4	0.001	0.2	20	1000	5	1200	10	0.75	7	100	0.2	Scenario2	1	464	0	28	0	0	70	0
1	0.001	0.2	10	1000	5	1200	10	0.75	7	100	0.2	Scenario2	1	501	0	19	0	0	81	0
1	0.001	0.2	10	1000	5	1200	10	0.75	7	100	0.2	Scenario2	1	502	0	18	0	0	82	0
5	0.001	0.2	20	1000	5	1200	10	0.75	7	100	0.5	Scenario2	1	428	12	0	0	0	28	0
4	0.001	0.2	20	1000	5	1200	10	0.75	7	100	0.2	Scenario2	1	465	0	28	0	0	70	0
1	0.001	0.2	10	1000	5	1200	10	0.75	7	100	0.2	Scenario2	1	503	0	18	0	0	82	0
3	0.001	0.2	10	1000	5	1200	10	0.75	7	100	0.8	Scenario2	1	323	34	3	0	0	21	0.06706332177547684
4	0.001	0.2	20	1000	5	1200	10	0.75	7	100	0.2	Scenario2	1	466	0	27	0	0	71	0
5	0.001	0.2	20	1000	5	1200	10	0.75	7	100	0.5	Scenario2	1	429	12	0	0	0	28	0
1	0.001	0.2	10	1000	5	1200	10	0.75	7	100	0.2	Scenario2	1	504	0	19	0	0	82	0
1	0.001	0.2	10	1000	5	1200	10	0.75	7	100	0.2	Scenario2	1	505	0	18	0	0	83	0
4	0.001	0.2	20	1000	5	1200	10	0.75	7	100	0.2	Scenario2	1	467	0	27	0	0	71	0
5	0.001	0.2	20	1000	5	1200	10	0.75	7	100	0.5	Scenario2	1	430	12	0	0	0	28	0
1	0.001	0.2	10	1000	5	1200	10	0.75	7	100	0.2	Scenario2	1	506	0	18	0	0	83	0
4	0.001	0.2	20	1000	5	1200	10	0.75	7	100	0.2	Scenario2	1	468	0	26	0	0	72	0
1	0.001	0.2	10	1000	5	1200	10	0.75	7	100	0.2	Scenario2	1	507	0	18	0	0	83	0
5	0.001	0.2	20	1000	5	1200	10	0.75	7	100	0.5	Scenario2	1	431	12	0	0	0	28	0
1	0.001	0.2	10	1000	5	1200	10	0.75	7	100	0.2	Scenario2	1	508	0	18	0	0	83	0
3	0.001	0.2	10	1000	5	1200	10	0.75	7	100	0.8	Scenario2	1	324	34	3	0	0	21	0.06706332177547684
4	0.001	0.2	20	1000	5	1200	10	0.75	7	100	0.2	Scenario2	1	469	0	26	0	0	72	0
1	0.001	0.2	10	1000	5	1200	10	0.75	7	100	0.2	Scenario2	1	509	0	18	0	0	83	0
5	0.001	0.2	20	1000	5	1200	10	0.75	7	100	0.5	Scenario2	1	432	12	0	0	0	28	0
4	0.001	0.2	20	1000	5	1200	10	0.75	7	100	0.2	Scenario2	1	470	0	25	0	0	73	0
1	0.001	0.2	10	1000	5	1200	10	0.75	7	100	0.2	Scenario2	1	510	0	18	0	0	83	0
5	0.001	0.2	20	1000	5	1200	10	0.75	7	100	0.5	Scenario2	1	433	12	0	0	0	28	0
1	0.001	0.2	10	1000	5	1200	10	0.75	7	100	0.2	Scenario2	1	511	0	18	0	0	83	0
4	0.001	0.2	20	1000	5	1200	10	0.75	7	100	0.2	Scenario2	1	471	0	24	0	0	74	0
1	0.001	0.2	10	1000	5	1200	10	0.75	7	100	0.2	Scenario2	1	512	0	18	0	0	83	0
3	0.001	0.2	10	1000	5	1200	10	0.75	7	100	0.8	Scenario2	1	325	35	3	0	0	21	0.06564634077652806
5	0.001	0.2	20	1000	5	1200	10	0.75	7	100	0.5	Scenario2	1	434	12	0	0	0	28	0
4	0.001	0.2	20	1000	5	1200	10	0.75	7	100	0.2	Scenario2	1	472	0	24	0	0	74	0
1	0.001	0.2	10	1000	5	1200	10	0.75	7	100	0.2	Scenario2	1	513	0	18	0	0	83	0
5	0.001	0.2	20	1000	5	1200	10	0.75	7	100	0.5	Scenario2	1	435	12	0	0	0	28	0
4	0.001	0.2	20	1000	5	1200	10	0.75	7	100	0.2	Scenario2	1	473	0	24	0	0	74	0
1	0.001	0.2	10	1000	5	1200	10	0.75	7	100	0.2	Scenario2	1	514	0	19	0	0	83	0
1	0.001	0.2	10	1000	5	1200	10	0.75	7	100	0.2	Scenario2	1	515	0	19	0	0	83	0
4	0.001	0.2	20	1000	5	1200	10	0.75	7	100	0.2	Scenario2	1	474	0	24	0	0	74	0
5	0.001	0.2	20	1000	5	1200	10	0.75	7	100	0.5	Scenario2	1	436	12	0	0	0	28	0
1	0.001	0.2	10	1000	5	1200	10	0.75	7	100	0.2	Scenario2	1	516	0	19	0	0	83	0
3	0.001	0.2	10	1000	5	1200	10	0.75	7	100	0.8	Scenario2	1	326	38	2	0	0	21	0.044579556577191204
4	0.001	0.2	20	1000	5	1200	10	0.75	7	100	0.2	Scenario2	1	475	0	23	0	0	75	0
5	0.001	0.2	20	1000	5	1200	10	0.75	7	100	0.5	Scenario2	1	437	13	0	0	0	28	0
1	0.001	0.2	10	1000	5	1200	10	0.75	7	100	0.2	Scenario2	1	517	0	21	0	0	83	0
4	0.001	0.2	20	1000	5	1200	10	0.75	7	100	0.2	Scenario2	1	476	0	22	0	0	76	0
1	0.001	0.2	10	1000	5	1200	10	0.75	7	100	0.2	Scenario2	1	518	0	21	0	0	83	0
5	0.001	0.2	20	1000	5	1200	10	0.75	7	100	0.5	Scenario2	1	438	13	0	0	0	28	0
4	0.001	0.2	20	1000	5	1200	10	0.75	7	100	0.2	Scenario2	1	477	0	22	0	0	76	0
1	0.001	0.2	10	1000	5	1200	10	0.75	7	100	0.2	Scenario2	1	519	0	21	0	0	83	0
4	0.001	0.2	20	1000	5	1200	10	0.75	7	100	0.2	Scenario2	1	478	0	22	0	0	76	0
5	0.001	0.2	20	1000	5	1200	10	0.75	7	100	0.5	Scenario2	1	439	13	0	0	0	28	0
1	0.001	0.2	10	1000	5	1200	10	0.75	7	100	0.2	Scenario2	1	520	0	21	0	0	84	0
3	0.001	0.2	10	1000	5	1200	10	0.75	7	100	0.8	Scenario2	1	327	39	1	0	0	22	0.023625675700726698
1	0.001	0.2	10	1000	5	1200	10	0.75	7	100	0.2	Scenario2	1	521	0	22	0	0	84	0
4	0.001	0.2	20	1000	5	1200	10	0.75	7	100	0.2	Scenario2	1	479	0	22	0	0	76	0
5	0.001	0.2	20	1000	5	1200	10	0.75	7	100	0.5	Scenario2	1	440	13	0	0	0	28	0
1	0.001	0.2	10	1000	5	1200	10	0.75	7	100	0.2	Scenario2	1	522	0	20	0	0	86	0
4	0.001	0.2	20	1000	5	1200	10	0.75	7	100	0.2	Scenario2	1	480	0	22	0	0	76	0
1	0.001	0.2	10	1000	5	1200	10	0.75	7	100	0.2	Scenario2	1	523	0	20	0	0	86	0
5	0.001	0.2	20	1000	5	1200	10	0.75	7	100	0.5	Scenario2	1	441	14	0	0	0	28	0
4	0.001	0.2	20	1000	5	1200	10	0.75	7	100	0.2	Scenario2	1	481	0	22	0	0	76	0
1	0.001	0.2	10	1000	5	1200	10	0.75	7	100	0.2	Scenario2	1	524	0	20	0	0	86	0
3	0.001	0.2	10	1000	5	1200	10	0.75	7	100	0.8	Scenario2	1	328	40	1	0	0	22	0.02308213123955899
5	0.001	0.2	20	1000	5	1200	10	0.75	7	100	0.5	Scenario2	1	442	14	0	0	0	28	0
4	0.001	0.2	20	1000	5	1200	10	0.75	7	100	0.2	Scenario2	1	482	0	22	0	0	76	0
1	0.001	0.2	10	1000	5	1200	10	0.75	7	100	0.2	Scenario2	1	525	0	20	0	0	86	0
1	0.001	0.2	10	1000	5	1200	10	0.75	7	100	0.2	Scenario2	1	526	0	19	0	0	87	0
4	0.001	0.2	20	1000	5	1200	10	0.75	7	100	0.2	Scenario2	1	483	0	22	0	0	76	0
5	0.001	0.2	20	1000	5	1200	10	0.75	7	100	0.5	Scenario2	1	443	14	0	0	0	28	0
1	0.001	0.2	10	1000	5	1200	10	0.75	7	100	0.2	Scenario2	1	527	0	19	0	0	87	0
4	0.001	0.2	20	1000	5	1200	10	0.75	7	100	0.2	Scenario2	1	484	0	22	0	0	76	0
1	0.001	0.2	10	1000	5	1200	10	0.75	7	100	0.2	Scenario2	1	528	0	19	0	0	87	0
5	0.001	0.2	20	1000	5	1200	10	0.75	7	100	0.5	Scenario2	1	444	14	0	0	0	28	0
3	0.001	0.2	10	1000	5	1200	10	0.75	7	100	0.8	Scenario2	1	329	40	1	0	0	23	0.02308213123955899
4	0.001	0.2	20	1000	5	1200	10	0.75	7	100	0.2	Scenario2	1	485	0	21	0	0	77	0
1	0.001	0.2	10	1000	5	1200	10	0.75	7	100	0.2	Scenario2	1	529	0	19	0	0	87	0
4	0.001	0.2	20	1000	5	1200	10	0.75	7	100	0.2	Scenario2	1	486	0	21	0	0	77	0
5	0.001	0.2	20	1000	5	1200	10	0.75	7	100	0.5	Scenario2	1	445	13	1	0	0	28	0.059668359581332375
1	0.001	0.2	10	1000	5	1200	10	0.75	7	100	0.2	Scenario2	1	530	0	18	0	0	88	0
1	0.001	0.2	10	1000	5	1200	10	0.75	7	100	0.2	Scenario2	1	531	0	18	0	0	88	0
4	0.001	0.2	20	1000	5	1200	10	0.75	7	100	0.2	Scenario2	1	487	0	21	0	0	77	0
5	0.001	0.2	20	1000	5	1200	10	0.75	7	100	0.5	Scenario2	1	446	13	1	0	0	28	0.059668359581332375
1	0.001	0.2	10	1000	5	1200	10	0.75	7	100	0.2	Scenario2	1	532	0	17	0	0	89	0
4	0.001	0.2	20	1000	5	1200	10	0.75	7	100	0.2	Scenario2	1	488	0	21	0	0	77	0
3	0.001	0.2	10	1000	5	1200	10	0.75	7	100	0.8	Scenario2	1	330	41	1	0	0	23	0.022562950458744305
1	0.001	0.2	10	1000	5	1200	10	0.75	7	100	0.2	Scenario2	1	533	0	17	0	0	89	0
5	0.001	0.2	20	1000	5	1200	10	0.75	7	100	0.5	Scenario2	1	447	13	1	0	0	28	0.059668359581332375
4	0.001	0.2	20	1000	5	1200	10	0.75	7	100	0.2	Scenario2	1	489	0	21	0	0	77	0
1	0.001	0.2	10	1000	5	1200	10	0.75	7	100	0.2	Scenario2	1	534	0	17	0	0	89	0
4	0.001	0.2	20	1000	5	1200	10	0.75	7	100	0.2	Scenario2	1	490	0	21	0	0	77	0
5	0.001	0.2	20	1000	5	1200	10	0.75	7	100	0.5	Scenario2	1	448	13	1	0	0	28	0.059668359581332375
1	0.001	0.2	10	1000	5	1200	10	0.75	7	100	0.2	Scenario2	1	535	0	17	0	0	89	0
1	0.001	0.2	10	1000	5	1200	10	0.75	7	100	0.2	Scenario2	1	536	0	18	0	0	89	0
4	0.001	0.2	20	1000	5	1200	10	0.75	7	100	0.2	Scenario2	1	491	0	21	0	0	77	0
5	0.001	0.2	20	1000	5	1200	10	0.75	7	100	0.5	Scenario2	1	449	13	1	0	0	28	0.059668359581332375
1	0.001	0.2	10	1000	5	1200	10	0.75	7	100	0.2	Scenario2	1	537	0	18	0	0	89	0
4	0.001	0.2	20	1000	5	1200	10	0.75	7	100	0.2	Scenario2	1	492	0	20	0	0	78	0
3	0.001	0.2	10	1000	5	1200	10	0.75	7	100	0.8	Scenario2	1	331	41	1	0	0	23	0.022562950458744305
1	0.001	0.2	10	1000	5	1200	10	0.75	7	100	0.2	Scenario2	1	538	0	18	0	0	89	0
5	0.001	0.2	20	1000	5	1200	10	0.75	7	100	0.5	Scenario2	1	450	13	1	0	0	28	0.059668359581332375
4	0.001	0.2	20	1000	5	1200	10	0.75	7	100	0.2	Scenario2	1	493	0	19	0	0	79	0
1	0.001	0.2	10	1000	5	1200	10	0.75	7	100	0.2	Scenario2	1	539	0	18	0	0	89	0
4	0.001	0.2	20	1000	5	1200	10	0.75	7	100	0.2	Scenario2	1	494	0	18	0	0	80	0
1	0.001	0.2	10	1000	5	1200	10	0.75	7	100	0.2	Scenario2	1	540	0	18	0	0	89	0
5	0.001	0.2	20	1000	5	1200	10	0.75	7	100	0.5	Scenario2	1	451	13	1	0	0	28	0.059668359581332375
4	0.001	0.2	20	1000	5	1200	10	0.75	7	100	0.2	Scenario2	1	495	0	18	0	0	80	0
1	0.001	0.2	10	1000	5	1200	10	0.75	7	100	0.2	Scenario2	1	541	0	18	0	0	89	0
4	0.001	0.2	20	1000	5	1200	10	0.75	7	100	0.2	Scenario2	1	496	0	18	0	0	81	0
5	0.001	0.2	20	1000	5	1200	10	0.75	7	100	0.5	Scenario2	1	452	13	1	0	0	28	0.059668359581332375
3	0.001	0.2	10	1000	5	1200	10	0.75	7	100	0.8	Scenario2	1	332	41	1	0	0	23	0.022562950458744305
1	0.001	0.2	10	1000	5	1200	10	0.75	7	100	0.2	Scenario2	1	542	0	18	0	0	89	0
4	0.001	0.2	20	1000	5	1200	10	0.75	7	100	0.2	Scenario2	1	497	0	18	0	0	81	0
1	0.001	0.2	10	1000	5	1200	10	0.75	7	100	0.2	Scenario2	1	543	0	18	0	0	89	0
5	0.001	0.2	20	1000	5	1200	10	0.75	7	100	0.5	Scenario2	1	453	13	1	0	0	28	0.059668359581332375
4	0.001	0.2	20	1000	5	1200	10	0.75	7	100	0.2	Scenario2	1	498	0	18	0	0	81	0
1	0.001	0.2	10	1000	5	1200	10	0.75	7	100	0.2	Scenario2	1	544	0	18	0	0	89	0
1	0.001	0.2	10	1000	5	1200	10	0.75	7	100	0.2	Scenario2	1	545	0	18	0	0	89	0
4	0.001	0.2	20	1000	5	1200	10	0.75	7	100	0.2	Scenario2	1	499	0	18	0	0	81	0
5	0.001	0.2	20	1000	5	1200	10	0.75	7	100	0.5	Scenario2	1	454	13	1	0	0	28	0.059668359581332375
1	0.001	0.2	10	1000	5	1200	10	0.75	7	100	0.2	Scenario2	1	546	0	17	0	0	90	0
4	0.001	0.2	20	1000	5	1200	10	0.75	7	100	0.2	Scenario2	1	500	0	18	0	0	81	0
3	0.001	0.2	10	1000	5	1200	10	0.75	7	100	0.8	Scenario2	1	333	41	1	0	0	23	0.022562950458744305
5	0.001	0.2	20	1000	5	1200	10	0.75	7	100	0.5	Scenario2	1	455	13	1	0	0	28	0.059668359581332375
1	0.001	0.2	10	1000	5	1200	10	0.75	7	100	0.2	Scenario2	1	547	0	17	0	0	90	0
4	0.001	0.2	20	1000	5	1200	10	0.75	7	100	0.2	Scenario2	1	501	0	19	0	0	81	0
1	0.001	0.2	10	1000	5	1200	10	0.75	7	100	0.2	Scenario2	1	548	0	17	0	0	90	0
5	0.001	0.2	20	1000	5	1200	10	0.75	7	100	0.5	Scenario2	1	456	14	1	0	0	28	0.056462650812659644
4	0.001	0.2	20	1000	5	1200	10	0.75	7	100	0.2	Scenario2	1	502	0	18	0	0	82	0
1	0.001	0.2	10	1000	5	1200	10	0.75	7	100	0.2	Scenario2	1	549	0	17	0	0	90	0
4	0.001	0.2	20	1000	5	1200	10	0.75	7	100	0.2	Scenario2	1	503	0	18	0	0	82	0
[truncated: 20,062 more rows]
