# Supplementary material for: The Impact of Cooperation Under Climate Constraints: An Agent-Based Model for Exploring Paleolithic Behavioral Adaptations in the Inner Asian Mountain Corridor
Source: J Archaeol Method Theory. 2025 Sep 20;33(1):8. doi: 10.1007/s10816-025-09739-z (PMC12450231; doi:10.1007/s10816-025-09739-z)
Supplement: Supplementary file 3 — (ZIP 18.1 MB) [file 10816_2025_9739_MOESM3_ESM.zip › simulations/simulations/TienShan/Scenario_2_TienShan/PaleoCOOP_model Scenario2_alpha_TienShan-table.csv]

[run number]	alpha	cost-cooperation	population	prob-cooperation	scenario	months	cooperators	defectors	death-hypothermia	death-old	death-starvation	get-deltap-tienshan
1	0.2	10	10	0.2	Scenario2	0	2	8	0	0	0	-0.010686601
1	0.2	10	10	0.2	Scenario2	1	2	8	0	0	0	-0.010686601
1	0.2	10	10	0.2	Scenario2	2	2	8	0	0	0	-0.010686601
1	0.2	10	10	0.2	Scenario2	3	3	10	0	0	0	1.53E-04
1	0.2	10	10	0.2	Scenario2	4	3	10	0	0	0	1.53E-04
1	0.2	10	10	0.2	Scenario2	5	3	10	0	0	0	1.53E-04
1	0.2	10	10	0.2	Scenario2	6	3	12	0	0	0	-0.004390874
1	0.2	10	10	0.2	Scenario2	7	3	13	0	0	0	-0.005910258
1	0.2	10	10	0.2	Scenario2	8	3	14	0	0	0	-0.007083886
1	0.2	10	10	0.2	Scenario2	9	3	15	0	0	0	-0.0079908
1	0.2	10	10	0.2	Scenario2	10	3	16	0	0	0	-0.008690085
1	0.2	10	10	0.2	Scenario2	11	3	17	0	0	0	-0.009226421
1	0.2	10	10	0.2	Scenario2	12	3	19	0	0	0	-0.009939057
1	0.2	10	10	0.2	Scenario2	13	3	19	0	0	0	-0.009939057
1	0.2	10	10	0.2	Scenario2	14	3	19	0	0	0	-0.009939057
1	0.2	10	10	0.2	Scenario2	15	2	20	0	0	0	-0.011691588
1	0.2	10	10	0.2	Scenario2	16	3	20	0	0	0	-0.010162244
1	0.2	10	10	0.2	Scenario2	17	3	22	0	0	0	-0.010423984
1	0.2	10	10	0.2	Scenario2	18	3	23	0	0	0	-0.010485443
1	0.2	10	10	0.2	Scenario2	19	1	16	0	0	10	-0.010993187
1	0.2	10	10	0.2	Scenario2	20	1	13	0	0	13	-0.01318541
1	0.2	10	10	0.2	Scenario2	21	1	13	0	0	13	-0.01318541
1	0.2	10	10	0.2	Scenario2	22	1	11	0	0	15	-0.015217562
1	0.2	10	10	0.2	Scenario2	23	1	11	0	0	15	-0.015217562
1	0.2	10	10	0.2	Scenario2	24	1	10	0	0	16	-0.016494393
1	0.2	10	10	0.2	Scenario2	25	1	9	0	0	17	-0.018012615
1	0.2	10	10	0.2	Scenario2	26	1	9	0	0	17	-0.018012615
1	0.2	10	10	0.2	Scenario2	27	1	8	0	0	18	-0.019851679
1	0.2	10	10	0.2	Scenario2	28	1	8	0	0	18	-0.019851679
1	0.2	10	10	0.2	Scenario2	29	1	7	0	0	19	-0.022133059
1	0.2	10	10	0.2	Scenario2	30	1	7	0	0	19	-0.022133059
1	0.2	10	10	0.2	Scenario2	31	1	6	0	0	20	-0.025055117
1	0.2	10	10	0.2	Scenario2	32	1	6	0	0	20	-0.025055117
1	0.2	10	10	0.2	Scenario2	33	1	6	0	0	20	-0.025055117
1	0.2	10	10	0.2	Scenario2	34	1	4	0	0	22	-0.034617424
1	0.2	10	10	0.2	Scenario2	35	1	4	0	0	22	-0.034617424
1	0.2	10	10	0.2	Scenario2	36	1	4	0	0	22	-0.034617424
1	0.2	10	10	0.2	Scenario2	37	1	4	0	0	22	-0.034617424
1	0.2	10	10	0.2	Scenario2	38	1	4	0	0	22	-0.034617424
1	0.2	10	10	0.2	Scenario2	39	1	4	0	0	22	-0.034617424
1	0.2	10	10	0.2	Scenario2	40	1	4	0	0	22	-0.034617424
1	0.2	10	10	0.2	Scenario2	41	1	4	0	0	22	-0.034617424
1	0.2	10	10	0.2	Scenario2	42	1	4	0	0	22	-0.034617424
1	0.2	10	10	0.2	Scenario2	43	1	4	0	0	22	-0.034617424
1	0.2	10	10	0.2	Scenario2	44	1	4	0	0	22	-0.034617424
1	0.2	10	10	0.2	Scenario2	45	1	4	0	0	22	-0.034617424
1	0.2	10	10	0.2	Scenario2	46	1	4	0	0	22	-0.034617424
1	0.2	10	10	0.2	Scenario2	47	1	4	0	0	22	-0.034617424
1	0.2	10	10	0.2	Scenario2	48	1	4	0	0	22	-0.034617424
1	0.2	10	10	0.2	Scenario2	49	1	4	0	0	22	-0.034617424
1	0.2	10	10	0.2	Scenario2	50	1	4	0	0	22	-0.034617424
1	0.2	10	10	0.2	Scenario2	51	1	4	0	0	22	-0.034617424
1	0.2	10	10	0.2	Scenario2	52	1	4	0	0	22	-0.034617424
1	0.2	10	10	0.2	Scenario2	53	1	4	0	0	22	-0.034617424
1	0.2	10	10	0.2	Scenario2	54	1	4	0	0	22	-0.034617424
1	0.2	10	10	0.2	Scenario2	55	1	4	0	0	22	-0.034617424
1	0.2	10	10	0.2	Scenario2	56	1	4	0	0	22	-0.034617424
1	0.2	10	10	0.2	Scenario2	57	1	4	0	0	22	-0.034617424
1	0.2	10	10	0.2	Scenario2	58	1	4	0	0	22	-0.034617424
1	0.2	10	10	0.2	Scenario2	59	1	4	0	0	22	-0.034617424
1	0.2	10	10	0.2	Scenario2	60	1	4	0	0	22	-0.034617424
1	0.2	10	10	0.2	Scenario2	61	1	4	0	0	22	-0.034617424
1	0.2	10	10	0.2	Scenario2	62	1	4	0	0	22	-0.034617424
1	0.2	10	10	0.2	Scenario2	63	1	4	0	0	22	-0.034617424
1	0.2	10	10	0.2	Scenario2	64	1	4	0	0	22	-0.034617424
1	0.2	10	10	0.2	Scenario2	65	1	4	0	0	22	-0.034617424
1	0.2	10	10	0.2	Scenario2	66	1	4	0	0	22	-0.034617424
1	0.2	10	10	0.2	Scenario2	67	1	4	0	0	22	-0.034617424
1	0.2	10	10	0.2	Scenario2	68	1	4	0	0	22	-0.034617424
1	0.2	10	10	0.2	Scenario2	69	1	4	0	0	22	-0.034617424
1	0.2	10	10	0.2	Scenario2	70	1	4	0	0	22	-0.034617424
1	0.2	10	10	0.2	Scenario2	71	1	4	0	0	22	-0.034617424
1	0.2	10	10	0.2	Scenario2	72	1	4	0	0	22	-0.034617424
1	0.2	10	10	0.2	Scenario2	73	1	4	0	0	22	-0.034617424
1	0.2	10	10	0.2	Scenario2	74	1	4	0	0	22	-0.034617424
1	0.2	10	10	0.2	Scenario2	75	1	4	0	0	22	-0.034617424
1	0.2	10	10	0.2	Scenario2	76	1	4	0	0	22	-0.034617424
1	0.2	10	10	0.2	Scenario2	77	1	4	0	0	22	-0.034617424
1	0.2	10	10	0.2	Scenario2	78	1	4	0	0	22	-0.034617424
1	0.2	10	10	0.2	Scenario2	79	1	4	0	0	22	-0.034617424
1	0.2	10	10	0.2	Scenario2	80	1	4	0	0	22	-0.034617424
1	0.2	10	10	0.2	Scenario2	81	1	4	0	0	22	-0.034617424
1	0.2	10	10	0.2	Scenario2	82	1	4	0	0	22	-0.034617424
1	0.2	10	10	0.2	Scenario2	83	0	4	0	0	23	0
1	0.2	10	10	0.2	Scenario2	84	0	4	0	0	23	0
1	0.2	10	10	0.2	Scenario2	85	0	4	0	0	23	0
1	0.2	10	10	0.2	Scenario2	86	0	4	0	0	23	0
1	0.2	10	10	0.2	Scenario2	87	0	4	0	0	23	0
1	0.2	10	10	0.2	Scenario2	88	0	4	0	0	23	0
1	0.2	10	10	0.2	Scenario2	89	0	3	0	0	24	0
1	0.2	10	10	0.2	Scenario2	90	0	3	0	0	24	0
1	0.2	10	10	0.2	Scenario2	91	0	3	0	0	24	0
1	0.2	10	10	0.2	Scenario2	92	0	3	0	0	24	0
1	0.2	10	10	0.2	Scenario2	93	0	3	0	0	24	0
1	0.2	10	10	0.2	Scenario2	94	0	3	0	0	24	0
1	0.2	10	10	0.2	Scenario2	95	0	2	0	0	25	0
1	0.2	10	10	0.2	Scenario2	96	0	2	0	0	25	0
1	0.2	10	10	0.2	Scenario2	97	0	2	0	0	25	0
1	0.2	10	10	0.2	Scenario2	98	0	2	0	0	25	0
1	0.2	10	10	0.2	Scenario2	99	0	2	0	0	25	0
1	0.2	10	10	0.2	Scenario2	100	0	2	0	0	25	0
1	0.2	10	10	0.2	Scenario2	101	0	2	0	0	25	0
1	0.2	10	10	0.2	Scenario2	102	0	2	0	0	25	0
1	0.2	10	10	0.2	Scenario2	103	0	2	0	0	25	0
1	0.2	10	10	0.2	Scenario2	104	0	2	0	0	25	0
1	0.2	10	10	0.2	Scenario2	105	0	2	0	0	25	0
1	0.2	10	10	0.2	Scenario2	106	0	2	0	0	25	0
1	0.2	10	10	0.2	Scenario2	107	0	2	0	0	25	0
1	0.2	10	10	0.2	Scenario2	108	0	2	0	0	25	0
1	0.2	10	10	0.2	Scenario2	109	0	2	0	0	25	0
1	0.2	10	10	0.2	Scenario2	110	0	2	0	0	25	0
1	0.2	10	10	0.2	Scenario2	111	0	2	0	0	25	0
1	0.2	10	10	0.2	Scenario2	112	0	2	0	0	25	0
1	0.2	10	10	0.2	Scenario2	113	0	2	0	0	25	0
1	0.2	10	10	0.2	Scenario2	114	0	2	0	0	25	0
1	0.2	10	10	0.2	Scenario2	115	0	2	0	0	25	0
1	0.2	10	10	0.2	Scenario2	116	0	2	0	0	25	0
1	0.2	10	10	0.2	Scenario2	117	0	2	0	0	25	0
1	0.2	10	10	0.2	Scenario2	118	0	2	0	0	25	0
1	0.2	10	10	0.2	Scenario2	119	0	2	0	0	25	0
1	0.2	10	10	0.2	Scenario2	120	0	2	0	0	25	0
1	0.2	10	10	0.2	Scenario2	121	0	2	0	0	25	0
1	0.2	10	10	0.2	Scenario2	122	0	2	0	0	25	0
1	0.2	10	10	0.2	Scenario2	123	0	2	0	0	25	0
1	0.2	10	10	0.2	Scenario2	124	0	2	0	0	25	0
1	0.2	10	10	0.2	Scenario2	125	0	2	0	0	25	0
1	0.2	10	10	0.2	Scenario2	126	0	2	0	0	25	0
1	0.2	10	10	0.2	Scenario2	127	0	2	0	0	25	0
1	0.2	10	10	0.2	Scenario2	128	0	2	0	0	25	0
1	0.2	10	10	0.2	Scenario2	129	0	2	0	0	25	0
1	0.2	10	10	0.2	Scenario2	130	0	2	0	0	25	0
1	0.2	10	10	0.2	Scenario2	131	0	2	0	0	25	0
1	0.2	10	10	0.2	Scenario2	132	0	2	0	0	25	0
1	0.2	10	10	0.2	Scenario2	133	0	2	0	0	25	0
1	0.2	10	10	0.2	Scenario2	134	0	2	0	0	25	0
1	0.2	10	10	0.2	Scenario2	135	0	2	0	0	25	0
1	0.2	10	10	0.2	Scenario2	136	0	2	0	0	25	0
1	0.2	10	10	0.2	Scenario2	137	0	2	0	0	25	0
1	0.2	10	10	0.2	Scenario2	138	0	2	0	0	25	0
1	0.2	10	10	0.2	Scenario2	139	0	2	0	0	25	0
1	0.2	10	10	0.2	Scenario2	140	0	2	0	0	25	0
1	0.2	10	10	0.2	Scenario2	141	0	2	0	0	25	0
1	0.2	10	10	0.2	Scenario2	142	0	2	0	0	25	0
1	0.2	10	10	0.2	Scenario2	143	0	2	0	0	25	0
1	0.2	10	10	0.2	Scenario2	144	0	2	0	0	25	0
1	0.2	10	10	0.2	Scenario2	145	0	2	0	0	25	0
1	0.2	10	10	0.2	Scenario2	146	0	2	0	0	25	0
1	0.2	10	10	0.2	Scenario2	147	0	2	0	0	25	0
1	0.2	10	10	0.2	Scenario2	148	0	2	0	0	25	0
1	0.2	10	10	0.2	Scenario2	149	0	2	0	0	25	0
1	0.2	10	10	0.2	Scenario2	150	0	2	0	0	25	0
1	0.2	10	10	0.2	Scenario2	151	0	2	0	0	25	0
1	0.2	10	10	0.2	Scenario2	152	0	2	0	0	25	0
1	0.2	10	10	0.2	Scenario2	153	0	2	0	0	25	0
1	0.2	10	10	0.2	Scenario2	154	0	2	0	0	25	0
1	0.2	10	10	0.2	Scenario2	155	0	2	0	0	25	0
1	0.2	10	10	0.2	Scenario2	156	0	2	0	0	25	0
1	0.2	10	10	0.2	Scenario2	157	0	2	0	0	25	0
1	0.2	10	10	0.2	Scenario2	158	0	2	0	0	25	0
1	0.2	10	10	0.2	Scenario2	159	0	2	0	0	25	0
1	0.2	10	10	0.2	Scenario2	160	0	2	0	0	25	0
1	0.2	10	10	0.2	Scenario2	161	0	2	0	0	25	0
1	0.2	10	10	0.2	Scenario2	162	0	2	0	0	25	0
1	0.2	10	10	0.2	Scenario2	163	0	2	0	0	25	0
1	0.2	10	10	0.2	Scenario2	164	0	3	0	0	25	0
1	0.2	10	10	0.2	Scenario2	165	0	3	0	0	25	0
1	0.2	10	10	0.2	Scenario2	166	0	3	0	0	25	0
1	0.2	10	10	0.2	Scenario2	167	0	2	0	0	26	0
1	0.2	10	10	0.2	Scenario2	168	0	2	0	0	26	0
1	0.2	10	10	0.2	Scenario2	169	0	2	0	0	26	0
1	0.2	10	10	0.2	Scenario2	170	0	2	0	0	26	0
1	0.2	10	10	0.2	Scenario2	171	0	3	0	0	26	0
1	0.2	10	10	0.2	Scenario2	172	0	3	0	0	26	0
1	0.2	10	10	0.2	Scenario2	173	0	3	0	0	26	0
1	0.2	10	10	0.2	Scenario2	174	0	3	0	0	26	0
1	0.2	10	10	0.2	Scenario2	175	0	3	0	0	26	0
1	0.2	10	10	0.2	Scenario2	176	0	3	0	0	26	0
1	0.2	10	10	0.2	Scenario2	177	0	3	0	0	26	0
1	0.2	10	10	0.2	Scenario2	178	0	3	0	0	26	0
1	0.2	10	10	0.2	Scenario2	179	0	3	0	0	26	0
1	0.2	10	10	0.2	Scenario2	180	0	3	0	0	26	0
1	0.2	10	10	0.2	Scenario2	181	0	3	0	0	26	0
1	0.2	10	10	0.2	Scenario2	182	0	4	0	0	26	0
1	0.2	10	10	0.2	Scenario2	183	0	4	0	0	26	0
1	0.2	10	10	0.2	Scenario2	184	0	4	0	0	26	0
1	0.2	10	10	0.2	Scenario2	185	0	4	0	0	26	0
1	0.2	10	10	0.2	Scenario2	186	0	4	0	0	26	0
1	0.2	10	10	0.2	Scenario2	187	0	5	0	0	26	0
1	0.2	10	10	0.2	Scenario2	188	0	5	0	0	26	0
1	0.2	10	10	0.2	Scenario2	189	0	5	0	0	26	0
1	0.2	10	10	0.2	Scenario2	190	0	5	0	0	26	0
1	0.2	10	10	0.2	Scenario2	191	0	5	0	0	26	0
1	0.2	10	10	0.2	Scenario2	192	0	5	0	0	26	0
1	0.2	10	10	0.2	Scenario2	193	0	5	0	0	26	0
1	0.2	10	10	0.2	Scenario2	194	0	6	0	0	26	0
1	0.2	10	10	0.2	Scenario2	195	0	6	0	0	26	0
1	0.2	10	10	0.2	Scenario2	196	0	6	0	0	26	0
1	0.2	10	10	0.2	Scenario2	197	0	7	0	0	26	0
1	0.2	10	10	0.2	Scenario2	198	0	7	0	0	26	0
1	0.2	10	10	0.2	Scenario2	199	0	7	0	0	26	0
1	0.2	10	10	0.2	Scenario2	200	0	7	0	0	26	0
1	0.2	10	10	0.2	Scenario2	201	0	7	0	0	26	0
1	0.2	10	10	0.2	Scenario2	202	0	7	0	0	26	0
1	0.2	10	10	0.2	Scenario2	203	0	7	0	0	26	0
1	0.2	10	10	0.2	Scenario2	204	0	7	0	0	26	0
1	0.2	10	10	0.2	Scenario2	205	0	7	0	0	26	0
1	0.2	10	10	0.2	Scenario2	206	0	7	0	0	26	0
1	0.2	10	10	0.2	Scenario2	207	0	7	0	0	26	0
1	0.2	10	10	0.2	Scenario2	208	0	8	0	0	26	0
1	0.2	10	10	0.2	Scenario2	209	0	8	0	0	26	0
1	0.2	10	10	0.2	Scenario2	210	0	8	0	0	26	0
1	0.2	10	10	0.2	Scenario2	211	0	8	0	0	26	0
1	0.2	10	10	0.2	Scenario2	212	0	8	0	0	26	0
1	0.2	10	10	0.2	Scenario2	213	0	8	0	0	26	0
1	0.2	10	10	0.2	Scenario2	214	0	8	0	0	26	0
1	0.2	10	10	0.2	Scenario2	215	0	8	0	0	26	0
1	0.2	10	10	0.2	Scenario2	216	0	8	0	0	26	0
1	0.2	10	10	0.2	Scenario2	217	0	9	0	0	26	0
1	0.2	10	10	0.2	Scenario2	218	0	10	0	0	26	0
1	0.2	10	10	0.2	Scenario2	219	0	10	0	0	26	0
1	0.2	10	10	0.2	Scenario2	220	0	10	0	0	26	0
1	0.2	10	10	0.2	Scenario2	221	0	10	0	0	26	0
1	0.2	10	10	0.2	Scenario2	222	0	10	0	0	26	0
1	0.2	10	10	0.2	Scenario2	223	0	10	0	0	26	0
1	0.2	10	10	0.2	Scenario2	224	0	10	0	0	26	0
1	0.2	10	10	0.2	Scenario2	225	0	10	0	0	26	0
1	0.2	10	10	0.2	Scenario2	226	0	10	0	0	26	0
1	0.2	10	10	0.2	Scenario2	227	0	10	0	0	26	0
1	0.2	10	10	0.2	Scenario2	228	0	10	0	0	26	0
1	0.2	10	10	0.2	Scenario2	229	0	10	0	0	26	0
1	0.2	10	10	0.2	Scenario2	230	0	10	0	0	26	0
1	0.2	10	10	0.2	Scenario2	231	0	10	0	0	26	0
1	0.2	10	10	0.2	Scenario2	232	0	10	0	0	26	0
1	0.2	10	10	0.2	Scenario2	233	0	10	0	0	26	0
1	0.2	10	10	0.2	Scenario2	234	0	10	0	0	26	0
1	0.2	10	10	0.2	Scenario2	235	0	10	0	0	26	0
1	0.2	10	10	0.2	Scenario2	236	0	10	0	0	26	0
1	0.2	10	10	0.2	Scenario2	237	0	10	0	0	26	0
1	0.2	10	10	0.2	Scenario2	238	0	10	0	0	26	0
1	0.2	10	10	0.2	Scenario2	239	0	10	0	0	26	0
1	0.2	10	10	0.2	Scenario2	240	0	10	0	0	26	0
1	0.2	10	10	0.2	Scenario2	241	0	10	0	0	26	0
1	0.2	10	10	0.2	Scenario2	242	0	10	0	0	26	0
1	0.2	10	10	0.2	Scenario2	243	0	10	0	0	26	0
1	0.2	10	10	0.2	Scenario2	244	0	10	0	0	26	0
1	0.2	10	10	0.2	Scenario2	245	0	10	0	0	26	0
1	0.2	10	10	0.2	Scenario2	246	0	10	0	0	26	0
1	0.2	10	10	0.2	Scenario2	247	0	10	0	0	26	0
1	0.2	10	10	0.2	Scenario2	248	0	10	0	0	26	0
1	0.2	10	10	0.2	Scenario2	249	0	10	0	0	26	0
1	0.2	10	10	0.2	Scenario2	250	0	10	0	0	26	0
1	0.2	10	10	0.2	Scenario2	251	0	10	0	0	26	0
1	0.2	10	10	0.2	Scenario2	252	0	11	0	0	26	0
1	0.2	10	10	0.2	Scenario2	253	0	11	0	0	26	0
1	0.2	10	10	0.2	Scenario2	254	0	11	0	0	26	0
1	0.2	10	10	0.2	Scenario2	255	0	11	0	0	26	0
1	0.2	10	10	0.2	Scenario2	256	0	11	0	0	26	0
1	0.2	10	10	0.2	Scenario2	257	0	11	0	0	26	0
1	0.2	10	10	0.2	Scenario2	258	0	10	0	0	27	0
1	0.2	10	10	0.2	Scenario2	259	0	10	0	0	27	0
1	0.2	10	10	0.2	Scenario2	260	0	9	0	0	28	0
1	0.2	10	10	0.2	Scenario2	261	0	9	0	0	28	0
1	0.2	10	10	0.2	Scenario2	262	0	9	0	0	28	0
1	0.2	10	10	0.2	Scenario2	263	0	9	0	0	28	0
1	0.2	10	10	0.2	Scenario2	264	0	9	0	0	28	0
1	0.2	10	10	0.2	Scenario2	265	0	9	0	0	28	0
1	0.2	10	10	0.2	Scenario2	266	0	9	0	0	28	0
1	0.2	10	10	0.2	Scenario2	267	0	9	0	0	28	0
1	0.2	10	10	0.2	Scenario2	268	0	9	0	0	28	0
1	0.2	10	10	0.2	Scenario2	269	0	9	0	0	28	0
1	0.2	10	10	0.2	Scenario2	270	0	9	0	0	28	0
1	0.2	10	10	0.2	Scenario2	271	0	9	0	0	28	0
1	0.2	10	10	0.2	Scenario2	272	0	9	0	0	28	0
1	0.2	10	10	0.2	Scenario2	273	0	9	0	0	28	0
1	0.2	10	10	0.2	Scenario2	274	0	9	0	0	28	0
1	0.2	10	10	0.2	Scenario2	275	0	9	0	0	28	0
1	0.2	10	10	0.2	Scenario2	276	0	9	0	0	28	0
1	0.2	10	10	0.2	Scenario2	277	0	9	0	0	28	0
1	0.2	10	10	0.2	Scenario2	278	0	9	0	0	28	0
1	0.2	10	10	0.2	Scenario2	279	0	9	0	0	28	0
1	0.2	10	10	0.2	Scenario2	280	0	9	0	0	28	0
1	0.2	10	10	0.2	Scenario2	281	0	9	0	0	28	0
1	0.2	10	10	0.2	Scenario2	282	0	9	0	0	28	0
1	0.2	10	10	0.2	Scenario2	283	0	9	0	0	28	0
1	0.2	10	10	0.2	Scenario2	284	0	9	0	0	28	0
1	0.2	10	10	0.2	Scenario2	285	0	9	0	0	28	0
1	0.2	10	10	0.2	Scenario2	286	0	9	0	0	28	0
1	0.2	10	10	0.2	Scenario2	287	0	9	0	0	28	0
1	0.2	10	10	0.2	Scenario2	288	0	9	0	0	28	0
1	0.2	10	10	0.2	Scenario2	289	0	9	0	0	28	0
1	0.2	10	10	0.2	Scenario2	290	0	9	0	0	28	0
1	0.2	10	10	0.2	Scenario2	291	0	9	0	0	28	0
1	0.2	10	10	0.2	Scenario2	292	0	9	0	0	28	0
1	0.2	10	10	0.2	Scenario2	293	0	9	0	0	28	0
1	0.2	10	10	0.2	Scenario2	294	0	9	0	0	28	0
1	0.2	10	10	0.2	Scenario2	295	0	9	0	0	28	0
1	0.2	10	10	0.2	Scenario2	296	0	9	0	0	28	0
1	0.2	10	10	0.2	Scenario2	297	0	9	0	0	28	0
1	0.2	10	10	0.2	Scenario2	298	0	9	0	0	28	0
1	0.2	10	10	0.2	Scenario2	299	0	9	0	0	28	0
1	0.2	10	10	0.2	Scenario2	300	0	9	0	0	28	0
1	0.2	10	10	0.2	Scenario2	301	0	9	0	0	28	0
1	0.2	10	10	0.2	Scenario2	302	0	9	0	0	28	0
1	0.2	10	10	0.2	Scenario2	303	0	9	0	0	28	0
1	0.2	10	10	0.2	Scenario2	304	0	9	0	0	28	0
1	0.2	10	10	0.2	Scenario2	305	0	9	0	0	28	0
1	0.2	10	10	0.2	Scenario2	306	0	9	0	0	28	0
1	0.2	10	10	0.2	Scenario2	307	0	9	0	0	28	0
1	0.2	10	10	0.2	Scenario2	308	0	9	0	0	28	0
1	0.2	10	10	0.2	Scenario2	309	0	9	0	0	28	0
1	0.2	10	10	0.2	Scenario2	310	0	9	0	0	28	0
1	0.2	10	10	0.2	Scenario2	311	0	9	0	0	28	0
1	0.2	10	10	0.2	Scenario2	312	0	9	0	0	28	0
1	0.2	10	10	0.2	Scenario2	313	0	9	0	0	28	0
1	0.2	10	10	0.2	Scenario2	314	0	9	0	0	28	0
1	0.2	10	10	0.2	Scenario2	315	0	9	0	0	28	0
1	0.2	10	10	0.2	Scenario2	316	0	9	0	0	28	0
1	0.2	10	10	0.2	Scenario2	317	0	9	0	0	28	0
1	0.2	10	10	0.2	Scenario2	318	0	9	0	0	28	0
1	0.2	10	10	0.2	Scenario2	319	0	9	0	0	28	0
1	0.2	10	10	0.2	Scenario2	320	0	9	0	0	28	0
1	0.2	10	10	0.2	Scenario2	321	0	9	0	0	28	0
1	0.2	10	10	0.2	Scenario2	322	0	10	0	0	28	0
1	0.2	10	10	0.2	Scenario2	323	0	10	0	0	28	0
1	0.2	10	10	0.2	Scenario2	324	0	10	0	0	28	0
1	0.2	10	10	0.2	Scenario2	325	0	11	0	0	28	0
1	0.2	10	10	0.2	Scenario2	326	0	11	0	0	28	0
1	0.2	10	10	0.2	Scenario2	327	0	11	0	0	28	0
1	0.2	10	10	0.2	Scenario2	328	0	11	0	0	28	0
1	0.2	10	10	0.2	Scenario2	329	0	11	0	0	28	0
1	0.2	10	10	0.2	Scenario2	330	0	11	0	0	28	0
1	0.2	10	10	0.2	Scenario2	331	0	11	0	0	28	0
1	0.2	10	10	0.2	Scenario2	332	0	11	0	0	28	0
1	0.2	10	10	0.2	Scenario2	333	0	11	0	0	28	0
1	0.2	10	10	0.2	Scenario2	334	0	12	0	0	28	0
1	0.2	10	10	0.2	Scenario2	335	0	13	0	0	28	0
1	0.2	10	10	0.2	Scenario2	336	0	13	0	0	28	0
1	0.2	10	10	0.2	Scenario2	337	0	13	0	0	28	0
1	0.2	10	10	0.2	Scenario2	338	0	14	0	0	28	0
1	0.2	10	10	0.2	Scenario2	339	0	14	0	0	28	0
1	0.2	10	10	0.2	Scenario2	340	0	14	0	0	28	0
1	0.2	10	10	0.2	Scenario2	341	0	15	0	0	28	0
1	0.2	10	10	0.2	Scenario2	342	0	15	0	0	28	0
1	0.2	10	10	0.2	Scenario2	343	0	15	0	0	28	0
1	0.2	10	10	0.2	Scenario2	344	0	14	0	0	29	0
1	0.2	10	10	0.2	Scenario2	345	0	14	0	0	29	0
1	0.2	10	10	0.2	Scenario2	346	0	14	0	0	29	0
1	0.2	10	10	0.2	Scenario2	347	0	15	0	0	29	0
1	0.2	10	10	0.2	Scenario2	348	0	17	0	0	29	0
1	0.2	10	10	0.2	Scenario2	349	0	17	0	0	29	0
1	0.2	10	10	0.2	Scenario2	350	0	19	0	0	29	0
1	0.2	10	10	0.2	Scenario2	351	0	19	0	0	29	0
1	0.2	10	10	0.2	Scenario2	352	0	19	0	0	29	0
1	0.2	10	10	0.2	Scenario2	353	0	19	0	0	29	0
1	0.2	10	10	0.2	Scenario2	354	0	19	0	0	29	0
1	0.2	10	10	0.2	Scenario2	355	0	19	0	0	29	0
1	0.2	10	10	0.2	Scenario2	356	0	20	0	0	29	0
1	0.2	10	10	0.2	Scenario2	357	0	21	0	0	29	0
1	0.2	10	10	0.2	Scenario2	358	0	21	0	0	29	0
1	0.2	10	10	0.2	Scenario2	359	0	23	0	0	29	0
1	0.2	10	10	0.2	Scenario2	360	0	23	0	0	29	0
1	0.2	10	10	0.2	Scenario2	361	0	24	0	0	29	0
1	0.2	10	10	0.2	Scenario2	362	0	26	0	0	29	0
1	0.2	10	10	0.2	Scenario2	363	0	26	0	0	29	0
1	0.2	10	10	0.2	Scenario2	364	0	26	0	0	30	0
1	0.2	10	10	0.2	Scenario2	365	0	25	0	0	31	0
1	0.2	10	10	0.2	Scenario2	366	0	26	0	0	31	0
1	0.2	10	10	0.2	Scenario2	367	0	26	0	0	31	0
1	0.2	10	10	0.2	Scenario2	368	0	28	0	0	31	0
1	0.2	10	10	0.2	Scenario2	369	0	29	0	0	31	0
1	0.2	10	10	0.2	Scenario2	370	0	30	0	0	31	0
1	0.2	10	10	0.2	Scenario2	371	0	30	0	0	31	0
1	0.2	10	10	0.2	Scenario2	372	0	30	0	0	31	0
1	0.2	10	10	0.2	Scenario2	373	0	30	0	0	31	0
1	0.2	10	10	0.2	Scenario2	374	0	32	0	0	31	0
1	0.2	10	10	0.2	Scenario2	375	0	33	0	0	31	0
1	0.2	10	10	0.2	Scenario2	376	0	35	0	0	31	0
1	0.2	10	10	0.2	Scenario2	377	0	35	0	0	31	0
1	0.2	10	10	0.2	Scenario2	378	0	34	0	0	32	0
1	0.2	10	10	0.2	Scenario2	379	0	34	0	0	32	0
1	0.2	10	10	0.2	Scenario2	380	0	34	0	0	32	0
1	0.2	10	10	0.2	Scenario2	381	0	34	0	0	32	0
1	0.2	10	10	0.2	Scenario2	382	0	34	0	0	32	0
1	0.2	10	10	0.2	Scenario2	383	0	36	0	0	32	0
1	0.2	10	10	0.2	Scenario2	384	0	36	0	0	32	0
1	0.2	10	10	0.2	Scenario2	385	0	36	0	0	33	0
1	0.2	10	10	0.2	Scenario2	386	0	37	0	0	33	0
1	0.2	10	10	0.2	Scenario2	387	0	37	0	0	33	0
1	0.2	10	10	0.2	Scenario2	388	0	37	0	0	33	0
1	0.2	10	10	0.2	Scenario2	389	0	36	0	0	34	0
1	0.2	10	10	0.2	Scenario2	390	0	38	0	0	34	0
1	0.2	10	10	0.2	Scenario2	391	0	38	0	0	34	0
1	0.2	10	10	0.2	Scenario2	392	0	39	0	0	34	0
1	0.2	10	10	0.2	Scenario2	393	0	40	0	0	34	0
1	0.2	10	10	0.2	Scenario2	394	0	39	0	0	35	0
1	0.2	10	10	0.2	Scenario2	395	0	40	0	0	35	0
1	0.2	10	10	0.2	Scenario2	396	0	40	0	0	35	0
1	0.2	10	10	0.2	Scenario2	397	0	42	0	0	35	0
1	0.2	10	10	0.2	Scenario2	398	0	42	0	0	35	0
1	0.2	10	10	0.2	Scenario2	399	0	42	0	0	35	0
1	0.2	10	10	0.2	Scenario2	400	0	43	0	0	35	0
1	0.2	10	10	0.2	Scenario2	401	0	44	0	0	35	0
1	0.2	10	10	0.2	Scenario2	402	0	44	0	0	35	0
1	0.2	10	10	0.2	Scenario2	403	0	45	0	0	35	0
1	0.2	10	10	0.2	Scenario2	404	0	43	0	0	37	0
1	0.2	10	10	0.2	Scenario2	405	0	44	0	0	37	0
1	0.2	10	10	0.2	Scenario2	406	0	45	0	0	37	0
1	0.2	10	10	0.2	Scenario2	407	0	45	0	0	37	0
1	0.2	10	10	0.2	Scenario2	408	0	45	0	0	37	0
1	0.2	10	10	0.2	Scenario2	409	0	43	0	0	39	0
1	0.2	10	10	0.2	Scenario2	410	0	42	0	0	40	0
1	0.2	10	10	0.2	Scenario2	411	0	40	0	0	42	0
1	0.2	10	10	0.2	Scenario2	412	0	41	0	0	42	0
1	0.2	10	10	0.2	Scenario2	413	0	41	0	0	42	0
1	0.2	10	10	0.2	Scenario2	414	0	40	0	0	43	0
1	0.2	10	10	0.2	Scenario2	415	0	41	0	0	43	0
1	0.2	10	10	0.2	Scenario2	416	0	41	0	0	44	0
1	0.2	10	10	0.2	Scenario2	417	0	42	0	0	44	0
1	0.2	10	10	0.2	Scenario2	418	0	43	0	0	44	0
1	0.2	10	10	0.2	Scenario2	419	0	43	0	0	44	0
1	0.2	10	10	0.2	Scenario2	420	0	42	0	0	45	0
1	0.2	10	10	0.2	Scenario2	421	0	42	0	0	45	0
1	0.2	10	10	0.2	Scenario2	422	0	44	0	0	45	0
1	0.2	10	10	0.2	Scenario2	423	0	43	0	0	46	0
1	0.2	10	10	0.2	Scenario2	424	0	42	0	0	47	0
1	0.2	10	10	0.2	Scenario2	425	0	40	0	0	49	0
1	0.2	10	10	0.2	Scenario2	426	0	40	0	0	50	0
1	0.2	10	10	0.2	Scenario2	427	0	40	0	0	50	0
1	0.2	10	10	0.2	Scenario2	428	0	39	0	0	51	0
1	0.2	10	10	0.2	Scenario2	429	0	37	0	0	53	0
1	0.2	10	10	0.2	Scenario2	430	0	36	0	0	54	0
1	0.2	10	10	0.2	Scenario2	431	0	34	0	0	56	0
1	0.2	10	10	0.2	Scenario2	432	0	34	0	0	57	0
1	0.2	10	10	0.2	Scenario2	433	0	34	0	0	57	0
1	0.2	10	10	0.2	Scenario2	434	0	35	0	0	57	0
1	0.2	10	10	0.2	Scenario2	435	0	34	0	0	58	0
1	0.2	10	10	0.2	Scenario2	436	0	34	0	0	59	0
1	0.2	10	10	0.2	Scenario2	437	0	34	0	0	60	0
1	0.2	10	10	0.2	Scenario2	438	0	34	0	0	60	0
1	0.2	10	10	0.2	Scenario2	439	0	34	0	0	60	0
1	0.2	10	10	0.2	Scenario2	440	0	34	0	0	60	0
1	0.2	10	10	0.2	Scenario2	441	0	33	0	0	62	0
1	0.2	10	10	0.2	Scenario2	442	0	33	0	0	62	0
1	0.2	10	10	0.2	Scenario2	443	0	34	0	0	62	0
1	0.2	10	10	0.2	Scenario2	444	0	35	0	0	62	0
1	0.2	10	10	0.2	Scenario2	445	0	36	0	0	62	0
1	0.2	10	10	0.2	Scenario2	446	0	34	0	0	64	0
1	0.2	10	10	0.2	Scenario2	447	0	34	0	0	64	0
1	0.2	10	10	0.2	Scenario2	448	0	34	0	0	64	0
1	0.2	10	10	0.2	Scenario2	449	0	34	0	0	64	0
1	0.2	10	10	0.2	Scenario2	450	0	34	0	0	64	0
1	0.2	10	10	0.2	Scenario2	451	0	32	0	0	66	0
1	0.2	10	10	0.2	Scenario2	452	0	31	0	0	67	0
1	0.2	10	10	0.2	Scenario2	453	0	31	0	0	67	0
1	0.2	10	10	0.2	Scenario2	454	0	30	0	0	68	0
1	0.2	10	10	0.2	Scenario2	455	0	30	0	0	68	0
1	0.2	10	10	0.2	Scenario2	456	0	30	0	0	68	0
1	0.2	10	10	0.2	Scenario2	457	0	30	0	0	68	0
1	0.2	10	10	0.2	Scenario2	458	0	29	0	0	69	0
1	0.2	10	10	0.2	Scenario2	459	0	29	0	0	69	0
1	0.2	10	10	0.2	Scenario2	460	0	29	0	0	69	0
1	0.2	10	10	0.2	Scenario2	461	0	28	0	0	70	0
1	0.2	10	10	0.2	Scenario2	462	0	28	0	0	70	0
1	0.2	10	10	0.2	Scenario2	463	0	28	0	0	70	0
1	0.2	10	10	0.2	Scenario2	464	0	28	0	0	70	0
1	0.2	10	10	0.2	Scenario2	465	0	28	0	0	70	0
1	0.2	10	10	0.2	Scenario2	466	0	27	0	0	71	0
1	0.2	10	10	0.2	Scenario2	467	0	27	0	0	71	0
1	0.2	10	10	0.2	Scenario2	468	0	26	0	0	72	0
1	0.2	10	10	0.2	Scenario2	469	0	26	0	0	72	0
1	0.2	10	10	0.2	Scenario2	470	0	25	0	0	73	0
1	0.2	10	10	0.2	Scenario2	471	0	24	0	0	74	0
1	0.2	10	10	0.2	Scenario2	472	0	24	0	0	74	0
1	0.2	10	10	0.2	Scenario2	473	0	24	0	0	74	0
1	0.2	10	10	0.2	Scenario2	474	0	24	0	0	74	0
1	0.2	10	10	0.2	Scenario2	475	0	23	0	0	75	0
1	0.2	10	10	0.2	Scenario2	476	0	22	0	0	76	0
1	0.2	10	10	0.2	Scenario2	477	0	22	0	0	76	0
1	0.2	10	10	0.2	Scenario2	478	0	22	0	0	76	0
1	0.2	10	10	0.2	Scenario2	479	0	22	0	0	76	0
1	0.2	10	10	0.2	Scenario2	480	0	22	0	0	76	0
1	0.2	10	10	0.2	Scenario2	481	0	22	0	0	76	0
1	0.2	10	10	0.2	Scenario2	482	0	22	0	0	76	0
1	0.2	10	10	0.2	Scenario2	483	0	22	0	0	76	0
1	0.2	10	10	0.2	Scenario2	484	0	22	0	0	76	0
1	0.2	10	10	0.2	Scenario2	485	0	21	0	0	77	0
1	0.2	10	10	0.2	Scenario2	486	0	21	0	0	77	0
1	0.2	10	10	0.2	Scenario2	487	0	21	0	0	77	0
1	0.2	10	10	0.2	Scenario2	488	0	21	0	0	77	0
1	0.2	10	10	0.2	Scenario2	489	0	21	0	0	77	0
1	0.2	10	10	0.2	Scenario2	490	0	21	0	0	77	0
1	0.2	10	10	0.2	Scenario2	491	0	21	0	0	77	0
1	0.2	10	10	0.2	Scenario2	492	0	20	0	0	78	0
1	0.2	10	10	0.2	Scenario2	493	0	19	0	0	79	0
1	0.2	10	10	0.2	Scenario2	494	0	18	0	0	80	0
1	0.2	10	10	0.2	Scenario2	495	0	18	0	0	80	0
1	0.2	10	10	0.2	Scenario2	496	0	18	0	0	81	0
1	0.2	10	10	0.2	Scenario2	497	0	18	0	0	81	0
1	0.2	10	10	0.2	Scenario2	498	0	18	0	0	81	0
1	0.2	10	10	0.2	Scenario2	499	0	18	0	0	81	0
1	0.2	10	10	0.2	Scenario2	500	0	18	0	0	81	0
1	0.2	10	10	0.2	Scenario2	501	0	19	0	0	81	0
1	0.2	10	10	0.2	Scenario2	502	0	18	0	0	82	0
1	0.2	10	10	0.2	Scenario2	503	0	18	0	0	82	0
1	0.2	10	10	0.2	Scenario2	504	0	19	0	0	82	0
1	0.2	10	10	0.2	Scenario2	505	0	18	0	0	83	0
1	0.2	10	10	0.2	Scenario2	506	0	18	0	0	83	0
1	0.2	10	10	0.2	Scenario2	507	0	18	0	0	83	0
1	0.2	10	10	0.2	Scenario2	508	0	18	0	0	83	0
1	0.2	10	10	0.2	Scenario2	509	0	18	0	0	83	0
1	0.2	10	10	0.2	Scenario2	510	0	18	0	0	83	0
1	0.2	10	10	0.2	Scenario2	511	0	18	0	0	83	0
1	0.2	10	10	0.2	Scenario2	512	0	18	0	0	83	0
1	0.2	10	10	0.2	Scenario2	513	0	18	0	0	83	0
1	0.2	10	10	0.2	Scenario2	514	0	19	0	0	83	0
1	0.2	10	10	0.2	Scenario2	515	0	19	0	0	83	0
1	0.2	10	10	0.2	Scenario2	516	0	19	0	0	83	0
1	0.2	10	10	0.2	Scenario2	517	0	21	0	0	83	0
1	0.2	10	10	0.2	Scenario2	518	0	21	0	0	83	0
1	0.2	10	10	0.2	Scenario2	519	0	21	0	0	83	0
1	0.2	10	10	0.2	Scenario2	520	0	21	0	0	84	0
1	0.2	10	10	0.2	Scenario2	521	0	22	0	0	84	0
1	0.2	10	10	0.2	Scenario2	522	0	20	0	0	86	0
1	0.2	10	10	0.2	Scenario2	523	0	20	0	0	86	0
1	0.2	10	10	0.2	Scenario2	524	0	20	0	0	86	0
1	0.2	10	10	0.2	Scenario2	525	0	20	0	0	86	0
1	0.2	10	10	0.2	Scenario2	526	0	19	0	0	87	0
1	0.2	10	10	0.2	Scenario2	527	0	19	0	0	87	0
1	0.2	10	10	0.2	Scenario2	528	0	19	0	0	87	0
1	0.2	10	10	0.2	Scenario2	529	0	19	0	0	87	0
1	0.2	10	10	0.2	Scenario2	530	0	18	0	0	88	0
1	0.2	10	10	0.2	Scenario2	531	0	18	0	0	88	0
1	0.2	10	10	0.2	Scenario2	532	0	17	0	0	89	0
1	0.2	10	10	0.2	Scenario2	533	0	17	0	0	89	0
1	0.2	10	10	0.2	Scenario2	534	0	17	0	0	89	0
1	0.2	10	10	0.2	Scenario2	535	0	17	0	0	89	0
1	0.2	10	10	0.2	Scenario2	536	0	18	0	0	89	0
1	0.2	10	10	0.2	Scenario2	537	0	18	0	0	89	0
1	0.2	10	10	0.2	Scenario2	538	0	18	0	0	89	0
1	0.2	10	10	0.2	Scenario2	539	0	18	0	0	89	0
1	0.2	10	10	0.2	Scenario2	540	0	18	0	0	89	0
1	0.2	10	10	0.2	Scenario2	541	0	18	0	0	89	0
1	0.2	10	10	0.2	Scenario2	542	0	18	0	0	89	0
1	0.2	10	10	0.2	Scenario2	543	0	18	0	0	89	0
1	0.2	10	10	0.2	Scenario2	544	0	18	0	0	89	0
1	0.2	10	10	0.2	Scenario2	545	0	18	0	0	89	0
1	0.2	10	10	0.2	Scenario2	546	0	17	0	0	90	0
1	0.2	10	10	0.2	Scenario2	547	0	17	0	0	90	0
1	0.2	10	10	0.2	Scenario2	548	0	17	0	0	90	0
1	0.2	10	10	0.2	Scenario2	549	0	17	0	0	90	0
1	0.2	10	10	0.2	Scenario2	550	0	17	0	0	90	0
1	0.2	10	10	0.2	Scenario2	551	0	16	0	0	91	0
1	0.2	10	10	0.2	Scenario2	552	0	17	0	0	91	0
1	0.2	10	10	0.2	Scenario2	553	0	17	0	0	91	0
1	0.2	10	10	0.2	Scenario2	554	0	17	0	0	91	0
1	0.2	10	10	0.2	Scenario2	555	0	17	0	0	91	0
1	0.2	10	10	0.2	Scenario2	556	0	17	0	0	91	0
1	0.2	10	10	0.2	Scenario2	557	0	17	0	0	91	0
1	0.2	10	10	0.2	Scenario2	558	0	17	0	0	91	0
1	0.2	10	10	0.2	Scenario2	559	0	17	0	0	91	0
1	0.2	10	10	0.2	Scenario2	560	0	18	0	0	91	0
1	0.2	10	10	0.2	Scenario2	561	0	17	0	0	92	0
1	0.2	10	10	0.2	Scenario2	562	0	17	0	0	92	0
1	0.2	10	10	0.2	Scenario2	563	0	18	0	0	92	0
1	0.2	10	10	0.2	Scenario2	564	0	19	0	0	92	0
1	0.2	10	10	0.2	Scenario2	565	0	19	0	0	92	0
1	0.2	10	10	0.2	Scenario2	566	0	18	0	0	93	0
1	0.2	10	10	0.2	Scenario2	567	0	19	0	0	93	0
1	0.2	10	10	0.2	Scenario2	568	0	19	0	0	94	0
1	0.2	10	10	0.2	Scenario2	569	0	20	0	0	94	0
1	0.2	10	10	0.2	Scenario2	570	0	20	0	0	94	0
1	0.2	10	10	0.2	Scenario2	571	0	20	0	0	94	0
1	0.2	10	10	0.2	Scenario2	572	0	20	0	0	94	0
1	0.2	10	10	0.2	Scenario2	573	0	20	0	0	94	0
1	0.2	10	10	0.2	Scenario2	574	0	20	0	0	94	0
1	0.2	10	10	0.2	Scenario2	575	0	20	0	0	95	0
1	0.2	10	10	0.2	Scenario2	576	0	21	0	0	95	0
1	0.2	10	10	0.2	Scenario2	577	0	21	0	0	95	0
1	0.2	10	10	0.2	Scenario2	578	0	21	0	0	95	0
1	0.2	10	10	0.2	Scenario2	579	0	23	0	0	95	0
1	0.2	10	10	0.2	Scenario2	580	0	23	0	0	95	0
1	0.2	10	10	0.2	Scenario2	581	0	23	0	0	95	0
1	0.2	10	10	0.2	Scenario2	582	0	23	0	0	95	0
1	0.2	10	10	0.2	Scenario2	583	0	23	0	0	95	0
1	0.2	10	10	0.2	Scenario2	584	0	23	0	0	95	0
1	0.2	10	10	0.2	Scenario2	585	0	23	0	0	95	0
1	0.2	10	10	0.2	Scenario2	586	0	23	0	0	95	0
1	0.2	10	10	0.2	Scenario2	587	0	22	0	0	96	0
1	0.2	10	10	0.2	Scenario2	588	0	22	0	0	96	0
1	0.2	10	10	0.2	Scenario2	589	0	22	0	0	96	0
1	0.2	10	10	0.2	Scenario2	590	0	22	0	0	96	0
1	0.2	10	10	0.2	Scenario2	591	0	23	0	0	97	0
1	0.2	10	10	0.2	Scenario2	592	0	22	0	0	98	0
1	0.2	10	10	0.2	Scenario2	593	0	22	0	0	98	0
1	0.2	10	10	0.2	Scenario2	594	0	22	0	0	99	0
1	0.2	10	10	0.2	Scenario2	595	0	22	0	0	99	0
1	0.2	10	10	0.2	Scenario2	596	0	21	0	0	100	0
1	0.2	10	10	0.2	Scenario2	597	0	23	0	0	100	0
1	0.2	10	10	0.2	Scenario2	598	0	23	0	0	100	0
1	0.2	10	10	0.2	Scenario2	599	0	24	0	0	100	0
1	0.2	10	10	0.2	Scenario2	600	0	25	0	0	100	0
1	0.2	10	10	0.2	Scenario2	601	0	26	0	0	100	0
1	0.2	10	10	0.2	Scenario2	602	0	27	0	0	100	0
1	0.2	10	10	0.2	Scenario2	603	0	27	0	0	100	0
1	0.2	10	10	0.2	Scenario2	604	0	27	0	0	100	0
1	0.2	10	10	0.2	Scenario2	605	0	27	0	0	100	0
1	0.2	10	10	0.2	Scenario2	606	0	27	0	0	100	0
1	0.2	10	10	0.2	Scenario2	607	0	27	0	0	100	0
1	0.2	10	10	0.2	Scenario2	608	0	28	0	0	100	0
1	0.2	10	10	0.2	Scenario2	609	0	28	0	0	100	0
1	0.2	10	10	0.2	Scenario2	610	0	29	0	0	100	0
1	0.2	10	10	0.2	Scenario2	611	0	31	0	0	100	0
1	0.2	10	10	0.2	Scenario2	612	0	31	0	0	100	0
1	0.2	10	10	0.2	Scenario2	613	0	32	0	0	100	0
1	0.2	10	10	0.2	Scenario2	614	0	33	0	0	100	0
1	0.2	10	10	0.2	Scenario2	615	0	33	0	0	100	0
1	0.2	10	10	0.2	Scenario2	616	0	31	0	0	102	0
1	0.2	10	10	0.2	Scenario2	617	0	31	0	0	102	0
1	0.2	10	10	0.2	Scenario2	618	0	31	0	0	102	0
1	0.2	10	10	0.2	Scenario2	619	0	31	0	0	102	0
1	0.2	10	10	0.2	Scenario2	620	0	31	0	0	102	0
1	0.2	10	10	0.2	Scenario2	621	0	30	0	0	103	0
1	0.2	10	10	0.2	Scenario2	622	0	30	0	0	104	0
1	0.2	10	10	0.2	Scenario2	623	0	30	0	0	104	0
1	0.2	10	10	0.2	Scenario2	624	0	30	0	0	104	0
1	0.2	10	10	0.2	Scenario2	625	0	29	0	0	105	0
1	0.2	10	10	0.2	Scenario2	626	0	29	0	0	105	0
1	0.2	10	10	0.2	Scenario2	627	0	29	0	0	105	0
1	0.2	10	10	0.2	Scenario2	628	0	29	0	0	105	0
1	0.2	10	10	0.2	Scenario2	629	0	29	0	0	105	0
1	0.2	10	10	0.2	Scenario2	630	0	29	0	0	105	0
1	0.2	10	10	0.2	Scenario2	631	0	29	0	0	105	0
1	0.2	10	10	0.2	Scenario2	632	0	29	0	0	105	0
1	0.2	10	10	0.2	Scenario2	633	0	29	0	0	105	0
1	0.2	10	10	0.2	Scenario2	634	0	28	0	0	106	0
1	0.2	10	10	0.2	Scenario2	635	0	28	0	0	106	0
1	0.2	10	10	0.2	Scenario2	636	0	29	0	0	106	0
1	0.2	10	10	0.2	Scenario2	637	0	29	0	0	106	0
1	0.2	10	10	0.2	Scenario2	638	0	29	0	0	106	0
1	0.2	10	10	0.2	Scenario2	639	0	29	0	0	106	0
1	0.2	10	10	0.2	Scenario2	640	0	29	0	0	106	0
1	0.2	10	10	0.2	Scenario2	641	0	28	0	0	107	0
1	0.2	10	10	0.2	Scenario2	642	0	28	0	0	107	0
1	0.2	10	10	0.2	Scenario2	643	0	28	0	0	107	0
1	0.2	10	10	0.2	Scenario2	644	0	28	0	0	107	0
1	0.2	10	10	0.2	Scenario2	645	0	28	0	0	107	0
1	0.2	10	10	0.2	Scenario2	646	0	28	0	0	107	0
1	0.2	10	10	0.2	Scenario2	647	0	27	0	0	108	0
1	0.2	10	10	0.2	Scenario2	648	0	26	0	0	109	0
1	0.2	10	10	0.2	Scenario2	649	0	26	0	0	109	0
1	0.2	10	10	0.2	Scenario2	650	0	26	0	0	109	0
1	0.2	10	10	0.2	Scenario2	651	0	26	0	0	109	0
1	0.2	10	10	0.2	Scenario2	652	0	26	0	0	109	0
1	0.2	10	10	0.2	Scenario2	653	0	26	0	0	109	0
1	0.2	10	10	0.2	Scenario2	654	0	26	0	0	109	0
1	0.2	10	10	0.2	Scenario2	655	0	26	0	0	109	0
1	0.2	10	10	0.2	Scenario2	656	0	26	0	0	109	0
1	0.2	10	10	0.2	Scenario2	657	0	26	0	0	109	0
1	0.2	10	10	0.2	Scenario2	658	0	25	0	0	110	0
1	0.2	10	10	0.2	Scenario2	659	0	25	0	0	110	0
1	0.2	10	10	0.2	Scenario2	660	0	25	0	0	110	0
1	0.2	10	10	0.2	Scenario2	661	0	25	0	0	110	0
1	0.2	10	10	0.2	Scenario2	662	0	25	0	0	110	0
1	0.2	10	10	0.2	Scenario2	663	0	25	0	0	110	0
1	0.2	10	10	0.2	Scenario2	664	0	26	0	0	110	0
1	0.2	10	10	0.2	Scenario2	665	0	27	0	0	110	0
1	0.2	10	10	0.2	Scenario2	666	0	27	0	0	110	0
1	0.2	10	10	0.2	Scenario2	667	0	27	0	0	110	0
1	0.2	10	10	0.2	Scenario2	668	0	27	0	0	110	0
1	0.2	10	10	0.2	Scenario2	669	0	27	0	0	110	0
1	0.2	10	10	0.2	Scenario2	670	0	28	0	0	110	0
1	0.2	10	10	0.2	Scenario2	671	0	28	0	0	110	0
1	0.2	10	10	0.2	Scenario2	672	0	30	0	0	110	0
1	0.2	10	10	0.2	Scenario2	673	0	30	0	0	110	0
1	0.2	10	10	0.2	Scenario2	674	0	30	0	0	110	0
1	0.2	10	10	0.2	Scenario2	675	0	29	0	0	111	0
1	0.2	10	10	0.2	Scenario2	676	0	29	0	0	112	0
1	0.2	10	10	0.2	Scenario2	677	0	29	0	0	112	0
1	0.2	10	10	0.2	Scenario2	678	0	29	0	0	112	0
1	0.2	10	10	0.2	Scenario2	679	0	29	0	0	112	0
1	0.2	10	10	0.2	Scenario2	680	0	30	0	0	112	0
1	0.2	10	10	0.2	Scenario2	681	0	30	0	0	112	0
1	0.2	10	10	0.2	Scenario2	682	0	29	0	0	113	0
1	0.2	10	10	0.2	Scenario2	683	0	31	0	0	113	0
1	0.2	10	10	0.2	Scenario2	684	0	32	0	0	113	0
1	0.2	10	10	0.2	Scenario2	685	0	33	0	0	113	0
1	0.2	10	10	0.2	Scenario2	686	0	33	0	0	113	0
1	0.2	10	10	0.2	Scenario2	687	0	33	0	0	113	0
1	0.2	10	10	0.2	Scenario2	688	0	33	0	0	113	0
1	0.2	10	10	0.2	Scenario2	689	0	33	0	0	113	0
1	0.2	10	10	0.2	Scenario2	690	0	34	0	0	113	0
1	0.2	10	10	0.2	Scenario2	691	0	34	0	0	113	0
1	0.2	10	10	0.2	Scenario2	692	0	35	0	0	113	0
1	0.2	10	10	0.2	Scenario2	693	0	35	0	0	113	0
1	0.2	10	10	0.2	Scenario2	694	0	35	0	0	113	0
1	0.2	10	10	0.2	Scenario2	695	0	37	0	0	113	0
1	0.2	10	10	0.2	Scenario2	696	0	37	0	0	113	0
1	0.2	10	10	0.2	Scenario2	697	0	38	0	0	113	0
1	0.2	10	10	0.2	Scenario2	698	0	38	0	0	113	0
1	0.2	10	10	0.2	Scenario2	699	0	38	0	0	114	0
1	0.2	10	10	0.2	Scenario2	700	0	38	0	0	114	0
1	0.2	10	10	0.2	Scenario2	701	0	38	0	0	114	0
1	0.2	10	10	0.2	Scenario2	702	0	38	0	0	114	0
1	0.2	10	10	0.2	Scenario2	703	0	39	0	0	114	0
1	0.2	10	10	0.2	Scenario2	704	0	40	0	0	114	0
1	0.2	10	10	0.2	Scenario2	705	0	40	0	0	114	0
1	0.2	10	10	0.2	Scenario2	706	0	40	0	0	114	0
1	0.2	10	10	0.2	Scenario2	707	0	40	0	0	114	0
1	0.2	10	10	0.2	Scenario2	708	0	40	0	0	114	0
1	0.2	10	10	0.2	Scenario2	709	0	40	0	0	114	0
1	0.2	10	10	0.2	Scenario2	710	0	40	0	0	114	0
1	0.2	10	10	0.2	Scenario2	711	0	40	0	0	114	0
1	0.2	10	10	0.2	Scenario2	712	0	39	0	0	115	0
1	0.2	10	10	0.2	Scenario2	713	0	38	0	0	116	0
1	0.2	10	10	0.2	Scenario2	714	0	38	0	0	117	0
1	0.2	10	10	0.2	Scenario2	715	0	39	0	0	117	0
1	0.2	10	10	0.2	Scenario2	716	0	39	0	0	117	0
1	0.2	10	10	0.2	Scenario2	717	0	39	0	0	117	0
1	0.2	10	10	0.2	Scenario2	718	0	39	0	0	117	0
1	0.2	10	10	0.2	Scenario2	719	0	39	0	0	117	0
1	0.2	10	10	0.2	Scenario2	720	0	40	0	0	117	0
1	0.2	10	10	0.2	Scenario2	721	0	41	0	0	117	0
1	0.2	10	10	0.2	Scenario2	722	0	40	0	0	118	0
1	0.2	10	10	0.2	Scenario2	723	0	41	0	0	118	0
1	0.2	10	10	0.2	Scenario2	724	0	42	0	0	118	0
1	0.2	10	10	0.2	Scenario2	725	0	41	0	0	119	0
1	0.2	10	10	0.2	Scenario2	726	0	39	0	0	121	0
1	0.2	10	10	0.2	Scenario2	727	0	40	0	0	121	0
1	0.2	10	10	0.2	Scenario2	728	0	39	0	0	122	0
1	0.2	10	10	0.2	Scenario2	729	0	38	0	0	124	0
1	0.2	10	10	0.2	Scenario2	730	0	39	0	0	124	0
1	0.2	10	10	0.2	Scenario2	731	0	38	0	0	125	0
1	0.2	10	10	0.2	Scenario2	732	0	38	0	0	126	0
1	0.2	10	10	0.2	Scenario2	733	0	37	0	0	127	0
1	0.2	10	10	0.2	Scenario2	734	0	36	0	0	128	0
1	0.2	10	10	0.2	Scenario2	735	0	37	0	0	128	0
1	0.2	10	10	0.2	Scenario2	736	0	37	0	0	128	0
1	0.2	10	10	0.2	Scenario2	737	0	37	0	0	128	0
1	0.2	10	10	0.2	Scenario2	738	0	38	0	0	129	0
1	0.2	10	10	0.2	Scenario2	739	0	38	0	0	129	0
1	0.2	10	10	0.2	Scenario2	740	0	37	0	0	131	0
1	0.2	10	10	0.2	Scenario2	741	0	37	0	0	131	0
1	0.2	10	10	0.2	Scenario2	742	0	37	0	0	131	0
1	0.2	10	10	0.2	Scenario2	743	0	37	0	0	131	0
1	0.2	10	10	0.2	Scenario2	744	0	37	0	0	131	0
1	0.2	10	10	0.2	Scenario2	745	0	37	0	0	131	0
1	0.2	10	10	0.2	Scenario2	746	0	38	0	0	131	0
1	0.2	10	10	0.2	Scenario2	747	0	36	0	0	133	0
1	0.2	10	10	0.2	Scenario2	748	0	37	0	0	133	0
1	0.2	10	10	0.2	Scenario2	749	0	38	0	0	133	0
1	0.2	10	10	0.2	Scenario2	750	0	37	0	0	134	0
1	0.2	10	10	0.2	Scenario2	751	0	36	0	0	135	0
1	0.2	10	10	0.2	Scenario2	752	0	37	0	0	135	0
1	0.2	10	10	0.2	Scenario2	753	0	36	0	0	136	0
1	0.2	10	10	0.2	Scenario2	754	0	34	0	0	138	0
1	0.2	10	10	0.2	Scenario2	755	0	33	0	0	139	0
1	0.2	10	10	0.2	Scenario2	756	0	32	0	0	140	0
1	0.2	10	10	0.2	Scenario2	757	0	32	0	0	140	0
1	0.2	10	10	0.2	Scenario2	758	0	32	0	0	140	0
1	0.2	10	10	0.2	Scenario2	759	0	31	0	0	141	0
1	0.2	10	10	0.2	Scenario2	760	0	30	0	0	142	0
1	0.2	10	10	0.2	Scenario2	761	0	31	0	0	142	0
1	0.2	10	10	0.2	Scenario2	762	0	32	0	0	142	0
1	0.2	10	10	0.2	Scenario2	763	0	33	0	0	142	0
1	0.2	10	10	0.2	Scenario2	764	0	33	0	0	142	0
1	0.2	10	10	0.2	Scenario2	765	0	32	0	0	143	0
1	0.2	10	10	0.2	Scenario2	766	0	32	0	0	143	0
1	0.2	10	10	0.2	Scenario2	767	0	32	0	0	143	0
1	0.2	10	10	0.2	Scenario2	768	0	32	0	0	143	0
1	0.2	10	10	0.2	Scenario2	769	0	32	0	0	143	0
1	0.2	10	10	0.2	Scenario2	770	0	32	0	0	143	0
1	0.2	10	10	0.2	Scenario2	771	0	32	0	0	143	0
1	0.2	10	10	0.2	Scenario2	772	0	31	0	0	144	0
1	0.2	10	10	0.2	Scenario2	773	0	30	0	0	145	0
1	0.2	10	10	0.2	Scenario2	774	0	30	0	0	145	0
1	0.2	10	10	0.2	Scenario2	775	0	30	0	0	145	0
1	0.2	10	10	0.2	Scenario2	776	0	29	0	0	146	0
1	0.2	10	10	0.2	Scenario2	777	0	29	0	0	146	0
1	0.2	10	10	0.2	Scenario2	778	0	29	0	0	146	0
1	0.2	10	10	0.2	Scenario2	779	0	29	0	0	146	0
1	0.2	10	10	0.2	Scenario2	780	0	29	0	0	146	0
1	0.2	10	10	0.2	Scenario2	781	0	29	0	0	146	0
1	0.2	10	10	0.2	Scenario2	782	0	29	0	0	146	0
1	0.2	10	10	0.2	Scenario2	783	0	29	0	0	146	0
1	0.2	10	10	0.2	Scenario2	784	0	29	0	0	146	0
1	0.2	10	10	0.2	Scenario2	785	0	29	0	0	146	0
1	0.2	10	10	0.2	Scenario2	786	0	29	0	0	146	0
1	0.2	10	10	0.2	Scenario2	787	0	29	0	0	146	0
1	0.2	10	10	0.2	Scenario2	788	0	29	0	0	146	0
1	0.2	10	10	0.2	Scenario2	789	0	29	0	0	146	0
1	0.2	10	10	0.2	Scenario2	790	0	29	0	0	146	0
1	0.2	10	10	0.2	Scenario2	791	0	29	0	0	146	0
1	0.2	10	10	0.2	Scenario2	792	0	29	0	0	146	0
1	0.2	10	10	0.2	Scenario2	793	0	29	0	0	146	0
1	0.2	10	10	0.2	Scenario2	794	0	29	0	0	146	0
1	0.2	10	10	0.2	Scenario2	795	0	29	0	0	146	0
1	0.2	10	10	0.2	Scenario2	796	0	29	0	0	146	0
1	0.2	10	10	0.2	Scenario2	797	0	29	0	0	146	0
1	0.2	10	10	0.2	Scenario2	798	0	29	0	0	146	0
1	0.2	10	10	0.2	Scenario2	799	0	28	0	0	147	0
1	0.2	10	10	0.2	Scenario2	800	0	28	0	0	147	0
1	0.2	10	10	0.2	Scenario2	801	0	26	0	0	149	0
1	0.2	10	10	0.2	Scenario2	802	0	26	0	0	149	0
1	0.2	10	10	0.2	Scenario2	803	0	24	0	0	151	0
1	0.2	10	10	0.2	Scenario2	804	0	21	0	0	154	0
1	0.2	10	10	0.2	Scenario2	805	0	19	0	0	156	0
1	0.2	10	10	0.2	Scenario2	806	0	17	0	0	158	0
1	0.2	10	10	0.2	Scenario2	807	0	17	0	0	158	0
1	0.2	10	10	0.2	Scenario2	808	0	15	0	0	160	0
1	0.2	10	10	0.2	Scenario2	809	0	15	0	0	160	0
1	0.2	10	10	0.2	Scenario2	810	0	15	0	0	160	0
1	0.2	10	10	0.2	Scenario2	811	0	15	0	0	160	0
1	0.2	10	10	0.2	Scenario2	812	0	15	0	0	160	0
1	0.2	10	10	0.2	Scenario2	813	0	13	0	0	162	0
1	0.2	10	10	0.2	Scenario2	814	0	11	0	0	164	0
1	0.2	10	10	0.2	Scenario2	815	0	10	0	0	165	0
1	0.2	10	10	0.2	Scenario2	816	0	9	0	0	166	0
1	0.2	10	10	0.2	Scenario2	817	0	8	0	0	167	0
1	0.2	10	10	0.2	Scenario2	818	0	8	0	0	167	0
1	0.2	10	10	0.2	Scenario2	819	0	7	0	0	168	0
1	0.2	10	10	0.2	Scenario2	820	0	7	0	0	168	0
1	0.2	10	10	0.2	Scenario2	821	0	7	0	0	168	0
1	0.2	10	10	0.2	Scenario2	822	0	7	0	0	168	0
1	0.2	10	10	0.2	Scenario2	823	0	6	0	0	169	0
1	0.2	10	10	0.2	Scenario2	824	0	5	0	0	170	0
1	0.2	10	10	0.2	Scenario2	825	0	4	0	0	171	0
1	0.2	10	10	0.2	Scenario2	826	0	4	0	0	171	0
1	0.2	10	10	0.2	Scenario2	827	0	3	0	0	172	0
1	0.2	10	10	0.2	Scenario2	828	0	3	0	0	172	0
1	0.2	10	10	0.2	Scenario2	829	0	3	0	0	172	0
1	0.2	10	10	0.2	Scenario2	830	0	3	0	0	172	0
1	0.2	10	10	0.2	Scenario2	831	0	3	0	0	172	0
1	0.2	10	10	0.2	Scenario2	832	0	3	0	0	172	0
1	0.2	10	10	0.2	Scenario2	833	0	3	0	0	172	0
1	0.2	10	10	0.2	Scenario2	834	0	3	0	0	172	0
1	0.2	10	10	0.2	Scenario2	835	0	3	0	0	172	0
1	0.2	10	10	0.2	Scenario2	836	0	3	0	0	172	0
1	0.2	10	10	0.2	Scenario2	837	0	3	0	0	172	0
1	0.2	10	10	0.2	Scenario2	838	0	2	0	0	173	0
1	0.2	10	10	0.2	Scenario2	839	0	1	0	0	174	0
1	0.2	10	10	0.2	Scenario2	840	0	1	0	0	174	0
1	0.2	10	10	0.2	Scenario2	841	0	1	0	0	174	0
1	0.2	10	10	0.2	Scenario2	842	0	0	0	0	175	<RuntimePrimitiveException>
2	0.2	10	10	0.5	Scenario2	0	5	5	0	0	0	0.083313866
2	0.2	10	10	0.5	Scenario2	1	5	5	0	0	0	0.083313866
2	0.2	10	10	0.5	Scenario2	2	5	5	0	0	0	0.083313866
2	0.2	10	10	0.5	Scenario2	3	6	7	0	0	0	0.074706556
2	0.2	10	10	0.5	Scenario2	4	7	6	0	0	0	0.09953715
2	0.2	10	10	0.5	Scenario2	5	8	6	0	0	0	0.109398321
2	0.2	10	10	0.5	Scenario2	6	8	6	0	0	0	0.109398321
2	0.2	10	10	0.5	Scenario2	7	11	5	0	0	0	0.129005777
2	0.2	10	10	0.5	Scenario2	8	13	5	0	0	0	0.129897434
2	0.2	10	10	0.5	Scenario2	9	13	5	0	0	0	0.129897434
2	0.2	10	10	0.5	Scenario2	10	13	6	0	0	0	0.129746031
2	0.2	10	10	0.5	Scenario2	11	15	4	0	0	0	0.121938088
2	0.2	10	10	0.5	Scenario2	12	16	4	0	0	0	0.119628646
2	0.2	10	10	0.5	Scenario2	13	16	4	0	0	0	0.119628646
2	0.2	10	10	0.5	Scenario2	14	18	4	0	0	0	0.114799293
2	0.2	10	10	0.5	Scenario2	15	20	4	0	0	0	0.109937805
2	0.2	10	10	0.5	Scenario2	16	22	4	0	0	0	0.105212253
2	0.2	10	10	0.5	Scenario2	17	22	4	0	0	0	0.105212253
2	0.2	10	10	0.5	Scenario2	18	16	2	0	0	10	0.084839062
2	0.2	10	10	0.5	Scenario2	19	15	3	0	0	10	0.109512951
2	0.2	10	10	0.5	Scenario2	20	12	3	0	0	13	0.118902281
2	0.2	10	10	0.5	Scenario2	21	11	3	0	0	14	0.121789346
2	0.2	10	10	0.5	Scenario2	22	11	3	0	0	14	0.121789346
2	0.2	10	10	0.5	Scenario2	23	10	2	0	0	16	0.108605765
2	0.2	10	10	0.5	Scenario2	24	12	0	0	0	16	0
2	0.2	10	10	0.5	Scenario2	25	10	0	0	0	18	0
2	0.2	10	10	0.5	Scenario2	26	10	0	0	0	18	0
2	0.2	10	10	0.5	Scenario2	27	9	1	0	0	18	0.077998598
2	0.2	10	10	0.5	Scenario2	28	7	2	0	0	19	0.12094452
2	0.2	10	10	0.5	Scenario2	29	7	2	0	0	19	0.12094452
2	0.2	10	10	0.5	Scenario2	30	7	2	0	0	19	0.12094452
2	0.2	10	10	0.5	Scenario2	31	7	2	0	0	19	0.12094452
2	0.2	10	10	0.5	Scenario2	32	6	2	0	0	20	0.12308789
2	0.2	10	10	0.5	Scenario2	33	7	1	0	0	20	0.090588134
2	0.2	10	10	0.5	Scenario2	34	7	1	0	0	20	0.090588134
2	0.2	10	10	0.5	Scenario2	35	7	1	0	0	20	0.090588134
2	0.2	10	10	0.5	Scenario2	36	7	1	0	0	20	0.090588134
2	0.2	10	10	0.5	Scenario2	37	6	0	0	0	22	0
2	0.2	10	10	0.5	Scenario2	38	6	0	0	0	22	0
2	0.2	10	10	0.5	Scenario2	39	6	0	0	0	22	0
2	0.2	10	10	0.5	Scenario2	40	6	0	0	0	22	0
2	0.2	10	10	0.5	Scenario2	41	4	0	0	0	24	0
2	0.2	10	10	0.5	Scenario2	42	4	0	0	0	24	0
2	0.2	10	10	0.5	Scenario2	43	4	0	0	0	24	0
2	0.2	10	10	0.5	Scenario2	44	4	0	0	0	24	0
2	0.2	10	10	0.5	Scenario2	45	4	0	0	0	24	0
2	0.2	10	10	0.5	Scenario2	46	4	0	0	0	24	0
2	0.2	10	10	0.5	Scenario2	47	3	0	0	0	25	0
2	0.2	10	10	0.5	Scenario2	48	3	0	0	0	25	0
2	0.2	10	10	0.5	Scenario2	49	3	0	0	0	25	0
2	0.2	10	10	0.5	Scenario2	50	3	0	0	0	25	0
2	0.2	10	10	0.5	Scenario2	51	3	0	0	0	25	0
2	0.2	10	10	0.5	Scenario2	52	3	0	0	0	25	0
2	0.2	10	10	0.5	Scenario2	53	3	0	0	0	25	0
2	0.2	10	10	0.5	Scenario2	54	3	0	0	0	25	0
2	0.2	10	10	0.5	Scenario2	55	3	0	0	0	25	0
2	0.2	10	10	0.5	Scenario2	56	3	0	0	0	25	0
2	0.2	10	10	0.5	Scenario2	57	3	0	0	0	25	0
2	0.2	10	10	0.5	Scenario2	58	3	0	0	0	25	0
2	0.2	10	10	0.5	Scenario2	59	3	0	0	0	25	0
2	0.2	10	10	0.5	Scenario2	60	3	0	0	0	25	0
2	0.2	10	10	0.5	Scenario2	61	3	0	0	0	25	0
2	0.2	10	10	0.5	Scenario2	62	3	0	0	0	25	0
2	0.2	10	10	0.5	Scenario2	63	3	0	0	0	25	0
2	0.2	10	10	0.5	Scenario2	64	3	0	0	0	25	0
2	0.2	10	10	0.5	Scenario2	65	3	0	0	0	25	0
2	0.2	10	10	0.5	Scenario2	66	3	0	0	0	25	0
2	0.2	10	10	0.5	Scenario2	67	3	0	0	0	25	0
2	0.2	10	10	0.5	Scenario2	68	3	0	0	0	25	0
2	0.2	10	10	0.5	Scenario2	69	3	0	0	0	25	0
2	0.2	10	10	0.5	Scenario2	70	3	0	0	0	25	0
2	0.2	10	10	0.5	Scenario2	71	3	0	0	0	25	0
2	0.2	10	10	0.5	Scenario2	72	3	0	0	0	25	0
2	0.2	10	10	0.5	Scenario2	73	3	0	0	0	25	0
2	0.2	10	10	0.5	Scenario2	74	3	0	0	0	25	0
2	0.2	10	10	0.5	Scenario2	75	3	0	0	0	25	0
2	0.2	10	10	0.5	Scenario2	76	3	0	0	0	25	0
2	0.2	10	10	0.5	Scenario2	77	3	0	0	0	25	0
2	0.2	10	10	0.5	Scenario2	78	3	0	0	0	25	0
2	0.2	10	10	0.5	Scenario2	79	2	0	0	0	26	0
2	0.2	10	10	0.5	Scenario2	80	2	0	0	0	26	0
2	0.2	10	10	0.5	Scenario2	81	2	0	0	0	26	0
2	0.2	10	10	0.5	Scenario2	82	2	0	0	0	26	0
2	0.2	10	10	0.5	Scenario2	83	2	0	0	0	26	0
2	0.2	10	10	0.5	Scenario2	84	2	0	0	0	26	0
2	0.2	10	10	0.5	Scenario2	85	2	0	0	0	26	0
2	0.2	10	10	0.5	Scenario2	86	2	0	0	0	26	0
2	0.2	10	10	0.5	Scenario2	87	2	0	0	0	26	0
2	0.2	10	10	0.5	Scenario2	88	2	0	0	0	26	0
2	0.2	10	10	0.5	Scenario2	89	2	0	0	0	26	0
2	0.2	10	10	0.5	Scenario2	90	2	0	0	0	26	0
2	0.2	10	10	0.5	Scenario2	91	2	0	0	0	26	0
2	0.2	10	10	0.5	Scenario2	92	2	0	0	0	26	0
2	0.2	10	10	0.5	Scenario2	93	2	0	0	0	26	0
2	0.2	10	10	0.5	Scenario2	94	2	0	0	0	26	0
2	0.2	10	10	0.5	Scenario2	95	2	0	0	0	26	0
2	0.2	10	10	0.5	Scenario2	96	2	0	0	0	26	0
2	0.2	10	10	0.5	Scenario2	97	2	0	0	0	26	0
2	0.2	10	10	0.5	Scenario2	98	2	0	0	0	26	0
2	0.2	10	10	0.5	Scenario2	99	1	0	0	0	27	0
2	0.2	10	10	0.5	Scenario2	100	1	0	0	0	27	0
2	0.2	10	10	0.5	Scenario2	101	1	0	0	0	27	0
2	0.2	10	10	0.5	Scenario2	102	1	0	0	0	27	0
2	0.2	10	10	0.5	Scenario2	103	1	0	0	0	27	0
2	0.2	10	10	0.5	Scenario2	104	1	0	0	0	27	0
2	0.2	10	10	0.5	Scenario2	105	1	0	0	0	27	0
2	0.2	10	10	0.5	Scenario2	106	1	0	0	0	27	0
2	0.2	10	10	0.5	Scenario2	107	1	0	0	0	27	0
2	0.2	10	10	0.5	Scenario2	108	1	0	0	0	27	0
2	0.2	10	10	0.5	Scenario2	109	1	0	0	0	27	0
2	0.2	10	10	0.5	Scenario2	110	1	0	0	0	27	0
2	0.2	10	10	0.5	Scenario2	111	1	0	0	0	27	0
2	0.2	10	10	0.5	Scenario2	112	1	0	0	0	27	0
2	0.2	10	10	0.5	Scenario2	113	1	0	0	0	27	0
2	0.2	10	10	0.5	Scenario2	114	1	0	0	0	27	0
2	0.2	10	10	0.5	Scenario2	115	1	0	0	0	27	0
2	0.2	10	10	0.5	Scenario2	116	1	0	0	0	27	0
2	0.2	10	10	0.5	Scenario2	117	1	0	0	0	27	0
2	0.2	10	10	0.5	Scenario2	118	1	0	0	0	27	0
2	0.2	10	10	0.5	Scenario2	119	1	0	0	0	27	0
2	0.2	10	10	0.5	Scenario2	120	1	0	0	0	27	0
2	0.2	10	10	0.5	Scenario2	121	1	0	0	0	27	0
2	0.2	10	10	0.5	Scenario2	122	1	0	0	0	27	0
2	0.2	10	10	0.5	Scenario2	123	1	0	0	0	27	0
2	0.2	10	10	0.5	Scenario2	124	1	0	0	0	27	0
2	0.2	10	10	0.5	Scenario2	125	1	0	0	0	27	0
2	0.2	10	10	0.5	Scenario2	126	1	0	0	0	27	0
2	0.2	10	10	0.5	Scenario2	127	1	0	0	0	27	0
2	0.2	10	10	0.5	Scenario2	128	1	0	0	0	27	0
2	0.2	10	10	0.5	Scenario2	129	1	0	0	0	27	0
2	0.2	10	10	0.5	Scenario2	130	1	0	0	0	27	0
2	0.2	10	10	0.5	Scenario2	131	1	0	0	0	27	0
2	0.2	10	10	0.5	Scenario2	132	1	0	0	0	27	0
2	0.2	10	10	0.5	Scenario2	133	1	0	0	0	27	0
2	0.2	10	10	0.5	Scenario2	134	1	0	0	0	27	0
2	0.2	10	10	0.5	Scenario2	135	1	0	0	0	27	0
2	0.2	10	10	0.5	Scenario2	136	1	0	0	0	27	0
2	0.2	10	10	0.5	Scenario2	137	1	0	0	0	27	0
2	0.2	10	10	0.5	Scenario2	138	1	0	0	0	27	0
2	0.2	10	10	0.5	Scenario2	139	1	0	0	0	27	0
2	0.2	10	10	0.5	Scenario2	140	1	0	0	0	27	0
2	0.2	10	10	0.5	Scenario2	141	1	0	0	0	27	0
2	0.2	10	10	0.5	Scenario2	142	1	0	0	0	27	0
2	0.2	10	10	0.5	Scenario2	143	1	0	0	0	27	0
2	0.2	10	10	0.5	Scenario2	144	1	0	0	0	27	0
2	0.2	10	10	0.5	Scenario2	145	1	0	0	0	27	0
2	0.2	10	10	0.5	Scenario2	146	1	0	0	0	27	0
2	0.2	10	10	0.5	Scenario2	147	0	0	0	0	28	<RuntimePrimitiveException>
3	0.2	10	10	0.8	Scenario2	0	8	2	0	0	0	0.11732835
3	0.2	10	10	0.8	Scenario2	1	8	2	0	0	0	0.11732835
3	0.2	10	10	0.8	Scenario2	2	9	1	0	0	0	0.077998598
3	0.2	10	10	0.8	Scenario2	3	12	1	0	0	0	0.063911462
3	0.2	10	10	0.8	Scenario2	4	12	1	0	0	0	0.063911462
3	0.2	10	10	0.8	Scenario2	5	12	1	0	0	0	0.063911462
3	0.2	10	10	0.8	Scenario2	6	13	1	0	0	0	0.060210227
3	0.2	10	10	0.8	Scenario2	7	13	1	0	0	0	0.060210227
3	0.2	10	10	0.8	Scenario2	8	14	1	0	0	0	0.05689474
3	0.2	10	10	0.8	Scenario2	9	15	1	0	0	0	0.053911679
3	0.2	10	10	0.8	Scenario2	10	15	1	0	0	0	0.053911679
3	0.2	10	10	0.8	Scenario2	11	15	1	0	0	0	0.053911679
3	0.2	10	10	0.8	Scenario2	12	16	1	0	0	0	0.05121604
3	0.2	10	10	0.8	Scenario2	13	16	1	0	0	0	0.05121604
3	0.2	10	10	0.8	Scenario2	14	16	1	0	0	0	0.05121604
3	0.2	10	10	0.8	Scenario2	15	16	1	0	0	0	0.05121604
3	0.2	10	10	0.8	Scenario2	16	17	1	0	0	0	0.048769944
3	0.2	10	10	0.8	Scenario2	17	17	1	0	0	0	0.048769944
3	0.2	10	10	0.8	Scenario2	18	17	1	0	0	0	0.048769944
3	0.2	10	10	0.8	Scenario2	19	17	1	0	0	0	0.048769944
3	0.2	10	10	0.8	Scenario2	20	17	1	0	0	0	0.048769944
3	0.2	10	10	0.8	Scenario2	21	9	1	0	0	10	0.077998598
3	0.2	10	10	0.8	Scenario2	22	9	1	0	0	10	0.077998598
3	0.2	10	10	0.8	Scenario2	23	6	1	0	0	13	0.097864963
3	0.2	10	10	0.8	Scenario2	24	6	1	0	0	13	0.097864963
3	0.2	10	10	0.8	Scenario2	25	6	1	0	0	13	0.097864963
3	0.2	10	10	0.8	Scenario2	26	7	0	0	0	13	0
3	0.2	10	10	0.8	Scenario2	27	7	0	0	0	13	0
3	0.2	10	10	0.8	Scenario2	28	7	0	0	0	13	0
3	0.2	10	10	0.8	Scenario2	29	6	0	0	0	14	0
3	0.2	10	10	0.8	Scenario2	30	6	0	0	0	14	0
3	0.2	10	10	0.8	Scenario2	31	6	0	0	0	14	0
3	0.2	10	10	0.8	Scenario2	32	6	0	0	0	14	0
3	0.2	10	10	0.8	Scenario2	33	6	0	0	0	14	0
3	0.2	10	10	0.8	Scenario2	34	5	0	0	0	15	0
3	0.2	10	10	0.8	Scenario2	35	5	0	0	0	15	0
3	0.2	10	10	0.8	Scenario2	36	4	1	0	0	15	0.111345644
3	0.2	10	10	0.8	Scenario2	37	3	1	0	0	16	0.110384209
3	0.2	10	10	0.8	Scenario2	38	3	1	0	0	16	0.110384209
3	0.2	10	10	0.8	Scenario2	39	3	1	0	0	16	0.110384209
3	0.2	10	10	0.8	Scenario2	40	3	1	0	0	16	0.110384209
3	0.2	10	10	0.8	Scenario2	41	3	1	0	0	16	0.110384209
3	0.2	10	10	0.8	Scenario2	42	3	1	0	0	16	0.110384209
3	0.2	10	10	0.8	Scenario2	43	3	1	0	0	16	0.110384209
3	0.2	10	10	0.8	Scenario2	44	3	1	0	0	16	0.110384209
3	0.2	10	10	0.8	Scenario2	45	3	1	0	0	16	0.110384209
3	0.2	10	10	0.8	Scenario2	46	3	1	0	0	16	0.110384209
3	0.2	10	10	0.8	Scenario2	47	3	1	0	0	16	0.110384209
3	0.2	10	10	0.8	Scenario2	48	3	1	0	0	16	0.110384209
3	0.2	10	10	0.8	Scenario2	49	4	0	0	0	16	0
3	0.2	10	10	0.8	Scenario2	50	4	0	0	0	16	0
3	0.2	10	10	0.8	Scenario2	51	4	0	0	0	16	0
3	0.2	10	10	0.8	Scenario2	52	4	0	0	0	16	0
3	0.2	10	10	0.8	Scenario2	53	4	0	0	0	16	0
3	0.2	10	10	0.8	Scenario2	54	4	0	0	0	16	0
3	0.2	10	10	0.8	Scenario2	55	4	0	0	0	16	0
3	0.2	10	10	0.8	Scenario2	56	4	0	0	0	16	0
3	0.2	10	10	0.8	Scenario2	57	4	0	0	0	16	0
3	0.2	10	10	0.8	Scenario2	58	4	0	0	0	16	0
3	0.2	10	10	0.8	Scenario2	59	3	1	0	0	16	0.110384209
3	0.2	10	10	0.8	Scenario2	60	3	1	0	0	16	0.110384209
3	0.2	10	10	0.8	Scenario2	61	4	0	0	0	16	0
3	0.2	10	10	0.8	Scenario2	62	4	0	0	0	16	0
3	0.2	10	10	0.8	Scenario2	63	4	0	0	0	16	0
3	0.2	10	10	0.8	Scenario2	64	4	0	0	0	16	0
3	0.2	10	10	0.8	Scenario2	65	4	0	0	0	16	0
3	0.2	10	10	0.8	Scenario2	66	4	0	0	0	16	0
3	0.2	10	10	0.8	Scenario2	67	4	0	0	0	16	0
3	0.2	10	10	0.8	Scenario2	68	4	0	0	0	16	0
3	0.2	10	10	0.8	Scenario2	69	4	0	0	0	16	0
3	0.2	10	10	0.8	Scenario2	70	4	0	0	0	16	0
3	0.2	10	10	0.8	Scenario2	71	4	0	0	0	16	0
3	0.2	10	10	0.8	Scenario2	72	3	0	0	0	17	0
3	0.2	10	10	0.8	Scenario2	73	3	0	0	0	17	0
3	0.2	10	10	0.8	Scenario2	74	3	0	0	0	17	0
3	0.2	10	10	0.8	Scenario2	75	3	0	0	0	17	0
3	0.2	10	10	0.8	Scenario2	76	3	0	0	0	17	0
3	0.2	10	10	0.8	Scenario2	77	3	0	0	0	17	0
3	0.2	10	10	0.8	Scenario2	78	3	0	0	0	17	0
3	0.2	10	10	0.8	Scenario2	79	3	0	0	0	17	0
3	0.2	10	10	0.8	Scenario2	80	3	0	0	0	17	0
3	0.2	10	10	0.8	Scenario2	81	3	0	0	0	17	0
3	0.2	10	10	0.8	Scenario2	82	3	0	0	0	17	0
3	0.2	10	10	0.8	Scenario2	83	3	0	0	0	17	0
3	0.2	10	10	0.8	Scenario2	84	3	0	0	0	17	0
3	0.2	10	10	0.8	Scenario2	85	3	0	0	0	17	0
3	0.2	10	10	0.8	Scenario2	86	3	0	0	0	17	0
3	0.2	10	10	0.8	Scenario2	87	3	0	0	0	17	0
3	0.2	10	10	0.8	Scenario2	88	3	0	0	0	17	0
3	0.2	10	10	0.8	Scenario2	89	3	0	0	0	17	0
3	0.2	10	10	0.8	Scenario2	90	3	0	0	0	17	0
3	0.2	10	10	0.8	Scenario2	91	3	0	0	0	17	0
3	0.2	10	10	0.8	Scenario2	92	3	0	0	0	17	0
3	0.2	10	10	0.8	Scenario2	93	3	0	0	0	17	0
3	0.2	10	10	0.8	Scenario2	94	3	0	0	0	17	0
3	0.2	10	10	0.8	Scenario2	95	3	0	0	0	17	0
3	0.2	10	10	0.8	Scenario2	96	3	0	0	0	17	0
3	0.2	10	10	0.8	Scenario2	97	3	0	0	0	17	0
3	0.2	10	10	0.8	Scenario2	98	3	0	0	0	17	0
3	0.2	10	10	0.8	Scenario2	99	3	0	0	0	17	0
3	0.2	10	10	0.8	Scenario2	100	3	0	0	0	17	0
3	0.2	10	10	0.8	Scenario2	101	3	0	0	0	17	0
3	0.2	10	10	0.8	Scenario2	102	3	0	0	0	17	0
3	0.2	10	10	0.8	Scenario2	103	3	0	0	0	17	0
3	0.2	10	10	0.8	Scenario2	104	3	0	0	0	17	0
3	0.2	10	10	0.8	Scenario2	105	3	0	0	0	17	0
3	0.2	10	10	0.8	Scenario2	106	3	0	0	0	17	0
3	0.2	10	10	0.8	Scenario2	107	3	0	0	0	17	0
3	0.2	10	10	0.8	Scenario2	108	3	0	0	0	17	0
3	0.2	10	10	0.8	Scenario2	109	3	0	0	0	17	0
3	0.2	10	10	0.8	Scenario2	110	3	0	0	0	17	0
3	0.2	10	10	0.8	Scenario2	111	2	0	0	0	18	0
3	0.2	10	10	0.8	Scenario2	112	2	0	0	0	18	0
3	0.2	10	10	0.8	Scenario2	113	2	0	0	0	18	0
3	0.2	10	10	0.8	Scenario2	114	2	0	0	0	18	0
3	0.2	10	10	0.8	Scenario2	115	2	0	0	0	18	0
3	0.2	10	10	0.8	Scenario2	116	2	0	0	0	18	0
3	0.2	10	10	0.8	Scenario2	117	2	0	0	0	18	0
3	0.2	10	10	0.8	Scenario2	118	2	0	0	0	18	0
3	0.2	10	10	0.8	Scenario2	119	2	0	0	0	18	0
3	0.2	10	10	0.8	Scenario2	120	2	0	0	0	18	0
3	0.2	10	10	0.8	Scenario2	121	2	0	0	0	18	0
3	0.2	10	10	0.8	Scenario2	122	2	0	0	0	18	0
3	0.2	10	10	0.8	Scenario2	123	2	0	0	0	18	0
3	0.2	10	10	0.8	Scenario2	124	2	0	0	0	18	0
3	0.2	10	10	0.8	Scenario2	125	2	0	0	0	18	0
3	0.2	10	10	0.8	Scenario2	126	2	0	0	0	18	0
3	0.2	10	10	0.8	Scenario2	127	2	0	0	0	18	0
3	0.2	10	10	0.8	Scenario2	128	2	0	0	0	18	0
3	0.2	10	10	0.8	Scenario2	129	2	0	0	0	18	0
3	0.2	10	10	0.8	Scenario2	130	2	0	0	0	18	0
3	0.2	10	10	0.8	Scenario2	131	2	0	0	0	18	0
3	0.2	10	10	0.8	Scenario2	132	2	0	0	0	18	0
3	0.2	10	10	0.8	Scenario2	133	2	0	0	0	18	0
3	0.2	10	10	0.8	Scenario2	134	2	0	0	0	18	0
3	0.2	10	10	0.8	Scenario2	135	2	0	0	0	18	0
3	0.2	10	10	0.8	Scenario2	136	2	0	0	0	18	0
3	0.2	10	10	0.8	Scenario2	137	2	0	0	0	18	0
3	0.2	10	10	0.8	Scenario2	138	2	0	0	0	18	0
3	0.2	10	10	0.8	Scenario2	139	2	0	0	0	18	0
3	0.2	10	10	0.8	Scenario2	140	2	0	0	0	18	0
3	0.2	10	10	0.8	Scenario2	141	2	0	0	0	18	0
3	0.2	10	10	0.8	Scenario2	142	2	0	0	0	18	0
3	0.2	10	10	0.8	Scenario2	143	2	0	0	0	18	0
3	0.2	10	10	0.8	Scenario2	144	2	0	0	0	18	0
3	0.2	10	10	0.8	Scenario2	145	2	0	0	0	18	0
3	0.2	10	10	0.8	Scenario2	146	2	0	0	0	18	0
3	0.2	10	10	0.8	Scenario2	147	2	0	0	0	18	0
3	0.2	10	10	0.8	Scenario2	148	2	0	0	0	18	0
3	0.2	10	10	0.8	Scenario2	149	2	0	0	0	18	0
3	0.2	10	10	0.8	Scenario2	150	2	0	0	0	18	0
3	0.2	10	10	0.8	Scenario2	151	2	0	0	0	18	0
3	0.2	10	10	0.8	Scenario2	152	2	0	0	0	18	0
3	0.2	10	10	0.8	Scenario2	153	2	0	0	0	18	0
3	0.2	10	10	0.8	Scenario2	154	2	0	0	0	18	0
3	0.2	10	10	0.8	Scenario2	155	2	0	0	0	18	0
3	0.2	10	10	0.8	Scenario2	156	2	0	0	0	18	0
3	0.2	10	10	0.8	Scenario2	157	2	0	0	0	18	0
3	0.2	10	10	0.8	Scenario2	158	2	0	0	0	18	0
3	0.2	10	10	0.8	Scenario2	159	2	0	0	0	18	0
3	0.2	10	10	0.8	Scenario2	160	2	0	0	0	18	0
3	0.2	10	10	0.8	Scenario2	161	2	0	0	0	18	0
3	0.2	10	10	0.8	Scenario2	162	2	0	0	0	18	0
3	0.2	10	10	0.8	Scenario2	163	2	0	0	0	18	0
3	0.2	10	10	0.8	Scenario2	164	2	0	0	0	18	0
3	0.2	10	10	0.8	Scenario2	165	2	0	0	0	18	0
3	0.2	10	10	0.8	Scenario2	166	2	0	0	0	18	0
3	0.2	10	10	0.8	Scenario2	167	2	0	0	0	18	0
3	0.2	10	10	0.8	Scenario2	168	3	0	0	0	18	0
3	0.2	10	10	0.8	Scenario2	169	4	0	0	0	18	0
3	0.2	10	10	0.8	Scenario2	170	4	0	0	0	18	0
3	0.2	10	10	0.8	Scenario2	171	5	0	0	0	18	0
3	0.2	10	10	0.8	Scenario2	172	5	0	0	0	18	0
3	0.2	10	10	0.8	Scenario2	173	5	0	0	0	18	0
3	0.2	10	10	0.8	Scenario2	174	5	0	0	0	18	0
3	0.2	10	10	0.8	Scenario2	175	5	0	0	0	18	0
3	0.2	10	10	0.8	Scenario2	176	5	0	0	0	18	0
3	0.2	10	10	0.8	Scenario2	177	6	0	0	0	18	0
3	0.2	10	10	0.8	Scenario2	178	6	0	0	0	18	0
3	0.2	10	10	0.8	Scenario2	179	6	0	0	0	18	0
3	0.2	10	10	0.8	Scenario2	180	5	1	0	0	18	0.105316469
3	0.2	10	10	0.8	Scenario2	181	5	1	0	0	18	0.105316469
3	0.2	10	10	0.8	Scenario2	182	5	1	0	0	18	0.105316469
3	0.2	10	10	0.8	Scenario2	183	5	2	0	0	18	0.122134912
3	0.2	10	10	0.8	Scenario2	184	5	2	0	0	18	0.122134912
3	0.2	10	10	0.8	Scenario2	185	5	2	0	0	18	0.122134912
3	0.2	10	10	0.8	Scenario2	186	6	2	0	0	18	0.12308789
3	0.2	10	10	0.8	Scenario2	187	6	2	0	0	18	0.12308789
3	0.2	10	10	0.8	Scenario2	188	6	2	0	0	18	0.12308789
3	0.2	10	10	0.8	Scenario2	189	6	3	0	0	18	0.122139035
3	0.2	10	10	0.8	Scenario2	190	7	3	0	0	18	0.125990189
3	0.2	10	10	0.8	Scenario2	191	7	3	0	0	18	0.125990189
3	0.2	10	10	0.8	Scenario2	192	7	3	0	0	18	0.125990189
3	0.2	10	10	0.8	Scenario2	193	7	3	0	0	18	0.125990189
3	0.2	10	10	0.8	Scenario2	194	7	3	0	0	18	0.125990189
3	0.2	10	10	0.8	Scenario2	195	7	3	0	0	18	0.125990189
3	0.2	10	10	0.8	Scenario2	196	8	3	0	0	18	0.126967012
3	0.2	10	10	0.8	Scenario2	197	8	3	0	0	18	0.126967012
3	0.2	10	10	0.8	Scenario2	198	9	3	0	0	18	0.126176674
3	0.2	10	10	0.8	Scenario2	199	9	3	0	0	18	0.126176674
3	0.2	10	10	0.8	Scenario2	200	10	2	0	0	18	0.108605765
3	0.2	10	10	0.8	Scenario2	201	10	2	0	0	18	0.108605765
3	0.2	10	10	0.8	Scenario2	202	10	2	0	0	18	0.108605765
3	0.2	10	10	0.8	Scenario2	203	11	2	0	0	18	0.104164512
3	0.2	10	10	0.8	Scenario2	204	11	2	0	0	18	0.104164512
3	0.2	10	10	0.8	Scenario2	205	11	2	0	0	18	0.104164512
3	0.2	10	10	0.8	Scenario2	206	11	2	0	0	18	0.104164512
3	0.2	10	10	0.8	Scenario2	207	11	2	0	0	18	0.104164512
3	0.2	10	10	0.8	Scenario2	208	11	2	0	0	18	0.104164512
3	0.2	10	10	0.8	Scenario2	209	11	2	0	0	18	0.104164512
3	0.2	10	10	0.8	Scenario2	210	11	2	0	0	18	0.104164512
3	0.2	10	10	0.8	Scenario2	211	10	3	0	0	18	0.124306379
3	0.2	10	10	0.8	Scenario2	212	11	2	0	0	18	0.104164512
3	0.2	10	10	0.8	Scenario2	213	11	2	0	0	18	0.104164512
3	0.2	10	10	0.8	Scenario2	214	11	2	0	0	18	0.104164512
3	0.2	10	10	0.8	Scenario2	215	11	2	0	0	18	0.104164512
3	0.2	10	10	0.8	Scenario2	216	11	2	0	0	18	0.104164512
3	0.2	10	10	0.8	Scenario2	217	11	2	0	0	18	0.104164512
3	0.2	10	10	0.8	Scenario2	218	11	2	0	0	18	0.104164512
3	0.2	10	10	0.8	Scenario2	219	11	2	0	0	18	0.104164512
3	0.2	10	10	0.8	Scenario2	220	11	2	0	0	18	0.104164512
3	0.2	10	10	0.8	Scenario2	221	11	2	0	0	18	0.104164512
3	0.2	10	10	0.8	Scenario2	222	11	2	0	0	18	0.104164512
3	0.2	10	10	0.8	Scenario2	223	11	2	0	0	18	0.104164512
3	0.2	10	10	0.8	Scenario2	224	11	2	0	0	18	0.104164512
3	0.2	10	10	0.8	Scenario2	225	11	2	0	0	18	0.104164512
3	0.2	10	10	0.8	Scenario2	226	11	2	0	0	18	0.104164512
3	0.2	10	10	0.8	Scenario2	227	11	2	0	0	18	0.104164512
3	0.2	10	10	0.8	Scenario2	228	11	2	0	0	18	0.104164512
3	0.2	10	10	0.8	Scenario2	229	12	1	0	0	18	0.063911462
3	0.2	10	10	0.8	Scenario2	230	13	1	0	0	18	0.060210227
3	0.2	10	10	0.8	Scenario2	231	13	1	0	0	18	0.060210227
3	0.2	10	10	0.8	Scenario2	232	13	1	0	0	18	0.060210227
3	0.2	10	10	0.8	Scenario2	233	13	1	0	0	18	0.060210227
3	0.2	10	10	0.8	Scenario2	234	13	1	0	0	18	0.060210227
3	0.2	10	10	0.8	Scenario2	235	13	1	0	0	18	0.060210227
3	0.2	10	10	0.8	Scenario2	236	14	1	0	0	18	0.05689474
3	0.2	10	10	0.8	Scenario2	237	14	1	0	0	18	0.05689474
3	0.2	10	10	0.8	Scenario2	238	14	1	0	0	18	0.05689474
3	0.2	10	10	0.8	Scenario2	239	14	1	0	0	18	0.05689474
3	0.2	10	10	0.8	Scenario2	240	14	1	0	0	18	0.05689474
3	0.2	10	10	0.8	Scenario2	241	14	1	0	0	18	0.05689474
3	0.2	10	10	0.8	Scenario2	242	14	1	0	0	18	0.05689474
3	0.2	10	10	0.8	Scenario2	243	14	1	0	0	18	0.05689474
3	0.2	10	10	0.8	Scenario2	244	14	1	0	0	18	0.05689474
3	0.2	10	10	0.8	Scenario2	245	14	1	0	0	18	0.05689474
3	0.2	10	10	0.8	Scenario2	246	14	1	0	0	18	0.05689474
3	0.2	10	10	0.8	Scenario2	247	14	1	0	0	18	0.05689474
3	0.2	10	10	0.8	Scenario2	248	15	1	0	0	18	0.053911679
3	0.2	10	10	0.8	Scenario2	249	15	1	0	0	18	0.053911679
3	0.2	10	10	0.8	Scenario2	250	15	1	0	0	18	0.053911679
3	0.2	10	10	0.8	Scenario2	251	15	1	0	0	18	0.053911679
3	0.2	10	10	0.8	Scenario2	252	15	1	0	0	18	0.053911679
3	0.2	10	10	0.8	Scenario2	253	15	1	0	0	18	0.053911679
3	0.2	10	10	0.8	Scenario2	254	15	1	0	0	18	0.053911679
3	0.2	10	10	0.8	Scenario2	255	16	1	0	0	18	0.05121604
3	0.2	10	10	0.8	Scenario2	256	17	1	0	0	18	0.048769944
3	0.2	10	10	0.8	Scenario2	257	17	1	0	0	18	0.048769944
3	0.2	10	10	0.8	Scenario2	258	17	1	0	0	18	0.048769944
3	0.2	10	10	0.8	Scenario2	259	17	1	0	0	18	0.048769944
3	0.2	10	10	0.8	Scenario2	260	17	1	0	0	18	0.048769944
3	0.2	10	10	0.8	Scenario2	261	17	1	0	0	18	0.048769944
3	0.2	10	10	0.8	Scenario2	262	19	1	0	0	18	0.044503689
3	0.2	10	10	0.8	Scenario2	263	19	1	0	0	18	0.044503689
3	0.2	10	10	0.8	Scenario2	264	19	1	0	0	18	0.044503689
3	0.2	10	10	0.8	Scenario2	265	19	1	0	0	18	0.044503689
3	0.2	10	10	0.8	Scenario2	266	19	1	0	0	18	0.044503689
3	0.2	10	10	0.8	Scenario2	267	18	2	0	0	18	0.078645557
3	0.2	10	10	0.8	Scenario2	268	17	3	0	0	18	0.103371808
3	0.2	10	10	0.8	Scenario2	269	18	3	0	0	18	0.100435157
3	0.2	10	10	0.8	Scenario2	270	18	3	0	0	18	0.100435157
3	0.2	10	10	0.8	Scenario2	271	20	3	0	0	18	0.094883981
3	0.2	10	10	0.8	Scenario2	272	21	2	0	0	18	0.07074422
3	0.2	10	10	0.8	Scenario2	273	22	2	0	0	18	0.068427341
3	0.2	10	10	0.8	Scenario2	274	21	3	0	0	18	0.092275766
3	0.2	10	10	0.8	Scenario2	275	21	3	0	0	18	0.092275766
3	0.2	10	10	0.8	Scenario2	276	21	3	0	0	18	0.092275766
3	0.2	10	10	0.8	Scenario2	277	21	3	0	0	18	0.092275766
3	0.2	10	10	0.8	Scenario2	278	21	3	0	0	18	0.092275766
3	0.2	10	10	0.8	Scenario2	279	22	3	0	0	18	0.089778548
3	0.2	10	10	0.8	Scenario2	280	23	2	0	0	18	0.066248618
3	0.2	10	10	0.8	Scenario2	281	24	2	0	0	18	0.064197209
3	0.2	10	10	0.8	Scenario2	282	24	2	0	0	18	0.064197209
3	0.2	10	10	0.8	Scenario2	283	24	1	0	0	20	0.036482248
3	0.2	10	10	0.8	Scenario2	284	24	1	0	0	20	0.036482248
3	0.2	10	10	0.8	Scenario2	285	24	2	0	0	20	0.064197209
3	0.2	10	10	0.8	Scenario2	286	24	2	0	0	20	0.064197209
3	0.2	10	10	0.8	Scenario2	287	24	2	0	0	20	0.064197209
3	0.2	10	10	0.8	Scenario2	288	24	2	0	0	20	0.064197209
3	0.2	10	10	0.8	Scenario2	289	24	2	0	0	20	0.064197209
3	0.2	10	10	0.8	Scenario2	290	24	2	0	0	20	0.064197209
3	0.2	10	10	0.8	Scenario2	291	25	2	0	0	20	0.062263171
3	0.2	10	10	0.8	Scenario2	292	25	2	0	0	20	0.062263171
3	0.2	10	10	0.8	Scenario2	293	25	2	0	0	20	0.062263171
3	0.2	10	10	0.8	Scenario2	294	25	2	0	0	20	0.062263171
3	0.2	10	10	0.8	Scenario2	295	25	2	0	0	20	0.062263171
3	0.2	10	10	0.8	Scenario2	296	26	2	0	0	20	0.060437416
3	0.2	10	10	0.8	Scenario2	297	26	2	0	0	20	0.060437416
3	0.2	10	10	0.8	Scenario2	298	26	2	0	0	20	0.060437416
3	0.2	10	10	0.8	Scenario2	299	27	2	0	0	20	0.058711657
3	0.2	10	10	0.8	Scenario2	300	27	2	0	0	20	0.058711657
3	0.2	10	10	0.8	Scenario2	301	29	2	0	0	20	0.055530603
3	0.2	10	10	0.8	Scenario2	302	29	2	0	0	20	0.055530603
3	0.2	10	10	0.8	Scenario2	303	29	3	0	0	20	0.07510476
3	0.2	10	10	0.8	Scenario2	304	29	3	0	0	20	0.07510476
3	0.2	10	10	0.8	Scenario2	305	30	2	0	0	20	0.054062174
3	0.2	10	10	0.8	Scenario2	306	30	2	0	0	20	0.054062174
3	0.2	10	10	0.8	Scenario2	307	29	3	0	0	20	0.07510476
3	0.2	10	10	0.8	Scenario2	308	29	4	0	0	20	0.090558089
3	0.2	10	10	0.8	Scenario2	309	30	3	0	0	20	0.073356597
3	0.2	10	10	0.8	Scenario2	310	31	2	0	0	20	0.052667352
3	0.2	10	10	0.8	Scenario2	311	31	2	0	0	20	0.052667352
3	0.2	10	10	0.8	Scenario2	312	31	2	0	0	20	0.052667352
3	0.2	10	10	0.8	Scenario2	313	30	3	0	0	20	0.073356597
3	0.2	10	10	0.8	Scenario2	314	30	3	0	0	21	0.073356597
3	0.2	10	10	0.8	Scenario2	315	31	3	0	0	21	0.071682279
3	0.2	10	10	0.8	Scenario2	316	32	3	0	0	21	0.070077796
3	0.2	10	10	0.8	Scenario2	317	32	3	0	0	21	0.070077796
3	0.2	10	10	0.8	Scenario2	318	32	3	0	0	21	0.070077796
3	0.2	10	10	0.8	Scenario2	319	33	3	0	0	21	0.068539343
3	0.2	10	10	0.8	Scenario2	320	33	3	0	0	21	0.068539343
3	0.2	10	10	0.8	Scenario2	321	34	2	0	0	21	0.048874731
3	0.2	10	10	0.8	Scenario2	322	34	3	0	0	21	0.067063322
3	0.2	10	10	0.8	Scenario2	323	34	3	0	0	21	0.067063322
3	0.2	10	10	0.8	Scenario2	324	34	3	0	0	21	0.067063322
3	0.2	10	10	0.8	Scenario2	325	35	3	0	0	21	0.065646341
3	0.2	10	10	0.8	Scenario2	326	38	2	0	0	21	0.044579557
3	0.2	10	10	0.8	Scenario2	327	39	1	0	0	22	0.023625676
3	0.2	10	10	0.8	Scenario2	328	40	1	0	0	22	0.023082131
3	0.2	10	10	0.8	Scenario2	329	40	1	0	0	23	0.023082131
3	0.2	10	10	0.8	Scenario2	330	41	1	0	0	23	0.02256295
3	0.2	10	10	0.8	Scenario2	331	41	1	0	0	23	0.02256295
3	0.2	10	10	0.8	Scenario2	332	41	1	0	0	23	0.02256295
3	0.2	10	10	0.8	Scenario2	333	41	1	0	0	23	0.02256295
3	0.2	10	10	0.8	Scenario2	334	41	1	0	0	23	0.02256295
3	0.2	10	10	0.8	Scenario2	335	41	1	0	0	23	0.02256295
3	0.2	10	10	0.8	Scenario2	336	41	1	0	0	23	0.02256295
3	0.2	10	10	0.8	Scenario2	337	41	2	0	0	23	0.041816277
3	0.2	10	10	0.8	Scenario2	338	41	3	0	0	23	0.058218488
3	0.2	10	10	0.8	Scenario2	339	40	3	0	0	24	0.059341855
3	0.2	10	10	0.8	Scenario2	340	40	4	0	0	24	0.073426947
3	0.2	10	10	0.8	Scenario2	341	42	4	0	0	24	0.070933174
3	0.2	10	10	0.8	Scenario2	342	42	5	0	0	24	0.082675713
3	0.2	10	10	0.8	Scenario2	343	42	5	0	0	24	0.082675713
3	0.2	10	10	0.8	Scenario2	344	44	5	0	0	24	0.080183821
3	0.2	10	10	0.8	Scenario2	345	45	5	0	0	24	0.078988017
3	0.2	10	10	0.8	Scenario2	346	46	5	0	0	24	0.077824213
3	0.2	10	10	0.8	Scenario2	347	47	5	0	0	24	0.076691362
3	0.2	10	10	0.8	Scenario2	348	50	4	0	0	24	0.062379914
3	0.2	10	10	0.8	Scenario2	349	50	4	0	0	24	0.062379914
3	0.2	10	10	0.8	Scenario2	350	50	4	0	0	24	0.062379914
3	0.2	10	10	0.8	Scenario2	351	51	4	0	0	24	0.061447778
3	0.2	10	10	0.8	Scenario2	352	52	3	0	0	24	0.04813467
3	0.2	10	10	0.8	Scenario2	353	52	3	0	0	24	0.04813467
3	0.2	10	10	0.8	Scenario2	354	53	3	0	0	24	0.047385205
3	0.2	10	10	0.8	Scenario2	355	54	3	0	0	24	0.046658323
3	0.2	10	10	0.8	Scenario2	356	56	3	0	0	24	0.045268429
3	0.2	10	10	0.8	Scenario2	357	56	3	0	0	25	0.045268429
3	0.2	10	10	0.8	Scenario2	358	57	2	0	0	26	0.031394979
3	0.2	10	10	0.8	Scenario2	359	58	1	0	0	27	0.016317381
3	0.2	10	10	0.8	Scenario2	360	57	2	0	0	27	0.031394979
3	0.2	10	10	0.8	Scenario2	361	57	2	0	0	27	0.031394979
3	0.2	10	10	0.8	Scenario2	362	58	2	0	0	27	0.030912354
3	0.2	10	10	0.8	Scenario2	363	58	2	0	0	27	0.030912354
3	0.2	10	10	0.8	Scenario2	364	58	2	0	0	27	0.030912354
3	0.2	10	10	0.8	Scenario2	365	57	2	0	0	28	0.031394979
3	0.2	10	10	0.8	Scenario2	366	58	3	0	0	28	0.043957756
3	0.2	10	10	0.8	Scenario2	367	57	4	0	0	28	0.05637514
3	0.2	10	10	0.8	Scenario2	368	56	5	0	0	28	0.067728638
3	0.2	10	10	0.8	Scenario2	369	56	5	0	0	28	0.067728638
3	0.2	10	10	0.8	Scenario2	370	60	4	0	0	28	0.054132262
3	0.2	10	10	0.8	Scenario2	371	53	4	0	0	37	0.059661772
3	0.2	10	10	0.8	Scenario2	372	54	3	0	0	37	0.046658323
3	0.2	10	10	0.8	Scenario2	373	54	3	0	0	37	0.046658323
3	0.2	10	10	0.8	Scenario2	374	54	3	0	0	37	0.046658323
3	0.2	10	10	0.8	Scenario2	375	54	3	0	0	37	0.046658323
3	0.2	10	10	0.8	Scenario2	376	54	3	0	0	37	0.046658323
3	0.2	10	10	0.8	Scenario2	377	53	3	0	0	38	0.047385205
3	0.2	10	10	0.8	Scenario2	378	51	5	0	0	38	0.072449384
3	0.2	10	10	0.8	Scenario2	379	50	4	0	0	40	0.062379914
3	0.2	10	10	0.8	Scenario2	380	50	4	0	0	40	0.062379914
3	0.2	10	10	0.8	Scenario2	381	50	4	0	0	40	0.062379914
3	0.2	10	10	0.8	Scenario2	382	47	6	0	0	41	0.086501378
3	0.2	10	10	0.8	Scenario2	383	47	6	0	0	41	0.086501378
3	0.2	10	10	0.8	Scenario2	384	44	6	0	0	44	0.090095128
3	0.2	10	10	0.8	Scenario2	385	45	5	0	0	44	0.078988017
3	0.2	10	10	0.8	Scenario2	386	46	4	0	0	44	0.066395716
3	0.2	10	10	0.8	Scenario2	387	44	4	0	0	46	0.068593624
3	0.2	10	10	0.8	Scenario2	388	43	5	0	0	46	0.081412692
3	0.2	10	10	0.8	Scenario2	389	41	5	0	0	48	0.083973975
3	0.2	10	10	0.8	Scenario2	390	41	3	0	0	50	0.058218488
3	0.2	10	10	0.8	Scenario2	391	41	3	0	0	50	0.058218488
3	0.2	10	10	0.8	Scenario2	392	41	3	0	0	50	0.058218488
3	0.2	10	10	0.8	Scenario2	393	41	3	0	0	50	0.058218488
3	0.2	10	10	0.8	Scenario2	394	41	3	0	0	50	0.058218488
3	0.2	10	10	0.8	Scenario2	395	40	3	0	0	51	0.059341855
3	0.2	10	10	0.8	Scenario2	396	39	3	0	0	52	0.060507807
3	0.2	10	10	0.8	Scenario2	397	37	3	0	0	54	0.062976923
3	0.2	10	10	0.8	Scenario2	398	36	3	0	0	55	0.064285208
3	0.2	10	10	0.8	Scenario2	399	36	3	0	0	55	0.064285208
3	0.2	10	10	0.8	Scenario2	400	36	3	0	0	55	0.064285208
3	0.2	10	10	0.8	Scenario2	401	36	3	0	0	55	0.064285208
3	0.2	10	10	0.8	Scenario2	402	35	3	0	0	56	0.065646341
3	0.2	10	10	0.8	Scenario2	403	35	3	0	0	56	0.065646341
3	0.2	10	10	0.8	Scenario2	404	35	3	0	0	56	0.065646341
3	0.2	10	10	0.8	Scenario2	405	35	3	0	0	56	0.065646341
3	0.2	10	10	0.8	Scenario2	406	35	3	0	0	56	0.065646341
3	0.2	10	10	0.8	Scenario2	407	35	3	0	0	56	0.065646341
3	0.2	10	10	0.8	Scenario2	408	35	3	0	0	56	0.065646341
3	0.2	10	10	0.8	Scenario2	409	35	3	0	0	56	0.065646341
3	0.2	10	10	0.8	Scenario2	410	34	3	0	0	57	0.067063322
3	0.2	10	10	0.8	Scenario2	411	33	3	0	0	58	0.068539343
3	0.2	10	10	0.8	Scenario2	412	32	3	0	0	59	0.070077796
3	0.2	10	10	0.8	Scenario2	413	32	3	0	0	59	0.070077796
3	0.2	10	10	0.8	Scenario2	414	32	3	0	0	59	0.070077796
3	0.2	10	10	0.8	Scenario2	415	32	3	0	0	59	0.070077796
3	0.2	10	10	0.8	Scenario2	416	31	2	0	0	61	0.052667352
3	0.2	10	10	0.8	Scenario2	417	31	2	0	0	61	0.052667352
3	0.2	10	10	0.8	Scenario2	418	30	2	0	0	62	0.054062174
3	0.2	10	10	0.8	Scenario2	419	30	2	0	0	62	0.054062174
3	0.2	10	10	0.8	Scenario2	420	29	1	0	0	64	0.030890325
3	0.2	10	10	0.8	Scenario2	421	28	1	0	0	65	0.03186839
3	0.2	10	10	0.8	Scenario2	422	27	1	0	0	66	0.032909871
3	0.2	10	10	0.8	Scenario2	423	27	0	0	0	67	0
3	0.2	10	10	0.8	Scenario2	424	27	0	0	0	67	0
3	0.2	10	10	0.8	Scenario2	425	26	0	0	0	68	0
3	0.2	10	10	0.8	Scenario2	426	26	0	0	0	68	0
3	0.2	10	10	0.8	Scenario2	427	26	0	0	0	68	0
3	0.2	10	10	0.8	Scenario2	428	26	0	0	0	68	0
3	0.2	10	10	0.8	Scenario2	429	25	0	0	0	69	0
3	0.2	10	10	0.8	Scenario2	430	25	0	0	0	69	0
3	0.2	10	10	0.8	Scenario2	431	25	0	0	0	69	0
3	0.2	10	10	0.8	Scenario2	432	25	0	0	0	69	0
3	0.2	10	10	0.8	Scenario2	433	24	0	0	0	70	0
3	0.2	10	10	0.8	Scenario2	434	24	0	0	0	70	0
3	0.2	10	10	0.8	Scenario2	435	23	0	0	0	71	0
3	0.2	10	10	0.8	Scenario2	436	22	0	0	0	72	0
3	0.2	10	10	0.8	Scenario2	437	21	0	0	0	73	0
3	0.2	10	10	0.8	Scenario2	438	19	1	0	0	74	0.044503689
3	0.2	10	10	0.8	Scenario2	439	19	1	0	0	74	0.044503689
3	0.2	10	10	0.8	Scenario2	440	19	1	0	0	74	0.044503689
3	0.2	10	10	0.8	Scenario2	441	18	1	0	0	75	0.046541478
3	0.2	10	10	0.8	Scenario2	442	17	1	0	0	76	0.048769944
3	0.2	10	10	0.8	Scenario2	443	17	1	0	0	76	0.048769944
3	0.2	10	10	0.8	Scenario2	444	17	1	0	0	76	0.048769944
3	0.2	10	10	0.8	Scenario2	445	17	1	0	0	76	0.048769944
3	0.2	10	10	0.8	Scenario2	446	17	1	0	0	76	0.048769944
3	0.2	10	10	0.8	Scenario2	447	17	1	0	0	76	0.048769944
3	0.2	10	10	0.8	Scenario2	448	17	1	0	0	76	0.048769944
3	0.2	10	10	0.8	Scenario2	449	17	1	0	0	76	0.048769944
3	0.2	10	10	0.8	Scenario2	450	17	1	0	0	76	0.048769944
3	0.2	10	10	0.8	Scenario2	451	17	1	0	0	76	0.048769944
3	0.2	10	10	0.8	Scenario2	452	17	1	0	0	76	0.048769944
3	0.2	10	10	0.8	Scenario2	453	17	1	0	0	76	0.048769944
3	0.2	10	10	0.8	Scenario2	454	17	1	0	0	76	0.048769944
3	0.2	10	10	0.8	Scenario2	455	17	1	0	0	76	0.048769944
3	0.2	10	10	0.8	Scenario2	456	17	1	0	0	76	0.048769944
3	0.2	10	10	0.8	Scenario2	457	17	1	0	0	76	0.048769944
3	0.2	10	10	0.8	Scenario2	458	17	1	0	0	76	0.048769944
3	0.2	10	10	0.8	Scenario2	459	17	1	0	0	76	0.048769944
3	0.2	10	10	0.8	Scenario2	460	17	1	0	0	76	0.048769944
3	0.2	10	10	0.8	Scenario2	461	17	1	0	0	76	0.048769944
3	0.2	10	10	0.8	Scenario2	462	17	1	0	0	76	0.048769944
3	0.2	10	10	0.8	Scenario2	463	17	1	0	0	76	0.048769944
3	0.2	10	10	0.8	Scenario2	464	17	1	0	0	76	0.048769944
3	0.2	10	10	0.8	Scenario2	465	17	1	0	0	76	0.048769944
3	0.2	10	10	0.8	Scenario2	466	17	1	0	0	76	0.048769944
3	0.2	10	10	0.8	Scenario2	467	17	1	0	0	76	0.048769944
3	0.2	10	10	0.8	Scenario2	468	17	1	0	0	76	0.048769944
3	0.2	10	10	0.8	Scenario2	469	17	1	0	0	76	0.048769944
3	0.2	10	10	0.8	Scenario2	470	17	1	0	0	76	0.048769944
3	0.2	10	10	0.8	Scenario2	471	15	1	0	0	78	0.053911679
3	0.2	10	10	0.8	Scenario2	472	15	1	0	0	78	0.053911679
3	0.2	10	10	0.8	Scenario2	473	15	1	0	0	78	0.053911679
3	0.2	10	10	0.8	Scenario2	474	15	1	0	0	78	0.053911679
3	0.2	10	10	0.8	Scenario2	475	14	1	0	0	79	0.05689474
3	0.2	10	10	0.8	Scenario2	476	12	2	0	0	80	0.099865707
3	0.2	10	10	0.8	Scenario2	477	12	2	0	0	80	0.099865707
3	0.2	10	10	0.8	Scenario2	478	12	2	0	0	80	0.099865707
3	0.2	10	10	0.8	Scenario2	479	12	2	0	0	80	0.099865707
3	0.2	10	10	0.8	Scenario2	480	12	2	0	0	80	0.099865707
3	0.2	10	10	0.8	Scenario2	481	11	2	0	0	81	0.104164512
3	0.2	10	10	0.8	Scenario2	482	11	2	0	0	81	0.104164512
3	0.2	10	10	0.8	Scenario2	483	11	2	0	0	81	0.104164512
3	0.2	10	10	0.8	Scenario2	484	11	2	0	0	81	0.104164512
3	0.2	10	10	0.8	Scenario2	485	9	2	0	0	83	0.113070283
3	0.2	10	10	0.8	Scenario2	486	9	2	0	0	83	0.113070283
3	0.2	10	10	0.8	Scenario2	487	9	2	0	0	83	0.113070283
3	0.2	10	10	0.8	Scenario2	488	9	2	0	0	83	0.113070283
3	0.2	10	10	0.8	Scenario2	489	8	1	0	0	85	0.083938293
3	0.2	10	10	0.8	Scenario2	490	8	1	0	0	85	0.083938293
3	0.2	10	10	0.8	Scenario2	491	8	1	0	0	85	0.083938293
3	0.2	10	10	0.8	Scenario2	492	8	1	0	0	85	0.083938293
3	0.2	10	10	0.8	Scenario2	493	7	1	0	0	86	0.090588134
3	0.2	10	10	0.8	Scenario2	494	7	1	0	0	86	0.090588134
3	0.2	10	10	0.8	Scenario2	495	7	1	0	0	86	0.090588134
3	0.2	10	10	0.8	Scenario2	496	7	1	0	0	86	0.090588134
3	0.2	10	10	0.8	Scenario2	497	7	1	0	0	86	0.090588134
3	0.2	10	10	0.8	Scenario2	498	7	1	0	0	86	0.090588134
3	0.2	10	10	0.8	Scenario2	499	7	1	0	0	86	0.090588134
3	0.2	10	10	0.8	Scenario2	500	7	1	0	0	86	0.090588134
3	0.2	10	10	0.8	Scenario2	501	7	1	0	0	86	0.090588134
3	0.2	10	10	0.8	Scenario2	502	7	1	0	0	86	0.090588134
3	0.2	10	10	0.8	Scenario2	503	8	1	0	0	86	0.083938293
3	0.2	10	10	0.8	Scenario2	504	8	1	0	0	86	0.083938293
3	0.2	10	10	0.8	Scenario2	505	9	1	0	0	86	0.077998598
3	0.2	10	10	0.8	Scenario2	506	9	1	0	0	87	0.077998598
3	0.2	10	10	0.8	Scenario2	507	9	1	0	0	87	0.077998598
3	0.2	10	10	0.8	Scenario2	508	11	1	0	0	87	0.06806103
3	0.2	10	10	0.8	Scenario2	509	11	1	0	0	87	0.06806103
3	0.2	10	10	0.8	Scenario2	510	12	1	0	0	87	0.063911462
3	0.2	10	10	0.8	Scenario2	511	13	1	0	0	87	0.060210227
3	0.2	10	10	0.8	Scenario2	512	13	1	0	0	87	0.060210227
3	0.2	10	10	0.8	Scenario2	513	14	1	0	0	87	0.05689474
3	0.2	10	10	0.8	Scenario2	514	14	1	0	0	87	0.05689474
3	0.2	10	10	0.8	Scenario2	515	15	1	0	0	87	0.053911679
3	0.2	10	10	0.8	Scenario2	516	14	1	0	0	89	0.05689474
3	0.2	10	10	0.8	Scenario2	517	14	1	0	0	89	0.05689474
3	0.2	10	10	0.8	Scenario2	518	13	2	0	0	89	0.095767765
3	0.2	10	10	0.8	Scenario2	519	13	2	0	0	89	0.095767765
3	0.2	10	10	0.8	Scenario2	520	14	2	0	0	89	0.091895267
3	0.2	10	10	0.8	Scenario2	521	14	2	0	0	89	0.091895267
3	0.2	10	10	0.8	Scenario2	522	13	3	0	0	89	0.115823594
3	0.2	10	10	0.8	Scenario2	523	12	4	0	0	89	0.127569488
3	0.2	10	10	0.8	Scenario2	524	12	4	0	0	89	0.127569488
3	0.2	10	10	0.8	Scenario2	525	12	5	0	0	89	0.129850923
3	0.2	10	10	0.8	Scenario2	526	13	5	0	0	89	0.129897434
3	0.2	10	10	0.8	Scenario2	527	13	6	0	0	89	0.129746031
3	0.2	10	10	0.8	Scenario2	528	14	7	0	0	89	0.129003194
3	0.2	10	10	0.8	Scenario2	529	15	6	0	0	89	0.130702222
3	0.2	10	10	0.8	Scenario2	530	16	6	0	0	89	0.130425032
3	0.2	10	10	0.8	Scenario2	531	17	6	0	0	89	0.1297889
3	0.2	10	10	0.8	Scenario2	532	16	8	0	0	89	0.129578755
3	0.2	10	10	0.8	Scenario2	533	18	6	0	0	89	0.128874056
3	0.2	10	10	0.8	Scenario2	534	19	4	0	0	90	0.112359402
3	0.2	10	10	0.8	Scenario2	535	20	4	0	0	90	0.109937805
3	0.2	10	10	0.8	Scenario2	536	20	4	0	0	90	0.109937805
3	0.2	10	10	0.8	Scenario2	537	19	4	0	0	91	0.112359402
3	0.2	10	10	0.8	Scenario2	538	19	4	0	0	91	0.112359402
3	0.2	10	10	0.8	Scenario2	539	18	5	0	0	91	0.123788403
3	0.2	10	10	0.8	Scenario2	540	17	6	0	0	91	0.1297889
3	0.2	10	10	0.8	Scenario2	541	18	5	0	0	91	0.123788403
3	0.2	10	10	0.8	Scenario2	542	17	6	0	0	91	0.1297889
3	0.2	10	10	0.8	Scenario2	543	17	6	0	0	91	0.1297889
3	0.2	10	10	0.8	Scenario2	544	18	5	0	0	91	0.123788403
3	0.2	10	10	0.8	Scenario2	545	19	5	0	0	91	0.121956291
3	0.2	10	10	0.8	Scenario2	546	19	5	0	0	91	0.121956291
3	0.2	10	10	0.8	Scenario2	547	18	6	0	0	91	0.128874056
3	0.2	10	10	0.8	Scenario2	548	19	5	0	0	91	0.121956291
3	0.2	10	10	0.8	Scenario2	549	20	4	0	0	91	0.109937805
3	0.2	10	10	0.8	Scenario2	550	21	4	0	0	91	0.107551475
3	0.2	10	10	0.8	Scenario2	551	21	4	0	0	91	0.107551475
3	0.2	10	10	0.8	Scenario2	552	21	4	0	0	91	0.107551475
3	0.2	10	10	0.8	Scenario2	553	21	4	0	0	91	0.107551475
3	0.2	10	10	0.8	Scenario2	554	21	4	0	0	91	0.107551475
3	0.2	10	10	0.8	Scenario2	555	22	4	0	0	91	0.105212253
3	0.2	10	10	0.8	Scenario2	556	23	3	0	0	91	0.08738973
3	0.2	10	10	0.8	Scenario2	557	22	4	0	0	91	0.105212253
3	0.2	10	10	0.8	Scenario2	558	22	4	0	0	91	0.105212253
3	0.2	10	10	0.8	Scenario2	559	23	3	0	0	91	0.08738973
3	0.2	10	10	0.8	Scenario2	560	23	3	0	0	91	0.08738973
3	0.2	10	10	0.8	Scenario2	561	23	3	0	0	91	0.08738973
3	0.2	10	10	0.8	Scenario2	562	22	4	0	0	91	0.105212253
3	0.2	10	10	0.8	Scenario2	563	22	3	0	0	92	0.089778548
3	0.2	10	10	0.8	Scenario2	564	20	3	0	0	94	0.094883981
3	0.2	10	10	0.8	Scenario2	565	19	3	0	0	95	0.097604229
3	0.2	10	10	0.8	Scenario2	566	19	3	0	0	95	0.097604229
3	0.2	10	10	0.8	Scenario2	567	18	4	0	0	95	0.114799293
3	0.2	10	10	0.8	Scenario2	568	17	4	0	0	96	0.117233531
3	0.2	10	10	0.8	Scenario2	569	17	4	0	0	96	0.117233531
3	0.2	10	10	0.8	Scenario2	570	17	4	0	0	96	0.117233531
3	0.2	10	10	0.8	Scenario2	571	17	4	0	0	96	0.117233531
3	0.2	10	10	0.8	Scenario2	572	18	3	0	0	96	0.100435157
3	0.2	10	10	0.8	Scenario2	573	17	3	0	0	97	0.103371808
3	0.2	10	10	0.8	Scenario2	574	17	3	0	0	97	0.103371808
3	0.2	10	10	0.8	Scenario2	575	17	3	0	0	97	0.103371808
3	0.2	10	10	0.8	Scenario2	576	17	3	0	0	97	0.103371808
3	0.2	10	10	0.8	Scenario2	577	17	3	0	0	97	0.103371808
3	0.2	10	10	0.8	Scenario2	578	17	3	0	0	97	0.103371808
3	0.2	10	10	0.8	Scenario2	579	17	3	0	0	97	0.103371808
3	0.2	10	10	0.8	Scenario2	580	17	3	0	0	97	0.103371808
3	0.2	10	10	0.8	Scenario2	581	18	2	0	0	97	0.078645557
3	0.2	10	10	0.8	Scenario2	582	18	2	0	0	97	0.078645557
3	0.2	10	10	0.8	Scenario2	583	17	2	0	0	98	0.081640538
3	0.2	10	10	0.8	Scenario2	584	17	2	0	0	98	0.081640538
3	0.2	10	10	0.8	Scenario2	585	17	2	0	0	98	0.081640538
3	0.2	10	10	0.8	Scenario2	586	17	2	0	0	98	0.081640538
3	0.2	10	10	0.8	Scenario2	587	17	2	0	0	98	0.081640538
3	0.2	10	10	0.8	Scenario2	588	18	1	0	0	98	0.046541478
3	0.2	10	10	0.8	Scenario2	589	18	1	0	0	98	0.046541478
3	0.2	10	10	0.8	Scenario2	590	18	1	0	0	98	0.046541478
3	0.2	10	10	0.8	Scenario2	591	18	1	0	0	98	0.046541478
3	0.2	10	10	0.8	Scenario2	592	18	1	0	0	98	0.046541478
3	0.2	10	10	0.8	Scenario2	593	17	1	0	0	99	0.048769944
3	0.2	10	10	0.8	Scenario2	594	17	1	0	0	99	0.048769944
3	0.2	10	10	0.8	Scenario2	595	17	1	0	0	99	0.048769944
3	0.2	10	10	0.8	Scenario2	596	17	1	0	0	99	0.048769944
3	0.2	10	10	0.8	Scenario2	597	17	1	0	0	99	0.048769944
3	0.2	10	10	0.8	Scenario2	598	17	0	0	0	100	0
3	0.2	10	10	0.8	Scenario2	599	16	0	0	0	101	0
3	0.2	10	10	0.8	Scenario2	600	16	0	0	0	101	0
3	0.2	10	10	0.8	Scenario2	601	16	0	0	0	101	0
3	0.2	10	10	0.8	Scenario2	602	16	0	0	0	101	0
3	0.2	10	10	0.8	Scenario2	603	16	0	0	0	101	0
3	0.2	10	10	0.8	Scenario2	604	16	0	0	0	101	0
3	0.2	10	10	0.8	Scenario2	605	16	0	0	0	101	0
3	0.2	10	10	0.8	Scenario2	606	16	0	0	0	101	0
3	0.2	10	10	0.8	Scenario2	607	16	0	0	0	101	0
3	0.2	10	10	0.8	Scenario2	608	16	0	0	0	101	0
3	0.2	10	10	0.8	Scenario2	609	16	0	0	0	101	0
3	0.2	10	10	0.8	Scenario2	610	16	0	0	0	101	0
3	0.2	10	10	0.8	Scenario2	611	16	0	0	0	101	0
3	0.2	10	10	0.8	Scenario2	612	16	0	0	0	101	0
3	0.2	10	10	0.8	Scenario2	613	16	0	0	0	101	0
3	0.2	10	10	0.8	Scenario2	614	16	0	0	0	101	0
3	0.2	10	10	0.8	Scenario2	615	16	0	0	0	101	0
3	0.2	10	10	0.8	Scenario2	616	16	0	0	0	101	0
3	0.2	10	10	0.8	Scenario2	617	16	0	0	0	101	0
3	0.2	10	10	0.8	Scenario2	618	15	1	0	0	101	0.053911679
3	0.2	10	10	0.8	Scenario2	619	15	1	0	0	101	0.053911679
3	0.2	10	10	0.8	Scenario2	620	15	1	0	0	101	0.053911679
3	0.2	10	10	0.8	Scenario2	621	14	1	0	0	102	0.05689474
3	0.2	10	10	0.8	Scenario2	622	13	1	0	0	103	0.060210227
3	0.2	10	10	0.8	Scenario2	623	13	1	0	0	103	0.060210227
3	0.2	10	10	0.8	Scenario2	624	13	1	0	0	103	0.060210227
3	0.2	10	10	0.8	Scenario2	625	10	1	0	0	106	0.072730726
3	0.2	10	10	0.8	Scenario2	626	10	1	0	0	106	0.072730726
3	0.2	10	10	0.8	Scenario2	627	10	1	0	0	106	0.072730726
3	0.2	10	10	0.8	Scenario2	628	9	1	0	0	107	0.077998598
3	0.2	10	10	0.8	Scenario2	629	9	1	0	0	107	0.077998598
3	0.2	10	10	0.8	Scenario2	630	9	1	0	0	107	0.077998598
3	0.2	10	10	0.8	Scenario2	631	9	1	0	0	107	0.077998598
3	0.2	10	10	0.8	Scenario2	632	9	1	0	0	107	0.077998598
3	0.2	10	10	0.8	Scenario2	633	9	1	0	0	107	0.077998598
3	0.2	10	10	0.8	Scenario2	634	9	1	0	0	107	0.077998598
3	0.2	10	10	0.8	Scenario2	635	9	1	0	0	107	0.077998598
3	0.2	10	10	0.8	Scenario2	636	9	1	0	0	107	0.077998598
3	0.2	10	10	0.8	Scenario2	637	9	0	0	0	108	0
3	0.2	10	10	0.8	Scenario2	638	9	0	0	0	108	0
3	0.2	10	10	0.8	Scenario2	639	9	0	0	0	108	0
3	0.2	10	10	0.8	Scenario2	640	9	0	0	0	108	0
3	0.2	10	10	0.8	Scenario2	641	9	0	0	0	108	0
3	0.2	10	10	0.8	Scenario2	642	9	0	0	0	108	0
3	0.2	10	10	0.8	Scenario2	643	8	0	0	0	109	0
3	0.2	10	10	0.8	Scenario2	644	8	0	0	0	109	0
3	0.2	10	10	0.8	Scenario2	645	8	0	0	0	109	0
3	0.2	10	10	0.8	Scenario2	646	8	0	0	0	109	0
3	0.2	10	10	0.8	Scenario2	647	8	0	0	0	109	0
3	0.2	10	10	0.8	Scenario2	648	8	0	0	0	109	0
3	0.2	10	10	0.8	Scenario2	649	8	0	0	0	109	0
3	0.2	10	10	0.8	Scenario2	650	8	0	0	0	109	0
3	0.2	10	10	0.8	Scenario2	651	8	0	0	0	109	0
3	0.2	10	10	0.8	Scenario2	652	8	0	0	0	109	0
3	0.2	10	10	0.8	Scenario2	653	8	0	0	0	109	0
3	0.2	10	10	0.8	Scenario2	654	9	0	0	0	109	0
3	0.2	10	10	0.8	Scenario2	655	8	0	0	0	110	0
3	0.2	10	10	0.8	Scenario2	656	9	0	0	0	110	0
3	0.2	10	10	0.8	Scenario2	657	9	0	0	0	110	0
3	0.2	10	10	0.8	Scenario2	658	10	0	0	0	110	0
3	0.2	10	10	0.8	Scenario2	659	10	0	0	0	110	0
3	0.2	10	10	0.8	Scenario2	660	10	0	0	0	110	0
3	0.2	10	10	0.8	Scenario2	661	10	0	0	0	110	0
3	0.2	10	10	0.8	Scenario2	662	10	0	0	0	110	0
3	0.2	10	10	0.8	Scenario2	663	10	0	0	0	110	0
3	0.2	10	10	0.8	Scenario2	664	11	0	0	0	110	0
3	0.2	10	10	0.8	Scenario2	665	11	0	0	0	110	0
3	0.2	10	10	0.8	Scenario2	666	12	0	0	0	110	0
3	0.2	10	10	0.8	Scenario2	667	12	0	0	0	110	0
3	0.2	10	10	0.8	Scenario2	668	12	0	0	0	110	0
3	0.2	10	10	0.8	Scenario2	669	12	0	0	0	110	0
3	0.2	10	10	0.8	Scenario2	670	11	1	0	0	110	0.06806103
3	0.2	10	10	0.8	Scenario2	671	13	1	0	0	110	0.060210227
3	0.2	10	10	0.8	Scenario2	672	13	1	0	0	110	0.060210227
3	0.2	10	10	0.8	Scenario2	673	14	1	0	0	110	0.05689474
3	0.2	10	10	0.8	Scenario2	674	15	1	0	0	110	0.053911679
3	0.2	10	10	0.8	Scenario2	675	15	1	0	0	110	0.053911679
3	0.2	10	10	0.8	Scenario2	676	15	2	0	0	110	0.088253922
3	0.2	10	10	0.8	Scenario2	677	16	2	0	0	110	0.084839062
3	0.2	10	10	0.8	Scenario2	678	16	2	0	0	110	0.084839062
3	0.2	10	10	0.8	Scenario2	679	16	2	0	0	110	0.084839062
3	0.2	10	10	0.8	Scenario2	680	17	2	0	0	110	0.081640538
3	0.2	10	10	0.8	Scenario2	681	17	2	0	0	110	0.081640538
3	0.2	10	10	0.8	Scenario2	682	17	2	0	0	110	0.081640538
3	0.2	10	10	0.8	Scenario2	683	18	3	0	0	110	0.100435157
3	0.2	10	10	0.8	Scenario2	684	18	3	0	0	110	0.100435157
3	0.2	10	10	0.8	Scenario2	685	18	2	0	0	111	0.078645557
3	0.2	10	10	0.8	Scenario2	686	18	3	0	0	111	0.100435157
3	0.2	10	10	0.8	Scenario2	687	18	3	0	0	111	0.100435157
3	0.2	10	10	0.8	Scenario2	688	18	3	0	0	111	0.100435157
3	0.2	10	10	0.8	Scenario2	689	18	3	0	0	111	0.100435157
3	0.2	10	10	0.8	Scenario2	690	18	2	0	0	112	0.078645557
3	0.2	10	10	0.8	Scenario2	691	18	2	0	0	112	0.078645557
3	0.2	10	10	0.8	Scenario2	692	17	3	0	0	112	0.103371808
3	0.2	10	10	0.8	Scenario2	693	18	3	0	0	112	0.100435157
3	0.2	10	10	0.8	Scenario2	694	18	3	0	0	112	0.100435157
3	0.2	10	10	0.8	Scenario2	695	18	4	0	0	112	0.114799293
3	0.2	10	10	0.8	Scenario2	696	20	3	0	0	112	0.094883981
3	0.2	10	10	0.8	Scenario2	697	20	3	0	0	113	0.094883981
3	0.2	10	10	0.8	Scenario2	698	20	3	0	0	113	0.094883981
3	0.2	10	10	0.8	Scenario2	699	22	3	0	0	113	0.089778548
3	0.2	10	10	0.8	Scenario2	700	24	2	0	0	113	0.064197209
3	0.2	10	10	0.8	Scenario2	701	23	2	0	0	114	0.066248618
3	0.2	10	10	0.8	Scenario2	702	24	2	0	0	114	0.064197209
3	0.2	10	10	0.8	Scenario2	703	25	2	0	0	114	0.062263171
3	0.2	10	10	0.8	Scenario2	704	25	2	0	0	114	0.062263171
3	0.2	10	10	0.8	Scenario2	705	26	2	0	0	114	0.060437416
3	0.2	10	10	0.8	Scenario2	706	26	1	0	0	115	0.034021072
3	0.2	10	10	0.8	Scenario2	707	27	2	0	0	115	0.058711657
3	0.2	10	10	0.8	Scenario2	708	27	3	0	0	115	0.078839622
3	0.2	10	10	0.8	Scenario2	709	28	3	0	0	116	0.076930974
3	0.2	10	10	0.8	Scenario2	710	31	1	0	0	117	0.02910278
3	0.2	10	10	0.8	Scenario2	711	28	3	0	0	118	0.076930974
3	0.2	10	10	0.8	Scenario2	712	28	3	0	0	118	0.076930974
3	0.2	10	10	0.8	Scenario2	713	29	3	0	0	118	0.07510476
3	0.2	10	10	0.8	Scenario2	714	28	4	0	0	118	0.092457116
3	0.2	10	10	0.8	Scenario2	715	29	4	0	0	118	0.090558089
3	0.2	10	10	0.8	Scenario2	716	31	3	0	0	118	0.071682279
3	0.2	10	10	0.8	Scenario2	717	30	4	0	0	118	0.088722275
3	0.2	10	10	0.8	Scenario2	718	30	4	0	0	118	0.088722275
3	0.2	10	10	0.8	Scenario2	719	29	5	0	0	118	0.102649471
3	0.2	10	10	0.8	Scenario2	720	28	6	0	0	118	0.113652418
3	0.2	10	10	0.8	Scenario2	721	28	7	0	0	118	0.120509501
3	0.2	10	10	0.8	Scenario2	722	27	9	0	0	118	0.129698798
3	0.2	10	10	0.8	Scenario2	723	28	8	0	0	118	0.125477936
3	0.2	10	10	0.8	Scenario2	724	29	8	0	0	118	0.124318548
3	0.2	10	10	0.8	Scenario2	725	31	7	0	0	118	0.116191899
3	0.2	10	10	0.8	Scenario2	726	33	5	0	0	118	0.095753607
3	0.2	10	10	0.8	Scenario2	727	34	4	0	0	118	0.081975913
3	0.2	10	10	0.8	Scenario2	728	34	3	0	0	119	0.067063322
3	0.2	10	10	0.8	Scenario2	729	35	3	0	0	119	0.065646341
3	0.2	10	10	0.8	Scenario2	730	36	3	0	0	119	0.064285208
3	0.2	10	10	0.8	Scenario2	731	38	3	0	0	119	0.061718671
3	0.2	10	10	0.8	Scenario2	732	38	3	0	0	119	0.061718671
3	0.2	10	10	0.8	Scenario2	733	38	3	0	0	119	0.061718671
3	0.2	10	10	0.8	Scenario2	734	38	4	0	0	119	0.076088644
3	0.2	10	10	0.8	Scenario2	735	41	4	0	0	119	0.072159952
3	0.2	10	10	0.8	Scenario2	736	41	4	0	0	119	0.072159952
3	0.2	10	10	0.8	Scenario2	737	42	5	0	0	119	0.082675713
3	0.2	10	10	0.8	Scenario2	738	42	4	0	0	120	0.070933174
3	0.2	10	10	0.8	Scenario2	739	43	4	0	0	120	0.069744934
3	0.2	10	10	0.8	Scenario2	740	43	4	0	0	120	0.069744934
3	0.2	10	10	0.8	Scenario2	741	43	5	0	0	120	0.081412692
3	0.2	10	10	0.8	Scenario2	742	43	6	0	0	120	0.091349459
3	0.2	10	10	0.8	Scenario2	743	43	7	0	0	120	0.09977578
3	0.2	10	10	0.8	Scenario2	744	43	6	0	0	121	0.091349459
3	0.2	10	10	0.8	Scenario2	745	43	5	0	0	122	0.081412692
3	0.2	10	10	0.8	Scenario2	746	44	5	0	0	122	0.080183821
3	0.2	10	10	0.8	Scenario2	747	41	7	0	0	123	0.102320679
3	0.2	10	10	0.8	Scenario2	748	41	7	0	0	123	0.102320679
3	0.2	10	10	0.8	Scenario2	749	41	7	0	0	124	0.102320679
3	0.2	10	10	0.8	Scenario2	750	40	7	0	0	125	0.103626322
3	0.2	10	10	0.8	Scenario2	751	40	5	0	0	127	0.085308569
3	0.2	10	10	0.8	Scenario2	752	40	5	0	0	127	0.085308569
3	0.2	10	10	0.8	Scenario2	753	41	5	0	0	127	0.083973975
3	0.2	10	10	0.8	Scenario2	754	39	6	0	0	128	0.09666212
3	0.2	10	10	0.8	Scenario2	755	38	7	0	0	128	0.106301346
3	0.2	10	10	0.8	Scenario2	756	40	6	0	0	128	0.095288884
3	0.2	10	10	0.8	Scenario2	757	42	5	0	0	128	0.082675713
3	0.2	10	10	0.8	Scenario2	758	42	5	0	0	128	0.082675713
3	0.2	10	10	0.8	Scenario2	759	42	5	0	0	128	0.082675713
3	0.2	10	10	0.8	Scenario2	760	42	5	0	0	128	0.082675713
3	0.2	10	10	0.8	Scenario2	761	38	6	0	0	131	0.098065801
3	0.2	10	10	0.8	Scenario2	762	38	6	0	0	131	0.098065801
3	0.2	10	10	0.8	Scenario2	763	37	6	0	0	132	0.099499963
3	0.2	10	10	0.8	Scenario2	764	36	7	0	0	132	0.10905524
3	0.2	10	10	0.8	Scenario2	765	35	8	0	0	132	0.116849529
3	0.2	10	10	0.8	Scenario2	766	36	7	0	0	132	0.10905524
3	0.2	10	10	0.8	Scenario2	767	35	7	0	0	133	0.110458375
3	0.2	10	10	0.8	Scenario2	768	34	8	0	0	133	0.118122243
3	0.2	10	10	0.8	Scenario2	769	34	8	0	0	133	0.118122243
3	0.2	10	10	0.8	Scenario2	770	34	7	0	0	134	0.111876418
3	0.2	10	10	0.8	Scenario2	771	34	6	0	0	135	0.103982745
3	0.2	10	10	0.8	Scenario2	772	34	6	0	0	135	0.103982745
3	0.2	10	10	0.8	Scenario2	773	34	6	0	0	135	0.103982745
3	0.2	10	10	0.8	Scenario2	774	34	6	0	0	135	0.103982745
3	0.2	10	10	0.8	Scenario2	775	35	5	0	0	135	0.092563237
3	0.2	10	10	0.8	Scenario2	776	36	4	0	0	135	0.078933057
3	0.2	10	10	0.8	Scenario2	777	36	4	0	0	135	0.078933057
3	0.2	10	10	0.8	Scenario2	778	36	4	0	0	135	0.078933057
3	0.2	10	10	0.8	Scenario2	779	36	4	0	0	135	0.078933057
3	0.2	10	10	0.8	Scenario2	780	35	4	0	0	136	0.080428667
3	0.2	10	10	0.8	Scenario2	781	36	3	0	0	136	0.064285208
3	0.2	10	10	0.8	Scenario2	782	35	3	0	0	137	0.065646341
3	0.2	10	10	0.8	Scenario2	783	35	3	0	0	137	0.065646341
3	0.2	10	10	0.8	Scenario2	784	35	3	0	0	137	0.065646341
3	0.2	10	10	0.8	Scenario2	785	35	3	0	0	137	0.065646341
3	0.2	10	10	0.8	Scenario2	786	34	3	0	0	138	0.067063322
3	0.2	10	10	0.8	Scenario2	787	33	3	0	0	139	0.068539343
3	0.2	10	10	0.8	Scenario2	788	33	3	0	0	139	0.068539343
3	0.2	10	10	0.8	Scenario2	789	33	3	0	0	139	0.068539343
3	0.2	10	10	0.8	Scenario2	790	33	3	0	0	139	0.068539343
3	0.2	10	10	0.8	Scenario2	791	32	3	0	0	140	0.070077796
3	0.2	10	10	0.8	Scenario2	792	32	3	0	0	140	0.070077796
3	0.2	10	10	0.8	Scenario2	793	32	3	0	0	140	0.070077796
3	0.2	10	10	0.8	Scenario2	794	31	3	0	0	141	0.071682279
3	0.2	10	10	0.8	Scenario2	795	31	3	0	0	141	0.071682279
3	0.2	10	10	0.8	Scenario2	796	31	3	0	0	141	0.071682279
3	0.2	10	10	0.8	Scenario2	797	31	3	0	0	141	0.071682279
3	0.2	10	10	0.8	Scenario2	798	31	3	0	0	141	0.071682279
3	0.2	10	10	0.8	Scenario2	799	31	3	0	0	141	0.071682279
3	0.2	10	10	0.8	Scenario2	800	30	3	0	0	142	0.073356597
3	0.2	10	10	0.8	Scenario2	801	27	3	0	0	145	0.078839622
3	0.2	10	10	0.8	Scenario2	802	25	2	0	0	148	0.062263171
3	0.2	10	10	0.8	Scenario2	803	24	2	0	0	149	0.064197209
3	0.2	10	10	0.8	Scenario2	804	20	2	0	0	153	0.073211007
3	0.2	10	10	0.8	Scenario2	805	16	1	0	0	158	0.05121604
3	0.2	10	10	0.8	Scenario2	806	15	1	0	0	159	0.053911679
3	0.2	10	10	0.8	Scenario2	807	12	1	0	0	162	0.063911462
3	0.2	10	10	0.8	Scenario2	808	11	1	0	0	163	0.06806103
3	0.2	10	10	0.8	Scenario2	809	11	1	0	0	163	0.06806103
3	0.2	10	10	0.8	Scenario2	810	9	1	0	0	165	0.077998598
3	0.2	10	10	0.8	Scenario2	811	8	1	0	0	166	0.083938293
3	0.2	10	10	0.8	Scenario2	812	7	1	0	0	167	0.090588134
3	0.2	10	10	0.8	Scenario2	813	7	1	0	0	167	0.090588134
3	0.2	10	10	0.8	Scenario2	814	5	1	0	0	169	0.105316469
3	0.2	10	10	0.8	Scenario2	815	5	0	0	0	170	0
3	0.2	10	10	0.8	Scenario2	816	5	0	0	0	170	0
3	0.2	10	10	0.8	Scenario2	817	4	0	0	0	171	0
3	0.2	10	10	0.8	Scenario2	818	4	0	0	0	171	0
3	0.2	10	10	0.8	Scenario2	819	3	0	0	0	172	0
3	0.2	10	10	0.8	Scenario2	820	3	0	0	0	172	0
3	0.2	10	10	0.8	Scenario2	821	3	0	0	0	172	0
3	0.2	10	10	0.8	Scenario2	822	3	0	0	0	172	0
3	0.2	10	10	0.8	Scenario2	823	3	0	0	0	172	0
3	0.2	10	10	0.8	Scenario2	824	3	0	0	0	172	0
3	0.2	10	10	0.8	Scenario2	825	3	0	0	0	172	0
3	0.2	10	10	0.8	Scenario2	826	3	0	0	0	172	0
3	0.2	10	10	0.8	Scenario2	827	3	0	0	0	172	0
3	0.2	10	10	0.8	Scenario2	828	3	0	0	0	172	0
3	0.2	10	10	0.8	Scenario2	829	2	0	0	0	173	0
3	0.2	10	10	0.8	Scenario2	830	2	0	0	0	173	0
3	0.2	10	10	0.8	Scenario2	831	2	0	0	0	173	0
3	0.2	10	10	0.8	Scenario2	832	2	0	0	0	173	0
3	0.2	10	10	0.8	Scenario2	833	2	0	0	0	173	0
3	0.2	10	10	0.8	Scenario2	834	2	0	0	0	173	0
3	0.2	10	10	0.8	Scenario2	835	2	0	0	0	173	0
3	0.2	10	10	0.8	Scenario2	836	2	0	0	0	173	0
3	0.2	10	10	0.8	Scenario2	837	1	0	0	0	174	0
3	0.2	10	10	0.8	Scenario2	838	1	0	0	0	174	0
3	0.2	10	10	0.8	Scenario2	839	1	0	0	0	174	0
3	0.2	10	10	0.8	Scenario2	840	1	0	0	0	174	0
3	0.2	10	10	0.8	Scenario2	841	1	0	0	0	174	0
3	0.2	10	10	0.8	Scenario2	842	1	0	0	0	174	0
3	0.2	10	10	0.8	Scenario2	843	1	0	0	0	174	0
3	0.2	10	10	0.8	Scenario2	844	1	0	0	0	174	0
3	0.2	10	10	0.8	Scenario2	845	1	0	0	0	174	0
3	0.2	10	10	0.8	Scenario2	846	1	0	0	0	174	0
3	0.2	10	10	0.8	Scenario2	847	1	0	0	0	174	0
3	0.2	10	10	0.8	Scenario2	848	1	0	0	0	174	0
3	0.2	10	10	0.8	Scenario2	849	1	0	0	0	174	0
3	0.2	10	10	0.8	Scenario2	850	1	0	0	0	174	0
3	0.2	10	10	0.8	Scenario2	851	1	0	0	0	174	0
3	0.2	10	10	0.8	Scenario2	852	1	0	0	0	174	0
3	0.2	10	10	0.8	Scenario2	853	1	0	0	0	174	0
3	0.2	10	10	0.8	Scenario2	854	1	0	0	0	174	0
3	0.2	10	10	0.8	Scenario2	855	1	0	0	0	174	0
3	0.2	10	10	0.8	Scenario2	856	1	0	0	0	174	0
3	0.2	10	10	0.8	Scenario2	857	1	0	0	0	174	0
3	0.2	10	10	0.8	Scenario2	858	1	0	0	0	174	0
3	0.2	10	10	0.8	Scenario2	859	1	0	0	0	174	0
3	0.2	10	10	0.8	Scenario2	860	1	0	0	0	174	0
3	0.2	10	10	0.8	Scenario2	861	1	0	0	0	174	0
3	0.2	10	10	0.8	Scenario2	862	1	0	0	0	174	0
3	0.2	10	10	0.8	Scenario2	863	1	0	0	0	174	0
3	0.2	10	10	0.8	Scenario2	864	1	0	0	0	174	0
3	0.2	10	10	0.8	Scenario2	865	1	0	0	0	174	0
3	0.2	10	10	0.8	Scenario2	866	1	0	0	0	174	0
3	0.2	10	10	0.8	Scenario2	867	1	0	0	0	174	0
3	0.2	10	10	0.8	Scenario2	868	1	0	0	0	174	0
3	0.2	10	10	0.8	Scenario2	869	1	0	0	0	174	0
3	0.2	10	10	0.8	Scenario2	870	1	0	0	0	174	0
3	0.2	10	10	0.8	Scenario2	871	1	0	0	0	174	0
3	0.2	10	10	0.8	Scenario2	872	1	0	0	0	174	0
3	0.2	10	10	0.8	Scenario2	873	1	0	0	0	174	0
3	0.2	10	10	0.8	Scenario2	874	1	0	0	0	174	0
3	0.2	10	10	0.8	Scenario2	875	1	0	0	0	174	0
3	0.2	10	10	0.8	Scenario2	876	1	0	0	0	174	0
3	0.2	10	10	0.8	Scenario2	877	1	0	0	0	174	0
3	0.2	10	10	0.8	Scenario2	878	1	0	0	0	174	0
3	0.2	10	10	0.8	Scenario2	879	1	0	0	0	174	0
3	0.2	10	10	0.8	Scenario2	880	1	0	0	0	174	0
3	0.2	10	10	0.8	Scenario2	881	1	0	0	0	174	0
3	0.2	10	10	0.8	Scenario2	882	1	0	0	0	174	0
3	0.2	10	10	0.8	Scenario2	883	1	0	0	0	174	0
3	0.2	10	10	0.8	Scenario2	884	1	0	0	0	174	0
3	0.2	10	10	0.8	Scenario2	885	1	0	0	0	174	0
3	0.2	10	10	0.8	Scenario2	886	1	0	0	0	174	0
3	0.2	10	10	0.8	Scenario2	887	1	0	0	0	174	0
3	0.2	10	10	0.8	Scenario2	888	1	0	0	0	174	0
3	0.2	10	10	0.8	Scenario2	889	1	0	0	0	174	0
3	0.2	10	10	0.8	Scenario2	890	1	0	0	0	174	0
3	0.2	10	10	0.8	Scenario2	891	1	0	0	0	174	0
3	0.2	10	10	0.8	Scenario2	892	1	0	0	0	174	0
3	0.2	10	10	0.8	Scenario2	893	1	0	0	0	174	0
3	0.2	10	10	0.8	Scenario2	894	1	0	0	0	174	0
3	0.2	10	10	0.8	Scenario2	895	1	0	0	0	174	0
3	0.2	10	10	0.8	Scenario2	896	1	0	0	0	174	0
3	0.2	10	10	0.8	Scenario2	897	1	0	0	0	174	0
3	0.2	10	10	0.8	Scenario2	898	1	0	0	0	174	0
3	0.2	10	10	0.8	Scenario2	899	1	0	0	0	174	0
3	0.2	10	10	0.8	Scenario2	900	1	0	0	0	174	0
3	0.2	10	10	0.8	Scenario2	901	1	0	0	0	174	0
3	0.2	10	10	0.8	Scenario2	902	1	0	0	0	174	0
3	0.2	10	10	0.8	Scenario2	903	1	0	0	0	174	0
3	0.2	10	10	0.8	Scenario2	904	1	0	0	0	174	0
3	0.2	10	10	0.8	Scenario2	905	1	0	0	0	174	0
3	0.2	10	10	0.8	Scenario2	906	1	0	0	0	174	0
3	0.2	10	10	0.8	Scenario2	907	0	0	0	0	175	<RuntimePrimitiveException>
4	0.2	20	10	0.2	Scenario2	0	2	8	0	0	0	-0.034617424
4	0.2	20	10	0.2	Scenario2	1	2	8	0	0	0	-0.034617424
4	0.2	20	10	0.2	Scenario2	2	2	8	0	0	0	-0.034617424
4	0.2	20	10	0.2	Scenario2	3	3	10	0	0	0	-0.017156302
4	0.2	20	10	0.2	Scenario2	4	3	10	0	0	0	-0.017156302
4	0.2	20	10	0.2	Scenario2	5	3	10	0	0	0	-0.017156302
4	0.2	20	10	0.2	Scenario2	6	3	12	0	0	0	-0.017723918
4	0.2	20	10	0.2	Scenario2	7	3	13	0	0	0	-0.017744479
4	0.2	20	10	0.2	Scenario2	8	3	14	0	0	0	-0.017656151
4	0.2	20	10	0.2	Scenario2	9	3	15	0	0	0	-0.017491092
4	0.2	20	10	0.2	Scenario2	10	3	16	0	0	0	-0.017272416
4	0.2	20	10	0.2	Scenario2	11	3	17	0	0	0	-0.017016878
4	0.2	20	10	0.2	Scenario2	12	3	19	0	0	0	-0.016440854
4	0.2	20	10	0.2	Scenario2	13	3	19	0	0	0	-0.016440854
4	0.2	20	10	0.2	Scenario2	14	3	19	0	0	0	-0.016440854
4	0.2	20	10	0.2	Scenario2	15	2	20	0	0	0	-0.016494393
4	0.2	20	10	0.2	Scenario2	16	3	20	0	0	0	-0.016135931
4	0.2	20	10	0.2	Scenario2	17	3	22	0	0	0	-0.01551701
4	0.2	20	10	0.2	Scenario2	18	3	23	0	0	0	-0.015209207
4	0.2	20	10	0.2	Scenario2	19	1	16	0	0	10	-0.015596078
4	0.2	20	10	0.2	Scenario2	20	1	13	0	0	13	-0.020229693
4	0.2	20	10	0.2	Scenario2	21	1	13	0	0	13	-0.020229693
4	0.2	20	10	0.2	Scenario2	22	1	11	0	0	15	-0.025167682
4	0.2	20	10	0.2	Scenario2	23	1	11	0	0	15	-0.025167682
4	0.2	20	10	0.2	Scenario2	24	1	10	0	0	16	-0.028631214
4	0.2	20	10	0.2	Scenario2	25	1	9	0	0	17	-0.033156339
4	0.2	20	10	0.2	Scenario2	26	1	9	0	0	17	-0.033156339
4	0.2	20	10	0.2	Scenario2	27	1	8	0	0	18	-0.039298896
4	0.2	20	10	0.2	Scenario2	28	1	8	0	0	18	-0.039298896
4	0.2	20	10	0.2	Scenario2	29	1	7	0	0	19	-0.04806974
4	0.2	20	10	0.2	Scenario2	30	1	7	0	0	19	-0.04806974
4	0.2	20	10	0.2	Scenario2	31	1	6	0	0	20	-0.061503457
4	0.2	20	10	0.2	Scenario2	32	1	6	0	0	20	-0.061503457
4	0.2	20	10	0.2	Scenario2	33	1	6	0	0	20	-0.061503457
4	0.2	20	10	0.2	Scenario2	34	1	4	0	0	22	-0.130452656
4	0.2	20	10	0.2	Scenario2	35	1	4	0	0	22	-0.130452656
4	0.2	20	10	0.2	Scenario2	36	1	4	0	0	22	-0.130452656
4	0.2	20	10	0.2	Scenario2	37	1	4	0	0	22	-0.130452656
4	0.2	20	10	0.2	Scenario2	38	1	4	0	0	22	-0.130452656
4	0.2	20	10	0.2	Scenario2	39	1	4	0	0	22	-0.130452656
4	0.2	20	10	0.2	Scenario2	40	1	4	0	0	22	-0.130452656
4	0.2	20	10	0.2	Scenario2	41	1	4	0	0	22	-0.130452656
4	0.2	20	10	0.2	Scenario2	42	1	4	0	0	22	-0.130452656
4	0.2	20	10	0.2	Scenario2	43	1	4	0	0	22	-0.130452656
4	0.2	20	10	0.2	Scenario2	44	1	4	0	0	22	-0.130452656
4	0.2	20	10	0.2	Scenario2	45	1	4	0	0	22	-0.130452656
4	0.2	20	10	0.2	Scenario2	46	1	4	0	0	22	-0.130452656
4	0.2	20	10	0.2	Scenario2	47	1	4	0	0	22	-0.130452656
4	0.2	20	10	0.2	Scenario2	48	1	4	0	0	22	-0.130452656
4	0.2	20	10	0.2	Scenario2	49	1	4	0	0	22	-0.130452656
4	0.2	20	10	0.2	Scenario2	50	1	4	0	0	22	-0.130452656
4	0.2	20	10	0.2	Scenario2	51	1	4	0	0	22	-0.130452656
4	0.2	20	10	0.2	Scenario2	52	1	4	0	0	22	-0.130452656
4	0.2	20	10	0.2	Scenario2	53	1	4	0	0	22	-0.130452656
4	0.2	20	10	0.2	Scenario2	54	1	4	0	0	22	-0.130452656
4	0.2	20	10	0.2	Scenario2	55	1	4	0	0	22	-0.130452656
4	0.2	20	10	0.2	Scenario2	56	1	4	0	0	22	-0.130452656
4	0.2	20	10	0.2	Scenario2	57	1	4	0	0	22	-0.130452656
4	0.2	20	10	0.2	Scenario2	58	1	4	0	0	22	-0.130452656
4	0.2	20	10	0.2	Scenario2	59	1	4	0	0	22	-0.130452656
4	0.2	20	10	0.2	Scenario2	60	1	4	0	0	22	-0.130452656
4	0.2	20	10	0.2	Scenario2	61	1	4	0	0	22	-0.130452656
4	0.2	20	10	0.2	Scenario2	62	1	4	0	0	22	-0.130452656
4	0.2	20	10	0.2	Scenario2	63	1	4	0	0	22	-0.130452656
4	0.2	20	10	0.2	Scenario2	64	1	4	0	0	22	-0.130452656
4	0.2	20	10	0.2	Scenario2	65	1	4	0	0	22	-0.130452656
4	0.2	20	10	0.2	Scenario2	66	1	4	0	0	22	-0.130452656
4	0.2	20	10	0.2	Scenario2	67	1	4	0	0	22	-0.130452656
4	0.2	20	10	0.2	Scenario2	68	1	4	0	0	22	-0.130452656
4	0.2	20	10	0.2	Scenario2	69	1	4	0	0	22	-0.130452656
4	0.2	20	10	0.2	Scenario2	70	1	4	0	0	22	-0.130452656
4	0.2	20	10	0.2	Scenario2	71	1	4	0	0	22	-0.130452656
4	0.2	20	10	0.2	Scenario2	72	1	4	0	0	22	-0.130452656
4	0.2	20	10	0.2	Scenario2	73	1	4	0	0	22	-0.130452656
4	0.2	20	10	0.2	Scenario2	74	1	4	0	0	22	-0.130452656
4	0.2	20	10	0.2	Scenario2	75	1	4	0	0	22	-0.130452656
4	0.2	20	10	0.2	Scenario2	76	1	4	0	0	22	-0.130452656
4	0.2	20	10	0.2	Scenario2	77	1	4	0	0	22	-0.130452656
4	0.2	20	10	0.2	Scenario2	78	1	4	0	0	22	-0.130452656
4	0.2	20	10	0.2	Scenario2	79	1	4	0	0	22	-0.130452656
4	0.2	20	10	0.2	Scenario2	80	1	4	0	0	22	-0.130452656
4	0.2	20	10	0.2	Scenario2	81	1	4	0	0	22	-0.130452656
4	0.2	20	10	0.2	Scenario2	82	1	4	0	0	22	-0.130452656
4	0.2	20	10	0.2	Scenario2	83	0	4	0	0	23	0
4	0.2	20	10	0.2	Scenario2	84	0	4	0	0	23	0
4	0.2	20	10	0.2	Scenario2	85	0	4	0	0	23	0
4	0.2	20	10	0.2	Scenario2	86	0	4	0	0	23	0
4	0.2	20	10	0.2	Scenario2	87	0	4	0	0	23	0
4	0.2	20	10	0.2	Scenario2	88	0	4	0	0	23	0
4	0.2	20	10	0.2	Scenario2	89	0	3	0	0	24	0
4	0.2	20	10	0.2	Scenario2	90	0	3	0	0	24	0
4	0.2	20	10	0.2	Scenario2	91	0	3	0	0	24	0
4	0.2	20	10	0.2	Scenario2	92	0	3	0	0	24	0
4	0.2	20	10	0.2	Scenario2	93	0	3	0	0	24	0
4	0.2	20	10	0.2	Scenario2	94	0	3	0	0	24	0
4	0.2	20	10	0.2	Scenario2	95	0	2	0	0	25	0
4	0.2	20	10	0.2	Scenario2	96	0	2	0	0	25	0
4	0.2	20	10	0.2	Scenario2	97	0	2	0	0	25	0
4	0.2	20	10	0.2	Scenario2	98	0	2	0	0	25	0
4	0.2	20	10	0.2	Scenario2	99	0	2	0	0	25	0
[truncated: 20,056 more rows]
