# Supplementary material for: The Impact of Cooperation Under Climate Constraints: An Agent-Based Model for Exploring Paleolithic Behavioral Adaptations in the Inner Asian Mountain Corridor
Source: J Archaeol Method Theory. 2025 Sep 20;33(1):8. doi: 10.1007/s10816-025-09739-z (PMC12450231; doi:10.1007/s10816-025-09739-z)
Supplement: Supplementary file 3 — (ZIP 18.1 MB) [file 10816_2025_9739_MOESM3_ESM.zip › simulations/simulations/TienShan/Scenario_3_TienShan/PaleoCOOP_model_Scenario3_TienShan.csv]

run	alpha	cost-cooperation	population	prob-cooperation	scenario	months	cooperators	defectors	death-hypothermia	death-old	death-starvation	get-deltap-tienshan
1	0.2	10	10	0.2	Scenario3	0	2	8	0	0	0	-0.010686601
1	0.2	10	10	0.2	Scenario3	1	2	8	0	0	0	-0.010686601
1	0.2	10	10	0.2	Scenario3	2	2	8	0	0	0	-0.010686601
1	0.2	10	10	0.2	Scenario3	3	3	10	0	0	0	1.53E-04
1	0.2	10	10	0.2	Scenario3	4	3	10	0	0	0	1.53E-04
1	0.2	10	10	0.2	Scenario3	5	3	10	0	0	0	1.53E-04
1	0.2	10	10	0.2	Scenario3	6	3	12	0	0	0	-0.004390874
1	0.2	10	10	0.2	Scenario3	7	3	13	0	0	0	-0.005910258
1	0.2	10	10	0.2	Scenario3	8	3	14	0	0	0	-0.007083886
1	0.2	10	10	0.2	Scenario3	9	3	15	0	0	0	-0.0079908
1	0.2	10	10	0.2	Scenario3	10	3	16	0	0	0	-0.008690085
1	0.2	10	10	0.2	Scenario3	11	3	17	0	0	0	-0.009226421
1	0.2	10	10	0.2	Scenario3	12	3	19	0	0	0	-0.009939057
1	0.2	10	10	0.2	Scenario3	13	3	19	0	0	0	-0.009939057
1	0.2	10	10	0.2	Scenario3	14	3	19	0	0	0	-0.009939057
1	0.2	10	10	0.2	Scenario3	15	2	20	0	0	0	-0.011691588
1	0.2	10	10	0.2	Scenario3	16	3	20	0	0	0	-0.010162244
1	0.2	10	10	0.2	Scenario3	17	3	22	0	0	0	-0.010423984
1	0.2	10	10	0.2	Scenario3	18	3	23	0	0	0	-0.010485443
1	0.2	10	10	0.2	Scenario3	19	1	16	0	0	10	-0.010993187
1	0.2	10	10	0.2	Scenario3	20	1	13	0	0	13	-0.01318541
1	0.2	10	10	0.2	Scenario3	21	1	13	0	0	13	-0.01318541
1	0.2	10	10	0.2	Scenario3	22	1	11	0	0	15	-0.015217562
1	0.2	10	10	0.2	Scenario3	23	1	11	0	0	15	-0.015217562
1	0.2	10	10	0.2	Scenario3	24	1	10	0	0	16	-0.016494393
1	0.2	10	10	0.2	Scenario3	25	1	9	0	0	17	-0.018012615
1	0.2	10	10	0.2	Scenario3	26	1	9	0	0	17	-0.018012615
1	0.2	10	10	0.2	Scenario3	27	1	8	0	0	18	-0.019851679
1	0.2	10	10	0.2	Scenario3	28	1	8	0	0	18	-0.019851679
1	0.2	10	10	0.2	Scenario3	29	1	7	0	0	19	-0.022133059
1	0.2	10	10	0.2	Scenario3	30	1	7	0	0	19	-0.022133059
1	0.2	10	10	0.2	Scenario3	31	1	6	0	0	20	-0.025055117
1	0.2	10	10	0.2	Scenario3	32	1	6	0	0	20	-0.025055117
1	0.2	10	10	0.2	Scenario3	33	1	6	0	0	20	-0.025055117
1	0.2	10	10	0.2	Scenario3	34	1	4	0	0	22	-0.034617424
1	0.2	10	10	0.2	Scenario3	35	1	4	0	0	22	-0.034617424
1	0.2	10	10	0.2	Scenario3	36	1	4	0	0	22	-0.034617424
1	0.2	10	10	0.2	Scenario3	37	1	4	0	0	22	-0.034617424
1	0.2	10	10	0.2	Scenario3	38	1	4	0	0	22	-0.034617424
1	0.2	10	10	0.2	Scenario3	39	1	4	0	0	22	-0.034617424
1	0.2	10	10	0.2	Scenario3	40	1	4	0	0	22	-0.034617424
1	0.2	10	10	0.2	Scenario3	41	1	4	0	0	22	-0.034617424
1	0.2	10	10	0.2	Scenario3	42	1	4	0	0	22	-0.034617424
1	0.2	10	10	0.2	Scenario3	43	1	4	0	0	22	-0.034617424
1	0.2	10	10	0.2	Scenario3	44	1	4	0	0	22	-0.034617424
1	0.2	10	10	0.2	Scenario3	45	1	4	0	0	22	-0.034617424
1	0.2	10	10	0.2	Scenario3	46	1	4	0	0	22	-0.034617424
1	0.2	10	10	0.2	Scenario3	47	1	4	0	0	22	-0.034617424
1	0.2	10	10	0.2	Scenario3	48	1	4	0	0	22	-0.034617424
1	0.2	10	10	0.2	Scenario3	49	1	4	0	0	22	-0.034617424
1	0.2	10	10	0.2	Scenario3	50	1	4	0	0	22	-0.034617424
1	0.2	10	10	0.2	Scenario3	51	1	4	0	0	22	-0.034617424
1	0.2	10	10	0.2	Scenario3	52	1	4	0	0	22	-0.034617424
1	0.2	10	10	0.2	Scenario3	53	1	4	0	0	22	-0.034617424
1	0.2	10	10	0.2	Scenario3	54	1	4	0	0	22	-0.034617424
1	0.2	10	10	0.2	Scenario3	55	1	4	0	0	22	-0.034617424
1	0.2	10	10	0.2	Scenario3	56	1	4	0	0	22	-0.034617424
1	0.2	10	10	0.2	Scenario3	57	1	4	0	0	22	-0.034617424
1	0.2	10	10	0.2	Scenario3	58	1	4	0	0	22	-0.034617424
1	0.2	10	10	0.2	Scenario3	59	1	4	0	0	22	-0.034617424
1	0.2	10	10	0.2	Scenario3	60	1	4	0	0	22	-0.034617424
1	0.2	10	10	0.2	Scenario3	61	1	4	0	0	22	-0.034617424
1	0.2	10	10	0.2	Scenario3	62	1	4	0	0	22	-0.034617424
1	0.2	10	10	0.2	Scenario3	63	1	4	0	0	22	-0.034617424
1	0.2	10	10	0.2	Scenario3	64	1	4	0	0	22	-0.034617424
1	0.2	10	10	0.2	Scenario3	65	1	4	0	0	22	-0.034617424
1	0.2	10	10	0.2	Scenario3	66	1	4	0	0	22	-0.034617424
1	0.2	10	10	0.2	Scenario3	67	1	4	0	0	22	-0.034617424
1	0.2	10	10	0.2	Scenario3	68	1	4	0	0	22	-0.034617424
1	0.2	10	10	0.2	Scenario3	69	1	4	0	0	22	-0.034617424
1	0.2	10	10	0.2	Scenario3	70	1	4	0	0	22	-0.034617424
1	0.2	10	10	0.2	Scenario3	71	1	4	0	0	22	-0.034617424
1	0.2	10	10	0.2	Scenario3	72	1	4	0	0	22	-0.034617424
1	0.2	10	10	0.2	Scenario3	73	1	4	0	0	22	-0.034617424
1	0.2	10	10	0.2	Scenario3	74	1	4	0	0	22	-0.034617424
1	0.2	10	10	0.2	Scenario3	75	1	4	0	0	22	-0.034617424
1	0.2	10	10	0.2	Scenario3	76	1	4	0	0	22	-0.034617424
1	0.2	10	10	0.2	Scenario3	77	1	4	0	0	22	-0.034617424
1	0.2	10	10	0.2	Scenario3	78	1	4	0	0	22	-0.034617424
1	0.2	10	10	0.2	Scenario3	79	1	4	0	0	22	-0.034617424
1	0.2	10	10	0.2	Scenario3	80	1	4	0	0	22	-0.034617424
1	0.2	10	10	0.2	Scenario3	81	1	4	0	0	22	-0.034617424
1	0.2	10	10	0.2	Scenario3	82	1	4	0	0	22	-0.034617424
1	0.2	10	10	0.2	Scenario3	83	0	4	0	0	23	0
1	0.2	10	10	0.2	Scenario3	84	0	4	0	0	23	0
1	0.2	10	10	0.2	Scenario3	85	0	4	0	0	23	0
1	0.2	10	10	0.2	Scenario3	86	0	4	0	0	23	0
1	0.2	10	10	0.2	Scenario3	87	0	4	0	0	23	0
1	0.2	10	10	0.2	Scenario3	88	0	4	0	0	23	0
1	0.2	10	10	0.2	Scenario3	89	0	3	0	0	24	0
1	0.2	10	10	0.2	Scenario3	90	0	3	0	0	24	0
1	0.2	10	10	0.2	Scenario3	91	0	3	0	0	24	0
1	0.2	10	10	0.2	Scenario3	92	0	3	0	0	24	0
1	0.2	10	10	0.2	Scenario3	93	0	3	0	0	24	0
1	0.2	10	10	0.2	Scenario3	94	0	3	0	0	24	0
1	0.2	10	10	0.2	Scenario3	95	0	2	0	0	25	0
1	0.2	10	10	0.2	Scenario3	96	0	2	0	0	25	0
1	0.2	10	10	0.2	Scenario3	97	0	2	0	0	25	0
1	0.2	10	10	0.2	Scenario3	98	0	2	0	0	25	0
1	0.2	10	10	0.2	Scenario3	99	0	2	0	0	25	0
1	0.2	10	10	0.2	Scenario3	100	0	2	0	0	25	0
1	0.2	10	10	0.2	Scenario3	101	0	2	0	0	25	0
1	0.2	10	10	0.2	Scenario3	102	0	2	0	0	25	0
1	0.2	10	10	0.2	Scenario3	103	0	2	0	0	25	0
1	0.2	10	10	0.2	Scenario3	104	0	2	0	0	25	0
1	0.2	10	10	0.2	Scenario3	105	0	2	0	0	25	0
1	0.2	10	10	0.2	Scenario3	106	0	2	0	0	25	0
1	0.2	10	10	0.2	Scenario3	107	0	2	0	0	25	0
1	0.2	10	10	0.2	Scenario3	108	0	2	0	0	25	0
1	0.2	10	10	0.2	Scenario3	109	0	2	0	0	25	0
1	0.2	10	10	0.2	Scenario3	110	0	2	0	0	25	0
1	0.2	10	10	0.2	Scenario3	111	0	2	0	0	25	0
1	0.2	10	10	0.2	Scenario3	112	0	2	0	0	25	0
1	0.2	10	10	0.2	Scenario3	113	0	2	0	0	25	0
1	0.2	10	10	0.2	Scenario3	114	0	2	0	0	25	0
1	0.2	10	10	0.2	Scenario3	115	0	2	0	0	25	0
1	0.2	10	10	0.2	Scenario3	116	0	2	0	0	25	0
1	0.2	10	10	0.2	Scenario3	117	0	2	0	0	25	0
1	0.2	10	10	0.2	Scenario3	118	0	2	0	0	25	0
1	0.2	10	10	0.2	Scenario3	119	0	2	0	0	25	0
1	0.2	10	10	0.2	Scenario3	120	0	2	0	0	25	0
1	0.2	10	10	0.2	Scenario3	121	0	2	0	0	25	0
1	0.2	10	10	0.2	Scenario3	122	0	2	0	0	25	0
1	0.2	10	10	0.2	Scenario3	123	0	2	0	0	25	0
1	0.2	10	10	0.2	Scenario3	124	0	2	0	0	25	0
1	0.2	10	10	0.2	Scenario3	125	0	2	0	0	25	0
1	0.2	10	10	0.2	Scenario3	126	0	2	0	0	25	0
1	0.2	10	10	0.2	Scenario3	127	0	2	0	0	25	0
1	0.2	10	10	0.2	Scenario3	128	0	2	0	0	25	0
1	0.2	10	10	0.2	Scenario3	129	0	2	0	0	25	0
1	0.2	10	10	0.2	Scenario3	130	0	2	0	0	25	0
1	0.2	10	10	0.2	Scenario3	131	0	2	0	0	25	0
1	0.2	10	10	0.2	Scenario3	132	0	2	0	0	25	0
1	0.2	10	10	0.2	Scenario3	133	0	2	0	0	25	0
1	0.2	10	10	0.2	Scenario3	134	0	2	0	0	25	0
1	0.2	10	10	0.2	Scenario3	135	0	2	0	0	25	0
1	0.2	10	10	0.2	Scenario3	136	0	2	0	0	25	0
1	0.2	10	10	0.2	Scenario3	137	0	2	0	0	25	0
1	0.2	10	10	0.2	Scenario3	138	0	2	0	0	25	0
1	0.2	10	10	0.2	Scenario3	139	0	2	0	0	25	0
1	0.2	10	10	0.2	Scenario3	140	0	2	0	0	25	0
1	0.2	10	10	0.2	Scenario3	141	0	2	0	0	25	0
1	0.2	10	10	0.2	Scenario3	142	0	2	0	0	25	0
1	0.2	10	10	0.2	Scenario3	143	0	2	0	0	25	0
1	0.2	10	10	0.2	Scenario3	144	0	2	0	0	25	0
1	0.2	10	10	0.2	Scenario3	145	0	2	0	0	25	0
1	0.2	10	10	0.2	Scenario3	146	0	2	0	0	25	0
1	0.2	10	10	0.2	Scenario3	147	0	2	0	0	25	0
1	0.2	10	10	0.2	Scenario3	148	0	2	0	0	25	0
1	0.2	10	10	0.2	Scenario3	149	0	2	0	0	25	0
1	0.2	10	10	0.2	Scenario3	150	0	2	0	0	25	0
1	0.2	10	10	0.2	Scenario3	151	0	2	0	0	25	0
1	0.2	10	10	0.2	Scenario3	152	0	2	0	0	25	0
1	0.2	10	10	0.2	Scenario3	153	0	2	0	0	25	0
1	0.2	10	10	0.2	Scenario3	154	0	2	0	0	25	0
1	0.2	10	10	0.2	Scenario3	155	0	2	0	0	25	0
1	0.2	10	10	0.2	Scenario3	156	0	2	0	0	25	0
1	0.2	10	10	0.2	Scenario3	157	0	2	0	0	25	0
1	0.2	10	10	0.2	Scenario3	158	0	2	0	0	25	0
1	0.2	10	10	0.2	Scenario3	159	0	2	0	0	25	0
1	0.2	10	10	0.2	Scenario3	160	0	2	0	0	25	0
1	0.2	10	10	0.2	Scenario3	161	0	2	0	0	25	0
1	0.2	10	10	0.2	Scenario3	162	0	2	0	0	25	0
1	0.2	10	10	0.2	Scenario3	163	0	2	0	0	25	0
1	0.2	10	10	0.2	Scenario3	164	0	3	0	0	25	0
1	0.2	10	10	0.2	Scenario3	165	0	3	0	0	25	0
1	0.2	10	10	0.2	Scenario3	166	0	3	0	0	25	0
1	0.2	10	10	0.2	Scenario3	167	0	2	0	0	26	0
1	0.2	10	10	0.2	Scenario3	168	0	2	0	0	26	0
1	0.2	10	10	0.2	Scenario3	169	0	2	0	0	26	0
1	0.2	10	10	0.2	Scenario3	170	0	2	0	0	26	0
1	0.2	10	10	0.2	Scenario3	171	0	3	0	0	26	0
1	0.2	10	10	0.2	Scenario3	172	0	3	0	0	26	0
1	0.2	10	10	0.2	Scenario3	173	0	3	0	0	26	0
1	0.2	10	10	0.2	Scenario3	174	0	3	0	0	26	0
1	0.2	10	10	0.2	Scenario3	175	0	3	0	0	26	0
1	0.2	10	10	0.2	Scenario3	176	0	3	0	0	26	0
1	0.2	10	10	0.2	Scenario3	177	0	3	0	0	26	0
1	0.2	10	10	0.2	Scenario3	178	0	3	0	0	26	0
1	0.2	10	10	0.2	Scenario3	179	0	3	0	0	26	0
1	0.2	10	10	0.2	Scenario3	180	0	3	0	0	26	0
1	0.2	10	10	0.2	Scenario3	181	0	3	0	0	26	0
1	0.2	10	10	0.2	Scenario3	182	0	4	0	0	26	0
1	0.2	10	10	0.2	Scenario3	183	0	4	0	0	26	0
1	0.2	10	10	0.2	Scenario3	184	0	4	0	0	26	0
1	0.2	10	10	0.2	Scenario3	185	0	4	0	0	26	0
1	0.2	10	10	0.2	Scenario3	186	0	4	0	0	26	0
1	0.2	10	10	0.2	Scenario3	187	0	5	0	0	26	0
1	0.2	10	10	0.2	Scenario3	188	0	5	0	0	26	0
1	0.2	10	10	0.2	Scenario3	189	0	5	0	0	26	0
1	0.2	10	10	0.2	Scenario3	190	0	5	0	0	26	0
1	0.2	10	10	0.2	Scenario3	191	0	5	0	0	26	0
1	0.2	10	10	0.2	Scenario3	192	0	5	0	0	26	0
1	0.2	10	10	0.2	Scenario3	193	0	5	0	0	26	0
1	0.2	10	10	0.2	Scenario3	194	0	6	0	0	26	0
1	0.2	10	10	0.2	Scenario3	195	0	6	0	0	26	0
1	0.2	10	10	0.2	Scenario3	196	0	6	0	0	26	0
1	0.2	10	10	0.2	Scenario3	197	0	7	0	0	26	0
1	0.2	10	10	0.2	Scenario3	198	0	7	0	0	26	0
1	0.2	10	10	0.2	Scenario3	199	0	7	0	0	26	0
1	0.2	10	10	0.2	Scenario3	200	0	7	0	0	26	0
1	0.2	10	10	0.2	Scenario3	201	0	7	0	0	26	0
1	0.2	10	10	0.2	Scenario3	202	0	7	0	0	26	0
1	0.2	10	10	0.2	Scenario3	203	0	7	0	0	26	0
1	0.2	10	10	0.2	Scenario3	204	0	7	0	0	26	0
1	0.2	10	10	0.2	Scenario3	205	0	7	0	0	26	0
1	0.2	10	10	0.2	Scenario3	206	0	7	0	0	26	0
1	0.2	10	10	0.2	Scenario3	207	0	7	0	0	26	0
1	0.2	10	10	0.2	Scenario3	208	0	8	0	0	26	0
1	0.2	10	10	0.2	Scenario3	209	0	8	0	0	26	0
1	0.2	10	10	0.2	Scenario3	210	0	8	0	0	26	0
1	0.2	10	10	0.2	Scenario3	211	0	8	0	0	26	0
1	0.2	10	10	0.2	Scenario3	212	0	8	0	0	26	0
1	0.2	10	10	0.2	Scenario3	213	0	8	0	0	26	0
1	0.2	10	10	0.2	Scenario3	214	0	8	0	0	26	0
1	0.2	10	10	0.2	Scenario3	215	0	8	0	0	26	0
1	0.2	10	10	0.2	Scenario3	216	0	8	0	0	26	0
1	0.2	10	10	0.2	Scenario3	217	0	9	0	0	26	0
1	0.2	10	10	0.2	Scenario3	218	0	10	0	0	26	0
1	0.2	10	10	0.2	Scenario3	219	0	10	0	0	26	0
1	0.2	10	10	0.2	Scenario3	220	0	10	0	0	26	0
1	0.2	10	10	0.2	Scenario3	221	0	10	0	0	26	0
1	0.2	10	10	0.2	Scenario3	222	0	10	0	0	26	0
1	0.2	10	10	0.2	Scenario3	223	0	10	0	0	26	0
1	0.2	10	10	0.2	Scenario3	224	0	10	0	0	26	0
1	0.2	10	10	0.2	Scenario3	225	0	10	0	0	26	0
1	0.2	10	10	0.2	Scenario3	226	0	10	0	0	26	0
1	0.2	10	10	0.2	Scenario3	227	0	10	0	0	26	0
1	0.2	10	10	0.2	Scenario3	228	0	10	0	0	26	0
1	0.2	10	10	0.2	Scenario3	229	0	10	0	0	26	0
1	0.2	10	10	0.2	Scenario3	230	0	10	0	0	26	0
1	0.2	10	10	0.2	Scenario3	231	0	10	0	0	26	0
1	0.2	10	10	0.2	Scenario3	232	0	10	0	0	26	0
1	0.2	10	10	0.2	Scenario3	233	0	10	0	0	26	0
1	0.2	10	10	0.2	Scenario3	234	0	10	0	0	26	0
1	0.2	10	10	0.2	Scenario3	235	0	10	0	0	26	0
1	0.2	10	10	0.2	Scenario3	236	0	10	0	0	26	0
1	0.2	10	10	0.2	Scenario3	237	0	10	0	0	26	0
1	0.2	10	10	0.2	Scenario3	238	0	10	0	0	26	0
1	0.2	10	10	0.2	Scenario3	239	0	10	0	0	26	0
1	0.2	10	10	0.2	Scenario3	240	0	10	0	0	26	0
1	0.2	10	10	0.2	Scenario3	241	0	10	0	0	26	0
1	0.2	10	10	0.2	Scenario3	242	0	10	0	0	26	0
1	0.2	10	10	0.2	Scenario3	243	0	10	0	0	26	0
1	0.2	10	10	0.2	Scenario3	244	0	10	0	0	26	0
1	0.2	10	10	0.2	Scenario3	245	0	10	0	0	26	0
1	0.2	10	10	0.2	Scenario3	246	0	10	0	0	26	0
1	0.2	10	10	0.2	Scenario3	247	0	10	0	0	26	0
1	0.2	10	10	0.2	Scenario3	248	0	10	0	0	26	0
1	0.2	10	10	0.2	Scenario3	249	0	10	0	0	26	0
1	0.2	10	10	0.2	Scenario3	250	0	10	0	0	26	0
1	0.2	10	10	0.2	Scenario3	251	0	10	0	0	26	0
1	0.2	10	10	0.2	Scenario3	252	0	11	0	0	26	0
1	0.2	10	10	0.2	Scenario3	253	0	11	0	0	26	0
1	0.2	10	10	0.2	Scenario3	254	0	11	0	0	26	0
1	0.2	10	10	0.2	Scenario3	255	0	11	0	0	26	0
1	0.2	10	10	0.2	Scenario3	256	0	11	0	0	26	0
1	0.2	10	10	0.2	Scenario3	257	0	11	0	0	26	0
1	0.2	10	10	0.2	Scenario3	258	0	10	0	0	27	0
1	0.2	10	10	0.2	Scenario3	259	0	10	0	0	27	0
1	0.2	10	10	0.2	Scenario3	260	0	9	0	0	28	0
1	0.2	10	10	0.2	Scenario3	261	0	9	0	0	28	0
1	0.2	10	10	0.2	Scenario3	262	0	9	0	0	28	0
1	0.2	10	10	0.2	Scenario3	263	0	9	0	0	28	0
1	0.2	10	10	0.2	Scenario3	264	0	9	0	0	28	0
1	0.2	10	10	0.2	Scenario3	265	0	9	0	0	28	0
1	0.2	10	10	0.2	Scenario3	266	0	9	0	0	28	0
1	0.2	10	10	0.2	Scenario3	267	0	9	0	0	28	0
1	0.2	10	10	0.2	Scenario3	268	0	9	0	0	28	0
1	0.2	10	10	0.2	Scenario3	269	0	9	0	0	28	0
1	0.2	10	10	0.2	Scenario3	270	0	9	0	0	28	0
1	0.2	10	10	0.2	Scenario3	271	0	9	0	0	28	0
1	0.2	10	10	0.2	Scenario3	272	0	9	0	0	28	0
1	0.2	10	10	0.2	Scenario3	273	0	9	0	0	28	0
1	0.2	10	10	0.2	Scenario3	274	0	9	0	0	28	0
1	0.2	10	10	0.2	Scenario3	275	0	9	0	0	28	0
1	0.2	10	10	0.2	Scenario3	276	0	9	0	0	28	0
1	0.2	10	10	0.2	Scenario3	277	0	9	0	0	28	0
1	0.2	10	10	0.2	Scenario3	278	0	9	0	0	28	0
1	0.2	10	10	0.2	Scenario3	279	0	9	0	0	28	0
1	0.2	10	10	0.2	Scenario3	280	0	9	0	0	28	0
1	0.2	10	10	0.2	Scenario3	281	0	9	0	0	28	0
1	0.2	10	10	0.2	Scenario3	282	0	9	0	0	28	0
1	0.2	10	10	0.2	Scenario3	283	0	9	0	0	28	0
1	0.2	10	10	0.2	Scenario3	284	0	9	0	0	28	0
1	0.2	10	10	0.2	Scenario3	285	0	9	0	0	28	0
1	0.2	10	10	0.2	Scenario3	286	0	9	0	0	28	0
1	0.2	10	10	0.2	Scenario3	287	0	9	0	0	28	0
1	0.2	10	10	0.2	Scenario3	288	0	9	0	0	28	0
1	0.2	10	10	0.2	Scenario3	289	0	9	0	0	28	0
1	0.2	10	10	0.2	Scenario3	290	0	9	0	0	28	0
1	0.2	10	10	0.2	Scenario3	291	0	9	0	0	28	0
1	0.2	10	10	0.2	Scenario3	292	0	9	0	0	28	0
1	0.2	10	10	0.2	Scenario3	293	0	9	0	0	28	0
1	0.2	10	10	0.2	Scenario3	294	0	9	0	0	28	0
1	0.2	10	10	0.2	Scenario3	295	0	9	0	0	28	0
1	0.2	10	10	0.2	Scenario3	296	0	9	0	0	28	0
1	0.2	10	10	0.2	Scenario3	297	0	9	0	0	28	0
1	0.2	10	10	0.2	Scenario3	298	0	9	0	0	28	0
1	0.2	10	10	0.2	Scenario3	299	0	9	0	0	28	0
1	0.2	10	10	0.2	Scenario3	300	0	9	0	0	28	0
1	0.2	10	10	0.2	Scenario3	301	0	9	0	0	28	0
1	0.2	10	10	0.2	Scenario3	302	0	9	0	0	28	0
1	0.2	10	10	0.2	Scenario3	303	0	9	0	0	28	0
1	0.2	10	10	0.2	Scenario3	304	0	9	0	0	28	0
1	0.2	10	10	0.2	Scenario3	305	0	9	0	0	28	0
1	0.2	10	10	0.2	Scenario3	306	0	9	0	0	28	0
1	0.2	10	10	0.2	Scenario3	307	0	9	0	0	28	0
1	0.2	10	10	0.2	Scenario3	308	0	9	0	0	28	0
1	0.2	10	10	0.2	Scenario3	309	0	9	0	0	28	0
1	0.2	10	10	0.2	Scenario3	310	0	9	0	0	28	0
1	0.2	10	10	0.2	Scenario3	311	0	9	0	0	28	0
1	0.2	10	10	0.2	Scenario3	312	0	9	0	0	28	0
1	0.2	10	10	0.2	Scenario3	313	0	9	0	0	28	0
1	0.2	10	10	0.2	Scenario3	314	0	9	0	0	28	0
1	0.2	10	10	0.2	Scenario3	315	0	9	0	0	28	0
1	0.2	10	10	0.2	Scenario3	316	0	9	0	0	28	0
1	0.2	10	10	0.2	Scenario3	317	0	9	0	0	28	0
1	0.2	10	10	0.2	Scenario3	318	0	9	0	0	28	0
1	0.2	10	10	0.2	Scenario3	319	0	9	0	0	28	0
1	0.2	10	10	0.2	Scenario3	320	0	9	0	0	28	0
1	0.2	10	10	0.2	Scenario3	321	0	9	0	0	28	0
1	0.2	10	10	0.2	Scenario3	322	0	10	0	0	28	0
1	0.2	10	10	0.2	Scenario3	323	0	10	0	0	28	0
1	0.2	10	10	0.2	Scenario3	324	0	10	0	0	28	0
1	0.2	10	10	0.2	Scenario3	325	0	11	0	0	28	0
1	0.2	10	10	0.2	Scenario3	326	0	11	0	0	28	0
1	0.2	10	10	0.2	Scenario3	327	0	11	0	0	28	0
1	0.2	10	10	0.2	Scenario3	328	0	11	0	0	28	0
1	0.2	10	10	0.2	Scenario3	329	0	11	0	0	28	0
1	0.2	10	10	0.2	Scenario3	330	0	11	0	0	28	0
1	0.2	10	10	0.2	Scenario3	331	0	11	0	0	28	0
1	0.2	10	10	0.2	Scenario3	332	0	11	0	0	28	0
1	0.2	10	10	0.2	Scenario3	333	0	11	0	0	28	0
1	0.2	10	10	0.2	Scenario3	334	0	12	0	0	28	0
1	0.2	10	10	0.2	Scenario3	335	0	13	0	0	28	0
1	0.2	10	10	0.2	Scenario3	336	0	13	0	0	28	0
1	0.2	10	10	0.2	Scenario3	337	0	13	0	0	28	0
1	0.2	10	10	0.2	Scenario3	338	0	14	0	0	28	0
1	0.2	10	10	0.2	Scenario3	339	0	14	0	0	28	0
1	0.2	10	10	0.2	Scenario3	340	0	14	0	0	28	0
1	0.2	10	10	0.2	Scenario3	341	0	15	0	0	28	0
1	0.2	10	10	0.2	Scenario3	342	0	15	0	0	28	0
1	0.2	10	10	0.2	Scenario3	343	0	15	0	0	28	0
1	0.2	10	10	0.2	Scenario3	344	0	14	0	0	29	0
1	0.2	10	10	0.2	Scenario3	345	0	14	0	0	29	0
1	0.2	10	10	0.2	Scenario3	346	0	14	0	0	29	0
1	0.2	10	10	0.2	Scenario3	347	0	15	0	0	29	0
1	0.2	10	10	0.2	Scenario3	348	0	17	0	0	29	0
1	0.2	10	10	0.2	Scenario3	349	0	17	0	0	29	0
1	0.2	10	10	0.2	Scenario3	350	0	19	0	0	29	0
1	0.2	10	10	0.2	Scenario3	351	0	19	0	0	29	0
1	0.2	10	10	0.2	Scenario3	352	0	19	0	0	29	0
1	0.2	10	10	0.2	Scenario3	353	0	19	0	0	29	0
1	0.2	10	10	0.2	Scenario3	354	0	19	0	0	29	0
1	0.2	10	10	0.2	Scenario3	355	0	19	0	0	29	0
1	0.2	10	10	0.2	Scenario3	356	0	20	0	0	29	0
1	0.2	10	10	0.2	Scenario3	357	0	21	0	0	29	0
1	0.2	10	10	0.2	Scenario3	358	0	21	0	0	29	0
1	0.2	10	10	0.2	Scenario3	359	0	23	0	0	29	0
1	0.2	10	10	0.2	Scenario3	360	0	23	0	0	29	0
1	0.2	10	10	0.2	Scenario3	361	0	24	0	0	29	0
1	0.2	10	10	0.2	Scenario3	362	0	26	0	0	29	0
1	0.2	10	10	0.2	Scenario3	363	0	26	0	0	29	0
1	0.2	10	10	0.2	Scenario3	364	0	26	0	0	30	0
1	0.2	10	10	0.2	Scenario3	365	0	25	0	0	31	0
1	0.2	10	10	0.2	Scenario3	366	0	26	0	0	31	0
1	0.2	10	10	0.2	Scenario3	367	0	26	0	0	31	0
1	0.2	10	10	0.2	Scenario3	368	0	28	0	0	31	0
1	0.2	10	10	0.2	Scenario3	369	0	29	0	0	31	0
1	0.2	10	10	0.2	Scenario3	370	0	30	0	0	31	0
1	0.2	10	10	0.2	Scenario3	371	0	30	0	0	31	0
1	0.2	10	10	0.2	Scenario3	372	0	30	0	0	31	0
1	0.2	10	10	0.2	Scenario3	373	0	30	0	0	31	0
1	0.2	10	10	0.2	Scenario3	374	0	32	0	0	31	0
1	0.2	10	10	0.2	Scenario3	375	0	33	0	0	31	0
1	0.2	10	10	0.2	Scenario3	376	0	35	0	0	31	0
1	0.2	10	10	0.2	Scenario3	377	0	35	0	0	31	0
1	0.2	10	10	0.2	Scenario3	378	0	34	0	0	32	0
1	0.2	10	10	0.2	Scenario3	379	0	34	0	0	32	0
1	0.2	10	10	0.2	Scenario3	380	0	34	0	0	32	0
1	0.2	10	10	0.2	Scenario3	381	0	34	0	0	32	0
1	0.2	10	10	0.2	Scenario3	382	0	34	0	0	32	0
1	0.2	10	10	0.2	Scenario3	383	0	36	0	0	32	0
1	0.2	10	10	0.2	Scenario3	384	0	36	0	0	32	0
1	0.2	10	10	0.2	Scenario3	385	0	36	0	0	33	0
1	0.2	10	10	0.2	Scenario3	386	0	37	0	0	33	0
1	0.2	10	10	0.2	Scenario3	387	0	37	0	0	33	0
1	0.2	10	10	0.2	Scenario3	388	0	37	0	0	33	0
1	0.2	10	10	0.2	Scenario3	389	0	36	0	0	34	0
1	0.2	10	10	0.2	Scenario3	390	0	38	0	0	34	0
1	0.2	10	10	0.2	Scenario3	391	0	38	0	0	34	0
1	0.2	10	10	0.2	Scenario3	392	0	39	0	0	34	0
1	0.2	10	10	0.2	Scenario3	393	0	40	0	0	34	0
1	0.2	10	10	0.2	Scenario3	394	0	39	0	0	35	0
1	0.2	10	10	0.2	Scenario3	395	0	40	0	0	35	0
1	0.2	10	10	0.2	Scenario3	396	0	40	0	0	35	0
1	0.2	10	10	0.2	Scenario3	397	0	42	0	0	35	0
1	0.2	10	10	0.2	Scenario3	398	0	42	0	0	35	0
1	0.2	10	10	0.2	Scenario3	399	0	42	0	0	35	0
1	0.2	10	10	0.2	Scenario3	400	0	43	0	0	35	0
1	0.2	10	10	0.2	Scenario3	401	0	44	0	0	35	0
1	0.2	10	10	0.2	Scenario3	402	0	44	0	0	35	0
1	0.2	10	10	0.2	Scenario3	403	0	45	0	0	35	0
1	0.2	10	10	0.2	Scenario3	404	0	43	0	0	37	0
1	0.2	10	10	0.2	Scenario3	405	0	44	0	0	37	0
1	0.2	10	10	0.2	Scenario3	406	0	45	0	0	37	0
1	0.2	10	10	0.2	Scenario3	407	0	45	0	0	37	0
1	0.2	10	10	0.2	Scenario3	408	0	45	0	0	37	0
1	0.2	10	10	0.2	Scenario3	409	0	43	0	0	39	0
1	0.2	10	10	0.2	Scenario3	410	0	42	0	0	40	0
1	0.2	10	10	0.2	Scenario3	411	0	40	0	0	42	0
1	0.2	10	10	0.2	Scenario3	412	0	41	0	0	42	0
1	0.2	10	10	0.2	Scenario3	413	0	41	0	0	42	0
1	0.2	10	10	0.2	Scenario3	414	0	40	0	0	43	0
1	0.2	10	10	0.2	Scenario3	415	0	41	0	0	43	0
1	0.2	10	10	0.2	Scenario3	416	0	41	0	0	44	0
1	0.2	10	10	0.2	Scenario3	417	0	42	0	0	44	0
1	0.2	10	10	0.2	Scenario3	418	0	43	0	0	44	0
1	0.2	10	10	0.2	Scenario3	419	0	43	0	0	44	0
1	0.2	10	10	0.2	Scenario3	420	0	42	0	0	45	0
1	0.2	10	10	0.2	Scenario3	421	0	42	0	0	45	0
1	0.2	10	10	0.2	Scenario3	422	0	44	0	0	45	0
1	0.2	10	10	0.2	Scenario3	423	0	43	0	0	46	0
1	0.2	10	10	0.2	Scenario3	424	0	42	0	0	47	0
1	0.2	10	10	0.2	Scenario3	425	0	40	0	0	49	0
1	0.2	10	10	0.2	Scenario3	426	0	40	0	0	50	0
1	0.2	10	10	0.2	Scenario3	427	0	40	0	0	50	0
1	0.2	10	10	0.2	Scenario3	428	0	39	0	0	51	0
1	0.2	10	10	0.2	Scenario3	429	0	37	0	0	53	0
1	0.2	10	10	0.2	Scenario3	430	0	36	0	0	54	0
1	0.2	10	10	0.2	Scenario3	431	0	34	0	0	56	0
1	0.2	10	10	0.2	Scenario3	432	0	34	0	0	57	0
1	0.2	10	10	0.2	Scenario3	433	0	34	0	0	57	0
1	0.2	10	10	0.2	Scenario3	434	0	35	0	0	57	0
1	0.2	10	10	0.2	Scenario3	435	0	34	0	0	58	0
1	0.2	10	10	0.2	Scenario3	436	0	34	0	0	59	0
1	0.2	10	10	0.2	Scenario3	437	0	34	0	0	60	0
1	0.2	10	10	0.2	Scenario3	438	0	34	0	0	60	0
1	0.2	10	10	0.2	Scenario3	439	0	34	0	0	60	0
1	0.2	10	10	0.2	Scenario3	440	0	34	0	0	60	0
1	0.2	10	10	0.2	Scenario3	441	0	33	0	0	62	0
1	0.2	10	10	0.2	Scenario3	442	0	33	0	0	62	0
1	0.2	10	10	0.2	Scenario3	443	0	34	0	0	62	0
1	0.2	10	10	0.2	Scenario3	444	0	35	0	0	62	0
1	0.2	10	10	0.2	Scenario3	445	0	36	0	0	62	0
1	0.2	10	10	0.2	Scenario3	446	0	34	0	0	64	0
1	0.2	10	10	0.2	Scenario3	447	0	34	0	0	64	0
1	0.2	10	10	0.2	Scenario3	448	0	34	0	0	64	0
1	0.2	10	10	0.2	Scenario3	449	0	34	0	0	64	0
1	0.2	10	10	0.2	Scenario3	450	0	34	0	0	64	0
1	0.2	10	10	0.2	Scenario3	451	0	32	0	0	66	0
1	0.2	10	10	0.2	Scenario3	452	0	31	0	0	67	0
1	0.2	10	10	0.2	Scenario3	453	0	31	0	0	67	0
1	0.2	10	10	0.2	Scenario3	454	0	30	0	0	68	0
1	0.2	10	10	0.2	Scenario3	455	0	30	0	0	68	0
1	0.2	10	10	0.2	Scenario3	456	0	30	0	0	68	0
1	0.2	10	10	0.2	Scenario3	457	0	30	0	0	68	0
1	0.2	10	10	0.2	Scenario3	458	0	29	0	0	69	0
1	0.2	10	10	0.2	Scenario3	459	0	29	0	0	69	0
1	0.2	10	10	0.2	Scenario3	460	0	29	0	0	69	0
1	0.2	10	10	0.2	Scenario3	461	0	28	0	0	70	0
1	0.2	10	10	0.2	Scenario3	462	0	28	0	0	70	0
1	0.2	10	10	0.2	Scenario3	463	0	28	0	0	70	0
1	0.2	10	10	0.2	Scenario3	464	0	28	0	0	70	0
1	0.2	10	10	0.2	Scenario3	465	0	28	0	0	70	0
1	0.2	10	10	0.2	Scenario3	466	0	27	0	0	71	0
1	0.2	10	10	0.2	Scenario3	467	0	27	0	0	71	0
1	0.2	10	10	0.2	Scenario3	468	0	26	0	0	72	0
1	0.2	10	10	0.2	Scenario3	469	0	26	0	0	72	0
1	0.2	10	10	0.2	Scenario3	470	0	25	0	0	73	0
1	0.2	10	10	0.2	Scenario3	471	0	24	0	0	74	0
1	0.2	10	10	0.2	Scenario3	472	0	24	0	0	74	0
1	0.2	10	10	0.2	Scenario3	473	0	24	0	0	74	0
1	0.2	10	10	0.2	Scenario3	474	0	24	0	0	74	0
1	0.2	10	10	0.2	Scenario3	475	0	23	0	0	75	0
1	0.2	10	10	0.2	Scenario3	476	0	22	0	0	76	0
1	0.2	10	10	0.2	Scenario3	477	0	22	0	0	76	0
1	0.2	10	10	0.2	Scenario3	478	0	22	0	0	76	0
1	0.2	10	10	0.2	Scenario3	479	0	22	0	0	76	0
1	0.2	10	10	0.2	Scenario3	480	0	22	0	0	76	0
1	0.2	10	10	0.2	Scenario3	481	0	22	0	0	76	0
1	0.2	10	10	0.2	Scenario3	482	0	22	0	0	76	0
1	0.2	10	10	0.2	Scenario3	483	0	22	0	0	76	0
1	0.2	10	10	0.2	Scenario3	484	0	22	0	0	76	0
1	0.2	10	10	0.2	Scenario3	485	0	21	0	0	77	0
1	0.2	10	10	0.2	Scenario3	486	0	21	0	0	77	0
1	0.2	10	10	0.2	Scenario3	487	0	21	0	0	77	0
1	0.2	10	10	0.2	Scenario3	488	0	21	0	0	77	0
1	0.2	10	10	0.2	Scenario3	489	0	21	0	0	77	0
1	0.2	10	10	0.2	Scenario3	490	0	21	0	0	77	0
1	0.2	10	10	0.2	Scenario3	491	0	21	0	0	77	0
1	0.2	10	10	0.2	Scenario3	492	0	20	0	0	78	0
1	0.2	10	10	0.2	Scenario3	493	0	19	0	0	79	0
1	0.2	10	10	0.2	Scenario3	494	0	18	0	0	80	0
1	0.2	10	10	0.2	Scenario3	495	0	18	0	0	80	0
1	0.2	10	10	0.2	Scenario3	496	0	18	0	0	81	0
1	0.2	10	10	0.2	Scenario3	497	0	18	0	0	81	0
1	0.2	10	10	0.2	Scenario3	498	0	18	0	0	81	0
1	0.2	10	10	0.2	Scenario3	499	0	18	0	0	81	0
1	0.2	10	10	0.2	Scenario3	500	0	18	0	0	81	0
1	0.2	10	10	0.2	Scenario3	501	0	19	0	0	81	0
1	0.2	10	10	0.2	Scenario3	502	0	18	0	0	82	0
1	0.2	10	10	0.2	Scenario3	503	0	18	0	0	82	0
1	0.2	10	10	0.2	Scenario3	504	0	19	0	0	82	0
1	0.2	10	10	0.2	Scenario3	505	0	18	0	0	83	0
1	0.2	10	10	0.2	Scenario3	506	0	18	0	0	83	0
1	0.2	10	10	0.2	Scenario3	507	0	18	0	0	83	0
1	0.2	10	10	0.2	Scenario3	508	0	18	0	0	83	0
1	0.2	10	10	0.2	Scenario3	509	0	18	0	0	83	0
1	0.2	10	10	0.2	Scenario3	510	0	18	0	0	83	0
1	0.2	10	10	0.2	Scenario3	511	0	18	0	0	83	0
1	0.2	10	10	0.2	Scenario3	512	0	18	0	0	83	0
1	0.2	10	10	0.2	Scenario3	513	0	18	0	0	83	0
1	0.2	10	10	0.2	Scenario3	514	0	19	0	0	83	0
1	0.2	10	10	0.2	Scenario3	515	0	19	0	0	83	0
1	0.2	10	10	0.2	Scenario3	516	0	19	0	0	83	0
1	0.2	10	10	0.2	Scenario3	517	0	21	0	0	83	0
1	0.2	10	10	0.2	Scenario3	518	0	21	0	0	83	0
1	0.2	10	10	0.2	Scenario3	519	0	21	0	0	83	0
1	0.2	10	10	0.2	Scenario3	520	0	21	0	0	84	0
1	0.2	10	10	0.2	Scenario3	521	0	22	0	0	84	0
1	0.2	10	10	0.2	Scenario3	522	0	20	0	0	86	0
1	0.2	10	10	0.2	Scenario3	523	0	20	0	0	86	0
1	0.2	10	10	0.2	Scenario3	524	0	20	0	0	86	0
1	0.2	10	10	0.2	Scenario3	525	0	20	0	0	86	0
1	0.2	10	10	0.2	Scenario3	526	0	19	0	0	87	0
1	0.2	10	10	0.2	Scenario3	527	0	19	0	0	87	0
1	0.2	10	10	0.2	Scenario3	528	0	19	0	0	87	0
1	0.2	10	10	0.2	Scenario3	529	0	19	0	0	87	0
1	0.2	10	10	0.2	Scenario3	530	0	18	0	0	88	0
1	0.2	10	10	0.2	Scenario3	531	0	18	0	0	88	0
1	0.2	10	10	0.2	Scenario3	532	0	17	0	0	89	0
1	0.2	10	10	0.2	Scenario3	533	0	17	0	0	89	0
1	0.2	10	10	0.2	Scenario3	534	0	17	0	0	89	0
1	0.2	10	10	0.2	Scenario3	535	0	17	0	0	89	0
1	0.2	10	10	0.2	Scenario3	536	0	18	0	0	89	0
1	0.2	10	10	0.2	Scenario3	537	0	18	0	0	89	0
1	0.2	10	10	0.2	Scenario3	538	0	18	0	0	89	0
1	0.2	10	10	0.2	Scenario3	539	0	18	0	0	89	0
1	0.2	10	10	0.2	Scenario3	540	0	18	0	0	89	0
1	0.2	10	10	0.2	Scenario3	541	0	18	0	0	89	0
1	0.2	10	10	0.2	Scenario3	542	0	18	0	0	89	0
1	0.2	10	10	0.2	Scenario3	543	0	18	0	0	89	0
1	0.2	10	10	0.2	Scenario3	544	0	18	0	0	89	0
1	0.2	10	10	0.2	Scenario3	545	0	18	0	0	89	0
1	0.2	10	10	0.2	Scenario3	546	0	17	0	0	90	0
1	0.2	10	10	0.2	Scenario3	547	0	17	0	0	90	0
1	0.2	10	10	0.2	Scenario3	548	0	17	0	0	90	0
1	0.2	10	10	0.2	Scenario3	549	0	17	0	0	90	0
1	0.2	10	10	0.2	Scenario3	550	0	17	0	0	90	0
1	0.2	10	10	0.2	Scenario3	551	0	16	0	0	91	0
1	0.2	10	10	0.2	Scenario3	552	0	17	0	0	91	0
1	0.2	10	10	0.2	Scenario3	553	0	17	0	0	91	0
1	0.2	10	10	0.2	Scenario3	554	0	17	0	0	91	0
1	0.2	10	10	0.2	Scenario3	555	0	17	0	0	91	0
1	0.2	10	10	0.2	Scenario3	556	0	17	0	0	91	0
1	0.2	10	10	0.2	Scenario3	557	0	17	0	0	91	0
1	0.2	10	10	0.2	Scenario3	558	0	17	0	0	91	0
1	0.2	10	10	0.2	Scenario3	559	0	17	0	0	91	0
1	0.2	10	10	0.2	Scenario3	560	0	18	0	0	91	0
1	0.2	10	10	0.2	Scenario3	561	0	17	0	0	92	0
1	0.2	10	10	0.2	Scenario3	562	0	17	0	0	92	0
1	0.2	10	10	0.2	Scenario3	563	0	18	0	0	92	0
1	0.2	10	10	0.2	Scenario3	564	0	19	0	0	92	0
1	0.2	10	10	0.2	Scenario3	565	0	19	0	0	92	0
1	0.2	10	10	0.2	Scenario3	566	0	18	0	0	93	0
1	0.2	10	10	0.2	Scenario3	567	0	19	0	0	93	0
1	0.2	10	10	0.2	Scenario3	568	0	19	0	0	94	0
1	0.2	10	10	0.2	Scenario3	569	0	20	0	0	94	0
1	0.2	10	10	0.2	Scenario3	570	0	20	0	0	94	0
1	0.2	10	10	0.2	Scenario3	571	0	20	0	0	94	0
1	0.2	10	10	0.2	Scenario3	572	0	20	0	0	94	0
1	0.2	10	10	0.2	Scenario3	573	0	20	0	0	94	0
1	0.2	10	10	0.2	Scenario3	574	0	20	0	0	94	0
1	0.2	10	10	0.2	Scenario3	575	0	20	0	0	95	0
1	0.2	10	10	0.2	Scenario3	576	0	21	0	0	95	0
1	0.2	10	10	0.2	Scenario3	577	0	21	0	0	95	0
1	0.2	10	10	0.2	Scenario3	578	0	21	0	0	95	0
1	0.2	10	10	0.2	Scenario3	579	0	23	0	0	95	0
1	0.2	10	10	0.2	Scenario3	580	0	23	0	0	95	0
1	0.2	10	10	0.2	Scenario3	581	0	23	0	0	95	0
1	0.2	10	10	0.2	Scenario3	582	0	23	0	0	95	0
1	0.2	10	10	0.2	Scenario3	583	0	23	0	0	95	0
1	0.2	10	10	0.2	Scenario3	584	0	23	0	0	95	0
1	0.2	10	10	0.2	Scenario3	585	0	23	0	0	95	0
1	0.2	10	10	0.2	Scenario3	586	0	23	0	0	95	0
1	0.2	10	10	0.2	Scenario3	587	0	22	0	0	96	0
1	0.2	10	10	0.2	Scenario3	588	0	22	0	0	96	0
1	0.2	10	10	0.2	Scenario3	589	0	22	0	0	96	0
1	0.2	10	10	0.2	Scenario3	590	0	22	0	0	96	0
1	0.2	10	10	0.2	Scenario3	591	0	23	0	0	97	0
1	0.2	10	10	0.2	Scenario3	592	0	22	0	0	98	0
1	0.2	10	10	0.2	Scenario3	593	0	22	0	0	98	0
1	0.2	10	10	0.2	Scenario3	594	0	22	0	0	99	0
1	0.2	10	10	0.2	Scenario3	595	0	22	0	0	99	0
1	0.2	10	10	0.2	Scenario3	596	0	21	0	0	100	0
1	0.2	10	10	0.2	Scenario3	597	0	23	0	0	100	0
1	0.2	10	10	0.2	Scenario3	598	0	23	0	0	100	0
1	0.2	10	10	0.2	Scenario3	599	0	24	0	0	100	0
1	0.2	10	10	0.2	Scenario3	600	0	25	0	0	100	0
1	0.2	10	10	0.2	Scenario3	601	0	26	0	0	100	0
1	0.2	10	10	0.2	Scenario3	602	0	27	0	0	100	0
1	0.2	10	10	0.2	Scenario3	603	0	27	0	0	100	0
1	0.2	10	10	0.2	Scenario3	604	0	27	0	0	100	0
1	0.2	10	10	0.2	Scenario3	605	0	27	0	0	100	0
1	0.2	10	10	0.2	Scenario3	606	0	27	0	0	100	0
1	0.2	10	10	0.2	Scenario3	607	0	27	0	0	100	0
1	0.2	10	10	0.2	Scenario3	608	0	28	0	0	100	0
1	0.2	10	10	0.2	Scenario3	609	0	28	0	0	100	0
1	0.2	10	10	0.2	Scenario3	610	0	29	0	0	100	0
1	0.2	10	10	0.2	Scenario3	611	0	31	0	0	100	0
1	0.2	10	10	0.2	Scenario3	612	0	31	0	0	100	0
1	0.2	10	10	0.2	Scenario3	613	0	32	0	0	100	0
1	0.2	10	10	0.2	Scenario3	614	0	33	0	0	100	0
1	0.2	10	10	0.2	Scenario3	615	0	33	0	0	100	0
1	0.2	10	10	0.2	Scenario3	616	0	31	0	0	102	0
1	0.2	10	10	0.2	Scenario3	617	0	31	0	0	102	0
1	0.2	10	10	0.2	Scenario3	618	0	31	0	0	102	0
1	0.2	10	10	0.2	Scenario3	619	0	31	0	0	102	0
1	0.2	10	10	0.2	Scenario3	620	0	31	0	0	102	0
1	0.2	10	10	0.2	Scenario3	621	0	30	0	0	103	0
1	0.2	10	10	0.2	Scenario3	622	0	30	0	0	104	0
1	0.2	10	10	0.2	Scenario3	623	0	30	0	0	104	0
1	0.2	10	10	0.2	Scenario3	624	0	30	0	0	104	0
1	0.2	10	10	0.2	Scenario3	625	0	29	0	0	105	0
1	0.2	10	10	0.2	Scenario3	626	0	29	0	0	105	0
1	0.2	10	10	0.2	Scenario3	627	0	29	0	0	105	0
1	0.2	10	10	0.2	Scenario3	628	0	29	0	0	105	0
1	0.2	10	10	0.2	Scenario3	629	0	29	0	0	105	0
1	0.2	10	10	0.2	Scenario3	630	0	29	0	0	105	0
1	0.2	10	10	0.2	Scenario3	631	0	29	0	0	105	0
1	0.2	10	10	0.2	Scenario3	632	0	29	0	0	105	0
1	0.2	10	10	0.2	Scenario3	633	0	29	0	0	105	0
1	0.2	10	10	0.2	Scenario3	634	0	28	0	0	106	0
1	0.2	10	10	0.2	Scenario3	635	0	28	0	0	106	0
1	0.2	10	10	0.2	Scenario3	636	0	29	0	0	106	0
1	0.2	10	10	0.2	Scenario3	637	0	29	0	0	106	0
1	0.2	10	10	0.2	Scenario3	638	0	29	0	0	106	0
1	0.2	10	10	0.2	Scenario3	639	0	29	0	0	106	0
1	0.2	10	10	0.2	Scenario3	640	0	29	0	0	106	0
1	0.2	10	10	0.2	Scenario3	641	0	28	0	0	107	0
1	0.2	10	10	0.2	Scenario3	642	0	28	0	0	107	0
1	0.2	10	10	0.2	Scenario3	643	0	28	0	0	107	0
1	0.2	10	10	0.2	Scenario3	644	0	28	0	0	107	0
1	0.2	10	10	0.2	Scenario3	645	0	28	0	0	107	0
1	0.2	10	10	0.2	Scenario3	646	0	28	0	0	107	0
1	0.2	10	10	0.2	Scenario3	647	0	27	0	0	108	0
1	0.2	10	10	0.2	Scenario3	648	0	26	0	0	109	0
1	0.2	10	10	0.2	Scenario3	649	0	26	0	0	109	0
1	0.2	10	10	0.2	Scenario3	650	0	26	0	0	109	0
1	0.2	10	10	0.2	Scenario3	651	0	26	0	0	109	0
1	0.2	10	10	0.2	Scenario3	652	0	26	0	0	109	0
1	0.2	10	10	0.2	Scenario3	653	0	26	0	0	109	0
1	0.2	10	10	0.2	Scenario3	654	0	26	0	0	109	0
1	0.2	10	10	0.2	Scenario3	655	0	26	0	0	109	0
1	0.2	10	10	0.2	Scenario3	656	0	26	0	0	109	0
1	0.2	10	10	0.2	Scenario3	657	0	26	0	0	109	0
1	0.2	10	10	0.2	Scenario3	658	0	25	0	0	110	0
1	0.2	10	10	0.2	Scenario3	659	0	25	0	0	110	0
1	0.2	10	10	0.2	Scenario3	660	0	25	0	0	110	0
1	0.2	10	10	0.2	Scenario3	661	0	25	0	0	110	0
1	0.2	10	10	0.2	Scenario3	662	0	25	0	0	110	0
1	0.2	10	10	0.2	Scenario3	663	0	25	0	0	110	0
1	0.2	10	10	0.2	Scenario3	664	0	26	0	0	110	0
1	0.2	10	10	0.2	Scenario3	665	0	27	0	0	110	0
1	0.2	10	10	0.2	Scenario3	666	0	27	0	0	110	0
1	0.2	10	10	0.2	Scenario3	667	0	27	0	0	110	0
1	0.2	10	10	0.2	Scenario3	668	0	27	0	0	110	0
1	0.2	10	10	0.2	Scenario3	669	0	27	0	0	110	0
1	0.2	10	10	0.2	Scenario3	670	0	28	0	0	110	0
1	0.2	10	10	0.2	Scenario3	671	0	28	0	0	110	0
1	0.2	10	10	0.2	Scenario3	672	0	30	0	0	110	0
1	0.2	10	10	0.2	Scenario3	673	0	30	0	0	110	0
1	0.2	10	10	0.2	Scenario3	674	0	30	0	0	110	0
1	0.2	10	10	0.2	Scenario3	675	0	29	0	0	111	0
1	0.2	10	10	0.2	Scenario3	676	0	29	0	0	112	0
1	0.2	10	10	0.2	Scenario3	677	0	29	0	0	112	0
1	0.2	10	10	0.2	Scenario3	678	0	29	0	0	112	0
1	0.2	10	10	0.2	Scenario3	679	0	29	0	0	112	0
1	0.2	10	10	0.2	Scenario3	680	0	30	0	0	112	0
1	0.2	10	10	0.2	Scenario3	681	0	30	0	0	112	0
1	0.2	10	10	0.2	Scenario3	682	0	29	0	0	113	0
1	0.2	10	10	0.2	Scenario3	683	0	31	0	0	113	0
1	0.2	10	10	0.2	Scenario3	684	0	32	0	0	113	0
1	0.2	10	10	0.2	Scenario3	685	0	33	0	0	113	0
1	0.2	10	10	0.2	Scenario3	686	0	33	0	0	113	0
1	0.2	10	10	0.2	Scenario3	687	0	33	0	0	113	0
1	0.2	10	10	0.2	Scenario3	688	0	33	0	0	113	0
1	0.2	10	10	0.2	Scenario3	689	0	33	0	0	113	0
1	0.2	10	10	0.2	Scenario3	690	0	34	0	0	113	0
1	0.2	10	10	0.2	Scenario3	691	0	34	0	0	113	0
1	0.2	10	10	0.2	Scenario3	692	0	35	0	0	113	0
1	0.2	10	10	0.2	Scenario3	693	0	35	0	0	113	0
1	0.2	10	10	0.2	Scenario3	694	0	35	0	0	113	0
1	0.2	10	10	0.2	Scenario3	695	0	37	0	0	113	0
1	0.2	10	10	0.2	Scenario3	696	0	37	0	0	113	0
1	0.2	10	10	0.2	Scenario3	697	0	38	0	0	113	0
1	0.2	10	10	0.2	Scenario3	698	0	38	0	0	113	0
1	0.2	10	10	0.2	Scenario3	699	0	38	0	0	114	0
1	0.2	10	10	0.2	Scenario3	700	0	38	0	0	114	0
1	0.2	10	10	0.2	Scenario3	701	0	38	0	0	114	0
1	0.2	10	10	0.2	Scenario3	702	0	38	0	0	114	0
1	0.2	10	10	0.2	Scenario3	703	0	39	0	0	114	0
1	0.2	10	10	0.2	Scenario3	704	0	40	0	0	114	0
1	0.2	10	10	0.2	Scenario3	705	0	40	0	0	114	0
1	0.2	10	10	0.2	Scenario3	706	0	40	0	0	114	0
1	0.2	10	10	0.2	Scenario3	707	0	40	0	0	114	0
1	0.2	10	10	0.2	Scenario3	708	0	40	0	0	114	0
1	0.2	10	10	0.2	Scenario3	709	0	40	0	0	114	0
1	0.2	10	10	0.2	Scenario3	710	0	40	0	0	114	0
1	0.2	10	10	0.2	Scenario3	711	0	40	0	0	114	0
1	0.2	10	10	0.2	Scenario3	712	0	39	0	0	115	0
1	0.2	10	10	0.2	Scenario3	713	0	38	0	0	116	0
1	0.2	10	10	0.2	Scenario3	714	0	38	0	0	117	0
1	0.2	10	10	0.2	Scenario3	715	0	39	0	0	117	0
1	0.2	10	10	0.2	Scenario3	716	0	39	0	0	117	0
1	0.2	10	10	0.2	Scenario3	717	0	39	0	0	117	0
1	0.2	10	10	0.2	Scenario3	718	0	39	0	0	117	0
1	0.2	10	10	0.2	Scenario3	719	0	39	0	0	117	0
1	0.2	10	10	0.2	Scenario3	720	0	40	0	0	117	0
1	0.2	10	10	0.2	Scenario3	721	0	41	0	0	117	0
1	0.2	10	10	0.2	Scenario3	722	0	40	0	0	118	0
1	0.2	10	10	0.2	Scenario3	723	0	41	0	0	118	0
1	0.2	10	10	0.2	Scenario3	724	0	42	0	0	118	0
1	0.2	10	10	0.2	Scenario3	725	0	41	0	0	119	0
1	0.2	10	10	0.2	Scenario3	726	0	39	0	0	121	0
1	0.2	10	10	0.2	Scenario3	727	0	40	0	0	121	0
1	0.2	10	10	0.2	Scenario3	728	0	39	0	0	122	0
1	0.2	10	10	0.2	Scenario3	729	0	38	0	0	124	0
1	0.2	10	10	0.2	Scenario3	730	0	39	0	0	124	0
1	0.2	10	10	0.2	Scenario3	731	0	38	0	0	125	0
1	0.2	10	10	0.2	Scenario3	732	0	38	0	0	126	0
1	0.2	10	10	0.2	Scenario3	733	0	37	0	0	127	0
1	0.2	10	10	0.2	Scenario3	734	0	36	0	0	128	0
1	0.2	10	10	0.2	Scenario3	735	0	37	0	0	128	0
1	0.2	10	10	0.2	Scenario3	736	0	37	0	0	128	0
1	0.2	10	10	0.2	Scenario3	737	0	37	0	0	128	0
1	0.2	10	10	0.2	Scenario3	738	0	38	0	0	129	0
1	0.2	10	10	0.2	Scenario3	739	0	38	0	0	129	0
1	0.2	10	10	0.2	Scenario3	740	0	37	0	0	131	0
1	0.2	10	10	0.2	Scenario3	741	0	37	0	0	131	0
1	0.2	10	10	0.2	Scenario3	742	0	37	0	0	131	0
1	0.2	10	10	0.2	Scenario3	743	0	37	0	0	131	0
1	0.2	10	10	0.2	Scenario3	744	0	37	0	0	131	0
1	0.2	10	10	0.2	Scenario3	745	0	37	0	0	131	0
1	0.2	10	10	0.2	Scenario3	746	0	38	0	0	131	0
1	0.2	10	10	0.2	Scenario3	747	0	36	0	0	133	0
1	0.2	10	10	0.2	Scenario3	748	0	37	0	0	133	0
1	0.2	10	10	0.2	Scenario3	749	0	38	0	0	133	0
1	0.2	10	10	0.2	Scenario3	750	0	37	0	0	134	0
1	0.2	10	10	0.2	Scenario3	751	0	36	0	0	135	0
1	0.2	10	10	0.2	Scenario3	752	0	37	0	0	135	0
1	0.2	10	10	0.2	Scenario3	753	0	36	0	0	136	0
1	0.2	10	10	0.2	Scenario3	754	0	34	0	0	138	0
1	0.2	10	10	0.2	Scenario3	755	0	33	0	0	139	0
1	0.2	10	10	0.2	Scenario3	756	0	32	0	0	140	0
1	0.2	10	10	0.2	Scenario3	757	0	32	0	0	140	0
1	0.2	10	10	0.2	Scenario3	758	0	32	0	0	140	0
1	0.2	10	10	0.2	Scenario3	759	0	31	0	0	141	0
1	0.2	10	10	0.2	Scenario3	760	0	30	0	0	142	0
1	0.2	10	10	0.2	Scenario3	761	0	31	0	0	142	0
1	0.2	10	10	0.2	Scenario3	762	0	32	0	0	142	0
1	0.2	10	10	0.2	Scenario3	763	0	33	0	0	142	0
1	0.2	10	10	0.2	Scenario3	764	0	33	0	0	142	0
1	0.2	10	10	0.2	Scenario3	765	0	32	0	0	143	0
1	0.2	10	10	0.2	Scenario3	766	0	32	0	0	143	0
1	0.2	10	10	0.2	Scenario3	767	0	32	0	0	143	0
1	0.2	10	10	0.2	Scenario3	768	0	32	0	0	143	0
1	0.2	10	10	0.2	Scenario3	769	0	32	0	0	143	0
1	0.2	10	10	0.2	Scenario3	770	0	32	0	0	143	0
1	0.2	10	10	0.2	Scenario3	771	0	32	0	0	143	0
1	0.2	10	10	0.2	Scenario3	772	0	31	0	0	144	0
1	0.2	10	10	0.2	Scenario3	773	0	30	0	0	145	0
1	0.2	10	10	0.2	Scenario3	774	0	30	0	0	145	0
1	0.2	10	10	0.2	Scenario3	775	0	30	0	0	145	0
1	0.2	10	10	0.2	Scenario3	776	0	29	0	0	146	0
1	0.2	10	10	0.2	Scenario3	777	0	29	0	0	146	0
1	0.2	10	10	0.2	Scenario3	778	0	29	0	0	146	0
1	0.2	10	10	0.2	Scenario3	779	0	29	0	0	146	0
1	0.2	10	10	0.2	Scenario3	780	0	29	0	0	146	0
1	0.2	10	10	0.2	Scenario3	781	0	29	0	0	146	0
1	0.2	10	10	0.2	Scenario3	782	0	29	0	0	146	0
1	0.2	10	10	0.2	Scenario3	783	0	29	0	0	146	0
1	0.2	10	10	0.2	Scenario3	784	0	29	0	0	146	0
1	0.2	10	10	0.2	Scenario3	785	0	29	0	0	146	0
1	0.2	10	10	0.2	Scenario3	786	0	29	0	0	146	0
1	0.2	10	10	0.2	Scenario3	787	0	29	0	0	146	0
1	0.2	10	10	0.2	Scenario3	788	0	29	0	0	146	0
1	0.2	10	10	0.2	Scenario3	789	0	29	0	0	146	0
1	0.2	10	10	0.2	Scenario3	790	0	29	0	0	146	0
1	0.2	10	10	0.2	Scenario3	791	0	29	0	0	146	0
1	0.2	10	10	0.2	Scenario3	792	0	29	0	0	146	0
1	0.2	10	10	0.2	Scenario3	793	0	29	0	0	146	0
1	0.2	10	10	0.2	Scenario3	794	0	29	0	0	146	0
1	0.2	10	10	0.2	Scenario3	795	0	29	0	0	146	0
1	0.2	10	10	0.2	Scenario3	796	0	29	0	0	146	0
1	0.2	10	10	0.2	Scenario3	797	0	29	0	0	146	0
1	0.2	10	10	0.2	Scenario3	798	0	29	0	0	146	0
1	0.2	10	10	0.2	Scenario3	799	0	28	0	0	147	0
1	0.2	10	10	0.2	Scenario3	800	0	28	0	0	147	0
1	0.2	10	10	0.2	Scenario3	801	0	26	0	0	149	0
1	0.2	10	10	0.2	Scenario3	802	0	26	0	0	149	0
1	0.2	10	10	0.2	Scenario3	803	0	24	0	0	151	0
1	0.2	10	10	0.2	Scenario3	804	0	21	0	0	154	0
1	0.2	10	10	0.2	Scenario3	805	0	19	0	0	156	0
1	0.2	10	10	0.2	Scenario3	806	0	17	0	0	158	0
1	0.2	10	10	0.2	Scenario3	807	0	17	0	0	158	0
1	0.2	10	10	0.2	Scenario3	808	0	15	0	0	160	0
1	0.2	10	10	0.2	Scenario3	809	0	15	0	0	160	0
1	0.2	10	10	0.2	Scenario3	810	0	15	0	0	160	0
1	0.2	10	10	0.2	Scenario3	811	0	15	0	0	160	0
1	0.2	10	10	0.2	Scenario3	812	0	15	0	0	160	0
1	0.2	10	10	0.2	Scenario3	813	0	13	0	0	162	0
1	0.2	10	10	0.2	Scenario3	814	0	11	0	0	164	0
1	0.2	10	10	0.2	Scenario3	815	0	10	0	0	165	0
1	0.2	10	10	0.2	Scenario3	816	0	9	0	0	166	0
1	0.2	10	10	0.2	Scenario3	817	0	8	0	0	167	0
1	0.2	10	10	0.2	Scenario3	818	0	8	0	0	167	0
1	0.2	10	10	0.2	Scenario3	819	0	7	0	0	168	0
1	0.2	10	10	0.2	Scenario3	820	0	7	0	0	168	0
1	0.2	10	10	0.2	Scenario3	821	0	7	0	0	168	0
1	0.2	10	10	0.2	Scenario3	822	0	7	0	0	168	0
1	0.2	10	10	0.2	Scenario3	823	0	6	0	0	169	0
1	0.2	10	10	0.2	Scenario3	824	0	5	0	0	170	0
1	0.2	10	10	0.2	Scenario3	825	0	4	0	0	171	0
1	0.2	10	10	0.2	Scenario3	826	0	4	0	0	171	0
1	0.2	10	10	0.2	Scenario3	827	0	3	0	0	172	0
1	0.2	10	10	0.2	Scenario3	828	0	3	0	0	172	0
1	0.2	10	10	0.2	Scenario3	829	0	3	0	0	172	0
1	0.2	10	10	0.2	Scenario3	830	0	3	0	0	172	0
1	0.2	10	10	0.2	Scenario3	831	0	3	0	0	172	0
1	0.2	10	10	0.2	Scenario3	832	0	3	0	0	172	0
1	0.2	10	10	0.2	Scenario3	833	0	3	0	0	172	0
1	0.2	10	10	0.2	Scenario3	834	0	3	0	0	172	0
1	0.2	10	10	0.2	Scenario3	835	0	3	0	0	172	0
1	0.2	10	10	0.2	Scenario3	836	0	3	0	0	172	0
1	0.2	10	10	0.2	Scenario3	837	0	3	0	0	172	0
1	0.2	10	10	0.2	Scenario3	838	0	2	0	0	173	0
1	0.2	10	10	0.2	Scenario3	839	0	1	0	0	174	0
1	0.2	10	10	0.2	Scenario3	840	0	1	0	0	174	0
1	0.2	10	10	0.2	Scenario3	841	0	1	0	0	174	0
1	0.2	10	10	0.2	Scenario3	842	0	0	0	0	175	<RuntimePrimitiveException>
2	0.2	10	10	0.5	Scenario3	0	5	5	0	0	0	0.083313866
2	0.2	10	10	0.5	Scenario3	1	5	5	0	0	0	0.083313866
2	0.2	10	10	0.5	Scenario3	2	5	5	0	0	0	0.083313866
2	0.2	10	10	0.5	Scenario3	3	6	7	0	0	0	0.074706556
2	0.2	10	10	0.5	Scenario3	4	7	6	0	0	0	0.09953715
2	0.2	10	10	0.5	Scenario3	5	8	6	0	0	0	0.109398321
2	0.2	10	10	0.5	Scenario3	6	8	6	0	0	0	0.109398321
2	0.2	10	10	0.5	Scenario3	7	11	5	0	0	0	0.129005777
2	0.2	10	10	0.5	Scenario3	8	13	5	0	0	0	0.129897434
2	0.2	10	10	0.5	Scenario3	9	13	5	0	0	0	0.129897434
2	0.2	10	10	0.5	Scenario3	10	13	6	0	0	0	0.129746031
2	0.2	10	10	0.5	Scenario3	11	15	4	0	0	0	0.121938088
2	0.2	10	10	0.5	Scenario3	12	16	4	0	0	0	0.119628646
2	0.2	10	10	0.5	Scenario3	13	16	4	0	0	0	0.119628646
2	0.2	10	10	0.5	Scenario3	14	18	4	0	0	0	0.114799293
2	0.2	10	10	0.5	Scenario3	15	20	4	0	0	0	0.109937805
2	0.2	10	10	0.5	Scenario3	16	22	4	0	0	0	0.105212253
2	0.2	10	10	0.5	Scenario3	17	22	4	0	0	0	0.105212253
2	0.2	10	10	0.5	Scenario3	18	16	2	0	0	10	0.084839062
2	0.2	10	10	0.5	Scenario3	19	15	3	0	0	10	0.109512951
2	0.2	10	10	0.5	Scenario3	20	12	3	0	0	13	0.118902281
2	0.2	10	10	0.5	Scenario3	21	11	3	0	0	14	0.121789346
2	0.2	10	10	0.5	Scenario3	22	11	3	0	0	14	0.121789346
2	0.2	10	10	0.5	Scenario3	23	10	2	0	0	16	0.108605765
2	0.2	10	10	0.5	Scenario3	24	12	0	0	0	16	0
2	0.2	10	10	0.5	Scenario3	25	10	0	0	0	18	0
2	0.2	10	10	0.5	Scenario3	26	10	0	0	0	18	0
2	0.2	10	10	0.5	Scenario3	27	9	1	0	0	18	0.077998598
2	0.2	10	10	0.5	Scenario3	28	7	2	0	0	19	0.12094452
2	0.2	10	10	0.5	Scenario3	29	7	2	0	0	19	0.12094452
2	0.2	10	10	0.5	Scenario3	30	7	2	0	0	19	0.12094452
2	0.2	10	10	0.5	Scenario3	31	7	2	0	0	19	0.12094452
2	0.2	10	10	0.5	Scenario3	32	6	2	0	0	20	0.12308789
2	0.2	10	10	0.5	Scenario3	33	7	1	0	0	20	0.090588134
2	0.2	10	10	0.5	Scenario3	34	7	1	0	0	20	0.090588134
2	0.2	10	10	0.5	Scenario3	35	7	1	0	0	20	0.090588134
2	0.2	10	10	0.5	Scenario3	36	7	1	0	0	20	0.090588134
2	0.2	10	10	0.5	Scenario3	37	6	0	0	0	22	0
2	0.2	10	10	0.5	Scenario3	38	6	0	0	0	22	0
2	0.2	10	10	0.5	Scenario3	39	6	0	0	0	22	0
2	0.2	10	10	0.5	Scenario3	40	6	0	0	0	22	0
2	0.2	10	10	0.5	Scenario3	41	4	0	0	0	24	0
2	0.2	10	10	0.5	Scenario3	42	4	0	0	0	24	0
2	0.2	10	10	0.5	Scenario3	43	4	0	0	0	24	0
2	0.2	10	10	0.5	Scenario3	44	4	0	0	0	24	0
2	0.2	10	10	0.5	Scenario3	45	4	0	0	0	24	0
2	0.2	10	10	0.5	Scenario3	46	4	0	0	0	24	0
2	0.2	10	10	0.5	Scenario3	47	3	0	0	0	25	0
2	0.2	10	10	0.5	Scenario3	48	3	0	0	0	25	0
2	0.2	10	10	0.5	Scenario3	49	3	0	0	0	25	0
2	0.2	10	10	0.5	Scenario3	50	3	0	0	0	25	0
2	0.2	10	10	0.5	Scenario3	51	3	0	0	0	25	0
2	0.2	10	10	0.5	Scenario3	52	3	0	0	0	25	0
2	0.2	10	10	0.5	Scenario3	53	3	0	0	0	25	0
2	0.2	10	10	0.5	Scenario3	54	3	0	0	0	25	0
2	0.2	10	10	0.5	Scenario3	55	3	0	0	0	25	0
2	0.2	10	10	0.5	Scenario3	56	3	0	0	0	25	0
2	0.2	10	10	0.5	Scenario3	57	3	0	0	0	25	0
2	0.2	10	10	0.5	Scenario3	58	3	0	0	0	25	0
2	0.2	10	10	0.5	Scenario3	59	3	0	0	0	25	0
2	0.2	10	10	0.5	Scenario3	60	3	0	0	0	25	0
2	0.2	10	10	0.5	Scenario3	61	3	0	0	0	25	0
2	0.2	10	10	0.5	Scenario3	62	3	0	0	0	25	0
2	0.2	10	10	0.5	Scenario3	63	3	0	0	0	25	0
2	0.2	10	10	0.5	Scenario3	64	3	0	0	0	25	0
2	0.2	10	10	0.5	Scenario3	65	3	0	0	0	25	0
2	0.2	10	10	0.5	Scenario3	66	3	0	0	0	25	0
2	0.2	10	10	0.5	Scenario3	67	3	0	0	0	25	0
2	0.2	10	10	0.5	Scenario3	68	3	0	0	0	25	0
2	0.2	10	10	0.5	Scenario3	69	3	0	0	0	25	0
2	0.2	10	10	0.5	Scenario3	70	3	0	0	0	25	0
2	0.2	10	10	0.5	Scenario3	71	3	0	0	0	25	0
2	0.2	10	10	0.5	Scenario3	72	3	0	0	0	25	0
2	0.2	10	10	0.5	Scenario3	73	3	0	0	0	25	0
2	0.2	10	10	0.5	Scenario3	74	3	0	0	0	25	0
2	0.2	10	10	0.5	Scenario3	75	3	0	0	0	25	0
2	0.2	10	10	0.5	Scenario3	76	3	0	0	0	25	0
2	0.2	10	10	0.5	Scenario3	77	3	0	0	0	25	0
2	0.2	10	10	0.5	Scenario3	78	3	0	0	0	25	0
2	0.2	10	10	0.5	Scenario3	79	2	0	0	0	26	0
2	0.2	10	10	0.5	Scenario3	80	2	0	0	0	26	0
2	0.2	10	10	0.5	Scenario3	81	2	0	0	0	26	0
2	0.2	10	10	0.5	Scenario3	82	2	0	0	0	26	0
2	0.2	10	10	0.5	Scenario3	83	2	0	0	0	26	0
2	0.2	10	10	0.5	Scenario3	84	2	0	0	0	26	0
2	0.2	10	10	0.5	Scenario3	85	2	0	0	0	26	0
2	0.2	10	10	0.5	Scenario3	86	2	0	0	0	26	0
2	0.2	10	10	0.5	Scenario3	87	2	0	0	0	26	0
2	0.2	10	10	0.5	Scenario3	88	2	0	0	0	26	0
2	0.2	10	10	0.5	Scenario3	89	2	0	0	0	26	0
2	0.2	10	10	0.5	Scenario3	90	2	0	0	0	26	0
2	0.2	10	10	0.5	Scenario3	91	2	0	0	0	26	0
2	0.2	10	10	0.5	Scenario3	92	2	0	0	0	26	0
2	0.2	10	10	0.5	Scenario3	93	2	0	0	0	26	0
2	0.2	10	10	0.5	Scenario3	94	2	0	0	0	26	0
2	0.2	10	10	0.5	Scenario3	95	2	0	0	0	26	0
2	0.2	10	10	0.5	Scenario3	96	2	0	0	0	26	0
2	0.2	10	10	0.5	Scenario3	97	2	0	0	0	26	0
2	0.2	10	10	0.5	Scenario3	98	2	0	0	0	26	0
2	0.2	10	10	0.5	Scenario3	99	1	0	0	0	27	0
2	0.2	10	10	0.5	Scenario3	100	1	0	0	0	27	0
2	0.2	10	10	0.5	Scenario3	101	1	0	0	0	27	0
2	0.2	10	10	0.5	Scenario3	102	1	0	0	0	27	0
2	0.2	10	10	0.5	Scenario3	103	1	0	0	0	27	0
2	0.2	10	10	0.5	Scenario3	104	1	0	0	0	27	0
2	0.2	10	10	0.5	Scenario3	105	1	0	0	0	27	0
2	0.2	10	10	0.5	Scenario3	106	1	0	0	0	27	0
2	0.2	10	10	0.5	Scenario3	107	1	0	0	0	27	0
2	0.2	10	10	0.5	Scenario3	108	1	0	0	0	27	0
2	0.2	10	10	0.5	Scenario3	109	1	0	0	0	27	0
2	0.2	10	10	0.5	Scenario3	110	1	0	0	0	27	0
2	0.2	10	10	0.5	Scenario3	111	1	0	0	0	27	0
2	0.2	10	10	0.5	Scenario3	112	1	0	0	0	27	0
2	0.2	10	10	0.5	Scenario3	113	1	0	0	0	27	0
2	0.2	10	10	0.5	Scenario3	114	1	0	0	0	27	0
2	0.2	10	10	0.5	Scenario3	115	1	0	0	0	27	0
2	0.2	10	10	0.5	Scenario3	116	1	0	0	0	27	0
2	0.2	10	10	0.5	Scenario3	117	1	0	0	0	27	0
2	0.2	10	10	0.5	Scenario3	118	1	0	0	0	27	0
2	0.2	10	10	0.5	Scenario3	119	1	0	0	0	27	0
2	0.2	10	10	0.5	Scenario3	120	1	0	0	0	27	0
2	0.2	10	10	0.5	Scenario3	121	1	0	0	0	27	0
2	0.2	10	10	0.5	Scenario3	122	1	0	0	0	27	0
2	0.2	10	10	0.5	Scenario3	123	1	0	0	0	27	0
2	0.2	10	10	0.5	Scenario3	124	1	0	0	0	27	0
2	0.2	10	10	0.5	Scenario3	125	1	0	0	0	27	0
2	0.2	10	10	0.5	Scenario3	126	1	0	0	0	27	0
2	0.2	10	10	0.5	Scenario3	127	1	0	0	0	27	0
2	0.2	10	10	0.5	Scenario3	128	1	0	0	0	27	0
2	0.2	10	10	0.5	Scenario3	129	1	0	0	0	27	0
2	0.2	10	10	0.5	Scenario3	130	1	0	0	0	27	0
2	0.2	10	10	0.5	Scenario3	131	1	0	0	0	27	0
2	0.2	10	10	0.5	Scenario3	132	1	0	0	0	27	0
2	0.2	10	10	0.5	Scenario3	133	1	0	0	0	27	0
2	0.2	10	10	0.5	Scenario3	134	1	0	0	0	27	0
2	0.2	10	10	0.5	Scenario3	135	1	0	0	0	27	0
2	0.2	10	10	0.5	Scenario3	136	1	0	0	0	27	0
2	0.2	10	10	0.5	Scenario3	137	1	0	0	0	27	0
2	0.2	10	10	0.5	Scenario3	138	1	0	0	0	27	0
2	0.2	10	10	0.5	Scenario3	139	1	0	0	0	27	0
2	0.2	10	10	0.5	Scenario3	140	1	0	0	0	27	0
2	0.2	10	10	0.5	Scenario3	141	1	0	0	0	27	0
2	0.2	10	10	0.5	Scenario3	142	1	0	0	0	27	0
2	0.2	10	10	0.5	Scenario3	143	1	0	0	0	27	0
2	0.2	10	10	0.5	Scenario3	144	1	0	0	0	27	0
2	0.2	10	10	0.5	Scenario3	145	1	0	0	0	27	0
2	0.2	10	10	0.5	Scenario3	146	1	0	0	0	27	0
2	0.2	10	10	0.5	Scenario3	147	0	0	0	0	28	<RuntimePrimitiveException>
3	0.2	10	10	0.8	Scenario3	0	8	2	0	0	0	0.11732835
3	0.2	10	10	0.8	Scenario3	1	8	2	0	0	0	0.11732835
3	0.2	10	10	0.8	Scenario3	2	9	1	0	0	0	0.077998598
3	0.2	10	10	0.8	Scenario3	3	12	1	0	0	0	0.063911462
3	0.2	10	10	0.8	Scenario3	4	12	1	0	0	0	0.063911462
3	0.2	10	10	0.8	Scenario3	5	12	1	0	0	0	0.063911462
3	0.2	10	10	0.8	Scenario3	6	13	1	0	0	0	0.060210227
3	0.2	10	10	0.8	Scenario3	7	13	1	0	0	0	0.060210227
3	0.2	10	10	0.8	Scenario3	8	14	1	0	0	0	0.05689474
3	0.2	10	10	0.8	Scenario3	9	15	1	0	0	0	0.053911679
3	0.2	10	10	0.8	Scenario3	10	15	1	0	0	0	0.053911679
3	0.2	10	10	0.8	Scenario3	11	15	1	0	0	0	0.053911679
3	0.2	10	10	0.8	Scenario3	12	16	1	0	0	0	0.05121604
3	0.2	10	10	0.8	Scenario3	13	16	1	0	0	0	0.05121604
3	0.2	10	10	0.8	Scenario3	14	16	1	0	0	0	0.05121604
3	0.2	10	10	0.8	Scenario3	15	16	1	0	0	0	0.05121604
3	0.2	10	10	0.8	Scenario3	16	17	1	0	0	0	0.048769944
3	0.2	10	10	0.8	Scenario3	17	17	1	0	0	0	0.048769944
3	0.2	10	10	0.8	Scenario3	18	17	1	0	0	0	0.048769944
3	0.2	10	10	0.8	Scenario3	19	17	1	0	0	0	0.048769944
3	0.2	10	10	0.8	Scenario3	20	17	1	0	0	0	0.048769944
3	0.2	10	10	0.8	Scenario3	21	9	1	0	0	10	0.077998598
3	0.2	10	10	0.8	Scenario3	22	9	1	0	0	10	0.077998598
3	0.2	10	10	0.8	Scenario3	23	6	1	0	0	13	0.097864963
3	0.2	10	10	0.8	Scenario3	24	6	1	0	0	13	0.097864963
3	0.2	10	10	0.8	Scenario3	25	6	1	0	0	13	0.097864963
3	0.2	10	10	0.8	Scenario3	26	7	0	0	0	13	0
3	0.2	10	10	0.8	Scenario3	27	7	0	0	0	13	0
3	0.2	10	10	0.8	Scenario3	28	7	0	0	0	13	0
3	0.2	10	10	0.8	Scenario3	29	6	0	0	0	14	0
3	0.2	10	10	0.8	Scenario3	30	6	0	0	0	14	0
3	0.2	10	10	0.8	Scenario3	31	6	0	0	0	14	0
3	0.2	10	10	0.8	Scenario3	32	6	0	0	0	14	0
3	0.2	10	10	0.8	Scenario3	33	6	0	0	0	14	0
3	0.2	10	10	0.8	Scenario3	34	5	0	0	0	15	0
3	0.2	10	10	0.8	Scenario3	35	5	0	0	0	15	0
3	0.2	10	10	0.8	Scenario3	36	4	1	0	0	15	0.111345644
3	0.2	10	10	0.8	Scenario3	37	3	1	0	0	16	0.110384209
3	0.2	10	10	0.8	Scenario3	38	3	1	0	0	16	0.110384209
3	0.2	10	10	0.8	Scenario3	39	3	1	0	0	16	0.110384209
3	0.2	10	10	0.8	Scenario3	40	3	1	0	0	16	0.110384209
3	0.2	10	10	0.8	Scenario3	41	3	1	0	0	16	0.110384209
3	0.2	10	10	0.8	Scenario3	42	3	1	0	0	16	0.110384209
3	0.2	10	10	0.8	Scenario3	43	3	1	0	0	16	0.110384209
3	0.2	10	10	0.8	Scenario3	44	3	1	0	0	16	0.110384209
3	0.2	10	10	0.8	Scenario3	45	3	1	0	0	16	0.110384209
3	0.2	10	10	0.8	Scenario3	46	3	1	0	0	16	0.110384209
3	0.2	10	10	0.8	Scenario3	47	3	1	0	0	16	0.110384209
3	0.2	10	10	0.8	Scenario3	48	3	1	0	0	16	0.110384209
3	0.2	10	10	0.8	Scenario3	49	4	0	0	0	16	0
3	0.2	10	10	0.8	Scenario3	50	4	0	0	0	16	0
3	0.2	10	10	0.8	Scenario3	51	4	0	0	0	16	0
3	0.2	10	10	0.8	Scenario3	52	4	0	0	0	16	0
3	0.2	10	10	0.8	Scenario3	53	4	0	0	0	16	0
3	0.2	10	10	0.8	Scenario3	54	4	0	0	0	16	0
3	0.2	10	10	0.8	Scenario3	55	4	0	0	0	16	0
3	0.2	10	10	0.8	Scenario3	56	4	0	0	0	16	0
3	0.2	10	10	0.8	Scenario3	57	4	0	0	0	16	0
3	0.2	10	10	0.8	Scenario3	58	4	0	0	0	16	0
3	0.2	10	10	0.8	Scenario3	59	3	1	0	0	16	0.110384209
3	0.2	10	10	0.8	Scenario3	60	3	1	0	0	16	0.110384209
3	0.2	10	10	0.8	Scenario3	61	4	0	0	0	16	0
3	0.2	10	10	0.8	Scenario3	62	4	0	0	0	16	0
3	0.2	10	10	0.8	Scenario3	63	4	0	0	0	16	0
3	0.2	10	10	0.8	Scenario3	64	4	0	0	0	16	0
3	0.2	10	10	0.8	Scenario3	65	4	0	0	0	16	0
3	0.2	10	10	0.8	Scenario3	66	4	0	0	0	16	0
3	0.2	10	10	0.8	Scenario3	67	4	0	0	0	16	0
3	0.2	10	10	0.8	Scenario3	68	4	0	0	0	16	0
3	0.2	10	10	0.8	Scenario3	69	4	0	0	0	16	0
3	0.2	10	10	0.8	Scenario3	70	4	0	0	0	16	0
3	0.2	10	10	0.8	Scenario3	71	4	0	0	0	16	0
3	0.2	10	10	0.8	Scenario3	72	3	0	0	0	17	0
3	0.2	10	10	0.8	Scenario3	73	3	0	0	0	17	0
3	0.2	10	10	0.8	Scenario3	74	3	0	0	0	17	0
3	0.2	10	10	0.8	Scenario3	75	3	0	0	0	17	0
3	0.2	10	10	0.8	Scenario3	76	3	0	0	0	17	0
3	0.2	10	10	0.8	Scenario3	77	3	0	0	0	17	0
3	0.2	10	10	0.8	Scenario3	78	3	0	0	0	17	0
3	0.2	10	10	0.8	Scenario3	79	3	0	0	0	17	0
3	0.2	10	10	0.8	Scenario3	80	3	0	0	0	17	0
3	0.2	10	10	0.8	Scenario3	81	3	0	0	0	17	0
3	0.2	10	10	0.8	Scenario3	82	3	0	0	0	17	0
3	0.2	10	10	0.8	Scenario3	83	3	0	0	0	17	0
3	0.2	10	10	0.8	Scenario3	84	3	0	0	0	17	0
3	0.2	10	10	0.8	Scenario3	85	3	0	0	0	17	0
3	0.2	10	10	0.8	Scenario3	86	3	0	0	0	17	0
3	0.2	10	10	0.8	Scenario3	87	3	0	0	0	17	0
3	0.2	10	10	0.8	Scenario3	88	3	0	0	0	17	0
3	0.2	10	10	0.8	Scenario3	89	3	0	0	0	17	0
3	0.2	10	10	0.8	Scenario3	90	3	0	0	0	17	0
3	0.2	10	10	0.8	Scenario3	91	3	0	0	0	17	0
3	0.2	10	10	0.8	Scenario3	92	3	0	0	0	17	0
3	0.2	10	10	0.8	Scenario3	93	3	0	0	0	17	0
3	0.2	10	10	0.8	Scenario3	94	3	0	0	0	17	0
3	0.2	10	10	0.8	Scenario3	95	3	0	0	0	17	0
3	0.2	10	10	0.8	Scenario3	96	3	0	0	0	17	0
3	0.2	10	10	0.8	Scenario3	97	3	0	0	0	17	0
3	0.2	10	10	0.8	Scenario3	98	3	0	0	0	17	0
3	0.2	10	10	0.8	Scenario3	99	3	0	0	0	17	0
3	0.2	10	10	0.8	Scenario3	100	3	0	0	0	17	0
3	0.2	10	10	0.8	Scenario3	101	3	0	0	0	17	0
3	0.2	10	10	0.8	Scenario3	102	3	0	0	0	17	0
3	0.2	10	10	0.8	Scenario3	103	3	0	0	0	17	0
3	0.2	10	10	0.8	Scenario3	104	3	0	0	0	17	0
3	0.2	10	10	0.8	Scenario3	105	3	0	0	0	17	0
3	0.2	10	10	0.8	Scenario3	106	3	0	0	0	17	0
3	0.2	10	10	0.8	Scenario3	107	3	0	0	0	17	0
3	0.2	10	10	0.8	Scenario3	108	3	0	0	0	17	0
3	0.2	10	10	0.8	Scenario3	109	3	0	0	0	17	0
3	0.2	10	10	0.8	Scenario3	110	3	0	0	0	17	0
3	0.2	10	10	0.8	Scenario3	111	2	0	0	0	18	0
3	0.2	10	10	0.8	Scenario3	112	2	0	0	0	18	0
3	0.2	10	10	0.8	Scenario3	113	2	0	0	0	18	0
3	0.2	10	10	0.8	Scenario3	114	2	0	0	0	18	0
3	0.2	10	10	0.8	Scenario3	115	2	0	0	0	18	0
3	0.2	10	10	0.8	Scenario3	116	2	0	0	0	18	0
3	0.2	10	10	0.8	Scenario3	117	2	0	0	0	18	0
3	0.2	10	10	0.8	Scenario3	118	2	0	0	0	18	0
3	0.2	10	10	0.8	Scenario3	119	2	0	0	0	18	0
3	0.2	10	10	0.8	Scenario3	120	2	0	0	0	18	0
3	0.2	10	10	0.8	Scenario3	121	2	0	0	0	18	0
3	0.2	10	10	0.8	Scenario3	122	2	0	0	0	18	0
3	0.2	10	10	0.8	Scenario3	123	2	0	0	0	18	0
3	0.2	10	10	0.8	Scenario3	124	2	0	0	0	18	0
3	0.2	10	10	0.8	Scenario3	125	2	0	0	0	18	0
3	0.2	10	10	0.8	Scenario3	126	2	0	0	0	18	0
3	0.2	10	10	0.8	Scenario3	127	2	0	0	0	18	0
3	0.2	10	10	0.8	Scenario3	128	2	0	0	0	18	0
3	0.2	10	10	0.8	Scenario3	129	2	0	0	0	18	0
3	0.2	10	10	0.8	Scenario3	130	2	0	0	0	18	0
3	0.2	10	10	0.8	Scenario3	131	2	0	0	0	18	0
3	0.2	10	10	0.8	Scenario3	132	2	0	0	0	18	0
3	0.2	10	10	0.8	Scenario3	133	2	0	0	0	18	0
3	0.2	10	10	0.8	Scenario3	134	2	0	0	0	18	0
3	0.2	10	10	0.8	Scenario3	135	2	0	0	0	18	0
3	0.2	10	10	0.8	Scenario3	136	2	0	0	0	18	0
3	0.2	10	10	0.8	Scenario3	137	2	0	0	0	18	0
3	0.2	10	10	0.8	Scenario3	138	2	0	0	0	18	0
3	0.2	10	10	0.8	Scenario3	139	2	0	0	0	18	0
3	0.2	10	10	0.8	Scenario3	140	2	0	0	0	18	0
3	0.2	10	10	0.8	Scenario3	141	2	0	0	0	18	0
3	0.2	10	10	0.8	Scenario3	142	2	0	0	0	18	0
3	0.2	10	10	0.8	Scenario3	143	2	0	0	0	18	0
3	0.2	10	10	0.8	Scenario3	144	2	0	0	0	18	0
3	0.2	10	10	0.8	Scenario3	145	2	0	0	0	18	0
3	0.2	10	10	0.8	Scenario3	146	2	0	0	0	18	0
3	0.2	10	10	0.8	Scenario3	147	2	0	0	0	18	0
3	0.2	10	10	0.8	Scenario3	148	2	0	0	0	18	0
3	0.2	10	10	0.8	Scenario3	149	2	0	0	0	18	0
3	0.2	10	10	0.8	Scenario3	150	2	0	0	0	18	0
3	0.2	10	10	0.8	Scenario3	151	2	0	0	0	18	0
3	0.2	10	10	0.8	Scenario3	152	2	0	0	0	18	0
3	0.2	10	10	0.8	Scenario3	153	2	0	0	0	18	0
3	0.2	10	10	0.8	Scenario3	154	2	0	0	0	18	0
3	0.2	10	10	0.8	Scenario3	155	2	0	0	0	18	0
3	0.2	10	10	0.8	Scenario3	156	2	0	0	0	18	0
3	0.2	10	10	0.8	Scenario3	157	2	0	0	0	18	0
3	0.2	10	10	0.8	Scenario3	158	2	0	0	0	18	0
3	0.2	10	10	0.8	Scenario3	159	2	0	0	0	18	0
3	0.2	10	10	0.8	Scenario3	160	2	0	0	0	18	0
3	0.2	10	10	0.8	Scenario3	161	2	0	0	0	18	0
3	0.2	10	10	0.8	Scenario3	162	2	0	0	0	18	0
3	0.2	10	10	0.8	Scenario3	163	2	0	0	0	18	0
3	0.2	10	10	0.8	Scenario3	164	2	0	0	0	18	0
3	0.2	10	10	0.8	Scenario3	165	2	0	0	0	18	0
3	0.2	10	10	0.8	Scenario3	166	2	0	0	0	18	0
3	0.2	10	10	0.8	Scenario3	167	2	0	0	0	18	0
3	0.2	10	10	0.8	Scenario3	168	3	0	0	0	18	0
3	0.2	10	10	0.8	Scenario3	169	4	0	0	0	18	0
3	0.2	10	10	0.8	Scenario3	170	4	0	0	0	18	0
3	0.2	10	10	0.8	Scenario3	171	5	0	0	0	18	0
3	0.2	10	10	0.8	Scenario3	172	5	0	0	0	18	0
3	0.2	10	10	0.8	Scenario3	173	5	0	0	0	18	0
3	0.2	10	10	0.8	Scenario3	174	5	0	0	0	18	0
3	0.2	10	10	0.8	Scenario3	175	5	0	0	0	18	0
3	0.2	10	10	0.8	Scenario3	176	5	0	0	0	18	0
3	0.2	10	10	0.8	Scenario3	177	6	0	0	0	18	0
3	0.2	10	10	0.8	Scenario3	178	6	0	0	0	18	0
3	0.2	10	10	0.8	Scenario3	179	6	0	0	0	18	0
3	0.2	10	10	0.8	Scenario3	180	5	1	0	0	18	0.105316469
3	0.2	10	10	0.8	Scenario3	181	5	1	0	0	18	0.105316469
3	0.2	10	10	0.8	Scenario3	182	5	1	0	0	18	0.105316469
3	0.2	10	10	0.8	Scenario3	183	5	2	0	0	18	0.122134912
3	0.2	10	10	0.8	Scenario3	184	5	2	0	0	18	0.122134912
3	0.2	10	10	0.8	Scenario3	185	5	2	0	0	18	0.122134912
3	0.2	10	10	0.8	Scenario3	186	6	2	0	0	18	0.12308789
3	0.2	10	10	0.8	Scenario3	187	6	2	0	0	18	0.12308789
3	0.2	10	10	0.8	Scenario3	188	6	2	0	0	18	0.12308789
3	0.2	10	10	0.8	Scenario3	189	6	3	0	0	18	0.122139035
3	0.2	10	10	0.8	Scenario3	190	7	3	0	0	18	0.125990189
3	0.2	10	10	0.8	Scenario3	191	7	3	0	0	18	0.125990189
3	0.2	10	10	0.8	Scenario3	192	7	3	0	0	18	0.125990189
3	0.2	10	10	0.8	Scenario3	193	7	3	0	0	18	0.125990189
3	0.2	10	10	0.8	Scenario3	194	7	3	0	0	18	0.125990189
3	0.2	10	10	0.8	Scenario3	195	7	3	0	0	18	0.125990189
3	0.2	10	10	0.8	Scenario3	196	8	3	0	0	18	0.126967012
3	0.2	10	10	0.8	Scenario3	197	8	3	0	0	18	0.126967012
3	0.2	10	10	0.8	Scenario3	198	9	3	0	0	18	0.126176674
3	0.2	10	10	0.8	Scenario3	199	9	3	0	0	18	0.126176674
3	0.2	10	10	0.8	Scenario3	200	10	2	0	0	18	0.108605765
3	0.2	10	10	0.8	Scenario3	201	10	2	0	0	18	0.108605765
3	0.2	10	10	0.8	Scenario3	202	10	2	0	0	18	0.108605765
3	0.2	10	10	0.8	Scenario3	203	11	2	0	0	18	0.104164512
3	0.2	10	10	0.8	Scenario3	204	11	2	0	0	18	0.104164512
3	0.2	10	10	0.8	Scenario3	205	11	2	0	0	18	0.104164512
3	0.2	10	10	0.8	Scenario3	206	11	2	0	0	18	0.104164512
3	0.2	10	10	0.8	Scenario3	207	11	2	0	0	18	0.104164512
3	0.2	10	10	0.8	Scenario3	208	11	2	0	0	18	0.104164512
3	0.2	10	10	0.8	Scenario3	209	11	2	0	0	18	0.104164512
3	0.2	10	10	0.8	Scenario3	210	11	2	0	0	18	0.104164512
3	0.2	10	10	0.8	Scenario3	211	10	3	0	0	18	0.124306379
3	0.2	10	10	0.8	Scenario3	212	11	2	0	0	18	0.104164512
3	0.2	10	10	0.8	Scenario3	213	11	2	0	0	18	0.104164512
3	0.2	10	10	0.8	Scenario3	214	11	2	0	0	18	0.104164512
3	0.2	10	10	0.8	Scenario3	215	11	2	0	0	18	0.104164512
3	0.2	10	10	0.8	Scenario3	216	11	2	0	0	18	0.104164512
3	0.2	10	10	0.8	Scenario3	217	11	2	0	0	18	0.104164512
3	0.2	10	10	0.8	Scenario3	218	11	2	0	0	18	0.104164512
3	0.2	10	10	0.8	Scenario3	219	11	2	0	0	18	0.104164512
3	0.2	10	10	0.8	Scenario3	220	11	2	0	0	18	0.104164512
3	0.2	10	10	0.8	Scenario3	221	11	2	0	0	18	0.104164512
3	0.2	10	10	0.8	Scenario3	222	11	2	0	0	18	0.104164512
3	0.2	10	10	0.8	Scenario3	223	11	2	0	0	18	0.104164512
3	0.2	10	10	0.8	Scenario3	224	11	2	0	0	18	0.104164512
3	0.2	10	10	0.8	Scenario3	225	11	2	0	0	18	0.104164512
3	0.2	10	10	0.8	Scenario3	226	11	2	0	0	18	0.104164512
3	0.2	10	10	0.8	Scenario3	227	11	2	0	0	18	0.104164512
3	0.2	10	10	0.8	Scenario3	228	11	2	0	0	18	0.104164512
3	0.2	10	10	0.8	Scenario3	229	12	1	0	0	18	0.063911462
3	0.2	10	10	0.8	Scenario3	230	13	1	0	0	18	0.060210227
3	0.2	10	10	0.8	Scenario3	231	13	1	0	0	18	0.060210227
3	0.2	10	10	0.8	Scenario3	232	13	1	0	0	18	0.060210227
3	0.2	10	10	0.8	Scenario3	233	13	1	0	0	18	0.060210227
3	0.2	10	10	0.8	Scenario3	234	13	1	0	0	18	0.060210227
3	0.2	10	10	0.8	Scenario3	235	13	1	0	0	18	0.060210227
3	0.2	10	10	0.8	Scenario3	236	14	1	0	0	18	0.05689474
3	0.2	10	10	0.8	Scenario3	237	14	1	0	0	18	0.05689474
3	0.2	10	10	0.8	Scenario3	238	14	1	0	0	18	0.05689474
3	0.2	10	10	0.8	Scenario3	239	14	1	0	0	18	0.05689474
3	0.2	10	10	0.8	Scenario3	240	14	1	0	0	18	0.05689474
3	0.2	10	10	0.8	Scenario3	241	14	1	0	0	18	0.05689474
3	0.2	10	10	0.8	Scenario3	242	14	1	0	0	18	0.05689474
3	0.2	10	10	0.8	Scenario3	243	14	1	0	0	18	0.05689474
3	0.2	10	10	0.8	Scenario3	244	14	1	0	0	18	0.05689474
3	0.2	10	10	0.8	Scenario3	245	14	1	0	0	18	0.05689474
3	0.2	10	10	0.8	Scenario3	246	14	1	0	0	18	0.05689474
3	0.2	10	10	0.8	Scenario3	247	14	1	0	0	18	0.05689474
3	0.2	10	10	0.8	Scenario3	248	15	1	0	0	18	0.053911679
3	0.2	10	10	0.8	Scenario3	249	15	1	0	0	18	0.053911679
3	0.2	10	10	0.8	Scenario3	250	15	1	0	0	18	0.053911679
3	0.2	10	10	0.8	Scenario3	251	15	1	0	0	18	0.053911679
3	0.2	10	10	0.8	Scenario3	252	15	1	0	0	18	0.053911679
3	0.2	10	10	0.8	Scenario3	253	15	1	0	0	18	0.053911679
3	0.2	10	10	0.8	Scenario3	254	15	1	0	0	18	0.053911679
3	0.2	10	10	0.8	Scenario3	255	16	1	0	0	18	0.05121604
3	0.2	10	10	0.8	Scenario3	256	17	1	0	0	18	0.048769944
3	0.2	10	10	0.8	Scenario3	257	17	1	0	0	18	0.048769944
3	0.2	10	10	0.8	Scenario3	258	17	1	0	0	18	0.048769944
3	0.2	10	10	0.8	Scenario3	259	17	1	0	0	18	0.048769944
3	0.2	10	10	0.8	Scenario3	260	17	1	0	0	18	0.048769944
3	0.2	10	10	0.8	Scenario3	261	17	1	0	0	18	0.048769944
3	0.2	10	10	0.8	Scenario3	262	19	1	0	0	18	0.044503689
3	0.2	10	10	0.8	Scenario3	263	19	1	0	0	18	0.044503689
3	0.2	10	10	0.8	Scenario3	264	19	1	0	0	18	0.044503689
3	0.2	10	10	0.8	Scenario3	265	19	1	0	0	18	0.044503689
3	0.2	10	10	0.8	Scenario3	266	19	1	0	0	18	0.044503689
3	0.2	10	10	0.8	Scenario3	267	18	2	0	0	18	0.078645557
3	0.2	10	10	0.8	Scenario3	268	17	3	0	0	18	0.103371808
3	0.2	10	10	0.8	Scenario3	269	18	3	0	0	18	0.100435157
3	0.2	10	10	0.8	Scenario3	270	18	3	0	0	18	0.100435157
3	0.2	10	10	0.8	Scenario3	271	20	3	0	0	18	0.094883981
3	0.2	10	10	0.8	Scenario3	272	21	2	0	0	18	0.07074422
3	0.2	10	10	0.8	Scenario3	273	22	2	0	0	18	0.068427341
3	0.2	10	10	0.8	Scenario3	274	21	3	0	0	18	0.092275766
3	0.2	10	10	0.8	Scenario3	275	21	3	0	0	18	0.092275766
3	0.2	10	10	0.8	Scenario3	276	21	3	0	0	18	0.092275766
3	0.2	10	10	0.8	Scenario3	277	21	3	0	0	18	0.092275766
3	0.2	10	10	0.8	Scenario3	278	21	3	0	0	18	0.092275766
3	0.2	10	10	0.8	Scenario3	279	22	3	0	0	18	0.089778548
3	0.2	10	10	0.8	Scenario3	280	23	2	0	0	18	0.066248618
3	0.2	10	10	0.8	Scenario3	281	24	2	0	0	18	0.064197209
3	0.2	10	10	0.8	Scenario3	282	24	2	0	0	18	0.064197209
3	0.2	10	10	0.8	Scenario3	283	24	1	0	0	20	0.036482248
3	0.2	10	10	0.8	Scenario3	284	24	1	0	0	20	0.036482248
3	0.2	10	10	0.8	Scenario3	285	24	2	0	0	20	0.064197209
3	0.2	10	10	0.8	Scenario3	286	24	2	0	0	20	0.064197209
3	0.2	10	10	0.8	Scenario3	287	24	2	0	0	20	0.064197209
3	0.2	10	10	0.8	Scenario3	288	24	2	0	0	20	0.064197209
3	0.2	10	10	0.8	Scenario3	289	24	2	0	0	20	0.064197209
3	0.2	10	10	0.8	Scenario3	290	24	2	0	0	20	0.064197209
3	0.2	10	10	0.8	Scenario3	291	25	2	0	0	20	0.062263171
3	0.2	10	10	0.8	Scenario3	292	25	2	0	0	20	0.062263171
3	0.2	10	10	0.8	Scenario3	293	25	2	0	0	20	0.062263171
3	0.2	10	10	0.8	Scenario3	294	25	2	0	0	20	0.062263171
3	0.2	10	10	0.8	Scenario3	295	25	2	0	0	20	0.062263171
3	0.2	10	10	0.8	Scenario3	296	26	2	0	0	20	0.060437416
3	0.2	10	10	0.8	Scenario3	297	26	2	0	0	20	0.060437416
3	0.2	10	10	0.8	Scenario3	298	26	2	0	0	20	0.060437416
3	0.2	10	10	0.8	Scenario3	299	27	2	0	0	20	0.058711657
3	0.2	10	10	0.8	Scenario3	300	27	2	0	0	20	0.058711657
3	0.2	10	10	0.8	Scenario3	301	29	2	0	0	20	0.055530603
3	0.2	10	10	0.8	Scenario3	302	29	2	0	0	20	0.055530603
3	0.2	10	10	0.8	Scenario3	303	29	3	0	0	20	0.07510476
3	0.2	10	10	0.8	Scenario3	304	29	3	0	0	20	0.07510476
3	0.2	10	10	0.8	Scenario3	305	30	2	0	0	20	0.054062174
3	0.2	10	10	0.8	Scenario3	306	30	2	0	0	20	0.054062174
3	0.2	10	10	0.8	Scenario3	307	29	3	0	0	20	0.07510476
3	0.2	10	10	0.8	Scenario3	308	29	4	0	0	20	0.090558089
3	0.2	10	10	0.8	Scenario3	309	30	3	0	0	20	0.073356597
3	0.2	10	10	0.8	Scenario3	310	31	2	0	0	20	0.052667352
3	0.2	10	10	0.8	Scenario3	311	31	2	0	0	20	0.052667352
3	0.2	10	10	0.8	Scenario3	312	31	2	0	0	20	0.052667352
3	0.2	10	10	0.8	Scenario3	313	30	3	0	0	20	0.073356597
3	0.2	10	10	0.8	Scenario3	314	30	3	0	0	21	0.073356597
3	0.2	10	10	0.8	Scenario3	315	31	3	0	0	21	0.071682279
3	0.2	10	10	0.8	Scenario3	316	32	3	0	0	21	0.070077796
3	0.2	10	10	0.8	Scenario3	317	32	3	0	0	21	0.070077796
3	0.2	10	10	0.8	Scenario3	318	32	3	0	0	21	0.070077796
3	0.2	10	10	0.8	Scenario3	319	33	3	0	0	21	0.068539343
3	0.2	10	10	0.8	Scenario3	320	33	3	0	0	21	0.068539343
3	0.2	10	10	0.8	Scenario3	321	34	2	0	0	21	0.048874731
3	0.2	10	10	0.8	Scenario3	322	34	3	0	0	21	0.067063322
3	0.2	10	10	0.8	Scenario3	323	34	3	0	0	21	0.067063322
3	0.2	10	10	0.8	Scenario3	324	34	3	0	0	21	0.067063322
3	0.2	10	10	0.8	Scenario3	325	35	3	0	0	21	0.065646341
3	0.2	10	10	0.8	Scenario3	326	38	2	0	0	21	0.044579557
3	0.2	10	10	0.8	Scenario3	327	39	1	0	0	22	0.023625676
3	0.2	10	10	0.8	Scenario3	328	40	1	0	0	22	0.023082131
3	0.2	10	10	0.8	Scenario3	329	40	1	0	0	23	0.023082131
3	0.2	10	10	0.8	Scenario3	330	41	1	0	0	23	0.02256295
3	0.2	10	10	0.8	Scenario3	331	41	1	0	0	23	0.02256295
3	0.2	10	10	0.8	Scenario3	332	41	1	0	0	23	0.02256295
3	0.2	10	10	0.8	Scenario3	333	41	1	0	0	23	0.02256295
3	0.2	10	10	0.8	Scenario3	334	41	1	0	0	23	0.02256295
3	0.2	10	10	0.8	Scenario3	335	41	1	0	0	23	0.02256295
3	0.2	10	10	0.8	Scenario3	336	41	1	0	0	23	0.02256295
3	0.2	10	10	0.8	Scenario3	337	41	2	0	0	23	0.041816277
3	0.2	10	10	0.8	Scenario3	338	41	3	0	0	23	0.058218488
3	0.2	10	10	0.8	Scenario3	339	40	3	0	0	24	0.059341855
3	0.2	10	10	0.8	Scenario3	340	40	4	0	0	24	0.073426947
3	0.2	10	10	0.8	Scenario3	341	42	4	0	0	24	0.070933174
3	0.2	10	10	0.8	Scenario3	342	42	5	0	0	24	0.082675713
3	0.2	10	10	0.8	Scenario3	343	42	5	0	0	24	0.082675713
3	0.2	10	10	0.8	Scenario3	344	44	5	0	0	24	0.080183821
3	0.2	10	10	0.8	Scenario3	345	45	5	0	0	24	0.078988017
3	0.2	10	10	0.8	Scenario3	346	46	5	0	0	24	0.077824213
3	0.2	10	10	0.8	Scenario3	347	47	5	0	0	24	0.076691362
3	0.2	10	10	0.8	Scenario3	348	50	4	0	0	24	0.062379914
3	0.2	10	10	0.8	Scenario3	349	50	4	0	0	24	0.062379914
3	0.2	10	10	0.8	Scenario3	350	50	4	0	0	24	0.062379914
3	0.2	10	10	0.8	Scenario3	351	51	4	0	0	24	0.061447778
3	0.2	10	10	0.8	Scenario3	352	52	3	0	0	24	0.04813467
3	0.2	10	10	0.8	Scenario3	353	52	3	0	0	24	0.04813467
3	0.2	10	10	0.8	Scenario3	354	53	3	0	0	24	0.047385205
3	0.2	10	10	0.8	Scenario3	355	54	3	0	0	24	0.046658323
3	0.2	10	10	0.8	Scenario3	356	56	3	0	0	24	0.045268429
3	0.2	10	10	0.8	Scenario3	357	56	3	0	0	25	0.045268429
3	0.2	10	10	0.8	Scenario3	358	57	2	0	0	26	0.031394979
3	0.2	10	10	0.8	Scenario3	359	58	1	0	0	27	0.016317381
3	0.2	10	10	0.8	Scenario3	360	57	2	0	0	27	0.031394979
3	0.2	10	10	0.8	Scenario3	361	57	2	0	0	27	0.031394979
3	0.2	10	10	0.8	Scenario3	362	58	2	0	0	27	0.030912354
3	0.2	10	10	0.8	Scenario3	363	58	2	0	0	27	0.030912354
3	0.2	10	10	0.8	Scenario3	364	58	2	0	0	27	0.030912354
3	0.2	10	10	0.8	Scenario3	365	57	2	0	0	28	0.031394979
3	0.2	10	10	0.8	Scenario3	366	58	3	0	0	28	0.043957756
3	0.2	10	10	0.8	Scenario3	367	57	4	0	0	28	0.05637514
3	0.2	10	10	0.8	Scenario3	368	56	5	0	0	28	0.067728638
3	0.2	10	10	0.8	Scenario3	369	56	5	0	0	28	0.067728638
3	0.2	10	10	0.8	Scenario3	370	60	4	0	0	28	0.054132262
3	0.2	10	10	0.8	Scenario3	371	53	4	0	0	37	0.059661772
3	0.2	10	10	0.8	Scenario3	372	54	3	0	0	37	0.046658323
3	0.2	10	10	0.8	Scenario3	373	54	3	0	0	37	0.046658323
3	0.2	10	10	0.8	Scenario3	374	54	3	0	0	37	0.046658323
3	0.2	10	10	0.8	Scenario3	375	54	3	0	0	37	0.046658323
3	0.2	10	10	0.8	Scenario3	376	54	3	0	0	37	0.046658323
3	0.2	10	10	0.8	Scenario3	377	53	3	0	0	38	0.047385205
3	0.2	10	10	0.8	Scenario3	378	51	5	0	0	38	0.072449384
3	0.2	10	10	0.8	Scenario3	379	50	4	0	0	40	0.062379914
3	0.2	10	10	0.8	Scenario3	380	50	4	0	0	40	0.062379914
3	0.2	10	10	0.8	Scenario3	381	50	4	0	0	40	0.062379914
3	0.2	10	10	0.8	Scenario3	382	47	6	0	0	41	0.086501378
3	0.2	10	10	0.8	Scenario3	383	47	6	0	0	41	0.086501378
3	0.2	10	10	0.8	Scenario3	384	44	6	0	0	44	0.090095128
3	0.2	10	10	0.8	Scenario3	385	45	5	0	0	44	0.078988017
3	0.2	10	10	0.8	Scenario3	386	46	4	0	0	44	0.066395716
3	0.2	10	10	0.8	Scenario3	387	44	4	0	0	46	0.068593624
3	0.2	10	10	0.8	Scenario3	388	43	5	0	0	46	0.081412692
3	0.2	10	10	0.8	Scenario3	389	41	5	0	0	48	0.083973975
3	0.2	10	10	0.8	Scenario3	390	41	3	0	0	50	0.058218488
3	0.2	10	10	0.8	Scenario3	391	41	3	0	0	50	0.058218488
3	0.2	10	10	0.8	Scenario3	392	41	3	0	0	50	0.058218488
3	0.2	10	10	0.8	Scenario3	393	41	3	0	0	50	0.058218488
3	0.2	10	10	0.8	Scenario3	394	41	3	0	0	50	0.058218488
3	0.2	10	10	0.8	Scenario3	395	40	3	0	0	51	0.059341855
3	0.2	10	10	0.8	Scenario3	396	39	3	0	0	52	0.060507807
3	0.2	10	10	0.8	Scenario3	397	37	3	0	0	54	0.062976923
3	0.2	10	10	0.8	Scenario3	398	36	3	0	0	55	0.064285208
3	0.2	10	10	0.8	Scenario3	399	36	3	0	0	55	0.064285208
3	0.2	10	10	0.8	Scenario3	400	36	3	0	0	55	0.064285208
3	0.2	10	10	0.8	Scenario3	401	36	3	0	0	55	0.064285208
3	0.2	10	10	0.8	Scenario3	402	35	3	0	0	56	0.065646341
3	0.2	10	10	0.8	Scenario3	403	35	3	0	0	56	0.065646341
3	0.2	10	10	0.8	Scenario3	404	35	3	0	0	56	0.065646341
3	0.2	10	10	0.8	Scenario3	405	35	3	0	0	56	0.065646341
3	0.2	10	10	0.8	Scenario3	406	35	3	0	0	56	0.065646341
3	0.2	10	10	0.8	Scenario3	407	35	3	0	0	56	0.065646341
3	0.2	10	10	0.8	Scenario3	408	35	3	0	0	56	0.065646341
3	0.2	10	10	0.8	Scenario3	409	35	3	0	0	56	0.065646341
3	0.2	10	10	0.8	Scenario3	410	34	3	0	0	57	0.067063322
3	0.2	10	10	0.8	Scenario3	411	33	3	0	0	58	0.068539343
3	0.2	10	10	0.8	Scenario3	412	32	3	0	0	59	0.070077796
3	0.2	10	10	0.8	Scenario3	413	32	3	0	0	59	0.070077796
3	0.2	10	10	0.8	Scenario3	414	32	3	0	0	59	0.070077796
3	0.2	10	10	0.8	Scenario3	415	32	3	0	0	59	0.070077796
3	0.2	10	10	0.8	Scenario3	416	31	2	0	0	61	0.052667352
3	0.2	10	10	0.8	Scenario3	417	31	2	0	0	61	0.052667352
3	0.2	10	10	0.8	Scenario3	418	30	2	0	0	62	0.054062174
3	0.2	10	10	0.8	Scenario3	419	30	2	0	0	62	0.054062174
3	0.2	10	10	0.8	Scenario3	420	29	1	0	0	64	0.030890325
3	0.2	10	10	0.8	Scenario3	421	28	1	0	0	65	0.03186839
3	0.2	10	10	0.8	Scenario3	422	27	1	0	0	66	0.032909871
3	0.2	10	10	0.8	Scenario3	423	27	0	0	0	67	0
3	0.2	10	10	0.8	Scenario3	424	27	0	0	0	67	0
3	0.2	10	10	0.8	Scenario3	425	26	0	0	0	68	0
3	0.2	10	10	0.8	Scenario3	426	26	0	0	0	68	0
3	0.2	10	10	0.8	Scenario3	427	26	0	0	0	68	0
3	0.2	10	10	0.8	Scenario3	428	26	0	0	0	68	0
3	0.2	10	10	0.8	Scenario3	429	25	0	0	0	69	0
3	0.2	10	10	0.8	Scenario3	430	25	0	0	0	69	0
3	0.2	10	10	0.8	Scenario3	431	25	0	0	0	69	0
3	0.2	10	10	0.8	Scenario3	432	25	0	0	0	69	0
3	0.2	10	10	0.8	Scenario3	433	24	0	0	0	70	0
3	0.2	10	10	0.8	Scenario3	434	24	0	0	0	70	0
3	0.2	10	10	0.8	Scenario3	435	23	0	0	0	71	0
3	0.2	10	10	0.8	Scenario3	436	22	0	0	0	72	0
3	0.2	10	10	0.8	Scenario3	437	21	0	0	0	73	0
3	0.2	10	10	0.8	Scenario3	438	19	1	0	0	74	0.044503689
3	0.2	10	10	0.8	Scenario3	439	19	1	0	0	74	0.044503689
3	0.2	10	10	0.8	Scenario3	440	19	1	0	0	74	0.044503689
3	0.2	10	10	0.8	Scenario3	441	18	1	0	0	75	0.046541478
3	0.2	10	10	0.8	Scenario3	442	17	1	0	0	76	0.048769944
3	0.2	10	10	0.8	Scenario3	443	17	1	0	0	76	0.048769944
3	0.2	10	10	0.8	Scenario3	444	17	1	0	0	76	0.048769944
3	0.2	10	10	0.8	Scenario3	445	17	1	0	0	76	0.048769944
3	0.2	10	10	0.8	Scenario3	446	17	1	0	0	76	0.048769944
3	0.2	10	10	0.8	Scenario3	447	17	1	0	0	76	0.048769944
3	0.2	10	10	0.8	Scenario3	448	17	1	0	0	76	0.048769944
3	0.2	10	10	0.8	Scenario3	449	17	1	0	0	76	0.048769944
3	0.2	10	10	0.8	Scenario3	450	17	1	0	0	76	0.048769944
3	0.2	10	10	0.8	Scenario3	451	17	1	0	0	76	0.048769944
3	0.2	10	10	0.8	Scenario3	452	17	1	0	0	76	0.048769944
3	0.2	10	10	0.8	Scenario3	453	17	1	0	0	76	0.048769944
3	0.2	10	10	0.8	Scenario3	454	17	1	0	0	76	0.048769944
3	0.2	10	10	0.8	Scenario3	455	17	1	0	0	76	0.048769944
3	0.2	10	10	0.8	Scenario3	456	17	1	0	0	76	0.048769944
3	0.2	10	10	0.8	Scenario3	457	17	1	0	0	76	0.048769944
3	0.2	10	10	0.8	Scenario3	458	17	1	0	0	76	0.048769944
3	0.2	10	10	0.8	Scenario3	459	17	1	0	0	76	0.048769944
3	0.2	10	10	0.8	Scenario3	460	17	1	0	0	76	0.048769944
3	0.2	10	10	0.8	Scenario3	461	17	1	0	0	76	0.048769944
3	0.2	10	10	0.8	Scenario3	462	17	1	0	0	76	0.048769944
3	0.2	10	10	0.8	Scenario3	463	17	1	0	0	76	0.048769944
3	0.2	10	10	0.8	Scenario3	464	17	1	0	0	76	0.048769944
3	0.2	10	10	0.8	Scenario3	465	17	1	0	0	76	0.048769944
3	0.2	10	10	0.8	Scenario3	466	17	1	0	0	76	0.048769944
3	0.2	10	10	0.8	Scenario3	467	17	1	0	0	76	0.048769944
3	0.2	10	10	0.8	Scenario3	468	17	1	0	0	76	0.048769944
3	0.2	10	10	0.8	Scenario3	469	17	1	0	0	76	0.048769944
3	0.2	10	10	0.8	Scenario3	470	17	1	0	0	76	0.048769944
3	0.2	10	10	0.8	Scenario3	471	15	1	0	0	78	0.053911679
3	0.2	10	10	0.8	Scenario3	472	15	1	0	0	78	0.053911679
3	0.2	10	10	0.8	Scenario3	473	15	1	0	0	78	0.053911679
3	0.2	10	10	0.8	Scenario3	474	15	1	0	0	78	0.053911679
3	0.2	10	10	0.8	Scenario3	475	14	1	0	0	79	0.05689474
3	0.2	10	10	0.8	Scenario3	476	12	2	0	0	80	0.099865707
3	0.2	10	10	0.8	Scenario3	477	12	2	0	0	80	0.099865707
3	0.2	10	10	0.8	Scenario3	478	12	2	0	0	80	0.099865707
3	0.2	10	10	0.8	Scenario3	479	12	2	0	0	80	0.099865707
3	0.2	10	10	0.8	Scenario3	480	12	2	0	0	80	0.099865707
3	0.2	10	10	0.8	Scenario3	481	11	2	0	0	81	0.104164512
3	0.2	10	10	0.8	Scenario3	482	11	2	0	0	81	0.104164512
3	0.2	10	10	0.8	Scenario3	483	11	2	0	0	81	0.104164512
3	0.2	10	10	0.8	Scenario3	484	11	2	0	0	81	0.104164512
3	0.2	10	10	0.8	Scenario3	485	9	2	0	0	83	0.113070283
3	0.2	10	10	0.8	Scenario3	486	9	2	0	0	83	0.113070283
3	0.2	10	10	0.8	Scenario3	487	9	2	0	0	83	0.113070283
3	0.2	10	10	0.8	Scenario3	488	9	2	0	0	83	0.113070283
3	0.2	10	10	0.8	Scenario3	489	8	1	0	0	85	0.083938293
3	0.2	10	10	0.8	Scenario3	490	8	1	0	0	85	0.083938293
3	0.2	10	10	0.8	Scenario3	491	8	1	0	0	85	0.083938293
3	0.2	10	10	0.8	Scenario3	492	8	1	0	0	85	0.083938293
3	0.2	10	10	0.8	Scenario3	493	7	1	0	0	86	0.090588134
3	0.2	10	10	0.8	Scenario3	494	7	1	0	0	86	0.090588134
3	0.2	10	10	0.8	Scenario3	495	7	1	0	0	86	0.090588134
3	0.2	10	10	0.8	Scenario3	496	7	1	0	0	86	0.090588134
3	0.2	10	10	0.8	Scenario3	497	7	1	0	0	86	0.090588134
3	0.2	10	10	0.8	Scenario3	498	7	1	0	0	86	0.090588134
3	0.2	10	10	0.8	Scenario3	499	7	1	0	0	86	0.090588134
3	0.2	10	10	0.8	Scenario3	500	7	1	0	0	86	0.090588134
3	0.2	10	10	0.8	Scenario3	501	7	1	0	0	86	0.090588134
3	0.2	10	10	0.8	Scenario3	502	7	1	0	0	86	0.090588134
3	0.2	10	10	0.8	Scenario3	503	8	1	0	0	86	0.083938293
3	0.2	10	10	0.8	Scenario3	504	8	1	0	0	86	0.083938293
3	0.2	10	10	0.8	Scenario3	505	9	1	0	0	86	0.077998598
3	0.2	10	10	0.8	Scenario3	506	9	1	0	0	87	0.077998598
3	0.2	10	10	0.8	Scenario3	507	9	1	0	0	87	0.077998598
3	0.2	10	10	0.8	Scenario3	508	11	1	0	0	87	0.06806103
3	0.2	10	10	0.8	Scenario3	509	11	1	0	0	87	0.06806103
3	0.2	10	10	0.8	Scenario3	510	12	1	0	0	87	0.063911462
3	0.2	10	10	0.8	Scenario3	511	13	1	0	0	87	0.060210227
3	0.2	10	10	0.8	Scenario3	512	13	1	0	0	87	0.060210227
3	0.2	10	10	0.8	Scenario3	513	14	1	0	0	87	0.05689474
3	0.2	10	10	0.8	Scenario3	514	14	1	0	0	87	0.05689474
3	0.2	10	10	0.8	Scenario3	515	15	1	0	0	87	0.053911679
3	0.2	10	10	0.8	Scenario3	516	14	1	0	0	89	0.05689474
3	0.2	10	10	0.8	Scenario3	517	14	1	0	0	89	0.05689474
3	0.2	10	10	0.8	Scenario3	518	13	2	0	0	89	0.095767765
3	0.2	10	10	0.8	Scenario3	519	13	2	0	0	89	0.095767765
3	0.2	10	10	0.8	Scenario3	520	14	2	0	0	89	0.091895267
3	0.2	10	10	0.8	Scenario3	521	14	2	0	0	89	0.091895267
3	0.2	10	10	0.8	Scenario3	522	13	3	0	0	89	0.115823594
3	0.2	10	10	0.8	Scenario3	523	12	4	0	0	89	0.127569488
3	0.2	10	10	0.8	Scenario3	524	12	4	0	0	89	0.127569488
3	0.2	10	10	0.8	Scenario3	525	12	5	0	0	89	0.129850923
3	0.2	10	10	0.8	Scenario3	526	13	5	0	0	89	0.129897434
3	0.2	10	10	0.8	Scenario3	527	13	6	0	0	89	0.129746031
3	0.2	10	10	0.8	Scenario3	528	14	7	0	0	89	0.129003194
3	0.2	10	10	0.8	Scenario3	529	15	6	0	0	89	0.130702222
3	0.2	10	10	0.8	Scenario3	530	16	6	0	0	89	0.130425032
3	0.2	10	10	0.8	Scenario3	531	17	6	0	0	89	0.1297889
3	0.2	10	10	0.8	Scenario3	532	16	8	0	0	89	0.129578755
3	0.2	10	10	0.8	Scenario3	533	18	6	0	0	89	0.128874056
3	0.2	10	10	0.8	Scenario3	534	19	4	0	0	90	0.112359402
3	0.2	10	10	0.8	Scenario3	535	20	4	0	0	90	0.109937805
3	0.2	10	10	0.8	Scenario3	536	20	4	0	0	90	0.109937805
3	0.2	10	10	0.8	Scenario3	537	19	4	0	0	91	0.112359402
3	0.2	10	10	0.8	Scenario3	538	19	4	0	0	91	0.112359402
3	0.2	10	10	0.8	Scenario3	539	18	5	0	0	91	0.123788403
3	0.2	10	10	0.8	Scenario3	540	17	6	0	0	91	0.1297889
3	0.2	10	10	0.8	Scenario3	541	18	5	0	0	91	0.123788403
3	0.2	10	10	0.8	Scenario3	542	17	6	0	0	91	0.1297889
3	0.2	10	10	0.8	Scenario3	543	17	6	0	0	91	0.1297889
3	0.2	10	10	0.8	Scenario3	544	18	5	0	0	91	0.123788403
3	0.2	10	10	0.8	Scenario3	545	19	5	0	0	91	0.121956291
3	0.2	10	10	0.8	Scenario3	546	19	5	0	0	91	0.121956291
3	0.2	10	10	0.8	Scenario3	547	18	6	0	0	91	0.128874056
3	0.2	10	10	0.8	Scenario3	548	19	5	0	0	91	0.121956291
3	0.2	10	10	0.8	Scenario3	549	20	4	0	0	91	0.109937805
3	0.2	10	10	0.8	Scenario3	550	21	4	0	0	91	0.107551475
3	0.2	10	10	0.8	Scenario3	551	21	4	0	0	91	0.107551475
3	0.2	10	10	0.8	Scenario3	552	21	4	0	0	91	0.107551475
3	0.2	10	10	0.8	Scenario3	553	21	4	0	0	91	0.107551475
3	0.2	10	10	0.8	Scenario3	554	21	4	0	0	91	0.107551475
3	0.2	10	10	0.8	Scenario3	555	22	4	0	0	91	0.105212253
3	0.2	10	10	0.8	Scenario3	556	23	3	0	0	91	0.08738973
3	0.2	10	10	0.8	Scenario3	557	22	4	0	0	91	0.105212253
3	0.2	10	10	0.8	Scenario3	558	22	4	0	0	91	0.105212253
3	0.2	10	10	0.8	Scenario3	559	23	3	0	0	91	0.08738973
3	0.2	10	10	0.8	Scenario3	560	23	3	0	0	91	0.08738973
3	0.2	10	10	0.8	Scenario3	561	23	3	0	0	91	0.08738973
3	0.2	10	10	0.8	Scenario3	562	22	4	0	0	91	0.105212253
3	0.2	10	10	0.8	Scenario3	563	22	3	0	0	92	0.089778548
3	0.2	10	10	0.8	Scenario3	564	20	3	0	0	94	0.094883981
3	0.2	10	10	0.8	Scenario3	565	19	3	0	0	95	0.097604229
3	0.2	10	10	0.8	Scenario3	566	19	3	0	0	95	0.097604229
3	0.2	10	10	0.8	Scenario3	567	18	4	0	0	95	0.114799293
3	0.2	10	10	0.8	Scenario3	568	17	4	0	0	96	0.117233531
3	0.2	10	10	0.8	Scenario3	569	17	4	0	0	96	0.117233531
3	0.2	10	10	0.8	Scenario3	570	17	4	0	0	96	0.117233531
3	0.2	10	10	0.8	Scenario3	571	17	4	0	0	96	0.117233531
3	0.2	10	10	0.8	Scenario3	572	18	3	0	0	96	0.100435157
3	0.2	10	10	0.8	Scenario3	573	17	3	0	0	97	0.103371808
3	0.2	10	10	0.8	Scenario3	574	17	3	0	0	97	0.103371808
3	0.2	10	10	0.8	Scenario3	575	17	3	0	0	97	0.103371808
3	0.2	10	10	0.8	Scenario3	576	17	3	0	0	97	0.103371808
3	0.2	10	10	0.8	Scenario3	577	17	3	0	0	97	0.103371808
3	0.2	10	10	0.8	Scenario3	578	17	3	0	0	97	0.103371808
3	0.2	10	10	0.8	Scenario3	579	17	3	0	0	97	0.103371808
3	0.2	10	10	0.8	Scenario3	580	17	3	0	0	97	0.103371808
3	0.2	10	10	0.8	Scenario3	581	18	2	0	0	97	0.078645557
3	0.2	10	10	0.8	Scenario3	582	18	2	0	0	97	0.078645557
3	0.2	10	10	0.8	Scenario3	583	17	2	0	0	98	0.081640538
3	0.2	10	10	0.8	Scenario3	584	17	2	0	0	98	0.081640538
3	0.2	10	10	0.8	Scenario3	585	17	2	0	0	98	0.081640538
3	0.2	10	10	0.8	Scenario3	586	17	2	0	0	98	0.081640538
3	0.2	10	10	0.8	Scenario3	587	17	2	0	0	98	0.081640538
3	0.2	10	10	0.8	Scenario3	588	18	1	0	0	98	0.046541478
3	0.2	10	10	0.8	Scenario3	589	18	1	0	0	98	0.046541478
3	0.2	10	10	0.8	Scenario3	590	18	1	0	0	98	0.046541478
3	0.2	10	10	0.8	Scenario3	591	18	1	0	0	98	0.046541478
3	0.2	10	10	0.8	Scenario3	592	18	1	0	0	98	0.046541478
3	0.2	10	10	0.8	Scenario3	593	17	1	0	0	99	0.048769944
3	0.2	10	10	0.8	Scenario3	594	17	1	0	0	99	0.048769944
3	0.2	10	10	0.8	Scenario3	595	17	1	0	0	99	0.048769944
3	0.2	10	10	0.8	Scenario3	596	17	1	0	0	99	0.048769944
3	0.2	10	10	0.8	Scenario3	597	17	1	0	0	99	0.048769944
3	0.2	10	10	0.8	Scenario3	598	17	0	0	0	100	0
3	0.2	10	10	0.8	Scenario3	599	16	0	0	0	101	0
3	0.2	10	10	0.8	Scenario3	600	16	0	0	0	101	0
3	0.2	10	10	0.8	Scenario3	601	16	0	0	0	101	0
3	0.2	10	10	0.8	Scenario3	602	16	0	0	0	101	0
3	0.2	10	10	0.8	Scenario3	603	16	0	0	0	101	0
3	0.2	10	10	0.8	Scenario3	604	16	0	0	0	101	0
3	0.2	10	10	0.8	Scenario3	605	16	0	0	0	101	0
3	0.2	10	10	0.8	Scenario3	606	16	0	0	0	101	0
3	0.2	10	10	0.8	Scenario3	607	16	0	0	0	101	0
3	0.2	10	10	0.8	Scenario3	608	16	0	0	0	101	0
3	0.2	10	10	0.8	Scenario3	609	16	0	0	0	101	0
3	0.2	10	10	0.8	Scenario3	610	16	0	0	0	101	0
3	0.2	10	10	0.8	Scenario3	611	16	0	0	0	101	0
3	0.2	10	10	0.8	Scenario3	612	16	0	0	0	101	0
3	0.2	10	10	0.8	Scenario3	613	16	0	0	0	101	0
3	0.2	10	10	0.8	Scenario3	614	16	0	0	0	101	0
3	0.2	10	10	0.8	Scenario3	615	16	0	0	0	101	0
3	0.2	10	10	0.8	Scenario3	616	16	0	0	0	101	0
3	0.2	10	10	0.8	Scenario3	617	16	0	0	0	101	0
3	0.2	10	10	0.8	Scenario3	618	15	1	0	0	101	0.053911679
3	0.2	10	10	0.8	Scenario3	619	15	1	0	0	101	0.053911679
3	0.2	10	10	0.8	Scenario3	620	15	1	0	0	101	0.053911679
3	0.2	10	10	0.8	Scenario3	621	14	1	0	0	102	0.05689474
3	0.2	10	10	0.8	Scenario3	622	13	1	0	0	103	0.060210227
3	0.2	10	10	0.8	Scenario3	623	13	1	0	0	103	0.060210227
3	0.2	10	10	0.8	Scenario3	624	13	1	0	0	103	0.060210227
3	0.2	10	10	0.8	Scenario3	625	10	1	0	0	106	0.072730726
3	0.2	10	10	0.8	Scenario3	626	10	1	0	0	106	0.072730726
3	0.2	10	10	0.8	Scenario3	627	10	1	0	0	106	0.072730726
3	0.2	10	10	0.8	Scenario3	628	9	1	0	0	107	0.077998598
3	0.2	10	10	0.8	Scenario3	629	9	1	0	0	107	0.077998598
3	0.2	10	10	0.8	Scenario3	630	9	1	0	0	107	0.077998598
3	0.2	10	10	0.8	Scenario3	631	9	1	0	0	107	0.077998598
3	0.2	10	10	0.8	Scenario3	632	9	1	0	0	107	0.077998598
3	0.2	10	10	0.8	Scenario3	633	9	1	0	0	107	0.077998598
3	0.2	10	10	0.8	Scenario3	634	9	1	0	0	107	0.077998598
3	0.2	10	10	0.8	Scenario3	635	9	1	0	0	107	0.077998598
3	0.2	10	10	0.8	Scenario3	636	9	1	0	0	107	0.077998598
3	0.2	10	10	0.8	Scenario3	637	9	0	0	0	108	0
3	0.2	10	10	0.8	Scenario3	638	9	0	0	0	108	0
3	0.2	10	10	0.8	Scenario3	639	9	0	0	0	108	0
3	0.2	10	10	0.8	Scenario3	640	9	0	0	0	108	0
3	0.2	10	10	0.8	Scenario3	641	9	0	0	0	108	0
3	0.2	10	10	0.8	Scenario3	642	9	0	0	0	108	0
3	0.2	10	10	0.8	Scenario3	643	8	0	0	0	109	0
3	0.2	10	10	0.8	Scenario3	644	8	0	0	0	109	0
3	0.2	10	10	0.8	Scenario3	645	8	0	0	0	109	0
3	0.2	10	10	0.8	Scenario3	646	8	0	0	0	109	0
3	0.2	10	10	0.8	Scenario3	647	8	0	0	0	109	0
3	0.2	10	10	0.8	Scenario3	648	8	0	0	0	109	0
3	0.2	10	10	0.8	Scenario3	649	8	0	0	0	109	0
3	0.2	10	10	0.8	Scenario3	650	8	0	0	0	109	0
3	0.2	10	10	0.8	Scenario3	651	8	0	0	0	109	0
3	0.2	10	10	0.8	Scenario3	652	8	0	0	0	109	0
3	0.2	10	10	0.8	Scenario3	653	8	0	0	0	109	0
3	0.2	10	10	0.8	Scenario3	654	9	0	0	0	109	0
3	0.2	10	10	0.8	Scenario3	655	8	0	0	0	110	0
3	0.2	10	10	0.8	Scenario3	656	9	0	0	0	110	0
3	0.2	10	10	0.8	Scenario3	657	9	0	0	0	110	0
3	0.2	10	10	0.8	Scenario3	658	10	0	0	0	110	0
3	0.2	10	10	0.8	Scenario3	659	10	0	0	0	110	0
3	0.2	10	10	0.8	Scenario3	660	10	0	0	0	110	0
3	0.2	10	10	0.8	Scenario3	661	10	0	0	0	110	0
3	0.2	10	10	0.8	Scenario3	662	10	0	0	0	110	0
3	0.2	10	10	0.8	Scenario3	663	10	0	0	0	110	0
3	0.2	10	10	0.8	Scenario3	664	11	0	0	0	110	0
3	0.2	10	10	0.8	Scenario3	665	11	0	0	0	110	0
3	0.2	10	10	0.8	Scenario3	666	12	0	0	0	110	0
3	0.2	10	10	0.8	Scenario3	667	12	0	0	0	110	0
3	0.2	10	10	0.8	Scenario3	668	12	0	0	0	110	0
3	0.2	10	10	0.8	Scenario3	669	12	0	0	0	110	0
3	0.2	10	10	0.8	Scenario3	670	11	1	0	0	110	0.06806103
3	0.2	10	10	0.8	Scenario3	671	13	1	0	0	110	0.060210227
3	0.2	10	10	0.8	Scenario3	672	13	1	0	0	110	0.060210227
3	0.2	10	10	0.8	Scenario3	673	14	1	0	0	110	0.05689474
3	0.2	10	10	0.8	Scenario3	674	15	1	0	0	110	0.053911679
3	0.2	10	10	0.8	Scenario3	675	15	1	0	0	110	0.053911679
3	0.2	10	10	0.8	Scenario3	676	15	2	0	0	110	0.088253922
3	0.2	10	10	0.8	Scenario3	677	16	2	0	0	110	0.084839062
3	0.2	10	10	0.8	Scenario3	678	16	2	0	0	110	0.084839062
3	0.2	10	10	0.8	Scenario3	679	16	2	0	0	110	0.084839062
3	0.2	10	10	0.8	Scenario3	680	17	2	0	0	110	0.081640538
3	0.2	10	10	0.8	Scenario3	681	17	2	0	0	110	0.081640538
3	0.2	10	10	0.8	Scenario3	682	17	2	0	0	110	0.081640538
3	0.2	10	10	0.8	Scenario3	683	18	3	0	0	110	0.100435157
3	0.2	10	10	0.8	Scenario3	684	18	3	0	0	110	0.100435157
3	0.2	10	10	0.8	Scenario3	685	18	2	0	0	111	0.078645557
3	0.2	10	10	0.8	Scenario3	686	18	3	0	0	111	0.100435157
3	0.2	10	10	0.8	Scenario3	687	18	3	0	0	111	0.100435157
3	0.2	10	10	0.8	Scenario3	688	18	3	0	0	111	0.100435157
3	0.2	10	10	0.8	Scenario3	689	18	3	0	0	111	0.100435157
3	0.2	10	10	0.8	Scenario3	690	18	2	0	0	112	0.078645557
3	0.2	10	10	0.8	Scenario3	691	18	2	0	0	112	0.078645557
3	0.2	10	10	0.8	Scenario3	692	17	3	0	0	112	0.103371808
3	0.2	10	10	0.8	Scenario3	693	18	3	0	0	112	0.100435157
3	0.2	10	10	0.8	Scenario3	694	18	3	0	0	112	0.100435157
3	0.2	10	10	0.8	Scenario3	695	18	4	0	0	112	0.114799293
3	0.2	10	10	0.8	Scenario3	696	20	3	0	0	112	0.094883981
3	0.2	10	10	0.8	Scenario3	697	20	3	0	0	113	0.094883981
3	0.2	10	10	0.8	Scenario3	698	20	3	0	0	113	0.094883981
3	0.2	10	10	0.8	Scenario3	699	22	3	0	0	113	0.089778548
3	0.2	10	10	0.8	Scenario3	700	24	2	0	0	113	0.064197209
3	0.2	10	10	0.8	Scenario3	701	23	2	0	0	114	0.066248618
3	0.2	10	10	0.8	Scenario3	702	24	2	0	0	114	0.064197209
3	0.2	10	10	0.8	Scenario3	703	25	2	0	0	114	0.062263171
3	0.2	10	10	0.8	Scenario3	704	25	2	0	0	114	0.062263171
3	0.2	10	10	0.8	Scenario3	705	26	2	0	0	114	0.060437416
3	0.2	10	10	0.8	Scenario3	706	26	1	0	0	115	0.034021072
3	0.2	10	10	0.8	Scenario3	707	27	2	0	0	115	0.058711657
3	0.2	10	10	0.8	Scenario3	708	27	3	0	0	115	0.078839622
3	0.2	10	10	0.8	Scenario3	709	28	3	0	0	116	0.076930974
3	0.2	10	10	0.8	Scenario3	710	31	1	0	0	117	0.02910278
3	0.2	10	10	0.8	Scenario3	711	28	3	0	0	118	0.076930974
3	0.2	10	10	0.8	Scenario3	712	28	3	0	0	118	0.076930974
3	0.2	10	10	0.8	Scenario3	713	29	3	0	0	118	0.07510476
3	0.2	10	10	0.8	Scenario3	714	28	4	0	0	118	0.092457116
3	0.2	10	10	0.8	Scenario3	715	29	4	0	0	118	0.090558089
3	0.2	10	10	0.8	Scenario3	716	31	3	0	0	118	0.071682279
3	0.2	10	10	0.8	Scenario3	717	30	4	0	0	118	0.088722275
3	0.2	10	10	0.8	Scenario3	718	30	4	0	0	118	0.088722275
3	0.2	10	10	0.8	Scenario3	719	29	5	0	0	118	0.102649471
3	0.2	10	10	0.8	Scenario3	720	28	6	0	0	118	0.113652418
3	0.2	10	10	0.8	Scenario3	721	28	7	0	0	118	0.120509501
3	0.2	10	10	0.8	Scenario3	722	27	9	0	0	118	0.129698798
3	0.2	10	10	0.8	Scenario3	723	28	8	0	0	118	0.125477936
3	0.2	10	10	0.8	Scenario3	724	29	8	0	0	118	0.124318548
3	0.2	10	10	0.8	Scenario3	725	31	7	0	0	118	0.116191899
3	0.2	10	10	0.8	Scenario3	726	33	5	0	0	118	0.095753607
3	0.2	10	10	0.8	Scenario3	727	34	4	0	0	118	0.081975913
3	0.2	10	10	0.8	Scenario3	728	34	3	0	0	119	0.067063322
3	0.2	10	10	0.8	Scenario3	729	35	3	0	0	119	0.065646341
3	0.2	10	10	0.8	Scenario3	730	36	3	0	0	119	0.064285208
3	0.2	10	10	0.8	Scenario3	731	38	3	0	0	119	0.061718671
3	0.2	10	10	0.8	Scenario3	732	38	3	0	0	119	0.061718671
3	0.2	10	10	0.8	Scenario3	733	38	3	0	0	119	0.061718671
3	0.2	10	10	0.8	Scenario3	734	38	4	0	0	119	0.076088644
3	0.2	10	10	0.8	Scenario3	735	41	4	0	0	119	0.072159952
3	0.2	10	10	0.8	Scenario3	736	41	4	0	0	119	0.072159952
3	0.2	10	10	0.8	Scenario3	737	42	5	0	0	119	0.082675713
3	0.2	10	10	0.8	Scenario3	738	42	4	0	0	120	0.070933174
3	0.2	10	10	0.8	Scenario3	739	43	4	0	0	120	0.069744934
3	0.2	10	10	0.8	Scenario3	740	43	4	0	0	120	0.069744934
3	0.2	10	10	0.8	Scenario3	741	43	5	0	0	120	0.081412692
3	0.2	10	10	0.8	Scenario3	742	43	6	0	0	120	0.091349459
3	0.2	10	10	0.8	Scenario3	743	43	7	0	0	120	0.09977578
3	0.2	10	10	0.8	Scenario3	744	43	6	0	0	121	0.091349459
3	0.2	10	10	0.8	Scenario3	745	43	5	0	0	122	0.081412692
3	0.2	10	10	0.8	Scenario3	746	44	5	0	0	122	0.080183821
3	0.2	10	10	0.8	Scenario3	747	41	7	0	0	123	0.102320679
3	0.2	10	10	0.8	Scenario3	748	41	7	0	0	123	0.102320679
3	0.2	10	10	0.8	Scenario3	749	41	7	0	0	124	0.102320679
3	0.2	10	10	0.8	Scenario3	750	40	7	0	0	125	0.103626322
3	0.2	10	10	0.8	Scenario3	751	40	5	0	0	127	0.085308569
3	0.2	10	10	0.8	Scenario3	752	40	5	0	0	127	0.085308569
3	0.2	10	10	0.8	Scenario3	753	41	5	0	0	127	0.083973975
3	0.2	10	10	0.8	Scenario3	754	39	6	0	0	128	0.09666212
3	0.2	10	10	0.8	Scenario3	755	38	7	0	0	128	0.106301346
3	0.2	10	10	0.8	Scenario3	756	40	6	0	0	128	0.095288884
3	0.2	10	10	0.8	Scenario3	757	42	5	0	0	128	0.082675713
3	0.2	10	10	0.8	Scenario3	758	42	5	0	0	128	0.082675713
3	0.2	10	10	0.8	Scenario3	759	42	5	0	0	128	0.082675713
3	0.2	10	10	0.8	Scenario3	760	42	5	0	0	128	0.082675713
3	0.2	10	10	0.8	Scenario3	761	38	6	0	0	131	0.098065801
3	0.2	10	10	0.8	Scenario3	762	38	6	0	0	131	0.098065801
3	0.2	10	10	0.8	Scenario3	763	37	6	0	0	132	0.099499963
3	0.2	10	10	0.8	Scenario3	764	36	7	0	0	132	0.10905524
3	0.2	10	10	0.8	Scenario3	765	35	8	0	0	132	0.116849529
3	0.2	10	10	0.8	Scenario3	766	36	7	0	0	132	0.10905524
3	0.2	10	10	0.8	Scenario3	767	35	7	0	0	133	0.110458375
3	0.2	10	10	0.8	Scenario3	768	34	8	0	0	133	0.118122243
3	0.2	10	10	0.8	Scenario3	769	34	8	0	0	133	0.118122243
3	0.2	10	10	0.8	Scenario3	770	34	7	0	0	134	0.111876418
3	0.2	10	10	0.8	Scenario3	771	34	6	0	0	135	0.103982745
3	0.2	10	10	0.8	Scenario3	772	34	6	0	0	135	0.103982745
3	0.2	10	10	0.8	Scenario3	773	34	6	0	0	135	0.103982745
3	0.2	10	10	0.8	Scenario3	774	34	6	0	0	135	0.103982745
3	0.2	10	10	0.8	Scenario3	775	35	5	0	0	135	0.092563237
3	0.2	10	10	0.8	Scenario3	776	36	4	0	0	135	0.078933057
3	0.2	10	10	0.8	Scenario3	777	36	4	0	0	135	0.078933057
3	0.2	10	10	0.8	Scenario3	778	36	4	0	0	135	0.078933057
3	0.2	10	10	0.8	Scenario3	779	36	4	0	0	135	0.078933057
3	0.2	10	10	0.8	Scenario3	780	35	4	0	0	136	0.080428667
3	0.2	10	10	0.8	Scenario3	781	36	3	0	0	136	0.064285208
3	0.2	10	10	0.8	Scenario3	782	35	3	0	0	137	0.065646341
3	0.2	10	10	0.8	Scenario3	783	35	3	0	0	137	0.065646341
3	0.2	10	10	0.8	Scenario3	784	35	3	0	0	137	0.065646341
3	0.2	10	10	0.8	Scenario3	785	35	3	0	0	137	0.065646341
3	0.2	10	10	0.8	Scenario3	786	34	3	0	0	138	0.067063322
3	0.2	10	10	0.8	Scenario3	787	33	3	0	0	139	0.068539343
3	0.2	10	10	0.8	Scenario3	788	33	3	0	0	139	0.068539343
3	0.2	10	10	0.8	Scenario3	789	33	3	0	0	139	0.068539343
3	0.2	10	10	0.8	Scenario3	790	33	3	0	0	139	0.068539343
3	0.2	10	10	0.8	Scenario3	791	32	3	0	0	140	0.070077796
3	0.2	10	10	0.8	Scenario3	792	32	3	0	0	140	0.070077796
3	0.2	10	10	0.8	Scenario3	793	32	3	0	0	140	0.070077796
3	0.2	10	10	0.8	Scenario3	794	31	3	0	0	141	0.071682279
3	0.2	10	10	0.8	Scenario3	795	31	3	0	0	141	0.071682279
3	0.2	10	10	0.8	Scenario3	796	31	3	0	0	141	0.071682279
3	0.2	10	10	0.8	Scenario3	797	31	3	0	0	141	0.071682279
3	0.2	10	10	0.8	Scenario3	798	31	3	0	0	141	0.071682279
3	0.2	10	10	0.8	Scenario3	799	31	3	0	0	141	0.071682279
3	0.2	10	10	0.8	Scenario3	800	30	3	0	0	142	0.073356597
3	0.2	10	10	0.8	Scenario3	801	27	3	0	0	145	0.078839622
3	0.2	10	10	0.8	Scenario3	802	25	2	0	0	148	0.062263171
3	0.2	10	10	0.8	Scenario3	803	24	2	0	0	149	0.064197209
3	0.2	10	10	0.8	Scenario3	804	20	2	0	0	153	0.073211007
3	0.2	10	10	0.8	Scenario3	805	16	1	0	0	158	0.05121604
3	0.2	10	10	0.8	Scenario3	806	15	1	0	0	159	0.053911679
3	0.2	10	10	0.8	Scenario3	807	12	1	0	0	162	0.063911462
3	0.2	10	10	0.8	Scenario3	808	11	1	0	0	163	0.06806103
3	0.2	10	10	0.8	Scenario3	809	11	1	0	0	163	0.06806103
3	0.2	10	10	0.8	Scenario3	810	9	1	0	0	165	0.077998598
3	0.2	10	10	0.8	Scenario3	811	8	1	0	0	166	0.083938293
3	0.2	10	10	0.8	Scenario3	812	7	1	0	0	167	0.090588134
3	0.2	10	10	0.8	Scenario3	813	7	1	0	0	167	0.090588134
3	0.2	10	10	0.8	Scenario3	814	5	1	0	0	169	0.105316469
3	0.2	10	10	0.8	Scenario3	815	5	0	0	0	170	0
3	0.2	10	10	0.8	Scenario3	816	5	0	0	0	170	0
3	0.2	10	10	0.8	Scenario3	817	4	0	0	0	171	0
3	0.2	10	10	0.8	Scenario3	818	4	0	0	0	171	0
3	0.2	10	10	0.8	Scenario3	819	3	0	0	0	172	0
3	0.2	10	10	0.8	Scenario3	820	3	0	0	0	172	0
3	0.2	10	10	0.8	Scenario3	821	3	0	0	0	172	0
3	0.2	10	10	0.8	Scenario3	822	3	0	0	0	172	0
3	0.2	10	10	0.8	Scenario3	823	3	0	0	0	172	0
3	0.2	10	10	0.8	Scenario3	824	3	0	0	0	172	0
3	0.2	10	10	0.8	Scenario3	825	3	0	0	0	172	0
3	0.2	10	10	0.8	Scenario3	826	3	0	0	0	172	0
3	0.2	10	10	0.8	Scenario3	827	3	0	0	0	172	0
3	0.2	10	10	0.8	Scenario3	828	3	0	0	0	172	0
3	0.2	10	10	0.8	Scenario3	829	2	0	0	0	173	0
3	0.2	10	10	0.8	Scenario3	830	2	0	0	0	173	0
3	0.2	10	10	0.8	Scenario3	831	2	0	0	0	173	0
3	0.2	10	10	0.8	Scenario3	832	2	0	0	0	173	0
3	0.2	10	10	0.8	Scenario3	833	2	0	0	0	173	0
3	0.2	10	10	0.8	Scenario3	834	2	0	0	0	173	0
3	0.2	10	10	0.8	Scenario3	835	2	0	0	0	173	0
3	0.2	10	10	0.8	Scenario3	836	2	0	0	0	173	0
3	0.2	10	10	0.8	Scenario3	837	1	0	0	0	174	0
3	0.2	10	10	0.8	Scenario3	838	1	0	0	0	174	0
3	0.2	10	10	0.8	Scenario3	839	1	0	0	0	174	0
3	0.2	10	10	0.8	Scenario3	840	1	0	0	0	174	0
3	0.2	10	10	0.8	Scenario3	841	1	0	0	0	174	0
3	0.2	10	10	0.8	Scenario3	842	1	0	0	0	174	0
3	0.2	10	10	0.8	Scenario3	843	1	0	0	0	174	0
3	0.2	10	10	0.8	Scenario3	844	1	0	0	0	174	0
3	0.2	10	10	0.8	Scenario3	845	1	0	0	0	174	0
3	0.2	10	10	0.8	Scenario3	846	1	0	0	0	174	0
3	0.2	10	10	0.8	Scenario3	847	1	0	0	0	174	0
3	0.2	10	10	0.8	Scenario3	848	1	0	0	0	174	0
3	0.2	10	10	0.8	Scenario3	849	1	0	0	0	174	0
3	0.2	10	10	0.8	Scenario3	850	1	0	0	0	174	0
3	0.2	10	10	0.8	Scenario3	851	1	0	0	0	174	0
3	0.2	10	10	0.8	Scenario3	852	1	0	0	0	174	0
3	0.2	10	10	0.8	Scenario3	853	1	0	0	0	174	0
3	0.2	10	10	0.8	Scenario3	854	1	0	0	0	174	0
3	0.2	10	10	0.8	Scenario3	855	1	0	0	0	174	0
3	0.2	10	10	0.8	Scenario3	856	1	0	0	0	174	0
3	0.2	10	10	0.8	Scenario3	857	1	0	0	0	174	0
3	0.2	10	10	0.8	Scenario3	858	1	0	0	0	174	0
3	0.2	10	10	0.8	Scenario3	859	1	0	0	0	174	0
3	0.2	10	10	0.8	Scenario3	860	1	0	0	0	174	0
3	0.2	10	10	0.8	Scenario3	861	1	0	0	0	174	0
3	0.2	10	10	0.8	Scenario3	862	1	0	0	0	174	0
3	0.2	10	10	0.8	Scenario3	863	1	0	0	0	174	0
3	0.2	10	10	0.8	Scenario3	864	1	0	0	0	174	0
3	0.2	10	10	0.8	Scenario3	865	1	0	0	0	174	0
3	0.2	10	10	0.8	Scenario3	866	1	0	0	0	174	0
3	0.2	10	10	0.8	Scenario3	867	1	0	0	0	174	0
3	0.2	10	10	0.8	Scenario3	868	1	0	0	0	174	0
3	0.2	10	10	0.8	Scenario3	869	1	0	0	0	174	0
3	0.2	10	10	0.8	Scenario3	870	1	0	0	0	174	0
3	0.2	10	10	0.8	Scenario3	871	1	0	0	0	174	0
3	0.2	10	10	0.8	Scenario3	872	1	0	0	0	174	0
3	0.2	10	10	0.8	Scenario3	873	1	0	0	0	174	0
3	0.2	10	10	0.8	Scenario3	874	1	0	0	0	174	0
3	0.2	10	10	0.8	Scenario3	875	1	0	0	0	174	0
3	0.2	10	10	0.8	Scenario3	876	1	0	0	0	174	0
3	0.2	10	10	0.8	Scenario3	877	1	0	0	0	174	0
3	0.2	10	10	0.8	Scenario3	878	1	0	0	0	174	0
3	0.2	10	10	0.8	Scenario3	879	1	0	0	0	174	0
3	0.2	10	10	0.8	Scenario3	880	1	0	0	0	174	0
3	0.2	10	10	0.8	Scenario3	881	1	0	0	0	174	0
3	0.2	10	10	0.8	Scenario3	882	1	0	0	0	174	0
3	0.2	10	10	0.8	Scenario3	883	1	0	0	0	174	0
3	0.2	10	10	0.8	Scenario3	884	1	0	0	0	174	0
3	0.2	10	10	0.8	Scenario3	885	1	0	0	0	174	0
3	0.2	10	10	0.8	Scenario3	886	1	0	0	0	174	0
3	0.2	10	10	0.8	Scenario3	887	1	0	0	0	174	0
3	0.2	10	10	0.8	Scenario3	888	1	0	0	0	174	0
3	0.2	10	10	0.8	Scenario3	889	1	0	0	0	174	0
3	0.2	10	10	0.8	Scenario3	890	1	0	0	0	174	0
3	0.2	10	10	0.8	Scenario3	891	1	0	0	0	174	0
3	0.2	10	10	0.8	Scenario3	892	1	0	0	0	174	0
3	0.2	10	10	0.8	Scenario3	893	1	0	0	0	174	0
3	0.2	10	10	0.8	Scenario3	894	1	0	0	0	174	0
3	0.2	10	10	0.8	Scenario3	895	1	0	0	0	174	0
3	0.2	10	10	0.8	Scenario3	896	1	0	0	0	174	0
3	0.2	10	10	0.8	Scenario3	897	1	0	0	0	174	0
3	0.2	10	10	0.8	Scenario3	898	1	0	0	0	174	0
3	0.2	10	10	0.8	Scenario3	899	1	0	0	0	174	0
3	0.2	10	10	0.8	Scenario3	900	1	0	0	0	174	0
3	0.2	10	10	0.8	Scenario3	901	1	0	0	0	174	0
3	0.2	10	10	0.8	Scenario3	902	1	0	0	0	174	0
3	0.2	10	10	0.8	Scenario3	903	1	0	0	0	174	0
3	0.2	10	10	0.8	Scenario3	904	1	0	0	0	174	0
3	0.2	10	10	0.8	Scenario3	905	1	0	0	0	174	0
3	0.2	10	10	0.8	Scenario3	906	1	0	0	0	174	0
3	0.2	10	10	0.8	Scenario3	907	0	0	0	0	175	<RuntimePrimitiveException>
4	0.2	20	10	0.2	Scenario3	0	2	8	0	0	0	-0.034617424
4	0.2	20	10	0.2	Scenario3	1	2	8	0	0	0	-0.034617424
4	0.2	20	10	0.2	Scenario3	2	2	8	0	0	0	-0.034617424
4	0.2	20	10	0.2	Scenario3	3	3	10	0	0	0	-0.017156302
4	0.2	20	10	0.2	Scenario3	4	3	10	0	0	0	-0.017156302
4	0.2	20	10	0.2	Scenario3	5	3	10	0	0	0	-0.017156302
4	0.2	20	10	0.2	Scenario3	6	3	12	0	0	0	-0.017723918
4	0.2	20	10	0.2	Scenario3	7	3	13	0	0	0	-0.017744479
4	0.2	20	10	0.2	Scenario3	8	3	14	0	0	0	-0.017656151
4	0.2	20	10	0.2	Scenario3	9	3	15	0	0	0	-0.017491092
4	0.2	20	10	0.2	Scenario3	10	3	16	0	0	0	-0.017272416
4	0.2	20	10	0.2	Scenario3	11	3	17	0	0	0	-0.017016878
4	0.2	20	10	0.2	Scenario3	12	3	19	0	0	0	-0.016440854
4	0.2	20	10	0.2	Scenario3	13	3	19	0	0	0	-0.016440854
4	0.2	20	10	0.2	Scenario3	14	3	19	0	0	0	-0.016440854
4	0.2	20	10	0.2	Scenario3	15	2	20	0	0	0	-0.016494393
4	0.2	20	10	0.2	Scenario3	16	3	20	0	0	0	-0.016135931
4	0.2	20	10	0.2	Scenario3	17	3	22	0	0	0	-0.01551701
4	0.2	20	10	0.2	Scenario3	18	3	23	0	0	0	-0.015209207
4	0.2	20	10	0.2	Scenario3	19	1	16	0	0	10	-0.015596078
4	0.2	20	10	0.2	Scenario3	20	1	13	0	0	13	-0.020229693
4	0.2	20	10	0.2	Scenario3	21	1	13	0	0	13	-0.020229693
4	0.2	20	10	0.2	Scenario3	22	1	11	0	0	15	-0.025167682
4	0.2	20	10	0.2	Scenario3	23	1	11	0	0	15	-0.025167682
4	0.2	20	10	0.2	Scenario3	24	1	10	0	0	16	-0.028631214
4	0.2	20	10	0.2	Scenario3	25	1	9	0	0	17	-0.033156339
4	0.2	20	10	0.2	Scenario3	26	1	9	0	0	17	-0.033156339
4	0.2	20	10	0.2	Scenario3	27	1	8	0	0	18	-0.039298896
4	0.2	20	10	0.2	Scenario3	28	1	8	0	0	18	-0.039298896
4	0.2	20	10	0.2	Scenario3	29	1	7	0	0	19	-0.04806974
4	0.2	20	10	0.2	Scenario3	30	1	7	0	0	19	-0.04806974
4	0.2	20	10	0.2	Scenario3	31	1	6	0	0	20	-0.061503457
4	0.2	20	10	0.2	Scenario3	32	1	6	0	0	20	-0.061503457
4	0.2	20	10	0.2	Scenario3	33	1	6	0	0	20	-0.061503457
4	0.2	20	10	0.2	Scenario3	34	1	4	0	0	22	-0.130452656
4	0.2	20	10	0.2	Scenario3	35	1	4	0	0	22	-0.130452656
4	0.2	20	10	0.2	Scenario3	36	1	4	0	0	22	-0.130452656
4	0.2	20	10	0.2	Scenario3	37	1	4	0	0	22	-0.130452656
4	0.2	20	10	0.2	Scenario3	38	1	4	0	0	22	-0.130452656
4	0.2	20	10	0.2	Scenario3	39	1	4	0	0	22	-0.130452656
4	0.2	20	10	0.2	Scenario3	40	1	4	0	0	22	-0.130452656
4	0.2	20	10	0.2	Scenario3	41	1	4	0	0	22	-0.130452656
4	0.2	20	10	0.2	Scenario3	42	1	4	0	0	22	-0.130452656
4	0.2	20	10	0.2	Scenario3	43	1	4	0	0	22	-0.130452656
4	0.2	20	10	0.2	Scenario3	44	1	4	0	0	22	-0.130452656
4	0.2	20	10	0.2	Scenario3	45	1	4	0	0	22	-0.130452656
4	0.2	20	10	0.2	Scenario3	46	1	4	0	0	22	-0.130452656
4	0.2	20	10	0.2	Scenario3	47	1	4	0	0	22	-0.130452656
4	0.2	20	10	0.2	Scenario3	48	1	4	0	0	22	-0.130452656
4	0.2	20	10	0.2	Scenario3	49	1	4	0	0	22	-0.130452656
4	0.2	20	10	0.2	Scenario3	50	1	4	0	0	22	-0.130452656
4	0.2	20	10	0.2	Scenario3	51	1	4	0	0	22	-0.130452656
4	0.2	20	10	0.2	Scenario3	52	1	4	0	0	22	-0.130452656
4	0.2	20	10	0.2	Scenario3	53	1	4	0	0	22	-0.130452656
4	0.2	20	10	0.2	Scenario3	54	1	4	0	0	22	-0.130452656
4	0.2	20	10	0.2	Scenario3	55	1	4	0	0	22	-0.130452656
4	0.2	20	10	0.2	Scenario3	56	1	4	0	0	22	-0.130452656
4	0.2	20	10	0.2	Scenario3	57	1	4	0	0	22	-0.130452656
4	0.2	20	10	0.2	Scenario3	58	1	4	0	0	22	-0.130452656
4	0.2	20	10	0.2	Scenario3	59	1	4	0	0	22	-0.130452656
4	0.2	20	10	0.2	Scenario3	60	1	4	0	0	22	-0.130452656
4	0.2	20	10	0.2	Scenario3	61	1	4	0	0	22	-0.130452656
4	0.2	20	10	0.2	Scenario3	62	1	4	0	0	22	-0.130452656
4	0.2	20	10	0.2	Scenario3	63	1	4	0	0	22	-0.130452656
4	0.2	20	10	0.2	Scenario3	64	1	4	0	0	22	-0.130452656
4	0.2	20	10	0.2	Scenario3	65	1	4	0	0	22	-0.130452656
4	0.2	20	10	0.2	Scenario3	66	1	4	0	0	22	-0.130452656
4	0.2	20	10	0.2	Scenario3	67	1	4	0	0	22	-0.130452656
4	0.2	20	10	0.2	Scenario3	68	1	4	0	0	22	-0.130452656
4	0.2	20	10	0.2	Scenario3	69	1	4	0	0	22	-0.130452656
4	0.2	20	10	0.2	Scenario3	70	1	4	0	0	22	-0.130452656
4	0.2	20	10	0.2	Scenario3	71	1	4	0	0	22	-0.130452656
4	0.2	20	10	0.2	Scenario3	72	1	4	0	0	22	-0.130452656
4	0.2	20	10	0.2	Scenario3	73	1	4	0	0	22	-0.130452656
4	0.2	20	10	0.2	Scenario3	74	1	4	0	0	22	-0.130452656
4	0.2	20	10	0.2	Scenario3	75	1	4	0	0	22	-0.130452656
4	0.2	20	10	0.2	Scenario3	76	1	4	0	0	22	-0.130452656
4	0.2	20	10	0.2	Scenario3	77	1	4	0	0	22	-0.130452656
4	0.2	20	10	0.2	Scenario3	78	1	4	0	0	22	-0.130452656
4	0.2	20	10	0.2	Scenario3	79	1	4	0	0	22	-0.130452656
4	0.2	20	10	0.2	Scenario3	80	1	4	0	0	22	-0.130452656
4	0.2	20	10	0.2	Scenario3	81	1	4	0	0	22	-0.130452656
4	0.2	20	10	0.2	Scenario3	82	1	4	0	0	22	-0.130452656
4	0.2	20	10	0.2	Scenario3	83	0	4	0	0	23	0
4	0.2	20	10	0.2	Scenario3	84	0	4	0	0	23	0
4	0.2	20	10	0.2	Scenario3	85	0	4	0	0	23	0
4	0.2	20	10	0.2	Scenario3	86	0	4	0	0	23	0
4	0.2	20	10	0.2	Scenario3	87	0	4	0	0	23	0
4	0.2	20	10	0.2	Scenario3	88	0	4	0	0	23	0
4	0.2	20	10	0.2	Scenario3	89	0	3	0	0	24	0
4	0.2	20	10	0.2	Scenario3	90	0	3	0	0	24	0
4	0.2	20	10	0.2	Scenario3	91	0	3	0	0	24	0
4	0.2	20	10	0.2	Scenario3	92	0	3	0	0	24	0
4	0.2	20	10	0.2	Scenario3	93	0	3	0	0	24	0
4	0.2	20	10	0.2	Scenario3	94	0	3	0	0	24	0
4	0.2	20	10	0.2	Scenario3	95	0	2	0	0	25	0
4	0.2	20	10	0.2	Scenario3	96	0	2	0	0	25	0
4	0.2	20	10	0.2	Scenario3	97	0	2	0	0	25	0
4	0.2	20	10	0.2	Scenario3	98	0	2	0	0	25	0
4	0.2	20	10	0.2	Scenario3	99	0	2	0	0	25	0
[truncated: 20,056 more rows]
