# Supplementary material for: The Impact of Cooperation Under Climate Constraints: An Agent-Based Model for Exploring Paleolithic Behavioral Adaptations in the Inner Asian Mountain Corridor
Source: J Archaeol Method Theory. 2025 Sep 20;33(1):8. doi: 10.1007/s10816-025-09739-z (PMC12450231; doi:10.1007/s10816-025-09739-z)
Supplement: Supplementary file 3 — (ZIP 18.1 MB) [file 10816_2025_9739_MOESM3_ESM.zip › simulations/simulations/TienShan/Scenario_4_TienShan/old/PaleoCOOP_model Scenario4_alpha_TienShan-spreadsheet.csv]

BehaviorSpace results (NetLogo 6.2.2)
PaleoCOOP_model.nlogo
Scenario4_alpha_TienShan
07/20/2024 20:26:35:563 +0200
min-pxcor	max-pxcor	min-pycor	max-pycor
0	533	0	327
[run number]	1	1	1	1	1	1	2	2	2	2	2	2	3	3	3	3	3	3	4	4	4	4	4	4	5	5	5	5	5	5	6	6	6	6	6	6	7	7	7	7	7	7	8	8	8	8	8	8	9
prob-nocoop	0.001						0.001						0.001						0.001						0.001						0.001						0.001						0.001						0.001
alpha	0.2						0.2						0.2						0.2						0.2						0.2						0.2						0.2						0.2
cost-cooperation	10						10						10						20						20						20						50						50						50
seed	1000						1000						1000						1000						1000						1000						1000						1000						1000
human-risk	5						5						5						5						5						5						5						5						5
maxTimeSteps	1200						1200						1200						1200						1200						1200						1200						1200						1200
nHominins	10						10						10						10						10						10						10						10						10
hominin-speed	0.75						0.75						0.75						0.75						0.75						0.75						0.75						0.75						0.75
punishment-cooperation	7						7						7						7						7						7						7						7						7
max-energy	100						100						100						100						100						100						100						100						100
prob-cooperation	0.2						0.5						0.8						0.2						0.5						0.8						0.2						0.5						0.8
scenario	Scenario4						Scenario4						Scenario4						Scenario4						Scenario4						Scenario4						Scenario4						Scenario4						Scenario4
learning-rate	1						1						1						1						1						1						1						1						1
[reporter]	count hominins with [cooperate? = true]	count hominins with [cooperate? = false]	death-hypothermia	death-old	death-starvation	get-deltap-tienshan	count hominins with [cooperate? = true]	count hominins with [cooperate? = false]	death-hypothermia	death-old	death-starvation	get-deltap-tienshan	count hominins with [cooperate? = true]	count hominins with [cooperate? = false]	death-hypothermia	death-old	death-starvation	get-deltap-tienshan	count hominins with [cooperate? = true]	count hominins with [cooperate? = false]	death-hypothermia	death-old	death-starvation	get-deltap-tienshan	count hominins with [cooperate? = true]	count hominins with [cooperate? = false]	death-hypothermia	death-old	death-starvation	get-deltap-tienshan	count hominins with [cooperate? = true]	count hominins with [cooperate? = false]	death-hypothermia	death-old	death-starvation	get-deltap-tienshan	count hominins with [cooperate? = true]	count hominins with [cooperate? = false]	death-hypothermia	death-old	death-starvation	get-deltap-tienshan	count hominins with [cooperate? = true]	count hominins with [cooperate? = false]	death-hypothermia	death-old	death-starvation	get-deltap-tienshan	count hominins with [cooperate? = true]
[final]	0	13	0	0	487	0	0	0	0	0	430	<RuntimePrimitiveException>	0	0	0	0	514	<RuntimePrimitiveException>	0	0	0	0	372	<RuntimePrimitiveException>	0	0	0	0	430	<RuntimePrimitiveException>	0	0	0	0	508	<RuntimePrimitiveException>	9	0	0	0	371	0	0	0	0	0	444	<RuntimePrimitiveException>	0
[min]	0	0	0	0	0	-0.15087807325639735	0	0	0	0	0	0	0	0	0	0	0	0	0	0	0	0	0	-1.0772746188476534	0	0	0	0	0	0	0	0	0	0	0	0	1	0	0	0	0	-0.25049914701455084	0	0	0	0	0	-0.1508780732563973	0
[max]	162	34	0	0	487	0.13291611953481527	148	20	0	0	430	0.13265738456229717	223	9	0	0	514	0.11732834974136491	103	42	0	0	372	0.13207208729867684	148	20	0	0	430	0.13099337404593728	223	16	0	0	508	0.11134564390146202	100	46	0	0	371	0.12985092341199259	171	19	0	0	444	0.1162254127884481	184
[mean]	32.27726894254788	6.7069109075770195	0	0	275.6061615320566	0.03937606085719662	42.72617743702081	4.548740416210296	0	0	197.36254107338445		52.78002378121284	2.367419738406659	0	0	219.87514863258025		37.222088835534215	8.282112845138055	0	0	143.34933973589435		42.72617743702081	4.548740416210296	0	0	197.36254107338445		50.626309662398135	2.3643771827706637	0	0	224.9091967403958		27.038301415487094	6.425478767693589	0	0	211.32389675270608	0.017359465550844395	45.10971428571428	3.096	0	0	196.28457142857144		48.99295774647887
[steps]	1200	1200	1200	1200	1200	1200	912	912	912	912	912	912	840	840	840	840	840	840	832	832	832	832	832	832	912	912	912	912	912	912	858	858	858	858	858	858	1200	1200	1200	1200	1200	1200	874	874	874	874	874	874	851
[all run data]	count hominins with [cooperate? = true]	count hominins with [cooperate? = false]	death-hypothermia	death-old	death-starvation	get-deltap-tienshan	count hominins with [cooperate? = true]	count hominins with [cooperate? = false]	death-hypothermia	death-old	death-starvation	get-deltap-tienshan	count hominins with [cooperate? = true]	count hominins with [cooperate? = false]	death-hypothermia	death-old	death-starvation	get-deltap-tienshan	count hominins with [cooperate? = true]	count hominins with [cooperate? = false]	death-hypothermia	death-old	death-starvation	get-deltap-tienshan	count hominins with [cooperate? = true]	count hominins with [cooperate? = false]	death-hypothermia	death-old	death-starvation	get-deltap-tienshan	count hominins with [cooperate? = true]	count hominins with [cooperate? = false]	death-hypothermia	death-old	death-starvation	get-deltap-tienshan	count hominins with [cooperate? = true]	count hominins with [cooperate? = false]	death-hypothermia	death-old	death-starvation	get-deltap-tienshan	count hominins with [cooperate? = true]	count hominins with [cooperate? = false]	death-hypothermia	death-old	death-starvation	get-deltap-tienshan	count hominins with [cooperate? = true]
	2	8	0	0	0	-0.010686601034540296	5	5	0	0	0	0.08331386617720674	8	2	0	0	0	0.11732834974136491	2	8	0	0	0	-0.034617424394151816	5	5	0	0	0	0.05994392149008613	8	2	0	0	0	0.11134564390146202	2	8	0	0	0	-0.25049914701455084	5	5	0	0	0	-0.1508780732563973	8
	2	8	0	0	0	-0.010686601034540296	5	5	0	0	0	0.08331386617720674	8	2	0	0	0	0.11732834974136491	2	8	0	0	0	-0.034617424394151816	5	5	0	0	0	0.05994392149008613	8	2	0	0	0	0.11134564390146202	2	8	0	0	0	-0.25049914701455084	5	5	0	0	0	-0.1508780732563973	8
	2	8	0	0	0	-0.010686601034540296	5	5	0	0	0	0.08331386617720674	9	1	0	0	0	0.07799859836475886	2	8	0	0	0	-0.034617424394151816	5	5	0	0	0	0.05994392149008613	9	1	0	0	0	0.07631596234728619	2	8	0	0	0	-0.25049914701455084	5	5	0	0	0	-0.1508780732563973	8
	3	10	0	0	0	1.5341161698808757E-4	6	7	0	0	0	0.0747065564023998	12	1	0	0	0	0.06391146190846647	3	10	0	0	0	-0.017156301537291224	6	7	0	0	0	0.05774303751120607	12	1	0	0	0	0.0632190733822953	3	10	0	0	0	-0.11986071241995164	6	7	0	0	0	-0.04290728515380113	11
	3	10	0	0	0	1.5341161698808757E-4	7	6	0	0	0	0.09953714978193864	12	1	0	0	0	0.06391146190846647	3	10	0	0	0	-0.017156301537291224	7	6	0	0	0	0.084996990732344	12	1	0	0	0	0.0632190733822953	3	10	0	0	0	-0.11986071241995164	6	7	0	0	0	-0.04290728515380113	11
	3	10	0	0	0	1.5341161698808757E-4	8	6	0	0	0	0.10939832080425108	12	1	0	0	0	0.06391146190846647	3	10	0	0	0	-0.017156301537291224	8	6	0	0	0	0.09739386249884265	12	1	0	0	0	0.0632190733822953	3	10	0	0	0	-0.11986071241995164	6	7	0	0	0	-0.04290728515380113	11
	3	12	0	0	0	-0.004390874124031826	8	6	0	0	0	0.10939832080425108	13	1	0	0	0	0.06021022749095151	3	12	0	0	0	-0.017723917780788037	8	6	0	0	0	0.09739386249884265	13	1	0	0	0	0.059668359581332375	3	12	0	0	0	-0.08686896802987525	7	7	0	0	0	-0.004379775374723391	12
	3	13	0	0	0	-0.005910258077496861	11	5	0	0	0	0.1290057771769001	13	1	0	0	0	0.06021022749095151	3	13	0	0	0	-0.017744479012493472	11	5	0	0	0	0.1225868210484503	13	1	0	0	0	0.059668359581332375	3	13	0	0	0	-0.07619353711543435	7	7	0	0	0	-0.004379775374723391	12
	3	14	0	0	0	-0.00708388561422457	13	5	0	0	0	0.12989743388311695	14	1	0	0	0	0.05689474019042488	3	14	0	0	0	-0.017656150792666084	13	5	0	0	0	0.12532321918076755	14	1	0	0	0	0.056462650812659644	3	14	0	0	0	-0.0677912593811255	7	8	0	0	0	-0.007123374253203925	13
	3	15	0	0	0	-0.007990799712842625	13	5	0	0	0	0.12989743388311695	15	1	0	0	0	0.053911678755103644	3	15	0	0	0	-0.017491091786952913	13	5	0	0	0	0.12532321918076755	15	1	0	0	0	0.05356155387537001	3	15	0	0	0	-0.06101733966351624	9	7	0	0	0	0.047306878958764204	14
	3	16	0	0	0	-0.008690084600265676	13	6	0	0	0	0.1297460309432505	15	1	0	0	0	0.053911678755103644	3	16	0	0	0	-0.017272416333017074	13	6	0	0	0	0.1245161725436051	15	1	0	0	0	0.05356155387537001	3	16	0	0	0	-0.055447516904099624	10	6	0	0	0	0.07210000323164428	14
	3	17	0	0	0	-0.009226420760819342	15	4	0	0	0	0.12193808817460533	15	1	0	0	0	0.053911678755103644	3	17	0	0	0	-0.017016878024361755	15	4	0	0	0	0.1192561095081205	15	1	0	0	0	0.05356155387537001	3	17	0	0	0	-0.05079170932561763	11	6	0	0	0	0.0848439205763863	14
	3	19	0	0	0	-0.009939057143223953	16	4	0	0	0	0.11962864623440626	16	1	0	0	0	0.051216040021419315	3	19	0	0	0	-0.016440854411407226	16	4	0	0	0	0.11732834974136491	16	1	0	0	0	0.05092835933629167	3	19	0	0	0	-0.04345944530096747	13	4	0	0	0	0.10454141548432191	15
	3	19	0	0	0	-0.009939057143223953	16	4	0	0	0	0.11962864623440626	16	1	0	0	0	0.051216040021419315	3	19	0	0	0	-0.016440854411407226	16	4	0	0	0	0.11732834974136491	16	1	0	0	0	0.05092835933629167	3	19	0	0	0	-0.04345944530096747	14	4	0	0	0	0.10650025403100434	15
	3	19	0	0	0	-0.009939057143223953	18	4	0	0	0	0.11479929287846682	16	1	0	0	0	0.051216040021419315	3	19	0	0	0	-0.016440854411407226	18	4	0	0	0	0.11307028307861755	16	1	0	0	0	0.05092835933629167	3	19	0	0	0	-0.04345944530096747	18	2	0	0	0	0.07519376808368572	15
	2	20	0	0	0	-0.011691587734286291	20	4	0	0	0	0.10993780541147362	16	1	0	0	0	0.051216040021419315	2	20	0	0	0	-0.016494392733867654	20	4	0	0	0	0.10860576470187379	16	1	0	0	0	0.05092835933629167	2	20	0	0	0	-0.03645272395422609	20	1	0	0	0	0.041868055250844326	15
	3	20	0	0	0	-0.010162243592817184	22	4	0	0	0	0.105212253337919	17	1	0	0	0	0.048769943645092226	3	20	0	0	0	-0.01613593126039618	22	4	0	0	0	0.1041645122048111	17	1	0	0	0	0.0485306770298924	3	20	0	0	0	-0.04052441565911726	20	1	0	0	0	0.041868055250844326	16
	3	22	0	0	0	-0.010423983740330657	22	4	0	0	0	0.105212253337919	17	1	0	0	0	0.048769943645092226	3	22	0	0	0	-0.015517010301953823	22	4	0	0	0	0.1041645122048111	17	1	0	0	0	0.0485306770298924	3	22	0	0	0	-0.035692250110154214	21	1	0	0	0	0.040262124260664355	16
	3	23	0	0	0	-0.010485442744925242	25	3	0	0	0	0.08292239304742768	17	1	0	0	0	0.048769943645092226	3	23	0	0	0	-0.015209207455840592	25	3	0	0	0	0.08243087874563197	17	1	0	0	0	0.0485306770298924	3	23	0	0	0	-0.03368076229129676	21	1	0	0	0	0.040262124260664355	17
	3	24	0	0	0	-0.010512151602485552	25	3	0	0	0	0.08292239304742768	17	1	0	0	0	0.048769943645092226	3	24	0	0	0	-0.014905288638679279	25	3	0	0	0	0.08243087874563197	17	1	0	0	0	0.0485306770298924	3	24	0	0	0	-0.03188249995288717	23	0	0	0	0	0	19
	3	25	0	0	0	-0.01051067018300045	25	3	0	0	0	0.08292239304742768	17	1	0	0	0	0.048769943645092226	3	25	0	0	0	-0.014606622697964795	25	3	0	0	0	0.08243087874563197	17	1	0	0	0	0.0485306770298924	3	25	0	0	0	-0.030265542091611784	24	0	0	0	0	0	19
	3	26	0	0	0	-0.010486312968634118	25	3	0	0	0	0.08292239304742768	18	2	0	0	0	0.07864555675342674	3	26	0	0	0	-0.014314173751150065	25	3	0	0	0	0.08243087874563197	18	2	0	0	0	0.07799859836475886	3	26	0	0	0	-0.02880398851099602	26	0	0	0	0	0	20
	3	27	0	0	0	-0.010443405575854652	26	2	0	0	0	0.06043741632378153	18	2	0	0	0	0.07864555675342674	3	27	0	0	0	-0.014028600031613894	26	2	0	0	0	0.06021022749095151	18	2	0	0	0	0.07799859836475886	3	27	0	0	0	-0.027476613054634214	27	0	0	0	0	0	21
	3	27	0	0	0	-0.010443405575854652	27	1	0	0	0	0.03290987083916069	18	2	0	0	0	0.07864555675342674	3	27	0	0	0	-0.014028600031613894	27	1	0	0	0	0.032850889122945204	18	2	0	0	0	0.07799859836475886	3	27	0	0	0	-0.027476613054634214	28	0	0	0	0	0	21
	3	29	0	0	0	-0.01031544755813328	28	1	0	0	0	0.03186838969188469	21	2	0	0	0	0.07074421950804914	3	29	0	0	0	-0.013479610423945904	28	1	0	0	0	0.03181553954301365	21	2	0	0	0	0.07032606137131864	3	29	0	0	0	-0.025157093174186886	30	0	0	0	0	0	22
	3	30	0	0	0	-0.010235685325039597	30	0	0	0	0	0	21	2	0	0	0	0.07074421950804914	3	30	0	0	0	-0.013216565880915937	30	0	0	0	0	0	21	2	0	0	0	0.07032606137131864	3	30	0	0	0	-0.024138007379849884	31	0	0	0	0	0	22
	3	30	0	0	0	-0.010235685325039597	30	2	0	0	0	0.05406217401626001	23	2	0	0	0	0.06624861811011677	3	30	0	0	0	-0.013216565880915937	30	2	0	0	0	0.053911678755103644	23	2	0	0	0	0.06592591945745194	3	30	0	0	0	-0.024138007379849884	31	0	0	0	0	0	22
	3	31	0	0	0	-0.01014816811832173	29	4	0	0	0	0.09055808902084779	24	2	0	0	0	0.06419720949022317	3	31	0	0	0	-0.012961214929544558	29	4	0	0	0	0.09004581917717126	24	2	0	0	0	0.06391146190846647	3	31	0	0	0	-0.023198193143736997	32	0	0	0	0	0	24
	3	32	0	0	0	-0.010054527488586356	30	4	0	0	0	0.08872227497383713	23	3	0	0	0	0.08738973000471392	3	32	0	0	0	-0.01271350353442845	30	4	0	0	0	0.08825392170662	23	3	0	0	0	0.08677358678155105	3	32	0	0	0	-0.022328783064735663	33	0	0	0	0	0	24
	4	33	0	0	0	-0.009541340713619268	32	3	0	0	0	0.07007779621121037	25	2	0	0	0	0.06226317138217214	4	33	0	0	0	-0.01253887081896297	32	3	0	0	0	0.06982851720691266	25	2	0	0	0	0.06200893891479982	4	33	0	0	0	-0.023254666507399324	32	1	0	0	0	0.028119184681436222	24
	4	33	0	0	0	-0.009541340713619268	34	2	0	0	0	0.048874730917862486	25	2	0	0	0	0.06226317138217214	4	33	0	0	0	-0.01253887081896297	34	2	0	0	0	0.048769943645092226	25	2	0	0	0	0.06200893891479982	4	33	0	0	0	-0.023254666507399324	32	1	0	0	0	0.028119184681436222	25
	5	33	0	0	0	-0.00791538921269399	37	1	0	0	0	0.024793019159759767	28	2	0	0	0	0.05707834411317068	5	33	0	0	0	-0.011272227998078085	37	1	0	0	0	0.02477020868500142	28	2	0	0	0	0.05689474019042488	5	33	0	0	0	-0.023209954224932678	34	1	0	0	0	0.026640626643642057	26
	6	34	0	0	0	-0.005764444609224381	39	1	0	0	0	0.023625675700726698	28	2	0	0	0	0.05707834411317068	6	34	0	0	0	-0.009226420760819342	39	1	0	0	0	0.023606209571846625	28	2	0	0	0	0.05689474019042488	6	34	0	0	0	-0.021420799233849902	35	1	0	0	0	0.02595723272290172	27
	6	28	0	0	9	-0.0024940235954967935	40	1	0	0	0	0.02308213123955899	28	2	0	0	0	0.05707834411317068	6	28	0	0	9	-0.00708388561422457	40	1	0	0	0	0.02306409391807374	28	2	0	0	0	0.05689474019042488	6	28	0	0	9	-0.02378688440699641	34	3	0	0	0	0.06609998897178156	29
	6	25	0	0	12	1.6516315216233687E-4	29	1	0	0	13	0.0308903252118428	29	2	0	0	0	0.05553060332363527	6	25	0	0	12	-0.005199704174615018	29	1	0	0	13	0.03084278491041755	29	2	0	0	0	0.05536465009432696	6	25	0	0	12	-0.02515431634311544	35	4	0	0	0	0.07902069232926605	30
	5	23	0	0	15	-0.0030923581939349453	29	0	0	0	14	0	30	3	0	0	0	0.07335659675675227	5	23	0	0	15	-0.008870381875044648	29	0	0	0	14	0	30	3	0	0	0	0.07305850870116463	5	23	0	0	15	-0.030959897499682667	27	4	0	0	9	0.09150388768963522	32
	5	21	0	0	17	-0.0010620604977672372	27	0	0	0	16	0	33	3	0	0	0	0.06853934292765228	5	21	0	0	17	-0.007625325266241303	27	0	0	0	16	0	33	3	0	0	0	0.06831050601579369	5	21	0	0	17	-0.033289961946884564	24	4	0	0	12	0.0966587598367808	33
	5	20	0	0	18	1.873502199302313E-4	24	1	0	0	18	0.03648224820263919	34	3	0	0	0	0.06706332177547684	5	20	0	0	18	-0.00682783788147909	24	1	0	0	18	0.036398065945422275	34	3	0	0	0	0.06685275147882047	5	20	0	0	18	-0.034617424394151816	23	4	0	0	14	0.09837710363371871	33
	5	19	0	0	19	0.0016283503157600385	22	3	0	0	18	0.0897785476717731	34	3	0	0	0	0.06706332177547684	5	19	0	0	19	-0.005885191811826432	22	3	0	0	18	0.08908404404973357	34	3	0	0	0	0.06685275147882047	5	19	0	0	19	-0.03607760255970207	23	3	0	0	15	0.08436425354214372	33
	5	18	0	0	20	0.003294203663874499	22	3	0	0	18	0.0897785476717731	29	3	0	0	7	0.07510475973536551	5	18	0	0	20	-0.004770274687357146	22	3	0	0	18	0.08908404404973357	29	3	0	0	7	0.07477743254235042	5	18	0	0	20	-0.03769472862563061	22	3	0	0	16	0.08633287498497898	27
	5	16	0	0	22	0.007469516032331158	21	3	0	0	19	0.09227576632115161	25	3	0	0	11	0.08292239304742768	5	16	0	0	22	-0.0018838909311040227	21	3	0	0	19	0.09148902977704423	25	3	0	0	11	0.08243087874563197	5	16	0	0	22	-0.041532899320116085	20	4	0	0	17	0.1032530935443557	24
	5	16	0	0	22	0.007469516032331158	20	4	0	0	19	0.10993780541147362	25	3	0	0	11	0.08292239304742768	5	16	0	0	22	-0.0018838909311040227	20	4	0	0	19	0.10860576470187379	25	3	0	0	11	0.08243087874563197	5	16	0	0	22	-0.041532899320116085	21	3	0	0	17	0.0883276083746351	23
	5	16	0	0	22	0.007469516032331158	18	4	0	0	21	0.11479929287846682	24	3	0	0	12	0.0851057341361091	5	16	0	0	22	-0.0018838909311040227	18	4	0	0	21	0.11307028307861755	24	3	0	0	12	0.08455659200658489	5	16	0	0	22	-0.041532899320116085	20	3	0	0	18	0.09032965523147271	22
	5	16	0	0	22	0.007469516032331158	15	5	0	0	23	0.12836227475743106	23	3	0	0	13	0.08738973000471392	5	16	0	0	22	-0.0018838909311040227	15	5	0	0	23	0.12499269981645252	23	3	0	0	13	0.08677358678155105	5	16	0	0	22	-0.041532899320116085	17	5	0	0	19	0.11234936643237525	21
	5	16	0	0	22	0.007469516032331158	15	4	0	0	24	0.12193808817460533	22	3	0	0	14	0.0897785476717731	5	16	0	0	22	-0.0018838909311040227	15	4	0	0	24	0.1192561095081205	22	3	0	0	14	0.08908404404973357	5	16	0	0	22	-0.041532899320116085	17	4	0	0	20	0.10682051739787668	19
	7	13	0	0	23	0.04094018943477591	14	5	0	0	24	0.1293499242943373	22	3	0	0	14	0.0897785476717731	5	15	0	0	23	-2.1900550642414522E-5	14	5	0	0	24	0.1254387054057136	22	3	0	0	14	0.08908404404973357	5	15	0	0	23	-0.04384737369241041	15	5	0	0	21	0.11038420876919652	19
	7	13	0	0	23	0.04094018943477591	13	6	0	0	24	0.1297460309432505	22	3	0	0	14	0.0897785476717731	5	15	0	0	23	-2.1900550642414522E-5	13	6	0	0	24	0.1245161725436051	22	3	0	0	14	0.08908404404973357	5	15	0	0	23	-0.04384737369241041	15	5	0	0	21	0.11038420876919652	19
	7	13	0	0	23	0.04094018943477591	12	6	0	0	25	0.12821922151711407	23	2	0	0	14	0.06624861811011677	5	15	0	0	23	-2.1900550642414522E-5	12	6	0	0	25	0.12213903458968349	23	2	0	0	14	0.06592591945745194	5	15	0	0	23	-0.04384737369241041	16	4	0	0	21	0.10735561985310481	17
	8	12	0	0	23	0.058328908054828287	12	6	0	0	25	0.12821922151711407	24	2	0	0	14	0.06419720949022317	5	15	0	0	23	-2.1900550642414522E-5	12	6	0	0	25	0.12213903458968349	24	2	0	0	14	0.06391146190846647	5	15	0	0	23	-0.04384737369241041	17	3	0	0	21	0.09603675717783218	17
	8	12	0	0	23	0.058328908054828287	14	4	0	0	25	0.12409720951093159	24	2	0	0	14	0.06419720949022317	5	15	0	0	23	-2.1900550642414522E-5	14	4	0	0	25	0.12094451999300462	24	2	0	0	14	0.06391146190846647	5	15	0	0	23	-0.04384737369241041	17	3	0	0	21	0.09603675717783218	17
	8	12	0	0	23	0.058328908054828287	14	4	0	0	25	0.12409720951093159	22	2	0	0	16	0.06842734093259972	5	15	0	0	23	-2.1900550642414522E-5	14	4	0	0	25	0.12094451999300462	22	2	0	0	16	0.06806102973745977	5	15	0	0	23	-0.04384737369241041	17	3	0	0	21	0.09603675717783218	17
	7	11	0	0	25	0.05334751173481495	15	3	0	0	25	0.1095129511685426	23	1	0	0	16	0.03784969643061631	5	14	0	0	24	0.0021979042218707376	15	3	0	0	25	0.10761289275372052	23	1	0	0	16	0.037753956004613815	5	14	0	0	24	-0.046515114736021074	18	2	0	0	21	0.07519376808368572	17
	7	11	0	0	25	0.05334751173481495	14	3	0	0	26	0.11266887572231028	23	1	0	0	16	0.03784969643061631	4	14	0	0	25	-0.008792945456582664	14	3	0	0	26	0.11040339032692997	23	1	0	0	16	0.037753956004613815	4	14	0	0	25	-0.05934787632358362	18	2	0	0	21	0.07519376808368572	17
	7	11	0	0	25	0.05334751173481495	14	3	0	0	26	0.11266887572231028	23	1	0	0	16	0.03784969643061631	4	14	0	0	25	-0.008792945456582664	14	3	0	0	26	0.11040339032692997	23	1	0	0	16	0.037753956004613815	4	14	0	0	25	-0.05934787632358362	18	2	0	0	21	0.07519376808368572	17
	7	11	0	0	25	0.05334751173481495	14	3	0	0	26	0.11266887572231028	23	1	0	0	16	0.03784969643061631	4	14	0	0	25	-0.008792945456582664	14	3	0	0	26	0.11040339032692997	23	1	0	0	16	0.037753956004613815	4	14	0	0	25	-0.05934787632358362	19	1	0	0	21	0.04359279991097266	17
	7	11	0	0	25	0.05334751173481495	15	2	0	0	26	0.08825392170662	23	1	0	0	16	0.03784969643061631	4	14	0	0	25	-0.008792945456582664	15	2	0	0	26	0.08717511913739127	23	1	0	0	16	0.037753956004613815	4	14	0	0	25	-0.05934787632358362	19	1	0	0	21	0.04359279991097266	17
	7	11	0	0	25	0.05334751173481495	15	2	0	0	26	0.08825392170662	23	1	0	0	16	0.03784969643061631	4	14	0	0	25	-0.008792945456582664	15	2	0	0	26	0.08717511913739127	23	1	0	0	16	0.037753956004613815	4	14	0	0	25	-0.05934787632358362	19	1	0	0	21	0.04359279991097266	17
	7	11	0	0	25	0.05334751173481495	15	2	0	0	26	0.08825392170662	23	1	0	0	16	0.03784969643061631	4	14	0	0	25	-0.008792945456582664	15	2	0	0	26	0.08717511913739127	23	1	0	0	16	0.037753956004613815	4	14	0	0	25	-0.05934787632358362	19	1	0	0	21	0.04359279991097266	17
	9	9	0	0	25	0.09136993631012998	15	2	0	0	26	0.08825392170662	23	1	0	0	16	0.03784969643061631	4	14	0	0	25	-0.008792945456582664	15	2	0	0	26	0.08717511913739127	23	1	0	0	16	0.037753956004613815	4	14	0	0	25	-0.05934787632358362	19	1	0	0	21	0.04359279991097266	17
	8	9	0	0	26	0.08117003609239541	15	2	0	0	26	0.08825392170662	23	1	0	0	16	0.03784969643061631	4	14	0	0	25	-0.008792945456582664	15	2	0	0	26	0.08717511913739127	23	1	0	0	16	0.037753956004613815	4	14	0	0	25	-0.05934787632358362	19	1	0	0	21	0.04359279991097266	17
	8	8	0	0	27	0.0901853015075377	15	2	0	0	26	0.08825392170662	23	1	0	0	16	0.03784969643061631	3	14	0	0	26	-0.017656150792666084	15	2	0	0	26	0.08717511913739127	23	1	0	0	16	0.037753956004613815	3	14	0	0	26	-0.0677912593811255	19	1	0	0	21	0.04359279991097266	17
	8	8	0	0	27	0.0901853015075377	15	2	0	0	26	0.08825392170662	23	1	0	0	16	0.03784969643061631	3	13	0	0	27	-0.017744479012493472	15	2	0	0	26	0.08717511913739127	23	1	0	0	16	0.037753956004613815	3	13	0	0	27	-0.07619353711543435	19	1	0	0	21	0.04359279991097266	17
	10	6	0	0	27	0.12200529012248745	16	1	0	0	26	0.051216040021419315	23	1	0	0	16	0.03784969643061631	3	13	0	0	27	-0.017744479012493472	16	1	0	0	26	0.05092835933629167	23	1	0	0	16	0.037753956004613815	3	13	0	0	27	-0.07619353711543435	20	0	0	0	21	0	17
	12	2	0	0	29	0.0998657065285997	16	1	0	0	26	0.051216040021419315	23	1	0	0	16	0.03784969643061631	3	13	0	0	27	-0.017744479012493472	16	1	0	0	26	0.05092835933629167	23	1	0	0	16	0.037753956004613815	3	13	0	0	27	-0.07619353711543435	20	0	0	0	21	0	17
	12	2	0	0	29	0.0998657065285997	16	1	0	0	26	0.051216040021419315	24	0	0	0	16	0	3	12	0	0	28	-0.017723917780788037	16	1	0	0	26	0.05092835933629167	24	0	0	0	16	0	3	12	0	0	28	-0.08686896802987525	20	0	0	0	21	0	17
	12	2	0	0	29	0.0998657065285997	16	1	0	0	26	0.051216040021419315	24	0	0	0	16	0	3	12	0	0	28	-0.017723917780788037	16	1	0	0	26	0.05092835933629167	24	0	0	0	16	0	3	12	0	0	28	-0.08686896802987525	20	0	0	0	21	0	17
	12	2	0	0	29	0.0998657065285997	16	1	0	0	26	0.051216040021419315	24	0	0	0	16	0	3	12	0	0	28	-0.017723917780788037	16	1	0	0	26	0.05092835933629167	24	0	0	0	16	0	3	12	0	0	28	-0.08686896802987525	19	0	0	0	22	0	16
	12	2	0	0	29	0.0998657065285997	16	1	0	0	26	0.051216040021419315	24	0	0	0	16	0	3	12	0	0	28	-0.017723917780788037	16	1	0	0	26	0.05092835933629167	24	0	0	0	16	0	3	12	0	0	28	-0.08686896802987525	19	0	0	0	22	0	16
	12	2	0	0	29	0.0998657065285997	16	1	0	0	26	0.051216040021419315	24	0	0	0	16	0	3	12	0	0	28	-0.017723917780788037	16	1	0	0	26	0.05092835933629167	24	0	0	0	16	0	3	12	0	0	28	-0.08686896802987525	19	0	0	0	22	0	16
	12	2	0	0	29	0.0998657065285997	16	1	0	0	26	0.051216040021419315	24	0	0	0	16	0	3	12	0	0	28	-0.017723917780788037	16	1	0	0	26	0.05092835933629167	24	0	0	0	16	0	3	12	0	0	28	-0.08686896802987525	19	0	0	0	22	0	16
	12	2	0	0	29	0.0998657065285997	16	1	0	0	26	0.051216040021419315	24	0	0	0	16	0	3	12	0	0	28	-0.017723917780788037	16	1	0	0	26	0.05092835933629167	24	0	0	0	16	0	3	12	0	0	28	-0.08686896802987525	19	0	0	0	22	0	17
	13	1	0	0	29	0.06021022749095151	16	1	0	0	26	0.051216040021419315	24	0	0	0	16	0	3	11	0	0	29	-0.017549274924396674	16	1	0	0	26	0.05092835933629167	24	0	0	0	16	0	3	11	0	0	29	-0.1008450683994886	19	0	0	0	22	0	17
	13	1	0	0	29	0.06021022749095151	16	1	0	0	26	0.051216040021419315	24	0	0	0	16	0	3	11	0	0	29	-0.017549274924396674	16	1	0	0	26	0.05092835933629167	24	0	0	0	16	0	3	11	0	0	29	-0.1008450683994886	18	0	0	0	23	0	17
	13	1	0	0	29	0.06021022749095151	16	1	0	0	26	0.051216040021419315	24	0	0	0	16	0	3	11	0	0	29	-0.017549274924396674	16	1	0	0	26	0.05092835933629167	24	0	0	0	16	0	3	11	0	0	29	-0.1008450683994886	18	0	0	0	23	0	17
	13	1	0	0	29	0.06021022749095151	16	1	0	0	26	0.051216040021419315	24	0	0	0	16	0	3	11	0	0	29	-0.017549274924396674	16	1	0	0	26	0.05092835933629167	24	0	0	0	16	0	3	11	0	0	29	-0.1008450683994886	18	0	0	0	23	0	17
	13	1	0	0	29	0.06021022749095151	15	1	0	0	27	0.053911678755103644	24	0	0	0	16	0	3	11	0	0	29	-0.017549274924396674	15	1	0	0	27	0.05356155387537001	24	0	0	0	16	0	3	11	0	0	29	-0.1008450683994886	18	0	0	0	23	0	17
	13	1	0	0	29	0.06021022749095151	15	1	0	0	27	0.053911678755103644	24	0	0	0	16	0	3	11	0	0	29	-0.017549274924396674	15	1	0	0	27	0.05356155387537001	24	0	0	0	16	0	3	11	0	0	29	-0.1008450683994886	18	0	0	0	23	0	17
	13	1	0	0	29	0.06021022749095151	15	1	0	0	27	0.053911678755103644	23	0	0	0	17	0	3	11	0	0	29	-0.017549274924396674	15	1	0	0	27	0.05356155387537001	23	0	0	0	17	0	3	11	0	0	29	-0.1008450683994886	18	0	0	0	23	0	17
	13	1	0	0	29	0.06021022749095151	15	1	0	0	27	0.053911678755103644	23	0	0	0	17	0	3	11	0	0	29	-0.017549274924396674	15	1	0	0	27	0.05356155387537001	23	0	0	0	17	0	3	11	0	0	29	-0.1008450683994886	18	0	0	0	23	0	17
	13	1	0	0	29	0.06021022749095151	15	1	0	0	27	0.053911678755103644	23	0	0	0	17	0	3	11	0	0	29	-0.017549274924396674	15	1	0	0	27	0.05356155387537001	23	0	0	0	17	0	3	11	0	0	29	-0.1008450683994886	18	0	0	0	23	0	17
	13	1	0	0	29	0.06021022749095151	15	1	0	0	27	0.053911678755103644	23	0	0	0	17	0	3	10	0	0	30	-0.017156301537291224	15	1	0	0	27	0.05356155387537001	23	0	0	0	17	0	3	10	0	0	30	-0.11986071241995164	18	0	0	0	23	0	17
	13	1	0	0	29	0.06021022749095151	15	1	0	0	27	0.053911678755103644	23	0	0	0	17	0	3	10	0	0	30	-0.017156301537291224	15	1	0	0	27	0.05356155387537001	23	0	0	0	17	0	3	10	0	0	30	-0.11986071241995164	18	0	0	0	23	0	17
	13	1	0	0	29	0.06021022749095151	15	1	0	0	27	0.053911678755103644	23	0	0	0	17	0	3	9	0	0	31	-0.01645245321985106	15	1	0	0	27	0.05356155387537001	23	0	0	0	17	0	3	9	0	0	31	-0.14710092581672368	18	0	0	0	23	0	17
	13	1	0	0	29	0.06021022749095151	15	1	0	0	27	0.053911678755103644	23	0	0	0	17	0	3	9	0	0	31	-0.01645245321985106	15	1	0	0	27	0.05356155387537001	23	0	0	0	17	0	3	9	0	0	31	-0.14710092581672368	18	0	0	0	23	0	17
	13	1	0	0	29	0.06021022749095151	15	1	0	0	27	0.053911678755103644	23	0	0	0	17	0	3	9	0	0	31	-0.01645245321985106	15	1	0	0	27	0.05356155387537001	23	0	0	0	17	0	3	9	0	0	31	-0.14710092581672368	18	0	0	0	23	0	17
	13	1	0	0	29	0.06021022749095151	15	1	0	0	27	0.053911678755103644	23	0	0	0	17	0	3	9	0	0	31	-0.01645245321985106	15	1	0	0	27	0.05356155387537001	23	0	0	0	17	0	3	9	0	0	31	-0.14710092581672368	18	0	0	0	23	0	17
	13	1	0	0	29	0.06021022749095151	15	1	0	0	27	0.053911678755103644	23	0	0	0	17	0	3	9	0	0	31	-0.01645245321985106	15	1	0	0	27	0.05356155387537001	23	0	0	0	17	0	3	9	0	0	31	-0.14710092581672368	18	0	0	0	23	0	17
	13	1	0	0	29	0.06021022749095151	15	1	0	0	27	0.053911678755103644	23	0	0	0	17	0	3	9	0	0	31	-0.01645245321985106	15	1	0	0	27	0.05356155387537001	23	0	0	0	17	0	3	9	0	0	31	-0.14710092581672368	18	0	0	0	23	0	17
	13	1	0	0	29	0.06021022749095151	15	1	0	0	27	0.053911678755103644	23	0	0	0	17	0	3	9	0	0	31	-0.01645245321985106	15	1	0	0	27	0.05356155387537001	23	0	0	0	17	0	3	9	0	0	31	-0.14710092581672368	18	0	0	0	23	0	17
	13	1	0	0	29	0.06021022749095151	15	1	0	0	27	0.053911678755103644	23	0	0	0	17	0	3	9	0	0	31	-0.01645245321985106	15	1	0	0	27	0.05356155387537001	23	0	0	0	17	0	3	9	0	0	31	-0.14710092581672368	17	1	0	0	23	0.047434460416704884	17
	13	1	0	0	29	0.06021022749095151	15	1	0	0	27	0.053911678755103644	23	0	0	0	17	0	3	9	0	0	31	-0.01645245321985106	15	1	0	0	27	0.05356155387537001	23	0	0	0	17	0	3	9	0	0	31	-0.14710092581672368	17	1	0	0	23	0.047434460416704884	17
	13	1	0	0	29	0.06021022749095151	15	1	0	0	27	0.053911678755103644	23	0	0	0	17	0	3	9	0	0	31	-0.01645245321985106	15	1	0	0	27	0.05356155387537001	23	0	0	0	17	0	3	9	0	0	31	-0.14710092581672368	17	1	0	0	23	0.047434460416704884	17
	13	1	0	0	29	0.06021022749095151	15	1	0	0	27	0.053911678755103644	23	0	0	0	17	0	3	9	0	0	31	-0.01645245321985106	15	1	0	0	27	0.05356155387537001	23	0	0	0	17	0	3	9	0	0	31	-0.14710092581672368	17	1	0	0	23	0.047434460416704884	17
	13	1	0	0	29	0.06021022749095151	15	1	0	0	27	0.053911678755103644	23	0	0	0	17	0	3	9	0	0	31	-0.01645245321985106	15	1	0	0	27	0.05356155387537001	23	0	0	0	17	0	3	9	0	0	31	-0.14710092581672368	17	1	0	0	23	0.047434460416704884	17
	13	1	0	0	29	0.06021022749095151	15	1	0	0	27	0.053911678755103644	23	0	0	0	17	0	3	9	0	0	31	-0.01645245321985106	15	1	0	0	27	0.05356155387537001	23	0	0	0	17	0	3	9	0	0	31	-0.14710092581672368	17	1	0	0	23	0.047434460416704884	17
	13	1	0	0	29	0.06021022749095151	15	1	0	0	27	0.053911678755103644	23	0	0	0	17	0	3	9	0	0	31	-0.01645245321985106	15	1	0	0	27	0.05356155387537001	23	0	0	0	17	0	3	9	0	0	31	-0.14710092581672368	18	0	0	0	23	0	17
	13	1	0	0	29	0.06021022749095151	15	1	0	0	27	0.053911678755103644	23	0	0	0	17	0	3	9	0	0	31	-0.01645245321985106	15	1	0	0	27	0.05356155387537001	23	0	0	0	17	0	3	9	0	0	31	-0.14710092581672368	18	0	0	0	23	0	17
	13	1	0	0	29	0.06021022749095151	15	1	0	0	27	0.053911678755103644	23	0	0	0	17	0	3	9	0	0	31	-0.01645245321985106	15	1	0	0	27	0.05356155387537001	23	0	0	0	17	0	3	9	0	0	31	-0.14710092581672368	18	0	0	0	23	0	17
	13	1	0	0	29	0.06021022749095151	15	1	0	0	27	0.053911678755103644	23	0	0	0	17	0	3	9	0	0	31	-0.01645245321985106	15	1	0	0	27	0.05356155387537001	23	0	0	0	17	0	3	9	0	0	31	-0.14710092581672368	18	0	0	0	23	0	17
	13	1	0	0	29	0.06021022749095151	15	1	0	0	27	0.053911678755103644	23	0	0	0	17	0	3	9	0	0	31	-0.01645245321985106	15	1	0	0	27	0.05356155387537001	23	0	0	0	17	0	3	9	0	0	31	-0.14710092581672368	18	0	0	0	23	0	17
	13	1	0	0	29	0.06021022749095151	15	1	0	0	27	0.053911678755103644	23	0	0	0	17	0	3	9	0	0	31	-0.01645245321985106	15	1	0	0	27	0.05356155387537001	23	0	0	0	17	0	3	9	0	0	31	-0.14710092581672368	18	0	0	0	23	0	17
	13	1	0	0	29	0.06021022749095151	15	1	0	0	27	0.053911678755103644	23	0	0	0	17	0	3	9	0	0	31	-0.01645245321985106	15	1	0	0	27	0.05356155387537001	23	0	0	0	17	0	3	9	0	0	31	-0.14710092581672368	18	0	0	0	23	0	17
	13	1	0	0	29	0.06021022749095151	15	1	0	0	27	0.053911678755103644	23	0	0	0	17	0	3	9	0	0	31	-0.01645245321985106	15	1	0	0	27	0.05356155387537001	23	0	0	0	17	0	3	9	0	0	31	-0.14710092581672368	18	0	0	0	23	0	17
	13	1	0	0	29	0.06021022749095151	15	1	0	0	27	0.053911678755103644	23	0	0	0	17	0	3	9	0	0	31	-0.01645245321985106	15	1	0	0	27	0.05356155387537001	23	0	0	0	17	0	3	9	0	0	31	-0.14710092581672368	18	0	0	0	23	0	17
	13	1	0	0	29	0.06021022749095151	15	1	0	0	27	0.053911678755103644	23	0	0	0	17	0	3	9	0	0	31	-0.01645245321985106	15	1	0	0	27	0.05356155387537001	23	0	0	0	17	0	3	9	0	0	31	-0.14710092581672368	18	0	0	0	23	0	17
	13	1	0	0	29	0.06021022749095151	15	1	0	0	27	0.053911678755103644	23	0	0	0	17	0	3	9	0	0	31	-0.01645245321985106	15	1	0	0	27	0.05356155387537001	23	0	0	0	17	0	3	9	0	0	31	-0.14710092581672368	18	0	0	0	23	0	17
	13	1	0	0	29	0.06021022749095151	15	1	0	0	27	0.053911678755103644	23	0	0	0	17	0	3	9	0	0	31	-0.01645245321985106	15	1	0	0	27	0.05356155387537001	23	0	0	0	17	0	3	9	0	0	31	-0.14710092581672368	18	0	0	0	23	0	17
	13	1	0	0	29	0.06021022749095151	15	1	0	0	27	0.053911678755103644	23	0	0	0	17	0	3	9	0	0	31	-0.01645245321985106	15	1	0	0	27	0.05356155387537001	23	0	0	0	17	0	3	9	0	0	31	-0.14710092581672368	18	0	0	0	23	0	17
	13	1	0	0	29	0.06021022749095151	15	1	0	0	27	0.053911678755103644	23	0	0	0	17	0	3	9	0	0	31	-0.01645245321985106	15	1	0	0	27	0.05356155387537001	23	0	0	0	17	0	3	9	0	0	31	-0.14710092581672368	18	0	0	0	23	0	17
	13	1	0	0	29	0.06021022749095151	15	1	0	0	27	0.053911678755103644	23	0	0	0	17	0	3	9	0	0	31	-0.01645245321985106	15	1	0	0	27	0.05356155387537001	23	0	0	0	17	0	3	9	0	0	31	-0.14710092581672368	18	0	0	0	23	0	17
	13	1	0	0	29	0.06021022749095151	15	1	0	0	27	0.053911678755103644	23	0	0	0	17	0	3	9	0	0	31	-0.01645245321985106	15	1	0	0	27	0.05356155387537001	23	0	0	0	17	0	3	9	0	0	31	-0.14710092581672368	18	0	0	0	23	0	17
	14	0	0	0	29	0	15	1	0	0	27	0.053911678755103644	23	0	0	0	17	0	3	9	0	0	31	-0.01645245321985106	15	1	0	0	27	0.05356155387537001	23	0	0	0	17	0	3	9	0	0	31	-0.14710092581672368	18	0	0	0	23	0	17
	14	0	0	0	29	0	15	1	0	0	27	0.053911678755103644	23	0	0	0	17	0	3	9	0	0	31	-0.01645245321985106	15	1	0	0	27	0.05356155387537001	23	0	0	0	17	0	3	9	0	0	31	-0.14710092581672368	18	0	0	0	23	0	17
	14	0	0	0	29	0	15	1	0	0	27	0.053911678755103644	22	1	0	0	17	0.03932219881705542	3	9	0	0	31	-0.01645245321985106	15	1	0	0	27	0.05356155387537001	22	1	0	0	17	0.03921268120981647	3	9	0	0	31	-0.14710092581672368	18	0	0	0	23	0	17
	14	0	0	0	29	0	15	1	0	0	27	0.053911678755103644	23	0	0	0	17	0	3	9	0	0	31	-0.01645245321985106	15	1	0	0	27	0.05356155387537001	23	0	0	0	17	0	3	9	0	0	31	-0.14710092581672368	18	0	0	0	23	0	17
	14	0	0	0	29	0	15	1	0	0	27	0.053911678755103644	23	0	0	0	17	0	3	9	0	0	31	-0.01645245321985106	15	1	0	0	27	0.05356155387537001	23	0	0	0	17	0	3	9	0	0	31	-0.14710092581672368	18	0	0	0	23	0	17
	14	0	0	0	29	0	15	1	0	0	27	0.053911678755103644	23	0	0	0	17	0	3	9	0	0	31	-0.01645245321985106	15	1	0	0	27	0.05356155387537001	23	0	0	0	17	0	3	9	0	0	31	-0.14710092581672368	18	0	0	0	23	0	17
	14	0	0	0	29	0	15	1	0	0	27	0.053911678755103644	23	0	0	0	17	0	3	9	0	0	31	-0.01645245321985106	15	1	0	0	27	0.05356155387537001	23	0	0	0	17	0	3	9	0	0	31	-0.14710092581672368	18	0	0	0	23	0	17
	14	0	0	0	29	0	15	1	0	0	27	0.053911678755103644	23	0	0	0	17	0	3	9	0	0	31	-0.01645245321985106	15	1	0	0	27	0.05356155387537001	23	0	0	0	17	0	3	9	0	0	31	-0.14710092581672368	17	1	0	0	23	0.047434460416704884	17
	14	0	0	0	29	0	15	1	0	0	27	0.053911678755103644	23	0	0	0	17	0	3	9	0	0	31	-0.01645245321985106	15	1	0	0	27	0.05356155387537001	23	0	0	0	17	0	3	9	0	0	31	-0.14710092581672368	17	1	0	0	23	0.047434460416704884	17
	14	0	0	0	29	0	15	1	0	0	27	0.053911678755103644	23	0	0	0	17	0	3	9	0	0	31	-0.01645245321985106	15	1	0	0	27	0.05356155387537001	23	0	0	0	17	0	3	9	0	0	31	-0.14710092581672368	17	1	0	0	23	0.047434460416704884	17
	14	0	0	0	29	0	15	1	0	0	27	0.053911678755103644	23	0	0	0	17	0	3	9	0	0	31	-0.01645245321985106	15	1	0	0	27	0.05356155387537001	23	0	0	0	17	0	3	9	0	0	31	-0.14710092581672368	17	1	0	0	23	0.047434460416704884	18
	14	0	0	0	29	0	15	1	0	0	27	0.053911678755103644	23	0	0	0	17	0	3	9	0	0	31	-0.01645245321985106	15	1	0	0	27	0.05356155387537001	23	0	0	0	17	0	3	9	0	0	31	-0.14710092581672368	17	1	0	0	23	0.047434460416704884	18
	14	0	0	0	29	0	15	1	0	0	27	0.053911678755103644	23	0	0	0	17	0	3	9	0	0	31	-0.01645245321985106	15	1	0	0	27	0.05356155387537001	23	0	0	0	17	0	3	9	0	0	31	-0.14710092581672368	17	1	0	0	23	0.047434460416704884	18
	14	0	0	0	29	0	15	1	0	0	27	0.053911678755103644	23	0	0	0	17	0	3	9	0	0	31	-0.01645245321985106	15	1	0	0	27	0.05356155387537001	23	0	0	0	17	0	3	9	0	0	31	-0.14710092581672368	17	1	0	0	23	0.047434460416704884	18
	14	0	0	0	29	0	15	1	0	0	27	0.053911678755103644	23	0	0	0	17	0	3	9	0	0	31	-0.01645245321985106	15	1	0	0	27	0.05356155387537001	23	0	0	0	17	0	3	9	0	0	31	-0.14710092581672368	17	1	0	0	23	0.047434460416704884	18
	14	0	0	0	29	0	15	1	0	0	27	0.053911678755103644	23	0	0	0	17	0	3	9	0	0	31	-0.01645245321985106	15	1	0	0	27	0.05356155387537001	23	0	0	0	17	0	3	9	0	0	31	-0.14710092581672368	17	1	0	0	23	0.047434460416704884	18
	14	0	0	0	29	0	15	1	0	0	27	0.053911678755103644	23	0	0	0	17	0	3	9	0	0	31	-0.01645245321985106	15	1	0	0	27	0.05356155387537001	23	0	0	0	17	0	3	9	0	0	31	-0.14710092581672368	17	1	0	0	23	0.047434460416704884	18
	14	0	0	0	29	0	15	1	0	0	27	0.053911678755103644	23	0	0	0	17	0	3	9	0	0	31	-0.01645245321985106	15	1	0	0	27	0.05356155387537001	23	0	0	0	17	0	3	9	0	0	31	-0.14710092581672368	17	1	0	0	23	0.047434460416704884	18
	14	0	0	0	29	0	15	1	0	0	27	0.053911678755103644	23	0	0	0	17	0	3	9	0	0	31	-0.01645245321985106	15	1	0	0	27	0.05356155387537001	23	0	0	0	17	0	3	9	0	0	31	-0.14710092581672368	17	1	0	0	23	0.047434460416704884	18
	13	1	0	0	29	0.06021022749095151	15	1	0	0	27	0.053911678755103644	23	0	0	0	17	0	3	9	0	0	31	-0.01645245321985106	15	1	0	0	27	0.05356155387537001	23	0	0	0	17	0	3	9	0	0	31	-0.14710092581672368	17	1	0	0	23	0.047434460416704884	18
	13	1	0	0	29	0.06021022749095151	15	1	0	0	27	0.053911678755103644	23	0	0	0	17	0	3	9	0	0	31	-0.01645245321985106	15	1	0	0	27	0.05356155387537001	23	0	0	0	17	0	3	9	0	0	31	-0.14710092581672368	17	1	0	0	23	0.047434460416704884	18
	13	1	0	0	29	0.06021022749095151	15	1	0	0	27	0.053911678755103644	23	0	0	0	17	0	3	9	0	0	31	-0.01645245321985106	15	1	0	0	27	0.05356155387537001	23	0	0	0	17	0	3	9	0	0	31	-0.14710092581672368	17	1	0	0	23	0.047434460416704884	18
	13	1	0	0	29	0.06021022749095151	15	1	0	0	27	0.053911678755103644	23	0	0	0	17	0	3	9	0	0	31	-0.01645245321985106	15	1	0	0	27	0.05356155387537001	23	0	0	0	17	0	3	9	0	0	31	-0.14710092581672368	17	1	0	0	23	0.047434460416704884	18
	13	1	0	0	29	0.06021022749095151	15	1	0	0	27	0.053911678755103644	23	0	0	0	17	0	3	9	0	0	31	-0.01645245321985106	15	1	0	0	27	0.05356155387537001	23	0	0	0	17	0	3	9	0	0	31	-0.14710092581672368	17	1	0	0	23	0.047434460416704884	18
	13	1	0	0	29	0.06021022749095151	15	1	0	0	27	0.053911678755103644	23	0	0	0	17	0	3	9	0	0	31	-0.01645245321985106	15	1	0	0	27	0.05356155387537001	23	0	0	0	17	0	3	9	0	0	31	-0.14710092581672368	17	1	0	0	23	0.047434460416704884	18
	13	1	0	0	29	0.06021022749095151	15	1	0	0	27	0.053911678755103644	23	0	0	0	17	0	3	9	0	0	31	-0.01645245321985106	15	1	0	0	27	0.05356155387537001	23	0	0	0	17	0	3	9	0	0	31	-0.14710092581672368	17	1	0	0	23	0.047434460416704884	18
	13	1	0	0	29	0.06021022749095151	15	1	0	0	27	0.053911678755103644	23	0	0	0	17	0	3	9	0	0	31	-0.01645245321985106	15	1	0	0	27	0.05356155387537001	23	0	0	0	17	0	3	9	0	0	31	-0.14710092581672368	17	1	0	0	23	0.047434460416704884	18
	13	1	0	0	29	0.06021022749095151	15	1	0	0	27	0.053911678755103644	23	0	0	0	17	0	3	9	0	0	31	-0.01645245321985106	15	1	0	0	27	0.05356155387537001	23	0	0	0	17	0	3	9	0	0	31	-0.14710092581672368	17	1	0	0	23	0.047434460416704884	18
	13	1	0	0	29	0.06021022749095151	15	1	0	0	27	0.053911678755103644	23	0	0	0	17	0	3	9	0	0	31	-0.01645245321985106	15	1	0	0	27	0.05356155387537001	23	0	0	0	17	0	3	9	0	0	31	-0.14710092581672368	17	1	0	0	23	0.047434460416704884	18
	13	1	0	0	29	0.06021022749095151	15	1	0	0	27	0.053911678755103644	23	0	0	0	17	0	3	9	0	0	31	-0.01645245321985106	15	1	0	0	27	0.05356155387537001	23	0	0	0	17	0	3	9	0	0	31	-0.14710092581672368	17	1	0	0	23	0.047434460416704884	18
	13	1	0	0	29	0.06021022749095151	15	1	0	0	27	0.053911678755103644	23	0	0	0	17	0	3	9	0	0	31	-0.01645245321985106	15	1	0	0	27	0.05356155387537001	23	0	0	0	17	0	3	9	0	0	31	-0.14710092581672368	17	1	0	0	23	0.047434460416704884	18
	13	1	0	0	29	0.06021022749095151	15	1	0	0	27	0.053911678755103644	23	0	0	0	17	0	3	9	0	0	31	-0.01645245321985106	15	1	0	0	27	0.05356155387537001	23	0	0	0	17	0	3	9	0	0	31	-0.14710092581672368	17	1	0	0	23	0.047434460416704884	18
	13	1	0	0	29	0.06021022749095151	15	1	0	0	27	0.053911678755103644	22	1	0	0	17	0.03932219881705542	3	9	0	0	31	-0.01645245321985106	15	1	0	0	27	0.05356155387537001	22	1	0	0	17	0.03921268120981647	3	9	0	0	31	-0.14710092581672368	17	1	0	0	23	0.047434460416704884	18
	13	1	0	0	29	0.06021022749095151	15	1	0	0	27	0.053911678755103644	22	1	0	0	17	0.03932219881705542	3	9	0	0	31	-0.01645245321985106	15	1	0	0	27	0.05356155387537001	22	1	0	0	17	0.03921268120981647	3	9	0	0	31	-0.14710092581672368	17	1	0	0	23	0.047434460416704884	18
	13	1	0	0	29	0.06021022749095151	15	1	0	0	27	0.053911678755103644	22	1	0	0	17	0.03932219881705542	3	9	0	0	31	-0.01645245321985106	15	1	0	0	27	0.05356155387537001	22	1	0	0	17	0.03921268120981647	3	9	0	0	31	-0.14710092581672368	17	1	0	0	23	0.047434460416704884	18
	13	1	0	0	29	0.06021022749095151	15	1	0	0	27	0.053911678755103644	22	1	0	0	17	0.03932219881705542	3	9	0	0	31	-0.01645245321985106	15	1	0	0	27	0.05356155387537001	22	1	0	0	17	0.03921268120981647	3	9	0	0	31	-0.14710092581672368	17	1	0	0	23	0.047434460416704884	18
	13	1	0	0	29	0.06021022749095151	14	2	0	0	27	0.09189526735238694	22	1	0	0	17	0.03932219881705542	3	9	0	0	31	-0.01645245321985106	14	2	0	0	27	0.09058813446804806	22	1	0	0	17	0.03921268120981647	3	9	0	0	31	-0.14710092581672368	17	1	0	0	23	0.047434460416704884	18
	13	1	0	0	29	0.06021022749095151	14	2	0	0	27	0.09189526735238694	22	1	0	0	17	0.03932219881705542	3	9	0	0	31	-0.01645245321985106	14	2	0	0	27	0.09058813446804806	22	1	0	0	17	0.03921268120981647	3	9	0	0	31	-0.14710092581672368	17	1	0	0	23	0.047434460416704884	18
	13	1	0	0	29	0.06021022749095151	14	2	0	0	27	0.09189526735238694	22	1	0	0	17	0.03932219881705542	3	9	0	0	31	-0.01645245321985106	14	2	0	0	27	0.09058813446804806	22	1	0	0	17	0.03921268120981647	3	9	0	0	31	-0.14710092581672368	17	1	0	0	23	0.047434460416704884	18
	13	1	0	0	29	0.06021022749095151	15	1	0	0	27	0.053911678755103644	22	1	0	0	17	0.03932219881705542	3	9	0	0	31	-0.01645245321985106	15	1	0	0	27	0.05356155387537001	22	1	0	0	17	0.03921268120981647	3	9	0	0	31	-0.14710092581672368	17	1	0	0	23	0.047434460416704884	18
	13	1	0	0	29	0.06021022749095151	15	1	0	0	27	0.053911678755103644	22	1	0	0	17	0.03932219881705542	3	9	0	0	31	-0.01645245321985106	15	1	0	0	27	0.05356155387537001	22	1	0	0	17	0.03921268120981647	3	9	0	0	31	-0.14710092581672368	17	1	0	0	23	0.047434460416704884	18
	13	1	0	0	29	0.06021022749095151	15	1	0	0	27	0.053911678755103644	22	1	0	0	17	0.03932219881705542	3	9	0	0	31	-0.01645245321985106	15	1	0	0	27	0.05356155387537001	22	1	0	0	17	0.03921268120981647	3	9	0	0	31	-0.14710092581672368	17	1	0	0	23	0.047434460416704884	18
	13	1	0	0	29	0.06021022749095151	15	1	0	0	27	0.053911678755103644	22	1	0	0	17	0.03932219881705542	3	9	0	0	31	-0.01645245321985106	15	1	0	0	27	0.05356155387537001	22	1	0	0	17	0.03921268120981647	3	9	0	0	31	-0.14710092581672368	17	1	0	0	23	0.047434460416704884	18
	13	1	0	0	29	0.06021022749095151	15	1	0	0	27	0.053911678755103644	22	1	0	0	17	0.03932219881705542	3	9	0	0	31	-0.01645245321985106	15	1	0	0	27	0.05356155387537001	22	1	0	0	17	0.03921268120981647	3	9	0	0	31	-0.14710092581672368	17	1	0	0	23	0.047434460416704884	18
	13	1	0	0	29	0.06021022749095151	15	1	0	0	27	0.053911678755103644	22	1	0	0	17	0.03932219881705542	3	9	0	0	31	-0.01645245321985106	15	1	0	0	27	0.05356155387537001	22	1	0	0	17	0.03921268120981647	3	9	0	0	31	-0.14710092581672368	17	1	0	0	23	0.047434460416704884	18
	13	1	0	0	29	0.06021022749095151	15	1	0	0	27	0.053911678755103644	22	1	0	0	17	0.03932219881705542	3	9	0	0	31	-0.01645245321985106	15	1	0	0	27	0.05356155387537001	22	1	0	0	17	0.03921268120981647	3	9	0	0	31	-0.14710092581672368	17	1	0	0	23	0.047434460416704884	18
	13	1	0	0	29	0.06021022749095151	15	1	0	0	27	0.053911678755103644	23	1	0	0	17	0.03784969643061631	3	9	0	0	31	-0.01645245321985106	15	1	0	0	27	0.05356155387537001	23	1	0	0	17	0.037753956004613815	3	9	0	0	31	-0.14710092581672368	17	1	0	0	23	0.047434460416704884	18
	13	1	0	0	29	0.06021022749095151	15	1	0	0	27	0.053911678755103644	24	1	0	0	17	0.03648224820263919	3	9	0	0	31	-0.01645245321985106	15	1	0	0	27	0.05356155387537001	24	1	0	0	17	0.036398065945422275	3	9	0	0	31	-0.14710092581672368	17	1	0	0	23	0.047434460416704884	18
	13	1	0	0	29	0.06021022749095151	15	1	0	0	27	0.053911678755103644	24	1	0	0	17	0.03648224820263919	3	9	0	0	31	-0.01645245321985106	15	1	0	0	27	0.05356155387537001	24	1	0	0	17	0.036398065945422275	3	9	0	0	31	-0.14710092581672368	17	1	0	0	23	0.047434460416704884	18
	13	1	0	0	29	0.06021022749095151	15	1	0	0	27	0.053911678755103644	24	1	0	0	17	0.03648224820263919	3	9	0	0	31	-0.01645245321985106	15	1	0	0	27	0.05356155387537001	24	1	0	0	17	0.036398065945422275	3	9	0	0	31	-0.14710092581672368	17	1	0	0	23	0.047434460416704884	18
	13	1	0	0	29	0.06021022749095151	15	1	0	0	27	0.053911678755103644	24	1	0	0	17	0.03648224820263919	3	9	0	0	31	-0.01645245321985106	15	1	0	0	27	0.05356155387537001	24	1	0	0	17	0.036398065945422275	3	9	0	0	31	-0.14710092581672368	17	1	0	0	23	0.047434460416704884	19
	13	1	0	0	29	0.06021022749095151	15	1	0	0	27	0.053911678755103644	24	1	0	0	17	0.03648224820263919	3	9	0	0	31	-0.01645245321985106	15	1	0	0	27	0.05356155387537001	24	1	0	0	17	0.036398065945422275	3	9	0	0	31	-0.14710092581672368	18	0	0	0	23	0	19
	13	1	0	0	29	0.06021022749095151	15	1	0	0	27	0.053911678755103644	24	1	0	0	17	0.03648224820263919	3	9	0	0	31	-0.01645245321985106	15	1	0	0	27	0.05356155387537001	24	1	0	0	17	0.036398065945422275	3	9	0	0	31	-0.14710092581672368	18	0	0	0	23	0	19
	13	1	0	0	29	0.06021022749095151	16	1	0	0	27	0.051216040021419315	24	1	0	0	17	0.03648224820263919	3	9	0	0	31	-0.01645245321985106	16	1	0	0	27	0.05092835933629167	24	1	0	0	17	0.036398065945422275	3	9	0	0	31	-0.14710092581672368	18	0	0	0	23	0	21
	13	1	0	0	29	0.06021022749095151	16	1	0	0	27	0.051216040021419315	25	1	0	0	17	0.035209147565100636	3	9	0	0	31	-0.01645245321985106	16	1	0	0	27	0.05092835933629167	25	1	0	0	17	0.0351347341323515	3	9	0	0	31	-0.14710092581672368	18	0	0	0	23	0	21
	13	1	0	0	29	0.06021022749095151	16	1	0	0	27	0.051216040021419315	26	1	0	0	17	0.034021072021641896	3	9	0	0	31	-0.01645245321985106	16	1	0	0	27	0.05092835933629167	26	1	0	0	17	0.03395497158012509	3	9	0	0	31	-0.14710092581672368	18	0	0	0	23	0	22
	13	1	0	0	29	0.06021022749095151	16	1	0	0	27	0.051216040021419315	26	1	0	0	17	0.034021072021641896	3	9	0	0	31	-0.01645245321985106	16	1	0	0	27	0.05092835933629167	26	1	0	0	17	0.03395497158012509	3	9	0	0	31	-0.14710092581672368	20	0	0	0	23	0	23
	13	1	0	0	29	0.06021022749095151	16	1	0	0	27	0.051216040021419315	25	2	0	0	17	0.06226317138217214	3	9	0	0	31	-0.01645245321985106	16	1	0	0	27	0.05092835933629167	25	2	0	0	17	0.06200893891479982	3	9	0	0	31	-0.14710092581672368	21	0	0	0	23	0	23
	14	1	0	0	29	0.05689474019042488	16	1	0	0	27	0.051216040021419315	25	2	0	0	17	0.06226317138217214	3	10	0	0	31	-0.017156301537291224	16	1	0	0	27	0.05092835933629167	25	2	0	0	17	0.06200893891479982	3	10	0	0	31	-0.11986071241995164	22	0	0	0	23	0	23
	14	1	0	0	29	0.05689474019042488	16	1	0	0	27	0.051216040021419315	25	2	0	0	17	0.06226317138217214	3	10	0	0	31	-0.017156301537291224	16	1	0	0	27	0.05092835933629167	25	2	0	0	17	0.06200893891479982	3	10	0	0	31	-0.11986071241995164	22	0	0	0	23	0	24
	14	1	0	0	29	0.05689474019042488	16	1	0	0	27	0.051216040021419315	25	2	0	0	17	0.06226317138217214	3	10	0	0	31	-0.017156301537291224	16	1	0	0	27	0.05092835933629167	25	2	0	0	17	0.06200893891479982	3	10	0	0	31	-0.11986071241995164	23	0	0	0	23	0	24
	15	1	0	0	29	0.053911678755103644	16	1	0	0	27	0.051216040021419315	25	2	0	0	17	0.06226317138217214	3	10	0	0	31	-0.017156301537291224	16	1	0	0	27	0.05092835933629167	25	2	0	0	17	0.06200893891479982	3	10	0	0	31	-0.11986071241995164	24	0	0	0	23	0	24
	17	1	0	0	29	0.048769943645092226	17	1	0	0	27	0.048769943645092226	25	2	0	0	17	0.06226317138217214	3	12	0	0	31	-0.017723917780788037	17	1	0	0	27	0.0485306770298924	25	2	0	0	17	0.06200893891479982	3	12	0	0	31	-0.08686896802987525	27	0	0	0	23	0	24
	17	1	0	0	29	0.048769943645092226	17	1	0	0	27	0.048769943645092226	27	2	0	0	17	0.058711656995689906	4	12	0	0	31	-0.005736331185791397	17	1	0	0	27	0.0485306770298924	27	2	0	0	17	0.05850780642147307	4	12	0	0	31	-0.07213999482936918	27	0	0	0	23	0	23
	18	1	0	0	29	0.04654147849675194	19	1	0	0	27	0.04450368858770989	31	2	0	0	17	0.052667351629577884	4	13	0	0	31	-0.007446368214688328	19	1	0	0	27	0.04433296345736698	31	2	0	0	17	0.05253045192997467	4	13	0	0	31	-0.06508469033339336	28	0	0	0	23	0	24
	18	1	0	0	29	0.04654147849675194	19	2	0	0	27	0.07584032791124505	32	2	0	0	17	0.05134093422601056	4	13	0	0	31	-0.007446368214688328	19	2	0	0	27	0.0752849693727911	32	2	0	0	17	0.051216040021419315	4	13	0	0	31	-0.06508469033339336	28	0	0	0	23	0	24
	19	1	0	0	29	0.04450368858770989	20	2	0	0	27	0.0732110065158276	34	3	0	0	17	0.06706332177547684	4	13	0	0	31	-0.007446368214688328	20	2	0	0	27	0.07273072601586948	34	3	0	0	17	0.06685275147882047	4	13	0	0	31	-0.06508469033339336	31	0	0	0	23	0	25
	20	1	0	0	29	0.042633717990726315	21	2	0	0	27	0.07074421950804914	35	2	0	0	17	0.047726636616317195	4	15	0	0	31	-0.009853301255905358	21	2	0	0	27	0.07032606137131864	35	2	0	0	17	0.047630297264905794	4	15	0	0	31	-0.05458974723764273	33	0	0	0	23	0	25
	20	1	0	0	29	0.042633717990726315	23	3	0	0	27	0.08738973000471392	37	2	0	0	17	0.04558224887350476	4	15	0	0	31	-0.009853301255905358	23	3	0	0	27	0.08677358678155105	37	2	0	0	17	0.0455002647670401	4	15	0	0	31	-0.05458974723764273	35	1	0	0	23	0.02595723272290172	27
	23	1	0	0	29	0.03784969643061631	24	3	0	0	27	0.0851057341361091	39	3	0	0	17	0.06050780733695511	5	15	0	0	31	-2.1900550642414522E-5	24	3	0	0	27	0.08455659200658489	39	3	0	0	17	0.060364453536033265	5	15	0	0	31	-0.04384737369241041	36	1	0	0	23	0.02530751384886937	30
	22	2	0	0	29	0.06842734093259972	25	3	0	0	27	0.08292239304742768	41	2	0	0	17	0.041816277064666785	6	16	0	0	31	0.008000187438577399	25	3	0	0	27	0.08243087874563197	41	2	0	0	17	0.041755466918282025	6	16	0	0	31	-0.030319808504510805	38	2	0	0	23	0.04423645307330667	32
	24	2	0	0	29	0.06419720949022317	26	3	0	0	27	0.08083522511571098	42	2	0	0	17	0.04096878834818084	6	17	0	0	31	0.005606074602829597	26	3	0	0	27	0.0803935488715745	42	2	0	0	17	0.04091210408643777	6	17	0	0	31	-0.029635285353322355	40	2	0	0	23	0.042405502230714896	32
	25	2	0	0	29	0.06226317138217214	28	3	0	0	27	0.07693097409389817	43	2	0	0	17	0.040154555395120875	6	17	0	0	31	0.005606074602829597	28	3	0	0	27	0.07657045500953873	43	2	0	0	17	0.04010163198372777	6	17	0	0	31	-0.029635285353322355	43	2	0	0	23	0.03991886791020293	35
	27	2	0	0	29	0.058711656995689906	30	3	0	0	27	0.07335659675675227	44	2	0	0	17	0.03937168691145389	6	17	0	0	31	0.005606074602829597	30	3	0	0	27	0.07305850870116463	44	2	0	0	17	0.03932219881705542	6	17	0	0	31	-0.029635285353322355	42	3	0	0	23	0.05661756371480004	38
	28	2	0	0	29	0.05707834411317068	31	4	0	0	27	0.08694804132066727	46	2	0	0	17	0.03789315686424361	6	17	0	0	31	0.005606074602829597	31	4	0	0	27	0.08651872747993233	46	2	0	0	17	0.03784969643061631	6	17	0	0	31	-0.029635285353322355	42	4	0	0	23	0.07009389478003669	39
	31	2	0	0	29	0.052667351629577884	36	4	0	0	27	0.07893305650304017	46	2	0	0	17	0.03789315686424361	6	19	0	0	31	0.001725451574358138	36	4	0	0	27	0.07864555675342674	46	2	0	0	17	0.03784969643061631	6	19	0	0	31	-0.028370670618866417	46	3	0	0	23	0.052772356649958545	41
	30	3	0	0	29	0.07335659675675227	37	4	0	0	27	0.07748704740198677	48	1	0	0	17	0.019492266469241213	6	22	0	0	31	-0.002418655601954816	37	4	0	0	27	0.077220095044005	48	1	0	0	17	0.01948184653844916	6	22	0	0	31	-0.02667118995883527	46	4	0	0	23	0.06574841635241112	43
	32	3	0	0	29	0.07007779621121037	39	5	0	0	27	0.08668057877689085	52	1	0	0	17	0.01808503973034975	6	23	0	0	31	-0.003469448339098294	39	5	0	0	27	0.08635160761498913	52	1	0	0	17	0.01807684949014572	6	23	0	0	31	-0.026147294516490328	48	4	0	0	23	0.06375492191305053	44
	33	3	0	0	29	0.06853934292765228	41	5	0	0	27	0.08397397464730946	54	2	0	0	17	0.032937043282184816	6	23	0	0	31	-0.003469448339098294	41	5	0	0	27	0.08368576273390928	54	2	0	0	17	0.03290987083916069	6	23	0	0	31	-0.026147294516490328	47	5	0	0	23	0.07581463895220059	47
	34	4	0	0	29	0.0819759133540666	41	6	0	0	27	0.09394590900441559	58	1	0	0	17	0.01631738130037959	6	25	0	0	31	-0.005199704174615018	41	6	0	0	27	0.09356588958971505	58	1	0	0	17	0.016311483611966084	6	25	0	0	31	-0.02515431634311544	47	6	0	0	23	0.08533564562774591	50
	35	4	0	0	29	0.08042866668664099	43	6	0	0	27	0.091349458689255	61	0	0	0	17	0	6	25	0	0	31	-0.005199704174615018	43	6	0	0	27	0.09101341592121132	61	0	0	0	17	0	6	25	0	0	31	-0.02515431634311544	48	7	0	0	23	0.09242038200534423	56
	35	6	0	0	29	0.10245893654462047	43	6	0	0	27	0.091349458689255	65	1	0	0	17	0.014646632928542435	6	27	0	0	31	-0.006534803669232581	43	6	0	0	27	0.09101341592121132	65	1	0	0	17	0.01464244579695383	6	27	0	0	31	-0.02422753889750558	49	6	0	0	23	0.08319958402466934	58
	37	5	0	0	29	0.08954104119701677	43	7	0	0	27	0.09977577953775946	70	2	0	0	17	0.026093806145289937	7	29	0	0	31	-0.003490258049085197	43	7	0	0	27	0.09935467168208706	70	2	0	0	17	0.026081142170673585	7	29	0	0	31	-0.019795925143736202	50	7	0	0	23	0.09033212005013329	58
	38	6	0	0	29	0.0980658007525424	45	6	0	0	27	0.08886938532104699	74	2	0	0	17	0.024803768255014454	7	30	0	0	31	-0.004189581443009333	45	6	0	0	27	0.08857079470516119	74	2	0	0	17	0.024793019159759767	7	30	0	0	31	-0.019687633058516455	50	7	0	0	23	0.09033212005013329	60
	38	6	0	0	29	0.0980658007525424	44	8	0	0	27	0.10569168239683056	76	2	0	0	17	0.024205267409871573	7	30	0	0	31	-0.004189581443009333	44	8	0	0	27	0.105212253337919	76	2	0	0	17	0.02419533210899138	7	30	0	0	31	-0.019687633058516455	50	7	0	0	23	0.09033212005013329	65
	39	6	0	0	29	0.09666212013743399	43	11	0	0	27	0.12183848373332433	76	3	0	0	17	0.03484736983998531	7	31	0	0	31	-0.004818524334378146	43	11	0	0	27	0.12107921747488151	76	3	0	0	17	0.03482614122119738	7	31	0	0	31	-0.019566932842743776	54	6	0	0	23	0.0782259213160885	66
	39	7	0	0	29	0.10495345378114879	44	12	0	0	27	0.12431653491687748	76	5	0	0	17	0.0535763765765946	7	31	0	0	31	-0.004818524334378146	44	12	0	0	27	0.12351947658817003	76	5	0	0	17	0.05352309374692223	7	31	0	0	31	-0.019566932842743776	56	6	0	0	23	0.0763760967561453	68
	39	8	0	0	29	0.11178775188742596	44	13	0	0	27	0.12704431340482078	76	5	0	0	17	0.0535763765765946	7	33	0	0	31	-0.0058939598413676264	44	13	0	0	27	0.1261740363879388	76	5	0	0	17	0.05352309374692223	7	33	0	0	31	-0.01929617251436531	56	7	0	0	23	0.08447278678268584	68
	40	8	0	0	29	0.11054247231411427	45	14	0	0	27	0.12859510240023006	80	4	0	0	17	0.042730040114286855	8	33	0	0	31	-0.0022203565412237986	45	14	0	0	27	0.12769824702424504	80	4	0	0	17	0.04269906445268498	8	33	0	0	31	-0.01599748251087219	59	7	0	0	23	0.08176741691133925	68
	42	8	0	0	29	0.1080887021345503	45	16	0	0	27	0.13161791633069178	81	6	0	0	17	0.05883620189497855	8	34	0	0	31	-0.0028912815419176994	45	16	0	0	27	0.13059529070339548	81	6	0	0	17	0.05877498779683254	8	34	0	0	31	-0.016082152470577666	60	9	0	0	23	0.09430042372638905	71
	44	9	0	0	29	0.11171731119408032	48	15	0	0	27	0.12877311320516932	83	6	0	0	17	0.05772929763209995	8	36	0	0	31	-0.004064339071692552	48	15	0	0	27	0.1279324218749205	83	6	0	0	17	0.05767208830455368	8	36	0	0	31	-0.01618805310454371	65	7	0	0	23	0.0767775618142091	74
	46	10	0	0	29	0.11470233898379259	50	14	0	0	27	0.12535408514659402	83	6	0	0	17	0.05772929763209995	8	37	0	0	31	-0.004576589696472758	50	14	0	0	27	0.1246385993326543	83	6	0	0	17	0.05767208830455368	8	37	0	0	31	-0.016213985819984844	65	8	0	0	23	0.0838180465265922	75
	48	10	0	0	29	0.11266826634225476	51	14	0	0	27	0.12466058333910508	86	6	0	0	17	0.056142760683561284	8	38	0	0	31	-0.005045201617370535	51	14	0	0	27	0.12397540667645329	86	6	0	0	17	0.056090929063988396	8	38	0	0	31	-0.016224593370346894	67	9	0	0	23	0.08853497438144944	75
	50	12	0	0	29	0.11926425660381493	53	12	0	0	27	0.11668367801288829	87	8	0	0	17	0.06924662461419101	9	38	0	0	31	-0.0018767449411090723	53	12	0	0	27	0.11616054192951905	87	8	0	0	17	0.0691647604829238	9	38	0	0	31	-0.013355668181820615	71	5	0	0	23	0.056273086301984084	77
	53	13	0	0	29	0.12023439220879642	54	12	0	0	27	0.11582432751861066	90	9	0	0	17	0.07354075937383857	9	39	0	0	31	-0.002465383485288154	54	12	0	0	27	0.11532341774579563	90	9	0	0	17	0.07345004769715323	9	39	0	0	31	-0.013523558271255743	73	5	0	0	23	0.05506806501342313	81
	58	13	0	0	29	0.1162591175650428	57	10	0	0	27	0.10390424347452258	91	9	0	0	17	0.0729692523429566	10	41	0	0	31	-4.5945565979651126E-4	57	10	0	0	27	0.10355884724001528	91	9	0	0	17	0.07288118598557336	10	41	0	0	31	-0.010966957813395793	76	5	0	0	23	0.05335086429162162	82
	58	13	0	0	29	0.1162591175650428	62	9	0	0	27	0.09362388639402776	95	8	0	0	17	0.06489774652547708	10	41	0	0	31	-4.5945565979651126E-4	62	9	0	0	27	0.09338347094921269	95	8	0	0	17	0.06483328767331757	10	41	0	0	31	-0.010966957813395793	79	5	0	0	23	0.05173408512293555	83
	59	12	0	0	29	0.11157268913859938	62	9	0	0	27	0.09362388639402776	97	7	0	0	17	0.05765975978645773	11	41	0	0	31	0.0028578919775348677	62	9	0	0	27	0.09338347094921269	97	7	0	0	17	0.05761129968623684	11	41	0	0	31	-0.007790987696292029	81	6	0	0	23	0.05857819039821569	87
	62	11	0	0	29	0.10452932719289774	61	10	0	0	27	0.10027546595041296	100	6	0	0	17	0.049739563377389634	11	41	0	0	31	0.0028578919775348677	61	10	0	0	27	0.09998344400430148	100	6	0	0	17	0.04970557871093327	11	41	0	0	31	-0.007790987696292029	82	7	0	0	23	0.06522784129197486	89
	65	10	0	0	29	0.0968270840644814	63	10	0	0	27	0.09852859511558777	102	6	0	0	17	0.04893990216617837	12	41	0	0	31	0.0063750995005854025	63	10	0	0	27	0.09825917840113702	102	6	0	0	17	0.04890775973671712	12	41	0	0	31	-0.004345556397050374	84	6	0	0	23	0.056958054182736154	91
	68	9	0	0	29	0.08856099834108773	63	12	0	0	27	0.10826081640507314	103	6	0	0	17	0.04854946539391156	12	41	0	0	31	0.0063750995005854025	63	12	0	0	27	0.10791317611378166	103	6	0	0	17	0.04851819430863375	12	41	0	0	31	-0.004345556397050374	84	8	0	0	23	0.07064496547873288	92
	67	10	0	0	29	0.09517071800868714	63	12	0	0	27	0.10826081640507314	106	7	0	0	17	0.05375293071883413	13	42	0	0	31	0.009047634586477	63	12	0	0	27	0.10791317611378166	106	7	0	0	17	0.05371506213809367	13	42	0	0	31	-0.00138061429086904	85	9	0	0	23	0.07608447638290154	95
	65	14	0	0	29	0.11442119320429094	64	12	0	0	27	0.10744873188211287	105	8	0	0	17	0.060147810540863225	15	42	0	0	31	0.016414108059978658	64	12	0	0	27	0.10711405734877791	105	8	0	0	17	0.06009881615068687	15	42	0	0	31	0.0060578106688627805	87	7	0	0	23	0.06242551700987304	96
	67	12	0	0	29	0.10505479575575241	65	13	0	0	27	0.11076526406321309	107	8	0	0	17	0.059277336704171193	16	41	0	0	31	0.02149191483173349	65	13	0	0	27	0.11040625327318357	107	8	0	0	17	0.0592308241307353	16	41	0	0	31	0.010964969456395138	87	7	0	0	23	0.06242551700987304	100
	67	12	0	0	29	0.10505479575575241	69	13	0	0	27	0.10772338481056173	111	7	0	0	17	0.05179803098107053	17	41	0	0	31	0.025358839610669363	69	13	0	0	27	0.10741223813641394	111	7	0	0	17	0.0517647367877061	17	41	0	0	31	0.014960817760222504	87	8	0	0	23	0.06890317730925109	102
	67	14	0	0	29	0.11295853612129025	75	9	0	0	27	0.08322169469101283	113	7	0	0	17	0.05105450072853742	19	39	0	0	31	0.036389626011540825	75	9	0	0	27	0.08307468129708205	113	7	0	0	17	0.05102282996990595	18	40	0	0	31	0.020297830410867634	88	8	0	0	23	0.06834018484660338	104
	69	12	0	0	29	0.10349586731486293	75	10	0	0	27	0.08898405287831022	114	8	0	0	17	0.05641417869515092	21	39	0	0	31	0.04412878272185796	75	10	0	0	27	0.08881105340036172	114	8	0	0	17	0.05637514004598177	19	41	0	0	31	0.022946348207073905	91	8	0	0	23	0.06670161197064507	105
	67	14	0	0	29	0.11295853612129025	77	9	0	0	27	0.08179976357659685	120	9	0	0	17	0.05942585749070187	23	37	0	0	31	0.05562405627761003	77	9	0	0	27	0.08166255572258581	120	9	0	0	17	0.05938433227131428	19	41	0	0	31	0.022946348207073905	90	11	0	0	23	0.08372142904006848	107
	71	12	0	0	29	0.10196770942133304	74	12	0	0	27	0.09973438410849055	123	8	0	0	17	0.0531064340516241	25	36	0	0	31	0.06496117394232158	74	12	0	0	27	0.09949996260899692	123	8	0	0	17	0.05307482730543652	19	42	0	0	31	0.02158195382094602	92	12	0	0	23	0.08724251726878836	111
	71	12	0	0	29	0.10196770942133304	77	10	0	0	27	0.08754258868260253	124	9	0	0	17	0.0579298325323919	26	35	0	0	31	0.07065171336876956	77	10	0	0	27	0.0873809465167163	124	9	0	0	17	0.05789189559935082	19	45	0	0	31	0.01784823725447788	92	14	0	0	23	0.095587438823575	112
	70	14	0	0	29	0.11079039525278951	80	10	0	0	27	0.08545496460372931	127	8	0	0	17	0.05175503134915864	29	34	0	0	31	0.08243967231927894	80	10	0	0	27	0.08530856926534555	127	8	0	0	17	0.05172612459011769	20	45	0	0	31	0.02146745969427614	92	15	0	0	23	0.0992897228923184	112
	70	14	0	0	29	0.11079039525278951	79	11	0	0	28	0.09137960576915262	130	7	0	0	17	0.04549054410285048	33	31	0	0	31	0.10005807898713927	79	11	0	0	28	0.09120468163920133	130	7	0	0	17	0.04546919385738248	22	43	0	0	31	0.031513158302285946	93	14	0	0	23	0.09501396356629935	115
	74	13	0	0	29	0.10405359576493947	78	12	0	0	28	0.09686765919252477	133	6	0	0	17	0.03914798937216254	40	28	0	0	31	0.11902891343973883	78	12	0	0	28	0.09666212013743399	133	6	0	0	17	0.03913285231224308	24	44	0	0	31	0.03715748639079785	94	15	0	0	23	0.0981616574859267	117
	75	12	0	0	29	0.09900579466101621	79	12	0	0	28	0.09617077098426415	132	7	0	0	17	0.04491352405825641	43	26	0	0	31	0.1255820732016517	79	12	0	0	28	0.09597170472380306	132	7	0	0	17	0.044893075749242416	24	46	0	0	31	0.03416129924174104	94	16	0	0	23	0.10159645368299329	118
	76	12	0	0	29	0.09828515000427471	80	13	0	0	28	0.09986497551160131	135	7	0	0	17	0.04407456222713996	47	24	0	0	31	0.13045862628289695	80	13	0	0	28	0.09964832161425165	135	7	0	0	17	0.04405537399393685	25	45	0	0	31	0.039045470263631116	98	15	0	0	23	0.09595864752784589	119
	77	11	0	0	29	0.09278807954950907	82	11	0	0	28	0.08933302326643784	137	8	0	0	18	0.04865424065418305	51	24	0	0	31	0.13183314170176916	82	11	0	0	28	0.0891740262272734	137	8	0	0	18	0.048630862458096294	27	44	0	0	31	0.047326875996629554	103	12	0	0	23	0.08123939175807907	121
	84	8	0	0	29	0.07102317624242442	82	13	0	0	28	0.09852278170926695	140	8	0	0	18	0.04779395650197751	54	21	0	0	31	0.13207208729867684	82	13	0	0	28	0.09831903294290541	140	8	0	0	18	0.04777195872251074	27	44	0	0	31	0.047326875996629554	104	12	0	0	23	0.0807291578992028	123
	82	10	0	0	29	0.08411125477666916	83	12	0	0	29	0.09346140605466167	144	8	0	0	18	0.04669240990685553	56	19	0	0	32	0.13013244800663692	83	12	0	0	29	0.09328568046254497	144	8	0	0	18	0.04667208871518105	29	42	0	0	31	0.057299123096735245	108	12	0	0	23	0.07874381874398093	125
	83	10	0	0	29	0.0834533752367879	87	11	0	0	29	0.08609177890073504	145	8	0	0	18	0.046424789296064264	58	18	0	0	32	0.12803829634390582	87	11	0	0	29	0.0859552974685098	145	8	0	0	18	0.0464048604605085	31	41	0	0	31	0.06532498466856712	107	13	0	0	23	0.08350916115916969	125
	83	10	0	0	29	0.0834533752367879	87	12	0	0	30	0.09087457588872944	146	9	0	0	18	0.05085850186761933	60	16	0	0	32	0.12312176686476832	87	12	0	0	30	0.09071868619249983	146	9	0	0	18	0.05083439997467384	32	40	0	0	32	0.07020526137522717	105	14	0	0	24	0.08852668462514739	128
	83	11	0	0	29	0.08866807730062347	88	12	0	0	30	0.09024652905846513	148	9	0	0	18	0.05029861159461318	59	16	0	0	33	0.12372422972029962	88	12	0	0	30	0.09009512804357428	148	9	0	0	18	0.050275409206136365	35	37	0	0	33	0.08443641324322794	105	17	0	0	24	0.09904171120817175	129
	85	11	0	0	29	0.08736344364201518	86	14	0	0	30	0.09997716965036994	149	9	0	0	18	0.050023176696217884	63	13	0	0	33	0.11192988950382272	86	14	0	0	30	0.09977577953775946	149	9	0	0	18	0.05000040731410549	37	38	0	0	33	0.08730600698705974	109	16	0	0	24	0.09377835128214776	130
	86	11	0	0	29	0.0867235440325608	84	16	0	0	30	0.1083456250689105	152	9	0	0	18	0.04921435481833989	64	13	0	0	33	0.11116614158504212	84	16	0	0	30	0.1080887021345503	152	9	0	0	18	0.04919282153049926	41	35	0	0	33	0.10163959921297121	113	14	0	0	24	0.08459324073831219	130
	88	10	0	0	29	0.08029791179508186	87	14	0	0	30	0.09934929935695823	155	8	0	0	18	0.043905996158904594	68	12	0	0	33	0.1039827450689604	87	14	0	0	30	0.09915360221040684	155	8	0	0	18	0.04388948785768904	46	32	0	0	34	0.11482051296845512	117	13	0	0	24	0.07878095193751526	133
	88	11	0	0	29	0.0854680392061225	91	11	0	0	31	0.08364387374465763	159	7	0	0	19	0.038334782271284853	68	13	0	0	33	0.10815331325466357	91	11	0	0	31	0.08352244107809599	159	7	0	0	19	0.03832273489788235	48	32	0	0	34	0.11726231155778892	116	13	0	0	26	0.07923221723582766	135
	93	11	0	0	29	0.0824658724321288	90	12	0	0	31	0.08901231215409021	159	9	0	0	19	0.04742349198592129	70	12	0	0	33	0.10245893654462047	90	12	0	0	31	0.08886938532104699	159	9	0	0	19	0.047404514399240885	54	30	0	0	34	0.12509222745294424	117	13	0	0	26	0.07878095193751526	137
	95	9	0	0	29	0.07076426556270025	92	13	0	0	31	0.09221523529210289	162	8	0	0	19	0.04229758549069816	71	13	0	0	33	0.10594639100798091	92	13	0	0	31	0.09206272730782966	162	8	0	0	19	0.04228301873183571	60	25	0	0	34	0.12985092341199259	118	13	0	0	26	0.07833427549341683	139
	98	7	0	0	29	0.057198625324115286	95	11	0	0	31	0.08131733252184156	166	7	0	0	19	0.036929589584907996	71	13	0	0	34	0.10594639100798091	95	11	0	0	31	0.0812088175938094	166	7	0	0	19	0.03691893857835833	63	23	0	0	34	0.12924013510532056	120	14	0	0	26	0.08139108710324049	141
	97	9	0	0	29	0.0697082524645313	98	11	0	0	31	0.07964786179178145	168	6	0	0	19	0.03190841700693901	73	12	0	0	34	0.1002284374978501	98	11	0	0	31	0.07954785841281047	168	6	0	0	19	0.03190067911021878	65	23	0	0	34	0.1289345961097052	125	10	0	0	26	0.06226317138217212	144
	98	9	0	0	29	0.06919135122234497	102	8	0	0	31	0.06150083735535252	170	7	0	0	20	0.03617155894715517	74	12	0	0	34	0.09949996260899692	102	8	0	0	31	0.061447778268483876	170	7	0	0	20	0.03616161002371527	67	22	0	0	34	0.12767398470465194	129	11	0	0	26	0.06532694495839472	145
	101	10	0	0	29	0.0730347203820678	101	9	0	0	31	0.06768339359364972	170	7	0	0	20	0.03617155894715517	77	9	0	0	34	0.08166255572258581	101	9	0	0	31	0.06761689904866315	170	7	0	0	20	0.03616161002371527	68	21	0	0	34	0.12626188996635146	133	11	0	0	26	0.06386094188678047	146
	103	9	0	0	29	0.06671237245369283	99	11	0	0	31	0.07910516707717027	172	7	0	0	20	0.035804004315158684	78	9	0	0	35	0.08097244185152	99	11	0	0	31	0.07900780267741547	172	7	0	0	20	0.03579438337867316	70	19	0	0	34	0.12238840440776355	133	11	0	0	27	0.06386094188678047	146
	103	10	0	0	29	0.07202481346426928	101	11	0	0	31	0.0780398402463079	173	7	0	0	20	0.035622992533950196	79	8	0	0	35	0.07407606828329996	101	11	0	0	31	0.07794748194949284	173	7	0	0	20	0.035613530194948055	73	16	0	0	35	0.11379281588389178	134	12	0	0	27	0.06774057757296786	146
	105	11	0	0	29	0.07598657334600874	105	9	0	0	31	0.06576758253063429	178	7	0	0	21	0.0347445157969289	80	8	0	0	35	0.07342694656056309	105	9	0	0	31	0.06570774164227207	178	7	0	0	21	0.034735796287446	74	15	0	0	35	0.1101416249980646	136	12	0	0	27	0.06701228258704556	145
	105	12	0	0	29	0.0806226788600867	109	8	0	0	31	0.058430935664116584	179	7	0	0	22	0.034573957151071755	81	6	0	0	36	0.05877498779683254	109	8	0	0	31	0.0583867401447455	179	7	0	0	22	0.03456537679384191	76	14	0	0	35	0.10542712286722301	136	13	0	0	27	0.07101814013215997	146
	109	12	0	0	29	0.07862141158388754	112	9	0	0	31	0.06265367237597878	181	8	0	0	22	0.03846692354578447	80	9	0	0	36	0.0796231917639499	112	9	0	0	31	0.06260349134501429	181	8	0	0	22	0.03845629782691753	76	14	0	0	35	0.10542712286722301	135	14	0	0	27	0.07521005259328749	145
	111	13	0	0	29	0.08194909629913463	112	10	0	0	31	0.06778856563698427	183	8	0	0	23	0.038103306074941036	80	9	0	0	36	0.0796231917639499	112	10	0	0	31	0.06772863788606674	183	8	0	0	23	0.03809300837938503	77	14	0	0	35	0.1047785372575799	136	12	0	0	28	0.06701228258704556	145
	109	16	0	0	29	0.09433951590614786	116	8	0	0	31	0.05564490348156769	185	8	0	0	23	0.03774643808114531	81	8	0	0	36	0.07278831480492332	116	8	0	0	31	0.055607702935792466	185	8	0	0	23	0.037736455046826746	76	16	0	0	35	0.11200019732711987	136	13	0	0	28	0.07101814013215997	150
	113	14	0	0	29	0.08501077259934607	115	11	0	0	31	0.07126870658029098	185	9	0	0	24	0.041764544717471215	80	10	0	0	36	0.08530856926534555	115	11	0	0	31	0.07120333996756688	185	9	0	0	24	0.041752169878856854	77	16	0	0	35	0.11140355664196612	135	16	0	0	28	0.08228806249822458	152
	116	13	0	0	29	0.07957901609857136	114	12	0	0	32	0.07624468700311608	191	9	0	0	24	0.04064320856258105	81	10	0	0	37	0.08463666236650014	114	12	0	0	32	0.076167571781091	191	9	0	0	24	0.04063190549107794	78	15	0	0	36	0.10763961792385329	136	16	0	0	28	0.08189455264145784	154
	115	14	0	0	29	0.08405496535091464	116	14	0	0	32	0.08358420467550778	194	8	0	0	24	0.036219267747858754	81	10	0	0	37	0.08463666236650014	116	14	0	0	32	0.08349005214902852	194	8	0	0	24	0.03621055247565799	78	16	0	0	36	0.11080792855595602	137	15	0	0	28	0.07806598378745777	156
	119	13	0	0	29	0.07821612979379103	116	15	0	0	32	0.08735836651408509	197	7	0	0	25	0.03176543680625189	79	11	0	0	38	0.09120468163920133	116	15	0	0	32	0.08725357280530768	197	7	0	0	25	0.031758924199345465	80	15	0	0	36	0.10640385013468014	136	17	0	0	28	0.08516632739441571	157
	117	16	0	0	29	0.09044028779558216	118	14	0	0	32	0.08265669865165229	200	7	0	0	25	0.03134087005727792	81	9	0	0	38	0.07896369036874147	118	14	0	0	32	0.08256664268273299	200	7	0	0	25	0.031334635236036724	79	15	0	0	37	0.10702027146901312	138	16	0	0	28	0.08111744568487234	157
	117	16	0	0	29	0.09044028779558216	118	14	0	0	32	0.08265669865165229	202	7	0	0	25	0.03106404076025382	82	10	0	0	38	0.08397397464730946	118	14	0	0	32	0.08256664268273299	202	7	0	0	25	0.03105798240846236	79	16	0	0	37	0.11021361017385055	138	17	0	0	28	0.08438216889051234	158
	120	16	0	0	29	0.08904741102696852	122	13	0	0	32	0.07689551829578238	202	7	0	0	25	0.03106404076025382	84	10	0	0	38	0.08267571275929951	122	13	0	0	32	0.0768221915785203	202	7	0	0	25	0.03105798240846236	81	15	0	0	37	0.10579054844271062	138	19	0	0	28	0.0904342238867087	162
	123	16	0	0	29	0.0876909765976801	119	16	0	0	32	0.08950760828968005	205	7	0	0	25	0.0306577983355174	84	10	0	0	38	0.08267571275929951	119	16	0	0	32	0.08939926484634547	205	7	0	0	25	0.030651992415000356	82	15	0	0	37	0.10518054235852257	141	19	0	0	28	0.08927098755677672	167
	123	16	0	0	29	0.0876909765976801	120	18	0	0	33	0.09554468646976959	209	5	0	0	25	0.022175944058031742	85	10	0	0	38	0.08203986548672053	120	18	0	0	33	0.09541813845633453	209	5	0	0	25	0.022173035935335206	84	14	0	0	37	0.10035636747783527	142	19	0	0	28	0.08888874832353466	168
	123	17	0	0	29	0.09103138934872917	119	20	0	0	33	0.10176580114817355	211	6	0	0	27	0.025989269368062378	85	12	0	0	38	0.09198750915811947	119	20	0	0	33	0.10161531575716144	211	6	0	0	27	0.025985271708237046	85	14	0	0	37	0.0997429554185769	144	18	0	0	28	0.08519134143380531	170
	124	18	0	0	29	0.09374042554099196	123	19	0	0	33	0.0971641815152907	215	7	0	0	27	0.029376834788897403	87	12	0	0	38	0.09071868619249983	123	19	0	0	33	0.09703538104379897	215	7	0	0	27	0.02937177552937498	87	13	0	0	37	0.09455062454951485	145	18	0	0	29	0.08481902550675632	171
	125	17	0	0	29	0.0901432212998033	123	18	0	0	35	0.09418627664860686	218	6	0	0	27	0.025226743077310602	90	11	0	0	38	0.08411921784893774	123	18	0	0	35	0.09406733694871347	218	6	0	0	27	0.025223107649762763	88	13	0	0	38	0.09394456142705583	147	18	0	0	29	0.08408281281420317	172
	128	15	0	0	30	0.08199394656130515	122	18	0	0	36	0.09463559263053958	217	7	0	0	28	0.029133320959613077	91	10	0	0	39	0.07840218122281019	122	18	0	0	36	0.09451418614714376	217	7	0	0	28	0.02912839543704476	88	13	0	0	38	0.09394456142705583	150	17	0	0	29	0.07993166700705487	176
	130	15	0	0	30	0.08115689164419262	125	17	0	0	36	0.0901432212998033	219	7	0	0	28	0.028893792687517798	92	11	0	0	39	0.0829331165607706	125	17	0	0	36	0.09003843295143406	219	7	0	0	28	0.028888996229849324	90	11	0	0	38	0.08372142904006848	152	17	0	0	30	0.07923038240728636	176
	135	13	0	0	31	0.0716220921801866	123	18	0	0	37	0.09418627664860686	223	6	0	0	29	0.024708827945923224	92	11	0	0	39	0.0829331165607706	123	18	0	0	37	0.09406733694871347	223	6	0	0	29	0.024705424879165022	90	11	0	0	38	0.08372142904006848	153	17	0	0	30	0.07888388054196922	176
	134	16	0	0	31	0.0830136463388072	123	17	0	0	38	0.09103138934872917	141	4	0	0	116	0.025931304649083265	93	11	0	0	40	0.08235114036653114	123	17	0	0	38	0.09092221012728435	141	4	0	0	116	0.025925289456294517	89	11	0	0	40	0.08431377785307254	153	17	0	0	30	0.07888388054196922	177
	138	15	0	0	31	0.077958855744264	125	17	0	0	38	0.0901432212998033	136	4	0	0	121	0.02679695169770572	95	11	0	0	40	0.0812088175938094	125	17	0	0	38	0.09003843295143406	136	4	0	0	121	0.02679026832116582	88	11	0	0	41	0.08491330023346935	159	15	0	0	30	0.0703932916430885	178
	139	15	0	0	31	0.07757530497109767	125	16	0	0	39	0.0868064659945366	131	5	0	0	125	0.03383965320787263	93	13	0	0	40	0.09147227452480762	125	16	0	0	39	0.08671096086564498	131	5	0	0	125	0.03382834735953654	88	11	0	0	41	0.08491330023346935	159	16	0	0	30	0.07369666906580169	179
	141	15	0	0	31	0.07681855660920854	126	17	0	0	39	0.08970464305615788	129	6	0	0	126	0.04018794900788753	92	14	0	0	40	0.09612766562254031	126	17	0	0	39	0.08960196220980177	129	6	0	0	126	0.04017143289211659	89	11	0	0	41	0.08431377785307254	162	16	0	0	30	0.07273744130456436	182
	140	16	0	0	33	0.08064625729427946	127	16	0	0	39	0.08593744440879168	126	5	0	0	130	0.035017349377033186	93	12	0	0	41	0.08708313184347653	127	16	0	0	39	0.08584576649159692	126	5	0	0	130	0.0350047018604566	89	12	0	0	41	0.08901057600382231	164	15	0	0	31	0.06884192688032308	182
	146	13	0	0	33	0.06766561708876308	126	17	0	0	39	0.08970464305615788	126	4	0	0	131	0.028713182459057768	93	11	0	0	42	0.08235114036653114	126	17	0	0	39	0.08960196220980177	126	4	0	0	131	0.028704833959172903	88	13	0	0	42	0.09394456142705583	162	16	0	0	32	0.07273744130456436	182
	150	12	0	0	33	0.06245427716438295	127	15	0	0	40	0.08241834143526865	124	4	0	0	133	0.029129632780088555	93	12	0	0	42	0.08708313184347653	127	15	0	0	40	0.08233545348911915	124	4	0	0	133	0.02912088654248524	87	14	0	0	42	0.09853072849426003	165	16	0	0	32	0.0718011496891277	182
	148	14	0	0	33	0.07071521788323955	127	15	0	0	41	0.08241834143526865	123	4	0	0	134	0.029342398664620028	94	12	0	0	42	0.08650137751950286	127	15	0	0	41	0.08233545348911915	123	4	0	0	134	0.029333444058438435	87	15	0	0	42	0.10218497575804913	166	17	0	0	32	0.07461820730260059	183
	152	13	0	0	33	0.06567821227018894	127	14	0	0	42	0.07870359487558364	121	3	0	0	137	0.0229174896944832	96	12	0	0	42	0.0853578986747578	127	14	0	0	42	0.07862930382344709	121	3	0	0	137	0.02291203287951159	86	16	0	0	42	0.10611030756474417	167	17	0	0	32	0.07430758369166617	184
	150	15	0	0	33	0.07357630387227282	129	14	0	0	42	0.07787167072717689	121	3	0	0	137	0.0229174896944832	96	12	0	0	42	0.0853578986747578	129	14	0	0	42	0.07780037445323641	121	3	0	0	137	0.02291203287951159	90	13	0	0	42	0.09274989844072257	166	18	0	0	32	0.07761639121896936	119
	151	14	0	0	33	0.06969703802090187	134	11	0	0	42	0.06368248074152785	116	4	0	0	141	0.030922970324272842	97	11	0	0	42	0.08009464502278751	134	11	0	0	42	0.06363924920966761	116	4	0	0	141	0.030912354299707193	91	12	0	0	42	0.08782541044719216	168	17	0	0	32	0.07399934016081587	119
	152	14	0	0	33	0.06936378892306119	136	11	0	0	42	0.06297309230254694	114	4	0	0	143	0.03140614396263587	98	11	0	0	43	0.07954785841281047	136	11	0	0	42	0.0629315720791923	114	4	0	0	143	0.0313949785629858	93	11	0	0	42	0.08198661578192398	171	15	0	0	33	0.06677530734462331	113
	153	15	0	0	34	0.07255172257820694	139	8	0	0	42	0.04807737528791464	112	4	0	0	145	0.03190456415529344	98	11	0	0	43	0.07954785841281047	139	8	0	0	42	0.0480549297417939	112	4	0	0	145	0.03189281081218271	93	11	0	0	42	0.08198661578192398	107	11	0	0	102	0.0746677592019991	112
	156	15	0	0	35	0.07155362012527336	138	10	0	0	42	0.057860679802992546	112	4	0	0	145	0.03190456415529344	97	11	0	0	45	0.08009464502278751	138	10	0	0	42	0.05782679929443881	112	4	0	0	145	0.03189281081218271	93	11	0	0	43	0.08198661578192398	102	13	0	0	105	0.08606240071300532	108
	157	16	0	0	35	0.07456521980847773	139	9	0	0	42	0.05291805328398452	106	4	0	0	151	0.03349881988169972	96	11	0	0	46	0.08064826401001374	139	9	0	0	42	0.05289041120820145	106	4	0	0	151	0.0334850349228564	95	9	0	0	44	0.07043654140706834	101	12	0	0	107	0.0822770161784498	106
	159	15	0	0	35	0.0705810832196861	141	9	0	0	42	0.05231314292314361	102	5	0	0	154	0.04202494697880097	95	11	0	0	47	0.0812088175938094	141	9	0	0	42	0.05228657936731623	102	5	0	0	154	0.0420017708440795	96	9	0	0	44	0.06991403888733458	96	14	0	0	110	0.09332407779406547	103
	162	15	0	0	35	0.06963323173111144	144	8	0	0	42	0.04669240990685553	99	5	0	0	157	0.04310067297848714	96	10	0	0	47	0.0755884377349107	144	8	0	0	42	0.04667208871518105	99	5	0	0	157	0.043075438653209064	97	9	0	0	44	0.06939869040428762	92	14	0	0	114	0.095587438823575	102
	161	17	0	0	35	0.07643061920496752	145	8	0	0	42	0.046424789296064264	98	5	0	0	158	0.04347142992694766	100	7	0	0	47	0.05625300075971854	145	8	0	0	42	0.0464048604605085	98	5	0	0	158	0.04344545555395576	97	9	0	0	44	0.06939869040428762	87	14	0	0	119	0.09853072849426003	99
	161	17	0	0	35	0.07643061920496752	146	8	0	0	42	0.04616017264123991	97	5	0	0	159	0.043848534128270764	101	8	0	0	47	0.061910473867170746	146	8	0	0	42	0.046140626128134556	97	5	0	0	159	0.04382179048860025	98	9	0	0	44	0.06889036859044621	87	13	0	0	120	0.09455062454951485	97
	161	17	0	0	35	0.07643061920496752	146	9	0	0	43	0.05085850186761933	97	5	0	0	159	0.043848534128270764	101	9	0	0	47	0.06761689904866315	146	9	0	0	43	0.05083439997467384	97	5	0	0	159	0.04382179048860025	96	11	0	0	44	0.08031339792716738	85	13	0	0	122	0.09578020780296911	93
	162	19	0	0	36	0.08205535857007007	148	9	0	0	43	0.05029861159461318	96	5	0	0	160	0.04423214711174269	101	9	0	0	47	0.06761689904866315	148	9	0	0	43	0.050275409206136365	96	5	0	0	160	0.04420460353024355	97	10	0	0	44	0.0747682537627415	86	9	0	0	125	0.07548299914339542	90
	115	17	0	0	85	0.09473471303392186	148	10	0	0	44	0.05475526826425855	95	6	0	0	160	0.05185543467099443	101	10	0	0	47	0.0729555753124901	148	10	0	0	44	0.054727346576027264	95	6	0	0	160	0.051816185067358154	97	10	0	0	44	0.0747682537627415	86	9	0	0	125	0.07548299914339542	88
	112	16	0	0	89	0.09284517695095716	146	12	0	0	45	0.0637458662320626	95	6	0	0	160	0.05185543467099443	101	10	0	0	48	0.0729555753124901	146	12	0	0	45	0.06370620234196973	95	6	0	0	160	0.051816185067358154	96	10	0	0	45	0.07530082808151302	85	9	0	0	126	0.07608447638290154	87
	105	15	0	0	97	0.09283683939167352	144	15	0	0	46	0.07570872379799361	92	6	0	0	163	0.05321163473366264	101	9	0	0	49	0.06761689904866315	144	15	0	0	46	0.07564913158381274	92	6	0	0	163	0.05316869500690953	96	10	0	0	45	0.07530082808151302	84	9	0	0	127	0.07669463147659557	86
	99	16	0	0	102	0.09960838828571963	98	12	0	0	99	0.08435529825469801	88	6	0	0	167	0.05513138843734371	101	9	0	0	49	0.06761689904866315	98	12	0	0	99	0.08424059699337905	88	6	0	0	167	0.05508277272464413	96	10	0	0	45	0.07530082808151302	82	9	0	0	129	0.07794156334817415	83
	95	20	0	0	102	0.11343287414846845	96	13	0	0	100	0.08987494383012488	88	6	0	0	167	0.05513138843734371	99	9	0	0	51	0.06861147203941571	96	13	0	0	100	0.08973812018191903	88	6	0	0	167	0.05508277272464413	98	9	0	0	45	0.06889036859044621	82	6	0	0	132	0.05802843079846175	83
	93	18	0	0	106	0.10919684993326977	95	12	0	0	102	0.08605065923033946	85	6	0	0	170	0.0566621024849697	101	8	0	0	51	0.061910473867170746	95	12	0	0	102	0.08592632608406903	85	6	0	0	170	0.05660855618073175	97	10	0	0	45	0.0747682537627415	80	6	0	0	134	0.059137994925126294	82
	90	19	0	0	108	0.11355457723265397	86	15	0	0	108	0.10370530534143961	81	6	0	0	174	0.05883620189497855	101	8	0	0	51	0.061910473867170746	86	15	0	0	108	0.10348323521560278	81	6	0	0	174	0.05877498779683254	96	11	0	0	45	0.08031339792716738	77	6	0	0	137	0.0608802888393082	81
	90	17	0	0	110	0.10792775816184658	87	14	0	0	108	0.09934929935695823	82	4	0	0	175	0.04184513977181163	103	7	0	0	51	0.054955537199508776	87	14	0	0	108	0.09915360221040684	82	4	0	0	175	0.041816277064666785	95	13	0	0	45	0.08986450329484903	77	6	0	0	137	0.0608802888393082	78
	90	17	0	0	110	0.10792775816184658	89	11	0	0	109	0.0848522152328449	81	4	0	0	176	0.04228301873183571	100	8	0	0	53	0.06237991422413912	89	11	0	0	109	0.0847235506550861	81	4	0	0	176	0.04225312442204621	95	13	0	0	46	0.08986450329484903	76	6	0	0	138	0.06148292248264008	78
	90	15	0	0	112	0.10126450704151085	88	11	0	0	110	0.0854680392061225	82	3	0	0	176	0.032589940837827784	99	9	0	0	53	0.06861147203941571	88	11	0	0	110	0.08533554291896948	82	3	0	0	176	0.03257291768919766	95	12	0	0	47	0.08553195900303096	75	6	0	0	139	0.06209696497379161	76
	92	13	0	0	112	0.09221523529210289	87	12	0	0	110	0.09087457588872944	80	3	0	0	178	0.03330943543599374	98	10	0	0	53	0.07451444255831931	87	12	0	0	110	0.09071868619249983	80	3	0	0	178	0.033291145044846294	94	13	0	0	47	0.09043009490963926	74	7	0	0	139	0.0702353608450602	73
	93	12	0	0	112	0.08721449194930285	83	13	0	0	113	0.097861867472305	80	3	0	0	178	0.03330943543599374	98	10	0	0	53	0.07451444255831931	83	13	0	0	113	0.09766418908610418	80	3	0	0	178	0.033291145044846294	95	12	0	0	47	0.08553195900303096	75	6	0	0	139	0.06209696497379161	72
	92	11	0	0	114	0.0830511356302179	79	13	0	0	117	0.10054625450109056	78	3	0	0	180	0.03406117921022665	96	10	0	0	55	0.0755884377349107	79	13	0	0	117	0.1003227390124221	78	3	0	0	180	0.034041492606842444	96	11	0	0	47	0.08031339792716738	73	6	0	0	141	0.06336047230254785	71
	92	10	0	0	115	0.07792567376737979	79	11	0	0	119	0.09137960576915262	78	3	0	0	180	0.03406117921022665	94	11	0	0	56	0.08177640860488959	79	11	0	0	119	0.09120468163920133	78	3	0	0	180	0.034041492606842444	96	11	0	0	47	0.08031339792716738	73	5	0	0	142	0.05506806501342313	71
	93	9	0	0	115	0.07185086318696977	79	10	0	0	120	0.0861410864894803	77	3	0	0	181	0.03444982368411472	94	11	0	0	56	0.08177640860488959	79	10	0	0	120	0.08598983023525822	77	3	0	0	181	0.03442938545065251	97	10	0	0	47	0.0747682537627415	70	5	0	0	145	0.05689474019042489	70
	91	8	0	0	118	0.0670050304320211	79	10	0	0	120	0.0861410864894803	77	3	0	0	181	0.03444982368411472	95	10	0	0	56	0.07613622185821922	79	10	0	0	120	0.08598983023525822	77	3	0	0	181	0.03442938545065251	97	10	0	0	47	0.0747682537627415	70	5	0	0	145	0.05689474019042489	68
	91	8	0	0	118	0.0670050304320211	80	9	0	0	120	0.07974726018513459	74	3	0	0	184	0.03567040694463981	95	10	0	0	56	0.07613622185821922	80	9	0	0	120	0.0796231917639499	74	3	0	0	184	0.03564747096688961	98	10	0	0	47	0.07424249670214231	69	4	0	0	147	0.04814006057268247	68
	91	7	0	0	119	0.06058527608074959	79	9	0	0	121	0.0804209693074282	74	3	0	0	184	0.03567040694463981	94	11	0	0	56	0.08177640860488959	79	9	0	0	121	0.08029271493408802	74	3	0	0	184	0.03564747096688961	98	9	0	0	48	0.06889036859044621	69	4	0	0	147	0.04814006057268247	65
	91	6	0	0	120	0.05367923156623472	77	9	0	0	123	0.08179976357659685	72	3	0	0	186	0.03653291545750525	94	11	0	0	57	0.08177640860488959	77	9	0	0	123	0.08166255572258581	72	3	0	0	186	0.03650808400812729	100	7	0	0	49	0.05611174354501923	70	2	0	0	148	0.026039799220676653	64
	88	5	0	0	124	0.047556638393052623	76	9	0	0	124	0.08250523863019865	73	2	0	0	186	0.025114214990110333	96	8	0	0	58	0.06432796286992631	76	9	0	0	124	0.08236324065869854	73	2	0	0	186	0.02510302550983508	98	9	0	0	49	0.06889036859044621	67	2	0	0	151	0.02709093159410087	63
	88	5	0	0	124	0.047556638393052623	76	9	0	0	124	0.08250523863019865	68	2	0	0	191	0.02679026832116582	97	8	0	0	58	0.06383011490522941	76	9	0	0	124	0.08236324065869854	68	2	0	0	191	0.02677647452436767	97	9	0	0	50	0.06939869040428762	67	2	0	0	151	0.02709093159410087	63
	87	5	0	0	125	0.04800706739929599	76	8	0	0	125	0.07620635198077513	68	2	0	0	191	0.02679026832116582	96	8	0	0	59	0.06432796286992631	76	8	0	0	125	0.07608864446668803	68	2	0	0	191	0.02677647452436767	97	9	0	0	51	0.06939869040428762	67	2	0	0	151	0.02709093159410087	61
	87	5	0	0	125	0.04800706739929599	74	8	0	0	127	0.07761341655118185	67	2	0	0	192	0.02715256689196617	97	7	0	0	59	0.05761129968623684	74	8	0	0	127	0.07748704740198677	67	2	0	0	192	0.02713815752207987	96	8	0	0	53	0.0641289369170403	66	2	0	0	152	0.027460257029862788	61
	85	6	0	0	126	0.0566621024849697	74	8	0	0	127	0.07761341655118185	67	2	0	0	192	0.02715256689196617	97	7	0	0	59	0.05761129968623684	74	8	0	0	127	0.07748704740198677	67	2	0	0	192	0.02713815752207987	95	8	0	0	54	0.06462837105328467	65	3	0	0	152	0.039763793052764874	61
	85	4	0	0	128	0.04058367554718536	71	8	0	0	130	0.07981556257820782	64	2	0	0	195	0.028300443799544762	97	7	0	0	59	0.05761129968623684	71	8	0	0	130	0.07967453502883304	64	2	0	0	195	0.028283952942826568	96	8	0	0	54	0.0641289369170403	62	3	0	0	155	0.0413845312855708	61
	84	4	0	0	129	0.04099572597558656	71	8	0	0	130	0.07981556257820782	62	2	0	0	197	0.02912088654248524	97	7	0	0	59	0.05761129968623684	71	8	0	0	130	0.07967453502883304	62	2	0	0	197	0.029102780370867172	97	7	0	0	54	0.05745733315725455	62	3	0	0	155	0.0413845312855708	60
	83	4	0	0	130	0.04141612980089477	70	8	0	0	131	0.08057508164698074	62	2	0	0	197	0.02912088654248524	99	5	0	0	59	0.043075438653209064	70	8	0	0	131	0.08042866668664099	62	2	0	0	197	0.029102780370867172	97	6	0	0	55	0.05083356516836817	60	3	0	0	157	0.04253878133154576	60
	80	5	0	0	132	0.05141074166720337	66	8	0	0	135	0.08374778496978963	61	2	0	0	198	0.02954911020268099	78	4	0	0	81	0.043619360019883834	66	8	0	0	135	0.08357685588357398	61	2	0	0	198	0.029530116805960557	97	6	0	0	55	0.05083356516836817	60	3	0	0	157	0.04253878133154576	59
	75	5	0	0	137	0.05414589741373035	65	7	0	0	137	0.07739189058168518	62	1	0	0	198	0.015318912081392458	73	4	0	0	86	0.04610040207105912	65	7	0	0	137	0.07724783787042422	62	1	0	0	198	0.015314085890422512	71	5	0	0	82	0.056273086301984084	58	3	0	0	159	0.04375763867209171	59
	75	5	0	0	137	0.05414589741373035	65	7	0	0	137	0.07739189058168518	62	1	0	0	198	0.015318912081392458	71	4	0	0	88	0.04717219665622311	65	7	0	0	137	0.07724783787042422	62	1	0	0	198	0.015314085890422512	68	5	0	0	85	0.058178256713012494	58	3	0	0	159	0.04375763867209171	59
	76	3	0	0	138	0.03484736983998531	65	6	0	0	138	0.06941256710785053	61	1	0	0	199	0.015556912646891565	68	5	0	0	90	0.05841530097041411	65	6	0	0	138	0.06930054557442414	61	1	0	0	199	0.015551844676695889	66	5	0	0	87	0.05951810546134708	56	3	0	0	161	0.045046472867256666	58
	75	3	0	0	139	0.03525412410037949	66	5	0	0	138	0.05985529248238064	60	1	0	0	200	0.01580241403893795	65	5	0	0	93	0.060479950780520306	66	5	0	0	138	0.059776302939579994	60	1	0	0	200	0.01579708786379578	65	5	0	0	88	0.06021022749095151	56	3	0	0	161	0.045046472867256666	57
	74	3	0	0	140	0.03567040694463981	66	5	0	0	138	0.05985529248238064	60	1	0	0	200	0.01580241403893795	64	6	0	0	93	0.07007779621121037	66	5	0	0	138	0.059776302939579994	60	1	0	0	200	0.01579708786379578	63	5	0	0	90	0.061641140997795295	56	3	0	0	161	0.045046472867256666	55
	73	3	0	0	141	0.036096553711720165	67	4	0	0	138	0.04952061309633683	56	1	0	0	204	0.016866982804744655	64	5	0	0	94	0.06119969523851714	67	4	0	0	138	0.049469293829741495	56	1	0	0	204	0.016860428808920906	61	5	0	0	92	0.06313748899011305	54	3	0	0	163	0.046411226337628696	55
	73	3	0	0	141	0.036096553711720165	67	3	0	0	139	0.0388814569391871	55	1	0	0	205	0.017155879785099075	63	5	0	0	95	0.061936059608578675	67	3	0	0	139	0.03885087730878533	55	1	0	0	205	0.01714896087599571	61	5	0	0	92	0.06313748899011305	53	3	0	0	164	0.04712410319735996	53
	69	3	0	0	145	0.03790705656588306	66	2	0	0	141	0.027524753132566224	55	1	0	0	205	0.017155879785099075	64	4	0	0	95	0.05134093422601056	66	2	0	0	141	0.027509691006527438	55	1	0	0	205	0.01714896087599571	60	5	0	0	93	0.06391146190846647	52	3	0	0	165	0.04785848299389526	53
	69	2	0	0	146	0.026437470453242875	66	2	0	0	141	0.027524753132566224	55	1	0	0	205	0.017155879785099075	61	4	0	0	98	0.05335589826394516	66	2	0	0	141	0.027509691006527438	55	1	0	0	205	0.01714896087599571	58	5	0	0	95	0.06551366306566271	52	3	0	0	165	0.04785848299389526	53
	69	2	0	0	146	0.026437470453242875	66	2	0	0	141	0.027524753132566224	54	1	0	0	206	0.017454826843362848	62	3	0	0	98	0.04151062129017455	66	2	0	0	141	0.027509691006527438	54	1	0	0	206	0.01744751541546046	59	3	0	0	96	0.04313981116199956	51	4	0	0	165	0.060966221248944706	50
	68	2	0	0	147	0.02679026832116582	64	2	0	0	143	0.028300443799544762	54	1	0	0	206	0.017454826843362848	61	3	0	0	99	0.04208623935929869	64	2	0	0	143	0.028283952942826568	54	1	0	0	206	0.01744751541546046	59	3	0	0	96	0.04313981116199956	51	4	0	0	165	0.060966221248944706	49
	68	2	0	0	147	0.02679026832116582	64	2	0	0	143	0.028300443799544762	51	1	0	0	209	0.01841748884350268	61	3	0	0	99	0.04208623935929869	64	2	0	0	143	0.028283952942826568	51	1	0	0	209	0.01840880600188177	59	3	0	0	96	0.04313981116199956	51	4	0	0	165	0.060966221248944706	49
	64	3	0	0	150	0.04043965020925649	64	1	0	0	144	0.014864081058101157	51	1	0	0	209	0.01841748884350268	59	3	0	0	101	0.0432859618893541	64	1	0	0	144	0.014859694172706026	51	1	0	0	209	0.01840880600188177	58	3	0	0	97	0.04375763867209171	49	4	0	0	167	0.06279944016437732	48
	63	3	0	0	151	0.040986846195614914	61	1	0	0	147	0.015556912646891565	51	1	0	0	209	0.01841748884350268	58	4	0	0	101	0.05553060332363527	61	1	0	0	147	0.015551844676695889	51	1	0	0	209	0.01840880600188177	57	3	0	0	98	0.0443929514584123	50	2	0	0	168	0.03509396850854526	48
	63	3	0	0	151	0.040986846195614914	61	1	0	0	147	0.015556912646891565	50	1	0	0	210	0.018762361950295074	58	4	0	0	101	0.05553060332363527	61	1	0	0	147	0.015551844676695889	50	1	0	0	210	0.01875314619054551	57	3	0	0	98	0.0443929514584123	49	2	0	0	169	0.03571200224264088	48
	60	2	0	0	155	0.029990043378295715	61	0	0	0	148	0	49	1	0	0	211	0.019120366965994423	58	4	0	0	101	0.05553060332363527	61	0	0	0	148	0	49	1	0	0	211	0.01911057376004855	57	3	0	0	98	0.0443929514584123	49	2	0	0	169	0.03571200224264088	46
	60	2	0	0	155	0.029990043378295715	61	0	0	0	148	0	49	1	0	0	211	0.019120366965994423	56	4	0	0	103	0.05707834411317068	61	0	0	0	148	0	49	1	0	0	211	0.01911057376004855	54	3	0	0	101	0.046411226337628696	49	2	0	0	169	0.03571200224264088	46
	58	2	0	0	157	0.030912354299707193	61	0	0	0	148	0	49	1	0	0	211	0.019120366965994423	56	3	0	0	104	0.04521718057851022	61	0	0	0	148	0	49	1	0	0	211	0.01911057376004855	52	4	0	0	102	0.06008665721772856	45	2	0	0	173	0.038413098072643835	46
	57	2	0	0	158	0.0313949785629858	60	0	0	0	149	0	44	1	0	0	216	0.021136293097057952	55	2	0	0	106	0.03238082763949593	60	0	0	0	149	0	44	1	0	0	216	0.02112275454995739	51	4	0	0	103	0.060966221248944706	45	2	0	0	173	0.038413098072643835	44
	56	2	0	0	159	0.03189281081218271	60	0	0	0	149	0	44	1	0	0	216	0.021136293097057952	54	2	0	0	107	0.03290987083916069	60	0	0	0	149	0	44	1	0	0	216	0.02112275454995739	51	4	0	0	103	0.060966221248944706	45	2	0	0	173	0.038413098072643835	44
	56	2	0	0	159	0.03189281081218271	60	0	0	0	149	0	44	1	0	0	216	0.021136293097057952	51	2	0	0	110	0.034605016324144526	60	0	0	0	149	0	44	1	0	0	216	0.02112275454995739	48	4	0	0	106	0.06375492191305053	42	1	0	0	177	0.021996789423976506	44
	53	2	0	0	162	0.0334850349228564	58	0	0	0	151	0	44	1	0	0	216	0.021136293097057952	51	2	0	0	110	0.034605016324144526	58	0	0	0	151	0	44	1	0	0	216	0.02112275454995739	47	3	0	0	108	0.0518874729851494	42	1	0	0	177	0.021996789423976506	44
	54	1	0	0	162	0.017454826843362848	58	0	0	0	151	0	42	1	0	0	218	0.022066537100766094	48	1	0	0	114	0.01948184653844916	58	0	0	0	151	0	42	1	0	0	218	0.022050963770594383	47	3	0	0	108	0.0518874729851494	42	1	0	0	177	0.021996789423976506	43
	54	1	0	0	162	0.017454826843362848	55	0	0	0	154	0	41	2	0	0	218	0.041816277064666785	48	1	0	0	114	0.01948184653844916	55	0	0	0	154	0	41	2	0	0	218	0.041755466918282025	47	3	0	0	108	0.0518874729851494	41	1	0	0	178	0.022487725139364468	42
	52	1	0	0	164	0.01808503973034975	54	1	0	0	154	0.017454826843362848	41	2	0	0	218	0.041816277064666785	48	1	0	0	114	0.01948184653844916	54	1	0	0	154	0.01744751541546046	41	2	0	0	218	0.041755466918282025	47	3	0	0	108	0.0518874729851494	41	1	0	0	178	0.022487725139364468	42
	52	1	0	0	164	0.01808503973034975	50	2	0	0	157	0.035243197924398326	41	2	0	0	218	0.041816277064666785	46	1	0	0	116	0.020269261957663154	50	2	0	0	157	0.035209147565100636	41	2	0	0	218	0.041755466918282025	47	3	0	0	108	0.0518874729851494	41	0	0	0	179	0	42
	52	1	0	0	164	0.01808503973034975	50	2	0	0	157	0.035243197924398326	41	2	0	0	218	0.041816277064666785	45	1	0	0	117	0.020687241609812716	50	2	0	0	157	0.035209147565100636	41	2	0	0	218	0.041755466918282025	46	3	0	0	109	0.052772356649958545	41	0	0	0	179	0	42
	52	1	0	0	164	0.01808503973034975	46	2	0	0	161	0.03789315686424361	39	2	0	0	220	0.043619360019883834	45	1	0	0	117	0.020687241609812716	46	2	0	0	161	0.03784969643061631	39	2	0	0	220	0.04354901446609134	46	3	0	0	109	0.052772356649958545	39	0	0	0	181	0	41
	50	1	0	0	166	0.018762361950295074	45	2	0	0	162	0.03861842976022443	38	2	0	0	221	0.044579556577191204	45	1	0	0	117	0.020687241609812716	45	2	0	0	162	0.038572085929163384	38	2	0	0	221	0.04450368858770989	45	3	0	0	110	0.053686433187240964	39	0	0	0	181	0	40
	50	1	0	0	166	0.018762361950295074	43	2	0	0	164	0.040154555395120875	38	2	0	0	221	0.044579556577191204	44	2	0	0	117	0.03932219881705542	43	2	0	0	164	0.04010163198372777	38	2	0	0	221	0.04450368858770989	47	1	0	0	110	0.019829814468642817	39	0	0	0	181	0	39
	49	1	0	0	167	0.019120366965994423	42	2	0	0	165	0.04096878834818084	39	1	0	0	221	0.023625675700726698	43	3	0	0	117	0.05598211149278266	42	2	0	0	165	0.04091210408643777	39	1	0	0	221	0.023606209571846625	45	2	0	0	111	0.038413098072643835	37	0	0	0	183	0	39
	48	1	0	0	168	0.019492266469241213	42	2	0	0	165	0.04096878834818084	38	1	0	0	222	0.02419533210899138	43	2	0	0	118	0.04010163198372777	42	2	0	0	165	0.04091210408643777	38	1	0	0	222	0.02417428213570991	44	2	0	0	112	0.03915187567400453	37	0	0	0	183	0	39
	48	1	0	0	168	0.019492266469241213	42	2	0	0	165	0.04096878834818084	38	1	0	0	222	0.02419533210899138	43	2	0	0	118	0.04010163198372777	42	2	0	0	165	0.04091210408643777	38	1	0	0	222	0.02417428213570991	44	2	0	0	112	0.03915187567400453	37	0	0	0	183	0	39
	48	1	0	0	168	0.019492266469241213	42	2	0	0	165	0.04096878834818084	38	1	0	0	222	0.02419533210899138	41	3	0	0	119	0.05809398540709179	42	2	0	0	165	0.04091210408643777	38	1	0	0	222	0.02417428213570991	42	2	0	0	114	0.040715655016461016	37	0	0	0	183	0	39
	48	1	0	0	168	0.019492266469241213	42	2	0	0	165	0.04096878834818084	38	1	0	0	222	0.02419533210899138	41	3	0	0	119	0.05809398540709179	42	2	0	0	165	0.04091210408643777	38	1	0	0	222	0.02417428213570991	41	2	0	0	115	0.04154392899339317	36	0	0	0	184	0	38
	48	1	0	0	168	0.019492266469241213	41	2	0	0	166	0.041816277064666785	38	1	0	0	222	0.02419533210899138	38	3	0	0	122	0.06156445154206448	41	2	0	0	166	0.041755466918282025	38	1	0	0	222	0.02417428213570991	41	2	0	0	115	0.04154392899339317	36	0	0	0	184	0	38
	48	1	0	0	168	0.019492266469241213	40	2	0	0	167	0.04269906445268498	37	1	0	0	223	0.024793019159759767	38	3	0	0	122	0.06156445154206448	40	2	0	0	167	0.042633717990726315	37	1	0	0	223	0.02477020868500142	39	2	0	0	117	0.04330231661814998	36	0	0	0	184	0	38
	46	0	0	0	171	0	40	2	0	0	167	0.04269906445268498	37	1	0	0	223	0.024793019159759767	37	3	0	0	123	0.06281071249807482	40	2	0	0	167	0.042633717990726315	37	1	0	0	223	0.02477020868500142	39	2	0	0	117	0.04330231661814998	36	0	0	0	184	0	38
	46	0	0	0	171	0	39	2	0	0	168	0.043619360019883834	37	1	0	0	223	0.024793019159759767	37	3	0	0	123	0.06281071249807482	39	2	0	0	168	0.04354901446609134	37	1	0	0	223	0.02477020868500142	38	1	0	0	119	0.024099790991883793	36	0	0	0	184	0	38
	43	1	0	0	173	0.021591430823277483	39	2	0	0	168	0.043619360019883834	37	1	0	0	223	0.024793019159759767	37	2	0	0	124	0.0455002647670401	39	2	0	0	168	0.04354901446609134	37	1	0	0	223	0.02477020868500142	37	1	0	0	120	0.024689089149575592	36	0	0	0	184	0	39
	43	1	0	0	173	0.021591430823277483	39	2	0	0	168	0.043619360019883834	37	1	0	0	223	0.024793019159759767	37	2	0	0	124	0.0455002647670401	39	2	0	0	168	0.04354901446609134	37	1	0	0	223	0.02477020868500142	33	1	0	0	124	0.027360315069712066	36	0	0	0	184	0	38
	43	1	0	0	173	0.021591430823277483	36	1	0	0	172	0.02542084711989235	34	2	0	0	225	0.048874730917862486	36	2	0	0	125	0.04654147849675194	36	1	0	0	172	0.025396074143815128	34	2	0	0	225	0.048769943645092226	32	1	0	0	125	0.028119184681436222	36	0	0	0	184	0	38
	42	1	0	0	174	0.022066537100766094	36	1	0	0	172	0.02542084711989235	34	2	0	0	225	0.048874730917862486	36	1	0	0	126	0.025396074143815128	36	1	0	0	172	0.025396074143815128	34	2	0	0	225	0.048769943645092226	32	1	0	0	125	0.028119184681436222	36	0	0	0	184	0	38
	42	1	0	0	174	0.022066537100766094	36	1	0	0	172	0.02542084711989235	34	2	0	0	225	0.048874730917862486	35	1	0	0	127	0.0260541748578283	36	1	0	0	172	0.025396074143815128	34	2	0	0	225	0.048769943645092226	31	1	0	0	126	0.028920421665319145	35	0	0	0	185	0	38
	40	1	0	0	176	0.02308213123955899	36	0	0	0	173	0	34	2	0	0	225	0.048874730917862486	34	1	0	0	128	0.026747045753026968	36	0	0	0	173	0	34	2	0	0	225	0.048769943645092226	31	1	0	0	126	0.028920421665319145	35	0	0	0	185	0	38
	40	1	0	0	176	0.02308213123955899	36	0	0	0	173	0	34	2	0	0	225	0.048874730917862486	33	1	0	0	129	0.027477491719406253	36	0	0	0	173	0	34	2	0	0	225	0.048769943645092226	30	1	0	0	127	0.029767547987465254	35	0	0	0	185	0	38
	40	1	0	0	176	0.02308213123955899	36	0	0	0	173	0	34	2	0	0	225	0.048874730917862486	33	1	0	0	129	0.027477491719406253	36	0	0	0	173	0	34	2	0	0	225	0.048769943645092226	30	1	0	0	127	0.029767547987465254	35	0	0	0	185	0	38
	40	1	0	0	176	0.02308213123955899	36	0	0	0	173	0	29	2	0	0	230	0.05553060332363527	33	1	0	0	129	0.027477491719406253	36	0	0	0	173	0	29	2	0	0	230	0.05536465009432696	30	1	0	0	127	0.029767547987465254	34	0	0	0	186	0	38
	40	1	0	0	176	0.02308213123955899	36	0	0	0	173	0	29	2	0	0	230	0.05553060332363527	33	1	0	0	129	0.027477491719406253	36	0	0	0	173	0	29	2	0	0	230	0.05536465009432696	30	1	0	0	127	0.029767547987465254	34	0	0	0	186	0	34
	39	1	0	0	177	0.023625675700726698	36	0	0	0	173	0	29	2	0	0	230	0.05553060332363527	33	1	0	0	129	0.027477491719406253	36	0	0	0	173	0	29	2	0	0	230	0.05536465009432696	30	1	0	0	127	0.029767547987465254	34	0	0	0	186	0	34
	39	1	0	0	177	0.023625675700726698	36	0	0	0	173	0	29	2	0	0	230	0.05553060332363527	32	1	0	0	130	0.028248623988090252	36	0	0	0	173	0	29	2	0	0	230	0.05536465009432696	30	1	0	0	127	0.029767547987465254	34	0	0	0	186	0	34
	39	1	0	0	177	0.023625675700726698	36	0	0	0	173	0	29	2	0	0	230	0.05553060332363527	32	1	0	0	130	0.028248623988090252	36	0	0	0	173	0	29	2	0	0	230	0.05536465009432696	30	0	0	0	128	0	33	0	0	0	187	0	34
	39	1	0	0	177	0.023625675700726698	36	0	0	0	173	0	29	2	0	0	230	0.05553060332363527	31	2	0	0	130	0.05253045192997467	36	0	0	0	173	0	29	2	0	0	230	0.05536465009432696	30	0	0	0	128	0	33	0	0	0	187	0	34
	39	1	0	0	177	0.023625675700726698	36	0	0	0	173	0	28	3	0	0	230	0.07693097409389817	31	1	0	0	131	0.02906390242840178	36	0	0	0	173	0	28	3	0	0	230	0.07657045500953873	30	0	0	0	128	0	33	0	0	0	187	0	32
	39	1	0	0	177	0.023625675700726698	36	0	0	0	173	0	29	2	0	0	230	0.05553060332363527	31	1	0	0	131	0.02906390242840178	36	0	0	0	173	0	29	2	0	0	230	0.05536465009432696	30	0	0	0	128	0	33	0	0	0	187	0	32
	38	2	0	0	177	0.044579556577191204	36	0	0	0	173	0	29	1	0	0	231	0.0308903252118428	31	1	0	0	131	0.02906390242840178	36	0	0	0	173	0	29	1	0	0	231	0.03084278491041755	30	0	0	0	128	0	33	0	0	0	187	0	32
	39	1	0	0	177	0.023625675700726698	33	0	0	0	176	0	29	1	0	0	231	0.0308903252118428	30	1	0	0	132	0.029927184884813256	33	0	0	0	176	0	29	1	0	0	231	0.03084278491041755	30	0	0	0	128	0	32	0	0	0	188	0	32
	36	2	0	0	179	0.04663025439851417	33	0	0	0	176	0	29	1	0	0	231	0.0308903252118428	30	1	0	0	132	0.029927184884813256	33	0	0	0	176	0	29	1	0	0	231	0.03084278491041755	30	0	0	0	128	0	32	0	0	0	188	0	32
	36	2	0	0	179	0.04663025439851417	33	0	0	0	176	0	29	1	0	0	231	0.0308903252118428	30	1	0	0	132	0.029927184884813256	33	0	0	0	176	0	29	1	0	0	231	0.03084278491041755	30	0	0	0	128	0	32	0	0	0	188	0	30
	36	2	0	0	179	0.04663025439851417	33	0	0	0	176	0	29	1	0	0	231	0.0308903252118428	30	1	0	0	132	0.029927184884813256	33	0	0	0	176	0	29	1	0	0	231	0.03084278491041755	30	0	0	0	128	0	31	0	0	0	189	0	30
	35	1	0	0	181	0.026081142170673585	33	0	0	0	176	0	28	1	0	0	232	0.03186838969188469	30	1	0	0	132	0.029927184884813256	33	0	0	0	176	0	28	1	0	0	232	0.03181553954301365	30	0	0	0	128	0	31	0	0	0	189	0	30
	35	1	0	0	181	0.026081142170673585	33	0	0	0	176	0	28	1	0	0	232	0.03186838969188469	30	1	0	0	132	0.029927184884813256	33	0	0	0	176	0	28	1	0	0	232	0.03181553954301365	30	0	0	0	128	0	31	0	0	0	189	0	30
	35	1	0	0	181	0.026081142170673585	33	0	0	0	176	0	28	1	0	0	232	0.03186838969188469	30	1	0	0	132	0.029927184884813256	33	0	0	0	176	0	28	1	0	0	232	0.03181553954301365	30	0	0	0	128	0	31	0	0	0	189	0	30
	35	1	0	0	181	0.026081142170673585	33	0	0	0	176	0	28	1	0	0	232	0.03186838969188469	28	3	0	0	132	0.07657045500953873	33	0	0	0	176	0	28	1	0	0	232	0.03181553954301365	30	0	0	0	128	0	31	0	0	0	189	0	27
	31	2	0	0	184	0.052667351629577884	31	0	0	0	178	0	28	1	0	0	232	0.03186838969188469	26	3	0	0	134	0.0803935488715745	31	0	0	0	178	0	28	1	0	0	232	0.03181553954301365	30	0	0	0	128	0	31	0	0	0	189	0	26
	31	2	0	0	184	0.052667351629577884	31	0	0	0	178	0	28	1	0	0	232	0.03186838969188469	27	2	0	0	134	0.05850780642147307	31	0	0	0	178	0	28	1	0	0	232	0.03181553954301365	30	0	0	0	128	0	31	0	0	0	189	0	26
	31	2	0	0	184	0.052667351629577884	31	0	0	0	178	0	28	1	0	0	232	0.03186838969188469	26	2	0	0	135	0.06021022749095151	31	0	0	0	178	0	28	1	0	0	232	0.03181553954301365	29	0	0	0	129	0	31	0	0	0	189	0	26
	31	2	0	0	184	0.052667351629577884	31	0	0	0	178	0	26	1	0	0	234	0.034021072021641896	26	2	0	0	135	0.06021022749095151	31	0	0	0	178	0	26	1	0	0	234	0.03395497158012509	29	0	0	0	129	0	31	0	0	0	189	0	26
	31	2	0	0	184	0.052667351629577884	30	0	0	0	179	0	26	1	0	0	234	0.034021072021641896	26	2	0	0	135	0.06021022749095151	30	0	0	0	179	0	26	1	0	0	234	0.03395497158012509	29	0	0	0	129	0	31	0	0	0	189	0	26
	29	2	0	0	186	0.05553060332363527	29	1	0	0	179	0.0308903252118428	26	1	0	0	234	0.034021072021641896	26	2	0	0	135	0.06021022749095151	29	1	0	0	179	0.03084278491041755	26	1	0	0	234	0.03395497158012509	29	0	0	0	129	0	31	0	0	0	189	0	25
	29	2	0	0	186	0.05553060332363527	29	1	0	0	179	0.0308903252118428	26	1	0	0	234	0.034021072021641896	26	2	0	0	135	0.06021022749095151	29	1	0	0	179	0.03084278491041755	26	1	0	0	234	0.03395497158012509	29	0	0	0	129	0	31	0	0	0	189	0	25
	28	2	0	0	187	0.05707834411317068	29	1	0	0	179	0.0308903252118428	26	1	0	0	234	0.034021072021641896	26	2	0	0	135	0.06021022749095151	29	1	0	0	179	0.03084278491041755	26	1	0	0	234	0.03395497158012509	29	0	0	0	129	0	31	0	0	0	189	0	25
	28	2	0	0	187	0.05707834411317068	29	1	0	0	179	0.0308903252118428	26	1	0	0	234	0.034021072021641896	26	2	0	0	135	0.06021022749095151	29	1	0	0	179	0.03084278491041755	26	1	0	0	234	0.03395497158012509	27	1	0	0	130	0.03262540068367669	31	0	0	0	189	0	25
	28	2	0	0	187	0.05707834411317068	27	1	0	0	181	0.03290987083916069	26	1	0	0	234	0.034021072021641896	25	2	0	0	136	0.06200893891479982	27	1	0	0	181	0.032850889122945204	26	1	0	0	234	0.03395497158012509	26	2	0	0	130	0.05934167942858389	31	0	0	0	189	0	25
	25	2	0	0	190	0.06226317138217214	27	1	0	0	181	0.03290987083916069	26	1	0	0	234	0.034021072021641896	25	2	0	0	136	0.06200893891479982	27	1	0	0	181	0.032850889122945204	26	1	0	0	234	0.03395497158012509	25	3	0	0	130	0.08055180841839434	31	0	0	0	189	0	25
	24	2	0	0	191	0.06419720949022317	27	1	0	0	181	0.03290987083916069	25	1	0	0	235	0.035209147565100636	25	2	0	0	136	0.06200893891479982	27	1	0	0	181	0.032850889122945204	25	1	0	0	235	0.0351347341323515	24	3	0	0	131	0.0824344405923089	30	0	0	0	190	0	25
	24	2	0	0	191	0.06419720949022317	27	1	0	0	181	0.03290987083916069	25	1	0	0	235	0.035209147565100636	24	2	0	0	137	0.06391146190846647	27	1	0	0	181	0.032850889122945204	25	1	0	0	235	0.0351347341323515	25	2	0	0	131	0.06102646140819057	28	0	0	0	192	0	25
	24	2	0	0	191	0.06419720949022317	27	1	0	0	181	0.03290987083916069	25	1	0	0	235	0.035209147565100636	22	2	0	0	139	0.06806102973745977	27	1	0	0	181	0.032850889122945204	25	1	0	0	235	0.0351347341323515	25	2	0	0	131	0.06102646140819057	28	0	0	0	192	0	25
	24	2	0	0	191	0.06419720949022317	27	1	0	0	181	0.03290987083916069	24	2	0	0	235	0.06419720949022317	22	2	0	0	139	0.06806102973745977	27	1	0	0	181	0.032850889122945204	24	2	0	0	235	0.06391146190846647	25	2	0	0	131	0.06102646140819057	28	0	0	0	192	0	25
	24	2	0	0	191	0.06419720949022317	27	1	0	0	181	0.03290987083916069	24	2	0	0	235	0.06419720949022317	21	2	0	0	140	0.07032606137131864	27	1	0	0	181	0.032850889122945204	24	2	0	0	235	0.06391146190846647	25	2	0	0	131	0.06102646140819057	28	0	0	0	192	0	25
	23	2	0	0	192	0.06624861811011677	27	1	0	0	181	0.03290987083916069	24	2	0	0	235	0.06419720949022317	21	2	0	0	140	0.07032606137131864	27	1	0	0	181	0.032850889122945204	24	2	0	0	235	0.06391146190846647	25	2	0	0	131	0.06102646140819057	28	0	0	0	192	0	25
	23	2	0	0	192	0.06624861811011677	27	1	0	0	181	0.03290987083916069	23	2	0	0	236	0.06624861811011677	21	2	0	0	140	0.07032606137131864	27	1	0	0	181	0.032850889122945204	23	2	0	0	236	0.06592591945745194	25	2	0	0	131	0.06102646140819057	26	0	0	0	194	0	25
	23	2	0	0	192	0.06624861811011677	27	1	0	0	181	0.03290987083916069	23	2	0	0	236	0.06624861811011677	21	2	0	0	140	0.07032606137131864	27	1	0	0	181	0.032850889122945204	23	2	0	0	236	0.06592591945745194	25	2	0	0	132	0.06102646140819057	26	0	0	0	194	0	25
	23	2	0	0	192	0.06624861811011677	27	1	0	0	181	0.03290987083916069	23	2	0	0	236	0.06624861811011677	21	2	0	0	140	0.07032606137131864	27	1	0	0	181	0.032850889122945204	23	2	0	0	236	0.06592591945745194	25	2	0	0	132	0.06102646140819057	26	0	0	0	194	0	24
	23	2	0	0	192	0.06624861811011677	27	1	0	0	181	0.03290987083916069	22	3	0	0	236	0.0897785476717731	22	1	0	0	140	0.03921268120981647	27	1	0	0	181	0.032850889122945204	22	3	0	0	236	0.08908404404973357	25	2	0	0	132	0.06102646140819057	26	0	0	0	194	0	24
	23	2	0	0	192	0.06624861811011677	26	1	0	0	182	0.034021072021641896	22	3	0	0	236	0.0897785476717731	22	1	0	0	140	0.03921268120981647	26	1	0	0	182	0.03395497158012509	22	3	0	0	236	0.08908404404973357	24	2	0	0	133	0.06279408997135003	26	0	0	0	194	0	24
	22	2	0	0	193	0.06842734093259972	26	1	0	0	182	0.034021072021641896	23	2	0	0	236	0.06624861811011677	23	1	0	0	140	0.037753956004613815	26	1	0	0	182	0.03395497158012509	23	2	0	0	236	0.06592591945745194	24	2	0	0	133	0.06279408997135003	26	0	0	0	194	0	24
	23	1	0	0	193	0.03784969643061631	25	1	0	0	183	0.035209147565100636	23	2	0	0	236	0.06624861811011677	23	1	0	0	140	0.037753956004613815	25	1	0	0	183	0.0351347341323515	23	2	0	0	236	0.06592591945745194	24	2	0	0	133	0.06279408997135003	23	0	0	0	197	0	25
	22	1	0	0	194	0.03932219881705542	24	1	0	0	184	0.03648224820263919	23	2	0	0	236	0.06624861811011677	23	1	0	0	140	0.037753956004613815	24	1	0	0	184	0.036398065945422275	23	2	0	0	236	0.06592591945745194	22	2	0	0	135	0.06658904516914228	23	0	0	0	197	0	27
	22	1	0	0	194	0.03932219881705542	24	1	0	0	184	0.03648224820263919	23	2	0	0	236	0.06624861811011677	23	1	0	0	140	0.037753956004613815	24	1	0	0	184	0.036398065945422275	23	2	0	0	236	0.06592591945745194	22	2	0	0	136	0.06658904516914228	23	0	0	0	197	0	24
	22	1	0	0	194	0.03932219881705542	24	1	0	0	184	0.03648224820263919	26	2	0	0	236	0.06043741632378153	24	1	0	0	140	0.036398065945422275	24	1	0	0	184	0.036398065945422275	26	2	0	0	236	0.06021022749095151	22	2	0	0	136	0.06658904516914228	23	0	0	0	197	0	25
	21	1	0	0	195	0.04091210408643777	23	1	0	0	185	0.03784969643061631	24	2	0	0	239	0.06419720949022317	25	1	0	0	140	0.0351347341323515	23	1	0	0	185	0.037753956004613815	24	2	0	0	239	0.06391146190846647	22	1	0	0	137	0.038765558995839916	24	0	0	0	197	0	26
	21	1	0	0	195	0.04091210408643777	23	1	0	0	185	0.03784969643061631	25	2	0	0	239	0.06226317138217214	24	1	0	0	141	0.036398065945422275	23	1	0	0	185	0.037753956004613815	25	2	0	0	239	0.06200893891479982	22	1	0	0	137	0.038765558995839916	24	0	0	0	197	0	28
	21	0	0	0	196	0	23	1	0	0	185	0.03784969643061631	26	2	0	0	239	0.06043741632378153	24	1	0	0	141	0.036398065945422275	23	1	0	0	185	0.037753956004613815	26	2	0	0	239	0.06021022749095151	22	1	0	0	137	0.038765558995839916	25	0	0	0	197	0	28
	21	0	0	0	196	0	23	1	0	0	185	0.03784969643061631	27	2	0	0	239	0.058711656995689906	25	1	0	0	141	0.0351347341323515	23	1	0	0	185	0.037753956004613815	27	2	0	0	239	0.05850780642147307	23	1	0	0	137	0.03736923276516721	24	0	0	0	199	0	29
	21	0	0	0	196	0	23	1	0	0	185	0.03784969643061631	28	4	0	0	239	0.09245711632737072	25	1	0	0	141	0.0351347341323515	23	1	0	0	185	0.037753956004613815	28	4	0	0	239	0.09189526735238694	23	1	0	0	137	0.03736923276516721	23	1	0	0	199	0.03736923276516721	28
	20	0	0	0	197	0	22	1	0	0	186	0.03932219881705542	31	5	0	0	239	0.09911594347937687	24	1	0	0	142	0.036398065945422275	22	1	0	0	186	0.03921268120981647	31	5	0	0	239	0.09851881012351692	24	1	0	0	137	0.036064590907270204	23	1	0	0	199	0.03736923276516721	26
	20	0	0	0	197	0	22	1	0	0	186	0.03932219881705542	33	5	0	0	240	0.09575360719139486	25	1	0	0	142	0.0351347341323515	22	1	0	0	186	0.03921268120981647	33	5	0	0	240	0.09524499525421545	26	1	0	0	138	0.033699527428406685	24	1	0	0	199	0.036064590907270204	27
	19	0	0	0	198	0	22	0	0	0	188	0	34	5	0	0	241	0.09413708289403566	27	2	0	0	142	0.05850780642147307	22	0	0	0	188	0	34	5	0	0	241	0.09366622822852916	28	1	0	0	138	0.03161548292897239	24	1	0	0	199	0.036064590907270204	28
	19	0	0	0	198	0	22	0	0	0	188	0	36	5	0	0	241	0.09103147460334281	27	2	0	0	142	0.05850780642147307	22	0	0	0	188	0	36	5	0	0	241	0.09062563486992459	28	1	0	0	139	0.03161548292897239	25	1	0	0	199	0.034843751857060755	29
	18	0	0	0	199	0	22	0	0	0	188	0	40	5	0	0	241	0.08530856926534555	28	2	0	0	142	0.05689474019042488	22	0	0	0	188	0	40	5	0	0	241	0.08500087501306006	28	1	0	0	139	0.03161548292897239	28	1	0	0	199	0.03161548292897239	31
	18	0	0	0	199	0	23	0	0	0	188	0	43	5	0	0	241	0.08141269182461176	29	2	0	0	142	0.05536465009432696	23	0	0	0	188	0	43	5	0	0	241	0.08115877896510446	29	2	0	0	139	0.054747387424581344	30	1	0	0	199	0.029767547987465254	33
	20	0	0	0	199	0	23	0	0	0	189	0	39	6	0	0	246	0.09666212013743399	27	3	0	0	143	0.07844126666315399	23	0	0	0	189	0	39	6	0	0	246	0.09623011740722516	29	2	0	0	139	0.054747387424581344	30	1	0	0	199	0.029767547987465254	33
	21	0	0	0	199	0	23	0	0	0	189	0	39	6	0	0	246	0.09666212013743399	27	4	0	0	143	0.09380265901144647	23	0	0	0	189	0	39	6	0	0	246	0.09623011740722516	30	2	0	0	139	0.05335626934962251	30	1	0	0	199	0.029767547987465254	33
	21	0	0	0	199	0	23	0	0	0	189	0	39	7	0	0	246	0.10495345378114879	28	4	0	0	143	0.09189526735238694	23	0	0	0	189	0	39	7	0	0	246	0.10441611430162902	31	2	0	0	139	0.0520288746166903	30	1	0	0	199	0.029767547987465254	34
	22	0	0	0	199	0	23	0	0	0	189	0	40	7	0	0	246	0.10362632218464435	27	4	0	0	144	0.09380265901144647	23	0	0	0	189	0	40	7	0	0	246	0.10312168935753523	30	2	0	0	141	0.05335626934962251	31	1	0	0	201	0.028920421665319145	35
	22	0	0	0	199	0	21	0	0	0	191	0	41	7	0	0	246	0.10232067890240891	27	4	0	0	144	0.09380265901144647	21	0	0	0	191	0	41	7	0	0	246	0.1018461571026413	29	4	0	0	141	0.08816894923068781	31	1	0	0	201	0.028920421665319145	37
	21	0	0	0	200	0	21	0	0	0	191	0	39	5	0	0	250	0.08668057877689085	27	3	0	0	145	0.07844126666315399	21	0	0	0	191	0	39	5	0	0	250	0.08635160761498913	30	4	0	0	141	0.0865495340747045	33	1	0	0	202	0.027360315069712066	38
	19	0	0	0	202	0	21	0	0	0	191	0	40	4	0	0	250	0.07342694656056309	28	3	0	0	145	0.07657045500953873	21	0	0	0	191	0	40	4	0	0	250	0.0732110065158276	30	5	0	0	141	0.09786496347769828	33	1	0	0	203	0.027360315069712066	38
	19	0	0	0	202	0	21	0	0	0	191	0	40	5	0	0	250	0.08530856926534555	27	3	0	0	146	0.07844126666315399	21	0	0	0	191	0	40	5	0	0	250	0.08500087501306006	30	8	0	0	141	0.1177286420119679	34	2	0	0	203	0.04839325420652037	39
	21	0	0	0	202	0	20	1	0	0	191	0.042633717990726315	41	5	0	0	250	0.08397397464730946	25	5	0	0	146	0.1091596364793056	20	1	0	0	191	0.04248757100692264	41	5	0	0	250	0.08368576273390928	30	9	0	0	141	0.12099987023309054	35	2	0	0	204	0.04728589611789452	41
	22	0	0	0	202	0	20	1	0	0	191	0.042633717990726315	41	5	0	0	250	0.08397397464730946	26	5	0	0	146	0.10731932148104797	20	1	0	0	191	0.04248757100692264	41	5	0	0	250	0.08368576273390928	29	10	0	0	141	0.12321824433544615	35	3	0	0	204	0.06476153123036552	40
	24	0	0	0	202	0	20	1	0	0	191	0.042633717990726315	39	5	0	0	252	0.08668057877689085	25	6	0	0	146	0.11737850179934113	20	1	0	0	191	0.04248757100692264	39	5	0	0	252	0.08635160761498913	31	9	0	0	141	0.12046206359916417	35	4	0	0	204	0.07902069232926605	40
	27	0	0	0	202	0	20	1	0	0	191	0.042633717990726315	40	5	0	0	252	0.08530856926534555	25	7	0	0	147	0.12310229354168306	20	1	0	0	191	0.04248757100692264	40	5	0	0	252	0.08500087501306006	31	10	0	0	141	0.1228385962600147	35	4	0	0	205	0.07902069232926605	40
	27	2	0	0	202	0.058711656995689906	19	2	0	0	191	0.07584032791124505	41	6	0	0	252	0.09394590900441559	28	6	0	0	147	0.11266887572231028	19	2	0	0	191	0.0752849693727911	41	6	0	0	252	0.09356588958971505	30	10	0	0	143	0.12308788960473618	33	4	0	0	207	0.08191463457523701	41
	26	3	0	0	202	0.08083522511571098	20	1	0	0	191	0.042633717990726315	41	6	0	0	252	0.09394590900441559	27	7	0	0	148	0.12062876443743534	20	1	0	0	191	0.04248757100692264	41	6	0	0	252	0.09356588958971505	29	11	0	0	143	0.12403430154100643	32	5	0	0	207	0.09489467509296702	42
	30	3	0	0	202	0.07335659675675227	20	1	0	0	191	0.042633717990726315	41	5	0	0	253	0.08397397464730946	28	8	0	0	148	0.12409720951093159	20	1	0	0	191	0.04248757100692264	41	5	0	0	253	0.08368576273390928	29	11	0	0	143	0.12403430154100643	33	6	0	0	207	0.10254799704492183	44
	32	4	0	0	202	0.08523355488612856	21	1	0	0	191	0.04091210408643777	42	4	0	0	254	0.07093317405029785	28	8	0	0	148	0.12409720951093159	21	1	0	0	191	0.04078603045519876	42	4	0	0	254	0.07074421950804914	31	9	0	0	143	0.12046206359916417	34	8	0	0	207	0.11412979632411645	44
	34	4	0	0	203	0.0819759133540666	23	1	0	0	191	0.03784969643061631	43	4	0	0	254	0.06974493386185572	29	8	0	0	149	0.12304136298496059	23	1	0	0	191	0.037753956004613815	43	4	0	0	254	0.0695677974409113	31	9	0	0	143	0.12046206359916417	36	7	0	0	207	0.10612583725644377	46
	31	4	0	0	206	0.08694804132066727	24	1	0	0	192	0.03648224820263919	43	4	0	0	254	0.06974493386185572	30	7	0	0	150	0.11662652157369471	24	1	0	0	192	0.036398065945422275	43	4	0	0	254	0.0695677974409113	31	9	0	0	143	0.12046206359916417	38	8	0	0	207	0.11000584622707653	45
	31	4	0	0	206	0.08694804132066727	25	1	0	0	192	0.035209147565100636	44	4	0	0	254	0.0685936243308259	29	8	0	0	150	0.12304136298496059	25	1	0	0	192	0.0351347341323515	44	4	0	0	254	0.06842734093259972	31	9	0	0	144	0.12046206359916417	40	8	0	0	207	0.10786979989959716	47
	32	4	0	0	206	0.08523355488612856	27	1	0	0	192	0.03290987083916069	46	4	0	0	254	0.06639571606065066	30	7	0	0	150	0.11662652157369471	27	1	0	0	192	0.032850889122945204	46	4	0	0	254	0.06624861811011677	32	10	0	0	144	0.12248646184785698	43	8	0	0	208	0.10465519124652986	47
	33	6	0	0	206	0.10553491407449586	27	1	0	0	192	0.03290987083916069	47	4	0	0	256	0.06534624668514785	31	7	0	0	150	0.11525543642275278	27	1	0	0	192	0.032850889122945204	47	4	0	0	256	0.06520764165851443	33	9	0	0	145	0.1191512073561656	43	8	0	0	208	0.10465519124652986	48
	33	6	0	0	206	0.10553491407449586	29	1	0	0	192	0.0308903252118428	48	4	0	0	256	0.06432796286992631	29	8	0	0	151	0.12304136298496059	29	1	0	0	192	0.03084278491041755	48	4	0	0	256	0.06419720949022317	33	9	0	0	145	0.1191512073561656	44	8	0	0	208	0.10359053222161935	48
	30	9	0	0	206	0.12710947324812827	31	1	0	0	192	0.029102780370867172	49	4	0	0	256	0.0633395901662316	29	8	0	0	151	0.12304136298496059	31	1	0	0	192	0.02906390242840178	49	4	0	0	256	0.06321610654469392	32	10	0	0	145	0.12248646184785698	44	7	0	0	209	0.09679204004775041	50
	30	10	0	0	206	0.12985966928666764	31	1	0	0	192	0.029102780370867172	51	4	0	0	256	0.061447778268483876	29	10	0	0	151	0.12890309478533418	31	1	0	0	192	0.02906390242840178	51	4	0	0	256	0.061337294469070054	33	9	0	0	146	0.1191512073561656	44	7	0	0	209	0.09679204004775041	50
	29	11	0	0	206	0.13195502650897226	32	1	0	0	192	0.028283952942826568	47	5	0	0	259	0.07669136177033736	29	10	0	0	152	0.12890309478533418	32	1	0	0	192	0.028248623988090252	47	5	0	0	259	0.0764913159094634	33	9	0	0	147	0.1191512073561656	45	7	0	0	209	0.09567579570611999	51
	30	9	0	0	207	0.12710947324812827	32	1	0	0	192	0.028283952942826568	47	5	0	0	259	0.07669136177033736	29	10	0	0	152	0.12890309478533418	32	1	0	0	192	0.028248623988090252	47	5	0	0	259	0.0764913159094634	32	9	0	0	149	0.11984157574629455	46	7	0	0	209	0.09457473436720924	51
	27	12	0	0	207	0.13236924003724188	32	1	0	0	193	0.028283952942826568	49	4	0	0	259	0.0633395901662316	29	11	0	0	152	0.13020357404127522	32	1	0	0	193	0.028248623988090252	49	4	0	0	259	0.06321610654469392	34	8	0	0	149	0.11412979632411645	44	7	0	0	212	0.09679204004775041	51
	28	12	0	0	207	0.13253139552128135	33	1	0	0	194	0.027509691006527438	49	4	0	0	259	0.0633395901662316	32	9	0	0	152	0.12394055537362794	33	1	0	0	194	0.027477491719406253	49	4	0	0	259	0.06321610654469392	37	6	0	0	149	0.09728796485938444	46	8	0	0	212	0.10148199828952646	53
	28	14	0	0	207	0.13124457739376003	35	2	0	0	194	0.047726636616317195	47	3	0	0	262	0.05225949442072727	32	10	0	0	152	0.12705077704808534	35	2	0	0	194	0.047630297264905794	47	3	0	0	262	0.052174953071439455	37	5	0	0	151	0.08784388460125217	47	8	0	0	213	0.10044070668789404	54
	30	14	0	0	207	0.13225469962434663	34	4	0	0	194	0.0819759133540666	47	3	0	0	262	0.05225949442072727	33	10	0	0	152	0.12630206339379726	34	4	0	0	194	0.0816405377251871	47	3	0	0	262	0.052174953071439455	37	5	0	0	152	0.08784388460125217	47	9	0	0	213	0.10633328339302249	55
	33	12	0	0	207	0.13160854337114414	34	5	0	0	194	0.09413708289403566	47	3	0	0	262	0.05225949442072727	38	8	0	0	152	0.11235940238559786	34	5	0	0	194	0.09366622822852916	47	3	0	0	262	0.052174953071439455	36	6	0	0	152	0.09858660888511679	46	10	0	0	213	0.11218437345162918	55
	33	12	0	0	207	0.13160854337114414	34	5	0	0	194	0.09413708289403566	47	3	0	0	262	0.05225949442072727	41	7	0	0	152	0.1018461571026413	34	5	0	0	194	0.09366622822852916	47	3	0	0	262	0.052174953071439455	34	8	0	0	153	0.11412979632411645	46	11	0	0	213	0.1162254127884481	54
	31	15	0	0	207	0.131924150130068	37	4	0	0	194	0.07748704740198677	46	4	0	0	262	0.06639571606065066	40	7	0	0	153	0.10312168935753523	37	4	0	0	194	0.077220095044005	46	4	0	0	262	0.06624861811011677	36	7	0	0	153	0.10612583725644377	46	11	0	0	213	0.1162254127884481	53
	33	14	0	0	207	0.13282245397437847	37	6	0	0	194	0.09949996260899692	46	4	0	0	262	0.06639571606065066	42	6	0	0	155	0.09227576632115161	37	6	0	0	194	0.09900606556640851	46	4	0	0	262	0.06624861811011677	39	5	0	0	153	0.0852115014053026	45	10	0	0	216	0.11307028307861755	55
	32	14	0	0	208	0.13274239069502913	38	7	0	0	194	0.10630134609553014	46	4	0	0	262	0.06639571606065066	41	6	0	0	157	0.09356588958971505	38	7	0	0	194	0.10572841939777458	46	4	0	0	262	0.06624861811011677	39	5	0	0	153	0.0852115014053026	45	10	0	0	216	0.11307028307861755	54
	33	13	0	0	208	0.13251471463996614	39	7	0	0	194	0.10495345378114879	46	4	0	0	262	0.06639571606065066	40	8	0	0	157	0.10993780541147362	39	7	0	0	194	0.10441611430162902	46	4	0	0	262	0.06624861811011677	40	5	0	0	153	0.08393829319024121	47	10	0	0	216	0.11129309147575076	54
	34	13	0	0	208	0.13228813380003487	39	8	0	0	194	0.11178775188742596	46	4	0	0	262	0.06639571606065066	40	9	0	0	157	0.11552443309875293	39	8	0	0	194	0.11114511743004618	46	4	0	0	262	0.06624861811011677	40	5	0	0	153	0.08393829319024121	49	8	0	0	217	0.09838904102643585	53
	37	11	0	0	210	0.1270762950066235	40	8	0	0	194	0.11054247231411427	45	4	0	0	263	0.06747770799238711	43	8	0	0	157	0.10637539623919523	40	8	0	0	194	0.10993780541147362	45	4	0	0	263	0.06732140903050632	40	6	0	0	153	0.09349042805281957	49	8	0	0	217	0.09838904102643585	51
	39	11	0	0	210	0.12540840229648165	41	8	0	0	194	0.10930901207750776	46	3	0	0	263	0.05316869500690953	41	9	0	0	158	0.11442888688002432	41	8	0	0	194	0.1087393891942089	46	3	0	0	263	0.05307882310382808	39	6	0	0	154	0.09473825252798747	49	8	0	0	217	0.09838904102643585	50
	39	11	0	0	210	0.12540840229648165	40	10	0	0	194	0.12084628293831885	46	3	0	0	263	0.05316869500690953	40	10	0	0	159	0.12004683755498254	40	10	0	0	194	0.12004683755498254	46	3	0	0	263	0.05307882310382808	40	6	0	0	154	0.09349042805281957	49	8	0	0	217	0.09838904102643585	50
	38	13	0	0	210	0.13071435482438312	42	10	0	0	194	0.11880538126443636	46	3	0	0	263	0.05316869500690953	39	9	0	0	161	0.1166185653495489	42	10	0	0	194	0.11809032371918475	46	3	0	0	263	0.05307882310382808	41	5	0	0	154	0.08269382397466407	49	8	0	0	217	0.09838904102643585	50
	35	15	0	0	212	0.13291611953481527	44	9	0	0	194	0.11171731119408032	46	3	0	0	263	0.05316869500690953	38	10	0	0	161	0.12195629101876732	44	9	0	0	194	0.1111559647308657	46	3	0	0	263	0.05307882310382808	41	6	0	0	154	0.09226218916625473	50	8	0	0	217	0.09738016585751619	50
	36	14	0	0	212	0.13253284310319444	44	9	0	0	194	0.11171731119408032	46	3	0	0	263	0.05316869500690953	37	11	0	0	161	0.1260188365210289	44	9	0	0	194	0.1111559647308657	46	3	0	0	263	0.05307882310382808	42	6	0	0	154	0.09105435056569958	48	8	0	0	219	0.09940944705823798	51
	36	14	0	0	212	0.13253284310319444	45	8	0	0	196	0.10451655814655535	45	3	0	0	264	0.05410925831531886	35	12	0	0	162	0.1293620004031764	45	8	0	0	196	0.10406294484294755	45	3	0	0	264	0.05401359812173704	44	6	0	0	154	0.0887020264975805	48	8	0	0	219	0.09940944705823798	52
	38	13	0	0	213	0.13071435482438312	44	10	0	0	196	0.11675207967309434	45	3	0	0	264	0.05410925831531886	35	12	0	0	162	0.1293620004031764	44	10	0	0	196	0.1161099940422759	45	3	0	0	264	0.05401359812173704	44	6	0	0	154	0.0887020264975805	48	8	0	0	219	0.09940944705823798	52
	41	11	0	0	213	0.12365279078689047	40	12	0	0	198	0.1274301357256311	45	3	0	0	264	0.05410925831531886	33	14	0	0	162	0.13115716564491836	40	12	0	0	198	0.12644948537785744	45	3	0	0	264	0.05401359812173704	43	7	0	0	155	0.09792270822626398	49	7	0	0	219	0.09136786536029601	52
	42	11	0	0	213	0.12275142326978901	41	14	0	0	198	0.13075996481556781	45	3	0	0	264	0.05410925831531886	35	13	0	0	162	0.13058980343228294	41	14	0	0	198	0.12967191602624234	45	3	0	0	264	0.05401359812173704	43	7	0	0	157	0.09792270822626398	50	6	0	0	219	0.0821635392122169	53
	41	10	0	0	215	0.1198285588169263	44	13	0	0	198	0.12704431340482078	45	3	0	0	264	0.05410925831531886	36	12	0	0	163	0.1288740559582341	44	13	0	0	198	0.1261740363879388	45	3	0	0	264	0.05401359812173704	43	7	0	0	158	0.09792270822626398	51	5	0	0	219	0.071751469527021	53
	40	10	0	0	216	0.12084628293831885	46	13	0	0	198	0.12561517538398378	45	3	0	0	264	0.05410925831531886	37	13	0	0	164	0.12994321880782647	46	13	0	0	198	0.12482468176800784	45	3	0	0	264	0.05401359812173704	45	6	0	0	159	0.08755817403360673	51	5	0	0	219	0.071751469527021	53
	39	11	0	0	216	0.12540840229648165	48	12	0	0	198	0.12097496948093169	45	3	0	0	264	0.05410925831531886	39	11	0	0	164	0.12446525660549064	48	12	0	0	198	0.12031865458731668	45	3	0	0	264	0.05401359812173704	46	5	0	0	159	0.07689341522506127	52	4	0	0	221	0.06008665721772856	54
	38	13	0	0	216	0.13071435482438312	47	12	0	0	200	0.12182311636179818	45	3	0	0	264	0.05410925831531886	39	10	0	0	165	0.12100915244849275	47	12	0	0	200	0.1211349171345117	45	3	0	0	264	0.05401359812173704	45	6	0	0	159	0.08755817403360673	53	3	0	0	221	0.04712410319735996	54
	40	11	0	0	216	0.12453958180970494	48	11	0	0	200	0.11718328766435368	45	3	0	0	264	0.05410925831531886	37	11	0	0	166	0.1260188365210289	48	11	0	0	200	0.11659270534873904	45	3	0	0	264	0.05401359812173704	45	5	0	0	160	0.07799859836475886	53	3	0	0	221	0.04712410319735996	54
	40	11	0	0	216	0.12453958180970494	47	12	0	0	201	0.12182311636179818	46	2	0	0	264	0.03789315686424361	38	10	0	0	166	0.12195629101876732	47	12	0	0	201	0.1211349171345117	46	2	0	0	264	0.03784969643061631	46	4	0	0	160	0.06574841635241112	52	3	0	0	222	0.04785848299389526	53
	41	11	0	0	216	0.12365279078689047	47	11	0	0	202	0.11811981426103521	46	2	0	0	264	0.03789315686424361	38	10	0	0	166	0.12195629101876732	47	11	0	0	202	0.11749980126489738	46	2	0	0	264	0.03784969643061631	43	5	0	0	162	0.08029037821304696	52	3	0	0	222	0.04785848299389526	55
	42	10	0	0	216	0.11880538126443636	49	10	0	0	202	0.11166005162233086	46	2	0	0	264	0.03789315686424361	39	9	0	0	166	0.1166185653495489	49	10	0	0	202	0.11116179863567252	46	2	0	0	264	0.03784969643061631	42	6	0	0	162	0.09105435056569958	52	3	0	0	222	0.04785848299389526	56
	44	8	0	0	216	0.10569168239683056	49	11	0	0	202	0.11624719242656888	46	2	0	0	264	0.03789315686424361	40	8	0	0	166	0.10993780541147362	49	11	0	0	202	0.11568421629748274	46	2	0	0	264	0.03784969643061631	41	7	0	0	162	0.1002232574646101	52	3	0	0	222	0.04785848299389526	56
	42	10	0	0	216	0.11880538126443636	52	10	0	0	202	0.10868125550650129	45	2	0	0	265	0.03861842976022443	42	7	0	0	167	0.10059029278498646	52	10	0	0	202	0.1082492318176894	45	2	0	0	265	0.038572085929163384	41	7	0	0	162	0.1002232574646101	52	3	0	0	222	0.04785848299389526	56
	43	9	0	0	216	0.11283573564037955	54	10	0	0	202	0.10674006987669467	45	2	0	0	265	0.03861842976022443	45	6	0	0	167	0.08857079470516119	54	10	0	0	202	0.10634582259146255	45	2	0	0	265	0.038572085929163384	40	8	0	0	162	0.10786979989959716	51	3	0	0	223	0.04861530132181928	55
	43	9	0	0	216	0.11283573564037955	53	11	0	0	203	0.11253031788087829	45	2	0	0	265	0.03861842976022443	45	6	0	0	167	0.08857079470516119	53	11	0	0	203	0.1120621127252869	45	2	0	0	265	0.038572085929163384	41	7	0	0	163	0.1002232574646101	51	3	0	0	223	0.04861530132181928	55
	43	9	0	0	216	0.11283573564037955	59	8	0	0	204	0.08986118654418912	45	2	0	0	265	0.03861842976022443	46	5	0	0	167	0.07761225088696723	59	8	0	0	204	0.08963237668778569	45	2	0	0	265	0.038572085929163384	40	8	0	0	163	0.10786979989959716	51	3	0	0	223	0.04861530132181928	55
	43	9	0	0	216	0.11283573564037955	60	8	0	0	204	0.08894136044349225	45	2	0	0	265	0.03861842976022443	45	7	0	0	167	0.09694564480464297	60	8	0	0	204	0.08872227497383713	45	2	0	0	265	0.038572085929163384	39	9	0	0	163	0.11406667886047944	52	3	0	0	223	0.04785848299389526	55
	45	7	0	0	216	0.09732105001590008	61	9	0	0	205	0.09451418614714376	45	2	0	0	265	0.03861842976022443	47	6	0	0	167	0.08623487970363329	61	9	0	0	205	0.09426361574280685	45	2	0	0	265	0.038572085929163384	39	9	0	0	163	0.11406667886047944	52	4	0	0	223	0.06008665721772856	53
	46	6	0	0	216	0.08767166697969885	60	9	0	0	207	0.09541813845633453	45	2	0	0	265	0.03861842976022443	46	5	0	0	170	0.07761225088696723	60	9	0	0	207	0.09515683421138145	45	2	0	0	265	0.038572085929163384	40	7	0	0	164	0.10139048825321124	51	4	0	0	224	0.060966221248944706	53
	46	6	0	0	216	0.08767166697969885	61	8	0	0	207	0.08803747509869433	45	2	0	0	265	0.03861842976022443	47	4	0	0	171	0.06520764165851443	61	8	0	0	207	0.08782757144184317	45	2	0	0	265	0.038572085929163384	42	6	0	0	164	0.09105435056569958	52	3	0	0	225	0.04785848299389526	53
	47	5	0	0	217	0.07669136177033736	61	8	0	0	208	0.08803747509869433	44	2	0	0	266	0.03937168691145389	47	4	0	0	171	0.06520764165851443	61	8	0	0	208	0.08782757144184317	44	2	0	0	266	0.03932219881705542	42	6	0	0	164	0.09105435056569958	52	3	0	0	225	0.04785848299389526	53
	45	7	0	0	217	0.09732105001590008	63	7	0	0	209	0.07904984671852514	45	1	0	0	266	0.020699894815766874	46	4	0	0	173	0.06624861811011677	63	7	0	0	209	0.07889329726736383	45	1	0	0	266	0.020687241609812716	42	6	0	0	164	0.09105435056569958	52	3	0	0	225	0.04785848299389526	53
	46	7	0	0	217	0.09612766562254031	62	8	0	0	209	0.08714926847395786	45	1	0	0	266	0.020699894815766874	46	4	0	0	173	0.06624861811011677	62	8	0	0	209	0.08694804132066727	45	1	0	0	266	0.020687241609812716	42	6	0	0	164	0.09105435056569958	52	3	0	0	225	0.04785848299389526	53
	47	6	0	0	217	0.08650137751950286	64	8	0	0	209	0.08541881074337344	45	1	0	0	266	0.020699894815766874	46	4	0	0	173	0.06624861811011677	64	8	0	0	209	0.08523355488612856	45	1	0	0	266	0.020687241609812716	42	6	0	0	164	0.09105435056569958	52	3	0	0	225	0.04785848299389526	53
	48	5	0	0	218	0.0755884377349107	64	7	0	0	210	0.07821282937006759	44	1	0	0	267	0.021136293097057952	46	4	0	0	173	0.06624861811011677	64	7	0	0	210	0.07806270136629617	44	1	0	0	267	0.02112275454995739	43	5	0	0	164	0.08029037821304696	50	4	0	0	226	0.06187018278205137	53
	48	5	0	0	218	0.0755884377349107	64	7	0	0	210	0.07821282937006759	44	1	0	0	267	0.021136293097057952	44	4	0	0	175	0.06842734093259972	64	7	0	0	210	0.07806270136629617	44	1	0	0	267	0.02112275454995739	44	5	0	0	164	0.07913074780456372	50	4	0	0	227	0.06187018278205137	53
	48	5	0	0	218	0.0755884377349107	64	7	0	0	211	0.07821282937006759	44	1	0	0	267	0.021136293097057952	43	4	0	0	176	0.0695677974409113	64	7	0	0	211	0.07806270136629617	44	1	0	0	267	0.02112275454995739	45	5	0	0	164	0.07799859836475886	49	4	0	0	228	0.06279944016437732	53
	47	6	0	0	218	0.08650137751950286	63	9	0	0	211	0.09274711699790879	43	1	0	0	268	0.021591430823277483	43	4	0	0	176	0.0695677974409113	63	9	0	0	211	0.09251631606052585	43	1	0	0	268	0.021576922351521814	44	5	0	0	165	0.07913074780456372	49	4	0	0	228	0.06279944016437732	53
	45	6	0	0	220	0.08886938532104699	63	9	0	0	211	0.09274711699790879	43	1	0	0	268	0.021591430823277483	42	5	0	0	176	0.08240537374477676	63	9	0	0	211	0.09251631606052585	43	1	0	0	268	0.021576922351521814	43	5	0	0	167	0.08029037821304696	49	4	0	0	228	0.06279944016437732	53
	45	6	0	0	220	0.08886938532104699	60	11	0	0	212	0.10625160273282983	43	1	0	0	268	0.021591430823277483	41	6	0	0	176	0.09356588958971505	60	11	0	0	212	0.10590404874450697	43	1	0	0	268	0.021576922351521814	44	4	0	0	167	0.06785863941683368	48	5	0	0	228	0.07476167752799087	52
	45	6	0	0	220	0.08886938532104699	58	11	0	0	214	0.10800794192715035	43	1	0	0	268	0.021591430823277483	40	7	0	0	176	0.10312168935753523	58	11	0	0	214	0.10763060999482925	43	1	0	0	268	0.021576922351521814	44	4	0	0	167	0.06785863941683368	47	5	0	0	229	0.07581463895220059	52
	46	4	0	0	222	0.06639571606065066	59	9	0	0	215	0.0963358474721389	42	1	0	0	269	0.022066537100766094	40	7	0	0	176	0.10312168935753523	59	9	0	0	215	0.09606318875873215	42	1	0	0	269	0.022050963770594383	44	5	0	0	167	0.07913074780456372	46	5	0	0	230	0.07689341522506127	51
	45	5	0	0	222	0.07898801707640217	58	11	0	0	215	0.10800794192715035	41	2	0	0	269	0.041816277064666785	41	6	0	0	176	0.09356588958971505	58	11	0	0	215	0.10763060999482925	41	2	0	0	269	0.041755466918282025	44	4	0	0	168	0.06785863941683368	46	4	0	0	231	0.06574841635241112	51
	45	5	0	0	222	0.07898801707640217	57	10	0	0	217	0.10390424347452258	40	3	0	0	269	0.05934185474457127	40	7	0	0	176	0.10312168935753523	57	10	0	0	217	0.10355884724001528	40	3	0	0	269	0.059208369057385205	45	3	0	0	168	0.053686433187240964	45	4	0	0	232	0.06678842389334193	50
	45	5	0	0	222	0.07898801707640217	57	8	0	0	219	0.09174966173188706	42	1	0	0	269	0.022066537100766094	40	7	0	0	176	0.10312168935753523	57	8	0	0	219	0.09149960926436465	42	1	0	0	269	0.022050963770594383	45	3	0	0	168	0.053686433187240964	44	4	0	0	233	0.06785863941683368	50
	45	4	0	0	223	0.06747770799238711	56	9	0	0	219	0.09917221836570397	42	1	0	0	269	0.022066537100766094	40	7	0	0	176	0.10312168935753523	56	9	0	0	219	0.09886129786332416	42	1	0	0	269	0.022050963770594383	47	3	0	0	168	0.0518874729851494	44	3	0	0	234	0.054631043011966814	50
	44	5	0	0	223	0.08018382073366054	57	8	0	0	219	0.09174966173188706	41	1	0	0	270	0.022562950458744305	40	6	0	0	177	0.09488398104141771	57	8	0	0	219	0.09149960926436465	41	1	0	0	270	0.022546205427867394	47	3	0	0	168	0.0518874729851494	44	3	0	0	234	0.054631043011966814	51
	43	5	0	0	224	0.08141269182461176	57	8	0	0	219	0.09174966173188706	41	1	0	0	270	0.022562950458744305	40	6	0	0	177	0.09488398104141771	57	8	0	0	219	0.09149960926436465	41	1	0	0	270	0.022546205427867394	47	3	0	0	168	0.0518874729851494	44	3	0	0	234	0.054631043011966814	51
	44	4	0	0	224	0.0685936243308259	56	9	0	0	219	0.09917221836570397	40	1	0	0	271	0.02308213123955899	40	6	0	0	177	0.09488398104141771	56	9	0	0	219	0.09886129786332416	40	1	0	0	271	0.02306409391807374	46	4	0	0	168	0.06574841635241112	44	3	0	0	234	0.054631043011966814	51
	42	4	0	0	226	0.07093317405029785	55	10	0	0	219	0.10578433279447766	40	1	0	0	271	0.02308213123955899	41	4	0	0	178	0.07195810487276494	55	10	0	0	219	0.10540733483083371	40	1	0	0	271	0.02306409391807374	46	3	0	0	169	0.052772356649958545	44	3	0	0	234	0.054631043011966814	51
	43	3	0	0	226	0.056090929063988396	56	9	0	0	219	0.09917221836570397	40	1	0	0	271	0.02308213123955899	41	4	0	0	178	0.07195810487276494	56	9	0	0	219	0.09886129786332416	40	1	0	0	271	0.02306409391807374	45	4	0	0	169	0.06678842389334193	43	3	0	0	235	0.05560759412709692	51
	44	2	0	0	226	0.03937168691145389	56	9	0	0	219	0.09917221836570397	40	1	0	0	271	0.02308213123955899	41	4	0	0	178	0.07195810487276494	56	9	0	0	219	0.09886129786332416	40	1	0	0	271	0.02306409391807374	45	4	0	0	170	0.06678842389334193	42	3	0	0	236	0.05661756371480004	51
	43	2	0	0	227	0.040154555395120875	59	6	0	0	219	0.07436677887313022	40	1	0	0	271	0.02308213123955899	40	4	0	0	179	0.0732110065158276	59	6	0	0	219	0.07422118911407935	40	1	0	0	271	0.02306409391807374	44	4	0	0	171	0.06785863941683368	42	3	0	0	236	0.05661756371480004	51
	42	3	0	0	227	0.05713552807118948	58	6	0	0	220	0.0752572020189886	40	1	0	0	271	0.02308213123955899	39	4	0	0	180	0.07450452980222594	58	6	0	0	220	0.07510475973536551	40	1	0	0	271	0.02306409391807374	44	5	0	0	171	0.07913074780456372	43	2	0	0	236	0.03991886791020293	51
	42	3	0	0	227	0.05713552807118948	56	7	0	0	221	0.08539280662258092	40	1	0	0	271	0.02308213123955899	36	4	0	0	183	0.07864555675342674	56	7	0	0	221	0.08517920875126586	40	1	0	0	271	0.02306409391807374	45	5	0	0	171	0.07799859836475886	43	2	0	0	236	0.03991886791020293	51
	41	3	0	0	228	0.0582184883391346	55	7	0	0	222	0.08637297691307337	40	1	0	0	271	0.02308213123955899	36	4	0	0	183	0.07864555675342674	55	7	0	0	222	0.08614907232819873	40	1	0	0	271	0.02306409391807374	47	4	0	0	171	0.06473758564307681	42	2	0	0	237	0.040715655016461016	51
	40	3	0	0	229	0.05934185474457127	55	7	0	0	222	0.08637297691307337	39	1	0	0	272	0.023625675700726698	36	4	0	0	183	0.07864555675342674	55	7	0	0	222	0.08614907232819873	39	1	0	0	272	0.023606209571846625	47	4	0	0	171	0.06473758564307681	41	2	0	0	238	0.04154392899339317	51
	41	2	0	0	229	0.041816277064666785	54	7	0	0	223	0.08737288749663068	39	1	0	0	272	0.023625675700726698	38	2	0	0	183	0.04450368858770989	54	7	0	0	223	0.08713800317286104	39	1	0	0	272	0.023606209571846625	46	5	0	0	171	0.07689341522506127	41	2	0	0	238	0.04154392899339317	51
	41	2	0	0	229	0.041816277064666785	54	7	0	0	223	0.08737288749663068	39	1	0	0	272	0.023625675700726698	38	2	0	0	183	0.04450368858770989	54	7	0	0	223	0.08713800317286104	39	1	0	0	272	0.023606209571846625	45	5	0	0	172	0.07799859836475886	41	2	0	0	238	0.04154392899339317	51
	41	2	0	0	229	0.041816277064666785	54	7	0	0	223	0.08737288749663068	39	1	0	0	272	0.023625675700726698	38	2	0	0	183	0.04450368858770989	54	7	0	0	223	0.08713800317286104	39	1	0	0	272	0.023606209571846625	45	5	0	0	172	0.07799859836475886	40	2	0	0	239	0.042405502230714896	51
	41	2	0	0	229	0.041816277064666785	55	6	0	0	223	0.07805047758218367	39	1	0	0	272	0.023625675700726698	37	2	0	0	184	0.0455002647670401	55	6	0	0	223	0.07787471380249211	39	1	0	0	272	0.023606209571846625	47	5	0	0	172	0.07581463895220059	38	3	0	0	240	0.061023613952346886	50
	40	3	0	0	229	0.05934185474457127	54	7	0	0	223	0.08737288749663068	39	1	0	0	272	0.023625675700726698	37	2	0	0	184	0.0455002647670401	54	7	0	0	223	0.08713800317286104	39	1	0	0	272	0.023606209571846625	48	5	0	0	172	0.07476167752799087	37	3	0	0	241	0.062225255746125675	50
	40	3	0	0	229	0.05934185474457127	54	7	0	0	223	0.08737288749663068	38	0	0	0	274	0	37	2	0	0	184	0.0455002647670401	54	7	0	0	223	0.08713800317286104	38	0	0	0	274	0	50	5	0	0	172	0.07273072601586948	35	3	0	0	243	0.06476153123036552	50
	40	3	0	0	229	0.05934185474457127	55	6	0	0	223	0.07805047758218367	38	0	0	0	274	0	37	2	0	0	184	0.0455002647670401	55	6	0	0	223	0.07787471380249211	38	0	0	0	274	0	50	5	0	0	172	0.07273072601586948	34	3	0	0	244	0.06609998897178156	50
	41	2	0	0	229	0.041816277064666785	54	6	0	0	224	0.07902421016651204	38	0	0	0	274	0	38	1	0	0	184	0.02417428213570991	54	6	0	0	224	0.0788396216026828	38	0	0	0	274	0	50	5	0	0	172	0.07273072601586948	33	3	0	0	245	0.06748788275655956	50
	40	2	0	0	230	0.04269906445268498	54	6	0	0	224	0.07902421016651204	38	0	0	0	274	0	37	1	0	0	185	0.02477020868500142	54	6	0	0	224	0.0788396216026828	38	0	0	0	274	0	50	5	0	0	172	0.07273072601586948	32	3	0	0	246	0.06892708475094635	50
	40	2	0	0	230	0.04269906445268498	55	5	0	0	224	0.06862566305501755	38	0	0	0	274	0	36	1	0	0	186	0.025396074143815128	55	5	0	0	224	0.06849510272823506	38	0	0	0	274	0	51	5	0	0	172	0.071751469527021	32	3	0	0	246	0.06892708475094635	50
	40	2	0	0	230	0.04269906445268498	55	5	0	0	224	0.06862566305501755	38	0	0	0	274	0	36	1	0	0	186	0.025396074143815128	55	5	0	0	224	0.06849510272823506	38	0	0	0	274	0	54	4	0	0	172	0.05839728211803353	31	3	0	0	247	0.07041937342832683	50
	40	2	0	0	230	0.04269906445268498	55	4	0	0	225	0.05797337165215568	38	0	0	0	274	0	36	1	0	0	186	0.025396074143815128	55	4	0	0	225	0.05788388948312316	38	0	0	0	274	0	54	4	0	0	172	0.05839728211803353	30	3	0	0	248	0.07196636455127124	49
	40	2	0	0	230	0.04269906445268498	55	4	0	0	225	0.05797337165215568	38	0	0	0	274	0	36	1	0	0	186	0.025396074143815128	55	4	0	0	225	0.05788388948312316	38	0	0	0	274	0	54	4	0	0	173	0.05839728211803353	29	3	0	0	249	0.07356941708542894	49
	40	2	0	0	230	0.04269906445268498	55	4	0	0	225	0.05797337165215568	38	0	0	0	274	0	36	1	0	0	186	0.025396074143815128	55	4	0	0	225	0.05788388948312316	38	0	0	0	274	0	53	4	0	0	174	0.05923062307653403	30	2	0	0	249	0.05335626934962251	49
	41	1	0	0	230	0.022562950458744305	54	4	0	0	226	0.05880585274541087	38	0	0	0	274	0	36	1	0	0	186	0.025396074143815128	54	4	0	0	226	0.058711656995689906	38	0	0	0	274	0	53	4	0	0	174	0.05923062307653403	28	2	0	0	251	0.056206044507490144	49
	41	1	0	0	230	0.022562950458744305	55	3	0	0	226	0.045953041006973075	38	0	0	0	274	0	36	1	0	0	186	0.025396074143815128	55	3	0	0	226	0.04589907469202878	38	0	0	0	274	0	49	6	0	0	176	0.08319958402466934	27	2	0	0	252	0.057736159481599617	49
	41	1	0	0	230	0.022562950458744305	55	3	0	0	226	0.045953041006973075	38	0	0	0	274	0	36	1	0	0	186	0.025396074143815128	55	3	0	0	226	0.04589907469202878	38	0	0	0	274	0	48	7	0	0	176	0.09242038200534423	27	2	0	0	252	0.057736159481599617	47
	41	1	0	0	230	0.022562950458744305	54	4	0	0	226	0.05880585274541087	38	0	0	0	274	0	36	1	0	0	186	0.025396074143815128	54	4	0	0	226	0.058711656995689906	38	0	0	0	274	0	48	6	0	0	177	0.08425687875984823	27	2	0	0	252	0.057736159481599617	47
	40	1	0	0	231	0.02308213123955899	53	5	0	0	226	0.07048876979088212	38	0	0	0	274	0	37	0	0	0	186	0	53	5	0	0	226	0.07034431450340493	38	0	0	0	274	0	49	5	0	0	177	0.07373391628762242	27	2	0	0	252	0.057736159481599617	47
	40	1	0	0	231	0.02308213123955899	52	5	0	0	227	0.07145646612364123	38	0	0	0	274	0	37	0	0	0	186	0	52	5	0	0	227	0.07130431979201853	38	0	0	0	274	0	49	5	0	0	177	0.07373391628762242	25	3	0	0	253	0.08055180841839434	47
	40	1	0	0	231	0.02308213123955899	52	5	0	0	227	0.07145646612364123	38	0	0	0	274	0	37	0	0	0	186	0	52	5	0	0	227	0.07130431979201853	38	0	0	0	274	0	48	5	0	0	178	0.07476167752799087	25	3	0	0	253	0.08055180841839434	47
	40	1	0	0	231	0.02308213123955899	51	5	0	0	228	0.07244938388647933	38	0	0	0	274	0	37	0	0	0	186	0	51	5	0	0	228	0.07228899099362864	38	0	0	0	274	0	45	6	0	0	180	0.08755817403360673	25	3	0	0	253	0.08055180841839434	46
	40	1	0	0	231	0.02308213123955899	51	5	0	0	228	0.07244938388647933	38	0	0	0	274	0	37	0	0	0	186	0	51	5	0	0	228	0.07228899099362864	38	0	0	0	274	0	44	7	0	0	180	0.09679204004775041	25	3	0	0	253	0.08055180841839434	46
	40	1	0	0	231	0.02308213123955899	51	5	0	0	228	0.07244938388647933	38	0	0	0	274	0	37	0	0	0	186	0	51	5	0	0	228	0.07228899099362864	38	0	0	0	274	0	44	7	0	0	180	0.09679204004775041	25	3	0	0	253	0.08055180841839434	46
	40	1	0	0	231	0.02308213123955899	51	5	0	0	228	0.07244938388647933	38	0	0	0	274	0	37	0	0	0	186	0	51	5	0	0	228	0.07228899099362864	38	0	0	0	274	0	43	8	0	0	180	0.10465519124652986	25	3	0	0	253	0.08055180841839434	46
	40	1	0	0	231	0.02308213123955899	50	6	0	0	228	0.08314883007262866	38	0	0	0	274	0	37	0	0	0	186	0	50	6	0	0	228	0.08292239304742768	38	0	0	0	274	0	45	6	0	0	180	0.08755817403360673	25	3	0	0	253	0.08055180841839434	46
	40	1	0	0	231	0.02308213123955899	50	5	0	0	229	0.07346840527374197	37	0	0	0	275	0	36	0	0	0	187	0	50	5	0	0	229	0.07329915925748304	37	0	0	0	275	0	46	4	0	0	181	0.06574841635241112	25	3	0	0	253	0.08055180841839434	46
	40	1	0	0	231	0.02308213123955899	50	4	0	0	230	0.06237991422413912	37	0	0	0	275	0	35	1	0	0	187	0.0260541748578283	50	4	0	0	230	0.06226317138217214	37	0	0	0	275	0	46	4	0	0	181	0.06574841635241112	25	3	0	0	253	0.08055180841839434	45
	40	1	0	0	231	0.02308213123955899	49	3	0	0	232	0.050529298760576484	37	0	0	0	275	0	35	1	0	0	187	0.0260541748578283	49	3	0	0	232	0.05045421771832506	37	0	0	0	275	0	48	2	0	0	181	0.03635176078758554	25	3	0	0	253	0.08055180841839434	44
	40	1	0	0	231	0.02308213123955899	50	2	0	0	232	0.035243197924398326	37	0	0	0	275	0	35	1	0	0	187	0.0260541748578283	50	2	0	0	232	0.035209147565100636	37	0	0	0	275	0	47	2	0	0	182	0.03701437658172979	26	2	0	0	253	0.05934167942858389	44
	40	1	0	0	231	0.02308213123955899	50	2	0	0	232	0.035243197924398326	37	0	0	0	275	0	35	1	0	0	187	0.0260541748578283	50	2	0	0	232	0.035209147565100636	37	0	0	0	275	0	47	2	0	0	182	0.03701437658172979	25	2	0	0	254	0.06102646140819057	44
	40	1	0	0	231	0.02308213123955899	50	2	0	0	232	0.035243197924398326	35	1	0	0	276	0.026081142170673585	34	1	0	0	188	0.026747045753026968	50	2	0	0	232	0.035209147565100636	35	1	0	0	276	0.0260541748578283	46	2	0	0	183	0.03770105853445018	25	2	0	0	254	0.06102646140819057	44
	40	1	0	0	231	0.02308213123955899	50	2	0	0	232	0.035243197924398326	35	1	0	0	276	0.026081142170673585	34	1	0	0	188	0.026747045753026968	50	2	0	0	232	0.035209147565100636	35	1	0	0	276	0.0260541748578283	46	2	0	0	183	0.03770105853445018	25	2	0	0	254	0.06102646140819057	44
	40	1	0	0	231	0.02308213123955899	50	2	0	0	232	0.035243197924398326	33	1	0	0	278	0.027509691006527438	34	1	0	0	188	0.026747045753026968	50	2	0	0	232	0.035209147565100636	33	1	0	0	278	0.027477491719406253	46	2	0	0	183	0.03770105853445018	26	1	0	0	254	0.033699527428406685	43
	40	1	0	0	231	0.02308213123955899	50	2	0	0	232	0.035243197924398326	33	1	0	0	278	0.027509691006527438	33	1	0	0	189	0.027477491719406253	50	2	0	0	232	0.035209147565100636	33	1	0	0	278	0.027477491719406253	46	2	0	0	183	0.03770105853445018	26	1	0	0	254	0.033699527428406685	43
	40	1	0	0	231	0.02308213123955899	50	2	0	0	232	0.035243197924398326	33	1	0	0	278	0.027509691006527438	33	1	0	0	189	0.027477491719406253	50	2	0	0	232	0.035209147565100636	33	1	0	0	278	0.027477491719406253	46	2	0	0	183	0.03770105853445018	26	1	0	0	254	0.033699527428406685	42
	40	1	0	0	231	0.02308213123955899	49	3	0	0	232	0.050529298760576484	33	1	0	0	278	0.027509691006527438	32	1	0	0	190	0.028248623988090252	49	3	0	0	232	0.05045421771832506	33	1	0	0	278	0.027477491719406253	45	2	0	0	184	0.038413098072643835	25	1	0	0	255	0.034843751857060755	42
	40	1	0	0	231	0.02308213123955899	49	3	0	0	232	0.050529298760576484	33	1	0	0	278	0.027509691006527438	32	1	0	0	190	0.028248623988090252	49	3	0	0	232	0.05045421771832506	33	1	0	0	278	0.027477491719406253	45	2	0	0	184	0.038413098072643835	25	1	0	0	255	0.034843751857060755	42
	39	2	0	0	231	0.043619360019883834	47	4	0	0	233	0.06534624668514785	33	1	0	0	278	0.027509691006527438	32	1	0	0	190	0.028248623988090252	47	4	0	0	233	0.06520764165851443	33	1	0	0	278	0.027477491719406253	45	2	0	0	184	0.038413098072643835	25	1	0	0	255	0.034843751857060755	43
	40	1	0	0	231	0.02308213123955899	46	4	0	0	234	0.06639571606065066	33	1	0	0	278	0.027509691006527438	31	1	0	0	191	0.02906390242840178	46	4	0	0	234	0.06624861811011677	33	1	0	0	278	0.027477491719406253	45	2	0	0	184	0.038413098072643835	25	0	0	0	256	0	43
	40	1	0	0	231	0.02308213123955899	46	4	0	0	234	0.06639571606065066	32	1	0	0	279	0.028283952942826568	30	1	0	0	192	0.029927184884813256	46	4	0	0	234	0.06624861811011677	32	1	0	0	279	0.028248623988090252	45	2	0	0	184	0.038413098072643835	25	0	0	0	256	0	43
	40	1	0	0	231	0.02308213123955899	47	3	0	0	234	0.05225949442072727	32	1	0	0	279	0.028283952942826568	30	0	0	0	193	0	47	3	0	0	234	0.052174953071439455	32	1	0	0	279	0.028248623988090252	45	2	0	0	184	0.038413098072643835	25	0	0	0	256	0	44
	40	1	0	0	231	0.02308213123955899	47	3	0	0	234	0.05225949442072727	33	1	0	0	279	0.027509691006527438	30	0	0	0	193	0	47	3	0	0	234	0.052174953071439455	33	1	0	0	279	0.027477491719406253	44	2	0	0	185	0.03915187567400453	25	0	0	0	256	0	43
	40	1	0	0	231	0.02308213123955899	47	3	0	0	234	0.05225949442072727	34	1	0	0	279	0.02677647452436767	30	0	0	0	193	0	47	3	0	0	234	0.052174953071439455	34	1	0	0	279	0.026747045753026968	44	2	0	0	185	0.03915187567400453	25	1	0	0	256	0.034843751857060755	43
	40	1	0	0	231	0.02308213123955899	47	3	0	0	234	0.05225949442072727	35	0	0	0	279	0	30	0	0	0	193	0	47	3	0	0	234	0.052174953071439455	35	0	0	0	279	0	43	3	0	0	185	0.05560759412709692	24	1	0	0	257	0.036064590907270204	43
	40	1	0	0	231	0.02308213123955899	47	3	0	0	234	0.05225949442072727	36	0	0	0	279	0	30	0	0	0	193	0	47	3	0	0	234	0.052174953071439455	36	0	0	0	279	0	43	3	0	0	185	0.05560759412709692	24	1	0	0	257	0.036064590907270204	43
	40	1	0	0	231	0.02308213123955899	47	3	0	0	234	0.05225949442072727	36	0	0	0	279	0	30	0	0	0	193	0	47	3	0	0	234	0.052174953071439455	36	0	0	0	279	0	43	3	0	0	185	0.05560759412709692	24	1	0	0	257	0.036064590907270204	44
	39	1	0	0	232	0.023625675700726698	47	3	0	0	234	0.05225949442072727	36	0	0	0	279	0	30	0	0	0	194	0	47	3	0	0	234	0.052174953071439455	36	0	0	0	279	0	43	3	0	0	185	0.05560759412709692	24	1	0	0	257	0.036064590907270204	44
	38	1	0	0	233	0.02419533210899138	46	3	0	0	235	0.05316869500690953	36	0	0	0	279	0	31	0	0	0	194	0	46	3	0	0	235	0.05307882310382808	36	0	0	0	279	0	43	3	0	0	186	0.05560759412709692	24	1	0	0	257	0.036064590907270204	44
	38	1	0	0	233	0.02419533210899138	46	3	0	0	235	0.05316869500690953	38	0	0	0	279	0	30	1	0	0	194	0.029927184884813256	46	3	0	0	235	0.05307882310382808	38	0	0	0	279	0	44	2	0	0	186	0.03915187567400453	24	1	0	0	257	0.036064590907270204	44
	38	1	0	0	233	0.02419533210899138	47	2	0	0	235	0.037194356318702694	40	0	0	0	279	0	31	0	0	0	194	0	47	2	0	0	235	0.03715354492310049	40	0	0	0	279	0	45	2	0	0	186	0.038413098072643835	24	1	0	0	257	0.036064590907270204	45
	38	1	0	0	233	0.02419533210899138	47	2	0	0	235	0.037194356318702694	40	0	0	0	279	0	32	0	0	0	194	0	47	2	0	0	235	0.03715354492310049	40	0	0	0	279	0	45	2	0	0	186	0.038413098072643835	25	1	0	0	257	0.034843751857060755	46
	38	1	0	0	233	0.02419533210899138	47	2	0	0	235	0.037194356318702694	40	0	0	0	279	0	32	0	0	0	194	0	47	2	0	0	235	0.03715354492310049	40	0	0	0	279	0	45	2	0	0	186	0.038413098072643835	25	1	0	0	257	0.034843751857060755	47
	37	1	0	0	234	0.024793019159759767	47	2	0	0	235	0.037194356318702694	42	0	0	0	279	0	32	0	0	0	194	0	47	2	0	0	235	0.03715354492310049	42	0	0	0	279	0	45	2	0	0	186	0.038413098072643835	26	1	0	0	257	0.033699527428406685	47
	36	2	0	0	234	0.04663025439851417	47	2	0	0	235	0.037194356318702694	42	1	0	0	279	0.022066537100766094	32	0	0	0	194	0	47	2	0	0	235	0.03715354492310049	42	1	0	0	279	0.022050963770594383	46	2	0	0	186	0.03770105853445018	26	1	0	0	257	0.033699527428406685	48
	36	2	0	0	234	0.04663025439851417	47	2	0	0	235	0.037194356318702694	44	1	0	0	279	0.021136293097057952	31	0	0	0	195	0	47	2	0	0	235	0.03715354492310049	44	1	0	0	279	0.02112275454995739	46	2	0	0	186	0.03770105853445018	27	1	0	0	257	0.03262540068367669	48
	36	2	0	0	234	0.04663025439851417	47	2	0	0	235	0.037194356318702694	45	1	0	0	279	0.020699894815766874	31	0	0	0	195	0	47	2	0	0	235	0.03715354492310049	45	1	0	0	279	0.020687241609812716	46	2	0	0	186	0.03770105853445018	28	1	0	0	257	0.03161548292897239	48
	38	2	0	0	234	0.044579556577191204	47	2	0	0	235	0.037194356318702694	49	1	0	0	279	0.019120366965994423	30	0	0	0	196	0	47	2	0	0	235	0.03715354492310049	49	1	0	0	279	0.01911057376004855	46	2	0	0	186	0.03770105853445018	29	1	0	0	257	0.030664461921086232	47
	38	2	0	0	234	0.044579556577191204	47	2	0	0	235	0.037194356318702694	50	0	0	0	280	0	33	0	0	0	196	0	47	2	0	0	235	0.03715354492310049	50	0	0	0	280	0	45	3	0	0	186	0.053686433187240964	29	1	0	0	257	0.030664461921086232	46
	38	2	0	0	234	0.044579556577191204	47	2	0	0	235	0.037194356318702694	51	0	0	0	280	0	31	2	0	0	197	0.05253045192997467	47	2	0	0	235	0.03715354492310049	51	0	0	0	280	0	46	3	0	0	186	0.052772356649958545	29	1	0	0	257	0.030664461921086232	48
	38	1	0	0	235	0.02419533210899138	47	2	0	0	235	0.037194356318702694	52	0	0	0	280	0	31	3	0	0	197	0.07141004873937772	47	2	0	0	235	0.03715354492310049	52	0	0	0	280	0	46	3	0	0	186	0.052772356649958545	29	1	0	0	257	0.030664461921086232	48
	37	2	0	0	235	0.04558224887350476	47	2	0	0	235	0.037194356318702694	54	0	0	0	281	0	32	2	0	0	197	0.051216040021419315	47	2	0	0	235	0.03715354492310049	54	0	0	0	281	0	46	3	0	0	186	0.052772356649958545	28	1	0	0	258	0.03161548292897239	49
	36	3	0	0	235	0.06428520787292595	46	2	0	0	236	0.03789315686424361	54	1	0	0	281	0.017454826843362848	32	2	0	0	198	0.051216040021419315	46	2	0	0	236	0.03784969643061631	54	1	0	0	281	0.01744751541546046	45	4	0	0	187	0.06678842389334193	29	1	0	0	258	0.030664461921086232	48
	37	3	0	0	235	0.06297692329082008	45	3	0	0	236	0.05410925831531886	54	1	0	0	281	0.017454826843362848	33	2	0	0	198	0.04996392072663769	45	3	0	0	236	0.05401359812173704	54	1	0	0	281	0.01744751541546046	44	4	0	0	189	0.06785863941683368	29	1	0	0	258	0.030664461921086232	50
	38	3	0	0	235	0.061718670640763404	45	2	0	0	237	0.03861842976022443	55	1	0	0	281	0.017155879785099075	33	2	0	0	198	0.04996392072663769	45	2	0	0	237	0.038572085929163384	55	1	0	0	281	0.01714896087599571	45	4	0	0	189	0.06678842389334193	29	1	0	0	258	0.030664461921086232	52
	39	4	0	0	235	0.07473590499334845	44	2	0	0	238	0.03937168691145389	56	2	0	0	281	0.03189281081218271	35	2	0	0	198	0.047630297264905794	44	2	0	0	238	0.03932219881705542	56	2	0	0	281	0.03186838969188469	43	5	0	0	190	0.08029037821304696	29	1	0	0	258	0.030664461921086232	54
	40	5	0	0	235	0.08530856926534555	44	2	0	0	238	0.03937168691145389	58	3	0	0	281	0.043957755699630785	35	2	0	0	198	0.047630297264905794	44	2	0	0	238	0.03932219881705542	58	3	0	0	281	0.043911417975893915	42	6	0	0	190	0.09105435056569958	31	1	0	0	258	0.028920421665319145	55
	40	5	0	0	235	0.08530856926534555	44	2	0	0	238	0.03937168691145389	60	3	0	0	281	0.04271983479858051	34	3	0	0	198	0.06685275147882047	44	2	0	0	238	0.03932219881705542	60	3	0	0	281	0.04267780023206807	43	6	0	0	190	0.08986749787630786	31	1	0	0	258	0.028920421665319145	56
	40	6	0	0	235	0.09528888363195065	44	2	0	0	238	0.03937168691145389	64	3	0	0	281	0.04043965020925649	34	3	0	0	198	0.06685275147882047	44	2	0	0	238	0.03932219881705542	64	3	0	0	281	0.04040474701082206	44	3	0	0	192	0.054631043011966814	31	1	0	0	258	0.028920421665319145	56
	41	7	0	0	235	0.10232067890240891	44	2	0	0	238	0.03937168691145389	64	4	0	0	281	0.0513993570179186	35	2	0	0	198	0.047630297264905794	44	2	0	0	238	0.03932219881705542	64	4	0	0	281	0.05134093422601056	45	3	0	0	192	0.053686433187240964	30	2	0	0	258	0.05335626934962251	55
	43	6	0	0	235	0.091349458689255	44	2	0	0	238	0.03937168691145389	66	5	0	0	281	0.05985529248238064	31	5	0	0	199	0.09851881012351692	44	2	0	0	238	0.03932219881705542	66	5	0	0	281	0.059776302939579994	45	3	0	0	193	0.053686433187240964	33	2	0	0	258	0.04955076418431981	58
	44	5	0	0	236	0.08018382073366054	45	1	0	0	239	0.020699894815766874	65	7	0	0	282	0.07739189058168518	29	5	0	0	201	0.1019420627564847	45	1	0	0	239	0.020687241609812716	65	7	0	0	282	0.07724783787042422	47	4	0	0	193	0.06473758564307681	34	2	0	0	258	0.04839325420652037	61
	47	4	0	0	236	0.06534624668514785	46	1	0	0	239	0.020281105381156534	68	5	0	0	283	0.058488000718757975	31	4	0	0	201	0.08651872747993233	46	1	0	0	239	0.020269261957663154	67	6	0	0	283	0.06779374509704544	47	4	0	0	193	0.06473758564307681	36	2	0	0	258	0.04622577003455414	68
	50	4	0	0	236	0.06237991422413912	46	1	0	0	239	0.020281105381156534	68	6	0	0	283	0.06716238295044273	31	4	0	0	201	0.08651872747993233	46	1	0	0	239	0.020269261957663154	68	8	0	0	283	0.0819759133540666	48	4	0	0	193	0.06375492191305053	37	2	0	0	258	0.045210141364769946	70
	53	3	0	0	237	0.04738520527536908	46	1	0	0	239	0.020281105381156534	70	6	0	0	283	0.06573785334423686	32	4	0	0	201	0.08483906162393463	46	1	0	0	239	0.020269261957663154	73	8	0	0	283	0.07820397760608183	50	6	0	0	193	0.0821635392122169	38	2	0	0	258	0.04423645307330667	71
	55	4	0	0	237	0.05797337165215568	46	1	0	0	239	0.020281105381156534	72	5	0	0	283	0.05592750373782072	31	4	0	0	202	0.08651872747993233	46	1	0	0	239	0.020269261957663154	75	7	0	0	284	0.0698875392350953	50	7	0	0	193	0.09033212005013329	39	2	0	0	258	0.04330231661814998	74
	57	4	0	0	237	0.05637514004598177	45	2	0	0	239	0.03861842976022443	76	6	0	0	283	0.06179167443979165	30	4	0	0	204	0.08825392170662	45	2	0	0	239	0.038572085929163384	75	7	0	0	284	0.0698875392350953	49	9	0	0	193	0.1043950949913098	41	2	0	0	258	0.04154392899339317	77
	57	4	0	0	238	0.05637514004598177	45	2	0	0	239	0.03861842976022443	78	7	0	0	284	0.0680175536236035	30	6	0	0	204	0.1095129511685426	45	2	0	0	239	0.038572085929163384	76	7	0	0	285	0.06922311901193842	51	9	0	0	193	0.10248008279668813	41	2	0	0	258	0.04154392899339317	82
	55	6	0	0	238	0.07805047758218367	46	2	0	0	239	0.03789315686424361	82	7	0	0	284	0.06555169015806707	31	6	0	0	204	0.10795032183299648	46	2	0	0	239	0.03784969643061631	78	7	0	0	285	0.06792939308964095	54	7	0	0	193	0.08635850118462227	43	3	0	0	258	0.05560759412709692	83
	58	6	0	0	238	0.0752572020189886	47	3	0	0	239	0.05225949442072727	83	7	0	0	285	0.06496168614893935	33	5	0	0	204	0.09524499525421545	47	3	0	0	239	0.052174953071439455	81	8	0	0	285	0.07278831480492332	53	8	0	0	193	0.09442771867865506	42	3	0	0	259	0.05661756371480004	85
	59	5	0	0	239	0.06516659460752308	48	2	0	0	239	0.03652062158103934	87	8	0	0	285	0.06924662461419101	35	4	0	0	205	0.080118456554072	48	2	0	0	239	0.03648224820263919	82	9	0	0	286	0.07831403029425547	55	8	0	0	193	0.0925245697345471	40	3	0	0	261	0.05874401751494628	86
	62	5	0	0	239	0.06278351099504655	48	2	0	0	239	0.03652062158103934	89	8	0	0	286	0.06810831173446466	36	3	0	0	205	0.06410572915336817	48	2	0	0	239	0.03648224820263919	87	9	0	0	286	0.07520716808581852	58	5	0	0	196	0.06551366306566271	41	3	0	0	261	0.05766249905696428	86
	62	5	0	0	240	0.06278351099504655	50	2	0	0	239	0.035243197924398326	93	7	0	0	286	0.05957871156245463	37	3	0	0	205	0.06281071249807482	50	2	0	0	239	0.035209147565100636	89	10	0	0	287	0.07958185260581604	58	6	0	0	196	0.07460141859193892	41	4	0	0	261	0.07126105119699577	88
	63	7	0	0	240	0.07904984671852514	48	3	0	0	240	0.05138016365193319	96	7	0	0	286	0.058128167422224215	39	3	0	0	205	0.060364453536033265	48	3	0	0	240	0.05130053948769697	92	9	0	0	287	0.07232048364869166	57	8	0	0	196	0.0906752789116864	40	4	0	0	263	0.07246262910639235	90
	62	9	0	0	241	0.09362388639402776	50	3	0	0	240	0.04970557871093327	97	8	0	0	286	0.0638910082398299	37	4	0	0	206	0.077220095044005	50	3	0	0	240	0.04963470163224455	91	10	0	0	288	0.07840218122281019	59	7	0	0	196	0.08176741691133925	42	5	0	0	263	0.08147794458174605	93
	60	11	0	0	241	0.10625160273282983	52	2	0	0	240	0.03405142516055331	98	7	0	0	288	0.057198625324115286	40	5	0	0	206	0.08500087501306006	52	2	0	0	240	0.034021072021641896	91	10	0	0	289	0.07840218122281019	59	7	0	0	197	0.08176741691133925	44	5	0	0	263	0.07913074780456372	102
	62	13	0	0	241	0.11309859284527737	51	2	0	0	241	0.0346371472664834	99	8	0	0	288	0.06291382459625422	40	5	0	0	206	0.08500087501306006	51	2	0	0	241	0.034605016324144526	92	11	0	0	289	0.0829331165607706	60	10	0	0	197	0.09986570652859968	44	5	0	0	263	0.07913074780456372	103
	62	15	0	0	242	0.11972589220390054	52	2	0	0	241	0.03405142516055331	102	7	0	0	288	0.05542365965476921	41	5	0	0	206	0.08368576273390928	52	2	0	0	241	0.034021072021641896	95	12	0	0	289	0.08592632608406903	61	10	0	0	197	0.09902889575144043	44	6	0	0	263	0.0887020264975805	107
	63	16	0	0	242	0.12177646089749504	55	2	0	0	241	0.03240657548023208	104	9	0	0	289	0.06623676058968014	43	7	0	0	206	0.09935467168208706	55	2	0	0	241	0.03238082763949593	99	11	0	0	289	0.07900780267741547	62	10	0	0	197	0.09820049244373047	47	6	0	0	263	0.08533564562774591	107
	66	15	0	0	243	0.11695841533926128	56	2	0	0	242	0.03189281081218271	110	7	0	0	289	0.05217780176314553	41	9	0	0	206	0.11442888688002432	56	2	0	0	242	0.03186838969188469	100	13	0	0	289	0.0875106999738862	64	9	0	0	197	0.09093920338685857	50	5	0	0	263	0.07273072601586948	109
	70	12	0	0	244	0.10272789790946138	59	1	0	0	242	0.01605577592583555	112	6	0	0	289	0.04529311086689071	42	8	0	0	206	0.1075514748369483	59	1	0	0	242	0.01605017370090452	102	13	0	0	289	0.0864322784976641	63	9	0	0	198	0.09176284079683172	51	5	0	0	263	0.071751469527021	110
	73	13	0	0	244	0.10477491616908528	58	2	0	0	242	0.030912354299707193	117	6	0	0	289	0.04366349885762368	46	8	0	0	206	0.1029281963379709	58	2	0	0	242	0.0308903252118428	102	13	0	0	289	0.0864322784976641	62	9	0	0	199	0.09259761171546381	53	7	0	0	263	0.08732650085281995	112
	77	12	0	0	244	0.09757244368790899	61	2	0	0	242	0.02954911020268099	120	7	0	0	290	0.04860928374364737	45	9	0	0	206	0.11007546349891059	61	2	0	0	242	0.029530116805960557	99	16	0	0	292	0.09943624829431204	61	11	0	0	200	0.1039624295358446	54	8	0	0	264	0.09346947343420059	113
	77	14	0	0	244	0.10588895109416119	63	2	0	0	242	0.028704833959172903	120	8	0	0	291	0.05416611882614924	49	8	0	0	206	0.0996164540505681	63	2	0	0	242	0.02868756059792958	103	15	0	0	293	0.09375318217983418	62	13	0	0	200	0.11139097075793325	57	8	0	0	264	0.0906752789116864	115
	79	15	0	0	244	0.10816525781633533	66	3	0	0	242	0.03938748472332303	122	8	0	0	291	0.053455132138790835	50	8	0	0	206	0.09854451725624348	66	3	0	0	242	0.03935554753782877	106	15	0	0	293	0.0921831650649215	65	13	0	0	202	0.10924226773528628	57	9	0	0	264	0.09693645948651713	115
	80	16	0	0	244	0.1108310909317369	67	3	0	0	242	0.0388814569391871	121	8	0	0	296	0.053808332104462155	53	8	0	0	206	0.09542698955700192	67	3	0	0	242	0.03885087730878533	103	13	0	0	301	0.085901676042184	65	14	0	0	202	0.11274516553981806	59	9	0	0	264	0.09516832143115515	109
	82	17	0	0	246	0.11263594280922389	70	3	0	0	242	0.03743777225316138	118	8	0	0	300	0.05489580231237844	55	8	0	0	206	0.09343076701202582	70	3	0	0	242	0.037410830581716306	102	8	0	0	307	0.061447778268483876	67	13	0	0	202	0.1078190338901539	58	10	0	0	265	0.10156342184984794	103
	85	16	0	0	246	0.10773355583058272	69	5	0	0	242	0.05782679929443881	115	8	0	0	304	0.05602697062051784	53	10	0	0	207	0.10729328328887452	69	5	0	0	242	0.057756995157667496	104	6	0	0	309	0.048134670108042725	68	13	0	0	202	0.10711159699134012	60	9	0	0	267	0.09430042372638905	100
	84	19	0	0	246	0.11682483853641464	67	6	0	0	244	0.06789689321057804	119	7	0	0	304	0.04894442366009133	53	9	0	0	208	0.10177701674093498	67	6	0	0	244	0.06779374509704544	106	5	0	0	309	0.04064980384513564	67	15	0	0	202	0.1145659064179133	59	8	0	0	269	0.08888034341713295	98
	84	20	0	0	248	0.11914795634699933	63	7	0	0	249	0.07904984671852514	120	6	0	0	306	0.04274012827806079	53	10	0	0	208	0.10729328328887452	63	7	0	0	249	0.07889329726736383	103	8	0	0	310	0.060991691408766494	69	15	0	0	202	0.11330185383771775	58	8	0	0	272	0.08977101271672625	98
	86	20	0	0	248	0.11810392323600824	61	8	0	0	251	0.08803747509869433	105	5	0	0	324	0.04100100706048683	52	12	0	0	209	0.11699745732682809	61	8	0	0	251	0.08782757144184317	98	8	0	0	316	0.0633395901662316	70	14	0	0	203	0.10938817614515217	59	8	0	0	272	0.08888034341713295	97
	88	21	0	0	248	0.11926349063159364	59	9	0	0	253	0.0963358474721389	94	4	0	0	339	0.03721385551829106	55	11	0	0	209	0.11027229232230837	59	9	0	0	253	0.09606318875873215	87	6	0	0	331	0.055582410773671646	74	13	0	0	206	0.10294704851579124	60	7	0	0	272	0.08089764109717343	85
	83	19	0	0	256	0.117373376084545	60	8	0	0	254	0.08894136044349225	85	6	0	0	347	0.0566621024849697	56	11	0	0	209	0.10938541807086584	60	8	0	0	254	0.08872227497383713	77	3	0	0	345	0.03442938545065251	74	12	0	0	208	0.09874568127705054	59	8	0	0	273	0.08888034341713295	76
	76	17	0	0	265	0.11627274908274512	60	8	0	0	255	0.08894136044349225	77	7	0	0	354	0.06866180313896159	53	15	0	0	210	0.12508631983420662	60	8	0	0	255	0.08872227497383713	70	4	0	0	351	0.047726636616317195	76	11	0	0	208	0.09269213675199468	59	7	0	0	274	0.08176741691133925	68
	74	19	0	0	267	0.12229328145864692	58	9	0	0	256	0.09726739623956442	78	6	0	0	356	0.06057576019459422	56	13	0	0	210	0.11734171298380196	58	9	0	0	256	0.09698271702733366	68	3	0	0	354	0.038358838612886456	76	12	0	0	208	0.0973611971871211	62	5	0	0	276	0.062380887359734835	66
	77	19	0	0	267	0.12066350103985145	59	10	0	0	256	0.10206755192111273	79	4	0	0	358	0.043186488465561244	58	12	0	0	210	0.11199119493910681	59	10	0	0	256	0.10175033071839193	70	2	0	0	357	0.026081142170673585	76	12	0	0	210	0.0973611971871211	63	5	0	0	276	0.061641140997795295	64
	83	18	0	0	267	0.11483501095545211	53	12	0	0	260	0.11668367801288829	78	4	0	0	360	0.04365265999838796	60	11	0	0	210	0.10590404874450697	53	12	0	0	260	0.11616054192951905	70	2	0	0	358	0.026081142170673585	71	15	0	0	212	0.11203593309625356	63	5	0	0	278	0.061641140997795295	63
	82	19	0	0	268	0.11792232590747735	51	10	0	0	268	0.10966582217293293	76	4	0	0	363	0.044615419336051294	60	13	0	0	210	0.11423980971546956	51	10	0	0	268	0.10921309728584863	70	3	0	0	358	0.037410830581716306	68	16	0	0	215	0.11676436939596112	56	5	0	0	285	0.06719192555167076	61
	82	20	0	0	269	0.12019028722154183	53	10	0	0	269	0.10770584477501516	76	4	0	0	364	0.044615419336051294	63	13	0	0	211	0.11192988950382272	53	10	0	0	269	0.10729328328887452	69	3	0	0	359	0.03787896967932322	72	12	0	0	216	0.1001557296117302	54	5	0	0	288	0.0689509162373193	58
	85	19	0	0	269	0.11627695333998962	54	10	0	0	269	0.10674006987669467	75	4	0	0	365	0.04511266333593316	65	13	0	0	211	0.11040625327318357	54	10	0	0	269	0.10634582259146255	69	3	0	0	359	0.03787896967932322	75	10	0	0	216	0.08825392170662	56	3	0	0	289	0.045046472867256666	59
	86	17	0	0	271	0.1102574247110494	54	11	0	0	269	0.11161261576220631	75	3	0	0	366	0.03525412410037949	66	12	0	0	212	0.10553491407449586	54	11	0	0	269	0.1111647421813973	68	3	0	0	362	0.038358838612886456	73	11	0	0	217	0.09481115839821154	58	3	0	0	290	0.04375763867209171	57
	90	15	0	0	272	0.10126450704151085	55	11	0	0	271	0.11070099017957226	75	3	0	0	366	0.03525412410037949	71	10	0	0	213	0.09179213922157652	55	11	0	0	271	0.11027229232230837	69	3	0	0	362	0.03787896967932322	72	13	0	0	217	0.10431811067370605	60	2	0	0	290	0.02990404699750451	56
	91	16	0	0	274	0.10414683786075912	55	12	0	0	272	0.11496699924339358	76	3	0	0	366	0.03484736983998531	74	9	0	0	213	0.08379706236479913	55	12	0	0	272	0.1144870802649203	69	2	0	0	363	0.02642425765699258	73	12	0	0	217	0.0994475617159017	61	2	0	0	291	0.02946730085831715	56
	94	14	0	0	274	0.09511810887289619	58	13	0	0	273	0.1162591175650428	75	3	0	0	368	0.03525412410037949	75	10	0	0	213	0.08881105340036172	58	13	0	0	273	0.11578987180835675	69	2	0	0	363	0.02642425765699258	69	17	0	0	217	0.11870373424951788	62	2	0	0	291	0.029042996556896964	56
	94	13	0	0	275	0.0910324393402696	58	13	0	0	274	0.1162591175650428	74	3	0	0	369	0.03567040694463981	75	10	0	0	213	0.08881105340036172	58	13	0	0	274	0.11578987180835675	68	2	0	0	364	0.02677647452436767	71	15	0	0	217	0.11203593309625356	62	2	0	0	292	0.029042996556896964	56
	95	13	0	0	276	0.09045055835121123	57	15	0	0	274	0.12314090250797187	73	3	0	0	370	0.036096553711720165	76	11	0	0	213	0.09331276393912794	57	15	0	0	274	0.12256084724206232	68	2	0	0	364	0.02677647452436767	71	15	0	0	218	0.11203593309625356	63	1	0	0	293	0.0150682876838085	55
	92	13	0	0	279	0.09221523529210289	58	15	0	0	274	0.12246612360611817	73	3	0	0	370	0.036096553711720165	77	11	0	0	215	0.09260134005952461	58	15	0	0	274	0.12190804612618443	67	2	0	0	365	0.02713815752207987	71	14	0	0	219	0.10872106806073102	64	2	0	0	293	0.028229671818404387	54
	90	14	0	0	281	0.09750090193424563	61	13	0	0	275	0.11388438945393346	74	2	0	0	370	0.024803768255014454	78	10	0	0	216	0.08668057877689085	61	13	0	0	275	0.11346722374612164	67	3	0	0	365	0.03885087730878533	73	12	0	0	219	0.0994475617159017	64	2	0	0	293	0.028229671818404387	55
	87	18	0	0	282	0.11255203053647687	63	13	0	0	275	0.11231653010239231	74	2	0	0	370	0.024803768255014454	79	8	0	0	218	0.07407606828329996	63	13	0	0	275	0.11192988950382272	67	3	0	0	365	0.03885087730878533	76	9	0	0	220	0.08190594696447531	64	2	0	0	293	0.028229671818404387	53
	90	17	0	0	282	0.10792775816184658	66	13	0	0	276	0.10999677709028946	72	2	0	0	372	0.02543250137577069	78	9	0	0	219	0.08097244185152	66	13	0	0	276	0.10965060163128282	66	3	0	0	366	0.03935554753782877	77	9	0	0	220	0.0812210718011003	67	2	0	0	293	0.02709093159410087	52
	96	14	0	0	282	0.09396133431204912	68	14	0	0	276	0.11223204421912052	71	2	0	0	373	0.02575892683273477	74	11	0	0	221	0.09476212030008598	68	14	0	0	276	0.11187641752560865	67	2	0	0	366	0.02713815752207987	80	7	0	0	220	0.06641608797809358	67	2	0	0	293	0.02709093159410087	52
	94	16	0	0	282	0.10241144841347578	68	14	0	0	276	0.11223204421912052	71	2	0	0	373	0.02575892683273477	75	12	0	0	221	0.09877907577899396	68	14	0	0	276	0.11187641752560865	67	2	0	0	366	0.02713815752207987	79	7	0	0	221	0.06702552370250774	68	2	0	0	293	0.026731326995282922	52
	94	16	0	0	284	0.10241144841347578	71	12	0	0	276	0.10196770942133304	71	2	0	0	373	0.02575892683273477	77	12	0	0	221	0.09736014883388183	71	12	0	0	276	0.10170798586703941	66	2	0	0	367	0.027509691006527438	78	7	0	0	222	0.06764547877851017	69	2	0	0	293	0.026381068260633623	52
	94	17	0	0	284	0.10565361896378085	69	13	0	0	278	0.10772338481056173	71	2	0	0	373	0.02575892683273477	78	12	0	0	221	0.09666212013743399	69	13	0	0	278	0.10741223813641394	65	2	0	0	369	0.027891480264338592	78	8	0	0	222	0.07438254797297715	70	2	0	0	293	0.026039799220676653	51
	92	21	0	0	284	0.11727350489525841	69	13	0	0	279	0.10772338481056173	71	2	0	0	373	0.02575892683273477	79	12	0	0	221	0.09597170472380306	69	13	0	0	279	0.10741223813641394	64	2	0	0	370	0.028283952942826568	79	6	0	0	224	0.05970810164402223	70	3	0	0	293	0.037322984768679235	51
	98	18	0	0	285	0.10648022085906762	71	14	0	0	279	0.11007580211209649	71	2	0	0	373	0.02575892683273477	77	14	0	0	221	0.10562485932175623	71	14	0	0	279	0.10975480734741233	64	2	0	0	370	0.028283952942826568	79	6	0	0	224	0.05970810164402223	70	3	0	0	293	0.037322984768679235	51
	100	18	0	0	287	0.10541610332335226	69	15	0	0	281	0.11488854856410767	70	2	0	0	374	0.026093806145289937	78	12	0	0	223	0.09666212013743399	69	15	0	0	281	0.11451284766850683	64	2	0	0	370	0.028283952942826568	78	6	0	0	226	0.06028877540929935	71	2	0	0	293	0.02570718136353965	51
	101	17	0	0	287	0.10181952838788384	71	14	0	0	281	0.11007580211209649	70	2	0	0	374	0.026093806145289937	78	13	0	0	223	0.10100363739593102	71	14	0	0	281	0.10975480734741233	65	1	0	0	370	0.01464244579695383	77	6	0	0	229	0.0608802888393082	72	3	0	0	293	0.03642730951051165	51
	108	13	0	0	287	0.08343318218927218	72	14	0	0	282	0.1093656897755302	70	2	0	0	374	0.026093806145289937	75	16	0	0	223	0.11367421570863778	72	14	0	0	282	0.10905523968160624	64	1	0	0	371	0.014859694172706026	78	6	0	0	229	0.06028877540929935	71	3	0	0	294	0.03686979077754563	51
	111	13	0	0	287	0.08194909629913463	74	12	0	0	283	0.09973438410849055	70	2	0	0	374	0.026093806145289937	77	15	0	0	224	0.10919047203524647	74	12	0	0	283	0.09949996260899692	64	1	0	0	371	0.014859694172706026	78	6	0	0	229	0.06028877540929935	70	4	0	0	294	0.04757903636799548	50
	112	13	0	0	287	0.08146491703954867	73	13	0	0	284	0.10477491616908528	70	2	0	0	374	0.026093806145289937	77	13	0	0	227	0.10169097740716859	73	13	0	0	284	0.10450351432606231	65	0	0	0	371	0	76	7	0	0	230	0.06891791071589938	71	4	0	0	295	0.04703059198139074	50
	108	15	0	0	290	0.09128612174414961	71	15	0	0	285	0.11351815229034648	70	2	0	0	374	0.026093806145289937	78	13	0	0	228	0.10100363739593102	71	15	0	0	285	0.11316671803223738	65	0	0	0	371	0	75	8	0	0	230	0.07638862376471785	73	4	0	0	295	0.04596984807334299	50
	109	16	0	0	292	0.09433951590614786	70	16	0	0	286	0.11724375107605511	70	2	0	0	374	0.026093806145289937	80	12	0	0	228	0.09528888363195065	70	16	0	0	286	0.11684952873456433	64	1	0	0	371	0.014859694172706026	75	8	0	0	231	0.07638862376471785	72	4	0	0	296	0.0464943247576431	49
	113	14	0	0	292	0.08501077259934607	74	13	0	0	289	0.10405359576493947	70	2	0	0	374	0.026093806145289937	81	13	0	0	228	0.0989804135034259	74	13	0	0	289	0.10379106369655333	62	2	0	0	372	0.029102780370867172	75	7	0	0	232	0.06957088189551082	74	4	0	0	296	0.04545679062344828	49
	112	16	0	0	292	0.09284517695095716	76	13	0	0	289	0.1026306233852374	70	2	0	0	374	0.026093806145289937	80	13	0	0	230	0.09964832161425165	76	13	0	0	289	0.10238470752077812	62	2	0	0	372	0.029102780370867172	75	7	0	0	232	0.06957088189551082	74	3	0	0	297	0.0355730283620275	47
	114	13	0	0	294	0.08051193442390099	78	11	0	0	291	0.09207937285653083	70	2	0	0	374	0.026093806145289937	82	12	0	0	230	0.09394590900441559	78	11	0	0	291	0.09189866949863867	62	2	0	0	372	0.029102780370867172	74	7	0	0	234	0.0702353608450602	73	3	0	0	298	0.035995172704686815	47
	112	13	0	0	297	0.08146491703954867	77	11	0	0	293	0.09278807954950907	70	2	0	0	374	0.026093806145289937	80	13	0	0	231	0.09964832161425165	77	11	0	0	293	0.09260134005952461	62	2	0	0	372	0.029102780370867172	73	8	0	0	235	0.07778047444020583	74	3	0	0	298	0.0355730283620275	47
	111	14	0	0	297	0.08598598896409661	76	11	0	0	296	0.09350581086867206	69	2	0	0	375	0.026437470453242875	80	12	0	0	233	0.09528888363195065	76	11	0	0	296	0.09331276393912794	61	2	0	0	373	0.029530116805960557	74	7	0	0	235	0.0702353608450602	77	3	0	0	298	0.034363256467886294	48
	108	17	0	0	301	0.09817940060431073	77	9	0	0	298	0.08179976357659685	69	2	0	0	375	0.026437470453242875	80	10	0	0	235	0.08530856926534555	77	9	0	0	298	0.08166255572258581	60	3	0	0	373	0.04267780023206807	74	7	0	0	236	0.0702353608450602	76	2	0	0	301	0.0241631198555985	47
	111	15	0	0	302	0.08977844143747066	76	9	0	0	299	0.08250523863019865	69	2	0	0	375	0.026437470453242875	79	9	0	0	237	0.08029271493408802	76	9	0	0	299	0.08236324065869854	58	3	0	0	375	0.043911417975893915	72	9	0	0	236	0.08474672829400717	76	2	0	0	302	0.0241631198555985	47
	110	15	0	0	306	0.09027628363951974	76	10	0	0	300	0.08825825517476739	69	2	0	0	375	0.026437470453242875	78	8	0	0	239	0.07473590499334845	76	10	0	0	300	0.08809106266386729	57	3	0	0	376	0.044554900145152454	71	9	0	0	237	0.08548290107765394	77	2	0	0	302	0.02387616395635178	46
	110	16	0	0	307	0.09383705353405246	77	11	0	0	301	0.09278807954950907	69	2	0	0	375	0.026437470453242875	78	8	0	0	239	0.07473590499334845	77	11	0	0	301	0.09260134005952461	57	3	0	0	376	0.044554900145152454	71	8	0	0	238	0.07921777060745705	76	2	0	0	303	0.0241631198555985	46
	113	16	0	0	307	0.09235570884455963	80	10	0	0	301	0.08545496460372931	69	2	0	0	375	0.026437470453242875	79	8	0	0	239	0.07407606828329996	80	10	0	0	301	0.08530856926534555	57	3	0	0	376	0.044554900145152454	71	8	0	0	238	0.07921777060745705	76	2	0	0	304	0.0241631198555985	45
	116	14	0	0	307	0.08358420467550778	82	8	0	0	302	0.07225598764424394	68	2	0	0	376	0.02679026832116582	77	10	0	0	239	0.0873809465167163	82	8	0	0	302	0.07215995230226423	56	3	0	0	377	0.04521718057851022	72	7	0	0	239	0.0715998826776086	76	2	0	0	304	0.0241631198555985	45
	114	17	0	0	309	0.09521496805126095	82	8	0	0	302	0.07225598764424394	68	2	0	0	376	0.02679026832116582	77	10	0	0	239	0.0873809465167163	82	8	0	0	302	0.07215995230226423	57	2	0	0	377	0.03137179454646374	71	7	0	0	240	0.07230045663338441	76	2	0	0	304	0.0241631198555985	44
	115	17	0	0	312	0.09473471303392186	80	9	0	0	303	0.07974726018513459	68	2	0	0	376	0.02679026832116582	76	10	0	0	240	0.08809106266386729	80	9	0	0	303	0.0796231917639499	55	3	0	0	378	0.04589907469202878	72	6	0	0	240	0.06401055602820771	75	2	0	0	305	0.024457011965804142	44
	117	15	0	0	313	0.08688788325430528	80	8	0	0	304	0.07352956609353727	66	2	0	0	378	0.027524753132566224	75	11	0	0	240	0.09403300517380143	80	8	0	0	304	0.07342694656056309	55	3	0	0	378	0.04589907469202878	73	4	0	0	241	0.04596984807334299	75	3	0	0	305	0.03516053989270078	42
	113	15	0	0	317	0.0887967092975058	77	9	0	0	306	0.08179976357659685	65	1	0	0	380	0.014646632928542435	77	10	0	0	240	0.0873809465167163	77	9	0	0	306	0.08166255572258581	54	3	0	0	379	0.04660144404481247	74	3	0	0	241	0.0355730283620275	73	3	0	0	307	0.035995172704686815	42
	111	15	0	0	319	0.08977844143747066	78	9	0	0	306	0.08110507239750302	65	1	0	0	380	0.014646632928542435	77	10	0	0	240	0.0873809465167163	78	9	0	0	306	0.08097244185152	53	3	0	0	380	0.04732519946369081	72	4	0	0	242	0.0464943247576431	74	2	0	0	307	0.02475809279370262	42
	111	14	0	0	320	0.08598598896409661	75	9	0	0	309	0.08322169469101283	65	1	0	0	380	0.014646632928542435	76	10	0	0	241	0.08809106266386729	75	9	0	0	309	0.08307468129708205	53	3	0	0	380	0.04732519946369081	72	3	0	0	243	0.03642730951051165	76	2	0	0	307	0.0241631198555985	42
	107	17	0	0	322	0.09868740857007004	73	9	0	0	311	0.08468834283667968	65	1	0	0	380	0.014646632928542435	76	10	0	0	241	0.08809106266386729	73	9	0	0	311	0.08453056817891139	52	3	0	0	381	0.048071304399555384	73	3	0	0	243	0.035995172704686815	75	2	0	0	308	0.024457011965804142	42
	105	18	0	0	325	0.10281544254175	73	9	0	0	311	0.08468834283667968	65	1	0	0	380	0.014646632928542435	76	10	0	0	241	0.08809106266386729	73	9	0	0	311	0.08453056817891139	53	2	0	0	381	0.03345633079849888	73	3	0	0	244	0.035995172704686815	73	2	0	0	311	0.025066627125107044	42
	103	19	0	0	326	0.1067168603978776	72	9	0	0	312	0.08543893231819791	65	1	0	0	380	0.014646632928542435	77	9	0	0	241	0.08166255572258581	72	9	0	0	312	0.08527538207469829	53	2	0	0	381	0.03345633079849888	71	3	0	0	246	0.03686979077754563	74	2	0	0	311	0.02475809279370262	42
	103	18	0	0	328	0.10384531447266647	71	10	0	0	312	0.09199124874298378	65	1	0	0	380	0.014646632928542435	78	8	0	0	241	0.07473590499334845	71	10	0	0	312	0.09179213922157652	52	2	0	0	382	0.034021072021641896	69	3	0	0	248	0.037787276922365734	74	3	0	0	311	0.0355730283620275	42
	102	19	0	0	328	0.10722707309510635	70	11	0	0	312	0.09800565694496527	63	2	0	0	381	0.028704833959172903	78	7	0	0	242	0.06792939308964095	70	11	0	0	312	0.09776812769900475	52	2	0	0	382	0.034021072021641896	69	3	0	0	248	0.037787276922365734	73	3	0	0	312	0.035995172704686815	40
	102	17	0	0	330	0.1012875151619247	68	12	0	0	313	0.10427153465346535	62	2	0	0	382	0.02912088654248524	78	7	0	0	242	0.06792939308964095	68	12	0	0	313	0.1039827450689604	52	2	0	0	382	0.034021072021641896	66	5	0	0	249	0.05951810546134708	72	3	0	0	313	0.03642730951051165	39
	103	16	0	0	332	0.0974470831860023	70	9	0	0	314	0.08697563261190745	62	2	0	0	382	0.02912088654248524	77	7	0	0	243	0.06857049753644294	70	9	0	0	314	0.08679965853511276	52	2	0	0	382	0.034021072021641896	66	5	0	0	249	0.05951810546134708	72	3	0	0	313	0.03642730951051165	39
	102	18	0	0	332	0.10436547590332385	70	9	0	0	314	0.08697563261190745	62	2	0	0	382	0.02912088654248524	76	8	0	0	243	0.07608864446668803	70	9	0	0	314	0.08679965853511276	52	2	0	0	382	0.034021072021641896	66	5	0	0	249	0.05951810546134708	70	3	0	0	315	0.037322984768679235	38
	105	16	0	0	333	0.09639341924260503	70	9	0	0	314	0.08697563261190745	61	3	0	0	382	0.04212632116663062	76	8	0	0	243	0.07608864446668803	70	9	0	0	314	0.08679965853511276	52	2	0	0	382	0.034021072021641896	65	5	0	0	250	0.06021022749095151	71	3	0	0	315	0.03686979077754563	38
	107	15	0	0	333	0.09179819555995858	72	7	0	0	314	0.07206401341546262	61	2	0	0	383	0.02954911020268099	77	7	0	0	243	0.06857049753644294	72	7	0	0	314	0.07195451843434594	51	2	0	0	383	0.034605016324144526	65	4	0	0	251	0.050518612304180685	70	3	0	0	316	0.037322984768679235	38
	112	11	0	0	333	0.07262532605456677	70	8	0	0	315	0.08057508164698074	61	2	0	0	383	0.02954911020268099	79	5	0	0	243	0.05188814069883303	70	8	0	0	315	0.08042866668664099	51	2	0	0	383	0.034605016324144526	66	2	0	0	252	0.027460257029862788	70	3	0	0	316	0.037322984768679235	38
	111	10	0	0	335	0.06823575329359319	71	7	0	0	315	0.07278279657192399	61	2	0	0	383	0.02954911020268099	78	5	0	0	244	0.0524221910769977	71	7	0	0	315	0.07266909620428516	52	1	0	0	383	0.01807684949014572	65	2	0	0	253	0.027839698312439837	69	3	0	0	317	0.037787276922365734	38
	106	11	0	0	339	0.07548879682024222	71	7	0	0	315	0.07278279657192399	60	3	0	0	383	0.04271983479858051	78	4	0	0	245	0.043619360019883834	71	7	0	0	315	0.07266909620428516	52	1	0	0	383	0.01807684949014572	65	2	0	0	253	0.027839698312439837	68	3	0	0	318	0.038263070820960074	38
	101	14	0	0	341	0.09116817164681076	71	7	0	0	315	0.07278279657192399	60	2	0	0	384	0.029990043378295715	78	4	0	0	245	0.043619360019883834	71	7	0	0	315	0.07266909620428516	51	1	0	0	384	0.01840880600188177	65	2	0	0	253	0.027839698312439837	68	2	0	0	319	0.026731326995282922	38
	101	14	0	0	341	0.09116817164681076	72	6	0	0	315	0.06436991938569395	60	2	0	0	384	0.029990043378295715	77	3	0	0	247	0.03442938545065251	72	6	0	0	315	0.06428520787292595	51	1	0	0	384	0.01840880600188177	65	2	0	0	253	0.027839698312439837	67	2	0	0	320	0.02709093159410087	37
	101	14	0	0	341	0.09116817164681076	72	6	0	0	315	0.06436991938569395	59	2	0	0	385	0.030444256484715517	77	2	0	0	248	0.02390712422082885	72	6	0	0	315	0.06428520787292595	51	1	0	0	384	0.01840880600188177	65	2	0	0	253	0.027839698312439837	67	2	0	0	320	0.02709093159410087	38
	99	13	0	0	344	0.08818508452060257	72	6	0	0	315	0.06436991938569395	57	3	0	0	386	0.04460361101616293	76	2	0	0	249	0.02419533210899138	72	6	0	0	315	0.06428520787292595	51	1	0	0	384	0.01840880600188177	65	2	0	0	253	0.027839698312439837	67	2	0	0	320	0.02709093159410087	38
	100	11	0	0	345	0.07856919448411942	73	5	0	0	315	0.05532108898233222	56	3	0	0	387	0.04526842945713793	75	2	0	0	250	0.02449054467069698	73	5	0	0	315	0.05526144449514025	51	1	0	0	384	0.01840880600188177	65	2	0	0	253	0.027839698312439837	67	2	0	0	320	0.02709093159410087	36
	100	11	0	0	345	0.07856919448411942	73	5	0	0	315	0.05532108898233222	57	2	0	0	387	0.0313949785629858	75	2	0	0	250	0.02449054467069698	73	5	0	0	315	0.05526144449514025	52	0	0	0	384	0	65	2	0	0	253	0.027839698312439837	67	2	0	0	321	0.02709093159410087	37
	95	10	0	0	351	0.0762294059237322	72	5	0	0	316	0.05592750373782072	57	2	0	0	387	0.0313949785629858	75	2	0	0	250	0.02449054467069698	72	5	0	0	316	0.055865514608766105	49	0	0	0	387	0	65	2	0	0	253	0.027839698312439837	65	2	0	0	323	0.027839698312439837	37
	93	11	0	0	352	0.0824658724321288	71	5	0	0	317	0.05654698476086416	57	2	0	0	387	0.0313949785629858	75	2	0	0	250	0.02449054467069698	71	5	0	0	317	0.056482526503847066	49	0	0	0	387	0	63	3	0	0	254	0.040830097315511064	65	2	0	0	323	0.027839698312439837	37
	92	10	0	0	354	0.07792567376737979	71	5	0	0	317	0.05654698476086416	57	2	0	0	387	0.0313949785629858	75	2	0	0	250	0.02449054467069698	71	5	0	0	317	0.056482526503847066	48	0	0	0	388	0	63	3	0	0	254	0.040830097315511064	66	2	0	0	323	0.027460257029862788	37
	91	9	0	0	356	0.0729692523429566	70	5	0	0	318	0.057179941436163784	57	2	0	0	387	0.0313949785629858	75	2	0	0	250	0.02449054467069698	70	5	0	0	318	0.05711288119478812	46	0	0	0	390	0	62	2	0	0	256	0.029042996556896964	65	2	0	0	324	0.027839698312439837	37
	89	9	0	0	358	0.0741206892185036	69	5	0	0	319	0.05782679929443881	57	2	0	0	387	0.0313949785629858	74	2	0	0	251	0.024793019159759767	69	5	0	0	319	0.057756995157667496	46	0	0	0	390	0	60	2	0	0	258	0.02990404699750451	64	2	0	0	325	0.028229671818404387	37
	89	9	0	0	358	0.0741206892185036	69	5	0	0	319	0.05782679929443881	57	2	0	0	387	0.0313949785629858	74	2	0	0	251	0.024793019159759767	69	5	0	0	319	0.057756995157667496	46	0	0	0	390	0	58	2	0	0	260	0.030817085259944716	63	2	0	0	326	0.028630616724882728	37
	88	9	0	0	359	0.07470920661854863	68	5	0	0	320	0.058488000718757975	57	2	0	0	387	0.0313949785629858	74	2	0	0	251	0.024793019159759767	68	5	0	0	320	0.05841530097041411	45	0	0	0	391	0	58	2	0	0	260	0.030817085259944716	62	1	0	0	328	0.015298124461103282	37
	88	8	0	0	360	0.06867299445067214	68	5	0	0	320	0.058488000718757975	57	2	0	0	387	0.0313949785629858	74	2	0	0	251	0.024793019159759767	68	5	0	0	320	0.05841530097041411	44	0	0	0	392	0	58	2	0	0	260	0.030817085259944716	61	1	0	0	329	0.015535055233440469	38
	87	7	0	0	362	0.06270012048658946	67	5	0	0	321	0.059164005677346115	57	2	0	0	387	0.0313949785629858	73	3	0	0	251	0.03607269507799609	67	5	0	0	321	0.05908824797205188	44	0	0	0	392	0	57	2	0	0	261	0.0312945696294681	61	1	0	0	329	0.015535055233440469	38
	85	7	0	0	364	0.06381168241519054	66	5	0	0	322	0.05985529248238064	55	2	0	0	389	0.03240657548023208	71	3	0	0	253	0.03695400199065062	66	5	0	0	322	0.059776302939579994	44	0	0	0	392	0	57	2	0	0	261	0.0312945696294681	61	0	0	0	330	0	38
	79	7	0	0	370	0.06738468930503254	66	5	0	0	322	0.05985529248238064	55	2	0	0	389	0.03240657548023208	72	2	0	0	253	0.02542084711989235	66	5	0	0	322	0.059776302939579994	44	0	0	0	392	0	56	3	0	0	261	0.045046472867256666	61	0	0	0	330	0	38
	76	7	0	0	373	0.06931772097948434	64	5	0	0	324	0.061285721327390574	54	2	0	0	390	0.032937043282184816	72	2	0	0	253	0.02542084711989235	64	5	0	0	324	0.06119969523851714	44	0	0	0	392	0	55	3	0	0	262	0.04571896408503815	59	0	0	0	332	0	37
	77	5	0	0	374	0.05301843273105309	65	4	0	0	324	0.05075779405709081	53	2	0	0	391	0.0334850349228564	71	2	0	0	254	0.025746781698305566	65	4	0	0	324	0.050701877099323084	44	0	0	0	392	0	55	3	0	0	262	0.04571896408503815	59	0	0	0	332	0	38
	71	5	0	0	380	0.05654698476086416	64	4	0	0	325	0.0513993570179186	52	2	0	0	392	0.03405142516055331	71	2	0	0	254	0.025746781698305566	64	4	0	0	325	0.05134093422601056	44	0	0	0	392	0	54	4	0	0	262	0.05839728211803353	59	0	0	0	332	0	38
	68	6	0	0	382	0.06716238295044273	63	4	0	0	326	0.05205697975748859	52	2	0	0	392	0.03405142516055331	70	2	0	0	255	0.026081142170673585	63	4	0	0	326	0.05199589916022836	44	0	0	0	392	0	54	3	0	0	263	0.046411226337628696	58	0	0	0	333	0	38
	67	6	0	0	383	0.06789689321057804	63	4	0	0	326	0.05205697975748859	52	2	0	0	392	0.03405142516055331	68	2	0	0	257	0.02677647452436767	63	4	0	0	326	0.05199589916022836	42	0	0	0	394	0	54	3	0	0	263	0.046411226337628696	57	0	0	0	334	0	38
	67	6	0	0	383	0.06789689321057804	62	4	0	0	327	0.052731253699360874	51	2	0	0	393	0.0346371472664834	68	2	0	0	257	0.02677647452436767	62	4	0	0	327	0.052667351629577884	41	0	0	0	395	0	54	3	0	0	263	0.046411226337628696	57	0	0	0	334	0	37
	64	6	0	0	386	0.07019463778408877	62	4	0	0	327	0.052731253699360874	50	3	0	0	393	0.04970557871093327	65	2	0	0	260	0.027891480264338592	62	4	0	0	327	0.052667351629577884	40	0	0	0	396	0	54	3	0	0	263	0.046411226337628696	57	0	0	0	334	0	37
	62	6	0	0	388	0.07180962250518473	62	3	0	0	328	0.04154886944721334	50	3	0	0	393	0.04970557871093327	64	2	0	0	261	0.028283952942826568	62	3	0	0	328	0.04151062129017455	40	0	0	0	396	0	55	2	0	0	263	0.03229472085846625	56	0	0	0	335	0	37
	60	6	0	0	390	0.073495738360312	62	3	0	0	328	0.04154886944721334	47	4	0	0	395	0.06534624668514785	63	2	0	0	262	0.02868756059792958	62	3	0	0	328	0.04151062129017455	40	0	0	0	396	0	55	2	0	0	263	0.03229472085846625	55	0	0	0	336	0	36
	60	6	0	0	390	0.073495738360312	60	3	0	0	330	0.04271983479858051	47	4	0	0	395	0.06534624668514785	61	2	0	0	264	0.029530116805960557	60	3	0	0	330	0.04267780023206807	38	2	0	0	396	0.04450368858770989	56	1	0	0	263	0.01683851071920426	54	0	0	0	337	0	35
	58	6	0	0	392	0.0752572020189886	57	4	0	0	332	0.05637514004598177	46	4	0	0	396	0.06639571606065066	59	3	0	0	265	0.0432859618893541	57	4	0	0	332	0.056294182183820804	38	2	0	0	396	0.04450368858770989	55	1	0	0	264	0.017125773675475384	54	0	0	0	337	0	35
	58	5	0	0	393	0.06599982515307082	56	4	0	0	333	0.05716342196975039	45	4	0	0	397	0.06747770799238711	59	3	0	0	265	0.0432859618893541	56	4	0	0	333	0.05707834411317068	38	2	0	0	396	0.04450368858770989	54	1	0	0	265	0.01742295909942275	54	0	0	0	337	0	35
	58	5	0	0	393	0.06599982515307082	57	2	0	0	334	0.0313949785629858	45	4	0	0	397	0.06747770799238711	60	2	0	0	265	0.02997010382342747	57	2	0	0	334	0.03137179454646374	37	2	0	0	397	0.0455002647670401	53	1	0	0	266	0.017730586852109233	54	0	0	0	337	0	35
	58	4	0	0	394	0.055607702935792466	57	2	0	0	334	0.0313949785629858	44	3	0	0	399	0.05508277272464413	59	2	0	0	266	0.030423306862489653	57	2	0	0	334	0.03137179454646374	36	2	0	0	398	0.04654147849675194	53	1	0	0	266	0.017730586852109233	54	0	0	0	337	0	35
	58	4	0	0	394	0.055607702935792466	58	1	0	0	334	0.01631738130037959	44	2	0	0	400	0.03937168691145389	58	2	0	0	267	0.0308903252118428	58	1	0	0	334	0.016311483611966084	35	3	0	0	398	0.06545214349142321	52	1	0	0	267	0.01804921345471656	54	0	0	0	337	0	35
	57	5	0	0	394	0.06685360368246032	58	1	0	0	334	0.01631738130037959	44	2	0	0	400	0.03937168691145389	57	2	0	0	268	0.03137179454646374	58	1	0	0	334	0.016311483611966084	34	3	0	0	399	0.06685275147882047	51	1	0	0	268	0.018379435342460147	53	0	0	0	338	0	35
	56	5	0	0	395	0.06772863788606674	58	1	0	0	334	0.01631738130037959	44	2	0	0	400	0.03937168691145389	57	2	0	0	268	0.03137179454646374	58	1	0	0	334	0.016311483611966084	34	3	0	0	399	0.06685275147882047	51	1	0	0	268	0.018379435342460147	53	0	0	0	338	0	36
	56	4	0	0	396	0.05716342196975039	58	1	0	0	334	0.01631738130037959	43	2	0	0	401	0.040154555395120875	57	2	0	0	268	0.03137179454646374	58	1	0	0	334	0.016311483611966084	33	3	0	0	400	0.06831050601579369	51	1	0	0	268	0.018379435342460147	53	0	0	0	338	0	36
	56	4	0	0	396	0.05716342196975039	57	1	0	0	335	0.016587638397653787	43	2	0	0	401	0.040154555395120875	57	2	0	0	268	0.03137179454646374	57	1	0	0	335	0.01658142409472081	33	3	0	0	400	0.06831050601579369	50	1	0	0	269	0.01872189246611482	52	1	0	0	338	0.01804921345471656	35
	56	4	0	0	396	0.05716342196975039	57	1	0	0	335	0.016587638397653787	41	2	0	0	403	0.041816277064666785	57	2	0	0	268	0.03137179454646374	57	1	0	0	335	0.01658142409472081	33	3	0	0	400	0.06831050601579369	50	1	0	0	269	0.01872189246611482	52	1	0	0	338	0.01804921345471656	36
	54	4	0	0	398	0.05880585274541087	57	1	0	0	335	0.016587638397653787	41	2	0	0	403	0.041816277064666785	55	3	0	0	269	0.04589907469202878	57	1	0	0	335	0.01658142409472081	34	3	0	0	400	0.06685275147882047	50	1	0	0	269	0.01872189246611482	52	1	0	0	338	0.01804921345471656	35
	52	3	0	0	401	0.048134670108042725	56	1	0	0	336	0.016866982804744655	41	2	0	0	403	0.041816277064666785	55	3	0	0	269	0.04589907469202878	56	1	0	0	336	0.016860428808920906	34	3	0	0	400	0.06685275147882047	50	1	0	0	269	0.01872189246611482	51	1	0	0	339	0.018379435342460147	35
	52	3	0	0	401	0.048134670108042725	56	1	0	0	336	0.016866982804744655	41	2	0	0	403	0.041816277064666785	53	3	0	0	271	0.04732519946369081	56	1	0	0	336	0.016860428808920906	35	4	0	0	400	0.080118456554072	50	1	0	0	269	0.01872189246611482	51	1	0	0	339	0.018379435342460147	34
	52	2	0	0	402	0.03405142516055331	56	1	0	0	336	0.016866982804744655	41	1	0	0	404	0.022562950458744305	52	3	0	0	272	0.048071304399555384	56	1	0	0	336	0.016860428808920906	36	4	0	0	400	0.07864555675342674	50	1	0	0	269	0.01872189246611482	52	0	0	0	339	0	33
	52	2	0	0	402	0.03405142516055331	56	1	0	0	336	0.016866982804744655	41	1	0	0	404	0.022562950458744305	52	3	0	0	272	0.048071304399555384	56	1	0	0	336	0.016860428808920906	38	3	0	0	400	0.06156445154206448	49	1	0	0	270	0.019077272284331735	52	0	0	0	339	0	33
	52	2	0	0	402	0.03405142516055331	56	1	0	0	336	0.016866982804744655	40	1	0	0	405	0.02308213123955899	51	3	0	0	273	0.048840778531138565	56	1	0	0	336	0.016860428808920906	38	3	0	0	400	0.06156445154206448	48	1	0	0	271	0.019446314195971533	51	0	0	0	340	0	33
	51	2	0	0	403	0.0346371472664834	55	1	0	0	337	0.017155879785099075	40	1	0	0	405	0.02308213123955899	50	3	0	0	274	0.04963470163224455	55	1	0	0	337	0.01714896087599571	38	3	0	0	400	0.06156445154206448	48	1	0	0	271	0.019446314195971533	51	0	0	0	340	0	34
	50	2	0	0	404	0.035243197924398326	55	1	0	0	337	0.017155879785099075	40	1	0	0	405	0.02308213123955899	51	2	0	0	274	0.034605016324144526	55	1	0	0	337	0.01714896087599571	38	3	0	0	400	0.06156445154206448	47	1	0	0	272	0.019829814468642817	51	0	0	0	340	0	34
	51	0	0	0	405	0	54	1	0	0	338	0.017454826843362848	40	1	0	0	405	0.02308213123955899	49	2	0	0	276	0.035834516842409195	54	1	0	0	338	0.01744751541546046	38	3	0	0	400	0.06156445154206448	47	1	0	0	272	0.019829814468642817	50	0	0	0	341	0	33
	51	0	0	0	405	0	53	1	0	0	339	0.017764356560147545	39	2	0	0	405	0.043619360019883834	48	2	0	0	277	0.03648224820263919	53	1	0	0	339	0.017756622346867233	38	3	0	0	401	0.06156445154206448	47	1	0	0	272	0.019829814468642817	49	0	0	0	342	0	36
	50	0	0	0	406	0	52	2	0	0	339	0.03405142516055331	39	2	0	0	405	0.043619360019883834	48	2	0	0	277	0.03648224820263919	52	2	0	0	339	0.034021072021641896	38	3	0	0	401	0.06156445154206448	45	2	0	0	273	0.038413098072643835	49	0	0	0	342	0	36
	48	0	0	0	408	0	52	2	0	0	339	0.03405142516055331	36	2	0	0	408	0.04663025439851417	47	2	0	0	278	0.03715354492310049	52	2	0	0	339	0.034021072021641896	38	3	0	0	401	0.06156445154206448	45	2	0	0	273	0.038413098072643835	49	0	0	0	342	0	36
	47	1	0	0	408	0.01987888306375309	52	2	0	0	339	0.03405142516055331	36	2	0	0	408	0.04663025439851417	47	2	0	0	278	0.03715354492310049	52	2	0	0	339	0.034021072021641896	38	2	0	0	404	0.04450368858770989	45	2	0	0	273	0.038413098072643835	48	0	0	0	343	0	36
	41	1	0	0	414	0.022562950458744305	52	2	0	0	339	0.03405142516055331	36	2	0	0	408	0.04663025439851417	47	2	0	0	278	0.03715354492310049	52	2	0	0	339	0.034021072021641896	39	2	0	0	404	0.04354901446609134	45	2	0	0	273	0.038413098072643835	48	0	0	0	343	0	35
	41	1	0	0	414	0.022562950458744305	52	2	0	0	339	0.03405142516055331	36	2	0	0	408	0.04663025439851417	46	2	0	0	279	0.03784969643061631	52	2	0	0	339	0.034021072021641896	40	1	0	0	404	0.02306409391807374	45	1	0	0	274	0.02064369307891903	48	0	0	0	343	0	35
	41	1	0	0	414	0.022562950458744305	52	2	0	0	339	0.03405142516055331	36	2	0	0	408	0.04663025439851417	46	2	0	0	279	0.03784969643061631	52	2	0	0	339	0.034021072021641896	40	1	0	0	404	0.02306409391807374	43	2	0	0	275	0.03991886791020293	48	0	0	0	343	0	35
	41	1	0	0	414	0.022562950458744305	51	2	0	0	340	0.0346371472664834	36	2	0	0	408	0.04663025439851417	45	3	0	0	279	0.05401359812173704	51	2	0	0	340	0.034605016324144526	40	0	0	0	405	0	42	2	0	0	276	0.040715655016461016	48	0	0	0	343	0	34
	40	1	0	0	415	0.02308213123955899	51	2	0	0	340	0.0346371472664834	36	2	0	0	408	0.04663025439851417	45	3	0	0	279	0.05401359812173704	51	2	0	0	340	0.034605016324144526	41	0	0	0	405	0	42	2	0	0	276	0.040715655016461016	48	0	0	0	343	0	34
	40	1	0	0	415	0.02308213123955899	52	1	0	0	340	0.01808503973034975	35	3	0	0	408	0.06564634077652806	44	3	0	0	280	0.05498081629630983	52	1	0	0	340	0.01807684949014572	39	0	0	0	407	0	42	2	0	0	276	0.040715655016461016	47	0	0	0	344	0	35
	39	1	0	0	416	0.023625675700726698	52	1	0	0	340	0.01808503973034975	34	3	0	0	409	0.06706332177547684	42	3	0	0	282	0.05701921964382557	52	1	0	0	340	0.01807684949014572	40	0	0	0	407	0	41	2	0	0	277	0.04154392899339317	47	0	0	0	344	0	35
	39	1	0	0	416	0.023625675700726698	51	2	0	0	340	0.0346371472664834	34	3	0	0	409	0.06706332177547684	41	3	0	0	283	0.05809398540709179	51	2	0	0	340	0.034605016324144526	40	0	0	0	409	0	40	3	0	0	277	0.05874401751494628	46	0	0	0	345	0	35
	37	1	0	0	418	0.024793019159759767	50	2	0	0	341	0.035243197924398326	34	3	0	0	409	0.06706332177547684	41	3	0	0	283	0.05809398540709179	50	2	0	0	341	0.035209147565100636	39	0	0	0	410	0	39	4	0	0	277	0.07369965379533178	45	1	0	0	345	0.02064369307891903	37
	37	1	0	0	418	0.024793019159759767	49	2	0	0	342	0.03587064262062749	34	3	0	0	409	0.06706332177547684	40	2	0	0	285	0.042633717990726315	49	2	0	0	342	0.035834516842409195	41	0	0	0	410	0	37	4	0	0	279	0.07628390833899676	44	1	0	0	346	0.021076000949753357	42
	36	1	0	0	419	0.02542084711989235	48	2	0	0	343	0.03652062158103934	35	3	0	0	409	0.06564634077652806	40	2	0	0	285	0.042633717990726315	48	2	0	0	343	0.03648224820263919	41	0	0	0	411	0	34	4	0	0	282	0.08044786131243983	45	1	0	0	346	0.02064369307891903	42
	36	1	0	0	419	0.02542084711989235	48	2	0	0	343	0.03652062158103934	35	3	0	0	409	0.06564634077652806	38	2	0	0	287	0.04450368858770989	48	2	0	0	343	0.03648224820263919	39	0	0	0	413	0	34	4	0	0	282	0.08044786131243983	45	1	0	0	346	0.02064369307891903	40
	36	1	0	0	419	0.02542084711989235	46	2	0	0	345	0.03789315686424361	36	3	0	0	409	0.06428520787292595	38	2	0	0	287	0.04450368858770989	46	2	0	0	345	0.03784969643061631	39	0	0	0	413	0	34	4	0	0	282	0.08044786131243983	45	1	0	0	346	0.02064369307891903	39
	36	1	0	0	419	0.02542084711989235	46	2	0	0	345	0.03789315686424361	34	3	0	0	411	0.06706332177547684	36	3	0	0	288	0.06410572915336817	46	2	0	0	345	0.03784969643061631	39	0	0	0	413	0	33	5	0	0	282	0.09343624885620719	45	1	0	0	346	0.02064369307891903	39
	35	1	0	0	420	0.026081142170673585	45	3	0	0	345	0.05410925831531886	36	3	0	0	411	0.06428520787292595	35	2	0	0	290	0.047630297264905794	45	3	0	0	345	0.05401359812173704	40	0	0	0	414	0	33	5	0	0	282	0.09343624885620719	45	1	0	0	347	0.02064369307891903	40
	34	1	0	0	421	0.02677647452436767	45	3	0	0	345	0.05410925831531886	36	3	0	0	412	0.06428520787292595	35	2	0	0	290	0.047630297264905794	45	3	0	0	345	0.05401359812173704	40	0	0	0	414	0	29	4	0	0	287	0.08816894923068781	46	1	0	0	347	0.020228631727663707	41
	34	1	0	0	421	0.02677647452436767	43	3	0	0	347	0.056090929063988396	35	2	0	0	414	0.047726636616317195	35	2	0	0	290	0.047630297264905794	43	3	0	0	347	0.05598211149278266	40	0	0	0	414	0	29	4	0	0	287	0.08816894923068781	46	1	0	0	347	0.020228631727663707	43
	34	0	0	0	422	0	43	3	0	0	347	0.056090929063988396	35	2	0	0	414	0.047726636616317195	35	1	0	0	291	0.0260541748578283	43	3	0	0	347	0.05598211149278266	40	0	0	0	414	0	28	5	0	0	287	0.10087392340044908	45	1	0	0	348	0.02064369307891903	46
	34	0	0	0	422	0	44	2	0	0	347	0.03937168691145389	35	2	0	0	414	0.047726636616317195	35	1	0	0	291	0.0260541748578283	44	2	0	0	347	0.03932219881705542	41	0	0	0	414	0	28	5	0	0	287	0.10087392340044908	46	1	0	0	348	0.020228631727663707	45
	34	0	0	0	422	0	43	2	0	0	348	0.040154555395120875	33	2	0	0	416	0.05007817360360747	35	1	0	0	291	0.0260541748578283	43	2	0	0	348	0.04010163198372777	41	0	0	0	414	0	29	5	0	0	287	0.09936772727077897	45	2	0	0	348	0.038413098072643835	45
	33	0	0	0	423	0	43	2	0	0	348	0.040154555395120875	35	2	0	0	416	0.047726636616317195	34	1	0	0	292	0.026747045753026968	43	2	0	0	348	0.04010163198372777	41	0	0	0	415	0	28	5	0	0	288	0.10087392340044908	44	2	0	0	349	0.03915187567400453	46
	33	0	0	0	423	0	41	2	0	0	350	0.041816277064666785	35	2	0	0	417	0.047726636616317195	34	1	0	0	292	0.026747045753026968	41	2	0	0	350	0.041755466918282025	40	1	0	0	415	0.02306409391807374	29	4	0	0	289	0.08816894923068781	45	2	0	0	349	0.038413098072643835	46
	33	0	0	0	423	0	41	2	0	0	350	0.041816277064666785	36	2	0	0	417	0.04663025439851417	34	1	0	0	292	0.026747045753026968	41	2	0	0	350	0.041755466918282025	39	1	0	0	417	0.023606209571846625	29	4	0	0	289	0.08816894923068781	44	3	0	0	349	0.054631043011966814	47
	32	0	0	0	424	0	41	2	0	0	350	0.041816277064666785	37	2	0	0	417	0.04558224887350476	34	1	0	0	292	0.026747045753026968	41	2	0	0	350	0.041755466918282025	39	1	0	0	417	0.023606209571846625	27	4	0	0	291	0.09150388768963522	44	3	0	0	349	0.054631043011966814	48
	32	0	0	0	424	0	40	2	0	0	351	0.04269906445268498	36	2	0	0	419	0.04663025439851417	32	1	0	0	294	0.028248623988090252	40	2	0	0	351	0.042633717990726315	40	1	0	0	417	0.02306409391807374	26	5	0	0	291	0.1038605220385079	47	2	0	0	349	0.03701437658172979	48
	32	0	0	0	424	0	39	2	0	0	352	0.043619360019883834	34	2	0	0	421	0.048874730917862486	31	1	0	0	295	0.02906390242840178	39	2	0	0	352	0.04354901446609134	41	1	0	0	417	0.022546205427867394	26	5	0	0	292	0.1038605220385079	48	2	0	0	350	0.03635176078758554	48
	32	0	0	0	424	0	39	2	0	0	352	0.043619360019883834	33	3	0	0	421	0.06853934292765228	31	1	0	0	295	0.02906390242840178	39	2	0	0	352	0.04354901446609134	43	1	0	0	417	0.021576922351521814	27	4	0	0	292	0.09150388768963522	47	2	0	0	351	0.03701437658172979	49
	32	0	0	0	424	0	38	1	0	0	354	0.02419533210899138	33	3	0	0	421	0.06853934292765228	31	1	0	0	295	0.02906390242840178	38	1	0	0	354	0.02417428213570991	43	1	0	0	417	0.021576922351521814	27	4	0	0	293	0.09150388768963522	48	2	0	0	351	0.03635176078758554	50
	32	0	0	0	424	0	37	1	0	0	355	0.024793019159759767	34	3	0	0	421	0.06706332177547684	31	0	0	0	296	0	37	1	0	0	355	0.02477020868500142	44	1	0	0	417	0.02112275454995739	27	4	0	0	293	0.09150388768963522	50	1	0	0	352	0.01872189246611482	50
	32	0	0	0	424	0	37	1	0	0	355	0.024793019159759767	35	4	0	0	421	0.08042866668664099	31	0	0	0	296	0	37	1	0	0	355	0.02477020868500142	44	1	0	0	417	0.02112275454995739	27	4	0	0	293	0.09150388768963522	50	1	0	0	352	0.01872189246611482	51
	30	0	0	0	426	0	37	1	0	0	355	0.024793019159759767	37	4	0	0	421	0.07748704740198677	31	0	0	0	296	0	37	1	0	0	355	0.02477020868500142	45	1	0	0	419	0.020687241609812716	29	4	0	0	293	0.08816894923068781	50	1	0	0	352	0.01872189246611482	52
	30	0	0	0	426	0	36	1	0	0	356	0.02542084711989235	39	3	0	0	422	0.06050780733695511	31	0	0	0	296	0	36	1	0	0	356	0.025396074143815128	45	1	0	0	420	0.020687241609812716	29	5	0	0	293	0.09936772727077897	50	1	0	0	352	0.01872189246611482	53
	30	0	0	0	426	0	36	1	0	0	356	0.02542084711989235	39	3	0	0	424	0.06050780733695511	31	0	0	0	296	0	36	1	0	0	356	0.025396074143815128	45	1	0	0	420	0.020687241609812716	29	5	0	0	293	0.09936772727077897	50	1	0	0	353	0.01872189246611482	54
	30	0	0	0	426	0	36	1	0	0	356	0.02542084711989235	39	3	0	0	424	0.06050780733695511	31	0	0	0	296	0	36	1	0	0	356	0.025396074143815128	46	1	0	0	421	0.020269261957663154	28	6	0	0	293	0.10908966169528775	50	1	0	0	354	0.01872189246611482	54
	30	0	0	0	426	0	36	1	0	0	356	0.02542084711989235	41	2	0	0	425	0.041816277064666785	31	0	0	0	296	0	36	1	0	0	356	0.025396074143815128	47	1	0	0	421	0.019867781757337423	29	7	0	0	293	0.11404883373499428	49	1	0	0	356	0.019077272284331735	55
	30	0	0	0	426	0	36	1	0	0	356	0.02542084711989235	43	2	0	0	425	0.040154555395120875	30	0	0	0	297	0	36	1	0	0	356	0.025396074143815128	47	1	0	0	421	0.019867781757337423	32	6	0	0	293	0.10387818243709765	49	1	0	0	356	0.019077272284331735	57
	29	1	0	0	426	0.0308903252118428	36	1	0	0	356	0.02542084711989235	44	2	0	0	425	0.03937168691145389	31	0	0	0	297	0	36	1	0	0	356	0.025396074143815128	47	1	0	0	421	0.019867781757337423	32	7	0	0	293	0.11080428960675759	50	1	0	0	357	0.01872189246611482	59
	29	1	0	0	426	0.0308903252118428	34	1	0	0	358	0.02677647452436767	46	1	0	0	425	0.020281105381156534	31	0	0	0	298	0	34	1	0	0	358	0.026747045753026968	48	1	0	0	421	0.01948184653844916	32	7	0	0	294	0.11080428960675759	51	1	0	0	357	0.018379435342460147	61
	29	1	0	0	426	0.0308903252118428	34	1	0	0	358	0.02677647452436767	46	1	0	0	426	0.020281105381156534	31	0	0	0	298	0	34	1	0	0	358	0.026747045753026968	48	1	0	0	421	0.01948184653844916	31	7	0	0	296	0.11192515063054118	51	2	0	0	358	0.03449659803130704	60
	29	1	0	0	426	0.0308903252118428	32	1	0	0	360	0.028283952942826568	48	2	0	0	426	0.03652062158103934	31	0	0	0	299	0	32	1	0	0	360	0.028248623988090252	51	1	0	0	421	0.01840880600188177	30	8	0	0	296	0.1177286420119679	50	2	0	0	359	0.03509396850854526	61
	28	1	0	0	427	0.03186838969188469	32	1	0	0	360	0.028283952942826568	49	2	0	0	427	0.03587064262062749	32	0	0	0	299	0	32	1	0	0	360	0.028248623988090252	53	1	0	0	422	0.017756622346867233	31	9	0	0	298	0.12046206359916417	48	2	0	0	361	0.03635176078758554	61
	26	1	0	0	429	0.034021072021641896	32	1	0	0	360	0.028283952942826568	51	1	0	0	428	0.01841748884350268	31	0	0	0	300	0	32	1	0	0	360	0.028248623988090252	53	1	0	0	422	0.017756622346867233	32	9	0	0	298	0.11984157574629455	47	2	0	0	362	0.03701437658172979	63
	26	1	0	0	429	0.034021072021641896	32	1	0	0	360	0.028283952942826568	52	1	0	0	428	0.01808503973034975	31	0	0	0	300	0	32	1	0	0	360	0.028248623988090252	54	1	0	0	422	0.01744751541546046	32	10	0	0	298	0.12248646184785698	46	3	0	0	363	0.052772356649958545	64
	26	1	0	0	429	0.034021072021641896	32	1	0	0	360	0.028283952942826568	53	1	0	0	428	0.017764356560147545	32	0	0	0	301	0	32	1	0	0	360	0.028248623988090252	54	1	0	0	422	0.01744751541546046	31	10	0	0	299	0.1228385962600147	46	3	0	0	363	0.052772356649958545	64
	26	1	0	0	429	0.034021072021641896	31	1	0	0	361	0.029102780370867172	50	1	0	0	433	0.018762361950295074	35	0	0	0	301	0	31	1	0	0	361	0.02906390242840178	52	1	0	0	424	0.01807684949014572	31	11	0	0	300	0.12424603373764766	46	3	0	0	363	0.052772356649958545	66
	26	1	0	0	429	0.034021072021641896	32	1	0	0	361	0.028283952942826568	52	1	0	0	433	0.01808503973034975	36	0	0	0	302	0	32	1	0	0	361	0.028248623988090252	54	1	0	0	424	0.01744751541546046	34	10	0	0	300	0.12152796506159348	44	4	0	0	364	0.06785863941683368	65
	26	1	0	0	429	0.034021072021641896	33	1	0	0	361	0.027509691006527438	54	1	0	0	433	0.017454826843362848	36	0	0	0	303	0	33	1	0	0	361	0.027477491719406253	55	1	0	0	426	0.01714896087599571	34	12	0	0	300	0.1250508202189059	45	3	0	0	364	0.053686433187240964	67
	25	1	0	0	430	0.035209147565100636	32	1	0	0	362	0.028283952942826568	55	1	0	0	433	0.017155879785099075	36	0	0	0	303	0	32	1	0	0	362	0.028248623988090252	56	1	0	0	426	0.016860428808920906	34	13	0	0	301	0.1257334900398233	47	2	0	0	365	0.03701437658172979	67
	24	1	0	0	431	0.03648224820263919	32	1	0	0	362	0.028283952942826568	56	1	0	0	433	0.016866982804744655	34	1	0	0	304	0.026747045753026968	32	1	0	0	362	0.028248623988090252	55	1	0	0	428	0.01714896087599571	36	11	0	0	301	0.12289710916603987	48	2	0	0	365	0.03635176078758554	67
	24	1	0	0	431	0.03648224820263919	32	1	0	0	362	0.028283952942826568	57	1	0	0	433	0.016587638397653787	32	1	0	0	306	0.028248623988090252	32	1	0	0	362	0.028248623988090252	54	2	0	0	428	0.03290987083916069	39	11	0	0	301	0.12125812060737522	48	2	0	0	365	0.03635176078758554	65
	24	1	0	0	431	0.03648224820263919	33	1	0	0	362	0.027509691006527438	55	1	0	0	436	0.017155879785099075	33	1	0	0	306	0.027477491719406253	33	1	0	0	362	0.027477491719406253	54	2	0	0	428	0.03290987083916069	39	10	0	0	302	0.11812214962218556	47	2	0	0	366	0.03701437658172979	62
	24	1	0	0	431	0.03648224820263919	30	1	0	0	365	0.02997010382342747	58	0	0	0	436	0	31	2	0	0	307	0.05253045192997467	30	1	0	0	365	0.029927184884813256	54	2	0	0	429	0.03290987083916069	40	10	0	0	302	0.11732834974136491	48	2	0	0	366	0.03635176078758554	62
	24	1	0	0	431	0.03648224820263919	33	1	0	0	365	0.027509691006527438	58	0	0	0	437	0	31	3	0	0	307	0.07141004873937772	33	1	0	0	365	0.027477491719406253	55	2	0	0	430	0.03238082763949593	39	11	0	0	303	0.12125812060737522	49	2	0	0	366	0.03571200224264088	58
	24	1	0	0	431	0.03648224820263919	35	0	0	0	366	0	58	1	0	0	437	0.01631738130037959	32	2	0	0	307	0.051216040021419315	35	0	0	0	366	0	54	3	0	0	430	0.04660144404481247	41	9	0	0	303	0.11217186237276826	49	2	0	0	366	0.03571200224264088	57
	24	1	0	0	431	0.03648224820263919	37	0	0	0	366	0	58	1	0	0	437	0.01631738130037959	33	2	0	0	307	0.04996392072663769	37	0	0	0	366	0	55	3	0	0	430	0.04589907469202878	38	8	0	0	308	0.11000584622707653	49	2	0	0	366	0.03571200224264088	58
	22	1	0	0	433	0.03932219881705542	37	0	0	0	366	0	58	1	0	0	438	0.01631738130037959	33	4	0	0	307	0.08321351890110809	37	0	0	0	366	0	57	3	0	0	430	0.044554900145152454	39	8	0	0	308	0.10894048581964173	50	2	0	0	366	0.03509396850854526	59
	22	1	0	0	433	0.03932219881705542	38	0	0	0	366	0	62	0	0	0	438	0	32	5	0	0	308	0.09686268164731714	38	0	0	0	366	0	58	3	0	0	431	0.043911417975893915	37	7	0	0	311	0.10493729771379907	51	2	0	0	366	0.03449659803130704	60
	23	0	0	0	433	0	38	1	0	0	366	0.02419533210899138	64	0	0	0	438	0	31	6	0	0	308	0.10795032183299648	38	1	0	0	366	0.02417428213570991	57	3	0	0	432	0.044554900145152454	37	8	0	0	311	0.1110621745707874	50	2	0	0	367	0.03509396850854526	60
	23	0	0	0	433	0	36	2	0	0	369	0.04663025439851417	63	0	0	0	439	0	28	6	0	0	312	0.11266887572231028	36	2	0	0	369	0.04654147849675194	59	3	0	0	432	0.0432859618893541	36	9	0	0	312	0.11676406294274322	48	2	0	0	369	0.03635176078758554	61
	23	0	0	0	433	0	36	2	0	0	369	0.04663025439851417	63	0	0	0	441	0	31	6	0	0	312	0.10795032183299648	36	2	0	0	369	0.04654147849675194	59	3	0	0	432	0.0432859618893541	36	11	0	0	313	0.12289710916603987	50	2	0	0	369	0.03509396850854526	61
	22	0	0	0	434	0	34	3	0	0	370	0.06706332177547684	63	0	0	0	441	0	33	5	0	0	312	0.09524499525421545	34	3	0	0	370	0.06685275147882047	59	3	0	0	432	0.0432859618893541	36	10	0	0	314	0.12030452003753084	51	1	0	0	370	0.018379435342460147	60
	22	0	0	0	434	0	34	3	0	0	370	0.06706332177547684	63	1	0	0	441	0.015088074252728102	34	5	0	0	312	0.09366622822852916	34	3	0	0	370	0.06685275147882047	59	4	0	0	432	0.054786843654198565	33	12	0	0	316	0.12509699146224829	51	1	0	0	370	0.018379435342460147	62
	22	0	0	0	434	0	33	3	0	0	372	0.06853934292765228	62	1	0	0	443	0.015318912081392458	34	5	0	0	313	0.09366622822852916	33	3	0	0	372	0.06831050601579369	60	4	0	0	432	0.05406217401626001	37	9	0	0	316	0.11589075300685878	51	1	0	0	371	0.018379435342460147	61
	22	0	0	0	434	0	36	2	0	0	372	0.04663025439851417	64	1	0	0	443	0.014864081058101157	35	5	0	0	313	0.09212649680425075	36	2	0	0	372	0.04654147849675194	60	3	0	0	433	0.04267780023206807	40	7	0	0	316	0.10139048825321124	52	1	0	0	371	0.01804921345471656	60
	22	0	0	0	434	0	32	5	0	0	373	0.09741319222681093	64	1	0	0	444	0.014864081058101157	34	5	0	0	314	0.09366622822852916	32	5	0	0	373	0.09686268164731714	60	3	0	0	433	0.04267780023206807	41	6	0	0	316	0.09226218916625473	53	1	0	0	372	0.017730586852109233	64
	21	0	0	0	435	0	30	7	0	0	373	0.11763808476351455	64	1	0	0	444	0.014864081058101157	35	5	0	0	314	0.09212649680425075	30	7	0	0	373	0.11662652157369471	60	3	0	0	434	0.04267780023206807	41	6	0	0	316	0.09226218916625473	55	1	0	0	372	0.017125773675475384	61
	21	0	0	0	435	0	29	8	0	0	373	0.1243185475293862	65	1	0	0	444	0.014646632928542435	34	6	0	0	314	0.10337180810103189	29	8	0	0	373	0.12304136298496059	63	2	0	0	434	0.02868756059792958	42	6	0	0	316	0.09105435056569958	53	2	0	0	373	0.03335992452072122	60
	22	0	0	0	435	0	33	7	0	0	373	0.11330686174551391	65	1	0	0	445	0.014646632928542435	35	6	0	0	314	0.10189076091783499	33	7	0	0	373	0.11249976609425538	63	2	0	0	434	0.02868756059792958	42	6	0	0	316	0.09105435056569958	54	2	0	0	373	0.032818808378935395	60
	20	1	0	0	436	0.042633717990726315	34	6	0	0	373	0.1039827450689604	64	1	0	0	446	0.014864081058101157	35	6	0	0	315	0.10189076091783499	34	6	0	0	373	0.10337180810103189	64	2	0	0	434	0.028283952942826568	42	6	0	0	316	0.09105435056569958	55	2	0	0	373	0.03229472085846625	61
	20	1	0	0	436	0.042633717990726315	33	7	0	0	373	0.11330686174551391	62	1	0	0	448	0.015318912081392458	35	6	0	0	316	0.10189076091783499	33	7	0	0	373	0.11249976609425538	65	2	0	0	435	0.027891480264338592	41	7	0	0	316	0.1002232574646101	56	2	0	0	373	0.031786885093973774	61
	20	1	0	0	436	0.042633717990726315	32	8	0	0	373	0.1206508675663651	63	1	0	0	448	0.015088074252728102	34	7	0	0	316	0.11112516308574784	32	8	0	0	373	0.11962864623440626	66	2	0	0	435	0.027509691006527438	40	8	0	0	316	0.10786979989959716	58	2	0	0	373	0.030817085259944716	59
	19	1	0	0	437	0.04450368858770989	33	8	0	0	374	0.11939090184609628	63	1	0	0	449	0.015088074252728102	38	5	0	0	316	0.08773880876712631	33	8	0	0	374	0.11843853127167489	65	2	0	0	437	0.027891480264338592	42	8	0	0	316	0.10572465102619724	58	2	0	0	373	0.030817085259944716	59
	20	1	0	0	437	0.042633717990726315	35	8	0	0	374	0.11684952873456433	62	1	0	0	450	0.015318912081392458	37	5	0	0	317	0.08916325696381819	35	8	0	0	374	0.1160189511254067	65	2	0	0	437	0.027891480264338592	42	8	0	0	316	0.10572465102619724	59	1	0	0	374	0.01603154802348216	59
	21	1	0	0	437	0.04091210408643777	34	8	0	0	375	0.11812224254290968	63	1	0	0	450	0.015088074252728102	38	6	0	0	317	0.09760422890692029	34	8	0	0	375	0.11723353066027174	64	2	0	0	438	0.028283952942826568	42	9	0	0	316	0.1112078056089824	58	1	0	0	375	0.016291838676940874	59
	22	1	0	0	438	0.03932219881705542	34	9	0	0	375	0.12297546462074017	63	1	0	0	450	0.015088074252728102	39	7	0	0	317	0.10441611430162902	34	9	0	0	375	0.12195429911376685	63	3	0	0	438	0.04095032152468049	43	7	0	0	317	0.09792270822626398	57	1	0	0	377	0.016560684085430977	59
	23	1	0	0	438	0.03784969643061631	30	11	0	0	377	0.1315862178424456	63	1	0	0	450	0.015088074252728102	40	6	0	0	317	0.09488398104141771	30	11	0	0	377	0.1299493309176588	63	2	0	0	441	0.02868756059792958	42	7	0	0	318	0.09906684360125823	58	1	0	0	377	0.016291838676940874	59
	24	1	0	0	438	0.03648224820263919	29	11	0	0	378	0.13195502650897226	63	1	0	0	450	0.015088074252728102	41	6	0	0	317	0.09356588958971505	29	11	0	0	378	0.13020357404127522	62	3	0	0	442	0.04151062129017455	42	7	0	0	318	0.09906684360125823	58	1	0	0	378	0.016291838676940874	59
	23	1	0	0	440	0.03784969643061631	30	11	0	0	378	0.1315862178424456	61	1	0	0	452	0.015556912646891565	42	6	0	0	317	0.09227576632115161	30	11	0	0	378	0.1299493309176588	63	2	0	0	442	0.02868756059792958	45	5	0	0	318	0.07799859836475886	58	1	0	0	378	0.016291838676940874	59
	23	1	0	0	440	0.03784969643061631	34	10	0	0	378	0.12665090153687553	60	1	0	0	453	0.01580241403893795	41	6	0	0	318	0.09356588958971505	34	10	0	0	378	0.12550372004921825	63	2	0	0	442	0.02868756059792958	44	6	0	0	318	0.0887020264975805	59	1	0	0	378	0.01603154802348216	59
	23	2	0	0	440	0.06624861811011677	32	13	0	0	379	0.13265738456229717	60	1	0	0	453	0.01580241403893795	42	6	0	0	318	0.09227576632115161	32	13	0	0	379	0.13099337404593728	64	2	0	0	442	0.028283952942826568	45	6	0	0	318	0.08755817403360673	59	1	0	0	380	0.01603154802348216	58
	23	2	0	0	440	0.06624861811011677	35	11	0	0	379	0.1286194015620582	58	2	0	0	454	0.030912354299707193	44	6	0	0	319	0.0897785476717731	35	11	0	0	379	0.12742859429059505	61	3	0	0	444	0.04208623935929869	44	6	0	0	319	0.0887020264975805	59	1	0	0	381	0.01603154802348216	58
	24	2	0	0	440	0.06419720949022317	39	8	0	0	379	0.11178775188742596	58	2	0	0	454	0.030912354299707193	46	5	0	0	321	0.07761225088696723	39	8	0	0	379	0.11114511743004618	61	3	0	0	444	0.04208623935929869	45	5	0	0	319	0.07799859836475886	62	0	0	0	381	0	57
	23	2	0	0	441	0.06624861811011677	38	8	0	0	381	0.11304323787183126	58	2	0	0	454	0.030912354299707193	41	5	0	0	326	0.08368576273390928	38	8	0	0	381	0.11235940238559786	60	3	0	0	445	0.04267780023206807	45	4	0	0	320	0.06678842389334193	59	1	0	0	383	0.01603154802348216	58
	22	2	0	0	442	0.06842734093259972	35	8	0	0	385	0.11684952873456433	58	2	0	0	454	0.030912354299707193	38	5	0	0	329	0.08773880876712631	35	8	0	0	385	0.1160189511254067	59	3	0	0	446	0.0432859618893541	42	5	0	0	323	0.08147794458174605	55	1	0	0	387	0.017125773675475384	57
	20	2	0	0	444	0.0732110065158276	30	9	0	0	390	0.12710947324812827	58	2	0	0	454	0.030912354299707193	36	5	0	0	331	0.09062563486992459	30	9	0	0	390	0.12576338285144498	57	4	0	0	447	0.056294182183820804	41	5	0	0	324	0.08269382397466407	52	1	0	0	391	0.01804921345471656	57
	19	3	0	0	445	0.09760422890692029	28	9	0	0	393	0.1289056256752077	58	2	0	0	454	0.030912354299707193	34	7	0	0	331	0.11112516308574784	28	9	0	0	393	0.1273449281823428	54	4	0	0	450	0.058711656995689906	39	6	0	0	325	0.09473825252798747	51	1	0	0	392	0.018379435342460147	57
	17	5	0	0	446	0.12550372004921825	27	10	0	0	393	0.1315452724871816	58	2	0	0	454	0.030912354299707193	35	6	0	0	331	0.10189076091783499	27	10	0	0	393	0.12968729928139	54	4	0	0	450	0.058711656995689906	40	5	0	0	325	0.08393829319024121	50	1	0	0	393	0.01872189246611482	54
	17	5	0	0	446	0.12550372004921825	28	9	0	0	393	0.1289056256752077	58	2	0	0	454	0.030912354299707193	35	6	0	0	331	0.10189076091783499	28	9	0	0	393	0.1273449281823428	54	4	0	0	450	0.058711656995689906	39	5	0	0	327	0.0852115014053026	49	1	0	0	394	0.019077272284331735	54
	17	5	0	0	447	0.12550372004921825	28	8	0	0	394	0.12547793592861034	58	2	0	0	454	0.030912354299707193	35	6	0	0	331	0.10189076091783499	28	8	0	0	394	0.12409720951093159	54	4	0	0	450	0.058711656995689906	38	5	0	0	328	0.08651343664124578	48	1	0	0	395	0.019446314195971533	53
	17	5	0	0	447	0.12550372004921825	27	9	0	0	394	0.12969879792180286	57	1	0	0	456	0.016587638397653787	35	6	0	0	331	0.10189076091783499	27	9	0	0	394	0.12801372611629874	54	4	0	0	450	0.058711656995689906	37	6	0	0	328	0.09728796485938444	48	1	0	0	395	0.019446314195971533	51
	17	4	0	0	448	0.11723353066027174	24	11	0	0	395	0.13192390091201714	55	1	0	0	458	0.017155879785099075	35	6	0	0	331	0.10189076091783499	24	11	0	0	395	0.129410337618682	45	4	0	0	459	0.06732140903050632	38	5	0	0	328	0.08651343664124578	47	1	0	0	396	0.019829814468642817	46
	15	5	0	0	449	0.12836227475743106	23	12	0	0	395	0.12997628908198008	52	1	0	0	461	0.01808503973034975	34	7	0	0	331	0.11112516308574784	23	12	0	0	395	0.12710958053255655	38	4	0	0	466	0.07584032791124505	37	6	0	0	328	0.09728796485938444	47	1	0	0	396	0.019829814468642817	43
	14	5	0	0	450	0.1293499242943373	23	12	0	0	395	0.12997628908198008	45	1	0	0	468	0.020699894815766874	32	9	0	0	331	0.12394055537362794	23	12	0	0	395	0.12710958053255655	35	3	0	0	470	0.06545214349142321	40	3	0	0	328	0.05874401751494628	46	1	0	0	397	0.020228631727663707	38
	12	6	0	0	451	0.12821922151711407	23	12	0	0	395	0.12997628908198008	35	1	0	0	478	0.026081142170673585	33	8	0	0	331	0.11843853127167489	23	12	0	0	395	0.12710958053255655	28	2	0	0	478	0.05689474019042488	39	3	0	0	329	0.05986380521250822	43	1	0	0	400	0.02152664074432539	32
	12	6	0	0	452	0.12821922151711407	22	13	0	0	395	0.1264535905152155	24	1	0	0	489	0.03648224820263919	34	7	0	0	331	0.11112516308574784	22	13	0	0	395	0.1232354678139001	25	3	0	0	480	0.08243087874563197	39	3	0	0	329	0.05986380521250822	37	1	0	0	406	0.024689089149575592	27
	9	6	0	0	455	0.11670684440697612	22	13	0	0	395	0.1264535905152155	17	1	0	0	496	0.048769943645092226	35	6	0	0	331	0.10189076091783499	22	13	0	0	395	0.1232354678139001	25	2	0	0	481	0.06200893891479982	38	3	0	0	330	0.061023613952346886	32	1	0	0	411	0.028119184681436222	24
	8	6	0	0	456	0.10939832080425108	23	12	0	0	395	0.12997628908198008	16	1	0	0	497	0.051216040021419315	35	6	0	0	331	0.10189076091783499	23	12	0	0	395	0.12710958053255655	20	2	0	0	486	0.07273072601586948	36	4	0	0	331	0.07763287480410931	29	1	0	0	414	0.030664461921086232	19
	7	7	0	0	456	0.08862369456895179	23	12	0	0	395	0.12997628908198008	15	1	0	0	498	0.053911678755103644	35	6	0	0	331	0.10189076091783499	23	12	0	0	395	0.12710958053255655	19	1	0	0	488	0.04433296345736698	34	4	0	0	333	0.08044786131243983	30	0	0	0	414	0	16
	6	8	0	0	456	0.06423177467777692	23	12	0	0	395	0.12997628908198008	11	1	0	0	502	0.06806102973745977	35	6	0	0	331	0.10189076091783499	23	12	0	0	395	0.12710958053255655	16	1	0	0	491	0.05092835933629167	30	4	0	0	337	0.0865495340747045	24	0	0	0	420	0	12
	6	8	0	0	456	0.06423177467777692	23	12	0	0	395	0.12997628908198008	9	1	0	0	504	0.07799859836475886	35	6	0	0	331	0.10189076091783499	23	12	0	0	395	0.12710958053255655	14	1	0	0	493	0.056462650812659644	24	3	0	0	344	0.0824344405923089	23	0	0	0	421	0	11
	5	9	0	0	456	0.039045470263631116	23	10	0	0	397	0.13208267148466937	9	1	0	0	504	0.07799859836475886	29	4	0	0	339	0.09004581917717126	23	10	0	0	397	0.12954340286299693	13	1	0	0	494	0.059668359581332375	17	3	0	0	351	0.09603675717783218	20	0	0	0	424	0	10
	5	9	0	0	456	0.039045470263631116	23	10	0	0	397	0.13208267148466937	7	1	0	0	506	0.09058813446804806	23	4	0	0	345	0.10199262085804076	23	10	0	0	397	0.12954340286299693	12	1	0	0	495	0.0632190733822953	11	3	0	0	357	0.09494577911924895	16	1	0	0	427	0.04956413869442882	9
	5	9	0	0	456	0.039045470263631116	25	8	0	0	397	0.12861454337640754	4	1	0	0	509	0.11134564390146202	19	3	0	0	350	0.0965776293382598	25	8	0	0	397	0.12684809563959193	12	1	0	0	495	0.0632190733822953	10	3	0	0	358	0.08830214130360033	10	0	0	0	434	0	9
	5	9	0	0	456	0.039045470263631116	24	7	0	0	399	0.12592068174100093	4	1	0	0	509	0.11134564390146202	12	3	0	0	357	0.11556902055480299	24	7	0	0	399	0.12423825934732358	8	1	0	0	499	0.08150739113639974	8	3	0	0	360	0.053064061453828054	9	0	0	0	435	0	7
	6	8	0	0	456	0.06423177467777692	20	4	0	0	406	0.10993780541147362	4	1	0	0	509	0.11134564390146202	7	2	0	0	363	0.11243636280455946	20	4	0	0	406	0.10860576470187379	8	0	0	0	500	0	7	3	0	0	361	0.007957451078775721	8	0	0	0	436	0	7
	6	8	0	0	456	0.06423177467777692	18	3	0	0	409	0.10043515654120928	4	1	0	0	509	0.11134564390146202	6	1	0	0	365	0.09179024012927042	18	3	0	0	409	0.09925136597239953	7	0	0	0	501	0	7	3	0	0	361	0.007957451078775721	6	0	0	0	438	0	6
	5	9	0	0	456	0.039045470263631116	13	3	0	0	414	0.11582359428980843	3	1	0	0	510	0.11038420876919652	2	1	0	0	369	-1.0772746188476534	13	3	0	0	414	0.11309262022788613	6	0	0	0	502	0	6	2	0	0	363	-0.18419414535666218	6	0	0	0	438	0	5
	5	9	0	0	456	0.039045470263631116	9	2	0	0	419	0.11307028307861755	3	0	0	0	511	0	2	1	0	0	369	-1.0772746188476534	9	2	0	0	419	0.10870102735300362	4	0	0	0	504	0	5	1	0	0	365	-0.18921034936951364	4	0	0	0	440	0	5
	5	9	0	0	456	0.039045470263631116	6	1	0	0	423	0.09786496347769828	3	0	0	0	511	0	2	0	0	0	370	0	6	1	0	0	423	0.09179024012927042	4	0	0	0	504	0	4	1	0	0	366	-0.16833468573328902	3	0	0	0	441	0	4
	5	9	0	0	456	0.039045470263631116	5	0	0	0	425	0	2	0	0	0	512	0	2	0	0	0	370	0	5	0	0	0	425	0	4	0	0	0	504	0	4	1	0	0	366	-0.16833468573328902	3	0	0	0	441	0	3
	5	9	0	0	456	0.039045470263631116	3	0	0	0	427	0	2	0	0	0	512	0	1	0	0	0	371	0	3	0	0	0	427	0	2	0	0	0	506	0	3	1	0	0	367	-0.17886893953150537	3	0	0	0	441	0	2
	5	9	0	0	456	0.039045470263631116	3	0	0	0	427	0	2	0	0	0	512	0	1	0	0	0	371	0	3	0	0	0	427	0	2	0	0	0	506	0	2	1	0	0	368	-0.2058009078993883	3	0	0	0	441	0	2
	5	9	0	0	456	0.039045470263631116	3	0	0	0	427	0	2	0	0	0	512	0	1	0	0	0	371	0	3	0	0	0	427	0	2	0	0	0	506	0	1	1	0	0	369	-0.23883489753984566	1	0	0	0	443	0	2
	5	9	0	0	456	0.039045470263631116	2	0	0	0	428	0	1	0	0	0	513	0	0	0	0	0	372	<RuntimePrimitiveException>	2	0	0	0	428	0	2	0	0	0	506	0	1	1	0	0	369	-0.23883489753984566	1	0	0	0	443	0	2
	5	9	0	0	456	0.039045470263631116	2	0	0	0	428	0	1	0	0	0	513	0							2	0	0	0	428	0	2	0	0	0	506	0	1	1	0	0	369	-0.23883489753984566	1	0	0	0	443	0	2
	5	9	0	0	456	0.039045470263631116	2	0	0	0	428	0	1	0	0	0	513	0							2	0	0	0	428	0	2	0	0	0	506	0	1	1	0	0	369	-0.23883489753984566	1	0	0	0	443	0	2
	5	9	0	0	456	0.039045470263631116	2	0	0	0	428	0	1	0	0	0	513	0							2	0	0	0	428	0	2	0	0	0	506	0	1	0	0	0	370	0	1	0	0	0	443	0	2
	5	9	0	0	456	0.039045470263631116	2	0	0	0	428	0	1	0	0	0	513	0							2	0	0	0	428	0	1	0	0	0	507	0	1	0	0	0	370	0	1	0	0	0	443	0	2
	5	9	0	0	456	0.039045470263631116	2	0	0	0	428	0	1	0	0	0	513	0							2	0	0	0	428	0	1	0	0	0	507	0	1	0	0	0	370	0	1	0	0	0	443	0	2
	6	8	0	0	456	0.06423177467777692	2	0	0	0	428	0	1	0	0	0	513	0							2	0	0	0	428	0	1	0	0	0	507	0	1	0	0	0	370	0	1	0	0	0	443	0	2
	6	8	0	0	456	0.06423177467777692	2	0	0	0	428	0	1	0	0	0	513	0							2	0	0	0	428	0	1	0	0	0	507	0	1	0	0	0	370	0	1	0	0	0	443	0	2
	6	8	0	0	456	0.06423177467777692	2	0	0	0	428	0	0	0	0	0	514	<RuntimePrimitiveException>							2	0	0	0	428	0	1	0	0	0	507	0	1	0	0	0	370	0	1	0	0	0	443	0	1
	6	8	0	0	456	0.06423177467777692	2	0	0	0	428	0													2	0	0	0	428	0	1	0	0	0	507	0	1	0	0	0	370	0	1	0	0	0	443	0	1
	6	7	0	0	457	0.0747065564023998	2	0	0	0	428	0													2	0	0	0	428	0	1	0	0	0	507	0	1	0	0	0	370	0	1	0	0	0	443	0	1
	6	7	0	0	457	0.0747065564023998	2	0	0	0	428	0													2	0	0	0	428	0	1	0	0	0	507	0	1	0	0	0	370	0	1	0	0	0	443	0	1
	6	7	0	0	457	0.0747065564023998	2	0	0	0	428	0													2	0	0	0	428	0	1	0	0	0	507	0	1	0	0	0	370	0	1	0	0	0	443	0	1
	6	7	0	0	457	0.0747065564023998	2	0	0	0	428	0													2	0	0	0	428	0	1	0	0	0	507	0	1	0	0	0	370	0	1	0	0	0	443	0	1
	6	7	0	0	457	0.0747065564023998	2	0	0	0	428	0													2	0	0	0	428	0	1	0	0	0	507	0	1	0	0	0	370	0	1	0	0	0	443	0	1
	6	7	0	0	457	0.0747065564023998	2	0	0	0	428	0													2	0	0	0	428	0	1	0	0	0	507	0	1	0	0	0	370	0	1	0	0	0	443	0	1
	7	6	0	0	457	0.09953714978193864	2	0	0	0	428	0													2	0	0	0	428	0	1	0	0	0	507	0	1	0	0	0	370	0	1	0	0	0	443	0	1
	7	6	0	0	457	0.09953714978193864	2	0	0	0	428	0													2	0	0	0	428	0	1	0	0	0	507	0	1	0	0	0	370	0	1	0	0	0	443	0	1
	7	6	0	0	457	0.09953714978193864	2	0	0	0	428	0													2	0	0	0	428	0	1	0	0	0	507	0	1	0	0	0	370	0	1	0	0	0	443	0	1
	7	6	0	0	457	0.09953714978193864	2	0	0	0	428	0													2	0	0	0	428	0	1	0	0	0	507	0	1	0	0	0	370	0	1	0	0	0	443	0	0
	7	6	0	0	457	0.09953714978193864	2	0	0	0	428	0													2	0	0	0	428	0	1	0	0	0	507	0	1	0	0	0	370	0	1	0	0	0	443	0
	7	6	0	0	457	0.09953714978193864	2	0	0	0	428	0													2	0	0	0	428	0	1	0	0	0	507	0	1	0	0	0	370	0	1	0	0	0	443	0
	6	6	0	0	458	0.08647112939011851	1	0	0	0	429	0													1	0	0	0	429	0	1	0	0	0	507	0	1	0	0	0	370	0	1	0	0	0	443	0
	6	5	0	0	459	0.09922535304795885	1	0	0	0	429	0													1	0	0	0	429	0	1	0	0	0	507	0	1	0	0	0	370	0	1	0	0	0	443	0
	6	5	0	0	459	0.09922535304795885	1	0	0	0	429	0													1	0	0	0	429	0	1	0	0	0	507	0	1	0	0	0	370	0	1	0	0	0	443	0
	5	5	0	0	460	0.08331386617720674	1	0	0	0	429	0													1	0	0	0	429	0	1	0	0	0	507	0	1	0	0	0	370	0	1	0	0	0	443	0
	3	3	0	0	464	0.0687089304712435	1	0	0	0	429	0													1	0	0	0	429	0	0	0	0	0	508	<RuntimePrimitiveException>	1	0	0	0	370	0	1	0	0	0	443	0
	2	2	0	0	466	0.04435789005119075	1	0	0	0	429	0													1	0	0	0	429	0							1	0	0	0	370	0	1	0	0	0	443	0
	2	2	0	0	466	0.04435789005119075	1	0	0	0	429	0													1	0	0	0	429	0							1	0	0	0	370	0	1	0	0	0	443	0
	2	2	0	0	466	0.04435789005119075	1	0	0	0	429	0													1	0	0	0	429	0							1	0	0	0	370	0	1	0	0	0	443	0
	2	2	0	0	466	0.04435789005119075	1	0	0	0	429	0													1	0	0	0	429	0							1	0	0	0	370	0	1	0	0	0	443	0
	2	2	0	0	466	0.04435789005119075	1	0	0	0	429	0													1	0	0	0	429	0							1	0	0	0	370	0	1	0	0	0	443	0
	2	2	0	0	466	0.04435789005119075	1	0	0	0	429	0													1	0	0	0	429	0							1	0	0	0	370	0	1	0	0	0	443	0
	2	2	0	0	466	0.04435789005119075	1	0	0	0	429	0													1	0	0	0	429	0							1	0	0	0	370	0	1	0	0	0	443	0
	2	2	0	0	466	0.04435789005119075	1	0	0	0	429	0													1	0	0	0	429	0							1	0	0	0	370	0	1	0	0	0	443	0
	2	2	0	0	466	0.04435789005119075	1	0	0	0	429	0													1	0	0	0	429	0							1	0	0	0	370	0	1	0	0	0	443	0
	2	2	0	0	466	0.04435789005119075	1	0	0	0	429	0													1	0	0	0	429	0							1	0	0	0	370	0	1	0	0	0	443	0
	2	2	0	0	466	0.04435789005119075	1	0	0	0	429	0													1	0	0	0	429	0							1	0	0	0	370	0	1	0	0	0	443	0
	2	2	0	0	466	0.04435789005119075	1	0	0	0	429	0													1	0	0	0	429	0							1	0	0	0	370	0	1	0	0	0	443	0
	1	2	0	0	467	-0.0635057500345778	1	0	0	0	429	0													1	0	0	0	429	0							1	0	0	0	370	0	1	0	0	0	443	0
	1	1	0	0	468	-0.15087807325639735	1	0	0	0	429	0													1	0	0	0	429	0							1	0	0	0	370	0	1	0	0	0	443	0
	1	1	0	0	468	-0.15087807325639735	1	0	0	0	429	0													1	0	0	0	429	0							1	0	0	0	370	0	1	0	0	0	443	0
	1	1	0	0	468	-0.15087807325639735	1	0	0	0	429	0													1	0	0	0	429	0							1	0	0	0	370	0	0	0	0	0	444	<RuntimePrimitiveException>
	1	1	0	0	468	-0.15087807325639735	1	0	0	0	429	0													1	0	0	0	429	0							1	0	0	0	370	0
	1	1	0	0	468	-0.15087807325639735	1	0	0	0	429	0													1	0	0	0	429	0							1	0	0	0	370	0
	1	1	0	0	468	-0.15087807325639735	1	0	0	0	429	0													1	0	0	0	429	0							1	0	0	0	370	0
	1	1	0	0	468	-0.15087807325639735	1	0	0	0	429	0													1	0	0	0	429	0							1	0	0	0	370	0
	1	1	0	0	468	-0.15087807325639735	1	0	0	0	429	0													1	0	0	0	429	0							1	0	0	0	370	0
	1	1	0	0	468	-0.15087807325639735	1	0	0	0	429	0													1	0	0	0	429	0							1	0	0	0	370	0
	1	1	0	0	468	-0.15087807325639735	1	0	0	0	429	0													1	0	0	0	429	0							1	0	0	0	370	0
	1	1	0	0	468	-0.15087807325639735	1	0	0	0	429	0													1	0	0	0	429	0							1	0	0	0	370	0
	1	1	0	0	468	-0.15087807325639735	1	0	0	0	429	0													1	0	0	0	429	0							1	0	0	0	370	0
	1	1	0	0	468	-0.15087807325639735	1	0	0	0	429	0													1	0	0	0	429	0							1	0	0	0	370	0
	1	1	0	0	468	-0.15087807325639735	1	0	0	0	429	0													1	0	0	0	429	0							1	0	0	0	370	0
	1	1	0	0	468	-0.15087807325639735	1	0	0	0	429	0													1	0	0	0	429	0							1	0	0	0	370	0
	1	1	0	0	468	-0.15087807325639735	1	0	0	0	429	0													1	0	0	0	429	0							1	0	0	0	370	0
	1	1	0	0	468	-0.15087807325639735	1	0	0	0	429	0													1	0	0	0	429	0							1	0	0	0	370	0
	1	1	0	0	468	-0.15087807325639735	1	0	0	0	429	0													1	0	0	0	429	0							1	0	0	0	370	0
	1	1	0	0	468	-0.15087807325639735	1	0	0	0	429	0													1	0	0	0	429	0							1	0	0	0	370	0
	1	1	0	0	468	-0.15087807325639735	1	0	0	0	429	0													1	0	0	0	429	0							1	0	0	0	370	0
	1	1	0	0	468	-0.15087807325639735	1	0	0	0	429	0													1	0	0	0	429	0							1	0	0	0	370	0
	1	1	0	0	468	-0.15087807325639735	1	0	0	0	429	0													1	0	0	0	429	0							1	0	0	0	370	0
	0	1	0	0	469	0	1	0	0	0	429	0													1	0	0	0	429	0							1	0	0	0	370	0
	0	1	0	0	469	0	1	0	0	0	429	0													1	0	0	0	429	0							1	0	0	0	370	0
	0	1	0	0	469	0	1	0	0	0	429	0													1	0	0	0	429	0							1	0	0	0	370	0
	0	1	0	0	469	0	1	0	0	0	429	0													1	0	0	0	429	0							1	0	0	0	370	0
	0	1	0	0	469	0	1	0	0	0	429	0													1	0	0	0	429	0							1	0	0	0	370	0
	0	1	0	0	469	0	1	0	0	0	429	0													1	0	0	0	429	0							1	0	0	0	370	0
	0	1	0	0	469	0	1	0	0	0	429	0													1	0	0	0	429	0							1	0	0	0	370	0
	0	1	0	0	469	0	1	0	0	0	429	0													1	0	0	0	429	0							1	0	0	0	370	0
	0	1	0	0	469	0	1	0	0	0	429	0													1	0	0	0	429	0							1	0	0	0	370	0
	0	1	0	0	469	0	1	0	0	0	429	0													1	0	0	0	429	0							1	0	0	0	370	0
	0	1	0	0	469	0	1	0	0	0	429	0													1	0	0	0	429	0							1	0	0	0	370	0
	0	1	0	0	469	0	1	0	0	0	429	0													1	0	0	0	429	0							1	0	0	0	370	0
	0	1	0	0	469	0	1	0	0	0	429	0													1	0	0	0	429	0							1	0	0	0	370	0
	0	1	0	0	469	0	1	0	0	0	429	0													1	0	0	0	429	0							1	0	0	0	370	0
	0	1	0	0	469	0	1	0	0	0	429	0													1	0	0	0	429	0							1	0	0	0	370	0
	0	1	0	0	469	0	1	0	0	0	429	0													1	0	0	0	429	0							1	0	0	0	370	0
	0	1	0	0	469	0	1	0	0	0	429	0													1	0	0	0	429	0							1	0	0	0	370	0
	0	1	0	0	469	0	1	0	0	0	429	0													1	0	0	0	429	0							1	0	0	0	370	0
	0	1	0	0	469	0	0	0	0	0	430	<RuntimePrimitiveException>													0	0	0	0	430	<RuntimePrimitiveException>							1	0	0	0	370	0
	0	1	0	0	469	0																															1	0	0	0	370	0
	0	1	0	0	469	0																															1	0	0	0	370	0
	0	1	0	0	469	0																															1	0	0	0	370	0
	0	1	0	0	469	0																															1	0	0	0	370	0
	0	1	0	0	469	0																															1	0	0	0	370	0
	0	1	0	0	469	0																															1	0	0	0	370	0
	0	1	0	0	469	0																															1	0	0	0	370	0
	0	1	0	0	469	0																															1	0	0	0	370	0
	0	1	0	0	469	0																															1	0	0	0	370	0
	0	1	0	0	469	0																															1	0	0	0	370	0
	0	1	0	0	469	0																															1	0	0	0	370	0
	0	1	0	0	469	0																															1	0	0	0	370	0
	0	1	0	0	469	0																															1	0	0	0	370	0
	0	1	0	0	469	0																															1	0	0	0	370	0
	0	1	0	0	469	0																															1	0	0	0	370	0
	0	1	0	0	469	0																															1	0	0	0	370	0
	0	1	0	0	469	0																															1	0	0	0	370	0
	0	1	0	0	469	0																															1	0	0	0	370	0
	0	1	0	0	469	0																															1	0	0	0	370	0
	0	1	0	0	469	0																															1	0	0	0	370	0
	0	1	0	0	469	0																															1	0	0	0	370	0
	0	1	0	0	469	0																															1	0	0	0	370	0
	0	1	0	0	469	0																															1	0	0	0	370	0
	0	1	0	0	469	0																															1	0	0	0	370	0
	0	1	0	0	469	0																															1	0	0	0	370	0
	0	1	0	0	469	0																															1	0	0	0	370	0
	0	1	0	0	469	0																															1	0	0	0	370	0
	0	1	0	0	469	0																															1	0	0	0	370	0
	0	1	0	0	469	0																															1	0	0	0	370	0
	0	1	0	0	469	0																															1	0	0	0	370	0
	0	1	0	0	469	0																															1	0	0	0	370	0
	0	1	0	0	469	0																															1	0	0	0	370	0
	0	1	0	0	469	0																															1	0	0	0	370	0
	0	1	0	0	469	0																															1	0	0	0	370	0
	0	1	0	0	469	0																															1	0	0	0	370	0
	0	1	0	0	469	0																															1	0	0	0	370	0
	0	1	0	0	469	0																															1	0	0	0	370	0
	0	1	0	0	469	0																															1	0	0	0	370	0
	0	1	0	0	469	0																															1	0	0	0	370	0
	0	1	0	0	469	0																															1	0	0	0	370	0
	0	1	0	0	469	0																															1	0	0	0	370	0
	0	1	0	0	469	0																															1	0	0	0	370	0
	0	1	0	0	469	0																															1	0	0	0	370	0
	0	1	0	0	469	0																															2	0	0	0	370	0
	0	1	0	0	469	0																															2	0	0	0	370	0
	0	1	0	0	469	0																															2	0	0	0	370	0
	0	1	0	0	469	0																															2	0	0	0	370	0
	0	1	0	0	469	0																															2	0	0	0	370	0
	0	1	0	0	469	0																															2	0	0	0	370	0
	0	1	0	0	469	0																															2	0	0	0	370	0
	0	1	0	0	469	0																															2	0	0	0	370	0
	0	2	0	0	469	0																															2	0	0	0	370	0
	0	2	0	0	469	0																															2	0	0	0	370	0
	0	2	0	0	469	0																															2	0	0	0	370	0
	0	3	0	0	469	0																															2	0	0	0	370	0
	0	3	0	0	469	0																															2	0	0	0	370	0
	0	3	0	0	469	0																															2	0	0	0	370	0
	0	3	0	0	469	0																															2	0	0	0	370	0
	0	4	0	0	469	0																															2	0	0	0	370	0
	0	4	0	0	469	0																															2	0	0	0	370	0
	0	4	0	0	469	0																															2	0	0	0	370	0
	0	4	0	0	469	0																															2	0	0	0	370	0
	0	4	0	0	469	0																															2	0	0	0	370	0
	0	4	0	0	469	0																															2	0	0	0	370	0
	0	4	0	0	469	0																															2	0	0	0	370	0
	0	4	0	0	469	0																															2	0	0	0	370	0
	0	4	0	0	469	0																															2	0	0	0	370	0
	0	4	0	0	469	0																															2	0	0	0	370	0
	0	4	0	0	469	0																															2	0	0	0	370	0
	0	4	0	0	469	0																															1	0	0	0	371	0
	0	4	0	0	469	0																															1	0	0	0	371	0
	0	4	0	0	469	0																															1	0	0	0	371	0
	0	4	0	0	469	0																															1	0	0	0	371	0
	0	4	0	0	469	0																															1	0	0	0	371	0
	0	4	0	0	469	0																															1	0	0	0	371	0
	0	4	0	0	469	0																															1	0	0	0	371	0
	0	4	0	0	469	0																															1	0	0	0	371	0
	0	4	0	0	469	0																															1	0	0	0	371	0
	0	4	0	0	469	0																															1	0	0	0	371	0
	0	4	0	0	469	0																															1	0	0	0	371	0
	0	4	0	0	469	0																															1	0	0	0	371	0
	0	4	0	0	469	0																															1	0	0	0	371	0
	0	4	0	0	469	0																															1	0	0	0	371	0
	0	4	0	0	469	0																															1	0	0	0	371	0
	0	4	0	0	469	0																															1	0	0	0	371	0
	0	4	0	0	469	0																															1	0	0	0	371	0
	0	4	0	0	469	0																															1	0	0	0	371	0
	0	4	0	0	469	0																															1	0	0	0	371	0
	0	4	0	0	469	0																															1	0	0	0	371	0
	0	4	0	0	469	0																															1	0	0	0	371	0
	0	4	0	0	469	0																															1	0	0	0	371	0
	0	4	0	0	469	0																															1	0	0	0	371	0
	0	4	0	0	469	0																															1	0	0	0	371	0
	0	4	0	0	469	0																															1	0	0	0	371	0
	0	5	0	0	469	0																															1	0	0	0	371	0
	0	5	0	0	469	0																															1	0	0	0	371	0
	0	5	0	0	469	0																															1	0	0	0	371	0
	0	5	0	0	469	0																															1	0	0	0	371	0
	0	5	0	0	469	0																															1	0	0	0	371	0
	0	5	0	0	469	0																															1	0	0	0	371	0
	0	6	0	0	469	0																															1	0	0	0	371	0
	0	6	0	0	469	0																															1	0	0	0	371	0
	0	6	0	0	469	0																															1	0	0	0	371	0
	0	7	0	0	469	0																															1	0	0	0	371	0
	0	7	0	0	469	0																															1	0	0	0	371	0
	0	7	0	0	469	0																															1	0	0	0	371	0
	0	8	0	0	469	0																															1	0	0	0	371	0
	0	8	0	0	469	0																															1	0	0	0	371	0
	0	8	0	0	469	0																															1	0	0	0	371	0
	0	8	0	0	469	0																															1	0	0	0	371	0
	0	8	0	0	469	0																															1	0	0	0	371	0
	0	8	0	0	469	0																															1	0	0	0	371	0
	0	8	0	0	469	0																															1	0	0	0	371	0
	0	8	0	0	469	0																															1	0	0	0	371	0
	0	8	0	0	469	0																															1	0	0	0	371	0
	0	8	0	0	469	0																															1	0	0	0	371	0
	0	7	0	0	470	0																															1	0	0	0	371	0
	0	7	0	0	470	0																															1	0	0	0	371	0
	0	7	0	0	470	0																															1	0	0	0	371	0
	0	7	0	0	470	0																															1	0	0	0	371	0
	0	7	0	0	470	0																															1	0	0	0	371	0
	0	7	0	0	470	0																															1	0	0	0	371	0
	0	7	0	0	470	0																															1	0	0	0	371	0
	0	7	0	0	470	0																															1	0	0	0	371	0
	0	7	0	0	470	0																															1	0	0	0	371	0
	0	7	0	0	470	0																															1	0	0	0	371	0
	0	7	0	0	470	0																															1	0	0	0	371	0
	0	7	0	0	470	0																															1	0	0	0	371	0
	0	7	0	0	470	0																															1	0	0	0	371	0
	0	7	0	0	470	0																															1	0	0	0	371	0
	0	7	0	0	470	0																															1	0	0	0	371	0
	0	7	0	0	470	0																															1	0	0	0	371	0
	0	7	0	0	470	0																															1	0	0	0	371	0
	0	7	0	0	470	0																															1	0	0	0	371	0
	0	7	0	0	470	0																															1	0	0	0	371	0
	0	7	0	0	470	0																															1	0	0	0	371	0
	0	7	0	0	470	0																															1	0	0	0	371	0
	0	7	0	0	470	0																															1	0	0	0	371	0
	0	7	0	0	470	0																															1	0	0	0	371	0
	0	7	0	0	470	0																															1	0	0	0	371	0
	0	7	0	0	470	0																															1	0	0	0	371	0
	0	7	0	0	470	0																															1	0	0	0	371	0
	0	7	0	0	470	0																															1	0	0	0	371	0
	0	7	0	0	470	0																															1	0	0	0	371	0
	0	7	0	0	470	0																															1	0	0	0	371	0
	0	7	0	0	470	0																															1	0	0	0	371	0
	0	7	0	0	470	0																															1	0	0	0	371	0
	0	7	0	0	470	0																															1	0	0	0	371	0
	0	7	0	0	470	0																															1	0	0	0	371	0
	0	7	0	0	470	0																															1	0	0	0	371	0
	0	7	0	0	470	0																															1	0	0	0	371	0
	0	7	0	0	470	0																															1	0	0	0	371	0
	0	7	0	0	470	0																															1	0	0	0	371	0
	0	7	0	0	470	0																															1	0	0	0	371	0
	0	7	0	0	470	0																															1	0	0	0	371	0
	0	7	0	0	470	0																															1	0	0	0	371	0
	0	7	0	0	470	0																															1	0	0	0	371	0
	0	7	0	0	470	0																															1	0	0	0	371	0
	0	7	0	0	470	0																															1	0	0	0	371	0
	0	7	0	0	470	0																															1	0	0	0	371	0
	0	7	0	0	470	0																															1	0	0	0	371	0
	0	7	0	0	470	0																															1	0	0	0	371	0
	0	7	0	0	470	0																															1	0	0	0	371	0
	0	7	0	0	470	0																															1	0	0	0	371	0
	0	7	0	0	470	0																															1	0	0	0	371	0
	0	7	0	0	470	0																															1	0	0	0	371	0
	0	7	0	0	470	0																															1	0	0	0	371	0
	0	7	0	0	470	0																															1	0	0	0	371	0
	0	7	0	0	470	0																															1	0	0	0	371	0
	0	7	0	0	470	0																															1	0	0	0	371	0
	0	7	0	0	470	0																															1	0	0	0	371	0
	0	7	0	0	470	0																															1	0	0	0	371	0
	0	7	0	0	470	0																															1	0	0	0	371	0
	0	7	0	0	470	0																															1	0	0	0	371	0
	0	7	0	0	470	0																															1	0	0	0	371	0
	0	7	0	0	470	0																															1	0	0	0	371	0
	0	7	0	0	470	0																															1	0	0	0	371	0
	0	7	0	0	470	0																															1	0	0	0	371	0
	0	7	0	0	470	0																															1	0	0	0	371	0
	0	7	0	0	470	0																															1	0	0	0	371	0
	0	7	0	0	470	0																															1	0	0	0	371	0
	0	7	0	0	470	0																															1	0	0	0	371	0
	0	7	0	0	470	0																															1	0	0	0	371	0
	0	7	0	0	470	0																															1	0	0	0	371	0
	0	7	0	0	470	0																															1	0	0	0	371	0
	0	7	0	0	470	0																															1	0	0	0	371	0
	0	7	0	0	470	0																															1	0	0	0	371	0
	0	7	0	0	470	0																															1	0	0	0	371	0
	0	7	0	0	470	0																															2	0	0	0	371	0
	0	7	0	0	470	0																															2	0	0	0	371	0
	0	7	0	0	470	0																															2	0	0	0	371	0
	0	7	0	0	470	0																															2	0	0	0	371	0
	0	7	0	0	470	0																															2	0	0	0	371	0
	0	7	0	0	470	0																															2	0	0	0	371	0
	0	7	0	0	470	0																															2	0	0	0	371	0
	0	7	0	0	470	0																															2	0	0	0	371	0
	0	8	0	0	470	0																															2	0	0	0	371	0
	0	8	0	0	470	0																															2	0	0	0	371	0
	0	9	0	0	470	0																															3	0	0	0	371	0
	0	9	0	0	470	0																															3	0	0	0	371	0
	0	9	0	0	470	0																															3	0	0	0	371	0
	0	10	0	0	470	0																															4	0	0	0	371	0
	0	10	0	0	470	0																															4	0	0	0	371	0
	0	11	0	0	470	0																															5	0	0	0	371	0
	0	11	0	0	470	0																															5	0	0	0	371	0
	0	11	0	0	470	0																															5	0	0	0	371	0
	0	11	0	0	470	0																															5	0	0	0	371	0
	0	12	0	0	470	0																															5	0	0	0	371	0
	0	12	0	0	470	0																															5	0	0	0	371	0
	0	12	0	0	470	0																															5	0	0	0	371	0
	0	12	0	0	470	0																															5	0	0	0	371	0
	0	12	0	0	470	0																															5	0	0	0	371	0
	0	12	0	0	470	0																															5	0	0	0	371	0
	0	12	0	0	470	0																															5	0	0	0	371	0
	0	13	0	0	470	0																															5	0	0	0	371	0
	0	13	0	0	470	0																															5	0	0	0	371	0
	0	14	0	0	470	0																															5	0	0	0	371	0
	0	14	0	0	470	0																															5	0	0	0	371	0
	0	14	0	0	470	0																															5	0	0	0	371	0
	0	15	0	0	470	0																															5	0	0	0	371	0
	0	15	0	0	470	0																															5	0	0	0	371	0
	0	15	0	0	470	0																															5	0	0	0	371	0
	0	15	0	0	470	0																															5	0	0	0	371	0
	0	15	0	0	470	0																															5	0	0	0	371	0
	0	15	0	0	470	0																															6	0	0	0	371	0
	0	15	0	0	470	0																															6	0	0	0	371	0
	0	16	0	0	470	0																															6	0	0	0	371	0
	0	16	0	0	470	0																															6	0	0	0	371	0
	0	16	0	0	470	0																															6	0	0	0	371	0
	0	16	0	0	470	0																															7	0	0	0	371	0
	0	17	0	0	470	0																															7	0	0	0	371	0
	0	17	0	0	470	0																															7	0	0	0	371	0
	0	17	0	0	470	0																															7	0	0	0	371	0
	0	17	0	0	470	0																															7	0	0	0	371	0
	0	18	0	0	470	0																															7	0	0	0	371	0
	0	18	0	0	470	0																															7	0	0	0	371	0
	0	18	0	0	470	0																															7	0	0	0	371	0
	0	18	0	0	470	0																															7	0	0	0	371	0
	0	18	0	0	470	0																															7	0	0	0	371	0
	0	19	0	0	470	0																															7	0	0	0	371	0
	0	20	0	0	470	0																															7	0	0	0	371	0
	0	20	0	0	470	0																															7	0	0	0	371	0
	0	20	0	0	470	0																															7	0	0	0	371	0
	0	20	0	0	470	0																															7	0	0	0	371	0
	0	20	0	0	470	0																															7	0	0	0	371	0
	0	20	0	0	470	0																															7	0	0	0	371	0
	0	20	0	0	470	0																															8	0	0	0	371	0
	0	20	0	0	470	0																															8	0	0	0	371	0
	0	20	0	0	470	0																															8	0	0	0	371	0
	0	20	0	0	470	0																															8	0	0	0	371	0
	0	20	0	0	470	0																															8	0	0	0	371	0
	0	21	0	0	470	0																															8	0	0	0	371	0
	0	23	0	0	470	0																															8	0	0	0	371	0
	0	24	0	0	471	0																															8	0	0	0	371	0
	0	23	0	0	472	0																															8	0	0	0	371	0
	0	20	0	0	476	0																															8	0	0	0	371	0
	0	20	0	0	477	0																															8	0	0	0	371	0
	0	20	0	0	477	0																															8	0	0	0	371	0
	0	19	0	0	478	0																															8	0	0	0	371	0
	0	18	0	0	479	0																															8	0	0	0	371	0
	0	18	0	0	480	0																															8	0	0	0	371	0
	0	17	0	0	481	0																															8	0	0	0	371	0
	0	16	0	0	482	0																															8	0	0	0	371	0
	0	15	0	0	483	0																															8	0	0	0	371	0
	0	14	0	0	484	0																															8	0	0	0	371	0
	0	14	0	0	484	0																															8	0	0	0	371	0
	0	14	0	0	484	0																															8	0	0	0	371	0
	0	14	0	0	484	0																															8	0	0	0	371	0
	0	14	0	0	484	0																															8	0	0	0	371	0
	0	14	0	0	484	0																															8	0	0	0	371	0
	0	14	0	0	484	0																															8	0	0	0	371	0
	0	13	0	0	485	0																															9	0	0	0	371	0
	0	14	0	0	485	0																															9	0	0	0	371	0
	0	14	0	0	485	0																															9	0	0	0	371	0
	0	14	0	0	485	0																															9	0	0	0	371	0
	0	13	0	0	486	0																															9	0	0	0	371	0
	0	13	0	0	486	0																															9	0	0	0	371	0
	0	13	0	0	486	0																															9	0	0	0	371	0
	0	13	0	0	486	0																															9	0	0	0	371	0
	0	13	0	0	486	0																															9	0	0	0	371	0
	0	13	0	0	486	0																															9	0	0	0	371	0
	0	12	0	0	487	0																															9	0	0	0	371	0
	0	12	0	0	487	0																															9	0	0	0	371	0
	0	12	0	0	487	0																															9	0	0	0	371	0
	0	12	0	0	487	0																															9	0	0	0	371	0
	0	12	0	0	487	0																															9	0	0	0	371	0
	0	13	0	0	487	0																															9	0	0	0	371	0
	0	13	0	0	487	0																															9	0	0	0	371	0
[truncated: 113 more columns]
