# Supplementary material for: The Impact of Cooperation Under Climate Constraints: An Agent-Based Model for Exploring Paleolithic Behavioral Adaptations in the Inner Asian Mountain Corridor
Source: J Archaeol Method Theory. 2025 Sep 20;33(1):8. doi: 10.1007/s10816-025-09739-z (PMC12450231; doi:10.1007/s10816-025-09739-z)
Supplement: Supplementary file 3 — (ZIP 18.1 MB) [file 10816_2025_9739_MOESM3_ESM.zip › simulations/simulations/TienShan/Scenario_4_TienShan/old/PaleoCOOP_model Scenario4_alpha_TienShan-table.csv]

[run number]	prob-nocoop	alpha	cost-cooperation	seed	human-risk	maxTimeSteps	nHominins	hominin-speed	punishment-cooperation	max-energy	prob-cooperation	scenario	learning-rate	[step]	count hominins with [cooperate? = true]	count hominins with [cooperate? = false]	death-hypothermia	death-old	death-starvation	get-deltap-tienshan
1	0.001	0.2	10	1000	5	1200	10	0.75	7	100	0.2	Scenario4	1	0	2	8	0	0	0	-0.010686601
3	0.001	0.2	10	1000	5	1200	10	0.75	7	100	0.8	Scenario4	1	0	8	2	0	0	0	0.11732835
1	0.001	0.2	10	1000	5	1200	10	0.75	7	100	0.2	Scenario4	1	1	2	8	0	0	0	-0.010686601
4	0.001	0.2	20	1000	5	1200	10	0.75	7	100	0.2	Scenario4	1	0	2	8	0	0	0	-0.034617424
2	0.001	0.2	10	1000	5	1200	10	0.75	7	100	0.5	Scenario4	1	0	5	5	0	0	0	0.083313866
1	0.001	0.2	10	1000	5	1200	10	0.75	7	100	0.2	Scenario4	1	2	2	8	0	0	0	-0.010686601
4	0.001	0.2	20	1000	5	1200	10	0.75	7	100	0.2	Scenario4	1	1	2	8	0	0	0	-0.034617424
3	0.001	0.2	10	1000	5	1200	10	0.75	7	100	0.8	Scenario4	1	1	8	2	0	0	0	0.11732835
2	0.001	0.2	10	1000	5	1200	10	0.75	7	100	0.5	Scenario4	1	1	5	5	0	0	0	0.083313866
1	0.001	0.2	10	1000	5	1200	10	0.75	7	100	0.2	Scenario4	1	3	3	10	0	0	0	1.53E-04
4	0.001	0.2	20	1000	5	1200	10	0.75	7	100	0.2	Scenario4	1	2	2	8	0	0	0	-0.034617424
1	0.001	0.2	10	1000	5	1200	10	0.75	7	100	0.2	Scenario4	1	4	3	10	0	0	0	1.53E-04
3	0.001	0.2	10	1000	5	1200	10	0.75	7	100	0.8	Scenario4	1	2	9	1	0	0	0	0.077998598
2	0.001	0.2	10	1000	5	1200	10	0.75	7	100	0.5	Scenario4	1	2	5	5	0	0	0	0.083313866
4	0.001	0.2	20	1000	5	1200	10	0.75	7	100	0.2	Scenario4	1	3	3	10	0	0	0	-0.017156302
1	0.001	0.2	10	1000	5	1200	10	0.75	7	100	0.2	Scenario4	1	5	3	10	0	0	0	1.53E-04
4	0.001	0.2	20	1000	5	1200	10	0.75	7	100	0.2	Scenario4	1	4	3	10	0	0	0	-0.017156302
2	0.001	0.2	10	1000	5	1200	10	0.75	7	100	0.5	Scenario4	1	3	6	7	0	0	0	0.074706556
3	0.001	0.2	10	1000	5	1200	10	0.75	7	100	0.8	Scenario4	1	3	12	1	0	0	0	0.063911462
1	0.001	0.2	10	1000	5	1200	10	0.75	7	100	0.2	Scenario4	1	6	3	12	0	0	0	-0.004390874
4	0.001	0.2	20	1000	5	1200	10	0.75	7	100	0.2	Scenario4	1	5	3	10	0	0	0	-0.017156302
1	0.001	0.2	10	1000	5	1200	10	0.75	7	100	0.2	Scenario4	1	7	3	13	0	0	0	-0.005910258
2	0.001	0.2	10	1000	5	1200	10	0.75	7	100	0.5	Scenario4	1	4	7	6	0	0	0	0.09953715
3	0.001	0.2	10	1000	5	1200	10	0.75	7	100	0.8	Scenario4	1	4	12	1	0	0	0	0.063911462
4	0.001	0.2	20	1000	5	1200	10	0.75	7	100	0.2	Scenario4	1	6	3	12	0	0	0	-0.017723918
1	0.001	0.2	10	1000	5	1200	10	0.75	7	100	0.2	Scenario4	1	8	3	14	0	0	0	-0.007083886
4	0.001	0.2	20	1000	5	1200	10	0.75	7	100	0.2	Scenario4	1	7	3	13	0	0	0	-0.017744479
2	0.001	0.2	10	1000	5	1200	10	0.75	7	100	0.5	Scenario4	1	5	8	6	0	0	0	0.109398321
1	0.001	0.2	10	1000	5	1200	10	0.75	7	100	0.2	Scenario4	1	9	3	15	0	0	0	-0.0079908
3	0.001	0.2	10	1000	5	1200	10	0.75	7	100	0.8	Scenario4	1	5	12	1	0	0	0	0.063911462
4	0.001	0.2	20	1000	5	1200	10	0.75	7	100	0.2	Scenario4	1	8	3	14	0	0	0	-0.017656151
1	0.001	0.2	10	1000	5	1200	10	0.75	7	100	0.2	Scenario4	1	10	3	16	0	0	0	-0.008690085
2	0.001	0.2	10	1000	5	1200	10	0.75	7	100	0.5	Scenario4	1	6	8	6	0	0	0	0.109398321
4	0.001	0.2	20	1000	5	1200	10	0.75	7	100	0.2	Scenario4	1	9	3	15	0	0	0	-0.017491092
3	0.001	0.2	10	1000	5	1200	10	0.75	7	100	0.8	Scenario4	1	6	13	1	0	0	0	0.060210227
1	0.001	0.2	10	1000	5	1200	10	0.75	7	100	0.2	Scenario4	1	11	3	17	0	0	0	-0.009226421
4	0.001	0.2	20	1000	5	1200	10	0.75	7	100	0.2	Scenario4	1	10	3	16	0	0	0	-0.017272416
2	0.001	0.2	10	1000	5	1200	10	0.75	7	100	0.5	Scenario4	1	7	11	5	0	0	0	0.129005777
1	0.001	0.2	10	1000	5	1200	10	0.75	7	100	0.2	Scenario4	1	12	3	19	0	0	0	-0.009939057
3	0.001	0.2	10	1000	5	1200	10	0.75	7	100	0.8	Scenario4	1	7	13	1	0	0	0	0.060210227
4	0.001	0.2	20	1000	5	1200	10	0.75	7	100	0.2	Scenario4	1	11	3	17	0	0	0	-0.017016878
1	0.001	0.2	10	1000	5	1200	10	0.75	7	100	0.2	Scenario4	1	13	3	19	0	0	0	-0.009939057
2	0.001	0.2	10	1000	5	1200	10	0.75	7	100	0.5	Scenario4	1	8	13	5	0	0	0	0.129897434
4	0.001	0.2	20	1000	5	1200	10	0.75	7	100	0.2	Scenario4	1	12	3	19	0	0	0	-0.016440854
3	0.001	0.2	10	1000	5	1200	10	0.75	7	100	0.8	Scenario4	1	8	14	1	0	0	0	0.05689474
1	0.001	0.2	10	1000	5	1200	10	0.75	7	100	0.2	Scenario4	1	14	3	19	0	0	0	-0.009939057
4	0.001	0.2	20	1000	5	1200	10	0.75	7	100	0.2	Scenario4	1	13	3	19	0	0	0	-0.016440854
1	0.001	0.2	10	1000	5	1200	10	0.75	7	100	0.2	Scenario4	1	15	2	20	0	0	0	-0.011691588
2	0.001	0.2	10	1000	5	1200	10	0.75	7	100	0.5	Scenario4	1	9	13	5	0	0	0	0.129897434
3	0.001	0.2	10	1000	5	1200	10	0.75	7	100	0.8	Scenario4	1	9	15	1	0	0	0	0.053911679
4	0.001	0.2	20	1000	5	1200	10	0.75	7	100	0.2	Scenario4	1	14	3	19	0	0	0	-0.016440854
1	0.001	0.2	10	1000	5	1200	10	0.75	7	100	0.2	Scenario4	1	16	3	20	0	0	0	-0.010162244
4	0.001	0.2	20	1000	5	1200	10	0.75	7	100	0.2	Scenario4	1	15	2	20	0	0	0	-0.016494393
2	0.001	0.2	10	1000	5	1200	10	0.75	7	100	0.5	Scenario4	1	10	13	6	0	0	0	0.129746031
1	0.001	0.2	10	1000	5	1200	10	0.75	7	100	0.2	Scenario4	1	17	3	22	0	0	0	-0.010423984
3	0.001	0.2	10	1000	5	1200	10	0.75	7	100	0.8	Scenario4	1	10	15	1	0	0	0	0.053911679
4	0.001	0.2	20	1000	5	1200	10	0.75	7	100	0.2	Scenario4	1	16	3	20	0	0	0	-0.016135931
1	0.001	0.2	10	1000	5	1200	10	0.75	7	100	0.2	Scenario4	1	18	3	23	0	0	0	-0.010485443
4	0.001	0.2	20	1000	5	1200	10	0.75	7	100	0.2	Scenario4	1	17	3	22	0	0	0	-0.01551701
2	0.001	0.2	10	1000	5	1200	10	0.75	7	100	0.5	Scenario4	1	11	15	4	0	0	0	0.121938088
3	0.001	0.2	10	1000	5	1200	10	0.75	7	100	0.8	Scenario4	1	11	15	1	0	0	0	0.053911679
1	0.001	0.2	10	1000	5	1200	10	0.75	7	100	0.2	Scenario4	1	19	3	24	0	0	0	-0.010512152
4	0.001	0.2	20	1000	5	1200	10	0.75	7	100	0.2	Scenario4	1	18	3	23	0	0	0	-0.015209207
1	0.001	0.2	10	1000	5	1200	10	0.75	7	100	0.2	Scenario4	1	20	3	25	0	0	0	-0.01051067
3	0.001	0.2	10	1000	5	1200	10	0.75	7	100	0.8	Scenario4	1	12	16	1	0	0	0	0.05121604
2	0.001	0.2	10	1000	5	1200	10	0.75	7	100	0.5	Scenario4	1	12	16	4	0	0	0	0.119628646
4	0.001	0.2	20	1000	5	1200	10	0.75	7	100	0.2	Scenario4	1	19	3	24	0	0	0	-0.014905289
1	0.001	0.2	10	1000	5	1200	10	0.75	7	100	0.2	Scenario4	1	21	3	26	0	0	0	-0.010486313
4	0.001	0.2	20	1000	5	1200	10	0.75	7	100	0.2	Scenario4	1	20	3	25	0	0	0	-0.014606623
3	0.001	0.2	10	1000	5	1200	10	0.75	7	100	0.8	Scenario4	1	13	16	1	0	0	0	0.05121604
1	0.001	0.2	10	1000	5	1200	10	0.75	7	100	0.2	Scenario4	1	22	3	27	0	0	0	-0.010443406
2	0.001	0.2	10	1000	5	1200	10	0.75	7	100	0.5	Scenario4	1	13	16	4	0	0	0	0.119628646
4	0.001	0.2	20	1000	5	1200	10	0.75	7	100	0.2	Scenario4	1	21	3	26	0	0	0	-0.014314174
1	0.001	0.2	10	1000	5	1200	10	0.75	7	100	0.2	Scenario4	1	23	3	27	0	0	0	-0.010443406
3	0.001	0.2	10	1000	5	1200	10	0.75	7	100	0.8	Scenario4	1	14	16	1	0	0	0	0.05121604
4	0.001	0.2	20	1000	5	1200	10	0.75	7	100	0.2	Scenario4	1	22	3	27	0	0	0	-0.0140286
1	0.001	0.2	10	1000	5	1200	10	0.75	7	100	0.2	Scenario4	1	24	3	29	0	0	0	-0.010315448
2	0.001	0.2	10	1000	5	1200	10	0.75	7	100	0.5	Scenario4	1	14	18	4	0	0	0	0.114799293
4	0.001	0.2	20	1000	5	1200	10	0.75	7	100	0.2	Scenario4	1	23	3	27	0	0	0	-0.0140286
3	0.001	0.2	10	1000	5	1200	10	0.75	7	100	0.8	Scenario4	1	15	16	1	0	0	0	0.05121604
1	0.001	0.2	10	1000	5	1200	10	0.75	7	100	0.2	Scenario4	1	25	3	30	0	0	0	-0.010235685
4	0.001	0.2	20	1000	5	1200	10	0.75	7	100	0.2	Scenario4	1	24	3	29	0	0	0	-0.01347961
1	0.001	0.2	10	1000	5	1200	10	0.75	7	100	0.2	Scenario4	1	26	3	30	0	0	0	-0.010235685
2	0.001	0.2	10	1000	5	1200	10	0.75	7	100	0.5	Scenario4	1	15	20	4	0	0	0	0.109937805
3	0.001	0.2	10	1000	5	1200	10	0.75	7	100	0.8	Scenario4	1	16	17	1	0	0	0	0.048769944
4	0.001	0.2	20	1000	5	1200	10	0.75	7	100	0.2	Scenario4	1	25	3	30	0	0	0	-0.013216566
1	0.001	0.2	10	1000	5	1200	10	0.75	7	100	0.2	Scenario4	1	27	3	31	0	0	0	-0.010148168
4	0.001	0.2	20	1000	5	1200	10	0.75	7	100	0.2	Scenario4	1	26	3	30	0	0	0	-0.013216566
3	0.001	0.2	10	1000	5	1200	10	0.75	7	100	0.8	Scenario4	1	17	17	1	0	0	0	0.048769944
1	0.001	0.2	10	1000	5	1200	10	0.75	7	100	0.2	Scenario4	1	28	3	32	0	0	0	-0.010054527
2	0.001	0.2	10	1000	5	1200	10	0.75	7	100	0.5	Scenario4	1	16	22	4	0	0	0	0.105212253
4	0.001	0.2	20	1000	5	1200	10	0.75	7	100	0.2	Scenario4	1	27	3	31	0	0	0	-0.012961215
1	0.001	0.2	10	1000	5	1200	10	0.75	7	100	0.2	Scenario4	1	29	4	33	0	0	0	-0.009541341
3	0.001	0.2	10	1000	5	1200	10	0.75	7	100	0.8	Scenario4	1	18	17	1	0	0	0	0.048769944
4	0.001	0.2	20	1000	5	1200	10	0.75	7	100	0.2	Scenario4	1	28	3	32	0	0	0	-0.012713504
1	0.001	0.2	10	1000	5	1200	10	0.75	7	100	0.2	Scenario4	1	30	4	33	0	0	0	-0.009541341
2	0.001	0.2	10	1000	5	1200	10	0.75	7	100	0.5	Scenario4	1	17	22	4	0	0	0	0.105212253
3	0.001	0.2	10	1000	5	1200	10	0.75	7	100	0.8	Scenario4	1	19	17	1	0	0	0	0.048769944
4	0.001	0.2	20	1000	5	1200	10	0.75	7	100	0.2	Scenario4	1	29	4	33	0	0	0	-0.012538871
1	0.001	0.2	10	1000	5	1200	10	0.75	7	100	0.2	Scenario4	1	31	5	33	0	0	0	-0.007915389
4	0.001	0.2	20	1000	5	1200	10	0.75	7	100	0.2	Scenario4	1	30	4	33	0	0	0	-0.012538871
3	0.001	0.2	10	1000	5	1200	10	0.75	7	100	0.8	Scenario4	1	20	17	1	0	0	0	0.048769944
2	0.001	0.2	10	1000	5	1200	10	0.75	7	100	0.5	Scenario4	1	18	25	3	0	0	0	0.082922393
1	0.001	0.2	10	1000	5	1200	10	0.75	7	100	0.2	Scenario4	1	32	6	34	0	0	0	-0.005764445
4	0.001	0.2	20	1000	5	1200	10	0.75	7	100	0.2	Scenario4	1	31	5	33	0	0	0	-0.011272228
1	0.001	0.2	10	1000	5	1200	10	0.75	7	100	0.2	Scenario4	1	33	6	28	0	0	9	-0.002494024
3	0.001	0.2	10	1000	5	1200	10	0.75	7	100	0.8	Scenario4	1	21	18	2	0	0	0	0.078645557
4	0.001	0.2	20	1000	5	1200	10	0.75	7	100	0.2	Scenario4	1	32	6	34	0	0	0	-0.009226421
2	0.001	0.2	10	1000	5	1200	10	0.75	7	100	0.5	Scenario4	1	19	25	3	0	0	0	0.082922393
1	0.001	0.2	10	1000	5	1200	10	0.75	7	100	0.2	Scenario4	1	34	6	25	0	0	12	1.65E-04
3	0.001	0.2	10	1000	5	1200	10	0.75	7	100	0.8	Scenario4	1	22	18	2	0	0	0	0.078645557
1	0.001	0.2	10	1000	5	1200	10	0.75	7	100	0.2	Scenario4	1	35	5	23	0	0	15	-0.003092358
4	0.001	0.2	20	1000	5	1200	10	0.75	7	100	0.2	Scenario4	1	33	6	28	0	0	9	-0.007083886
1	0.001	0.2	10	1000	5	1200	10	0.75	7	100	0.2	Scenario4	1	36	5	21	0	0	17	-0.00106206
3	0.001	0.2	10	1000	5	1200	10	0.75	7	100	0.8	Scenario4	1	23	18	2	0	0	0	0.078645557
2	0.001	0.2	10	1000	5	1200	10	0.75	7	100	0.5	Scenario4	1	20	25	3	0	0	0	0.082922393
4	0.001	0.2	20	1000	5	1200	10	0.75	7	100	0.2	Scenario4	1	34	6	25	0	0	12	-0.005199704
1	0.001	0.2	10	1000	5	1200	10	0.75	7	100	0.2	Scenario4	1	37	5	20	0	0	18	1.87E-04
4	0.001	0.2	20	1000	5	1200	10	0.75	7	100	0.2	Scenario4	1	35	5	23	0	0	15	-0.008870382
1	0.001	0.2	10	1000	5	1200	10	0.75	7	100	0.2	Scenario4	1	38	5	19	0	0	19	0.00162835
3	0.001	0.2	10	1000	5	1200	10	0.75	7	100	0.8	Scenario4	1	24	21	2	0	0	0	0.07074422
4	0.001	0.2	20	1000	5	1200	10	0.75	7	100	0.2	Scenario4	1	36	5	21	0	0	17	-0.007625325
1	0.001	0.2	10	1000	5	1200	10	0.75	7	100	0.2	Scenario4	1	39	5	18	0	0	20	0.003294204
2	0.001	0.2	10	1000	5	1200	10	0.75	7	100	0.5	Scenario4	1	21	25	3	0	0	0	0.082922393
4	0.001	0.2	20	1000	5	1200	10	0.75	7	100	0.2	Scenario4	1	37	5	20	0	0	18	-0.006827838
1	0.001	0.2	10	1000	5	1200	10	0.75	7	100	0.2	Scenario4	1	40	5	16	0	0	22	0.007469516
3	0.001	0.2	10	1000	5	1200	10	0.75	7	100	0.8	Scenario4	1	25	21	2	0	0	0	0.07074422
4	0.001	0.2	20	1000	5	1200	10	0.75	7	100	0.2	Scenario4	1	38	5	19	0	0	19	-0.005885192
1	0.001	0.2	10	1000	5	1200	10	0.75	7	100	0.2	Scenario4	1	41	5	16	0	0	22	0.007469516
2	0.001	0.2	10	1000	5	1200	10	0.75	7	100	0.5	Scenario4	1	22	26	2	0	0	0	0.060437416
4	0.001	0.2	20	1000	5	1200	10	0.75	7	100	0.2	Scenario4	1	39	5	18	0	0	20	-0.004770275
1	0.001	0.2	10	1000	5	1200	10	0.75	7	100	0.2	Scenario4	1	42	5	16	0	0	22	0.007469516
3	0.001	0.2	10	1000	5	1200	10	0.75	7	100	0.8	Scenario4	1	26	23	2	0	0	0	0.066248618
4	0.001	0.2	20	1000	5	1200	10	0.75	7	100	0.2	Scenario4	1	40	5	16	0	0	22	-0.001883891
1	0.001	0.2	10	1000	5	1200	10	0.75	7	100	0.2	Scenario4	1	43	5	16	0	0	22	0.007469516
4	0.001	0.2	20	1000	5	1200	10	0.75	7	100	0.2	Scenario4	1	41	5	16	0	0	22	-0.001883891
1	0.001	0.2	10	1000	5	1200	10	0.75	7	100	0.2	Scenario4	1	44	5	16	0	0	22	0.007469516
2	0.001	0.2	10	1000	5	1200	10	0.75	7	100	0.5	Scenario4	1	23	27	1	0	0	0	0.032909871
4	0.001	0.2	20	1000	5	1200	10	0.75	7	100	0.2	Scenario4	1	42	5	16	0	0	22	-0.001883891
1	0.001	0.2	10	1000	5	1200	10	0.75	7	100	0.2	Scenario4	1	45	7	13	0	0	23	0.040940189
3	0.001	0.2	10	1000	5	1200	10	0.75	7	100	0.8	Scenario4	1	27	24	2	0	0	0	0.064197209
4	0.001	0.2	20	1000	5	1200	10	0.75	7	100	0.2	Scenario4	1	43	5	16	0	0	22	-0.001883891
1	0.001	0.2	10	1000	5	1200	10	0.75	7	100	0.2	Scenario4	1	46	7	13	0	0	23	0.040940189
4	0.001	0.2	20	1000	5	1200	10	0.75	7	100	0.2	Scenario4	1	44	5	16	0	0	22	-0.001883891
1	0.001	0.2	10	1000	5	1200	10	0.75	7	100	0.2	Scenario4	1	47	7	13	0	0	23	0.040940189
2	0.001	0.2	10	1000	5	1200	10	0.75	7	100	0.5	Scenario4	1	24	28	1	0	0	0	0.03186839
3	0.001	0.2	10	1000	5	1200	10	0.75	7	100	0.8	Scenario4	1	28	23	3	0	0	0	0.08738973
4	0.001	0.2	20	1000	5	1200	10	0.75	7	100	0.2	Scenario4	1	45	5	15	0	0	23	-2.19E-05
1	0.001	0.2	10	1000	5	1200	10	0.75	7	100	0.2	Scenario4	1	48	8	12	0	0	23	0.058328908
4	0.001	0.2	20	1000	5	1200	10	0.75	7	100	0.2	Scenario4	1	46	5	15	0	0	23	-2.19E-05
1	0.001	0.2	10	1000	5	1200	10	0.75	7	100	0.2	Scenario4	1	49	8	12	0	0	23	0.058328908
3	0.001	0.2	10	1000	5	1200	10	0.75	7	100	0.8	Scenario4	1	29	25	2	0	0	0	0.062263171
4	0.001	0.2	20	1000	5	1200	10	0.75	7	100	0.2	Scenario4	1	47	5	15	0	0	23	-2.19E-05
2	0.001	0.2	10	1000	5	1200	10	0.75	7	100	0.5	Scenario4	1	25	30	0	0	0	0	0
1	0.001	0.2	10	1000	5	1200	10	0.75	7	100	0.2	Scenario4	1	50	8	12	0	0	23	0.058328908
4	0.001	0.2	20	1000	5	1200	10	0.75	7	100	0.2	Scenario4	1	48	5	15	0	0	23	-2.19E-05
1	0.001	0.2	10	1000	5	1200	10	0.75	7	100	0.2	Scenario4	1	51	7	11	0	0	25	0.053347512
4	0.001	0.2	20	1000	5	1200	10	0.75	7	100	0.2	Scenario4	1	49	5	15	0	0	23	-2.19E-05
3	0.001	0.2	10	1000	5	1200	10	0.75	7	100	0.8	Scenario4	1	30	25	2	0	0	0	0.062263171
1	0.001	0.2	10	1000	5	1200	10	0.75	7	100	0.2	Scenario4	1	52	7	11	0	0	25	0.053347512
4	0.001	0.2	20	1000	5	1200	10	0.75	7	100	0.2	Scenario4	1	50	5	15	0	0	23	-2.19E-05
2	0.001	0.2	10	1000	5	1200	10	0.75	7	100	0.5	Scenario4	1	26	30	2	0	0	0	0.054062174
1	0.001	0.2	10	1000	5	1200	10	0.75	7	100	0.2	Scenario4	1	53	7	11	0	0	25	0.053347512
4	0.001	0.2	20	1000	5	1200	10	0.75	7	100	0.2	Scenario4	1	51	5	14	0	0	24	0.002197904
1	0.001	0.2	10	1000	5	1200	10	0.75	7	100	0.2	Scenario4	1	54	7	11	0	0	25	0.053347512
3	0.001	0.2	10	1000	5	1200	10	0.75	7	100	0.8	Scenario4	1	31	28	2	0	0	0	0.057078344
4	0.001	0.2	20	1000	5	1200	10	0.75	7	100	0.2	Scenario4	1	52	4	14	0	0	25	-0.008792945
1	0.001	0.2	10	1000	5	1200	10	0.75	7	100	0.2	Scenario4	1	55	7	11	0	0	25	0.053347512
4	0.001	0.2	20	1000	5	1200	10	0.75	7	100	0.2	Scenario4	1	53	4	14	0	0	25	-0.008792945
1	0.001	0.2	10	1000	5	1200	10	0.75	7	100	0.2	Scenario4	1	56	7	11	0	0	25	0.053347512
2	0.001	0.2	10	1000	5	1200	10	0.75	7	100	0.5	Scenario4	1	27	29	4	0	0	0	0.090558089
4	0.001	0.2	20	1000	5	1200	10	0.75	7	100	0.2	Scenario4	1	54	4	14	0	0	25	-0.008792945
1	0.001	0.2	10	1000	5	1200	10	0.75	7	100	0.2	Scenario4	1	57	7	11	0	0	25	0.053347512
3	0.001	0.2	10	1000	5	1200	10	0.75	7	100	0.8	Scenario4	1	32	28	2	0	0	0	0.057078344
4	0.001	0.2	20	1000	5	1200	10	0.75	7	100	0.2	Scenario4	1	55	4	14	0	0	25	-0.008792945
1	0.001	0.2	10	1000	5	1200	10	0.75	7	100	0.2	Scenario4	1	58	9	9	0	0	25	0.091369936
4	0.001	0.2	20	1000	5	1200	10	0.75	7	100	0.2	Scenario4	1	56	4	14	0	0	25	-0.008792945
2	0.001	0.2	10	1000	5	1200	10	0.75	7	100	0.5	Scenario4	1	28	30	4	0	0	0	0.088722275
1	0.001	0.2	10	1000	5	1200	10	0.75	7	100	0.2	Scenario4	1	59	8	9	0	0	26	0.081170036
4	0.001	0.2	20	1000	5	1200	10	0.75	7	100	0.2	Scenario4	1	57	4	14	0	0	25	-0.008792945
3	0.001	0.2	10	1000	5	1200	10	0.75	7	100	0.8	Scenario4	1	33	28	2	0	0	0	0.057078344
1	0.001	0.2	10	1000	5	1200	10	0.75	7	100	0.2	Scenario4	1	60	8	8	0	0	27	0.090185302
4	0.001	0.2	20	1000	5	1200	10	0.75	7	100	0.2	Scenario4	1	58	4	14	0	0	25	-0.008792945
4	0.001	0.2	20	1000	5	1200	10	0.75	7	100	0.2	Scenario4	1	59	4	14	0	0	25	-0.008792945
1	0.001	0.2	10	1000	5	1200	10	0.75	7	100	0.2	Scenario4	1	61	8	8	0	0	27	0.090185302
4	0.001	0.2	20	1000	5	1200	10	0.75	7	100	0.2	Scenario4	1	60	3	14	0	0	26	-0.017656151
1	0.001	0.2	10	1000	5	1200	10	0.75	7	100	0.2	Scenario4	1	62	10	6	0	0	27	0.12200529
3	0.001	0.2	10	1000	5	1200	10	0.75	7	100	0.8	Scenario4	1	34	29	2	0	0	0	0.055530603
2	0.001	0.2	10	1000	5	1200	10	0.75	7	100	0.5	Scenario4	1	29	32	3	0	0	0	0.070077796
4	0.001	0.2	20	1000	5	1200	10	0.75	7	100	0.2	Scenario4	1	61	3	13	0	0	27	-0.017744479
1	0.001	0.2	10	1000	5	1200	10	0.75	7	100	0.2	Scenario4	1	63	12	2	0	0	29	0.099865707
4	0.001	0.2	20	1000	5	1200	10	0.75	7	100	0.2	Scenario4	1	62	3	13	0	0	27	-0.017744479
4	0.001	0.2	20	1000	5	1200	10	0.75	7	100	0.2	Scenario4	1	63	3	13	0	0	27	-0.017744479
1	0.001	0.2	10	1000	5	1200	10	0.75	7	100	0.2	Scenario4	1	64	12	2	0	0	29	0.099865707
3	0.001	0.2	10	1000	5	1200	10	0.75	7	100	0.8	Scenario4	1	35	30	3	0	0	0	0.073356597
4	0.001	0.2	20	1000	5	1200	10	0.75	7	100	0.2	Scenario4	1	64	3	12	0	0	28	-0.017723918
1	0.001	0.2	10	1000	5	1200	10	0.75	7	100	0.2	Scenario4	1	65	12	2	0	0	29	0.099865707
2	0.001	0.2	10	1000	5	1200	10	0.75	7	100	0.5	Scenario4	1	30	34	2	0	0	0	0.048874731
4	0.001	0.2	20	1000	5	1200	10	0.75	7	100	0.2	Scenario4	1	65	3	12	0	0	28	-0.017723918
1	0.001	0.2	10	1000	5	1200	10	0.75	7	100	0.2	Scenario4	1	66	12	2	0	0	29	0.099865707
4	0.001	0.2	20	1000	5	1200	10	0.75	7	100	0.2	Scenario4	1	66	3	12	0	0	28	-0.017723918
4	0.001	0.2	20	1000	5	1200	10	0.75	7	100	0.2	Scenario4	1	67	3	12	0	0	28	-0.017723918
1	0.001	0.2	10	1000	5	1200	10	0.75	7	100	0.2	Scenario4	1	67	12	2	0	0	29	0.099865707
3	0.001	0.2	10	1000	5	1200	10	0.75	7	100	0.8	Scenario4	1	36	33	3	0	0	0	0.068539343
4	0.001	0.2	20	1000	5	1200	10	0.75	7	100	0.2	Scenario4	1	68	3	12	0	0	28	-0.017723918
1	0.001	0.2	10	1000	5	1200	10	0.75	7	100	0.2	Scenario4	1	68	12	2	0	0	29	0.099865707
4	0.001	0.2	20	1000	5	1200	10	0.75	7	100	0.2	Scenario4	1	69	3	12	0	0	28	-0.017723918
2	0.001	0.2	10	1000	5	1200	10	0.75	7	100	0.5	Scenario4	1	31	37	1	0	0	0	0.024793019
4	0.001	0.2	20	1000	5	1200	10	0.75	7	100	0.2	Scenario4	1	70	3	12	0	0	28	-0.017723918
1	0.001	0.2	10	1000	5	1200	10	0.75	7	100	0.2	Scenario4	1	69	12	2	0	0	29	0.099865707
4	0.001	0.2	20	1000	5	1200	10	0.75	7	100	0.2	Scenario4	1	71	3	11	0	0	29	-0.017549275
3	0.001	0.2	10	1000	5	1200	10	0.75	7	100	0.8	Scenario4	1	37	34	3	0	0	0	0.067063322
1	0.001	0.2	10	1000	5	1200	10	0.75	7	100	0.2	Scenario4	1	70	12	2	0	0	29	0.099865707
4	0.001	0.2	20	1000	5	1200	10	0.75	7	100	0.2	Scenario4	1	72	3	11	0	0	29	-0.017549275
4	0.001	0.2	20	1000	5	1200	10	0.75	7	100	0.2	Scenario4	1	73	3	11	0	0	29	-0.017549275
1	0.001	0.2	10	1000	5	1200	10	0.75	7	100	0.2	Scenario4	1	71	13	1	0	0	29	0.060210227
4	0.001	0.2	20	1000	5	1200	10	0.75	7	100	0.2	Scenario4	1	74	3	11	0	0	29	-0.017549275
2	0.001	0.2	10	1000	5	1200	10	0.75	7	100	0.5	Scenario4	1	32	39	1	0	0	0	0.023625676
1	0.001	0.2	10	1000	5	1200	10	0.75	7	100	0.2	Scenario4	1	72	13	1	0	0	29	0.060210227
4	0.001	0.2	20	1000	5	1200	10	0.75	7	100	0.2	Scenario4	1	75	3	11	0	0	29	-0.017549275
3	0.001	0.2	10	1000	5	1200	10	0.75	7	100	0.8	Scenario4	1	38	34	3	0	0	0	0.067063322
4	0.001	0.2	20	1000	5	1200	10	0.75	7	100	0.2	Scenario4	1	76	3	11	0	0	29	-0.017549275
1	0.001	0.2	10	1000	5	1200	10	0.75	7	100	0.2	Scenario4	1	73	13	1	0	0	29	0.060210227
4	0.001	0.2	20	1000	5	1200	10	0.75	7	100	0.2	Scenario4	1	77	3	11	0	0	29	-0.017549275
1	0.001	0.2	10	1000	5	1200	10	0.75	7	100	0.2	Scenario4	1	74	13	1	0	0	29	0.060210227
4	0.001	0.2	20	1000	5	1200	10	0.75	7	100	0.2	Scenario4	1	78	3	11	0	0	29	-0.017549275
4	0.001	0.2	20	1000	5	1200	10	0.75	7	100	0.2	Scenario4	1	79	3	11	0	0	29	-0.017549275
3	0.001	0.2	10	1000	5	1200	10	0.75	7	100	0.8	Scenario4	1	39	29	3	0	0	7	0.07510476
2	0.001	0.2	10	1000	5	1200	10	0.75	7	100	0.5	Scenario4	1	33	40	1	0	0	0	0.023082131
1	0.001	0.2	10	1000	5	1200	10	0.75	7	100	0.2	Scenario4	1	75	13	1	0	0	29	0.060210227
4	0.001	0.2	20	1000	5	1200	10	0.75	7	100	0.2	Scenario4	1	80	3	10	0	0	30	-0.017156302
1	0.001	0.2	10	1000	5	1200	10	0.75	7	100	0.2	Scenario4	1	76	13	1	0	0	29	0.060210227
4	0.001	0.2	20	1000	5	1200	10	0.75	7	100	0.2	Scenario4	1	81	3	10	0	0	30	-0.017156302
4	0.001	0.2	20	1000	5	1200	10	0.75	7	100	0.2	Scenario4	1	82	3	9	0	0	31	-0.016452453
3	0.001	0.2	10	1000	5	1200	10	0.75	7	100	0.8	Scenario4	1	40	25	3	0	0	11	0.082922393
1	0.001	0.2	10	1000	5	1200	10	0.75	7	100	0.2	Scenario4	1	77	13	1	0	0	29	0.060210227
4	0.001	0.2	20	1000	5	1200	10	0.75	7	100	0.2	Scenario4	1	83	3	9	0	0	31	-0.016452453
2	0.001	0.2	10	1000	5	1200	10	0.75	7	100	0.5	Scenario4	1	34	29	1	0	0	13	0.030890325
4	0.001	0.2	20	1000	5	1200	10	0.75	7	100	0.2	Scenario4	1	84	3	9	0	0	31	-0.016452453
1	0.001	0.2	10	1000	5	1200	10	0.75	7	100	0.2	Scenario4	1	78	13	1	0	0	29	0.060210227
4	0.001	0.2	20	1000	5	1200	10	0.75	7	100	0.2	Scenario4	1	85	3	9	0	0	31	-0.016452453
3	0.001	0.2	10	1000	5	1200	10	0.75	7	100	0.8	Scenario4	1	41	25	3	0	0	11	0.082922393
1	0.001	0.2	10	1000	5	1200	10	0.75	7	100	0.2	Scenario4	1	79	13	1	0	0	29	0.060210227
4	0.001	0.2	20	1000	5	1200	10	0.75	7	100	0.2	Scenario4	1	86	3	9	0	0	31	-0.016452453
4	0.001	0.2	20	1000	5	1200	10	0.75	7	100	0.2	Scenario4	1	87	3	9	0	0	31	-0.016452453
2	0.001	0.2	10	1000	5	1200	10	0.75	7	100	0.5	Scenario4	1	35	29	0	0	0	14	0
1	0.001	0.2	10	1000	5	1200	10	0.75	7	100	0.2	Scenario4	1	80	13	1	0	0	29	0.060210227
4	0.001	0.2	20	1000	5	1200	10	0.75	7	100	0.2	Scenario4	1	88	3	9	0	0	31	-0.016452453
3	0.001	0.2	10	1000	5	1200	10	0.75	7	100	0.8	Scenario4	1	42	24	3	0	0	12	0.085105734
1	0.001	0.2	10	1000	5	1200	10	0.75	7	100	0.2	Scenario4	1	81	13	1	0	0	29	0.060210227
4	0.001	0.2	20	1000	5	1200	10	0.75	7	100	0.2	Scenario4	1	89	3	9	0	0	31	-0.016452453
4	0.001	0.2	20	1000	5	1200	10	0.75	7	100	0.2	Scenario4	1	90	3	9	0	0	31	-0.016452453
1	0.001	0.2	10	1000	5	1200	10	0.75	7	100	0.2	Scenario4	1	82	13	1	0	0	29	0.060210227
2	0.001	0.2	10	1000	5	1200	10	0.75	7	100	0.5	Scenario4	1	36	27	0	0	0	16	0
4	0.001	0.2	20	1000	5	1200	10	0.75	7	100	0.2	Scenario4	1	91	3	9	0	0	31	-0.016452453
3	0.001	0.2	10	1000	5	1200	10	0.75	7	100	0.8	Scenario4	1	43	23	3	0	0	13	0.08738973
1	0.001	0.2	10	1000	5	1200	10	0.75	7	100	0.2	Scenario4	1	83	13	1	0	0	29	0.060210227
4	0.001	0.2	20	1000	5	1200	10	0.75	7	100	0.2	Scenario4	1	92	3	9	0	0	31	-0.016452453
4	0.001	0.2	20	1000	5	1200	10	0.75	7	100	0.2	Scenario4	1	93	3	9	0	0	31	-0.016452453
1	0.001	0.2	10	1000	5	1200	10	0.75	7	100	0.2	Scenario4	1	84	13	1	0	0	29	0.060210227
4	0.001	0.2	20	1000	5	1200	10	0.75	7	100	0.2	Scenario4	1	94	3	9	0	0	31	-0.016452453
3	0.001	0.2	10	1000	5	1200	10	0.75	7	100	0.8	Scenario4	1	44	22	3	0	0	14	0.089778548
2	0.001	0.2	10	1000	5	1200	10	0.75	7	100	0.5	Scenario4	1	37	24	1	0	0	18	0.036482248
4	0.001	0.2	20	1000	5	1200	10	0.75	7	100	0.2	Scenario4	1	95	3	9	0	0	31	-0.016452453
1	0.001	0.2	10	1000	5	1200	10	0.75	7	100	0.2	Scenario4	1	85	13	1	0	0	29	0.060210227
4	0.001	0.2	20	1000	5	1200	10	0.75	7	100	0.2	Scenario4	1	96	3	9	0	0	31	-0.016452453
1	0.001	0.2	10	1000	5	1200	10	0.75	7	100	0.2	Scenario4	1	86	13	1	0	0	29	0.060210227
4	0.001	0.2	20	1000	5	1200	10	0.75	7	100	0.2	Scenario4	1	97	3	9	0	0	31	-0.016452453
3	0.001	0.2	10	1000	5	1200	10	0.75	7	100	0.8	Scenario4	1	45	22	3	0	0	14	0.089778548
2	0.001	0.2	10	1000	5	1200	10	0.75	7	100	0.5	Scenario4	1	38	22	3	0	0	18	0.089778548
4	0.001	0.2	20	1000	5	1200	10	0.75	7	100	0.2	Scenario4	1	98	3	9	0	0	31	-0.016452453
1	0.001	0.2	10	1000	5	1200	10	0.75	7	100	0.2	Scenario4	1	87	13	1	0	0	29	0.060210227
4	0.001	0.2	20	1000	5	1200	10	0.75	7	100	0.2	Scenario4	1	99	3	9	0	0	31	-0.016452453
3	0.001	0.2	10	1000	5	1200	10	0.75	7	100	0.8	Scenario4	1	46	22	3	0	0	14	0.089778548
1	0.001	0.2	10	1000	5	1200	10	0.75	7	100	0.2	Scenario4	1	88	13	1	0	0	29	0.060210227
4	0.001	0.2	20	1000	5	1200	10	0.75	7	100	0.2	Scenario4	1	100	3	9	0	0	31	-0.016452453
2	0.001	0.2	10	1000	5	1200	10	0.75	7	100	0.5	Scenario4	1	39	22	3	0	0	18	0.089778548
4	0.001	0.2	20	1000	5	1200	10	0.75	7	100	0.2	Scenario4	1	101	3	9	0	0	31	-0.016452453
1	0.001	0.2	10	1000	5	1200	10	0.75	7	100	0.2	Scenario4	1	89	13	1	0	0	29	0.060210227
4	0.001	0.2	20	1000	5	1200	10	0.75	7	100	0.2	Scenario4	1	102	3	9	0	0	31	-0.016452453
3	0.001	0.2	10	1000	5	1200	10	0.75	7	100	0.8	Scenario4	1	47	23	2	0	0	14	0.066248618
4	0.001	0.2	20	1000	5	1200	10	0.75	7	100	0.2	Scenario4	1	103	3	9	0	0	31	-0.016452453
1	0.001	0.2	10	1000	5	1200	10	0.75	7	100	0.2	Scenario4	1	90	13	1	0	0	29	0.060210227
2	0.001	0.2	10	1000	5	1200	10	0.75	7	100	0.5	Scenario4	1	40	21	3	0	0	19	0.092275766
4	0.001	0.2	20	1000	5	1200	10	0.75	7	100	0.2	Scenario4	1	104	3	9	0	0	31	-0.016452453
1	0.001	0.2	10	1000	5	1200	10	0.75	7	100	0.2	Scenario4	1	91	13	1	0	0	29	0.060210227
4	0.001	0.2	20	1000	5	1200	10	0.75	7	100	0.2	Scenario4	1	105	3	9	0	0	31	-0.016452453
3	0.001	0.2	10	1000	5	1200	10	0.75	7	100	0.8	Scenario4	1	48	24	2	0	0	14	0.064197209
4	0.001	0.2	20	1000	5	1200	10	0.75	7	100	0.2	Scenario4	1	106	3	9	0	0	31	-0.016452453
1	0.001	0.2	10	1000	5	1200	10	0.75	7	100	0.2	Scenario4	1	92	13	1	0	0	29	0.060210227
2	0.001	0.2	10	1000	5	1200	10	0.75	7	100	0.5	Scenario4	1	41	20	4	0	0	19	0.109937805
4	0.001	0.2	20	1000	5	1200	10	0.75	7	100	0.2	Scenario4	1	107	3	9	0	0	31	-0.016452453
1	0.001	0.2	10	1000	5	1200	10	0.75	7	100	0.2	Scenario4	1	93	13	1	0	0	29	0.060210227
4	0.001	0.2	20	1000	5	1200	10	0.75	7	100	0.2	Scenario4	1	108	3	9	0	0	31	-0.016452453
3	0.001	0.2	10	1000	5	1200	10	0.75	7	100	0.8	Scenario4	1	49	24	2	0	0	14	0.064197209
4	0.001	0.2	20	1000	5	1200	10	0.75	7	100	0.2	Scenario4	1	109	3	9	0	0	31	-0.016452453
2	0.001	0.2	10	1000	5	1200	10	0.75	7	100	0.5	Scenario4	1	42	18	4	0	0	21	0.114799293
1	0.001	0.2	10	1000	5	1200	10	0.75	7	100	0.2	Scenario4	1	94	13	1	0	0	29	0.060210227
4	0.001	0.2	20	1000	5	1200	10	0.75	7	100	0.2	Scenario4	1	110	3	9	0	0	31	-0.016452453
4	0.001	0.2	20	1000	5	1200	10	0.75	7	100	0.2	Scenario4	1	111	3	9	0	0	31	-0.016452453
1	0.001	0.2	10	1000	5	1200	10	0.75	7	100	0.2	Scenario4	1	95	13	1	0	0	29	0.060210227
2	0.001	0.2	10	1000	5	1200	10	0.75	7	100	0.5	Scenario4	1	43	15	5	0	0	23	0.128362275
3	0.001	0.2	10	1000	5	1200	10	0.75	7	100	0.8	Scenario4	1	50	22	2	0	0	16	0.068427341
4	0.001	0.2	20	1000	5	1200	10	0.75	7	100	0.2	Scenario4	1	112	3	9	0	0	31	-0.016452453
1	0.001	0.2	10	1000	5	1200	10	0.75	7	100	0.2	Scenario4	1	96	13	1	0	0	29	0.060210227
4	0.001	0.2	20	1000	5	1200	10	0.75	7	100	0.2	Scenario4	1	113	3	9	0	0	31	-0.016452453
4	0.001	0.2	20	1000	5	1200	10	0.75	7	100	0.2	Scenario4	1	114	3	9	0	0	31	-0.016452453
2	0.001	0.2	10	1000	5	1200	10	0.75	7	100	0.5	Scenario4	1	44	15	4	0	0	24	0.121938088
1	0.001	0.2	10	1000	5	1200	10	0.75	7	100	0.2	Scenario4	1	97	13	1	0	0	29	0.060210227
3	0.001	0.2	10	1000	5	1200	10	0.75	7	100	0.8	Scenario4	1	51	23	1	0	0	16	0.037849696
4	0.001	0.2	20	1000	5	1200	10	0.75	7	100	0.2	Scenario4	1	115	3	9	0	0	31	-0.016452453
1	0.001	0.2	10	1000	5	1200	10	0.75	7	100	0.2	Scenario4	1	98	13	1	0	0	29	0.060210227
4	0.001	0.2	20	1000	5	1200	10	0.75	7	100	0.2	Scenario4	1	116	3	9	0	0	31	-0.016452453
2	0.001	0.2	10	1000	5	1200	10	0.75	7	100	0.5	Scenario4	1	45	14	5	0	0	24	0.129349924
4	0.001	0.2	20	1000	5	1200	10	0.75	7	100	0.2	Scenario4	1	117	3	9	0	0	31	-0.016452453
1	0.001	0.2	10	1000	5	1200	10	0.75	7	100	0.2	Scenario4	1	99	13	1	0	0	29	0.060210227
3	0.001	0.2	10	1000	5	1200	10	0.75	7	100	0.8	Scenario4	1	52	23	1	0	0	16	0.037849696
4	0.001	0.2	20	1000	5	1200	10	0.75	7	100	0.2	Scenario4	1	118	3	9	0	0	31	-0.016452453
2	0.001	0.2	10	1000	5	1200	10	0.75	7	100	0.5	Scenario4	1	46	13	6	0	0	24	0.129746031
4	0.001	0.2	20	1000	5	1200	10	0.75	7	100	0.2	Scenario4	1	119	3	9	0	0	31	-0.016452453
1	0.001	0.2	10	1000	5	1200	10	0.75	7	100	0.2	Scenario4	1	100	13	1	0	0	29	0.060210227
4	0.001	0.2	20	1000	5	1200	10	0.75	7	100	0.2	Scenario4	1	120	3	9	0	0	31	-0.016452453
3	0.001	0.2	10	1000	5	1200	10	0.75	7	100	0.8	Scenario4	1	53	23	1	0	0	16	0.037849696
2	0.001	0.2	10	1000	5	1200	10	0.75	7	100	0.5	Scenario4	1	47	12	6	0	0	25	0.128219222
1	0.001	0.2	10	1000	5	1200	10	0.75	7	100	0.2	Scenario4	1	101	13	1	0	0	29	0.060210227
4	0.001	0.2	20	1000	5	1200	10	0.75	7	100	0.2	Scenario4	1	121	3	9	0	0	31	-0.016452453
4	0.001	0.2	20	1000	5	1200	10	0.75	7	100	0.2	Scenario4	1	122	3	9	0	0	31	-0.016452453
1	0.001	0.2	10	1000	5	1200	10	0.75	7	100	0.2	Scenario4	1	102	13	1	0	0	29	0.060210227
2	0.001	0.2	10	1000	5	1200	10	0.75	7	100	0.5	Scenario4	1	48	12	6	0	0	25	0.128219222
4	0.001	0.2	20	1000	5	1200	10	0.75	7	100	0.2	Scenario4	1	123	3	9	0	0	31	-0.016452453
3	0.001	0.2	10	1000	5	1200	10	0.75	7	100	0.8	Scenario4	1	54	23	1	0	0	16	0.037849696
1	0.001	0.2	10	1000	5	1200	10	0.75	7	100	0.2	Scenario4	1	103	13	1	0	0	29	0.060210227
4	0.001	0.2	20	1000	5	1200	10	0.75	7	100	0.2	Scenario4	1	124	3	9	0	0	31	-0.016452453
2	0.001	0.2	10	1000	5	1200	10	0.75	7	100	0.5	Scenario4	1	49	14	4	0	0	25	0.12409721
4	0.001	0.2	20	1000	5	1200	10	0.75	7	100	0.2	Scenario4	1	125	3	9	0	0	31	-0.016452453
1	0.001	0.2	10	1000	5	1200	10	0.75	7	100	0.2	Scenario4	1	104	13	1	0	0	29	0.060210227
4	0.001	0.2	20	1000	5	1200	10	0.75	7	100	0.2	Scenario4	1	126	3	9	0	0	31	-0.016452453
3	0.001	0.2	10	1000	5	1200	10	0.75	7	100	0.8	Scenario4	1	55	23	1	0	0	16	0.037849696
1	0.001	0.2	10	1000	5	1200	10	0.75	7	100	0.2	Scenario4	1	105	13	1	0	0	29	0.060210227
4	0.001	0.2	20	1000	5	1200	10	0.75	7	100	0.2	Scenario4	1	127	3	9	0	0	31	-0.016452453
2	0.001	0.2	10	1000	5	1200	10	0.75	7	100	0.5	Scenario4	1	50	14	4	0	0	25	0.12409721
4	0.001	0.2	20	1000	5	1200	10	0.75	7	100	0.2	Scenario4	1	128	3	9	0	0	31	-0.016452453
1	0.001	0.2	10	1000	5	1200	10	0.75	7	100	0.2	Scenario4	1	106	13	1	0	0	29	0.060210227
3	0.001	0.2	10	1000	5	1200	10	0.75	7	100	0.8	Scenario4	1	56	23	1	0	0	16	0.037849696
4	0.001	0.2	20	1000	5	1200	10	0.75	7	100	0.2	Scenario4	1	129	3	9	0	0	31	-0.016452453
2	0.001	0.2	10	1000	5	1200	10	0.75	7	100	0.5	Scenario4	1	51	15	3	0	0	25	0.109512951
4	0.001	0.2	20	1000	5	1200	10	0.75	7	100	0.2	Scenario4	1	130	3	9	0	0	31	-0.016452453
1	0.001	0.2	10	1000	5	1200	10	0.75	7	100	0.2	Scenario4	1	107	13	1	0	0	29	0.060210227
4	0.001	0.2	20	1000	5	1200	10	0.75	7	100	0.2	Scenario4	1	131	3	9	0	0	31	-0.016452453
2	0.001	0.2	10	1000	5	1200	10	0.75	7	100	0.5	Scenario4	1	52	14	3	0	0	26	0.112668876
1	0.001	0.2	10	1000	5	1200	10	0.75	7	100	0.2	Scenario4	1	108	13	1	0	0	29	0.060210227
3	0.001	0.2	10	1000	5	1200	10	0.75	7	100	0.8	Scenario4	1	57	23	1	0	0	16	0.037849696
4	0.001	0.2	20	1000	5	1200	10	0.75	7	100	0.2	Scenario4	1	132	3	9	0	0	31	-0.016452453
4	0.001	0.2	20	1000	5	1200	10	0.75	7	100	0.2	Scenario4	1	133	3	9	0	0	31	-0.016452453
1	0.001	0.2	10	1000	5	1200	10	0.75	7	100	0.2	Scenario4	1	109	13	1	0	0	29	0.060210227
2	0.001	0.2	10	1000	5	1200	10	0.75	7	100	0.5	Scenario4	1	53	14	3	0	0	26	0.112668876
4	0.001	0.2	20	1000	5	1200	10	0.75	7	100	0.2	Scenario4	1	134	3	9	0	0	31	-0.016452453
3	0.001	0.2	10	1000	5	1200	10	0.75	7	100	0.8	Scenario4	1	58	23	1	0	0	16	0.037849696
1	0.001	0.2	10	1000	5	1200	10	0.75	7	100	0.2	Scenario4	1	110	13	1	0	0	29	0.060210227
4	0.001	0.2	20	1000	5	1200	10	0.75	7	100	0.2	Scenario4	1	135	3	9	0	0	31	-0.016452453
2	0.001	0.2	10	1000	5	1200	10	0.75	7	100	0.5	Scenario4	1	54	14	3	0	0	26	0.112668876
4	0.001	0.2	20	1000	5	1200	10	0.75	7	100	0.2	Scenario4	1	136	3	9	0	0	31	-0.016452453
1	0.001	0.2	10	1000	5	1200	10	0.75	7	100	0.2	Scenario4	1	111	14	0	0	0	29	0
4	0.001	0.2	20	1000	5	1200	10	0.75	7	100	0.2	Scenario4	1	137	3	9	0	0	31	-0.016452453
3	0.001	0.2	10	1000	5	1200	10	0.75	7	100	0.8	Scenario4	1	59	23	1	0	0	16	0.037849696
4	0.001	0.2	20	1000	5	1200	10	0.75	7	100	0.2	Scenario4	1	138	3	9	0	0	31	-0.016452453
2	0.001	0.2	10	1000	5	1200	10	0.75	7	100	0.5	Scenario4	1	55	15	2	0	0	26	0.088253922
1	0.001	0.2	10	1000	5	1200	10	0.75	7	100	0.2	Scenario4	1	112	14	0	0	0	29	0
4	0.001	0.2	20	1000	5	1200	10	0.75	7	100	0.2	Scenario4	1	139	3	9	0	0	31	-0.016452453
1	0.001	0.2	10	1000	5	1200	10	0.75	7	100	0.2	Scenario4	1	113	14	0	0	0	29	0
4	0.001	0.2	20	1000	5	1200	10	0.75	7	100	0.2	Scenario4	1	140	3	9	0	0	31	-0.016452453
2	0.001	0.2	10	1000	5	1200	10	0.75	7	100	0.5	Scenario4	1	56	15	2	0	0	26	0.088253922
3	0.001	0.2	10	1000	5	1200	10	0.75	7	100	0.8	Scenario4	1	60	23	1	0	0	16	0.037849696
4	0.001	0.2	20	1000	5	1200	10	0.75	7	100	0.2	Scenario4	1	141	3	9	0	0	31	-0.016452453
1	0.001	0.2	10	1000	5	1200	10	0.75	7	100	0.2	Scenario4	1	114	14	0	0	0	29	0
4	0.001	0.2	20	1000	5	1200	10	0.75	7	100	0.2	Scenario4	1	142	3	9	0	0	31	-0.016452453
2	0.001	0.2	10	1000	5	1200	10	0.75	7	100	0.5	Scenario4	1	57	15	2	0	0	26	0.088253922
4	0.001	0.2	20	1000	5	1200	10	0.75	7	100	0.2	Scenario4	1	143	3	9	0	0	31	-0.016452453
1	0.001	0.2	10	1000	5	1200	10	0.75	7	100	0.2	Scenario4	1	115	14	0	0	0	29	0
3	0.001	0.2	10	1000	5	1200	10	0.75	7	100	0.8	Scenario4	1	61	23	1	0	0	16	0.037849696
4	0.001	0.2	20	1000	5	1200	10	0.75	7	100	0.2	Scenario4	1	144	3	9	0	0	31	-0.016452453
1	0.001	0.2	10	1000	5	1200	10	0.75	7	100	0.2	Scenario4	1	116	14	0	0	0	29	0
2	0.001	0.2	10	1000	5	1200	10	0.75	7	100	0.5	Scenario4	1	58	15	2	0	0	26	0.088253922
4	0.001	0.2	20	1000	5	1200	10	0.75	7	100	0.2	Scenario4	1	145	3	9	0	0	31	-0.016452453
4	0.001	0.2	20	1000	5	1200	10	0.75	7	100	0.2	Scenario4	1	146	3	9	0	0	31	-0.016452453
3	0.001	0.2	10	1000	5	1200	10	0.75	7	100	0.8	Scenario4	1	62	23	1	0	0	16	0.037849696
1	0.001	0.2	10	1000	5	1200	10	0.75	7	100	0.2	Scenario4	1	117	14	0	0	0	29	0
4	0.001	0.2	20	1000	5	1200	10	0.75	7	100	0.2	Scenario4	1	147	3	9	0	0	31	-0.016452453
2	0.001	0.2	10	1000	5	1200	10	0.75	7	100	0.5	Scenario4	1	59	15	2	0	0	26	0.088253922
1	0.001	0.2	10	1000	5	1200	10	0.75	7	100	0.2	Scenario4	1	118	14	0	0	0	29	0
4	0.001	0.2	20	1000	5	1200	10	0.75	7	100	0.2	Scenario4	1	148	3	9	0	0	31	-0.016452453
4	0.001	0.2	20	1000	5	1200	10	0.75	7	100	0.2	Scenario4	1	149	3	9	0	0	31	-0.016452453
3	0.001	0.2	10	1000	5	1200	10	0.75	7	100	0.8	Scenario4	1	63	23	1	0	0	16	0.037849696
2	0.001	0.2	10	1000	5	1200	10	0.75	7	100	0.5	Scenario4	1	60	15	2	0	0	26	0.088253922
1	0.001	0.2	10	1000	5	1200	10	0.75	7	100	0.2	Scenario4	1	119	14	0	0	0	29	0
4	0.001	0.2	20	1000	5	1200	10	0.75	7	100	0.2	Scenario4	1	150	3	9	0	0	31	-0.016452453
4	0.001	0.2	20	1000	5	1200	10	0.75	7	100	0.2	Scenario4	1	151	3	9	0	0	31	-0.016452453
1	0.001	0.2	10	1000	5	1200	10	0.75	7	100	0.2	Scenario4	1	120	14	0	0	0	29	0
2	0.001	0.2	10	1000	5	1200	10	0.75	7	100	0.5	Scenario4	1	61	15	2	0	0	26	0.088253922
3	0.001	0.2	10	1000	5	1200	10	0.75	7	100	0.8	Scenario4	1	64	24	0	0	0	16	0
4	0.001	0.2	20	1000	5	1200	10	0.75	7	100	0.2	Scenario4	1	152	3	9	0	0	31	-0.016452453
1	0.001	0.2	10	1000	5	1200	10	0.75	7	100	0.2	Scenario4	1	121	14	0	0	0	29	0
4	0.001	0.2	20	1000	5	1200	10	0.75	7	100	0.2	Scenario4	1	153	3	9	0	0	31	-0.016452453
4	0.001	0.2	20	1000	5	1200	10	0.75	7	100	0.2	Scenario4	1	154	3	9	0	0	31	-0.016452453
2	0.001	0.2	10	1000	5	1200	10	0.75	7	100	0.5	Scenario4	1	62	16	1	0	0	26	0.05121604
1	0.001	0.2	10	1000	5	1200	10	0.75	7	100	0.2	Scenario4	1	122	14	0	0	0	29	0
3	0.001	0.2	10	1000	5	1200	10	0.75	7	100	0.8	Scenario4	1	65	24	0	0	0	16	0
4	0.001	0.2	20	1000	5	1200	10	0.75	7	100	0.2	Scenario4	1	155	3	9	0	0	31	-0.016452453
4	0.001	0.2	20	1000	5	1200	10	0.75	7	100	0.2	Scenario4	1	156	3	9	0	0	31	-0.016452453
1	0.001	0.2	10	1000	5	1200	10	0.75	7	100	0.2	Scenario4	1	123	14	0	0	0	29	0
2	0.001	0.2	10	1000	5	1200	10	0.75	7	100	0.5	Scenario4	1	63	16	1	0	0	26	0.05121604
4	0.001	0.2	20	1000	5	1200	10	0.75	7	100	0.2	Scenario4	1	157	3	9	0	0	31	-0.016452453
1	0.001	0.2	10	1000	5	1200	10	0.75	7	100	0.2	Scenario4	1	124	14	0	0	0	29	0
3	0.001	0.2	10	1000	5	1200	10	0.75	7	100	0.8	Scenario4	1	66	24	0	0	0	16	0
4	0.001	0.2	20	1000	5	1200	10	0.75	7	100	0.2	Scenario4	1	158	3	9	0	0	31	-0.016452453
2	0.001	0.2	10	1000	5	1200	10	0.75	7	100	0.5	Scenario4	1	64	16	1	0	0	26	0.05121604
4	0.001	0.2	20	1000	5	1200	10	0.75	7	100	0.2	Scenario4	1	159	3	9	0	0	31	-0.016452453
1	0.001	0.2	10	1000	5	1200	10	0.75	7	100	0.2	Scenario4	1	125	14	0	0	0	29	0
4	0.001	0.2	20	1000	5	1200	10	0.75	7	100	0.2	Scenario4	1	160	3	9	0	0	31	-0.016452453
3	0.001	0.2	10	1000	5	1200	10	0.75	7	100	0.8	Scenario4	1	67	24	0	0	0	16	0
1	0.001	0.2	10	1000	5	1200	10	0.75	7	100	0.2	Scenario4	1	126	14	0	0	0	29	0
4	0.001	0.2	20	1000	5	1200	10	0.75	7	100	0.2	Scenario4	1	161	3	9	0	0	31	-0.016452453
2	0.001	0.2	10	1000	5	1200	10	0.75	7	100	0.5	Scenario4	1	65	16	1	0	0	26	0.05121604
4	0.001	0.2	20	1000	5	1200	10	0.75	7	100	0.2	Scenario4	1	162	3	9	0	0	31	-0.016452453
1	0.001	0.2	10	1000	5	1200	10	0.75	7	100	0.2	Scenario4	1	127	14	0	0	0	29	0
4	0.001	0.2	20	1000	5	1200	10	0.75	7	100	0.2	Scenario4	1	163	3	9	0	0	31	-0.016452453
2	0.001	0.2	10	1000	5	1200	10	0.75	7	100	0.5	Scenario4	1	66	16	1	0	0	26	0.05121604
3	0.001	0.2	10	1000	5	1200	10	0.75	7	100	0.8	Scenario4	1	68	24	0	0	0	16	0
4	0.001	0.2	20	1000	5	1200	10	0.75	7	100	0.2	Scenario4	1	164	3	9	0	0	31	-0.016452453
1	0.001	0.2	10	1000	5	1200	10	0.75	7	100	0.2	Scenario4	1	128	14	0	0	0	29	0
4	0.001	0.2	20	1000	5	1200	10	0.75	7	100	0.2	Scenario4	1	165	3	9	0	0	31	-0.016452453
2	0.001	0.2	10	1000	5	1200	10	0.75	7	100	0.5	Scenario4	1	67	16	1	0	0	26	0.05121604
1	0.001	0.2	10	1000	5	1200	10	0.75	7	100	0.2	Scenario4	1	129	14	0	0	0	29	0
4	0.001	0.2	20	1000	5	1200	10	0.75	7	100	0.2	Scenario4	1	166	3	9	0	0	31	-0.016452453
3	0.001	0.2	10	1000	5	1200	10	0.75	7	100	0.8	Scenario4	1	69	24	0	0	0	16	0
4	0.001	0.2	20	1000	5	1200	10	0.75	7	100	0.2	Scenario4	1	167	3	9	0	0	31	-0.016452453
1	0.001	0.2	10	1000	5	1200	10	0.75	7	100	0.2	Scenario4	1	130	13	1	0	0	29	0.060210227
4	0.001	0.2	20	1000	5	1200	10	0.75	7	100	0.2	Scenario4	1	168	3	9	0	0	31	-0.016452453
2	0.001	0.2	10	1000	5	1200	10	0.75	7	100	0.5	Scenario4	1	68	16	1	0	0	26	0.05121604
4	0.001	0.2	20	1000	5	1200	10	0.75	7	100	0.2	Scenario4	1	169	3	10	0	0	31	-0.017156302
1	0.001	0.2	10	1000	5	1200	10	0.75	7	100	0.2	Scenario4	1	131	13	1	0	0	29	0.060210227
3	0.001	0.2	10	1000	5	1200	10	0.75	7	100	0.8	Scenario4	1	70	24	0	0	0	16	0
4	0.001	0.2	20	1000	5	1200	10	0.75	7	100	0.2	Scenario4	1	170	3	10	0	0	31	-0.017156302
2	0.001	0.2	10	1000	5	1200	10	0.75	7	100	0.5	Scenario4	1	69	16	1	0	0	26	0.05121604
1	0.001	0.2	10	1000	5	1200	10	0.75	7	100	0.2	Scenario4	1	132	13	1	0	0	29	0.060210227
4	0.001	0.2	20	1000	5	1200	10	0.75	7	100	0.2	Scenario4	1	171	3	10	0	0	31	-0.017156302
4	0.001	0.2	20	1000	5	1200	10	0.75	7	100	0.2	Scenario4	1	172	3	10	0	0	31	-0.017156302
1	0.001	0.2	10	1000	5	1200	10	0.75	7	100	0.2	Scenario4	1	133	13	1	0	0	29	0.060210227
3	0.001	0.2	10	1000	5	1200	10	0.75	7	100	0.8	Scenario4	1	71	24	0	0	0	16	0
2	0.001	0.2	10	1000	5	1200	10	0.75	7	100	0.5	Scenario4	1	70	16	1	0	0	26	0.05121604
4	0.001	0.2	20	1000	5	1200	10	0.75	7	100	0.2	Scenario4	1	173	3	12	0	0	31	-0.017723918
1	0.001	0.2	10	1000	5	1200	10	0.75	7	100	0.2	Scenario4	1	134	13	1	0	0	29	0.060210227
4	0.001	0.2	20	1000	5	1200	10	0.75	7	100	0.2	Scenario4	1	174	4	12	0	0	31	-0.005736331
2	0.001	0.2	10	1000	5	1200	10	0.75	7	100	0.5	Scenario4	1	71	16	1	0	0	26	0.05121604
1	0.001	0.2	10	1000	5	1200	10	0.75	7	100	0.2	Scenario4	1	135	13	1	0	0	29	0.060210227
4	0.001	0.2	20	1000	5	1200	10	0.75	7	100	0.2	Scenario4	1	175	4	13	0	0	31	-0.007446368
3	0.001	0.2	10	1000	5	1200	10	0.75	7	100	0.8	Scenario4	1	72	24	0	0	0	16	0
4	0.001	0.2	20	1000	5	1200	10	0.75	7	100	0.2	Scenario4	1	176	4	13	0	0	31	-0.007446368
1	0.001	0.2	10	1000	5	1200	10	0.75	7	100	0.2	Scenario4	1	136	13	1	0	0	29	0.060210227
2	0.001	0.2	10	1000	5	1200	10	0.75	7	100	0.5	Scenario4	1	72	16	1	0	0	26	0.05121604
4	0.001	0.2	20	1000	5	1200	10	0.75	7	100	0.2	Scenario4	1	177	4	13	0	0	31	-0.007446368
1	0.001	0.2	10	1000	5	1200	10	0.75	7	100	0.2	Scenario4	1	137	13	1	0	0	29	0.060210227
3	0.001	0.2	10	1000	5	1200	10	0.75	7	100	0.8	Scenario4	1	73	24	0	0	0	16	0
4	0.001	0.2	20	1000	5	1200	10	0.75	7	100	0.2	Scenario4	1	178	4	15	0	0	31	-0.009853301
2	0.001	0.2	10	1000	5	1200	10	0.75	7	100	0.5	Scenario4	1	73	16	1	0	0	26	0.05121604
1	0.001	0.2	10	1000	5	1200	10	0.75	7	100	0.2	Scenario4	1	138	13	1	0	0	29	0.060210227
4	0.001	0.2	20	1000	5	1200	10	0.75	7	100	0.2	Scenario4	1	179	4	15	0	0	31	-0.009853301
3	0.001	0.2	10	1000	5	1200	10	0.75	7	100	0.8	Scenario4	1	74	24	0	0	0	16	0
1	0.001	0.2	10	1000	5	1200	10	0.75	7	100	0.2	Scenario4	1	139	13	1	0	0	29	0.060210227
4	0.001	0.2	20	1000	5	1200	10	0.75	7	100	0.2	Scenario4	1	180	5	15	0	0	31	-2.19E-05
2	0.001	0.2	10	1000	5	1200	10	0.75	7	100	0.5	Scenario4	1	74	16	1	0	0	26	0.05121604
1	0.001	0.2	10	1000	5	1200	10	0.75	7	100	0.2	Scenario4	1	140	13	1	0	0	29	0.060210227
4	0.001	0.2	20	1000	5	1200	10	0.75	7	100	0.2	Scenario4	1	181	6	16	0	0	31	0.008000187
3	0.001	0.2	10	1000	5	1200	10	0.75	7	100	0.8	Scenario4	1	75	24	0	0	0	16	0
2	0.001	0.2	10	1000	5	1200	10	0.75	7	100	0.5	Scenario4	1	75	15	1	0	0	27	0.053911679
4	0.001	0.2	20	1000	5	1200	10	0.75	7	100	0.2	Scenario4	1	182	6	17	0	0	31	0.005606075
1	0.001	0.2	10	1000	5	1200	10	0.75	7	100	0.2	Scenario4	1	141	13	1	0	0	29	0.060210227
4	0.001	0.2	20	1000	5	1200	10	0.75	7	100	0.2	Scenario4	1	183	6	17	0	0	31	0.005606075
1	0.001	0.2	10	1000	5	1200	10	0.75	7	100	0.2	Scenario4	1	142	13	1	0	0	29	0.060210227
2	0.001	0.2	10	1000	5	1200	10	0.75	7	100	0.5	Scenario4	1	76	15	1	0	0	27	0.053911679
3	0.001	0.2	10	1000	5	1200	10	0.75	7	100	0.8	Scenario4	1	76	24	0	0	0	16	0
4	0.001	0.2	20	1000	5	1200	10	0.75	7	100	0.2	Scenario4	1	184	6	17	0	0	31	0.005606075
1	0.001	0.2	10	1000	5	1200	10	0.75	7	100	0.2	Scenario4	1	143	13	1	0	0	29	0.060210227
2	0.001	0.2	10	1000	5	1200	10	0.75	7	100	0.5	Scenario4	1	77	15	1	0	0	27	0.053911679
4	0.001	0.2	20	1000	5	1200	10	0.75	7	100	0.2	Scenario4	1	185	6	17	0	0	31	0.005606075
1	0.001	0.2	10	1000	5	1200	10	0.75	7	100	0.2	Scenario4	1	144	13	1	0	0	29	0.060210227
3	0.001	0.2	10	1000	5	1200	10	0.75	7	100	0.8	Scenario4	1	77	23	0	0	0	17	0
4	0.001	0.2	20	1000	5	1200	10	0.75	7	100	0.2	Scenario4	1	186	6	19	0	0	31	0.001725452
1	0.001	0.2	10	1000	5	1200	10	0.75	7	100	0.2	Scenario4	1	145	13	1	0	0	29	0.060210227
2	0.001	0.2	10	1000	5	1200	10	0.75	7	100	0.5	Scenario4	1	78	15	1	0	0	27	0.053911679
1	0.001	0.2	10	1000	5	1200	10	0.75	7	100	0.2	Scenario4	1	146	13	1	0	0	29	0.060210227
4	0.001	0.2	20	1000	5	1200	10	0.75	7	100	0.2	Scenario4	1	187	6	22	0	0	31	-0.002418656
3	0.001	0.2	10	1000	5	1200	10	0.75	7	100	0.8	Scenario4	1	78	23	0	0	0	17	0
2	0.001	0.2	10	1000	5	1200	10	0.75	7	100	0.5	Scenario4	1	79	15	1	0	0	27	0.053911679
1	0.001	0.2	10	1000	5	1200	10	0.75	7	100	0.2	Scenario4	1	147	13	1	0	0	29	0.060210227
4	0.001	0.2	20	1000	5	1200	10	0.75	7	100	0.2	Scenario4	1	188	6	23	0	0	31	-0.003469448
2	0.001	0.2	10	1000	5	1200	10	0.75	7	100	0.5	Scenario4	1	80	15	1	0	0	27	0.053911679
3	0.001	0.2	10	1000	5	1200	10	0.75	7	100	0.8	Scenario4	1	79	23	0	0	0	17	0
1	0.001	0.2	10	1000	5	1200	10	0.75	7	100	0.2	Scenario4	1	148	13	1	0	0	29	0.060210227
4	0.001	0.2	20	1000	5	1200	10	0.75	7	100	0.2	Scenario4	1	189	6	23	0	0	31	-0.003469448
1	0.001	0.2	10	1000	5	1200	10	0.75	7	100	0.2	Scenario4	1	149	13	1	0	0	29	0.060210227
2	0.001	0.2	10	1000	5	1200	10	0.75	7	100	0.5	Scenario4	1	81	15	1	0	0	27	0.053911679
4	0.001	0.2	20	1000	5	1200	10	0.75	7	100	0.2	Scenario4	1	190	6	25	0	0	31	-0.005199704
3	0.001	0.2	10	1000	5	1200	10	0.75	7	100	0.8	Scenario4	1	80	23	0	0	0	17	0
1	0.001	0.2	10	1000	5	1200	10	0.75	7	100	0.2	Scenario4	1	150	13	1	0	0	29	0.060210227
4	0.001	0.2	20	1000	5	1200	10	0.75	7	100	0.2	Scenario4	1	191	6	25	0	0	31	-0.005199704
2	0.001	0.2	10	1000	5	1200	10	0.75	7	100	0.5	Scenario4	1	82	15	1	0	0	27	0.053911679
1	0.001	0.2	10	1000	5	1200	10	0.75	7	100	0.2	Scenario4	1	151	13	1	0	0	29	0.060210227
4	0.001	0.2	20	1000	5	1200	10	0.75	7	100	0.2	Scenario4	1	192	6	27	0	0	31	-0.006534804
3	0.001	0.2	10	1000	5	1200	10	0.75	7	100	0.8	Scenario4	1	81	23	0	0	0	17	0
1	0.001	0.2	10	1000	5	1200	10	0.75	7	100	0.2	Scenario4	1	152	13	1	0	0	29	0.060210227
2	0.001	0.2	10	1000	5	1200	10	0.75	7	100	0.5	Scenario4	1	83	15	1	0	0	27	0.053911679
4	0.001	0.2	20	1000	5	1200	10	0.75	7	100	0.2	Scenario4	1	193	7	29	0	0	31	-0.003490258
1	0.001	0.2	10	1000	5	1200	10	0.75	7	100	0.2	Scenario4	1	153	13	1	0	0	29	0.060210227
3	0.001	0.2	10	1000	5	1200	10	0.75	7	100	0.8	Scenario4	1	82	23	0	0	0	17	0
2	0.001	0.2	10	1000	5	1200	10	0.75	7	100	0.5	Scenario4	1	84	15	1	0	0	27	0.053911679
1	0.001	0.2	10	1000	5	1200	10	0.75	7	100	0.2	Scenario4	1	154	13	1	0	0	29	0.060210227
4	0.001	0.2	20	1000	5	1200	10	0.75	7	100	0.2	Scenario4	1	194	7	30	0	0	31	-0.004189581
2	0.001	0.2	10	1000	5	1200	10	0.75	7	100	0.5	Scenario4	1	85	15	1	0	0	27	0.053911679
1	0.001	0.2	10	1000	5	1200	10	0.75	7	100	0.2	Scenario4	1	155	13	1	0	0	29	0.060210227
3	0.001	0.2	10	1000	5	1200	10	0.75	7	100	0.8	Scenario4	1	83	23	0	0	0	17	0
4	0.001	0.2	20	1000	5	1200	10	0.75	7	100	0.2	Scenario4	1	195	7	30	0	0	31	-0.004189581
1	0.001	0.2	10	1000	5	1200	10	0.75	7	100	0.2	Scenario4	1	156	13	1	0	0	29	0.060210227
2	0.001	0.2	10	1000	5	1200	10	0.75	7	100	0.5	Scenario4	1	86	15	1	0	0	27	0.053911679
4	0.001	0.2	20	1000	5	1200	10	0.75	7	100	0.2	Scenario4	1	196	7	31	0	0	31	-0.004818524
1	0.001	0.2	10	1000	5	1200	10	0.75	7	100	0.2	Scenario4	1	157	13	1	0	0	29	0.060210227
3	0.001	0.2	10	1000	5	1200	10	0.75	7	100	0.8	Scenario4	1	84	23	0	0	0	17	0
2	0.001	0.2	10	1000	5	1200	10	0.75	7	100	0.5	Scenario4	1	87	15	1	0	0	27	0.053911679
4	0.001	0.2	20	1000	5	1200	10	0.75	7	100	0.2	Scenario4	1	197	7	31	0	0	31	-0.004818524
1	0.001	0.2	10	1000	5	1200	10	0.75	7	100	0.2	Scenario4	1	158	13	1	0	0	29	0.060210227
3	0.001	0.2	10	1000	5	1200	10	0.75	7	100	0.8	Scenario4	1	85	23	0	0	0	17	0
1	0.001	0.2	10	1000	5	1200	10	0.75	7	100	0.2	Scenario4	1	159	13	1	0	0	29	0.060210227
2	0.001	0.2	10	1000	5	1200	10	0.75	7	100	0.5	Scenario4	1	88	15	1	0	0	27	0.053911679
4	0.001	0.2	20	1000	5	1200	10	0.75	7	100	0.2	Scenario4	1	198	7	33	0	0	31	-0.00589396
1	0.001	0.2	10	1000	5	1200	10	0.75	7	100	0.2	Scenario4	1	160	13	1	0	0	29	0.060210227
2	0.001	0.2	10	1000	5	1200	10	0.75	7	100	0.5	Scenario4	1	89	15	1	0	0	27	0.053911679
3	0.001	0.2	10	1000	5	1200	10	0.75	7	100	0.8	Scenario4	1	86	23	0	0	0	17	0
4	0.001	0.2	20	1000	5	1200	10	0.75	7	100	0.2	Scenario4	1	199	8	33	0	0	31	-0.002220357
1	0.001	0.2	10	1000	5	1200	10	0.75	7	100	0.2	Scenario4	1	161	13	1	0	0	29	0.060210227
2	0.001	0.2	10	1000	5	1200	10	0.75	7	100	0.5	Scenario4	1	90	15	1	0	0	27	0.053911679
1	0.001	0.2	10	1000	5	1200	10	0.75	7	100	0.2	Scenario4	1	162	13	1	0	0	29	0.060210227
4	0.001	0.2	20	1000	5	1200	10	0.75	7	100	0.2	Scenario4	1	200	8	34	0	0	31	-0.002891282
3	0.001	0.2	10	1000	5	1200	10	0.75	7	100	0.8	Scenario4	1	87	23	0	0	0	17	0
1	0.001	0.2	10	1000	5	1200	10	0.75	7	100	0.2	Scenario4	1	163	13	1	0	0	29	0.060210227
2	0.001	0.2	10	1000	5	1200	10	0.75	7	100	0.5	Scenario4	1	91	15	1	0	0	27	0.053911679
4	0.001	0.2	20	1000	5	1200	10	0.75	7	100	0.2	Scenario4	1	201	8	36	0	0	31	-0.004064339
1	0.001	0.2	10	1000	5	1200	10	0.75	7	100	0.2	Scenario4	1	164	13	1	0	0	29	0.060210227
3	0.001	0.2	10	1000	5	1200	10	0.75	7	100	0.8	Scenario4	1	88	23	0	0	0	17	0
2	0.001	0.2	10	1000	5	1200	10	0.75	7	100	0.5	Scenario4	1	92	15	1	0	0	27	0.053911679
1	0.001	0.2	10	1000	5	1200	10	0.75	7	100	0.2	Scenario4	1	165	13	1	0	0	29	0.060210227
4	0.001	0.2	20	1000	5	1200	10	0.75	7	100	0.2	Scenario4	1	202	8	37	0	0	31	-0.00457659
1	0.001	0.2	10	1000	5	1200	10	0.75	7	100	0.2	Scenario4	1	166	13	1	0	0	29	0.060210227
3	0.001	0.2	10	1000	5	1200	10	0.75	7	100	0.8	Scenario4	1	89	23	0	0	0	17	0
2	0.001	0.2	10	1000	5	1200	10	0.75	7	100	0.5	Scenario4	1	93	15	1	0	0	27	0.053911679
4	0.001	0.2	20	1000	5	1200	10	0.75	7	100	0.2	Scenario4	1	203	8	38	0	0	31	-0.005045202
1	0.001	0.2	10	1000	5	1200	10	0.75	7	100	0.2	Scenario4	1	167	13	1	0	0	29	0.060210227
2	0.001	0.2	10	1000	5	1200	10	0.75	7	100	0.5	Scenario4	1	94	15	1	0	0	27	0.053911679
3	0.001	0.2	10	1000	5	1200	10	0.75	7	100	0.8	Scenario4	1	90	23	0	0	0	17	0
1	0.001	0.2	10	1000	5	1200	10	0.75	7	100	0.2	Scenario4	1	168	13	1	0	0	29	0.060210227
4	0.001	0.2	20	1000	5	1200	10	0.75	7	100	0.2	Scenario4	1	204	9	38	0	0	31	-0.001876745
1	0.001	0.2	10	1000	5	1200	10	0.75	7	100	0.2	Scenario4	1	169	14	1	0	0	29	0.05689474
2	0.001	0.2	10	1000	5	1200	10	0.75	7	100	0.5	Scenario4	1	95	15	1	0	0	27	0.053911679
3	0.001	0.2	10	1000	5	1200	10	0.75	7	100	0.8	Scenario4	1	91	23	0	0	0	17	0
4	0.001	0.2	20	1000	5	1200	10	0.75	7	100	0.2	Scenario4	1	205	9	39	0	0	31	-0.002465383
1	0.001	0.2	10	1000	5	1200	10	0.75	7	100	0.2	Scenario4	1	170	14	1	0	0	29	0.05689474
2	0.001	0.2	10	1000	5	1200	10	0.75	7	100	0.5	Scenario4	1	96	15	1	0	0	27	0.053911679
1	0.001	0.2	10	1000	5	1200	10	0.75	7	100	0.2	Scenario4	1	171	14	1	0	0	29	0.05689474
4	0.001	0.2	20	1000	5	1200	10	0.75	7	100	0.2	Scenario4	1	206	10	41	0	0	31	-4.59E-04
3	0.001	0.2	10	1000	5	1200	10	0.75	7	100	0.8	Scenario4	1	92	23	0	0	0	17	0
2	0.001	0.2	10	1000	5	1200	10	0.75	7	100	0.5	Scenario4	1	97	15	1	0	0	27	0.053911679
1	0.001	0.2	10	1000	5	1200	10	0.75	7	100	0.2	Scenario4	1	172	15	1	0	0	29	0.053911679
4	0.001	0.2	20	1000	5	1200	10	0.75	7	100	0.2	Scenario4	1	207	10	41	0	0	31	-4.59E-04
3	0.001	0.2	10	1000	5	1200	10	0.75	7	100	0.8	Scenario4	1	93	23	0	0	0	17	0
1	0.001	0.2	10	1000	5	1200	10	0.75	7	100	0.2	Scenario4	1	173	17	1	0	0	29	0.048769944
2	0.001	0.2	10	1000	5	1200	10	0.75	7	100	0.5	Scenario4	1	98	15	1	0	0	27	0.053911679
1	0.001	0.2	10	1000	5	1200	10	0.75	7	100	0.2	Scenario4	1	174	17	1	0	0	29	0.048769944
2	0.001	0.2	10	1000	5	1200	10	0.75	7	100	0.5	Scenario4	1	99	15	1	0	0	27	0.053911679
4	0.001	0.2	20	1000	5	1200	10	0.75	7	100	0.2	Scenario4	1	208	11	41	0	0	31	0.002857892
3	0.001	0.2	10	1000	5	1200	10	0.75	7	100	0.8	Scenario4	1	94	23	0	0	0	17	0
1	0.001	0.2	10	1000	5	1200	10	0.75	7	100	0.2	Scenario4	1	175	18	1	0	0	29	0.046541478
2	0.001	0.2	10	1000	5	1200	10	0.75	7	100	0.5	Scenario4	1	100	15	1	0	0	27	0.053911679
4	0.001	0.2	20	1000	5	1200	10	0.75	7	100	0.2	Scenario4	1	209	11	41	0	0	31	0.002857892
3	0.001	0.2	10	1000	5	1200	10	0.75	7	100	0.8	Scenario4	1	95	23	0	0	0	17	0
1	0.001	0.2	10	1000	5	1200	10	0.75	7	100	0.2	Scenario4	1	176	18	1	0	0	29	0.046541478
2	0.001	0.2	10	1000	5	1200	10	0.75	7	100	0.5	Scenario4	1	101	15	1	0	0	27	0.053911679
1	0.001	0.2	10	1000	5	1200	10	0.75	7	100	0.2	Scenario4	1	177	19	1	0	0	29	0.044503689
4	0.001	0.2	20	1000	5	1200	10	0.75	7	100	0.2	Scenario4	1	210	12	41	0	0	31	0.0063751
3	0.001	0.2	10	1000	5	1200	10	0.75	7	100	0.8	Scenario4	1	96	23	0	0	0	17	0
2	0.001	0.2	10	1000	5	1200	10	0.75	7	100	0.5	Scenario4	1	102	15	1	0	0	27	0.053911679
1	0.001	0.2	10	1000	5	1200	10	0.75	7	100	0.2	Scenario4	1	178	20	1	0	0	29	0.042633718
2	0.001	0.2	10	1000	5	1200	10	0.75	7	100	0.5	Scenario4	1	103	15	1	0	0	27	0.053911679
4	0.001	0.2	20	1000	5	1200	10	0.75	7	100	0.2	Scenario4	1	211	12	41	0	0	31	0.0063751
3	0.001	0.2	10	1000	5	1200	10	0.75	7	100	0.8	Scenario4	1	97	23	0	0	0	17	0
1	0.001	0.2	10	1000	5	1200	10	0.75	7	100	0.2	Scenario4	1	179	20	1	0	0	29	0.042633718
2	0.001	0.2	10	1000	5	1200	10	0.75	7	100	0.5	Scenario4	1	104	15	1	0	0	27	0.053911679
3	0.001	0.2	10	1000	5	1200	10	0.75	7	100	0.8	Scenario4	1	98	23	0	0	0	17	0
4	0.001	0.2	20	1000	5	1200	10	0.75	7	100	0.2	Scenario4	1	212	13	42	0	0	31	0.009047635
1	0.001	0.2	10	1000	5	1200	10	0.75	7	100	0.2	Scenario4	1	180	23	1	0	0	29	0.037849696
2	0.001	0.2	10	1000	5	1200	10	0.75	7	100	0.5	Scenario4	1	105	15	1	0	0	27	0.053911679
3	0.001	0.2	10	1000	5	1200	10	0.75	7	100	0.8	Scenario4	1	99	23	0	0	0	17	0
1	0.001	0.2	10	1000	5	1200	10	0.75	7	100	0.2	Scenario4	1	181	22	2	0	0	29	0.068427341
4	0.001	0.2	20	1000	5	1200	10	0.75	7	100	0.2	Scenario4	1	213	15	42	0	0	31	0.016414108
2	0.001	0.2	10	1000	5	1200	10	0.75	7	100	0.5	Scenario4	1	106	15	1	0	0	27	0.053911679
1	0.001	0.2	10	1000	5	1200	10	0.75	7	100	0.2	Scenario4	1	182	24	2	0	0	29	0.064197209
3	0.001	0.2	10	1000	5	1200	10	0.75	7	100	0.8	Scenario4	1	100	23	0	0	0	17	0
2	0.001	0.2	10	1000	5	1200	10	0.75	7	100	0.5	Scenario4	1	107	15	1	0	0	27	0.053911679
4	0.001	0.2	20	1000	5	1200	10	0.75	7	100	0.2	Scenario4	1	214	16	41	0	0	31	0.021491915
1	0.001	0.2	10	1000	5	1200	10	0.75	7	100	0.2	Scenario4	1	183	25	2	0	0	29	0.062263171
2	0.001	0.2	10	1000	5	1200	10	0.75	7	100	0.5	Scenario4	1	108	15	1	0	0	27	0.053911679
3	0.001	0.2	10	1000	5	1200	10	0.75	7	100	0.8	Scenario4	1	101	23	0	0	0	17	0
4	0.001	0.2	20	1000	5	1200	10	0.75	7	100	0.2	Scenario4	1	215	17	41	0	0	31	0.02535884
2	0.001	0.2	10	1000	5	1200	10	0.75	7	100	0.5	Scenario4	1	109	15	1	0	0	27	0.053911679
1	0.001	0.2	10	1000	5	1200	10	0.75	7	100	0.2	Scenario4	1	184	27	2	0	0	29	0.058711657
3	0.001	0.2	10	1000	5	1200	10	0.75	7	100	0.8	Scenario4	1	102	23	0	0	0	17	0
2	0.001	0.2	10	1000	5	1200	10	0.75	7	100	0.5	Scenario4	1	110	15	1	0	0	27	0.053911679
1	0.001	0.2	10	1000	5	1200	10	0.75	7	100	0.2	Scenario4	1	185	28	2	0	0	29	0.057078344
4	0.001	0.2	20	1000	5	1200	10	0.75	7	100	0.2	Scenario4	1	216	19	39	0	0	31	0.036389626
3	0.001	0.2	10	1000	5	1200	10	0.75	7	100	0.8	Scenario4	1	103	23	0	0	0	17	0
2	0.001	0.2	10	1000	5	1200	10	0.75	7	100	0.5	Scenario4	1	111	15	1	0	0	27	0.053911679
1	0.001	0.2	10	1000	5	1200	10	0.75	7	100	0.2	Scenario4	1	186	31	2	0	0	29	0.052667352
2	0.001	0.2	10	1000	5	1200	10	0.75	7	100	0.5	Scenario4	1	112	15	1	0	0	27	0.053911679
3	0.001	0.2	10	1000	5	1200	10	0.75	7	100	0.8	Scenario4	1	104	23	0	0	0	17	0
4	0.001	0.2	20	1000	5	1200	10	0.75	7	100	0.2	Scenario4	1	217	21	39	0	0	31	0.044128783
2	0.001	0.2	10	1000	5	1200	10	0.75	7	100	0.5	Scenario4	1	113	15	1	0	0	27	0.053911679
1	0.001	0.2	10	1000	5	1200	10	0.75	7	100	0.2	Scenario4	1	187	30	3	0	0	29	0.073356597
3	0.001	0.2	10	1000	5	1200	10	0.75	7	100	0.8	Scenario4	1	105	23	0	0	0	17	0
2	0.001	0.2	10	1000	5	1200	10	0.75	7	100	0.5	Scenario4	1	114	15	1	0	0	27	0.053911679
4	0.001	0.2	20	1000	5	1200	10	0.75	7	100	0.2	Scenario4	1	218	23	37	0	0	31	0.055624056
3	0.001	0.2	10	1000	5	1200	10	0.75	7	100	0.8	Scenario4	1	106	23	0	0	0	17	0
1	0.001	0.2	10	1000	5	1200	10	0.75	7	100	0.2	Scenario4	1	188	32	3	0	0	29	0.070077796
2	0.001	0.2	10	1000	5	1200	10	0.75	7	100	0.5	Scenario4	1	115	15	1	0	0	27	0.053911679
3	0.001	0.2	10	1000	5	1200	10	0.75	7	100	0.8	Scenario4	1	107	23	0	0	0	17	0
2	0.001	0.2	10	1000	5	1200	10	0.75	7	100	0.5	Scenario4	1	116	15	1	0	0	27	0.053911679
1	0.001	0.2	10	1000	5	1200	10	0.75	7	100	0.2	Scenario4	1	189	33	3	0	0	29	0.068539343
4	0.001	0.2	20	1000	5	1200	10	0.75	7	100	0.2	Scenario4	1	219	25	36	0	0	31	0.064961174
2	0.001	0.2	10	1000	5	1200	10	0.75	7	100	0.5	Scenario4	1	117	15	1	0	0	27	0.053911679
3	0.001	0.2	10	1000	5	1200	10	0.75	7	100	0.8	Scenario4	1	108	23	0	0	0	17	0
1	0.001	0.2	10	1000	5	1200	10	0.75	7	100	0.2	Scenario4	1	190	34	4	0	0	29	0.081975913
2	0.001	0.2	10	1000	5	1200	10	0.75	7	100	0.5	Scenario4	1	118	15	1	0	0	27	0.053911679
4	0.001	0.2	20	1000	5	1200	10	0.75	7	100	0.2	Scenario4	1	220	26	35	0	0	31	0.070651713
3	0.001	0.2	10	1000	5	1200	10	0.75	7	100	0.8	Scenario4	1	109	23	0	0	0	17	0
2	0.001	0.2	10	1000	5	1200	10	0.75	7	100	0.5	Scenario4	1	119	15	1	0	0	27	0.053911679
1	0.001	0.2	10	1000	5	1200	10	0.75	7	100	0.2	Scenario4	1	191	35	4	0	0	29	0.080428667
3	0.001	0.2	10	1000	5	1200	10	0.75	7	100	0.8	Scenario4	1	110	23	0	0	0	17	0
2	0.001	0.2	10	1000	5	1200	10	0.75	7	100	0.5	Scenario4	1	120	15	1	0	0	27	0.053911679
4	0.001	0.2	20	1000	5	1200	10	0.75	7	100	0.2	Scenario4	1	221	29	34	0	0	31	0.082439672
2	0.001	0.2	10	1000	5	1200	10	0.75	7	100	0.5	Scenario4	1	121	15	1	0	0	27	0.053911679
3	0.001	0.2	10	1000	5	1200	10	0.75	7	100	0.8	Scenario4	1	111	23	0	0	0	17	0
1	0.001	0.2	10	1000	5	1200	10	0.75	7	100	0.2	Scenario4	1	192	35	6	0	0	29	0.102458937
2	0.001	0.2	10	1000	5	1200	10	0.75	7	100	0.5	Scenario4	1	122	15	1	0	0	27	0.053911679
3	0.001	0.2	10	1000	5	1200	10	0.75	7	100	0.8	Scenario4	1	112	23	0	0	0	17	0
4	0.001	0.2	20	1000	5	1200	10	0.75	7	100	0.2	Scenario4	1	222	33	31	0	0	31	0.100058079
1	0.001	0.2	10	1000	5	1200	10	0.75	7	100	0.2	Scenario4	1	193	37	5	0	0	29	0.089541041
2	0.001	0.2	10	1000	5	1200	10	0.75	7	100	0.5	Scenario4	1	123	15	1	0	0	27	0.053911679
3	0.001	0.2	10	1000	5	1200	10	0.75	7	100	0.8	Scenario4	1	113	22	1	0	0	17	0.039322199
2	0.001	0.2	10	1000	5	1200	10	0.75	7	100	0.5	Scenario4	1	124	15	1	0	0	27	0.053911679
1	0.001	0.2	10	1000	5	1200	10	0.75	7	100	0.2	Scenario4	1	194	38	6	0	0	29	0.098065801
3	0.001	0.2	10	1000	5	1200	10	0.75	7	100	0.8	Scenario4	1	114	23	0	0	0	17	0
2	0.001	0.2	10	1000	5	1200	10	0.75	7	100	0.5	Scenario4	1	125	15	1	0	0	27	0.053911679
4	0.001	0.2	20	1000	5	1200	10	0.75	7	100	0.2	Scenario4	1	223	40	28	0	0	31	0.119028913
2	0.001	0.2	10	1000	5	1200	10	0.75	7	100	0.5	Scenario4	1	126	15	1	0	0	27	0.053911679
3	0.001	0.2	10	1000	5	1200	10	0.75	7	100	0.8	Scenario4	1	115	23	0	0	0	17	0
1	0.001	0.2	10	1000	5	1200	10	0.75	7	100	0.2	Scenario4	1	195	38	6	0	0	29	0.098065801
2	0.001	0.2	10	1000	5	1200	10	0.75	7	100	0.5	Scenario4	1	127	15	1	0	0	27	0.053911679
3	0.001	0.2	10	1000	5	1200	10	0.75	7	100	0.8	Scenario4	1	116	23	0	0	0	17	0
4	0.001	0.2	20	1000	5	1200	10	0.75	7	100	0.2	Scenario4	1	224	43	26	0	0	31	0.125582073
1	0.001	0.2	10	1000	5	1200	10	0.75	7	100	0.2	Scenario4	1	196	39	6	0	0	29	0.09666212
2	0.001	0.2	10	1000	5	1200	10	0.75	7	100	0.5	Scenario4	1	128	15	1	0	0	27	0.053911679
3	0.001	0.2	10	1000	5	1200	10	0.75	7	100	0.8	Scenario4	1	117	23	0	0	0	17	0
2	0.001	0.2	10	1000	5	1200	10	0.75	7	100	0.5	Scenario4	1	129	15	1	0	0	27	0.053911679
1	0.001	0.2	10	1000	5	1200	10	0.75	7	100	0.2	Scenario4	1	197	39	7	0	0	29	0.104953454
3	0.001	0.2	10	1000	5	1200	10	0.75	7	100	0.8	Scenario4	1	118	23	0	0	0	17	0
2	0.001	0.2	10	1000	5	1200	10	0.75	7	100	0.5	Scenario4	1	130	15	1	0	0	27	0.053911679
4	0.001	0.2	20	1000	5	1200	10	0.75	7	100	0.2	Scenario4	1	225	47	24	0	0	31	0.130458626
2	0.001	0.2	10	1000	5	1200	10	0.75	7	100	0.5	Scenario4	1	131	15	1	0	0	27	0.053911679
3	0.001	0.2	10	1000	5	1200	10	0.75	7	100	0.8	Scenario4	1	119	23	0	0	0	17	0
1	0.001	0.2	10	1000	5	1200	10	0.75	7	100	0.2	Scenario4	1	198	39	8	0	0	29	0.111787752
2	0.001	0.2	10	1000	5	1200	10	0.75	7	100	0.5	Scenario4	1	132	15	1	0	0	27	0.053911679
3	0.001	0.2	10	1000	5	1200	10	0.75	7	100	0.8	Scenario4	1	120	23	0	0	0	17	0
2	0.001	0.2	10	1000	5	1200	10	0.75	7	100	0.5	Scenario4	1	133	15	1	0	0	27	0.053911679
1	0.001	0.2	10	1000	5	1200	10	0.75	7	100	0.2	Scenario4	1	199	40	8	0	0	29	0.110542472
3	0.001	0.2	10	1000	5	1200	10	0.75	7	100	0.8	Scenario4	1	121	23	0	0	0	17	0
4	0.001	0.2	20	1000	5	1200	10	0.75	7	100	0.2	Scenario4	1	226	51	24	0	0	31	0.131833142
2	0.001	0.2	10	1000	5	1200	10	0.75	7	100	0.5	Scenario4	1	134	15	1	0	0	27	0.053911679
2	0.001	0.2	10	1000	5	1200	10	0.75	7	100	0.5	Scenario4	1	135	15	1	0	0	27	0.053911679
3	0.001	0.2	10	1000	5	1200	10	0.75	7	100	0.8	Scenario4	1	122	23	0	0	0	17	0
1	0.001	0.2	10	1000	5	1200	10	0.75	7	100	0.2	Scenario4	1	200	42	8	0	0	29	0.108088702
2	0.001	0.2	10	1000	5	1200	10	0.75	7	100	0.5	Scenario4	1	136	15	1	0	0	27	0.053911679
3	0.001	0.2	10	1000	5	1200	10	0.75	7	100	0.8	Scenario4	1	123	23	0	0	0	17	0
4	0.001	0.2	20	1000	5	1200	10	0.75	7	100	0.2	Scenario4	1	227	54	21	0	0	31	0.132072087
2	0.001	0.2	10	1000	5	1200	10	0.75	7	100	0.5	Scenario4	1	137	15	1	0	0	27	0.053911679
1	0.001	0.2	10	1000	5	1200	10	0.75	7	100	0.2	Scenario4	1	201	44	9	0	0	29	0.111717311
3	0.001	0.2	10	1000	5	1200	10	0.75	7	100	0.8	Scenario4	1	124	23	0	0	0	17	0
2	0.001	0.2	10	1000	5	1200	10	0.75	7	100	0.5	Scenario4	1	138	15	1	0	0	27	0.053911679
3	0.001	0.2	10	1000	5	1200	10	0.75	7	100	0.8	Scenario4	1	125	23	0	0	0	17	0
2	0.001	0.2	10	1000	5	1200	10	0.75	7	100	0.5	Scenario4	1	139	15	1	0	0	27	0.053911679
1	0.001	0.2	10	1000	5	1200	10	0.75	7	100	0.2	Scenario4	1	202	46	10	0	0	29	0.114702339
2	0.001	0.2	10	1000	5	1200	10	0.75	7	100	0.5	Scenario4	1	140	15	1	0	0	27	0.053911679
3	0.001	0.2	10	1000	5	1200	10	0.75	7	100	0.8	Scenario4	1	126	23	0	0	0	17	0
4	0.001	0.2	20	1000	5	1200	10	0.75	7	100	0.2	Scenario4	1	228	56	19	0	0	32	0.130132448
2	0.001	0.2	10	1000	5	1200	10	0.75	7	100	0.5	Scenario4	1	141	15	1	0	0	27	0.053911679
3	0.001	0.2	10	1000	5	1200	10	0.75	7	100	0.8	Scenario4	1	127	23	0	0	0	17	0
2	0.001	0.2	10	1000	5	1200	10	0.75	7	100	0.5	Scenario4	1	142	15	1	0	0	27	0.053911679
1	0.001	0.2	10	1000	5	1200	10	0.75	7	100	0.2	Scenario4	1	203	48	10	0	0	29	0.112668266
3	0.001	0.2	10	1000	5	1200	10	0.75	7	100	0.8	Scenario4	1	128	23	0	0	0	17	0
2	0.001	0.2	10	1000	5	1200	10	0.75	7	100	0.5	Scenario4	1	143	15	1	0	0	27	0.053911679
4	0.001	0.2	20	1000	5	1200	10	0.75	7	100	0.2	Scenario4	1	229	58	18	0	0	32	0.128038296
3	0.001	0.2	10	1000	5	1200	10	0.75	7	100	0.8	Scenario4	1	129	23	0	0	0	17	0
2	0.001	0.2	10	1000	5	1200	10	0.75	7	100	0.5	Scenario4	1	144	15	1	0	0	27	0.053911679
1	0.001	0.2	10	1000	5	1200	10	0.75	7	100	0.2	Scenario4	1	204	50	12	0	0	29	0.119264257
2	0.001	0.2	10	1000	5	1200	10	0.75	7	100	0.5	Scenario4	1	145	15	1	0	0	27	0.053911679
3	0.001	0.2	10	1000	5	1200	10	0.75	7	100	0.8	Scenario4	1	130	23	0	0	0	17	0
2	0.001	0.2	10	1000	5	1200	10	0.75	7	100	0.5	Scenario4	1	146	15	1	0	0	27	0.053911679
3	0.001	0.2	10	1000	5	1200	10	0.75	7	100	0.8	Scenario4	1	131	23	0	0	0	17	0
2	0.001	0.2	10	1000	5	1200	10	0.75	7	100	0.5	Scenario4	1	147	14	2	0	0	27	0.091895267
1	0.001	0.2	10	1000	5	1200	10	0.75	7	100	0.2	Scenario4	1	205	53	13	0	0	29	0.120234392
4	0.001	0.2	20	1000	5	1200	10	0.75	7	100	0.2	Scenario4	1	230	60	16	0	0	32	0.123121767
3	0.001	0.2	10	1000	5	1200	10	0.75	7	100	0.8	Scenario4	1	132	23	0	0	0	17	0
2	0.001	0.2	10	1000	5	1200	10	0.75	7	100	0.5	Scenario4	1	148	14	2	0	0	27	0.091895267
2	0.001	0.2	10	1000	5	1200	10	0.75	7	100	0.5	Scenario4	1	149	14	2	0	0	27	0.091895267
3	0.001	0.2	10	1000	5	1200	10	0.75	7	100	0.8	Scenario4	1	133	23	0	0	0	17	0
2	0.001	0.2	10	1000	5	1200	10	0.75	7	100	0.5	Scenario4	1	150	15	1	0	0	27	0.053911679
1	0.001	0.2	10	1000	5	1200	10	0.75	7	100	0.2	Scenario4	1	206	58	13	0	0	29	0.116259118
3	0.001	0.2	10	1000	5	1200	10	0.75	7	100	0.8	Scenario4	1	134	23	0	0	0	17	0
4	0.001	0.2	20	1000	5	1200	10	0.75	7	100	0.2	Scenario4	1	231	59	16	0	0	33	0.12372423
2	0.001	0.2	10	1000	5	1200	10	0.75	7	100	0.5	Scenario4	1	151	15	1	0	0	27	0.053911679
3	0.001	0.2	10	1000	5	1200	10	0.75	7	100	0.8	Scenario4	1	135	23	0	0	0	17	0
2	0.001	0.2	10	1000	5	1200	10	0.75	7	100	0.5	Scenario4	1	152	15	1	0	0	27	0.053911679
3	0.001	0.2	10	1000	5	1200	10	0.75	7	100	0.8	Scenario4	1	136	23	0	0	0	17	0
2	0.001	0.2	10	1000	5	1200	10	0.75	7	100	0.5	Scenario4	1	153	15	1	0	0	27	0.053911679
1	0.001	0.2	10	1000	5	1200	10	0.75	7	100	0.2	Scenario4	1	207	58	13	0	0	29	0.116259118
2	0.001	0.2	10	1000	5	1200	10	0.75	7	100	0.5	Scenario4	1	154	15	1	0	0	27	0.053911679
3	0.001	0.2	10	1000	5	1200	10	0.75	7	100	0.8	Scenario4	1	137	23	0	0	0	17	0
4	0.001	0.2	20	1000	5	1200	10	0.75	7	100	0.2	Scenario4	1	232	63	13	0	0	33	0.11192989
2	0.001	0.2	10	1000	5	1200	10	0.75	7	100	0.5	Scenario4	1	155	15	1	0	0	27	0.053911679
3	0.001	0.2	10	1000	5	1200	10	0.75	7	100	0.8	Scenario4	1	138	23	0	0	0	17	0
2	0.001	0.2	10	1000	5	1200	10	0.75	7	100	0.5	Scenario4	1	156	15	1	0	0	27	0.053911679
1	0.001	0.2	10	1000	5	1200	10	0.75	7	100	0.2	Scenario4	1	208	59	12	0	0	29	0.111572689
3	0.001	0.2	10	1000	5	1200	10	0.75	7	100	0.8	Scenario4	1	139	23	0	0	0	17	0
2	0.001	0.2	10	1000	5	1200	10	0.75	7	100	0.5	Scenario4	1	157	15	1	0	0	27	0.053911679
4	0.001	0.2	20	1000	5	1200	10	0.75	7	100	0.2	Scenario4	1	233	64	13	0	0	33	0.111166142
3	0.001	0.2	10	1000	5	1200	10	0.75	7	100	0.8	Scenario4	1	140	23	0	0	0	17	0
2	0.001	0.2	10	1000	5	1200	10	0.75	7	100	0.5	Scenario4	1	158	15	1	0	0	27	0.053911679
2	0.001	0.2	10	1000	5	1200	10	0.75	7	100	0.5	Scenario4	1	159	15	1	0	0	27	0.053911679
1	0.001	0.2	10	1000	5	1200	10	0.75	7	100	0.2	Scenario4	1	209	62	11	0	0	29	0.104529327
3	0.001	0.2	10	1000	5	1200	10	0.75	7	100	0.8	Scenario4	1	141	23	0	0	0	17	0
2	0.001	0.2	10	1000	5	1200	10	0.75	7	100	0.5	Scenario4	1	160	15	1	0	0	27	0.053911679
3	0.001	0.2	10	1000	5	1200	10	0.75	7	100	0.8	Scenario4	1	142	23	0	0	0	17	0
2	0.001	0.2	10	1000	5	1200	10	0.75	7	100	0.5	Scenario4	1	161	15	1	0	0	27	0.053911679
4	0.001	0.2	20	1000	5	1200	10	0.75	7	100	0.2	Scenario4	1	234	68	12	0	0	33	0.103982745
3	0.001	0.2	10	1000	5	1200	10	0.75	7	100	0.8	Scenario4	1	143	22	1	0	0	17	0.039322199
2	0.001	0.2	10	1000	5	1200	10	0.75	7	100	0.5	Scenario4	1	162	15	1	0	0	27	0.053911679
1	0.001	0.2	10	1000	5	1200	10	0.75	7	100	0.2	Scenario4	1	210	65	10	0	0	29	0.096827084
3	0.001	0.2	10	1000	5	1200	10	0.75	7	100	0.8	Scenario4	1	144	22	1	0	0	17	0.039322199
2	0.001	0.2	10	1000	5	1200	10	0.75	7	100	0.5	Scenario4	1	163	15	1	0	0	27	0.053911679
2	0.001	0.2	10	1000	5	1200	10	0.75	7	100	0.5	Scenario4	1	164	16	1	0	0	27	0.05121604
3	0.001	0.2	10	1000	5	1200	10	0.75	7	100	0.8	Scenario4	1	145	22	1	0	0	17	0.039322199
2	0.001	0.2	10	1000	5	1200	10	0.75	7	100	0.5	Scenario4	1	165	16	1	0	0	27	0.05121604
3	0.001	0.2	10	1000	5	1200	10	0.75	7	100	0.8	Scenario4	1	146	22	1	0	0	17	0.039322199
4	0.001	0.2	20	1000	5	1200	10	0.75	7	100	0.2	Scenario4	1	235	68	13	0	0	33	0.108153313
1	0.001	0.2	10	1000	5	1200	10	0.75	7	100	0.2	Scenario4	1	211	68	9	0	0	29	0.088560998
2	0.001	0.2	10	1000	5	1200	10	0.75	7	100	0.5	Scenario4	1	166	16	1	0	0	27	0.05121604
3	0.001	0.2	10	1000	5	1200	10	0.75	7	100	0.8	Scenario4	1	147	22	1	0	0	17	0.039322199
2	0.001	0.2	10	1000	5	1200	10	0.75	7	100	0.5	Scenario4	1	167	16	1	0	0	27	0.05121604
3	0.001	0.2	10	1000	5	1200	10	0.75	7	100	0.8	Scenario4	1	148	22	1	0	0	17	0.039322199
2	0.001	0.2	10	1000	5	1200	10	0.75	7	100	0.5	Scenario4	1	168	16	1	0	0	27	0.05121604
1	0.001	0.2	10	1000	5	1200	10	0.75	7	100	0.2	Scenario4	1	212	67	10	0	0	29	0.095170718
3	0.001	0.2	10	1000	5	1200	10	0.75	7	100	0.8	Scenario4	1	149	22	1	0	0	17	0.039322199
2	0.001	0.2	10	1000	5	1200	10	0.75	7	100	0.5	Scenario4	1	169	16	1	0	0	27	0.05121604
4	0.001	0.2	20	1000	5	1200	10	0.75	7	100	0.2	Scenario4	1	236	70	12	0	0	33	0.102458937
2	0.001	0.2	10	1000	5	1200	10	0.75	7	100	0.5	Scenario4	1	170	16	1	0	0	27	0.05121604
3	0.001	0.2	10	1000	5	1200	10	0.75	7	100	0.8	Scenario4	1	150	22	1	0	0	17	0.039322199
2	0.001	0.2	10	1000	5	1200	10	0.75	7	100	0.5	Scenario4	1	171	16	1	0	0	27	0.05121604
3	0.001	0.2	10	1000	5	1200	10	0.75	7	100	0.8	Scenario4	1	151	22	1	0	0	17	0.039322199
1	0.001	0.2	10	1000	5	1200	10	0.75	7	100	0.2	Scenario4	1	213	65	14	0	0	29	0.114421193
2	0.001	0.2	10	1000	5	1200	10	0.75	7	100	0.5	Scenario4	1	172	16	1	0	0	27	0.05121604
3	0.001	0.2	10	1000	5	1200	10	0.75	7	100	0.8	Scenario4	1	152	22	1	0	0	17	0.039322199
2	0.001	0.2	10	1000	5	1200	10	0.75	7	100	0.5	Scenario4	1	173	17	1	0	0	27	0.048769944
4	0.001	0.2	20	1000	5	1200	10	0.75	7	100	0.2	Scenario4	1	237	71	13	0	0	33	0.105946391
3	0.001	0.2	10	1000	5	1200	10	0.75	7	100	0.8	Scenario4	1	153	22	1	0	0	17	0.039322199
2	0.001	0.2	10	1000	5	1200	10	0.75	7	100	0.5	Scenario4	1	174	17	1	0	0	27	0.048769944
3	0.001	0.2	10	1000	5	1200	10	0.75	7	100	0.8	Scenario4	1	154	22	1	0	0	17	0.039322199
1	0.001	0.2	10	1000	5	1200	10	0.75	7	100	0.2	Scenario4	1	214	67	12	0	0	29	0.105054796
2	0.001	0.2	10	1000	5	1200	10	0.75	7	100	0.5	Scenario4	1	175	19	1	0	0	27	0.044503689
3	0.001	0.2	10	1000	5	1200	10	0.75	7	100	0.8	Scenario4	1	155	22	1	0	0	17	0.039322199
2	0.001	0.2	10	1000	5	1200	10	0.75	7	100	0.5	Scenario4	1	176	19	2	0	0	27	0.075840328
4	0.001	0.2	20	1000	5	1200	10	0.75	7	100	0.2	Scenario4	1	238	71	13	0	0	34	0.105946391
3	0.001	0.2	10	1000	5	1200	10	0.75	7	100	0.8	Scenario4	1	156	22	1	0	0	17	0.039322199
2	0.001	0.2	10	1000	5	1200	10	0.75	7	100	0.5	Scenario4	1	177	20	2	0	0	27	0.073211007
1	0.001	0.2	10	1000	5	1200	10	0.75	7	100	0.2	Scenario4	1	215	67	12	0	0	29	0.105054796
3	0.001	0.2	10	1000	5	1200	10	0.75	7	100	0.8	Scenario4	1	157	23	1	0	0	17	0.037849696
2	0.001	0.2	10	1000	5	1200	10	0.75	7	100	0.5	Scenario4	1	178	21	2	0	0	27	0.07074422
3	0.001	0.2	10	1000	5	1200	10	0.75	7	100	0.8	Scenario4	1	158	24	1	0	0	17	0.036482248
2	0.001	0.2	10	1000	5	1200	10	0.75	7	100	0.5	Scenario4	1	179	23	3	0	0	27	0.08738973
3	0.001	0.2	10	1000	5	1200	10	0.75	7	100	0.8	Scenario4	1	159	24	1	0	0	17	0.036482248
4	0.001	0.2	20	1000	5	1200	10	0.75	7	100	0.2	Scenario4	1	239	73	12	0	0	34	0.100228437
1	0.001	0.2	10	1000	5	1200	10	0.75	7	100	0.2	Scenario4	1	216	67	14	0	0	29	0.112958536
2	0.001	0.2	10	1000	5	1200	10	0.75	7	100	0.5	Scenario4	1	180	24	3	0	0	27	0.085105734
3	0.001	0.2	10	1000	5	1200	10	0.75	7	100	0.8	Scenario4	1	160	24	1	0	0	17	0.036482248
2	0.001	0.2	10	1000	5	1200	10	0.75	7	100	0.5	Scenario4	1	181	25	3	0	0	27	0.082922393
3	0.001	0.2	10	1000	5	1200	10	0.75	7	100	0.8	Scenario4	1	161	24	1	0	0	17	0.036482248
3	0.001	0.2	10	1000	5	1200	10	0.75	7	100	0.8	Scenario4	1	162	24	1	0	0	17	0.036482248
2	0.001	0.2	10	1000	5	1200	10	0.75	7	100	0.5	Scenario4	1	182	26	3	0	0	27	0.080835225
1	0.001	0.2	10	1000	5	1200	10	0.75	7	100	0.2	Scenario4	1	217	69	12	0	0	29	0.103495867
4	0.001	0.2	20	1000	5	1200	10	0.75	7	100	0.2	Scenario4	1	240	74	12	0	0	34	0.099499963
3	0.001	0.2	10	1000	5	1200	10	0.75	7	100	0.8	Scenario4	1	163	24	1	0	0	17	0.036482248
2	0.001	0.2	10	1000	5	1200	10	0.75	7	100	0.5	Scenario4	1	183	28	3	0	0	27	0.076930974
3	0.001	0.2	10	1000	5	1200	10	0.75	7	100	0.8	Scenario4	1	164	24	1	0	0	17	0.036482248
2	0.001	0.2	10	1000	5	1200	10	0.75	7	100	0.5	Scenario4	1	184	30	3	0	0	27	0.073356597
1	0.001	0.2	10	1000	5	1200	10	0.75	7	100	0.2	Scenario4	1	218	67	14	0	0	29	0.112958536
3	0.001	0.2	10	1000	5	1200	10	0.75	7	100	0.8	Scenario4	1	165	25	1	0	0	17	0.035209148
4	0.001	0.2	20	1000	5	1200	10	0.75	7	100	0.2	Scenario4	1	241	77	9	0	0	34	0.081662556
3	0.001	0.2	10	1000	5	1200	10	0.75	7	100	0.8	Scenario4	1	166	26	1	0	0	17	0.034021072
2	0.001	0.2	10	1000	5	1200	10	0.75	7	100	0.5	Scenario4	1	185	31	4	0	0	27	0.086948041
3	0.001	0.2	10	1000	5	1200	10	0.75	7	100	0.8	Scenario4	1	167	26	1	0	0	17	0.034021072
1	0.001	0.2	10	1000	5	1200	10	0.75	7	100	0.2	Scenario4	1	219	71	12	0	0	29	0.101967709
2	0.001	0.2	10	1000	5	1200	10	0.75	7	100	0.5	Scenario4	1	186	36	4	0	0	27	0.078933057
3	0.001	0.2	10	1000	5	1200	10	0.75	7	100	0.8	Scenario4	1	168	25	2	0	0	17	0.062263171
4	0.001	0.2	20	1000	5	1200	10	0.75	7	100	0.2	Scenario4	1	242	78	9	0	0	35	0.080972442
3	0.001	0.2	10	1000	5	1200	10	0.75	7	100	0.8	Scenario4	1	169	25	2	0	0	17	0.062263171
2	0.001	0.2	10	1000	5	1200	10	0.75	7	100	0.5	Scenario4	1	187	37	4	0	0	27	0.077487047
1	0.001	0.2	10	1000	5	1200	10	0.75	7	100	0.2	Scenario4	1	220	71	12	0	0	29	0.101967709
3	0.001	0.2	10	1000	5	1200	10	0.75	7	100	0.8	Scenario4	1	170	25	2	0	0	17	0.062263171
2	0.001	0.2	10	1000	5	1200	10	0.75	7	100	0.5	Scenario4	1	188	39	5	0	0	27	0.086680579
3	0.001	0.2	10	1000	5	1200	10	0.75	7	100	0.8	Scenario4	1	171	25	2	0	0	17	0.062263171
4	0.001	0.2	20	1000	5	1200	10	0.75	7	100	0.2	Scenario4	1	243	79	8	0	0	35	0.074076068
3	0.001	0.2	10	1000	5	1200	10	0.75	7	100	0.8	Scenario4	1	172	25	2	0	0	17	0.062263171
1	0.001	0.2	10	1000	5	1200	10	0.75	7	100	0.2	Scenario4	1	221	70	14	0	0	29	0.110790395
2	0.001	0.2	10	1000	5	1200	10	0.75	7	100	0.5	Scenario4	1	189	41	5	0	0	27	0.083973975
3	0.001	0.2	10	1000	5	1200	10	0.75	7	100	0.8	Scenario4	1	173	25	2	0	0	17	0.062263171
3	0.001	0.2	10	1000	5	1200	10	0.75	7	100	0.8	Scenario4	1	174	27	2	0	0	17	0.058711657
2	0.001	0.2	10	1000	5	1200	10	0.75	7	100	0.5	Scenario4	1	190	41	6	0	0	27	0.093945909
1	0.001	0.2	10	1000	5	1200	10	0.75	7	100	0.2	Scenario4	1	222	70	14	0	0	29	0.110790395
4	0.001	0.2	20	1000	5	1200	10	0.75	7	100	0.2	Scenario4	1	244	80	8	0	0	35	0.073426947
3	0.001	0.2	10	1000	5	1200	10	0.75	7	100	0.8	Scenario4	1	175	31	2	0	0	17	0.052667352
2	0.001	0.2	10	1000	5	1200	10	0.75	7	100	0.5	Scenario4	1	191	43	6	0	0	27	0.091349459
3	0.001	0.2	10	1000	5	1200	10	0.75	7	100	0.8	Scenario4	1	176	32	2	0	0	17	0.051340934
1	0.001	0.2	10	1000	5	1200	10	0.75	7	100	0.2	Scenario4	1	223	74	13	0	0	29	0.104053596
3	0.001	0.2	10	1000	5	1200	10	0.75	7	100	0.8	Scenario4	1	177	34	3	0	0	17	0.067063322
2	0.001	0.2	10	1000	5	1200	10	0.75	7	100	0.5	Scenario4	1	192	43	6	0	0	27	0.091349459
4	0.001	0.2	20	1000	5	1200	10	0.75	7	100	0.2	Scenario4	1	245	81	6	0	0	36	0.058774988
3	0.001	0.2	10	1000	5	1200	10	0.75	7	100	0.8	Scenario4	1	178	35	2	0	0	17	0.047726637
2	0.001	0.2	10	1000	5	1200	10	0.75	7	100	0.5	Scenario4	1	193	43	7	0	0	27	0.09977578
1	0.001	0.2	10	1000	5	1200	10	0.75	7	100	0.2	Scenario4	1	224	75	12	0	0	29	0.099005795
3	0.001	0.2	10	1000	5	1200	10	0.75	7	100	0.8	Scenario4	1	179	37	2	0	0	17	0.045582249
4	0.001	0.2	20	1000	5	1200	10	0.75	7	100	0.2	Scenario4	1	246	80	9	0	0	36	0.079623192
2	0.001	0.2	10	1000	5	1200	10	0.75	7	100	0.5	Scenario4	1	194	45	6	0	0	27	0.088869385
3	0.001	0.2	10	1000	5	1200	10	0.75	7	100	0.8	Scenario4	1	180	39	3	0	0	17	0.060507807
1	0.001	0.2	10	1000	5	1200	10	0.75	7	100	0.2	Scenario4	1	225	76	12	0	0	29	0.09828515
3	0.001	0.2	10	1000	5	1200	10	0.75	7	100	0.8	Scenario4	1	181	41	2	0	0	17	0.041816277
2	0.001	0.2	10	1000	5	1200	10	0.75	7	100	0.5	Scenario4	1	195	44	8	0	0	27	0.105691682
4	0.001	0.2	20	1000	5	1200	10	0.75	7	100	0.2	Scenario4	1	247	80	9	0	0	36	0.079623192
3	0.001	0.2	10	1000	5	1200	10	0.75	7	100	0.8	Scenario4	1	182	42	2	0	0	17	0.040968788
2	0.001	0.2	10	1000	5	1200	10	0.75	7	100	0.5	Scenario4	1	196	43	11	0	0	27	0.121838484
1	0.001	0.2	10	1000	5	1200	10	0.75	7	100	0.2	Scenario4	1	226	77	11	0	0	29	0.09278808
3	0.001	0.2	10	1000	5	1200	10	0.75	7	100	0.8	Scenario4	1	183	43	2	0	0	17	0.040154555
2	0.001	0.2	10	1000	5	1200	10	0.75	7	100	0.5	Scenario4	1	197	44	12	0	0	27	0.124316535
4	0.001	0.2	20	1000	5	1200	10	0.75	7	100	0.2	Scenario4	1	248	81	8	0	0	36	0.072788315
3	0.001	0.2	10	1000	5	1200	10	0.75	7	100	0.8	Scenario4	1	184	44	2	0	0	17	0.039371687
1	0.001	0.2	10	1000	5	1200	10	0.75	7	100	0.2	Scenario4	1	227	84	8	0	0	29	0.071023176
2	0.001	0.2	10	1000	5	1200	10	0.75	7	100	0.5	Scenario4	1	198	44	13	0	0	27	0.127044313
3	0.001	0.2	10	1000	5	1200	10	0.75	7	100	0.8	Scenario4	1	185	46	2	0	0	17	0.037893157
4	0.001	0.2	20	1000	5	1200	10	0.75	7	100	0.2	Scenario4	1	249	80	10	0	0	36	0.085308569
1	0.001	0.2	10	1000	5	1200	10	0.75	7	100	0.2	Scenario4	1	228	82	10	0	0	29	0.084111255
2	0.001	0.2	10	1000	5	1200	10	0.75	7	100	0.5	Scenario4	1	199	45	14	0	0	27	0.128595102
3	0.001	0.2	10	1000	5	1200	10	0.75	7	100	0.8	Scenario4	1	186	46	2	0	0	17	0.037893157
3	0.001	0.2	10	1000	5	1200	10	0.75	7	100	0.8	Scenario4	1	187	48	1	0	0	17	0.019492266
2	0.001	0.2	10	1000	5	1200	10	0.75	7	100	0.5	Scenario4	1	200	45	16	0	0	27	0.131617916
4	0.001	0.2	20	1000	5	1200	10	0.75	7	100	0.2	Scenario4	1	250	81	10	0	0	37	0.084636662
1	0.001	0.2	10	1000	5	1200	10	0.75	7	100	0.2	Scenario4	1	229	83	10	0	0	29	0.083453375
3	0.001	0.2	10	1000	5	1200	10	0.75	7	100	0.8	Scenario4	1	188	52	1	0	0	17	0.01808504
2	0.001	0.2	10	1000	5	1200	10	0.75	7	100	0.5	Scenario4	1	201	48	15	0	0	27	0.128773113
4	0.001	0.2	20	1000	5	1200	10	0.75	7	100	0.2	Scenario4	1	251	81	10	0	0	37	0.084636662
1	0.001	0.2	10	1000	5	1200	10	0.75	7	100	0.2	Scenario4	1	230	83	10	0	0	29	0.083453375
3	0.001	0.2	10	1000	5	1200	10	0.75	7	100	0.8	Scenario4	1	189	54	2	0	0	17	0.032937043
2	0.001	0.2	10	1000	5	1200	10	0.75	7	100	0.5	Scenario4	1	202	50	14	0	0	27	0.125354085
3	0.001	0.2	10	1000	5	1200	10	0.75	7	100	0.8	Scenario4	1	190	58	1	0	0	17	0.016317381
2	0.001	0.2	10	1000	5	1200	10	0.75	7	100	0.5	Scenario4	1	203	51	14	0	0	27	0.124660583
1	0.001	0.2	10	1000	5	1200	10	0.75	7	100	0.2	Scenario4	1	231	83	11	0	0	29	0.088668077
4	0.001	0.2	20	1000	5	1200	10	0.75	7	100	0.2	Scenario4	1	252	79	11	0	0	38	0.091204682
3	0.001	0.2	10	1000	5	1200	10	0.75	7	100	0.8	Scenario4	1	191	61	0	0	0	17	0
2	0.001	0.2	10	1000	5	1200	10	0.75	7	100	0.5	Scenario4	1	204	53	12	0	0	27	0.116683678
1	0.001	0.2	10	1000	5	1200	10	0.75	7	100	0.2	Scenario4	1	232	85	11	0	0	29	0.087363444
4	0.001	0.2	20	1000	5	1200	10	0.75	7	100	0.2	Scenario4	1	253	81	9	0	0	38	0.07896369
3	0.001	0.2	10	1000	5	1200	10	0.75	7	100	0.8	Scenario4	1	192	65	1	0	0	17	0.014646633
2	0.001	0.2	10	1000	5	1200	10	0.75	7	100	0.5	Scenario4	1	205	54	12	0	0	27	0.115824328
1	0.001	0.2	10	1000	5	1200	10	0.75	7	100	0.2	Scenario4	1	233	86	11	0	0	29	0.086723544
3	0.001	0.2	10	1000	5	1200	10	0.75	7	100	0.8	Scenario4	1	193	70	2	0	0	17	0.026093806
4	0.001	0.2	20	1000	5	1200	10	0.75	7	100	0.2	Scenario4	1	254	82	10	0	0	38	0.083973975
2	0.001	0.2	10	1000	5	1200	10	0.75	7	100	0.5	Scenario4	1	206	57	10	0	0	27	0.103904243
1	0.001	0.2	10	1000	5	1200	10	0.75	7	100	0.2	Scenario4	1	234	88	10	0	0	29	0.080297912
3	0.001	0.2	10	1000	5	1200	10	0.75	7	100	0.8	Scenario4	1	194	74	2	0	0	17	0.024803768
2	0.001	0.2	10	1000	5	1200	10	0.75	7	100	0.5	Scenario4	1	207	62	9	0	0	27	0.093623886
4	0.001	0.2	20	1000	5	1200	10	0.75	7	100	0.2	Scenario4	1	255	84	10	0	0	38	0.082675713
1	0.001	0.2	10	1000	5	1200	10	0.75	7	100	0.2	Scenario4	1	235	88	11	0	0	29	0.085468039
2	0.001	0.2	10	1000	5	1200	10	0.75	7	100	0.5	Scenario4	1	208	62	9	0	0	27	0.093623886
3	0.001	0.2	10	1000	5	1200	10	0.75	7	100	0.8	Scenario4	1	195	76	2	0	0	17	0.024205267
4	0.001	0.2	20	1000	5	1200	10	0.75	7	100	0.2	Scenario4	1	256	84	10	0	0	38	0.082675713
2	0.001	0.2	10	1000	5	1200	10	0.75	7	100	0.5	Scenario4	1	209	61	10	0	0	27	0.100275466
3	0.001	0.2	10	1000	5	1200	10	0.75	7	100	0.8	Scenario4	1	196	76	3	0	0	17	0.03484737
1	0.001	0.2	10	1000	5	1200	10	0.75	7	100	0.2	Scenario4	1	236	93	11	0	0	29	0.082465872
4	0.001	0.2	20	1000	5	1200	10	0.75	7	100	0.2	Scenario4	1	257	85	10	0	0	38	0.082039865
2	0.001	0.2	10	1000	5	1200	10	0.75	7	100	0.5	Scenario4	1	210	63	10	0	0	27	0.098528595
3	0.001	0.2	10	1000	5	1200	10	0.75	7	100	0.8	Scenario4	1	197	76	5	0	0	17	0.053576377
1	0.001	0.2	10	1000	5	1200	10	0.75	7	100	0.2	Scenario4	1	237	95	9	0	0	29	0.070764266
4	0.001	0.2	20	1000	5	1200	10	0.75	7	100	0.2	Scenario4	1	258	85	12	0	0	38	0.091987509
2	0.001	0.2	10	1000	5	1200	10	0.75	7	100	0.5	Scenario4	1	211	63	12	0	0	27	0.108260816
3	0.001	0.2	10	1000	5	1200	10	0.75	7	100	0.8	Scenario4	1	198	76	5	0	0	17	0.053576377
1	0.001	0.2	10	1000	5	1200	10	0.75	7	100	0.2	Scenario4	1	238	98	7	0	0	29	0.057198625
2	0.001	0.2	10	1000	5	1200	10	0.75	7	100	0.5	Scenario4	1	212	63	12	0	0	27	0.108260816
4	0.001	0.2	20	1000	5	1200	10	0.75	7	100	0.2	Scenario4	1	259	87	12	0	0	38	0.090718686
3	0.001	0.2	10	1000	5	1200	10	0.75	7	100	0.8	Scenario4	1	199	80	4	0	0	17	0.04273004
1	0.001	0.2	10	1000	5	1200	10	0.75	7	100	0.2	Scenario4	1	239	97	9	0	0	29	0.069708252
2	0.001	0.2	10	1000	5	1200	10	0.75	7	100	0.5	Scenario4	1	213	64	12	0	0	27	0.107448732
3	0.001	0.2	10	1000	5	1200	10	0.75	7	100	0.8	Scenario4	1	200	81	6	0	0	17	0.058836202
4	0.001	0.2	20	1000	5	1200	10	0.75	7	100	0.2	Scenario4	1	260	90	11	0	0	38	0.084119218
2	0.001	0.2	10	1000	5	1200	10	0.75	7	100	0.5	Scenario4	1	214	65	13	0	0	27	0.110765264
1	0.001	0.2	10	1000	5	1200	10	0.75	7	100	0.2	Scenario4	1	240	98	9	0	0	29	0.069191351
3	0.001	0.2	10	1000	5	1200	10	0.75	7	100	0.8	Scenario4	1	201	83	6	0	0	17	0.057729298
4	0.001	0.2	20	1000	5	1200	10	0.75	7	100	0.2	Scenario4	1	261	91	10	0	0	39	0.078402181
2	0.001	0.2	10	1000	5	1200	10	0.75	7	100	0.5	Scenario4	1	215	69	13	0	0	27	0.107723385
1	0.001	0.2	10	1000	5	1200	10	0.75	7	100	0.2	Scenario4	1	241	101	10	0	0	29	0.07303472
3	0.001	0.2	10	1000	5	1200	10	0.75	7	100	0.8	Scenario4	1	202	83	6	0	0	17	0.057729298
4	0.001	0.2	20	1000	5	1200	10	0.75	7	100	0.2	Scenario4	1	262	92	11	0	0	39	0.082933117
2	0.001	0.2	10	1000	5	1200	10	0.75	7	100	0.5	Scenario4	1	216	75	9	0	0	27	0.083221695
1	0.001	0.2	10	1000	5	1200	10	0.75	7	100	0.2	Scenario4	1	242	103	9	0	0	29	0.066712372
3	0.001	0.2	10	1000	5	1200	10	0.75	7	100	0.8	Scenario4	1	203	86	6	0	0	17	0.056142761
2	0.001	0.2	10	1000	5	1200	10	0.75	7	100	0.5	Scenario4	1	217	75	10	0	0	27	0.088984053
4	0.001	0.2	20	1000	5	1200	10	0.75	7	100	0.2	Scenario4	1	263	92	11	0	0	39	0.082933117
1	0.001	0.2	10	1000	5	1200	10	0.75	7	100	0.2	Scenario4	1	243	103	10	0	0	29	0.072024813
3	0.001	0.2	10	1000	5	1200	10	0.75	7	100	0.8	Scenario4	1	204	87	8	0	0	17	0.069246625
2	0.001	0.2	10	1000	5	1200	10	0.75	7	100	0.5	Scenario4	1	218	77	9	0	0	27	0.081799764
4	0.001	0.2	20	1000	5	1200	10	0.75	7	100	0.2	Scenario4	1	264	93	11	0	0	40	0.08235114
1	0.001	0.2	10	1000	5	1200	10	0.75	7	100	0.2	Scenario4	1	244	105	11	0	0	29	0.075986573
3	0.001	0.2	10	1000	5	1200	10	0.75	7	100	0.8	Scenario4	1	205	90	9	0	0	17	0.073540759
2	0.001	0.2	10	1000	5	1200	10	0.75	7	100	0.5	Scenario4	1	219	74	12	0	0	27	0.099734384
4	0.001	0.2	20	1000	5	1200	10	0.75	7	100	0.2	Scenario4	1	265	95	11	0	0	40	0.081208818
3	0.001	0.2	10	1000	5	1200	10	0.75	7	100	0.8	Scenario4	1	206	91	9	0	0	17	0.072969252
1	0.001	0.2	10	1000	5	1200	10	0.75	7	100	0.2	Scenario4	1	245	105	12	0	0	29	0.080622679
2	0.001	0.2	10	1000	5	1200	10	0.75	7	100	0.5	Scenario4	1	220	77	10	0	0	27	0.087542589
4	0.001	0.2	20	1000	5	1200	10	0.75	7	100	0.2	Scenario4	1	266	93	13	0	0	40	0.091472275
2	0.001	0.2	10	1000	5	1200	10	0.75	7	100	0.5	Scenario4	1	221	80	10	0	0	27	0.085454965
3	0.001	0.2	10	1000	5	1200	10	0.75	7	100	0.8	Scenario4	1	207	95	8	0	0	17	0.064897747
1	0.001	0.2	10	1000	5	1200	10	0.75	7	100	0.2	Scenario4	1	246	109	12	0	0	29	0.078621412
4	0.001	0.2	20	1000	5	1200	10	0.75	7	100	0.2	Scenario4	1	267	92	14	0	0	40	0.096127666
2	0.001	0.2	10	1000	5	1200	10	0.75	7	100	0.5	Scenario4	1	222	79	11	0	0	28	0.091379606
3	0.001	0.2	10	1000	5	1200	10	0.75	7	100	0.8	Scenario4	1	208	97	7	0	0	17	0.05765976
1	0.001	0.2	10	1000	5	1200	10	0.75	7	100	0.2	Scenario4	1	247	111	13	0	0	29	0.081949096
4	0.001	0.2	20	1000	5	1200	10	0.75	7	100	0.2	Scenario4	1	268	93	12	0	0	41	0.087083132
2	0.001	0.2	10	1000	5	1200	10	0.75	7	100	0.5	Scenario4	1	223	78	12	0	0	28	0.096867659
3	0.001	0.2	10	1000	5	1200	10	0.75	7	100	0.8	Scenario4	1	209	100	6	0	0	17	0.049739563
1	0.001	0.2	10	1000	5	1200	10	0.75	7	100	0.2	Scenario4	1	248	109	16	0	0	29	0.094339516
4	0.001	0.2	20	1000	5	1200	10	0.75	7	100	0.2	Scenario4	1	269	93	11	0	0	42	0.08235114
2	0.001	0.2	10	1000	5	1200	10	0.75	7	100	0.5	Scenario4	1	224	79	12	0	0	28	0.096170771
3	0.001	0.2	10	1000	5	1200	10	0.75	7	100	0.8	Scenario4	1	210	102	6	0	0	17	0.048939902
1	0.001	0.2	10	1000	5	1200	10	0.75	7	100	0.2	Scenario4	1	249	113	14	0	0	29	0.085010773
4	0.001	0.2	20	1000	5	1200	10	0.75	7	100	0.2	Scenario4	1	270	93	12	0	0	42	0.087083132
2	0.001	0.2	10	1000	5	1200	10	0.75	7	100	0.5	Scenario4	1	225	80	13	0	0	28	0.099864976
3	0.001	0.2	10	1000	5	1200	10	0.75	7	100	0.8	Scenario4	1	211	103	6	0	0	17	0.048549465
4	0.001	0.2	20	1000	5	1200	10	0.75	7	100	0.2	Scenario4	1	271	94	12	0	0	42	0.086501378
1	0.001	0.2	10	1000	5	1200	10	0.75	7	100	0.2	Scenario4	1	250	116	13	0	0	29	0.079579016
2	0.001	0.2	10	1000	5	1200	10	0.75	7	100	0.5	Scenario4	1	226	82	11	0	0	28	0.089333023
3	0.001	0.2	10	1000	5	1200	10	0.75	7	100	0.8	Scenario4	1	212	106	7	0	0	17	0.053752931
4	0.001	0.2	20	1000	5	1200	10	0.75	7	100	0.2	Scenario4	1	272	96	12	0	0	42	0.085357899
2	0.001	0.2	10	1000	5	1200	10	0.75	7	100	0.5	Scenario4	1	227	82	13	0	0	28	0.098522782
1	0.001	0.2	10	1000	5	1200	10	0.75	7	100	0.2	Scenario4	1	251	115	14	0	0	29	0.084054965
3	0.001	0.2	10	1000	5	1200	10	0.75	7	100	0.8	Scenario4	1	213	105	8	0	0	17	0.060147811
2	0.001	0.2	10	1000	5	1200	10	0.75	7	100	0.5	Scenario4	1	228	83	12	0	0	29	0.093461406
4	0.001	0.2	20	1000	5	1200	10	0.75	7	100	0.2	Scenario4	1	273	96	12	0	0	42	0.085357899
1	0.001	0.2	10	1000	5	1200	10	0.75	7	100	0.2	Scenario4	1	252	119	13	0	0	29	0.07821613
2	0.001	0.2	10	1000	5	1200	10	0.75	7	100	0.5	Scenario4	1	229	87	11	0	0	29	0.086091779
3	0.001	0.2	10	1000	5	1200	10	0.75	7	100	0.8	Scenario4	1	214	107	8	0	0	17	0.059277337
4	0.001	0.2	20	1000	5	1200	10	0.75	7	100	0.2	Scenario4	1	274	97	11	0	0	42	0.080094645
1	0.001	0.2	10	1000	5	1200	10	0.75	7	100	0.2	Scenario4	1	253	117	16	0	0	29	0.090440288
2	0.001	0.2	10	1000	5	1200	10	0.75	7	100	0.5	Scenario4	1	230	87	12	0	0	30	0.090874576
4	0.001	0.2	20	1000	5	1200	10	0.75	7	100	0.2	Scenario4	1	275	98	11	0	0	43	0.079547858
3	0.001	0.2	10	1000	5	1200	10	0.75	7	100	0.8	Scenario4	1	215	111	7	0	0	17	0.051798031
1	0.001	0.2	10	1000	5	1200	10	0.75	7	100	0.2	Scenario4	1	254	117	16	0	0	29	0.090440288
2	0.001	0.2	10	1000	5	1200	10	0.75	7	100	0.5	Scenario4	1	231	88	12	0	0	30	0.090246529
4	0.001	0.2	20	1000	5	1200	10	0.75	7	100	0.2	Scenario4	1	276	98	11	0	0	43	0.079547858
3	0.001	0.2	10	1000	5	1200	10	0.75	7	100	0.8	Scenario4	1	216	113	7	0	0	17	0.051054501
1	0.001	0.2	10	1000	5	1200	10	0.75	7	100	0.2	Scenario4	1	255	120	16	0	0	29	0.089047411
2	0.001	0.2	10	1000	5	1200	10	0.75	7	100	0.5	Scenario4	1	232	86	14	0	0	30	0.09997717
4	0.001	0.2	20	1000	5	1200	10	0.75	7	100	0.2	Scenario4	1	277	97	11	0	0	45	0.080094645
3	0.001	0.2	10	1000	5	1200	10	0.75	7	100	0.8	Scenario4	1	217	114	8	0	0	17	0.056414179
1	0.001	0.2	10	1000	5	1200	10	0.75	7	100	0.2	Scenario4	1	256	123	16	0	0	29	0.087690977
2	0.001	0.2	10	1000	5	1200	10	0.75	7	100	0.5	Scenario4	1	233	84	16	0	0	30	0.108345625
4	0.001	0.2	20	1000	5	1200	10	0.75	7	100	0.2	Scenario4	1	278	96	11	0	0	46	0.080648264
3	0.001	0.2	10	1000	5	1200	10	0.75	7	100	0.8	Scenario4	1	218	120	9	0	0	17	0.059425857
2	0.001	0.2	10	1000	5	1200	10	0.75	7	100	0.5	Scenario4	1	234	87	14	0	0	30	0.099349299
4	0.001	0.2	20	1000	5	1200	10	0.75	7	100	0.2	Scenario4	1	279	95	11	0	0	47	0.081208818
1	0.001	0.2	10	1000	5	1200	10	0.75	7	100	0.2	Scenario4	1	257	123	16	0	0	29	0.087690977
2	0.001	0.2	10	1000	5	1200	10	0.75	7	100	0.5	Scenario4	1	235	91	11	0	0	31	0.083643874
3	0.001	0.2	10	1000	5	1200	10	0.75	7	100	0.8	Scenario4	1	219	123	8	0	0	17	0.053106434
4	0.001	0.2	20	1000	5	1200	10	0.75	7	100	0.2	Scenario4	1	280	96	10	0	0	47	0.075588438
1	0.001	0.2	10	1000	5	1200	10	0.75	7	100	0.2	Scenario4	1	258	123	17	0	0	29	0.091031389
2	0.001	0.2	10	1000	5	1200	10	0.75	7	100	0.5	Scenario4	1	236	90	12	0	0	31	0.089012312
4	0.001	0.2	20	1000	5	1200	10	0.75	7	100	0.2	Scenario4	1	281	100	7	0	0	47	0.056253001
3	0.001	0.2	10	1000	5	1200	10	0.75	7	100	0.8	Scenario4	1	220	124	9	0	0	17	0.057929833
1	0.001	0.2	10	1000	5	1200	10	0.75	7	100	0.2	Scenario4	1	259	124	18	0	0	29	0.093740426
2	0.001	0.2	10	1000	5	1200	10	0.75	7	100	0.5	Scenario4	1	237	92	13	0	0	31	0.092215235
4	0.001	0.2	20	1000	5	1200	10	0.75	7	100	0.2	Scenario4	1	282	101	8	0	0	47	0.061910474
3	0.001	0.2	10	1000	5	1200	10	0.75	7	100	0.8	Scenario4	1	221	127	8	0	0	17	0.051755031
1	0.001	0.2	10	1000	5	1200	10	0.75	7	100	0.2	Scenario4	1	260	125	17	0	0	29	0.090143221
2	0.001	0.2	10	1000	5	1200	10	0.75	7	100	0.5	Scenario4	1	238	95	11	0	0	31	0.081317333
4	0.001	0.2	20	1000	5	1200	10	0.75	7	100	0.2	Scenario4	1	283	101	9	0	0	47	0.067616899
1	0.001	0.2	10	1000	5	1200	10	0.75	7	100	0.2	Scenario4	1	261	128	15	0	0	30	0.081993947
3	0.001	0.2	10	1000	5	1200	10	0.75	7	100	0.8	Scenario4	1	222	130	7	0	0	17	0.045490544
4	0.001	0.2	20	1000	5	1200	10	0.75	7	100	0.2	Scenario4	1	284	101	9	0	0	47	0.067616899
2	0.001	0.2	10	1000	5	1200	10	0.75	7	100	0.5	Scenario4	1	239	98	11	0	0	31	0.079647862
4	0.001	0.2	20	1000	5	1200	10	0.75	7	100	0.2	Scenario4	1	285	101	10	0	0	47	0.072955575
1	0.001	0.2	10	1000	5	1200	10	0.75	7	100	0.2	Scenario4	1	262	130	15	0	0	30	0.081156892
2	0.001	0.2	10	1000	5	1200	10	0.75	7	100	0.5	Scenario4	1	240	102	8	0	0	31	0.061500837
3	0.001	0.2	10	1000	5	1200	10	0.75	7	100	0.8	Scenario4	1	223	133	6	0	0	17	0.039147989
4	0.001	0.2	20	1000	5	1200	10	0.75	7	100	0.2	Scenario4	1	286	101	10	0	0	48	0.072955575
2	0.001	0.2	10	1000	5	1200	10	0.75	7	100	0.5	Scenario4	1	241	101	9	0	0	31	0.067683394
1	0.001	0.2	10	1000	5	1200	10	0.75	7	100	0.2	Scenario4	1	263	135	13	0	0	31	0.071622092
3	0.001	0.2	10	1000	5	1200	10	0.75	7	100	0.8	Scenario4	1	224	132	7	0	0	17	0.044913524
4	0.001	0.2	20	1000	5	1200	10	0.75	7	100	0.2	Scenario4	1	287	101	9	0	0	49	0.067616899
2	0.001	0.2	10	1000	5	1200	10	0.75	7	100	0.5	Scenario4	1	242	99	11	0	0	31	0.079105167
1	0.001	0.2	10	1000	5	1200	10	0.75	7	100	0.2	Scenario4	1	264	134	16	0	0	31	0.083013646
4	0.001	0.2	20	1000	5	1200	10	0.75	7	100	0.2	Scenario4	1	288	101	9	0	0	49	0.067616899
3	0.001	0.2	10	1000	5	1200	10	0.75	7	100	0.8	Scenario4	1	225	135	7	0	0	17	0.044074562
2	0.001	0.2	10	1000	5	1200	10	0.75	7	100	0.5	Scenario4	1	243	101	11	0	0	31	0.07803984
1	0.001	0.2	10	1000	5	1200	10	0.75	7	100	0.2	Scenario4	1	265	138	15	0	0	31	0.077958856
4	0.001	0.2	20	1000	5	1200	10	0.75	7	100	0.2	Scenario4	1	289	99	9	0	0	51	0.068611472
3	0.001	0.2	10	1000	5	1200	10	0.75	7	100	0.8	Scenario4	1	226	137	8	0	0	18	0.048654241
2	0.001	0.2	10	1000	5	1200	10	0.75	7	100	0.5	Scenario4	1	244	105	9	0	0	31	0.065767583
4	0.001	0.2	20	1000	5	1200	10	0.75	7	100	0.2	Scenario4	1	290	101	8	0	0	51	0.061910474
1	0.001	0.2	10	1000	5	1200	10	0.75	7	100	0.2	Scenario4	1	266	139	15	0	0	31	0.077575305
2	0.001	0.2	10	1000	5	1200	10	0.75	7	100	0.5	Scenario4	1	245	109	8	0	0	31	0.058430936
3	0.001	0.2	10	1000	5	1200	10	0.75	7	100	0.8	Scenario4	1	227	140	8	0	0	18	0.047793957
4	0.001	0.2	20	1000	5	1200	10	0.75	7	100	0.2	Scenario4	1	291	101	8	0	0	51	0.061910474
1	0.001	0.2	10	1000	5	1200	10	0.75	7	100	0.2	Scenario4	1	267	141	15	0	0	31	0.076818557
4	0.001	0.2	20	1000	5	1200	10	0.75	7	100	0.2	Scenario4	1	292	103	7	0	0	51	0.054955537
2	0.001	0.2	10	1000	5	1200	10	0.75	7	100	0.5	Scenario4	1	246	112	9	0	0	31	0.062653672
3	0.001	0.2	10	1000	5	1200	10	0.75	7	100	0.8	Scenario4	1	228	144	8	0	0	18	0.04669241
4	0.001	0.2	20	1000	5	1200	10	0.75	7	100	0.2	Scenario4	1	293	100	8	0	0	53	0.062379914
1	0.001	0.2	10	1000	5	1200	10	0.75	7	100	0.2	Scenario4	1	268	140	16	0	0	33	0.080646257
2	0.001	0.2	10	1000	5	1200	10	0.75	7	100	0.5	Scenario4	1	247	112	10	0	0	31	0.067788566
3	0.001	0.2	10	1000	5	1200	10	0.75	7	100	0.8	Scenario4	1	229	145	8	0	0	18	0.046424789
4	0.001	0.2	20	1000	5	1200	10	0.75	7	100	0.2	Scenario4	1	294	99	9	0	0	53	0.068611472
1	0.001	0.2	10	1000	5	1200	10	0.75	7	100	0.2	Scenario4	1	269	146	13	0	0	33	0.067665617
2	0.001	0.2	10	1000	5	1200	10	0.75	7	100	0.5	Scenario4	1	248	116	8	0	0	31	0.055644903
4	0.001	0.2	20	1000	5	1200	10	0.75	7	100	0.2	Scenario4	1	295	98	10	0	0	53	0.074514443
3	0.001	0.2	10	1000	5	1200	10	0.75	7	100	0.8	Scenario4	1	230	146	9	0	0	18	0.050858502
2	0.001	0.2	10	1000	5	1200	10	0.75	7	100	0.5	Scenario4	1	249	115	11	0	0	31	0.071268707
1	0.001	0.2	10	1000	5	1200	10	0.75	7	100	0.2	Scenario4	1	270	150	12	0	0	33	0.062454277
4	0.001	0.2	20	1000	5	1200	10	0.75	7	100	0.2	Scenario4	1	296	98	10	0	0	53	0.074514443
4	0.001	0.2	20	1000	5	1200	10	0.75	7	100	0.2	Scenario4	1	297	96	10	0	0	55	0.075588438
3	0.001	0.2	10	1000	5	1200	10	0.75	7	100	0.8	Scenario4	1	231	148	9	0	0	18	0.050298612
2	0.001	0.2	10	1000	5	1200	10	0.75	7	100	0.5	Scenario4	1	250	114	12	0	0	32	0.076244687
1	0.001	0.2	10	1000	5	1200	10	0.75	7	100	0.2	Scenario4	1	271	148	14	0	0	33	0.070715218
4	0.001	0.2	20	1000	5	1200	10	0.75	7	100	0.2	Scenario4	1	298	94	11	0	0	56	0.081776409
2	0.001	0.2	10	1000	5	1200	10	0.75	7	100	0.5	Scenario4	1	251	116	14	0	0	32	0.083584205
3	0.001	0.2	10	1000	5	1200	10	0.75	7	100	0.8	Scenario4	1	232	149	9	0	0	18	0.050023177
4	0.001	0.2	20	1000	5	1200	10	0.75	7	100	0.2	Scenario4	1	299	94	11	0	0	56	0.081776409
1	0.001	0.2	10	1000	5	1200	10	0.75	7	100	0.2	Scenario4	1	272	152	13	0	0	33	0.065678212
4	0.001	0.2	20	1000	5	1200	10	0.75	7	100	0.2	Scenario4	1	300	95	10	0	0	56	0.076136222
2	0.001	0.2	10	1000	5	1200	10	0.75	7	100	0.5	Scenario4	1	252	116	15	0	0	32	0.087358367
3	0.001	0.2	10	1000	5	1200	10	0.75	7	100	0.8	Scenario4	1	233	152	9	0	0	18	0.049214355
1	0.001	0.2	10	1000	5	1200	10	0.75	7	100	0.2	Scenario4	1	273	150	15	0	0	33	0.073576304
4	0.001	0.2	20	1000	5	1200	10	0.75	7	100	0.2	Scenario4	1	301	95	10	0	0	56	0.076136222
2	0.001	0.2	10	1000	5	1200	10	0.75	7	100	0.5	Scenario4	1	253	118	14	0	0	32	0.082656699
4	0.001	0.2	20	1000	5	1200	10	0.75	7	100	0.2	Scenario4	1	302	94	11	0	0	56	0.081776409
1	0.001	0.2	10	1000	5	1200	10	0.75	7	100	0.2	Scenario4	1	274	151	14	0	0	33	0.069697038
3	0.001	0.2	10	1000	5	1200	10	0.75	7	100	0.8	Scenario4	1	234	155	8	0	0	18	0.043905996
2	0.001	0.2	10	1000	5	1200	10	0.75	7	100	0.5	Scenario4	1	254	118	14	0	0	32	0.082656699
4	0.001	0.2	20	1000	5	1200	10	0.75	7	100	0.2	Scenario4	1	303	94	11	0	0	57	0.081776409
1	0.001	0.2	10	1000	5	1200	10	0.75	7	100	0.2	Scenario4	1	275	152	14	0	0	33	0.069363789
4	0.001	0.2	20	1000	5	1200	10	0.75	7	100	0.2	Scenario4	1	304	96	8	0	0	58	0.064327963
3	0.001	0.2	10	1000	5	1200	10	0.75	7	100	0.8	Scenario4	1	235	159	7	0	0	19	0.038334782
2	0.001	0.2	10	1000	5	1200	10	0.75	7	100	0.5	Scenario4	1	255	122	13	0	0	32	0.076895518
4	0.001	0.2	20	1000	5	1200	10	0.75	7	100	0.2	Scenario4	1	305	97	8	0	0	58	0.063830115
1	0.001	0.2	10	1000	5	1200	10	0.75	7	100	0.2	Scenario4	1	276	153	15	0	0	34	0.072551723
2	0.001	0.2	10	1000	5	1200	10	0.75	7	100	0.5	Scenario4	1	256	119	16	0	0	32	0.089507608
3	0.001	0.2	10	1000	5	1200	10	0.75	7	100	0.8	Scenario4	1	236	159	9	0	0	19	0.047423492
4	0.001	0.2	20	1000	5	1200	10	0.75	7	100	0.2	Scenario4	1	306	96	8	0	0	59	0.064327963
4	0.001	0.2	20	1000	5	1200	10	0.75	7	100	0.2	Scenario4	1	307	97	7	0	0	59	0.0576113
1	0.001	0.2	10	1000	5	1200	10	0.75	7	100	0.2	Scenario4	1	277	156	15	0	0	35	0.07155362
2	0.001	0.2	10	1000	5	1200	10	0.75	7	100	0.5	Scenario4	1	257	120	18	0	0	33	0.095544686
3	0.001	0.2	10	1000	5	1200	10	0.75	7	100	0.8	Scenario4	1	237	162	8	0	0	19	0.042297585
4	0.001	0.2	20	1000	5	1200	10	0.75	7	100	0.2	Scenario4	1	308	97	7	0	0	59	0.0576113
1	0.001	0.2	10	1000	5	1200	10	0.75	7	100	0.2	Scenario4	1	278	157	16	0	0	35	0.07456522
2	0.001	0.2	10	1000	5	1200	10	0.75	7	100	0.5	Scenario4	1	258	119	20	0	0	33	0.101765801
4	0.001	0.2	20	1000	5	1200	10	0.75	7	100	0.2	Scenario4	1	309	97	7	0	0	59	0.0576113
3	0.001	0.2	10	1000	5	1200	10	0.75	7	100	0.8	Scenario4	1	238	166	7	0	0	19	0.03692959
4	0.001	0.2	20	1000	5	1200	10	0.75	7	100	0.2	Scenario4	1	310	97	7	0	0	59	0.0576113
2	0.001	0.2	10	1000	5	1200	10	0.75	7	100	0.5	Scenario4	1	259	123	19	0	0	33	0.097164182
1	0.001	0.2	10	1000	5	1200	10	0.75	7	100	0.2	Scenario4	1	279	159	15	0	0	35	0.070581083
4	0.001	0.2	20	1000	5	1200	10	0.75	7	100	0.2	Scenario4	1	311	99	5	0	0	59	0.043075439
3	0.001	0.2	10	1000	5	1200	10	0.75	7	100	0.8	Scenario4	1	239	168	6	0	0	19	0.031908417
4	0.001	0.2	20	1000	5	1200	10	0.75	7	100	0.2	Scenario4	1	312	78	4	0	0	81	0.04361936
2	0.001	0.2	10	1000	5	1200	10	0.75	7	100	0.5	Scenario4	1	260	123	18	0	0	35	0.094186277
1	0.001	0.2	10	1000	5	1200	10	0.75	7	100	0.2	Scenario4	1	280	162	15	0	0	35	0.069633232
4	0.001	0.2	20	1000	5	1200	10	0.75	7	100	0.2	Scenario4	1	313	73	4	0	0	86	0.046100402
4	0.001	0.2	20	1000	5	1200	10	0.75	7	100	0.2	Scenario4	1	314	71	4	0	0	88	0.047172197
2	0.001	0.2	10	1000	5	1200	10	0.75	7	100	0.5	Scenario4	1	261	122	18	0	0	36	0.094635593
3	0.001	0.2	10	1000	5	1200	10	0.75	7	100	0.8	Scenario4	1	240	170	7	0	0	20	0.036171559
1	0.001	0.2	10	1000	5	1200	10	0.75	7	100	0.2	Scenario4	1	281	161	17	0	0	35	0.076430619
4	0.001	0.2	20	1000	5	1200	10	0.75	7	100	0.2	Scenario4	1	315	68	5	0	0	90	0.058415301
4	0.001	0.2	20	1000	5	1200	10	0.75	7	100	0.2	Scenario4	1	316	65	5	0	0	93	0.060479951
2	0.001	0.2	10	1000	5	1200	10	0.75	7	100	0.5	Scenario4	1	262	125	17	0	0	36	0.090143221
4	0.001	0.2	20	1000	5	1200	10	0.75	7	100	0.2	Scenario4	1	317	64	6	0	0	93	0.070077796
3	0.001	0.2	10	1000	5	1200	10	0.75	7	100	0.8	Scenario4	1	241	170	7	0	0	20	0.036171559
1	0.001	0.2	10	1000	5	1200	10	0.75	7	100	0.2	Scenario4	1	282	161	17	0	0	35	0.076430619
4	0.001	0.2	20	1000	5	1200	10	0.75	7	100	0.2	Scenario4	1	318	64	5	0	0	94	0.061199695
2	0.001	0.2	10	1000	5	1200	10	0.75	7	100	0.5	Scenario4	1	263	123	18	0	0	37	0.094186277
4	0.001	0.2	20	1000	5	1200	10	0.75	7	100	0.2	Scenario4	1	319	63	5	0	0	95	0.06193606
4	0.001	0.2	20	1000	5	1200	10	0.75	7	100	0.2	Scenario4	1	320	64	4	0	0	95	0.051340934
1	0.001	0.2	10	1000	5	1200	10	0.75	7	100	0.2	Scenario4	1	283	161	17	0	0	35	0.076430619
3	0.001	0.2	10	1000	5	1200	10	0.75	7	100	0.8	Scenario4	1	242	172	7	0	0	20	0.035804004
4	0.001	0.2	20	1000	5	1200	10	0.75	7	100	0.2	Scenario4	1	321	61	4	0	0	98	0.053355898
2	0.001	0.2	10	1000	5	1200	10	0.75	7	100	0.5	Scenario4	1	264	123	17	0	0	38	0.091031389
4	0.001	0.2	20	1000	5	1200	10	0.75	7	100	0.2	Scenario4	1	322	62	3	0	0	98	0.041510621
4	0.001	0.2	20	1000	5	1200	10	0.75	7	100	0.2	Scenario4	1	323	61	3	0	0	99	0.042086239
1	0.001	0.2	10	1000	5	1200	10	0.75	7	100	0.2	Scenario4	1	284	162	19	0	0	36	0.082055359
2	0.001	0.2	10	1000	5	1200	10	0.75	7	100	0.5	Scenario4	1	265	125	17	0	0	38	0.090143221
4	0.001	0.2	20	1000	5	1200	10	0.75	7	100	0.2	Scenario4	1	324	61	3	0	0	99	0.042086239
3	0.001	0.2	10	1000	5	1200	10	0.75	7	100	0.8	Scenario4	1	243	173	7	0	0	20	0.035622993
4	0.001	0.2	20	1000	5	1200	10	0.75	7	100	0.2	Scenario4	1	325	59	3	0	0	101	0.043285962
1	0.001	0.2	10	1000	5	1200	10	0.75	7	100	0.2	Scenario4	1	285	115	17	0	0	85	0.094734713
4	0.001	0.2	20	1000	5	1200	10	0.75	7	100	0.2	Scenario4	1	326	58	4	0	0	101	0.055530603
2	0.001	0.2	10	1000	5	1200	10	0.75	7	100	0.5	Scenario4	1	266	125	16	0	0	39	0.086806466
4	0.001	0.2	20	1000	5	1200	10	0.75	7	100	0.2	Scenario4	1	327	58	4	0	0	101	0.055530603
1	0.001	0.2	10	1000	5	1200	10	0.75	7	100	0.2	Scenario4	1	286	112	16	0	0	89	0.092845177
3	0.001	0.2	10	1000	5	1200	10	0.75	7	100	0.8	Scenario4	1	244	178	7	0	0	21	0.034744516
4	0.001	0.2	20	1000	5	1200	10	0.75	7	100	0.2	Scenario4	1	328	58	4	0	0	101	0.055530603
4	0.001	0.2	20	1000	5	1200	10	0.75	7	100	0.2	Scenario4	1	329	56	4	0	0	103	0.057078344
2	0.001	0.2	10	1000	5	1200	10	0.75	7	100	0.5	Scenario4	1	267	126	17	0	0	39	0.089704643
1	0.001	0.2	10	1000	5	1200	10	0.75	7	100	0.2	Scenario4	1	287	105	15	0	0	97	0.092836839
4	0.001	0.2	20	1000	5	1200	10	0.75	7	100	0.2	Scenario4	1	330	56	3	0	0	104	0.045217181
4	0.001	0.2	20	1000	5	1200	10	0.75	7	100	0.2	Scenario4	1	331	55	2	0	0	106	0.032380828
1	0.001	0.2	10	1000	5	1200	10	0.75	7	100	0.2	Scenario4	1	288	99	16	0	0	102	0.099608388
3	0.001	0.2	10	1000	5	1200	10	0.75	7	100	0.8	Scenario4	1	245	179	7	0	0	22	0.034573957
4	0.001	0.2	20	1000	5	1200	10	0.75	7	100	0.2	Scenario4	1	332	54	2	0	0	107	0.032909871
2	0.001	0.2	10	1000	5	1200	10	0.75	7	100	0.5	Scenario4	1	268	127	16	0	0	39	0.085937444
4	0.001	0.2	20	1000	5	1200	10	0.75	7	100	0.2	Scenario4	1	333	51	2	0	0	110	0.034605016
1	0.001	0.2	10	1000	5	1200	10	0.75	7	100	0.2	Scenario4	1	289	95	20	0	0	102	0.113432874
4	0.001	0.2	20	1000	5	1200	10	0.75	7	100	0.2	Scenario4	1	334	51	2	0	0	110	0.034605016
4	0.001	0.2	20	1000	5	1200	10	0.75	7	100	0.2	Scenario4	1	335	48	1	0	0	114	0.019481847
1	0.001	0.2	10	1000	5	1200	10	0.75	7	100	0.2	Scenario4	1	290	93	18	0	0	106	0.10919685
2	0.001	0.2	10	1000	5	1200	10	0.75	7	100	0.5	Scenario4	1	269	126	17	0	0	39	0.089704643
4	0.001	0.2	20	1000	5	1200	10	0.75	7	100	0.2	Scenario4	1	336	48	1	0	0	114	0.019481847
3	0.001	0.2	10	1000	5	1200	10	0.75	7	100	0.8	Scenario4	1	246	181	8	0	0	22	0.038466924
4	0.001	0.2	20	1000	5	1200	10	0.75	7	100	0.2	Scenario4	1	337	48	1	0	0	114	0.019481847
1	0.001	0.2	10	1000	5	1200	10	0.75	7	100	0.2	Scenario4	1	291	90	19	0	0	108	0.113554577
4	0.001	0.2	20	1000	5	1200	10	0.75	7	100	0.2	Scenario4	1	338	46	1	0	0	116	0.020269262
4	0.001	0.2	20	1000	5	1200	10	0.75	7	100	0.2	Scenario4	1	339	45	1	0	0	117	0.020687242
1	0.001	0.2	10	1000	5	1200	10	0.75	7	100	0.2	Scenario4	1	292	90	17	0	0	110	0.107927758
2	0.001	0.2	10	1000	5	1200	10	0.75	7	100	0.5	Scenario4	1	270	127	15	0	0	40	0.082418341
4	0.001	0.2	20	1000	5	1200	10	0.75	7	100	0.2	Scenario4	1	340	45	1	0	0	117	0.020687242
4	0.001	0.2	20	1000	5	1200	10	0.75	7	100	0.2	Scenario4	1	341	45	1	0	0	117	0.020687242
1	0.001	0.2	10	1000	5	1200	10	0.75	7	100	0.2	Scenario4	1	293	90	17	0	0	110	0.107927758
3	0.001	0.2	10	1000	5	1200	10	0.75	7	100	0.8	Scenario4	1	247	183	8	0	0	23	0.038103306
4	0.001	0.2	20	1000	5	1200	10	0.75	7	100	0.2	Scenario4	1	342	44	2	0	0	117	0.039322199
2	0.001	0.2	10	1000	5	1200	10	0.75	7	100	0.5	Scenario4	1	271	127	15	0	0	41	0.082418341
4	0.001	0.2	20	1000	5	1200	10	0.75	7	100	0.2	Scenario4	1	343	43	3	0	0	117	0.055982111
1	0.001	0.2	10	1000	5	1200	10	0.75	7	100	0.2	Scenario4	1	294	90	15	0	0	112	0.101264507
4	0.001	0.2	20	1000	5	1200	10	0.75	7	100	0.2	Scenario4	1	344	43	2	0	0	118	0.040101632
4	0.001	0.2	20	1000	5	1200	10	0.75	7	100	0.2	Scenario4	1	345	43	2	0	0	118	0.040101632
1	0.001	0.2	10	1000	5	1200	10	0.75	7	100	0.2	Scenario4	1	295	92	13	0	0	112	0.092215235
4	0.001	0.2	20	1000	5	1200	10	0.75	7	100	0.2	Scenario4	1	346	41	3	0	0	119	0.058093985
3	0.001	0.2	10	1000	5	1200	10	0.75	7	100	0.8	Scenario4	1	248	185	8	0	0	23	0.037746438
2	0.001	0.2	10	1000	5	1200	10	0.75	7	100	0.5	Scenario4	1	272	127	14	0	0	42	0.078703595
4	0.001	0.2	20	1000	5	1200	10	0.75	7	100	0.2	Scenario4	1	347	41	3	0	0	119	0.058093985
1	0.001	0.2	10	1000	5	1200	10	0.75	7	100	0.2	Scenario4	1	296	93	12	0	0	112	0.087214492
4	0.001	0.2	20	1000	5	1200	10	0.75	7	100	0.2	Scenario4	1	348	38	3	0	0	122	0.061564452
4	0.001	0.2	20	1000	5	1200	10	0.75	7	100	0.2	Scenario4	1	349	38	3	0	0	122	0.061564452
1	0.001	0.2	10	1000	5	1200	10	0.75	7	100	0.2	Scenario4	1	297	92	11	0	0	114	0.083051136
4	0.001	0.2	20	1000	5	1200	10	0.75	7	100	0.2	Scenario4	1	350	37	3	0	0	123	0.062810712
4	0.001	0.2	20	1000	5	1200	10	0.75	7	100	0.2	Scenario4	1	351	37	3	0	0	123	0.062810712
2	0.001	0.2	10	1000	5	1200	10	0.75	7	100	0.5	Scenario4	1	273	129	14	0	0	42	0.077871671
4	0.001	0.2	20	1000	5	1200	10	0.75	7	100	0.2	Scenario4	1	352	37	2	0	0	124	0.045500265
1	0.001	0.2	10	1000	5	1200	10	0.75	7	100	0.2	Scenario4	1	298	92	10	0	0	115	0.077925674
3	0.001	0.2	10	1000	5	1200	10	0.75	7	100	0.8	Scenario4	1	249	185	9	0	0	24	0.041764545
4	0.001	0.2	20	1000	5	1200	10	0.75	7	100	0.2	Scenario4	1	353	37	2	0	0	124	0.045500265
4	0.001	0.2	20	1000	5	1200	10	0.75	7	100	0.2	Scenario4	1	354	36	2	0	0	125	0.046541478
1	0.001	0.2	10	1000	5	1200	10	0.75	7	100	0.2	Scenario4	1	299	93	9	0	0	115	0.071850863
4	0.001	0.2	20	1000	5	1200	10	0.75	7	100	0.2	Scenario4	1	355	36	1	0	0	126	0.025396074
2	0.001	0.2	10	1000	5	1200	10	0.75	7	100	0.5	Scenario4	1	274	134	11	0	0	42	0.063682481
4	0.001	0.2	20	1000	5	1200	10	0.75	7	100	0.2	Scenario4	1	356	35	1	0	0	127	0.026054175
4	0.001	0.2	20	1000	5	1200	10	0.75	7	100	0.2	Scenario4	1	357	34	1	0	0	128	0.026747046
1	0.001	0.2	10	1000	5	1200	10	0.75	7	100	0.2	Scenario4	1	300	91	8	0	0	118	0.06700503
4	0.001	0.2	20	1000	5	1200	10	0.75	7	100	0.2	Scenario4	1	358	33	1	0	0	129	0.027477492
4	0.001	0.2	20	1000	5	1200	10	0.75	7	100	0.2	Scenario4	1	359	33	1	0	0	129	0.027477492
3	0.001	0.2	10	1000	5	1200	10	0.75	7	100	0.8	Scenario4	1	250	191	9	0	0	24	0.040643209
1	0.001	0.2	10	1000	5	1200	10	0.75	7	100	0.2	Scenario4	1	301	91	8	0	0	118	0.06700503
4	0.001	0.2	20	1000	5	1200	10	0.75	7	100	0.2	Scenario4	1	360	33	1	0	0	129	0.027477492
2	0.001	0.2	10	1000	5	1200	10	0.75	7	100	0.5	Scenario4	1	275	136	11	0	0	42	0.062973092
4	0.001	0.2	20	1000	5	1200	10	0.75	7	100	0.2	Scenario4	1	361	33	1	0	0	129	0.027477492
4	0.001	0.2	20	1000	5	1200	10	0.75	7	100	0.2	Scenario4	1	362	33	1	0	0	129	0.027477492
1	0.001	0.2	10	1000	5	1200	10	0.75	7	100	0.2	Scenario4	1	302	91	7	0	0	119	0.060585276
4	0.001	0.2	20	1000	5	1200	10	0.75	7	100	0.2	Scenario4	1	363	32	1	0	0	130	0.028248624
4	0.001	0.2	20	1000	5	1200	10	0.75	7	100	0.2	Scenario4	1	364	32	1	0	0	130	0.028248624
1	0.001	0.2	10	1000	5	1200	10	0.75	7	100	0.2	Scenario4	1	303	91	6	0	0	120	0.053679232
4	0.001	0.2	20	1000	5	1200	10	0.75	7	100	0.2	Scenario4	1	365	31	2	0	0	130	0.052530452
4	0.001	0.2	20	1000	5	1200	10	0.75	7	100	0.2	Scenario4	1	366	31	1	0	0	131	0.029063902
2	0.001	0.2	10	1000	5	1200	10	0.75	7	100	0.5	Scenario4	1	276	139	8	0	0	42	0.048077375
3	0.001	0.2	10	1000	5	1200	10	0.75	7	100	0.8	Scenario4	1	251	194	8	0	0	24	0.036219268
4	0.001	0.2	20	1000	5	1200	10	0.75	7	100	0.2	Scenario4	1	367	31	1	0	0	131	0.029063902
1	0.001	0.2	10	1000	5	1200	10	0.75	7	100	0.2	Scenario4	1	304	88	5	0	0	124	0.047556638
4	0.001	0.2	20	1000	5	1200	10	0.75	7	100	0.2	Scenario4	1	368	31	1	0	0	131	0.029063902
4	0.001	0.2	20	1000	5	1200	10	0.75	7	100	0.2	Scenario4	1	369	30	1	0	0	132	0.029927185
4	0.001	0.2	20	1000	5	1200	10	0.75	7	100	0.2	Scenario4	1	370	30	1	0	0	132	0.029927185
1	0.001	0.2	10	1000	5	1200	10	0.75	7	100	0.2	Scenario4	1	305	88	5	0	0	124	0.047556638
4	0.001	0.2	20	1000	5	1200	10	0.75	7	100	0.2	Scenario4	1	371	30	1	0	0	132	0.029927185
2	0.001	0.2	10	1000	5	1200	10	0.75	7	100	0.5	Scenario4	1	277	138	10	0	0	42	0.05786068
4	0.001	0.2	20	1000	5	1200	10	0.75	7	100	0.2	Scenario4	1	372	30	1	0	0	132	0.029927185
1	0.001	0.2	10	1000	5	1200	10	0.75	7	100	0.2	Scenario4	1	306	87	5	0	0	125	0.048007067
4	0.001	0.2	20	1000	5	1200	10	0.75	7	100	0.2	Scenario4	1	373	30	1	0	0	132	0.029927185
4	0.001	0.2	20	1000	5	1200	10	0.75	7	100	0.2	Scenario4	1	374	30	1	0	0	132	0.029927185
3	0.001	0.2	10	1000	5	1200	10	0.75	7	100	0.8	Scenario4	1	252	197	7	0	0	25	0.031765437
4	0.001	0.2	20	1000	5	1200	10	0.75	7	100	0.2	Scenario4	1	375	30	1	0	0	132	0.029927185
1	0.001	0.2	10	1000	5	1200	10	0.75	7	100	0.2	Scenario4	1	307	87	5	0	0	125	0.048007067
4	0.001	0.2	20	1000	5	1200	10	0.75	7	100	0.2	Scenario4	1	376	28	3	0	0	132	0.076570455
4	0.001	0.2	20	1000	5	1200	10	0.75	7	100	0.2	Scenario4	1	377	26	3	0	0	134	0.080393549
2	0.001	0.2	10	1000	5	1200	10	0.75	7	100	0.5	Scenario4	1	278	139	9	0	0	42	0.052918053
4	0.001	0.2	20	1000	5	1200	10	0.75	7	100	0.2	Scenario4	1	378	27	2	0	0	134	0.058507806
1	0.001	0.2	10	1000	5	1200	10	0.75	7	100	0.2	Scenario4	1	308	85	6	0	0	126	0.056662102
4	0.001	0.2	20	1000	5	1200	10	0.75	7	100	0.2	Scenario4	1	379	26	2	0	0	135	0.060210227
4	0.001	0.2	20	1000	5	1200	10	0.75	7	100	0.2	Scenario4	1	380	26	2	0	0	135	0.060210227
4	0.001	0.2	20	1000	5	1200	10	0.75	7	100	0.2	Scenario4	1	381	26	2	0	0	135	0.060210227
1	0.001	0.2	10	1000	5	1200	10	0.75	7	100	0.2	Scenario4	1	309	85	4	0	0	128	0.040583676
4	0.001	0.2	20	1000	5	1200	10	0.75	7	100	0.2	Scenario4	1	382	26	2	0	0	135	0.060210227
4	0.001	0.2	20	1000	5	1200	10	0.75	7	100	0.2	Scenario4	1	383	26	2	0	0	135	0.060210227
1	0.001	0.2	10	1000	5	1200	10	0.75	7	100	0.2	Scenario4	1	310	84	4	0	0	129	0.040995726
4	0.001	0.2	20	1000	5	1200	10	0.75	7	100	0.2	Scenario4	1	384	26	2	0	0	135	0.060210227
3	0.001	0.2	10	1000	5	1200	10	0.75	7	100	0.8	Scenario4	1	253	200	7	0	0	25	0.03134087
2	0.001	0.2	10	1000	5	1200	10	0.75	7	100	0.5	Scenario4	1	279	141	9	0	0	42	0.052313143
4	0.001	0.2	20	1000	5	1200	10	0.75	7	100	0.2	Scenario4	1	385	26	2	0	0	135	0.060210227
4	0.001	0.2	20	1000	5	1200	10	0.75	7	100	0.2	Scenario4	1	386	25	2	0	0	136	0.062008939
1	0.001	0.2	10	1000	5	1200	10	0.75	7	100	0.2	Scenario4	1	311	83	4	0	0	130	0.04141613
4	0.001	0.2	20	1000	5	1200	10	0.75	7	100	0.2	Scenario4	1	387	25	2	0	0	136	0.062008939
4	0.001	0.2	20	1000	5	1200	10	0.75	7	100	0.2	Scenario4	1	388	25	2	0	0	136	0.062008939
4	0.001	0.2	20	1000	5	1200	10	0.75	7	100	0.2	Scenario4	1	389	24	2	0	0	137	0.063911462
1	0.001	0.2	10	1000	5	1200	10	0.75	7	100	0.2	Scenario4	1	312	80	5	0	0	132	0.051410742
4	0.001	0.2	20	1000	5	1200	10	0.75	7	100	0.2	Scenario4	1	390	22	2	0	0	139	0.06806103
4	0.001	0.2	20	1000	5	1200	10	0.75	7	100	0.2	Scenario4	1	391	22	2	0	0	139	0.06806103
2	0.001	0.2	10	1000	5	1200	10	0.75	7	100	0.5	Scenario4	1	280	144	8	0	0	42	0.04669241
4	0.001	0.2	20	1000	5	1200	10	0.75	7	100	0.2	Scenario4	1	392	21	2	0	0	140	0.070326061
1	0.001	0.2	10	1000	5	1200	10	0.75	7	100	0.2	Scenario4	1	313	75	5	0	0	137	0.054145897
4	0.001	0.2	20	1000	5	1200	10	0.75	7	100	0.2	Scenario4	1	393	21	2	0	0	140	0.070326061
4	0.001	0.2	20	1000	5	1200	10	0.75	7	100	0.2	Scenario4	1	394	21	2	0	0	140	0.070326061
3	0.001	0.2	10	1000	5	1200	10	0.75	7	100	0.8	Scenario4	1	254	202	7	0	0	25	0.031064041
4	0.001	0.2	20	1000	5	1200	10	0.75	7	100	0.2	Scenario4	1	395	21	2	0	0	140	0.070326061
1	0.001	0.2	10	1000	5	1200	10	0.75	7	100	0.2	Scenario4	1	314	75	5	0	0	137	0.054145897
4	0.001	0.2	20	1000	5	1200	10	0.75	7	100	0.2	Scenario4	1	396	21	2	0	0	140	0.070326061
4	0.001	0.2	20	1000	5	1200	10	0.75	7	100	0.2	Scenario4	1	397	22	1	0	0	140	0.039212681
4	0.001	0.2	20	1000	5	1200	10	0.75	7	100	0.2	Scenario4	1	398	22	1	0	0	140	0.039212681
1	0.001	0.2	10	1000	5	1200	10	0.75	7	100	0.2	Scenario4	1	315	76	3	0	0	138	0.03484737
4	0.001	0.2	20	1000	5	1200	10	0.75	7	100	0.2	Scenario4	1	399	23	1	0	0	140	0.037753956
2	0.001	0.2	10	1000	5	1200	10	0.75	7	100	0.5	Scenario4	1	281	145	8	0	0	42	0.046424789
4	0.001	0.2	20	1000	5	1200	10	0.75	7	100	0.2	Scenario4	1	400	23	1	0	0	140	0.037753956
4	0.001	0.2	20	1000	5	1200	10	0.75	7	100	0.2	Scenario4	1	401	23	1	0	0	140	0.037753956
1	0.001	0.2	10	1000	5	1200	10	0.75	7	100	0.2	Scenario4	1	316	75	3	0	0	139	0.035254124
4	0.001	0.2	20	1000	5	1200	10	0.75	7	100	0.2	Scenario4	1	402	23	1	0	0	140	0.037753956
4	0.001	0.2	20	1000	5	1200	10	0.75	7	100	0.2	Scenario4	1	403	24	1	0	0	140	0.036398066
4	0.001	0.2	20	1000	5	1200	10	0.75	7	100	0.2	Scenario4	1	404	25	1	0	0	140	0.035134734
1	0.001	0.2	10	1000	5	1200	10	0.75	7	100	0.2	Scenario4	1	317	74	3	0	0	140	0.035670407
4	0.001	0.2	20	1000	5	1200	10	0.75	7	100	0.2	Scenario4	1	405	24	1	0	0	141	0.036398066
3	0.001	0.2	10	1000	5	1200	10	0.75	7	100	0.8	Scenario4	1	255	202	7	0	0	25	0.031064041
4	0.001	0.2	20	1000	5	1200	10	0.75	7	100	0.2	Scenario4	1	406	24	1	0	0	141	0.036398066
1	0.001	0.2	10	1000	5	1200	10	0.75	7	100	0.2	Scenario4	1	318	73	3	0	0	141	0.036096554
2	0.001	0.2	10	1000	5	1200	10	0.75	7	100	0.5	Scenario4	1	282	146	8	0	0	42	0.046160173
4	0.001	0.2	20	1000	5	1200	10	0.75	7	100	0.2	Scenario4	1	407	25	1	0	0	141	0.035134734
4	0.001	0.2	20	1000	5	1200	10	0.75	7	100	0.2	Scenario4	1	408	25	1	0	0	141	0.035134734
4	0.001	0.2	20	1000	5	1200	10	0.75	7	100	0.2	Scenario4	1	409	24	1	0	0	142	0.036398066
1	0.001	0.2	10	1000	5	1200	10	0.75	7	100	0.2	Scenario4	1	319	73	3	0	0	141	0.036096554
4	0.001	0.2	20	1000	5	1200	10	0.75	7	100	0.2	Scenario4	1	410	25	1	0	0	142	0.035134734
4	0.001	0.2	20	1000	5	1200	10	0.75	7	100	0.2	Scenario4	1	411	27	2	0	0	142	0.058507806
1	0.001	0.2	10	1000	5	1200	10	0.75	7	100	0.2	Scenario4	1	320	69	3	0	0	145	0.037907057
4	0.001	0.2	20	1000	5	1200	10	0.75	7	100	0.2	Scenario4	1	412	27	2	0	0	142	0.058507806
4	0.001	0.2	20	1000	5	1200	10	0.75	7	100	0.2	Scenario4	1	413	28	2	0	0	142	0.05689474
2	0.001	0.2	10	1000	5	1200	10	0.75	7	100	0.5	Scenario4	1	283	146	9	0	0	43	0.050858502
1	0.001	0.2	10	1000	5	1200	10	0.75	7	100	0.2	Scenario4	1	321	69	2	0	0	146	0.02643747
4	0.001	0.2	20	1000	5	1200	10	0.75	7	100	0.2	Scenario4	1	414	29	2	0	0	142	0.05536465
3	0.001	0.2	10	1000	5	1200	10	0.75	7	100	0.8	Scenario4	1	256	205	7	0	0	25	0.030657798
4	0.001	0.2	20	1000	5	1200	10	0.75	7	100	0.2	Scenario4	1	415	27	3	0	0	143	0.078441267
1	0.001	0.2	10	1000	5	1200	10	0.75	7	100	0.2	Scenario4	1	322	69	2	0	0	146	0.02643747
4	0.001	0.2	20	1000	5	1200	10	0.75	7	100	0.2	Scenario4	1	416	27	4	0	0	143	0.093802659
4	0.001	0.2	20	1000	5	1200	10	0.75	7	100	0.2	Scenario4	1	417	28	4	0	0	143	0.091895267
1	0.001	0.2	10	1000	5	1200	10	0.75	7	100	0.2	Scenario4	1	323	68	2	0	0	147	0.026790268
4	0.001	0.2	20	1000	5	1200	10	0.75	7	100	0.2	Scenario4	1	418	27	4	0	0	144	0.093802659
4	0.001	0.2	20	1000	5	1200	10	0.75	7	100	0.2	Scenario4	1	419	27	4	0	0	144	0.093802659
1	0.001	0.2	10	1000	5	1200	10	0.75	7	100	0.2	Scenario4	1	324	68	2	0	0	147	0.026790268
4	0.001	0.2	20	1000	5	1200	10	0.75	7	100	0.2	Scenario4	1	420	27	3	0	0	145	0.078441267
2	0.001	0.2	10	1000	5	1200	10	0.75	7	100	0.5	Scenario4	1	284	148	9	0	0	43	0.050298612
4	0.001	0.2	20	1000	5	1200	10	0.75	7	100	0.2	Scenario4	1	421	28	3	0	0	145	0.076570455
1	0.001	0.2	10	1000	5	1200	10	0.75	7	100	0.2	Scenario4	1	325	64	3	0	0	150	0.04043965
4	0.001	0.2	20	1000	5	1200	10	0.75	7	100	0.2	Scenario4	1	422	27	3	0	0	146	0.078441267
4	0.001	0.2	20	1000	5	1200	10	0.75	7	100	0.2	Scenario4	1	423	25	5	0	0	146	0.109159636
3	0.001	0.2	10	1000	5	1200	10	0.75	7	100	0.8	Scenario4	1	257	209	5	0	0	25	0.022175944
1	0.001	0.2	10	1000	5	1200	10	0.75	7	100	0.2	Scenario4	1	326	63	3	0	0	151	0.040986846
4	0.001	0.2	20	1000	5	1200	10	0.75	7	100	0.2	Scenario4	1	424	26	5	0	0	146	0.107319321
4	0.001	0.2	20	1000	5	1200	10	0.75	7	100	0.2	Scenario4	1	425	25	6	0	0	146	0.117378502
1	0.001	0.2	10	1000	5	1200	10	0.75	7	100	0.2	Scenario4	1	327	63	3	0	0	151	0.040986846
4	0.001	0.2	20	1000	5	1200	10	0.75	7	100	0.2	Scenario4	1	426	25	7	0	0	147	0.123102294
2	0.001	0.2	10	1000	5	1200	10	0.75	7	100	0.5	Scenario4	1	285	148	10	0	0	44	0.054755268
4	0.001	0.2	20	1000	5	1200	10	0.75	7	100	0.2	Scenario4	1	427	28	6	0	0	147	0.112668876
1	0.001	0.2	10	1000	5	1200	10	0.75	7	100	0.2	Scenario4	1	328	60	2	0	0	155	0.029990043
4	0.001	0.2	20	1000	5	1200	10	0.75	7	100	0.2	Scenario4	1	428	27	7	0	0	148	0.120628764
4	0.001	0.2	20	1000	5	1200	10	0.75	7	100	0.2	Scenario4	1	429	28	8	0	0	148	0.12409721
1	0.001	0.2	10	1000	5	1200	10	0.75	7	100	0.2	Scenario4	1	329	60	2	0	0	155	0.029990043
4	0.001	0.2	20	1000	5	1200	10	0.75	7	100	0.2	Scenario4	1	430	28	8	0	0	148	0.12409721
4	0.001	0.2	20	1000	5	1200	10	0.75	7	100	0.2	Scenario4	1	431	29	8	0	0	149	0.123041363
1	0.001	0.2	10	1000	5	1200	10	0.75	7	100	0.2	Scenario4	1	330	58	2	0	0	157	0.030912354
4	0.001	0.2	20	1000	5	1200	10	0.75	7	100	0.2	Scenario4	1	432	30	7	0	0	150	0.116626522
1	0.001	0.2	10	1000	5	1200	10	0.75	7	100	0.2	Scenario4	1	331	57	2	0	0	158	0.031394979
3	0.001	0.2	10	1000	5	1200	10	0.75	7	100	0.8	Scenario4	1	258	211	6	0	0	27	0.025989269
2	0.001	0.2	10	1000	5	1200	10	0.75	7	100	0.5	Scenario4	1	286	146	12	0	0	45	0.063745866
4	0.001	0.2	20	1000	5	1200	10	0.75	7	100	0.2	Scenario4	1	433	29	8	0	0	150	0.123041363
4	0.001	0.2	20	1000	5	1200	10	0.75	7	100	0.2	Scenario4	1	434	30	7	0	0	150	0.116626522
1	0.001	0.2	10	1000	5	1200	10	0.75	7	100	0.2	Scenario4	1	332	56	2	0	0	159	0.031892811
4	0.001	0.2	20	1000	5	1200	10	0.75	7	100	0.2	Scenario4	1	435	31	7	0	0	150	0.115255436
1	0.001	0.2	10	1000	5	1200	10	0.75	7	100	0.2	Scenario4	1	333	56	2	0	0	159	0.031892811
4	0.001	0.2	20	1000	5	1200	10	0.75	7	100	0.2	Scenario4	1	436	29	8	0	0	151	0.123041363
4	0.001	0.2	20	1000	5	1200	10	0.75	7	100	0.2	Scenario4	1	437	29	8	0	0	151	0.123041363
1	0.001	0.2	10	1000	5	1200	10	0.75	7	100	0.2	Scenario4	1	334	53	2	0	0	162	0.033485035
4	0.001	0.2	20	1000	5	1200	10	0.75	7	100	0.2	Scenario4	1	438	29	10	0	0	151	0.128903095
1	0.001	0.2	10	1000	5	1200	10	0.75	7	100	0.2	Scenario4	1	335	54	1	0	0	162	0.017454827
2	0.001	0.2	10	1000	5	1200	10	0.75	7	100	0.5	Scenario4	1	287	144	15	0	0	46	0.075708724
4	0.001	0.2	20	1000	5	1200	10	0.75	7	100	0.2	Scenario4	1	439	29	10	0	0	152	0.128903095
4	0.001	0.2	20	1000	5	1200	10	0.75	7	100	0.2	Scenario4	1	440	29	10	0	0	152	0.128903095
1	0.001	0.2	10	1000	5	1200	10	0.75	7	100	0.2	Scenario4	1	336	54	1	0	0	162	0.017454827
4	0.001	0.2	20	1000	5	1200	10	0.75	7	100	0.2	Scenario4	1	441	29	11	0	0	152	0.130203574
1	0.001	0.2	10	1000	5	1200	10	0.75	7	100	0.2	Scenario4	1	337	52	1	0	0	164	0.01808504
3	0.001	0.2	10	1000	5	1200	10	0.75	7	100	0.8	Scenario4	1	259	215	7	0	0	27	0.029376835
4	0.001	0.2	20	1000	5	1200	10	0.75	7	100	0.2	Scenario4	1	442	32	9	0	0	152	0.123940555
2	0.001	0.2	10	1000	5	1200	10	0.75	7	100	0.5	Scenario4	1	288	98	12	0	0	99	0.084355298
1	0.001	0.2	10	1000	5	1200	10	0.75	7	100	0.2	Scenario4	1	338	52	1	0	0	164	0.01808504
4	0.001	0.2	20	1000	5	1200	10	0.75	7	100	0.2	Scenario4	1	443	32	10	0	0	152	0.127050777
4	0.001	0.2	20	1000	5	1200	10	0.75	7	100	0.2	Scenario4	1	444	33	10	0	0	152	0.126302063
1	0.001	0.2	10	1000	5	1200	10	0.75	7	100	0.2	Scenario4	1	339	52	1	0	0	164	0.01808504
4	0.001	0.2	20	1000	5	1200	10	0.75	7	100	0.2	Scenario4	1	445	38	8	0	0	152	0.112359402
1	0.001	0.2	10	1000	5	1200	10	0.75	7	100	0.2	Scenario4	1	340	52	1	0	0	164	0.01808504
2	0.001	0.2	10	1000	5	1200	10	0.75	7	100	0.5	Scenario4	1	289	96	13	0	0	100	0.089874944
4	0.001	0.2	20	1000	5	1200	10	0.75	7	100	0.2	Scenario4	1	446	41	7	0	0	152	0.101846157
1	0.001	0.2	10	1000	5	1200	10	0.75	7	100	0.2	Scenario4	1	341	50	1	0	0	166	0.018762362
4	0.001	0.2	20	1000	5	1200	10	0.75	7	100	0.2	Scenario4	1	447	40	7	0	0	153	0.103121689
1	0.001	0.2	10	1000	5	1200	10	0.75	7	100	0.2	Scenario4	1	342	50	1	0	0	166	0.018762362
4	0.001	0.2	20	1000	5	1200	10	0.75	7	100	0.2	Scenario4	1	448	42	6	0	0	155	0.092275766
1	0.001	0.2	10	1000	5	1200	10	0.75	7	100	0.2	Scenario4	1	343	49	1	0	0	167	0.019120367
2	0.001	0.2	10	1000	5	1200	10	0.75	7	100	0.5	Scenario4	1	290	95	12	0	0	102	0.086050659
3	0.001	0.2	10	1000	5	1200	10	0.75	7	100	0.8	Scenario4	1	260	218	6	0	0	27	0.025226743
4	0.001	0.2	20	1000	5	1200	10	0.75	7	100	0.2	Scenario4	1	449	41	6	0	0	157	0.09356589
1	0.001	0.2	10	1000	5	1200	10	0.75	7	100	0.2	Scenario4	1	344	48	1	0	0	168	0.019492266
4	0.001	0.2	20	1000	5	1200	10	0.75	7	100	0.2	Scenario4	1	450	40	8	0	0	157	0.109937805
1	0.001	0.2	10	1000	5	1200	10	0.75	7	100	0.2	Scenario4	1	345	48	1	0	0	168	0.019492266
2	0.001	0.2	10	1000	5	1200	10	0.75	7	100	0.5	Scenario4	1	291	86	15	0	0	108	0.103705305
4	0.001	0.2	20	1000	5	1200	10	0.75	7	100	0.2	Scenario4	1	451	40	9	0	0	157	0.115524433
1	0.001	0.2	10	1000	5	1200	10	0.75	7	100	0.2	Scenario4	1	346	48	1	0	0	168	0.019492266
4	0.001	0.2	20	1000	5	1200	10	0.75	7	100	0.2	Scenario4	1	452	43	8	0	0	157	0.106375396
1	0.001	0.2	10	1000	5	1200	10	0.75	7	100	0.2	Scenario4	1	347	48	1	0	0	168	0.019492266
1	0.001	0.2	10	1000	5	1200	10	0.75	7	100	0.2	Scenario4	1	348	48	1	0	0	168	0.019492266
4	0.001	0.2	20	1000	5	1200	10	0.75	7	100	0.2	Scenario4	1	453	41	9	0	0	158	0.114428887
2	0.001	0.2	10	1000	5	1200	10	0.75	7	100	0.5	Scenario4	1	292	87	14	0	0	108	0.099349299
1	0.001	0.2	10	1000	5	1200	10	0.75	7	100	0.2	Scenario4	1	349	48	1	0	0	168	0.019492266
4	0.001	0.2	20	1000	5	1200	10	0.75	7	100	0.2	Scenario4	1	454	40	10	0	0	159	0.120046838
1	0.001	0.2	10	1000	5	1200	10	0.75	7	100	0.2	Scenario4	1	350	46	0	0	0	171	0
4	0.001	0.2	20	1000	5	1200	10	0.75	7	100	0.2	Scenario4	1	455	39	9	0	0	161	0.116618565
3	0.001	0.2	10	1000	5	1200	10	0.75	7	100	0.8	Scenario4	1	261	217	7	0	0	28	0.029133321
2	0.001	0.2	10	1000	5	1200	10	0.75	7	100	0.5	Scenario4	1	293	89	11	0	0	109	0.084852215
1	0.001	0.2	10	1000	5	1200	10	0.75	7	100	0.2	Scenario4	1	351	46	0	0	0	171	0
4	0.001	0.2	20	1000	5	1200	10	0.75	7	100	0.2	Scenario4	1	456	38	10	0	0	161	0.121956291
1	0.001	0.2	10	1000	5	1200	10	0.75	7	100	0.2	Scenario4	1	352	43	1	0	0	173	0.021591431
4	0.001	0.2	20	1000	5	1200	10	0.75	7	100	0.2	Scenario4	1	457	37	11	0	0	161	0.126018837
1	0.001	0.2	10	1000	5	1200	10	0.75	7	100	0.2	Scenario4	1	353	43	1	0	0	173	0.021591431
4	0.001	0.2	20	1000	5	1200	10	0.75	7	100	0.2	Scenario4	1	458	35	12	0	0	162	0.129362
2	0.001	0.2	10	1000	5	1200	10	0.75	7	100	0.5	Scenario4	1	294	88	11	0	0	110	0.085468039
1	0.001	0.2	10	1000	5	1200	10	0.75	7	100	0.2	Scenario4	1	354	43	1	0	0	173	0.021591431
4	0.001	0.2	20	1000	5	1200	10	0.75	7	100	0.2	Scenario4	1	459	35	12	0	0	162	0.129362
1	0.001	0.2	10	1000	5	1200	10	0.75	7	100	0.2	Scenario4	1	355	42	1	0	0	174	0.022066537
4	0.001	0.2	20	1000	5	1200	10	0.75	7	100	0.2	Scenario4	1	460	33	14	0	0	162	0.131157166
1	0.001	0.2	10	1000	5	1200	10	0.75	7	100	0.2	Scenario4	1	356	42	1	0	0	174	0.022066537
4	0.001	0.2	20	1000	5	1200	10	0.75	7	100	0.2	Scenario4	1	461	35	13	0	0	162	0.130589803
2	0.001	0.2	10	1000	5	1200	10	0.75	7	100	0.5	Scenario4	1	295	87	12	0	0	110	0.090874576
1	0.001	0.2	10	1000	5	1200	10	0.75	7	100	0.2	Scenario4	1	357	40	1	0	0	176	0.023082131
4	0.001	0.2	20	1000	5	1200	10	0.75	7	100	0.2	Scenario4	1	462	36	12	0	0	163	0.128874056
3	0.001	0.2	10	1000	5	1200	10	0.75	7	100	0.8	Scenario4	1	262	219	7	0	0	28	0.028893793
1	0.001	0.2	10	1000	5	1200	10	0.75	7	100	0.2	Scenario4	1	358	40	1	0	0	176	0.023082131
4	0.001	0.2	20	1000	5	1200	10	0.75	7	100	0.2	Scenario4	1	463	37	13	0	0	164	0.129943219
1	0.001	0.2	10	1000	5	1200	10	0.75	7	100	0.2	Scenario4	1	359	40	1	0	0	176	0.023082131
2	0.001	0.2	10	1000	5	1200	10	0.75	7	100	0.5	Scenario4	1	296	83	13	0	0	113	0.097861867
4	0.001	0.2	20	1000	5	1200	10	0.75	7	100	0.2	Scenario4	1	464	39	11	0	0	164	0.124465257
1	0.001	0.2	10	1000	5	1200	10	0.75	7	100	0.2	Scenario4	1	360	40	1	0	0	176	0.023082131
4	0.001	0.2	20	1000	5	1200	10	0.75	7	100	0.2	Scenario4	1	465	39	10	0	0	165	0.121009152
1	0.001	0.2	10	1000	5	1200	10	0.75	7	100	0.2	Scenario4	1	361	40	1	0	0	176	0.023082131
1	0.001	0.2	10	1000	5	1200	10	0.75	7	100	0.2	Scenario4	1	362	39	1	0	0	177	0.023625676
2	0.001	0.2	10	1000	5	1200	10	0.75	7	100	0.5	Scenario4	1	297	79	13	0	0	117	0.100546255
4	0.001	0.2	20	1000	5	1200	10	0.75	7	100	0.2	Scenario4	1	466	37	11	0	0	166	0.126018837
1	0.001	0.2	10	1000	5	1200	10	0.75	7	100	0.2	Scenario4	1	363	39	1	0	0	177	0.023625676
4	0.001	0.2	20	1000	5	1200	10	0.75	7	100	0.2	Scenario4	1	467	38	10	0	0	166	0.121956291
1	0.001	0.2	10	1000	5	1200	10	0.75	7	100	0.2	Scenario4	1	364	39	1	0	0	177	0.023625676
4	0.001	0.2	20	1000	5	1200	10	0.75	7	100	0.2	Scenario4	1	468	38	10	0	0	166	0.121956291
2	0.001	0.2	10	1000	5	1200	10	0.75	7	100	0.5	Scenario4	1	298	79	11	0	0	119	0.091379606
1	0.001	0.2	10	1000	5	1200	10	0.75	7	100	0.2	Scenario4	1	365	39	1	0	0	177	0.023625676
4	0.001	0.2	20	1000	5	1200	10	0.75	7	100	0.2	Scenario4	1	469	39	9	0	0	166	0.116618565
3	0.001	0.2	10	1000	5	1200	10	0.75	7	100	0.8	Scenario4	1	263	223	6	0	0	29	0.024708828
1	0.001	0.2	10	1000	5	1200	10	0.75	7	100	0.2	Scenario4	1	366	39	1	0	0	177	0.023625676
4	0.001	0.2	20	1000	5	1200	10	0.75	7	100	0.2	Scenario4	1	470	40	8	0	0	166	0.109937805
1	0.001	0.2	10	1000	5	1200	10	0.75	7	100	0.2	Scenario4	1	367	39	1	0	0	177	0.023625676
2	0.001	0.2	10	1000	5	1200	10	0.75	7	100	0.5	Scenario4	1	299	79	10	0	0	120	0.086141086
1	0.001	0.2	10	1000	5	1200	10	0.75	7	100	0.2	Scenario4	1	368	38	2	0	0	177	0.044579557
4	0.001	0.2	20	1000	5	1200	10	0.75	7	100	0.2	Scenario4	1	471	42	7	0	0	167	0.100590293
1	0.001	0.2	10	1000	5	1200	10	0.75	7	100	0.2	Scenario4	1	369	39	1	0	0	177	0.023625676
4	0.001	0.2	20	1000	5	1200	10	0.75	7	100	0.2	Scenario4	1	472	45	6	0	0	167	0.088570795
1	0.001	0.2	10	1000	5	1200	10	0.75	7	100	0.2	Scenario4	1	370	36	2	0	0	179	0.046630254
2	0.001	0.2	10	1000	5	1200	10	0.75	7	100	0.5	Scenario4	1	300	79	10	0	0	120	0.086141086
3	0.001	0.2	10	1000	5	1200	10	0.75	7	100	0.8	Scenario4	1	264	141	4	0	0	116	0.025931305
1	0.001	0.2	10	1000	5	1200	10	0.75	7	100	0.2	Scenario4	1	371	36	2	0	0	179	0.046630254
4	0.001	0.2	20	1000	5	1200	10	0.75	7	100	0.2	Scenario4	1	473	45	6	0	0	167	0.088570795
1	0.001	0.2	10	1000	5	1200	10	0.75	7	100	0.2	Scenario4	1	372	36	2	0	0	179	0.046630254
4	0.001	0.2	20	1000	5	1200	10	0.75	7	100	0.2	Scenario4	1	474	46	5	0	0	167	0.077612251
1	0.001	0.2	10	1000	5	1200	10	0.75	7	100	0.2	Scenario4	1	373	35	1	0	0	181	0.026081142
2	0.001	0.2	10	1000	5	1200	10	0.75	7	100	0.5	Scenario4	1	301	80	9	0	0	120	0.07974726
4	0.001	0.2	20	1000	5	1200	10	0.75	7	100	0.2	Scenario4	1	475	45	7	0	0	167	0.096945645
1	0.001	0.2	10	1000	5	1200	10	0.75	7	100	0.2	Scenario4	1	374	35	1	0	0	181	0.026081142
1	0.001	0.2	10	1000	5	1200	10	0.75	7	100	0.2	Scenario4	1	375	35	1	0	0	181	0.026081142
4	0.001	0.2	20	1000	5	1200	10	0.75	7	100	0.2	Scenario4	1	476	47	6	0	0	167	0.08623488
3	0.001	0.2	10	1000	5	1200	10	0.75	7	100	0.8	Scenario4	1	265	136	4	0	0	121	0.026796952
1	0.001	0.2	10	1000	5	1200	10	0.75	7	100	0.2	Scenario4	1	376	35	1	0	0	181	0.026081142
2	0.001	0.2	10	1000	5	1200	10	0.75	7	100	0.5	Scenario4	1	302	79	9	0	0	121	0.080420969
1	0.001	0.2	10	1000	5	1200	10	0.75	7	100	0.2	Scenario4	1	377	31	2	0	0	184	0.052667352
4	0.001	0.2	20	1000	5	1200	10	0.75	7	100	0.2	Scenario4	1	477	46	5	0	0	170	0.077612251
1	0.001	0.2	10	1000	5	1200	10	0.75	7	100	0.2	Scenario4	1	378	31	2	0	0	184	0.052667352
4	0.001	0.2	20	1000	5	1200	10	0.75	7	100	0.2	Scenario4	1	478	47	4	0	0	171	0.065207642
1	0.001	0.2	10	1000	5	1200	10	0.75	7	100	0.2	Scenario4	1	379	31	2	0	0	184	0.052667352
2	0.001	0.2	10	1000	5	1200	10	0.75	7	100	0.5	Scenario4	1	303	77	9	0	0	123	0.081799764
1	0.001	0.2	10	1000	5	1200	10	0.75	7	100	0.2	Scenario4	1	380	31	2	0	0	184	0.052667352
4	0.001	0.2	20	1000	5	1200	10	0.75	7	100	0.2	Scenario4	1	479	47	4	0	0	171	0.065207642
3	0.001	0.2	10	1000	5	1200	10	0.75	7	100	0.8	Scenario4	1	266	131	5	0	0	125	0.033839653
1	0.001	0.2	10	1000	5	1200	10	0.75	7	100	0.2	Scenario4	1	381	31	2	0	0	184	0.052667352
1	0.001	0.2	10	1000	5	1200	10	0.75	7	100	0.2	Scenario4	1	382	29	2	0	0	186	0.055530603
4	0.001	0.2	20	1000	5	1200	10	0.75	7	100	0.2	Scenario4	1	480	46	4	0	0	173	0.066248618
2	0.001	0.2	10	1000	5	1200	10	0.75	7	100	0.5	Scenario4	1	304	76	9	0	0	124	0.082505239
1	0.001	0.2	10	1000	5	1200	10	0.75	7	100	0.2	Scenario4	1	383	29	2	0	0	186	0.055530603
1	0.001	0.2	10	1000	5	1200	10	0.75	7	100	0.2	Scenario4	1	384	28	2	0	0	187	0.057078344
4	0.001	0.2	20	1000	5	1200	10	0.75	7	100	0.2	Scenario4	1	481	46	4	0	0	173	0.066248618
1	0.001	0.2	10	1000	5	1200	10	0.75	7	100	0.2	Scenario4	1	385	28	2	0	0	187	0.057078344
4	0.001	0.2	20	1000	5	1200	10	0.75	7	100	0.2	Scenario4	1	482	46	4	0	0	173	0.066248618
1	0.001	0.2	10	1000	5	1200	10	0.75	7	100	0.2	Scenario4	1	386	28	2	0	0	187	0.057078344
2	0.001	0.2	10	1000	5	1200	10	0.75	7	100	0.5	Scenario4	1	305	76	9	0	0	124	0.082505239
3	0.001	0.2	10	1000	5	1200	10	0.75	7	100	0.8	Scenario4	1	267	129	6	0	0	126	0.040187949
1	0.001	0.2	10	1000	5	1200	10	0.75	7	100	0.2	Scenario4	1	387	25	2	0	0	190	0.062263171
4	0.001	0.2	20	1000	5	1200	10	0.75	7	100	0.2	Scenario4	1	483	46	4	0	0	173	0.066248618
1	0.001	0.2	10	1000	5	1200	10	0.75	7	100	0.2	Scenario4	1	388	24	2	0	0	191	0.064197209
1	0.001	0.2	10	1000	5	1200	10	0.75	7	100	0.2	Scenario4	1	389	24	2	0	0	191	0.064197209
4	0.001	0.2	20	1000	5	1200	10	0.75	7	100	0.2	Scenario4	1	484	44	4	0	0	175	0.068427341
2	0.001	0.2	10	1000	5	1200	10	0.75	7	100	0.5	Scenario4	1	306	76	8	0	0	125	0.076206352
1	0.001	0.2	10	1000	5	1200	10	0.75	7	100	0.2	Scenario4	1	390	24	2	0	0	191	0.064197209
1	0.001	0.2	10	1000	5	1200	10	0.75	7	100	0.2	Scenario4	1	391	24	2	0	0	191	0.064197209
4	0.001	0.2	20	1000	5	1200	10	0.75	7	100	0.2	Scenario4	1	485	43	4	0	0	176	0.069567797
1	0.001	0.2	10	1000	5	1200	10	0.75	7	100	0.2	Scenario4	1	392	24	2	0	0	191	0.064197209
3	0.001	0.2	10	1000	5	1200	10	0.75	7	100	0.8	Scenario4	1	268	126	5	0	0	130	0.035017349
1	0.001	0.2	10	1000	5	1200	10	0.75	7	100	0.2	Scenario4	1	393	23	2	0	0	192	0.066248618
2	0.001	0.2	10	1000	5	1200	10	0.75	7	100	0.5	Scenario4	1	307	74	8	0	0	127	0.077613417
4	0.001	0.2	20	1000	5	1200	10	0.75	7	100	0.2	Scenario4	1	486	43	4	0	0	176	0.069567797
1	0.001	0.2	10	1000	5	1200	10	0.75	7	100	0.2	Scenario4	1	394	23	2	0	0	192	0.066248618
1	0.001	0.2	10	1000	5	1200	10	0.75	7	100	0.2	Scenario4	1	395	23	2	0	0	192	0.066248618
4	0.001	0.2	20	1000	5	1200	10	0.75	7	100	0.2	Scenario4	1	487	42	5	0	0	176	0.082405374
1	0.001	0.2	10	1000	5	1200	10	0.75	7	100	0.2	Scenario4	1	396	23	2	0	0	192	0.066248618
1	0.001	0.2	10	1000	5	1200	10	0.75	7	100	0.2	Scenario4	1	397	23	2	0	0	192	0.066248618
2	0.001	0.2	10	1000	5	1200	10	0.75	7	100	0.5	Scenario4	1	308	74	8	0	0	127	0.077613417
4	0.001	0.2	20	1000	5	1200	10	0.75	7	100	0.2	Scenario4	1	488	41	6	0	0	176	0.09356589
1	0.001	0.2	10	1000	5	1200	10	0.75	7	100	0.2	Scenario4	1	398	23	2	0	0	192	0.066248618
3	0.001	0.2	10	1000	5	1200	10	0.75	7	100	0.8	Scenario4	1	269	126	4	0	0	131	0.028713182
1	0.001	0.2	10	1000	5	1200	10	0.75	7	100	0.2	Scenario4	1	399	22	2	0	0	193	0.068427341
4	0.001	0.2	20	1000	5	1200	10	0.75	7	100	0.2	Scenario4	1	489	40	7	0	0	176	0.103121689
1	0.001	0.2	10	1000	5	1200	10	0.75	7	100	0.2	Scenario4	1	400	23	1	0	0	193	0.037849696
1	0.001	0.2	10	1000	5	1200	10	0.75	7	100	0.2	Scenario4	1	401	22	1	0	0	194	0.039322199
2	0.001	0.2	10	1000	5	1200	10	0.75	7	100	0.5	Scenario4	1	309	71	8	0	0	130	0.079815563
4	0.001	0.2	20	1000	5	1200	10	0.75	7	100	0.2	Scenario4	1	490	40	7	0	0	176	0.103121689
1	0.001	0.2	10	1000	5	1200	10	0.75	7	100	0.2	Scenario4	1	402	22	1	0	0	194	0.039322199
1	0.001	0.2	10	1000	5	1200	10	0.75	7	100	0.2	Scenario4	1	403	22	1	0	0	194	0.039322199
4	0.001	0.2	20	1000	5	1200	10	0.75	7	100	0.2	Scenario4	1	491	41	6	0	0	176	0.09356589
1	0.001	0.2	10	1000	5	1200	10	0.75	7	100	0.2	Scenario4	1	404	21	1	0	0	195	0.040912104
1	0.001	0.2	10	1000	5	1200	10	0.75	7	100	0.2	Scenario4	1	405	21	1	0	0	195	0.040912104
3	0.001	0.2	10	1000	5	1200	10	0.75	7	100	0.8	Scenario4	1	270	124	4	0	0	133	0.029129633
2	0.001	0.2	10	1000	5	1200	10	0.75	7	100	0.5	Scenario4	1	310	71	8	0	0	130	0.079815563
4	0.001	0.2	20	1000	5	1200	10	0.75	7	100	0.2	Scenario4	1	492	40	7	0	0	176	0.103121689
1	0.001	0.2	10	1000	5	1200	10	0.75	7	100	0.2	Scenario4	1	406	21	0	0	0	196	0
1	0.001	0.2	10	1000	5	1200	10	0.75	7	100	0.2	Scenario4	1	407	21	0	0	0	196	0
4	0.001	0.2	20	1000	5	1200	10	0.75	7	100	0.2	Scenario4	1	493	40	7	0	0	176	0.103121689
1	0.001	0.2	10	1000	5	1200	10	0.75	7	100	0.2	Scenario4	1	408	21	0	0	0	196	0
1	0.001	0.2	10	1000	5	1200	10	0.75	7	100	0.2	Scenario4	1	409	20	0	0	0	197	0
2	0.001	0.2	10	1000	5	1200	10	0.75	7	100	0.5	Scenario4	1	311	70	8	0	0	131	0.080575082
1	0.001	0.2	10	1000	5	1200	10	0.75	7	100	0.2	Scenario4	1	410	20	0	0	0	197	0
4	0.001	0.2	20	1000	5	1200	10	0.75	7	100	0.2	Scenario4	1	494	40	7	0	0	176	0.103121689
1	0.001	0.2	10	1000	5	1200	10	0.75	7	100	0.2	Scenario4	1	411	19	0	0	0	198	0
1	0.001	0.2	10	1000	5	1200	10	0.75	7	100	0.2	Scenario4	1	412	19	0	0	0	198	0
4	0.001	0.2	20	1000	5	1200	10	0.75	7	100	0.2	Scenario4	1	495	40	6	0	0	177	0.094883981
3	0.001	0.2	10	1000	5	1200	10	0.75	7	100	0.8	Scenario4	1	271	123	4	0	0	134	0.029342399
1	0.001	0.2	10	1000	5	1200	10	0.75	7	100	0.2	Scenario4	1	413	18	0	0	0	199	0
2	0.001	0.2	10	1000	5	1200	10	0.75	7	100	0.5	Scenario4	1	312	66	8	0	0	135	0.083747785
1	0.001	0.2	10	1000	5	1200	10	0.75	7	100	0.2	Scenario4	1	414	18	0	0	0	199	0
4	0.001	0.2	20	1000	5	1200	10	0.75	7	100	0.2	Scenario4	1	496	40	6	0	0	177	0.094883981
1	0.001	0.2	10	1000	5	1200	10	0.75	7	100	0.2	Scenario4	1	415	20	0	0	0	199	0
1	0.001	0.2	10	1000	5	1200	10	0.75	7	100	0.2	Scenario4	1	416	21	0	0	0	199	0
4	0.001	0.2	20	1000	5	1200	10	0.75	7	100	0.2	Scenario4	1	497	40	6	0	0	177	0.094883981
1	0.001	0.2	10	1000	5	1200	10	0.75	7	100	0.2	Scenario4	1	417	21	0	0	0	199	0
2	0.001	0.2	10	1000	5	1200	10	0.75	7	100	0.5	Scenario4	1	313	65	7	0	0	137	0.077391891
1	0.001	0.2	10	1000	5	1200	10	0.75	7	100	0.2	Scenario4	1	418	22	0	0	0	199	0
4	0.001	0.2	20	1000	5	1200	10	0.75	7	100	0.2	Scenario4	1	498	41	4	0	0	178	0.071958105
1	0.001	0.2	10	1000	5	1200	10	0.75	7	100	0.2	Scenario4	1	419	22	0	0	0	199	0
3	0.001	0.2	10	1000	5	1200	10	0.75	7	100	0.8	Scenario4	1	272	121	3	0	0	137	0.02291749
1	0.001	0.2	10	1000	5	1200	10	0.75	7	100	0.2	Scenario4	1	420	21	0	0	0	200	0
4	0.001	0.2	20	1000	5	1200	10	0.75	7	100	0.2	Scenario4	1	499	41	4	0	0	178	0.071958105
1	0.001	0.2	10	1000	5	1200	10	0.75	7	100	0.2	Scenario4	1	421	19	0	0	0	202	0
2	0.001	0.2	10	1000	5	1200	10	0.75	7	100	0.5	Scenario4	1	314	65	7	0	0	137	0.077391891
1	0.001	0.2	10	1000	5	1200	10	0.75	7	100	0.2	Scenario4	1	422	19	0	0	0	202	0
4	0.001	0.2	20	1000	5	1200	10	0.75	7	100	0.2	Scenario4	1	500	41	4	0	0	178	0.071958105
1	0.001	0.2	10	1000	5	1200	10	0.75	7	100	0.2	Scenario4	1	423	21	0	0	0	202	0
1	0.001	0.2	10	1000	5	1200	10	0.75	7	100	0.2	Scenario4	1	424	22	0	0	0	202	0
4	0.001	0.2	20	1000	5	1200	10	0.75	7	100	0.2	Scenario4	1	501	40	4	0	0	179	0.073211007
2	0.001	0.2	10	1000	5	1200	10	0.75	7	100	0.5	Scenario4	1	315	65	6	0	0	138	0.069412567
1	0.001	0.2	10	1000	5	1200	10	0.75	7	100	0.2	Scenario4	1	425	24	0	0	0	202	0
3	0.001	0.2	10	1000	5	1200	10	0.75	7	100	0.8	Scenario4	1	273	121	3	0	0	137	0.02291749
1	0.001	0.2	10	1000	5	1200	10	0.75	7	100	0.2	Scenario4	1	426	27	0	0	0	202	0
4	0.001	0.2	20	1000	5	1200	10	0.75	7	100	0.2	Scenario4	1	502	39	4	0	0	180	0.07450453
1	0.001	0.2	10	1000	5	1200	10	0.75	7	100	0.2	Scenario4	1	427	27	2	0	0	202	0.058711657
4	0.001	0.2	20	1000	5	1200	10	0.75	7	100	0.2	Scenario4	1	503	36	4	0	0	183	0.078645557
2	0.001	0.2	10	1000	5	1200	10	0.75	7	100	0.5	Scenario4	1	316	66	5	0	0	138	0.059855292
1	0.001	0.2	10	1000	5	1200	10	0.75	7	100	0.2	Scenario4	1	428	26	3	0	0	202	0.080835225
1	0.001	0.2	10	1000	5	1200	10	0.75	7	100	0.2	Scenario4	1	429	30	3	0	0	202	0.073356597
4	0.001	0.2	20	1000	5	1200	10	0.75	7	100	0.2	Scenario4	1	504	36	4	0	0	183	0.078645557
1	0.001	0.2	10	1000	5	1200	10	0.75	7	100	0.2	Scenario4	1	430	32	4	0	0	202	0.085233555
3	0.001	0.2	10	1000	5	1200	10	0.75	7	100	0.8	Scenario4	1	274	116	4	0	0	141	0.03092297
4	0.001	0.2	20	1000	5	1200	10	0.75	7	100	0.2	Scenario4	1	505	36	4	0	0	183	0.078645557
2	0.001	0.2	10	1000	5	1200	10	0.75	7	100	0.5	Scenario4	1	317	66	5	0	0	138	0.059855292
1	0.001	0.2	10	1000	5	1200	10	0.75	7	100	0.2	Scenario4	1	431	34	4	0	0	203	0.081975913
4	0.001	0.2	20	1000	5	1200	10	0.75	7	100	0.2	Scenario4	1	506	38	2	0	0	183	0.044503689
1	0.001	0.2	10	1000	5	1200	10	0.75	7	100	0.2	Scenario4	1	432	31	4	0	0	206	0.086948041
1	0.001	0.2	10	1000	5	1200	10	0.75	7	100	0.2	Scenario4	1	433	31	4	0	0	206	0.086948041
4	0.001	0.2	20	1000	5	1200	10	0.75	7	100	0.2	Scenario4	1	507	38	2	0	0	183	0.044503689
2	0.001	0.2	10	1000	5	1200	10	0.75	7	100	0.5	Scenario4	1	318	67	4	0	0	138	0.049520613
1	0.001	0.2	10	1000	5	1200	10	0.75	7	100	0.2	Scenario4	1	434	32	4	0	0	206	0.085233555
4	0.001	0.2	20	1000	5	1200	10	0.75	7	100	0.2	Scenario4	1	508	38	2	0	0	183	0.044503689
3	0.001	0.2	10	1000	5	1200	10	0.75	7	100	0.8	Scenario4	1	275	114	4	0	0	143	0.031406144
1	0.001	0.2	10	1000	5	1200	10	0.75	7	100	0.2	Scenario4	1	435	33	6	0	0	206	0.105534914
2	0.001	0.2	10	1000	5	1200	10	0.75	7	100	0.5	Scenario4	1	319	67	3	0	0	139	0.038881457
4	0.001	0.2	20	1000	5	1200	10	0.75	7	100	0.2	Scenario4	1	509	37	2	0	0	184	0.045500265
1	0.001	0.2	10	1000	5	1200	10	0.75	7	100	0.2	Scenario4	1	436	33	6	0	0	206	0.105534914
4	0.001	0.2	20	1000	5	1200	10	0.75	7	100	0.2	Scenario4	1	510	37	2	0	0	184	0.045500265
1	0.001	0.2	10	1000	5	1200	10	0.75	7	100	0.2	Scenario4	1	437	30	9	0	0	206	0.127109473
4	0.001	0.2	20	1000	5	1200	10	0.75	7	100	0.2	Scenario4	1	511	37	2	0	0	184	0.045500265
2	0.001	0.2	10	1000	5	1200	10	0.75	7	100	0.5	Scenario4	1	320	66	2	0	0	141	0.027524753
1	0.001	0.2	10	1000	5	1200	10	0.75	7	100	0.2	Scenario4	1	438	30	10	0	0	206	0.129859669
3	0.001	0.2	10	1000	5	1200	10	0.75	7	100	0.8	Scenario4	1	276	112	4	0	0	145	0.031904564
1	0.001	0.2	10	1000	5	1200	10	0.75	7	100	0.2	Scenario4	1	439	29	11	0	0	206	0.131955027
4	0.001	0.2	20	1000	5	1200	10	0.75	7	100	0.2	Scenario4	1	512	37	2	0	0	184	0.045500265
1	0.001	0.2	10	1000	5	1200	10	0.75	7	100	0.2	Scenario4	1	440	30	9	0	0	207	0.127109473
2	0.001	0.2	10	1000	5	1200	10	0.75	7	100	0.5	Scenario4	1	321	66	2	0	0	141	0.027524753
4	0.001	0.2	20	1000	5	1200	10	0.75	7	100	0.2	Scenario4	1	513	38	1	0	0	184	0.024174282
1	0.001	0.2	10	1000	5	1200	10	0.75	7	100	0.2	Scenario4	1	441	27	12	0	0	207	0.13236924
4	0.001	0.2	20	1000	5	1200	10	0.75	7	100	0.2	Scenario4	1	514	37	1	0	0	185	0.024770209
1	0.001	0.2	10	1000	5	1200	10	0.75	7	100	0.2	Scenario4	1	442	28	12	0	0	207	0.132531396
3	0.001	0.2	10	1000	5	1200	10	0.75	7	100	0.8	Scenario4	1	277	112	4	0	0	145	0.031904564
1	0.001	0.2	10	1000	5	1200	10	0.75	7	100	0.2	Scenario4	1	443	28	14	0	0	207	0.131244577
2	0.001	0.2	10	1000	5	1200	10	0.75	7	100	0.5	Scenario4	1	322	66	2	0	0	141	0.027524753
4	0.001	0.2	20	1000	5	1200	10	0.75	7	100	0.2	Scenario4	1	515	36	1	0	0	186	0.025396074
1	0.001	0.2	10	1000	5	1200	10	0.75	7	100	0.2	Scenario4	1	444	30	14	0	0	207	0.1322547
4	0.001	0.2	20	1000	5	1200	10	0.75	7	100	0.2	Scenario4	1	516	36	1	0	0	186	0.025396074
1	0.001	0.2	10	1000	5	1200	10	0.75	7	100	0.2	Scenario4	1	445	33	12	0	0	207	0.131608543
4	0.001	0.2	20	1000	5	1200	10	0.75	7	100	0.2	Scenario4	1	517	36	1	0	0	186	0.025396074
2	0.001	0.2	10	1000	5	1200	10	0.75	7	100	0.5	Scenario4	1	323	64	2	0	0	143	0.028300444
1	0.001	0.2	10	1000	5	1200	10	0.75	7	100	0.2	Scenario4	1	446	33	12	0	0	207	0.131608543
3	0.001	0.2	10	1000	5	1200	10	0.75	7	100	0.8	Scenario4	1	278	106	4	0	0	151	0.03349882
4	0.001	0.2	20	1000	5	1200	10	0.75	7	100	0.2	Scenario4	1	518	36	1	0	0	186	0.025396074
1	0.001	0.2	10	1000	5	1200	10	0.75	7	100	0.2	Scenario4	1	447	31	15	0	0	207	0.13192415
2	0.001	0.2	10	1000	5	1200	10	0.75	7	100	0.5	Scenario4	1	324	64	2	0	0	143	0.028300444
4	0.001	0.2	20	1000	5	1200	10	0.75	7	100	0.2	Scenario4	1	519	36	1	0	0	186	0.025396074
1	0.001	0.2	10	1000	5	1200	10	0.75	7	100	0.2	Scenario4	1	448	33	14	0	0	207	0.132822454
4	0.001	0.2	20	1000	5	1200	10	0.75	7	100	0.2	Scenario4	1	520	36	1	0	0	186	0.025396074
1	0.001	0.2	10	1000	5	1200	10	0.75	7	100	0.2	Scenario4	1	449	32	14	0	0	208	0.132742391
3	0.001	0.2	10	1000	5	1200	10	0.75	7	100	0.8	Scenario4	1	279	102	5	0	0	154	0.042024947
2	0.001	0.2	10	1000	5	1200	10	0.75	7	100	0.5	Scenario4	1	325	64	1	0	0	144	0.014864081
4	0.001	0.2	20	1000	5	1200	10	0.75	7	100	0.2	Scenario4	1	521	36	1	0	0	186	0.025396074
1	0.001	0.2	10	1000	5	1200	10	0.75	7	100	0.2	Scenario4	1	450	33	13	0	0	208	0.132514715
4	0.001	0.2	20	1000	5	1200	10	0.75	7	100	0.2	Scenario4	1	522	36	1	0	0	186	0.025396074
1	0.001	0.2	10	1000	5	1200	10	0.75	7	100	0.2	Scenario4	1	451	34	13	0	0	208	0.132288134
2	0.001	0.2	10	1000	5	1200	10	0.75	7	100	0.5	Scenario4	1	326	61	1	0	0	147	0.015556913
4	0.001	0.2	20	1000	5	1200	10	0.75	7	100	0.2	Scenario4	1	523	36	1	0	0	186	0.025396074
1	0.001	0.2	10	1000	5	1200	10	0.75	7	100	0.2	Scenario4	1	452	37	11	0	0	210	0.127076295
3	0.001	0.2	10	1000	5	1200	10	0.75	7	100	0.8	Scenario4	1	280	99	5	0	0	157	0.043100673
4	0.001	0.2	20	1000	5	1200	10	0.75	7	100	0.2	Scenario4	1	524	37	0	0	0	186	0
1	0.001	0.2	10	1000	5	1200	10	0.75	7	100	0.2	Scenario4	1	453	39	11	0	0	210	0.125408402
2	0.001	0.2	10	1000	5	1200	10	0.75	7	100	0.5	Scenario4	1	327	61	1	0	0	147	0.015556913
4	0.001	0.2	20	1000	5	1200	10	0.75	7	100	0.2	Scenario4	1	525	37	0	0	0	186	0
1	0.001	0.2	10	1000	5	1200	10	0.75	7	100	0.2	Scenario4	1	454	39	11	0	0	210	0.125408402
4	0.001	0.2	20	1000	5	1200	10	0.75	7	100	0.2	Scenario4	1	526	37	0	0	0	186	0
1	0.001	0.2	10	1000	5	1200	10	0.75	7	100	0.2	Scenario4	1	455	38	13	0	0	210	0.130714355
2	0.001	0.2	10	1000	5	1200	10	0.75	7	100	0.5	Scenario4	1	328	61	0	0	0	148	0
3	0.001	0.2	10	1000	5	1200	10	0.75	7	100	0.8	Scenario4	1	281	98	5	0	0	158	0.04347143
4	0.001	0.2	20	1000	5	1200	10	0.75	7	100	0.2	Scenario4	1	527	37	0	0	0	186	0
1	0.001	0.2	10	1000	5	1200	10	0.75	7	100	0.2	Scenario4	1	456	35	15	0	0	212	0.13291612
4	0.001	0.2	20	1000	5	1200	10	0.75	7	100	0.2	Scenario4	1	528	37	0	0	0	186	0
1	0.001	0.2	10	1000	5	1200	10	0.75	7	100	0.2	Scenario4	1	457	36	14	0	0	212	0.132532843
2	0.001	0.2	10	1000	5	1200	10	0.75	7	100	0.5	Scenario4	1	329	61	0	0	0	148	0
4	0.001	0.2	20	1000	5	1200	10	0.75	7	100	0.2	Scenario4	1	529	37	0	0	0	186	0
1	0.001	0.2	10	1000	5	1200	10	0.75	7	100	0.2	Scenario4	1	458	36	14	0	0	212	0.132532843
3	0.001	0.2	10	1000	5	1200	10	0.75	7	100	0.8	Scenario4	1	282	97	5	0	0	159	0.043848534
4	0.001	0.2	20	1000	5	1200	10	0.75	7	100	0.2	Scenario4	1	530	37	0	0	0	186	0
1	0.001	0.2	10	1000	5	1200	10	0.75	7	100	0.2	Scenario4	1	459	38	13	0	0	213	0.130714355
2	0.001	0.2	10	1000	5	1200	10	0.75	7	100	0.5	Scenario4	1	330	61	0	0	0	148	0
4	0.001	0.2	20	1000	5	1200	10	0.75	7	100	0.2	Scenario4	1	531	37	0	0	0	186	0
1	0.001	0.2	10	1000	5	1200	10	0.75	7	100	0.2	Scenario4	1	460	41	11	0	0	213	0.123652791
4	0.001	0.2	20	1000	5	1200	10	0.75	7	100	0.2	Scenario4	1	532	36	0	0	0	187	0
2	0.001	0.2	10	1000	5	1200	10	0.75	7	100	0.5	Scenario4	1	331	60	0	0	0	149	0
1	0.001	0.2	10	1000	5	1200	10	0.75	7	100	0.2	Scenario4	1	461	42	11	0	0	213	0.122751423
3	0.001	0.2	10	1000	5	1200	10	0.75	7	100	0.8	Scenario4	1	283	97	5	0	0	159	0.043848534
4	0.001	0.2	20	1000	5	1200	10	0.75	7	100	0.2	Scenario4	1	533	35	1	0	0	187	0.026054175
1	0.001	0.2	10	1000	5	1200	10	0.75	7	100	0.2	Scenario4	1	462	41	10	0	0	215	0.119828559
2	0.001	0.2	10	1000	5	1200	10	0.75	7	100	0.5	Scenario4	1	332	60	0	0	0	149	0
4	0.001	0.2	20	1000	5	1200	10	0.75	7	100	0.2	Scenario4	1	534	35	1	0	0	187	0.026054175
1	0.001	0.2	10	1000	5	1200	10	0.75	7	100	0.2	Scenario4	1	463	40	10	0	0	216	0.120846283
4	0.001	0.2	20	1000	5	1200	10	0.75	7	100	0.2	Scenario4	1	535	35	1	0	0	187	0.026054175
3	0.001	0.2	10	1000	5	1200	10	0.75	7	100	0.8	Scenario4	1	284	96	5	0	0	160	0.044232147
1	0.001	0.2	10	1000	5	1200	10	0.75	7	100	0.2	Scenario4	1	464	39	11	0	0	216	0.125408402
2	0.001	0.2	10	1000	5	1200	10	0.75	7	100	0.5	Scenario4	1	333	60	0	0	0	149	0
4	0.001	0.2	20	1000	5	1200	10	0.75	7	100	0.2	Scenario4	1	536	35	1	0	0	187	0.026054175
1	0.001	0.2	10	1000	5	1200	10	0.75	7	100	0.2	Scenario4	1	465	38	13	0	0	216	0.130714355
4	0.001	0.2	20	1000	5	1200	10	0.75	7	100	0.2	Scenario4	1	537	34	1	0	0	188	0.026747046
2	0.001	0.2	10	1000	5	1200	10	0.75	7	100	0.5	Scenario4	1	334	58	0	0	0	151	0
1	0.001	0.2	10	1000	5	1200	10	0.75	7	100	0.2	Scenario4	1	466	40	11	0	0	216	0.124539582
4	0.001	0.2	20	1000	5	1200	10	0.75	7	100	0.2	Scenario4	1	538	34	1	0	0	188	0.026747046
3	0.001	0.2	10	1000	5	1200	10	0.75	7	100	0.8	Scenario4	1	285	95	6	0	0	160	0.051855435
1	0.001	0.2	10	1000	5	1200	10	0.75	7	100	0.2	Scenario4	1	467	40	11	0	0	216	0.124539582
4	0.001	0.2	20	1000	5	1200	10	0.75	7	100	0.2	Scenario4	1	539	34	1	0	0	188	0.026747046
2	0.001	0.2	10	1000	5	1200	10	0.75	7	100	0.5	Scenario4	1	335	58	0	0	0	151	0
4	0.001	0.2	20	1000	5	1200	10	0.75	7	100	0.2	Scenario4	1	540	33	1	0	0	189	0.027477492
1	0.001	0.2	10	1000	5	1200	10	0.75	7	100	0.2	Scenario4	1	468	41	11	0	0	216	0.123652791
4	0.001	0.2	20	1000	5	1200	10	0.75	7	100	0.2	Scenario4	1	541	33	1	0	0	189	0.027477492
3	0.001	0.2	10	1000	5	1200	10	0.75	7	100	0.8	Scenario4	1	286	95	6	0	0	160	0.051855435
1	0.001	0.2	10	1000	5	1200	10	0.75	7	100	0.2	Scenario4	1	469	42	10	0	0	216	0.118805381
2	0.001	0.2	10	1000	5	1200	10	0.75	7	100	0.5	Scenario4	1	336	55	0	0	0	154	0
4	0.001	0.2	20	1000	5	1200	10	0.75	7	100	0.2	Scenario4	1	542	32	1	0	0	190	0.028248624
1	0.001	0.2	10	1000	5	1200	10	0.75	7	100	0.2	Scenario4	1	470	44	8	0	0	216	0.105691682
4	0.001	0.2	20	1000	5	1200	10	0.75	7	100	0.2	Scenario4	1	543	32	1	0	0	190	0.028248624
2	0.001	0.2	10	1000	5	1200	10	0.75	7	100	0.5	Scenario4	1	337	54	1	0	0	154	0.017454827
1	0.001	0.2	10	1000	5	1200	10	0.75	7	100	0.2	Scenario4	1	471	42	10	0	0	216	0.118805381
4	0.001	0.2	20	1000	5	1200	10	0.75	7	100	0.2	Scenario4	1	544	32	1	0	0	190	0.028248624
3	0.001	0.2	10	1000	5	1200	10	0.75	7	100	0.8	Scenario4	1	287	92	6	0	0	163	0.053211635
4	0.001	0.2	20	1000	5	1200	10	0.75	7	100	0.2	Scenario4	1	545	31	1	0	0	191	0.029063902
2	0.001	0.2	10	1000	5	1200	10	0.75	7	100	0.5	Scenario4	1	338	50	2	0	0	157	0.035243198
1	0.001	0.2	10	1000	5	1200	10	0.75	7	100	0.2	Scenario4	1	472	43	9	0	0	216	0.112835736
4	0.001	0.2	20	1000	5	1200	10	0.75	7	100	0.2	Scenario4	1	546	30	1	0	0	192	0.029927185
1	0.001	0.2	10	1000	5	1200	10	0.75	7	100	0.2	Scenario4	1	473	43	9	0	0	216	0.112835736
2	0.001	0.2	10	1000	5	1200	10	0.75	7	100	0.5	Scenario4	1	339	50	2	0	0	157	0.035243198
4	0.001	0.2	20	1000	5	1200	10	0.75	7	100	0.2	Scenario4	1	547	30	0	0	0	193	0
3	0.001	0.2	10	1000	5	1200	10	0.75	7	100	0.8	Scenario4	1	288	88	6	0	0	167	0.055131388
1	0.001	0.2	10	1000	5	1200	10	0.75	7	100	0.2	Scenario4	1	474	43	9	0	0	216	0.112835736
4	0.001	0.2	20	1000	5	1200	10	0.75	7	100	0.2	Scenario4	1	548	30	0	0	0	193	0
2	0.001	0.2	10	1000	5	1200	10	0.75	7	100	0.5	Scenario4	1	340	46	2	0	0	161	0.037893157
4	0.001	0.2	20	1000	5	1200	10	0.75	7	100	0.2	Scenario4	1	549	30	0	0	0	193	0
1	0.001	0.2	10	1000	5	1200	10	0.75	7	100	0.2	Scenario4	1	475	43	9	0	0	216	0.112835736
4	0.001	0.2	20	1000	5	1200	10	0.75	7	100	0.2	Scenario4	1	550	30	0	0	0	193	0
2	0.001	0.2	10	1000	5	1200	10	0.75	7	100	0.5	Scenario4	1	341	45	2	0	0	162	0.03861843
3	0.001	0.2	10	1000	5	1200	10	0.75	7	100	0.8	Scenario4	1	289	88	6	0	0	167	0.055131388
1	0.001	0.2	10	1000	5	1200	10	0.75	7	100	0.2	Scenario4	1	476	45	7	0	0	216	0.09732105
4	0.001	0.2	20	1000	5	1200	10	0.75	7	100	0.2	Scenario4	1	551	30	0	0	0	193	0
2	0.001	0.2	10	1000	5	1200	10	0.75	7	100	0.5	Scenario4	1	342	43	2	0	0	164	0.040154555
1	0.001	0.2	10	1000	5	1200	10	0.75	7	100	0.2	Scenario4	1	477	46	6	0	0	216	0.087671667
4	0.001	0.2	20	1000	5	1200	10	0.75	7	100	0.2	Scenario4	1	552	30	0	0	0	193	0
4	0.001	0.2	20	1000	5	1200	10	0.75	7	100	0.2	Scenario4	1	553	30	0	0	0	194	0
1	0.001	0.2	10	1000	5	1200	10	0.75	7	100	0.2	Scenario4	1	478	46	6	0	0	216	0.087671667
2	0.001	0.2	10	1000	5	1200	10	0.75	7	100	0.5	Scenario4	1	343	42	2	0	0	165	0.040968788
3	0.001	0.2	10	1000	5	1200	10	0.75	7	100	0.8	Scenario4	1	290	85	6	0	0	170	0.056662102
4	0.001	0.2	20	1000	5	1200	10	0.75	7	100	0.2	Scenario4	1	554	31	0	0	0	194	0
1	0.001	0.2	10	1000	5	1200	10	0.75	7	100	0.2	Scenario4	1	479	47	5	0	0	217	0.076691362
2	0.001	0.2	10	1000	5	1200	10	0.75	7	100	0.5	Scenario4	1	344	42	2	0	0	165	0.040968788
4	0.001	0.2	20	1000	5	1200	10	0.75	7	100	0.2	Scenario4	1	555	30	1	0	0	194	0.029927185
1	0.001	0.2	10	1000	5	1200	10	0.75	7	100	0.2	Scenario4	1	480	45	7	0	0	217	0.09732105
4	0.001	0.2	20	1000	5	1200	10	0.75	7	100	0.2	Scenario4	1	556	31	0	0	0	194	0
3	0.001	0.2	10	1000	5	1200	10	0.75	7	100	0.8	Scenario4	1	291	81	6	0	0	174	0.058836202
2	0.001	0.2	10	1000	5	1200	10	0.75	7	100	0.5	Scenario4	1	345	42	2	0	0	165	0.040968788
4	0.001	0.2	20	1000	5	1200	10	0.75	7	100	0.2	Scenario4	1	557	32	0	0	0	194	0
1	0.001	0.2	10	1000	5	1200	10	0.75	7	100	0.2	Scenario4	1	481	46	7	0	0	217	0.096127666
2	0.001	0.2	10	1000	5	1200	10	0.75	7	100	0.5	Scenario4	1	346	42	2	0	0	165	0.040968788
4	0.001	0.2	20	1000	5	1200	10	0.75	7	100	0.2	Scenario4	1	558	32	0	0	0	194	0
1	0.001	0.2	10	1000	5	1200	10	0.75	7	100	0.2	Scenario4	1	482	47	6	0	0	217	0.086501378
3	0.001	0.2	10	1000	5	1200	10	0.75	7	100	0.8	Scenario4	1	292	82	4	0	0	175	0.04184514
4	0.001	0.2	20	1000	5	1200	10	0.75	7	100	0.2	Scenario4	1	559	32	0	0	0	194	0
2	0.001	0.2	10	1000	5	1200	10	0.75	7	100	0.5	Scenario4	1	347	42	2	0	0	165	0.040968788
4	0.001	0.2	20	1000	5	1200	10	0.75	7	100	0.2	Scenario4	1	560	32	0	0	0	194	0
1	0.001	0.2	10	1000	5	1200	10	0.75	7	100	0.2	Scenario4	1	483	48	5	0	0	218	0.075588438
2	0.001	0.2	10	1000	5	1200	10	0.75	7	100	0.5	Scenario4	1	348	41	2	0	0	166	0.041816277
4	0.001	0.2	20	1000	5	1200	10	0.75	7	100	0.2	Scenario4	1	561	31	0	0	0	195	0
1	0.001	0.2	10	1000	5	1200	10	0.75	7	100	0.2	Scenario4	1	484	48	5	0	0	218	0.075588438
3	0.001	0.2	10	1000	5	1200	10	0.75	7	100	0.8	Scenario4	1	293	81	4	0	0	176	0.042283019
4	0.001	0.2	20	1000	5	1200	10	0.75	7	100	0.2	Scenario4	1	562	31	0	0	0	195	0
2	0.001	0.2	10	1000	5	1200	10	0.75	7	100	0.5	Scenario4	1	349	40	2	0	0	167	0.042699064
1	0.001	0.2	10	1000	5	1200	10	0.75	7	100	0.2	Scenario4	1	485	48	5	0	0	218	0.075588438
4	0.001	0.2	20	1000	5	1200	10	0.75	7	100	0.2	Scenario4	1	563	30	0	0	0	196	0
2	0.001	0.2	10	1000	5	1200	10	0.75	7	100	0.5	Scenario4	1	350	40	2	0	0	167	0.042699064
4	0.001	0.2	20	1000	5	1200	10	0.75	7	100	0.2	Scenario4	1	564	33	0	0	0	196	0
3	0.001	0.2	10	1000	5	1200	10	0.75	7	100	0.8	Scenario4	1	294	82	3	0	0	176	0.032589941
1	0.001	0.2	10	1000	5	1200	10	0.75	7	100	0.2	Scenario4	1	486	47	6	0	0	218	0.086501378
2	0.001	0.2	10	1000	5	1200	10	0.75	7	100	0.5	Scenario4	1	351	39	2	0	0	168	0.04361936
4	0.001	0.2	20	1000	5	1200	10	0.75	7	100	0.2	Scenario4	1	565	31	2	0	0	197	0.052530452
1	0.001	0.2	10	1000	5	1200	10	0.75	7	100	0.2	Scenario4	1	487	45	6	0	0	220	0.088869385
4	0.001	0.2	20	1000	5	1200	10	0.75	7	100	0.2	Scenario4	1	566	31	3	0	0	197	0.071410049
2	0.001	0.2	10	1000	5	1200	10	0.75	7	100	0.5	Scenario4	1	352	39	2	0	0	168	0.04361936
3	0.001	0.2	10	1000	5	1200	10	0.75	7	100	0.8	Scenario4	1	295	80	3	0	0	178	0.033309435
1	0.001	0.2	10	1000	5	1200	10	0.75	7	100	0.2	Scenario4	1	488	45	6	0	0	220	0.088869385
4	0.001	0.2	20	1000	5	1200	10	0.75	7	100	0.2	Scenario4	1	567	32	2	0	0	197	0.05121604
2	0.001	0.2	10	1000	5	1200	10	0.75	7	100	0.5	Scenario4	1	353	39	2	0	0	168	0.04361936
1	0.001	0.2	10	1000	5	1200	10	0.75	7	100	0.2	Scenario4	1	489	45	6	0	0	220	0.088869385
4	0.001	0.2	20	1000	5	1200	10	0.75	7	100	0.2	Scenario4	1	568	32	2	0	0	198	0.05121604
2	0.001	0.2	10	1000	5	1200	10	0.75	7	100	0.5	Scenario4	1	354	36	1	0	0	172	0.025420847
4	0.001	0.2	20	1000	5	1200	10	0.75	7	100	0.2	Scenario4	1	569	33	2	0	0	198	0.049963921
3	0.001	0.2	10	1000	5	1200	10	0.75	7	100	0.8	Scenario4	1	296	80	3	0	0	178	0.033309435
1	0.001	0.2	10	1000	5	1200	10	0.75	7	100	0.2	Scenario4	1	490	46	4	0	0	222	0.066395716
2	0.001	0.2	10	1000	5	1200	10	0.75	7	100	0.5	Scenario4	1	355	36	1	0	0	172	0.025420847
4	0.001	0.2	20	1000	5	1200	10	0.75	7	100	0.2	Scenario4	1	570	33	2	0	0	198	0.049963921
1	0.001	0.2	10	1000	5	1200	10	0.75	7	100	0.2	Scenario4	1	491	45	5	0	0	222	0.078988017
2	0.001	0.2	10	1000	5	1200	10	0.75	7	100	0.5	Scenario4	1	356	36	1	0	0	172	0.025420847
4	0.001	0.2	20	1000	5	1200	10	0.75	7	100	0.2	Scenario4	1	571	35	2	0	0	198	0.047630297
3	0.001	0.2	10	1000	5	1200	10	0.75	7	100	0.8	Scenario4	1	297	78	3	0	0	180	0.034061179
1	0.001	0.2	10	1000	5	1200	10	0.75	7	100	0.2	Scenario4	1	492	45	5	0	0	222	0.078988017
4	0.001	0.2	20	1000	5	1200	10	0.75	7	100	0.2	Scenario4	1	572	35	2	0	0	198	0.047630297
2	0.001	0.2	10	1000	5	1200	10	0.75	7	100	0.5	Scenario4	1	357	36	0	0	0	173	0
1	0.001	0.2	10	1000	5	1200	10	0.75	7	100	0.2	Scenario4	1	493	45	5	0	0	222	0.078988017
4	0.001	0.2	20	1000	5	1200	10	0.75	7	100	0.2	Scenario4	1	573	34	3	0	0	198	0.066852751
2	0.001	0.2	10	1000	5	1200	10	0.75	7	100	0.5	Scenario4	1	358	36	0	0	0	173	0
3	0.001	0.2	10	1000	5	1200	10	0.75	7	100	0.8	Scenario4	1	298	78	3	0	0	180	0.034061179
1	0.001	0.2	10	1000	5	1200	10	0.75	7	100	0.2	Scenario4	1	494	45	4	0	0	223	0.067477708
4	0.001	0.2	20	1000	5	1200	10	0.75	7	100	0.2	Scenario4	1	574	34	3	0	0	198	0.066852751
2	0.001	0.2	10	1000	5	1200	10	0.75	7	100	0.5	Scenario4	1	359	36	0	0	0	173	0
1	0.001	0.2	10	1000	5	1200	10	0.75	7	100	0.2	Scenario4	1	495	44	5	0	0	223	0.080183821
4	0.001	0.2	20	1000	5	1200	10	0.75	7	100	0.2	Scenario4	1	575	35	2	0	0	198	0.047630297
2	0.001	0.2	10	1000	5	1200	10	0.75	7	100	0.5	Scenario4	1	360	36	0	0	0	173	0
4	0.001	0.2	20	1000	5	1200	10	0.75	7	100	0.2	Scenario4	1	576	31	5	0	0	199	0.09851881
3	0.001	0.2	10	1000	5	1200	10	0.75	7	100	0.8	Scenario4	1	299	77	3	0	0	181	0.034449824
1	0.001	0.2	10	1000	5	1200	10	0.75	7	100	0.2	Scenario4	1	496	43	5	0	0	224	0.081412692
2	0.001	0.2	10	1000	5	1200	10	0.75	7	100	0.5	Scenario4	1	361	36	0	0	0	173	0
4	0.001	0.2	20	1000	5	1200	10	0.75	7	100	0.2	Scenario4	1	577	29	5	0	0	201	0.101942063
1	0.001	0.2	10	1000	5	1200	10	0.75	7	100	0.2	Scenario4	1	497	44	4	0	0	224	0.068593624
2	0.001	0.2	10	1000	5	1200	10	0.75	7	100	0.5	Scenario4	1	362	36	0	0	0	173	0
4	0.001	0.2	20	1000	5	1200	10	0.75	7	100	0.2	Scenario4	1	578	31	4	0	0	201	0.086518727
3	0.001	0.2	10	1000	5	1200	10	0.75	7	100	0.8	Scenario4	1	300	77	3	0	0	181	0.034449824
1	0.001	0.2	10	1000	5	1200	10	0.75	7	100	0.2	Scenario4	1	498	42	4	0	0	226	0.070933174
4	0.001	0.2	20	1000	5	1200	10	0.75	7	100	0.2	Scenario4	1	579	31	4	0	0	201	0.086518727
2	0.001	0.2	10	1000	5	1200	10	0.75	7	100	0.5	Scenario4	1	363	36	0	0	0	173	0
1	0.001	0.2	10	1000	5	1200	10	0.75	7	100	0.2	Scenario4	1	499	43	3	0	0	226	0.056090929
4	0.001	0.2	20	1000	5	1200	10	0.75	7	100	0.2	Scenario4	1	580	32	4	0	0	201	0.084839062
2	0.001	0.2	10	1000	5	1200	10	0.75	7	100	0.5	Scenario4	1	364	36	0	0	0	173	0
3	0.001	0.2	10	1000	5	1200	10	0.75	7	100	0.8	Scenario4	1	301	74	3	0	0	184	0.035670407
1	0.001	0.2	10	1000	5	1200	10	0.75	7	100	0.2	Scenario4	1	500	44	2	0	0	226	0.039371687
4	0.001	0.2	20	1000	5	1200	10	0.75	7	100	0.2	Scenario4	1	581	31	4	0	0	202	0.086518727
2	0.001	0.2	10	1000	5	1200	10	0.75	7	100	0.5	Scenario4	1	365	36	0	0	0	173	0
4	0.001	0.2	20	1000	5	1200	10	0.75	7	100	0.2	Scenario4	1	582	30	4	0	0	204	0.088253922
1	0.001	0.2	10	1000	5	1200	10	0.75	7	100	0.2	Scenario4	1	501	43	2	0	0	227	0.040154555
2	0.001	0.2	10	1000	5	1200	10	0.75	7	100	0.5	Scenario4	1	366	36	0	0	0	173	0
4	0.001	0.2	20	1000	5	1200	10	0.75	7	100	0.2	Scenario4	1	583	30	6	0	0	204	0.109512951
3	0.001	0.2	10	1000	5	1200	10	0.75	7	100	0.8	Scenario4	1	302	74	3	0	0	184	0.035670407
1	0.001	0.2	10	1000	5	1200	10	0.75	7	100	0.2	Scenario4	1	502	42	3	0	0	227	0.057135528
4	0.001	0.2	20	1000	5	1200	10	0.75	7	100	0.2	Scenario4	1	584	31	6	0	0	204	0.107950322
2	0.001	0.2	10	1000	5	1200	10	0.75	7	100	0.5	Scenario4	1	367	36	0	0	0	173	0
1	0.001	0.2	10	1000	5	1200	10	0.75	7	100	0.2	Scenario4	1	503	42	3	0	0	227	0.057135528
4	0.001	0.2	20	1000	5	1200	10	0.75	7	100	0.2	Scenario4	1	585	33	5	0	0	204	0.095244995
2	0.001	0.2	10	1000	5	1200	10	0.75	7	100	0.5	Scenario4	1	368	36	0	0	0	173	0
3	0.001	0.2	10	1000	5	1200	10	0.75	7	100	0.8	Scenario4	1	303	72	3	0	0	186	0.036532915
1	0.001	0.2	10	1000	5	1200	10	0.75	7	100	0.2	Scenario4	1	504	41	3	0	0	228	0.058218488
4	0.001	0.2	20	1000	5	1200	10	0.75	7	100	0.2	Scenario4	1	586	35	4	0	0	205	0.080118457
2	0.001	0.2	10	1000	5	1200	10	0.75	7	100	0.5	Scenario4	1	369	33	0	0	0	176	0
1	0.001	0.2	10	1000	5	1200	10	0.75	7	100	0.2	Scenario4	1	505	40	3	0	0	229	0.059341855
4	0.001	0.2	20	1000	5	1200	10	0.75	7	100	0.2	Scenario4	1	587	36	3	0	0	205	0.064105729
2	0.001	0.2	10	1000	5	1200	10	0.75	7	100	0.5	Scenario4	1	370	33	0	0	0	176	0
3	0.001	0.2	10	1000	5	1200	10	0.75	7	100	0.8	Scenario4	1	304	73	2	0	0	186	0.025114215
1	0.001	0.2	10	1000	5	1200	10	0.75	7	100	0.2	Scenario4	1	506	41	2	0	0	229	0.041816277
4	0.001	0.2	20	1000	5	1200	10	0.75	7	100	0.2	Scenario4	1	588	37	3	0	0	205	0.062810712
2	0.001	0.2	10	1000	5	1200	10	0.75	7	100	0.5	Scenario4	1	371	33	0	0	0	176	0
1	0.001	0.2	10	1000	5	1200	10	0.75	7	100	0.2	Scenario4	1	507	41	2	0	0	229	0.041816277
4	0.001	0.2	20	1000	5	1200	10	0.75	7	100	0.2	Scenario4	1	589	39	3	0	0	205	0.060364454
2	0.001	0.2	10	1000	5	1200	10	0.75	7	100	0.5	Scenario4	1	372	33	0	0	0	176	0
3	0.001	0.2	10	1000	5	1200	10	0.75	7	100	0.8	Scenario4	1	305	68	2	0	0	191	0.026790268
1	0.001	0.2	10	1000	5	1200	10	0.75	7	100	0.2	Scenario4	1	508	41	2	0	0	229	0.041816277
4	0.001	0.2	20	1000	5	1200	10	0.75	7	100	0.2	Scenario4	1	590	37	4	0	0	206	0.077220095
2	0.001	0.2	10	1000	5	1200	10	0.75	7	100	0.5	Scenario4	1	373	33	0	0	0	176	0
1	0.001	0.2	10	1000	5	1200	10	0.75	7	100	0.2	Scenario4	1	509	41	2	0	0	229	0.041816277
3	0.001	0.2	10	1000	5	1200	10	0.75	7	100	0.8	Scenario4	1	306	68	2	0	0	191	0.026790268
4	0.001	0.2	20	1000	5	1200	10	0.75	7	100	0.2	Scenario4	1	591	40	5	0	0	206	0.085000875
2	0.001	0.2	10	1000	5	1200	10	0.75	7	100	0.5	Scenario4	1	374	33	0	0	0	176	0
1	0.001	0.2	10	1000	5	1200	10	0.75	7	100	0.2	Scenario4	1	510	40	3	0	0	229	0.059341855
2	0.001	0.2	10	1000	5	1200	10	0.75	7	100	0.5	Scenario4	1	375	33	0	0	0	176	0
4	0.001	0.2	20	1000	5	1200	10	0.75	7	100	0.2	Scenario4	1	592	40	5	0	0	206	0.085000875
1	0.001	0.2	10	1000	5	1200	10	0.75	7	100	0.2	Scenario4	1	511	40	3	0	0	229	0.059341855
3	0.001	0.2	10	1000	5	1200	10	0.75	7	100	0.8	Scenario4	1	307	67	2	0	0	192	0.027152567
2	0.001	0.2	10	1000	5	1200	10	0.75	7	100	0.5	Scenario4	1	376	33	0	0	0	176	0
1	0.001	0.2	10	1000	5	1200	10	0.75	7	100	0.2	Scenario4	1	512	40	3	0	0	229	0.059341855
4	0.001	0.2	20	1000	5	1200	10	0.75	7	100	0.2	Scenario4	1	593	41	5	0	0	206	0.083685763
2	0.001	0.2	10	1000	5	1200	10	0.75	7	100	0.5	Scenario4	1	377	31	0	0	0	178	0
1	0.001	0.2	10	1000	5	1200	10	0.75	7	100	0.2	Scenario4	1	513	41	2	0	0	229	0.041816277
4	0.001	0.2	20	1000	5	1200	10	0.75	7	100	0.2	Scenario4	1	594	43	7	0	0	206	0.099354672
3	0.001	0.2	10	1000	5	1200	10	0.75	7	100	0.8	Scenario4	1	308	67	2	0	0	192	0.027152567
2	0.001	0.2	10	1000	5	1200	10	0.75	7	100	0.5	Scenario4	1	378	31	0	0	0	178	0
1	0.001	0.2	10	1000	5	1200	10	0.75	7	100	0.2	Scenario4	1	514	40	2	0	0	230	0.042699064
4	0.001	0.2	20	1000	5	1200	10	0.75	7	100	0.2	Scenario4	1	595	41	9	0	0	206	0.114428887
2	0.001	0.2	10	1000	5	1200	10	0.75	7	100	0.5	Scenario4	1	379	31	0	0	0	178	0
1	0.001	0.2	10	1000	5	1200	10	0.75	7	100	0.2	Scenario4	1	515	40	2	0	0	230	0.042699064
3	0.001	0.2	10	1000	5	1200	10	0.75	7	100	0.8	Scenario4	1	309	64	2	0	0	195	0.028300444
2	0.001	0.2	10	1000	5	1200	10	0.75	7	100	0.5	Scenario4	1	380	31	0	0	0	178	0
4	0.001	0.2	20	1000	5	1200	10	0.75	7	100	0.2	Scenario4	1	596	42	8	0	0	206	0.107551475
1	0.001	0.2	10	1000	5	1200	10	0.75	7	100	0.2	Scenario4	1	516	40	2	0	0	230	0.042699064
2	0.001	0.2	10	1000	5	1200	10	0.75	7	100	0.5	Scenario4	1	381	30	0	0	0	179	0
1	0.001	0.2	10	1000	5	1200	10	0.75	7	100	0.2	Scenario4	1	517	40	2	0	0	230	0.042699064
4	0.001	0.2	20	1000	5	1200	10	0.75	7	100	0.2	Scenario4	1	597	46	8	0	0	206	0.102928196
3	0.001	0.2	10	1000	5	1200	10	0.75	7	100	0.8	Scenario4	1	310	62	2	0	0	197	0.029120887
2	0.001	0.2	10	1000	5	1200	10	0.75	7	100	0.5	Scenario4	1	382	29	1	0	0	179	0.030890325
1	0.001	0.2	10	1000	5	1200	10	0.75	7	100	0.2	Scenario4	1	518	40	2	0	0	230	0.042699064
4	0.001	0.2	20	1000	5	1200	10	0.75	7	100	0.2	Scenario4	1	598	45	9	0	0	206	0.110075463
2	0.001	0.2	10	1000	5	1200	10	0.75	7	100	0.5	Scenario4	1	383	29	1	0	0	179	0.030890325
3	0.001	0.2	10	1000	5	1200	10	0.75	7	100	0.8	Scenario4	1	311	62	2	0	0	197	0.029120887
1	0.001	0.2	10	1000	5	1200	10	0.75	7	100	0.2	Scenario4	1	519	40	2	0	0	230	0.042699064
2	0.001	0.2	10	1000	5	1200	10	0.75	7	100	0.5	Scenario4	1	384	29	1	0	0	179	0.030890325
4	0.001	0.2	20	1000	5	1200	10	0.75	7	100	0.2	Scenario4	1	599	49	8	0	0	206	0.099616454
1	0.001	0.2	10	1000	5	1200	10	0.75	7	100	0.2	Scenario4	1	520	41	1	0	0	230	0.02256295
2	0.001	0.2	10	1000	5	1200	10	0.75	7	100	0.5	Scenario4	1	385	29	1	0	0	179	0.030890325
3	0.001	0.2	10	1000	5	1200	10	0.75	7	100	0.8	Scenario4	1	312	61	2	0	0	198	0.02954911
1	0.001	0.2	10	1000	5	1200	10	0.75	7	100	0.2	Scenario4	1	521	41	1	0	0	230	0.02256295
2	0.001	0.2	10	1000	5	1200	10	0.75	7	100	0.5	Scenario4	1	386	27	1	0	0	181	0.032909871
4	0.001	0.2	20	1000	5	1200	10	0.75	7	100	0.2	Scenario4	1	600	50	8	0	0	206	0.098544517
1	0.001	0.2	10	1000	5	1200	10	0.75	7	100	0.2	Scenario4	1	522	41	1	0	0	230	0.02256295
2	0.001	0.2	10	1000	5	1200	10	0.75	7	100	0.5	Scenario4	1	387	27	1	0	0	181	0.032909871
3	0.001	0.2	10	1000	5	1200	10	0.75	7	100	0.8	Scenario4	1	313	62	1	0	0	198	0.015318912
4	0.001	0.2	20	1000	5	1200	10	0.75	7	100	0.2	Scenario4	1	601	53	8	0	0	206	0.09542699
2	0.001	0.2	10	1000	5	1200	10	0.75	7	100	0.5	Scenario4	1	388	27	1	0	0	181	0.032909871
1	0.001	0.2	10	1000	5	1200	10	0.75	7	100	0.2	Scenario4	1	523	41	1	0	0	230	0.02256295
2	0.001	0.2	10	1000	5	1200	10	0.75	7	100	0.5	Scenario4	1	389	27	1	0	0	181	0.032909871
1	0.001	0.2	10	1000	5	1200	10	0.75	7	100	0.2	Scenario4	1	524	40	1	0	0	231	0.023082131
3	0.001	0.2	10	1000	5	1200	10	0.75	7	100	0.8	Scenario4	1	314	62	1	0	0	198	0.015318912
4	0.001	0.2	20	1000	5	1200	10	0.75	7	100	0.2	Scenario4	1	602	55	8	0	0	206	0.093430767
2	0.001	0.2	10	1000	5	1200	10	0.75	7	100	0.5	Scenario4	1	390	27	1	0	0	181	0.032909871
1	0.001	0.2	10	1000	5	1200	10	0.75	7	100	0.2	Scenario4	1	525	40	1	0	0	231	0.023082131
2	0.001	0.2	10	1000	5	1200	10	0.75	7	100	0.5	Scenario4	1	391	27	1	0	0	181	0.032909871
3	0.001	0.2	10	1000	5	1200	10	0.75	7	100	0.8	Scenario4	1	315	61	1	0	0	199	0.015556913
1	0.001	0.2	10	1000	5	1200	10	0.75	7	100	0.2	Scenario4	1	526	40	1	0	0	231	0.023082131
4	0.001	0.2	20	1000	5	1200	10	0.75	7	100	0.2	Scenario4	1	603	53	10	0	0	207	0.107293283
2	0.001	0.2	10	1000	5	1200	10	0.75	7	100	0.5	Scenario4	1	392	27	1	0	0	181	0.032909871
1	0.001	0.2	10	1000	5	1200	10	0.75	7	100	0.2	Scenario4	1	527	40	1	0	0	231	0.023082131
2	0.001	0.2	10	1000	5	1200	10	0.75	7	100	0.5	Scenario4	1	393	27	1	0	0	181	0.032909871
3	0.001	0.2	10	1000	5	1200	10	0.75	7	100	0.8	Scenario4	1	316	60	1	0	0	200	0.015802414
4	0.001	0.2	20	1000	5	1200	10	0.75	7	100	0.2	Scenario4	1	604	53	9	0	0	208	0.101777017
1	0.001	0.2	10	1000	5	1200	10	0.75	7	100	0.2	Scenario4	1	528	40	1	0	0	231	0.023082131
2	0.001	0.2	10	1000	5	1200	10	0.75	7	100	0.5	Scenario4	1	394	27	1	0	0	181	0.032909871
1	0.001	0.2	10	1000	5	1200	10	0.75	7	100	0.2	Scenario4	1	529	40	1	0	0	231	0.023082131
2	0.001	0.2	10	1000	5	1200	10	0.75	7	100	0.5	Scenario4	1	395	27	1	0	0	181	0.032909871
3	0.001	0.2	10	1000	5	1200	10	0.75	7	100	0.8	Scenario4	1	317	60	1	0	0	200	0.015802414
4	0.001	0.2	20	1000	5	1200	10	0.75	7	100	0.2	Scenario4	1	605	53	10	0	0	208	0.107293283
2	0.001	0.2	10	1000	5	1200	10	0.75	7	100	0.5	Scenario4	1	396	27	1	0	0	181	0.032909871
1	0.001	0.2	10	1000	5	1200	10	0.75	7	100	0.2	Scenario4	1	530	40	1	0	0	231	0.023082131
3	0.001	0.2	10	1000	5	1200	10	0.75	7	100	0.8	Scenario4	1	318	56	1	0	0	204	0.016866983
2	0.001	0.2	10	1000	5	1200	10	0.75	7	100	0.5	Scenario4	1	397	27	1	0	0	181	0.032909871
4	0.001	0.2	20	1000	5	1200	10	0.75	7	100	0.2	Scenario4	1	606	52	12	0	0	209	0.116997457
1	0.001	0.2	10	1000	5	1200	10	0.75	7	100	0.2	Scenario4	1	531	40	1	0	0	231	0.023082131
2	0.001	0.2	10	1000	5	1200	10	0.75	7	100	0.5	Scenario4	1	398	26	1	0	0	182	0.034021072
1	0.001	0.2	10	1000	5	1200	10	0.75	7	100	0.2	Scenario4	1	532	40	1	0	0	231	0.023082131
3	0.001	0.2	10	1000	5	1200	10	0.75	7	100	0.8	Scenario4	1	319	55	1	0	0	205	0.01715588
4	0.001	0.2	20	1000	5	1200	10	0.75	7	100	0.2	Scenario4	1	607	55	11	0	0	209	0.110272292
2	0.001	0.2	10	1000	5	1200	10	0.75	7	100	0.5	Scenario4	1	399	26	1	0	0	182	0.034021072
1	0.001	0.2	10	1000	5	1200	10	0.75	7	100	0.2	Scenario4	1	533	40	1	0	0	231	0.023082131
2	0.001	0.2	10	1000	5	1200	10	0.75	7	100	0.5	Scenario4	1	400	25	1	0	0	183	0.035209148
3	0.001	0.2	10	1000	5	1200	10	0.75	7	100	0.8	Scenario4	1	320	55	1	0	0	205	0.01715588
1	0.001	0.2	10	1000	5	1200	10	0.75	7	100	0.2	Scenario4	1	534	40	1	0	0	231	0.023082131
2	0.001	0.2	10	1000	5	1200	10	0.75	7	100	0.5	Scenario4	1	401	24	1	0	0	184	0.036482248
4	0.001	0.2	20	1000	5	1200	10	0.75	7	100	0.2	Scenario4	1	608	56	11	0	0	209	0.109385418
2	0.001	0.2	10	1000	5	1200	10	0.75	7	100	0.5	Scenario4	1	402	24	1	0	0	184	0.036482248
1	0.001	0.2	10	1000	5	1200	10	0.75	7	100	0.2	Scenario4	1	535	40	1	0	0	231	0.023082131
3	0.001	0.2	10	1000	5	1200	10	0.75	7	100	0.8	Scenario4	1	321	55	1	0	0	205	0.01715588
2	0.001	0.2	10	1000	5	1200	10	0.75	7	100	0.5	Scenario4	1	403	24	1	0	0	184	0.036482248
4	0.001	0.2	20	1000	5	1200	10	0.75	7	100	0.2	Scenario4	1	609	53	15	0	0	210	0.12508632
1	0.001	0.2	10	1000	5	1200	10	0.75	7	100	0.2	Scenario4	1	536	40	1	0	0	231	0.023082131
2	0.001	0.2	10	1000	5	1200	10	0.75	7	100	0.5	Scenario4	1	404	23	1	0	0	185	0.037849696
3	0.001	0.2	10	1000	5	1200	10	0.75	7	100	0.8	Scenario4	1	322	54	1	0	0	206	0.017454827
1	0.001	0.2	10	1000	5	1200	10	0.75	7	100	0.2	Scenario4	1	537	40	1	0	0	231	0.023082131
2	0.001	0.2	10	1000	5	1200	10	0.75	7	100	0.5	Scenario4	1	405	23	1	0	0	185	0.037849696
4	0.001	0.2	20	1000	5	1200	10	0.75	7	100	0.2	Scenario4	1	610	56	13	0	0	210	0.117341713
2	0.001	0.2	10	1000	5	1200	10	0.75	7	100	0.5	Scenario4	1	406	23	1	0	0	185	0.037849696
1	0.001	0.2	10	1000	5	1200	10	0.75	7	100	0.2	Scenario4	1	538	40	1	0	0	231	0.023082131
3	0.001	0.2	10	1000	5	1200	10	0.75	7	100	0.8	Scenario4	1	323	54	1	0	0	206	0.017454827
2	0.001	0.2	10	1000	5	1200	10	0.75	7	100	0.5	Scenario4	1	407	23	1	0	0	185	0.037849696
1	0.001	0.2	10	1000	5	1200	10	0.75	7	100	0.2	Scenario4	1	539	40	1	0	0	231	0.023082131
4	0.001	0.2	20	1000	5	1200	10	0.75	7	100	0.2	Scenario4	1	611	58	12	0	0	210	0.111991195
2	0.001	0.2	10	1000	5	1200	10	0.75	7	100	0.5	Scenario4	1	408	23	1	0	0	185	0.037849696
3	0.001	0.2	10	1000	5	1200	10	0.75	7	100	0.8	Scenario4	1	324	51	1	0	0	209	0.018417489
1	0.001	0.2	10	1000	5	1200	10	0.75	7	100	0.2	Scenario4	1	540	40	1	0	0	231	0.023082131
2	0.001	0.2	10	1000	5	1200	10	0.75	7	100	0.5	Scenario4	1	409	22	1	0	0	186	0.039322199
4	0.001	0.2	20	1000	5	1200	10	0.75	7	100	0.2	Scenario4	1	612	60	11	0	0	210	0.105904049
2	0.001	0.2	10	1000	5	1200	10	0.75	7	100	0.5	Scenario4	1	410	22	1	0	0	186	0.039322199
1	0.001	0.2	10	1000	5	1200	10	0.75	7	100	0.2	Scenario4	1	541	40	1	0	0	231	0.023082131
3	0.001	0.2	10	1000	5	1200	10	0.75	7	100	0.8	Scenario4	1	325	51	1	0	0	209	0.018417489
2	0.001	0.2	10	1000	5	1200	10	0.75	7	100	0.5	Scenario4	1	411	22	0	0	0	188	0
1	0.001	0.2	10	1000	5	1200	10	0.75	7	100	0.2	Scenario4	1	542	40	1	0	0	231	0.023082131
2	0.001	0.2	10	1000	5	1200	10	0.75	7	100	0.5	Scenario4	1	412	22	0	0	0	188	0
4	0.001	0.2	20	1000	5	1200	10	0.75	7	100	0.2	Scenario4	1	613	60	13	0	0	210	0.11423981
3	0.001	0.2	10	1000	5	1200	10	0.75	7	100	0.8	Scenario4	1	326	51	1	0	0	209	0.018417489
1	0.001	0.2	10	1000	5	1200	10	0.75	7	100	0.2	Scenario4	1	543	40	1	0	0	231	0.023082131
2	0.001	0.2	10	1000	5	1200	10	0.75	7	100	0.5	Scenario4	1	413	22	0	0	0	188	0
2	0.001	0.2	10	1000	5	1200	10	0.75	7	100	0.5	Scenario4	1	414	23	0	0	0	188	0
1	0.001	0.2	10	1000	5	1200	10	0.75	7	100	0.2	Scenario4	1	544	39	2	0	0	231	0.04361936
3	0.001	0.2	10	1000	5	1200	10	0.75	7	100	0.8	Scenario4	1	327	50	1	0	0	210	0.018762362
2	0.001	0.2	10	1000	5	1200	10	0.75	7	100	0.5	Scenario4	1	415	23	0	0	0	189	0
4	0.001	0.2	20	1000	5	1200	10	0.75	7	100	0.2	Scenario4	1	614	63	13	0	0	211	0.11192989
1	0.001	0.2	10	1000	5	1200	10	0.75	7	100	0.2	Scenario4	1	545	40	1	0	0	231	0.023082131
2	0.001	0.2	10	1000	5	1200	10	0.75	7	100	0.5	Scenario4	1	416	23	0	0	0	189	0
3	0.001	0.2	10	1000	5	1200	10	0.75	7	100	0.8	Scenario4	1	328	49	1	0	0	211	0.019120367
1	0.001	0.2	10	1000	5	1200	10	0.75	7	100	0.2	Scenario4	1	546	40	1	0	0	231	0.023082131
2	0.001	0.2	10	1000	5	1200	10	0.75	7	100	0.5	Scenario4	1	417	23	0	0	0	189	0
4	0.001	0.2	20	1000	5	1200	10	0.75	7	100	0.2	Scenario4	1	615	65	13	0	0	211	0.110406253
2	0.001	0.2	10	1000	5	1200	10	0.75	7	100	0.5	Scenario4	1	418	23	0	0	0	189	0
1	0.001	0.2	10	1000	5	1200	10	0.75	7	100	0.2	Scenario4	1	547	40	1	0	0	231	0.023082131
3	0.001	0.2	10	1000	5	1200	10	0.75	7	100	0.8	Scenario4	1	329	49	1	0	0	211	0.019120367
2	0.001	0.2	10	1000	5	1200	10	0.75	7	100	0.5	Scenario4	1	419	21	0	0	0	191	0
1	0.001	0.2	10	1000	5	1200	10	0.75	7	100	0.2	Scenario4	1	548	40	1	0	0	231	0.023082131
2	0.001	0.2	10	1000	5	1200	10	0.75	7	100	0.5	Scenario4	1	420	21	0	0	0	191	0
3	0.001	0.2	10	1000	5	1200	10	0.75	7	100	0.8	Scenario4	1	330	49	1	0	0	211	0.019120367
4	0.001	0.2	20	1000	5	1200	10	0.75	7	100	0.2	Scenario4	1	616	66	12	0	0	212	0.105534914
2	0.001	0.2	10	1000	5	1200	10	0.75	7	100	0.5	Scenario4	1	421	21	0	0	0	191	0
1	0.001	0.2	10	1000	5	1200	10	0.75	7	100	0.2	Scenario4	1	549	40	1	0	0	231	0.023082131
3	0.001	0.2	10	1000	5	1200	10	0.75	7	100	0.8	Scenario4	1	331	44	1	0	0	216	0.021136293
2	0.001	0.2	10	1000	5	1200	10	0.75	7	100	0.5	Scenario4	1	422	21	0	0	0	191	0
1	0.001	0.2	10	1000	5	1200	10	0.75	7	100	0.2	Scenario4	1	550	40	1	0	0	231	0.023082131
2	0.001	0.2	10	1000	5	1200	10	0.75	7	100	0.5	Scenario4	1	423	20	1	0	0	191	0.042633718
4	0.001	0.2	20	1000	5	1200	10	0.75	7	100	0.2	Scenario4	1	617	71	10	0	0	213	0.091792139
3	0.001	0.2	10	1000	5	1200	10	0.75	7	100	0.8	Scenario4	1	332	44	1	0	0	216	0.021136293
1	0.001	0.2	10	1000	5	1200	10	0.75	7	100	0.2	Scenario4	1	551	40	1	0	0	231	0.023082131
2	0.001	0.2	10	1000	5	1200	10	0.75	7	100	0.5	Scenario4	1	424	20	1	0	0	191	0.042633718
2	0.001	0.2	10	1000	5	1200	10	0.75	7	100	0.5	Scenario4	1	425	20	1	0	0	191	0.042633718
1	0.001	0.2	10	1000	5	1200	10	0.75	7	100	0.2	Scenario4	1	552	40	1	0	0	231	0.023082131
3	0.001	0.2	10	1000	5	1200	10	0.75	7	100	0.8	Scenario4	1	333	44	1	0	0	216	0.021136293
2	0.001	0.2	10	1000	5	1200	10	0.75	7	100	0.5	Scenario4	1	426	20	1	0	0	191	0.042633718
4	0.001	0.2	20	1000	5	1200	10	0.75	7	100	0.2	Scenario4	1	618	74	9	0	0	213	0.083797062
1	0.001	0.2	10	1000	5	1200	10	0.75	7	100	0.2	Scenario4	1	553	39	1	0	0	232	0.023625676
2	0.001	0.2	10	1000	5	1200	10	0.75	7	100	0.5	Scenario4	1	427	19	2	0	0	191	0.075840328
3	0.001	0.2	10	1000	5	1200	10	0.75	7	100	0.8	Scenario4	1	334	44	1	0	0	216	0.021136293
2	0.001	0.2	10	1000	5	1200	10	0.75	7	100	0.5	Scenario4	1	428	20	1	0	0	191	0.042633718
1	0.001	0.2	10	1000	5	1200	10	0.75	7	100	0.2	Scenario4	1	554	38	1	0	0	233	0.024195332
2	0.001	0.2	10	1000	5	1200	10	0.75	7	100	0.5	Scenario4	1	429	20	1	0	0	191	0.042633718
3	0.001	0.2	10	1000	5	1200	10	0.75	7	100	0.8	Scenario4	1	335	42	1	0	0	218	0.022066537
1	0.001	0.2	10	1000	5	1200	10	0.75	7	100	0.2	Scenario4	1	555	38	1	0	0	233	0.024195332
2	0.001	0.2	10	1000	5	1200	10	0.75	7	100	0.5	Scenario4	1	430	21	1	0	0	191	0.040912104
4	0.001	0.2	20	1000	5	1200	10	0.75	7	100	0.2	Scenario4	1	619	75	10	0	0	213	0.088811053
3	0.001	0.2	10	1000	5	1200	10	0.75	7	100	0.8	Scenario4	1	336	41	2	0	0	218	0.041816277
1	0.001	0.2	10	1000	5	1200	10	0.75	7	100	0.2	Scenario4	1	556	38	1	0	0	233	0.024195332
2	0.001	0.2	10	1000	5	1200	10	0.75	7	100	0.5	Scenario4	1	431	23	1	0	0	191	0.037849696
2	0.001	0.2	10	1000	5	1200	10	0.75	7	100	0.5	Scenario4	1	432	24	1	0	0	192	0.036482248
1	0.001	0.2	10	1000	5	1200	10	0.75	7	100	0.2	Scenario4	1	557	38	1	0	0	233	0.024195332
3	0.001	0.2	10	1000	5	1200	10	0.75	7	100	0.8	Scenario4	1	337	41	2	0	0	218	0.041816277
4	0.001	0.2	20	1000	5	1200	10	0.75	7	100	0.2	Scenario4	1	620	75	10	0	0	213	0.088811053
2	0.001	0.2	10	1000	5	1200	10	0.75	7	100	0.5	Scenario4	1	433	25	1	0	0	192	0.035209148
1	0.001	0.2	10	1000	5	1200	10	0.75	7	100	0.2	Scenario4	1	558	38	1	0	0	233	0.024195332
3	0.001	0.2	10	1000	5	1200	10	0.75	7	100	0.8	Scenario4	1	338	41	2	0	0	218	0.041816277
2	0.001	0.2	10	1000	5	1200	10	0.75	7	100	0.5	Scenario4	1	434	27	1	0	0	192	0.032909871
1	0.001	0.2	10	1000	5	1200	10	0.75	7	100	0.2	Scenario4	1	559	37	1	0	0	234	0.024793019
2	0.001	0.2	10	1000	5	1200	10	0.75	7	100	0.5	Scenario4	1	435	27	1	0	0	192	0.032909871
3	0.001	0.2	10	1000	5	1200	10	0.75	7	100	0.8	Scenario4	1	339	41	2	0	0	218	0.041816277
1	0.001	0.2	10	1000	5	1200	10	0.75	7	100	0.2	Scenario4	1	560	36	2	0	0	234	0.046630254
4	0.001	0.2	20	1000	5	1200	10	0.75	7	100	0.2	Scenario4	1	621	76	11	0	0	213	0.093312764
2	0.001	0.2	10	1000	5	1200	10	0.75	7	100	0.5	Scenario4	1	436	29	1	0	0	192	0.030890325
3	0.001	0.2	10	1000	5	1200	10	0.75	7	100	0.8	Scenario4	1	340	39	2	0	0	220	0.04361936
1	0.001	0.2	10	1000	5	1200	10	0.75	7	100	0.2	Scenario4	1	561	36	2	0	0	234	0.046630254
2	0.001	0.2	10	1000	5	1200	10	0.75	7	100	0.5	Scenario4	1	437	31	1	0	0	192	0.02910278
1	0.001	0.2	10	1000	5	1200	10	0.75	7	100	0.2	Scenario4	1	562	36	2	0	0	234	0.046630254
3	0.001	0.2	10	1000	5	1200	10	0.75	7	100	0.8	Scenario4	1	341	38	2	0	0	221	0.044579557
4	0.001	0.2	20	1000	5	1200	10	0.75	7	100	0.2	Scenario4	1	622	77	11	0	0	215	0.09260134
2	0.001	0.2	10	1000	5	1200	10	0.75	7	100	0.5	Scenario4	1	438	31	1	0	0	192	0.02910278
1	0.001	0.2	10	1000	5	1200	10	0.75	7	100	0.2	Scenario4	1	563	38	2	0	0	234	0.044579557
3	0.001	0.2	10	1000	5	1200	10	0.75	7	100	0.8	Scenario4	1	342	38	2	0	0	221	0.044579557
2	0.001	0.2	10	1000	5	1200	10	0.75	7	100	0.5	Scenario4	1	439	32	1	0	0	192	0.028283953
1	0.001	0.2	10	1000	5	1200	10	0.75	7	100	0.2	Scenario4	1	564	38	2	0	0	234	0.044579557
3	0.001	0.2	10	1000	5	1200	10	0.75	7	100	0.8	Scenario4	1	343	39	1	0	0	221	0.023625676
2	0.001	0.2	10	1000	5	1200	10	0.75	7	100	0.5	Scenario4	1	440	32	1	0	0	192	0.028283953
1	0.001	0.2	10	1000	5	1200	10	0.75	7	100	0.2	Scenario4	1	565	38	2	0	0	234	0.044579557
4	0.001	0.2	20	1000	5	1200	10	0.75	7	100	0.2	Scenario4	1	623	78	10	0	0	216	0.086680579
3	0.001	0.2	10	1000	5	1200	10	0.75	7	100	0.8	Scenario4	1	344	38	1	0	0	222	0.024195332
2	0.001	0.2	10	1000	5	1200	10	0.75	7	100	0.5	Scenario4	1	441	32	1	0	0	193	0.028283953
1	0.001	0.2	10	1000	5	1200	10	0.75	7	100	0.2	Scenario4	1	566	38	1	0	0	235	0.024195332
3	0.001	0.2	10	1000	5	1200	10	0.75	7	100	0.8	Scenario4	1	345	38	1	0	0	222	0.024195332
1	0.001	0.2	10	1000	5	1200	10	0.75	7	100	0.2	Scenario4	1	567	37	2	0	0	235	0.045582249
2	0.001	0.2	10	1000	5	1200	10	0.75	7	100	0.5	Scenario4	1	442	33	1	0	0	194	0.027509691
4	0.001	0.2	20	1000	5	1200	10	0.75	7	100	0.2	Scenario4	1	624	79	8	0	0	218	0.074076068
3	0.001	0.2	10	1000	5	1200	10	0.75	7	100	0.8	Scenario4	1	346	38	1	0	0	222	0.024195332
1	0.001	0.2	10	1000	5	1200	10	0.75	7	100	0.2	Scenario4	1	568	36	3	0	0	235	0.064285208
2	0.001	0.2	10	1000	5	1200	10	0.75	7	100	0.5	Scenario4	1	443	35	2	0	0	194	0.047726637
1	0.001	0.2	10	1000	5	1200	10	0.75	7	100	0.2	Scenario4	1	569	37	3	0	0	235	0.062976923
3	0.001	0.2	10	1000	5	1200	10	0.75	7	100	0.8	Scenario4	1	347	38	1	0	0	222	0.024195332
2	0.001	0.2	10	1000	5	1200	10	0.75	7	100	0.5	Scenario4	1	444	34	4	0	0	194	0.081975913
1	0.001	0.2	10	1000	5	1200	10	0.75	7	100	0.2	Scenario4	1	570	38	3	0	0	235	0.061718671
3	0.001	0.2	10	1000	5	1200	10	0.75	7	100	0.8	Scenario4	1	348	38	1	0	0	222	0.024195332
4	0.001	0.2	20	1000	5	1200	10	0.75	7	100	0.2	Scenario4	1	625	78	9	0	0	219	0.080972442
2	0.001	0.2	10	1000	5	1200	10	0.75	7	100	0.5	Scenario4	1	445	34	5	0	0	194	0.094137083
1	0.001	0.2	10	1000	5	1200	10	0.75	7	100	0.2	Scenario4	1	571	39	4	0	0	235	0.074735905
3	0.001	0.2	10	1000	5	1200	10	0.75	7	100	0.8	Scenario4	1	349	37	1	0	0	223	0.024793019
2	0.001	0.2	10	1000	5	1200	10	0.75	7	100	0.5	Scenario4	1	446	34	5	0	0	194	0.094137083
1	0.001	0.2	10	1000	5	1200	10	0.75	7	100	0.2	Scenario4	1	572	40	5	0	0	235	0.085308569
3	0.001	0.2	10	1000	5	1200	10	0.75	7	100	0.8	Scenario4	1	350	37	1	0	0	223	0.024793019
4	0.001	0.2	20	1000	5	1200	10	0.75	7	100	0.2	Scenario4	1	626	74	11	0	0	221	0.09476212
2	0.001	0.2	10	1000	5	1200	10	0.75	7	100	0.5	Scenario4	1	447	37	4	0	0	194	0.077487047
[truncated: 21,803 more rows]
