# Supplementary material for: The Impact of Cooperation Under Climate Constraints: An Agent-Based Model for Exploring Paleolithic Behavioral Adaptations in the Inner Asian Mountain Corridor
Source: J Archaeol Method Theory. 2025 Sep 20;33(1):8. doi: 10.1007/s10816-025-09739-z (PMC12450231; doi:10.1007/s10816-025-09739-z)
Supplement: Supplementary file 3 — (ZIP 18.1 MB) [file 10816_2025_9739_MOESM3_ESM.zip › simulations/simulations/TienShan/Scenario_4_TienShan/PaleoCOOP_model_Scenario4_TienShan.csv]

run	alpha	cost-cooperation	population	prob-cooperation	scenario	months	cooperators	defectors	death-hypothermia	death-old	death-starvation	get-deltap-tienshan
1	0.2	10	10	0.2	Scenario4	0	2	8	0	0	0	-0.010686601
1	0.2	10	10	0.2	Scenario4	1	2	8	0	0	0	-0.010686601
1	0.2	10	10	0.2	Scenario4	2	2	8	0	0	0	-0.010686601
1	0.2	10	10	0.2	Scenario4	3	3	10	0	0	0	1.53E-04
1	0.2	10	10	0.2	Scenario4	4	3	10	0	0	0	1.53E-04
1	0.2	10	10	0.2	Scenario4	5	3	10	0	0	0	1.53E-04
1	0.2	10	10	0.2	Scenario4	6	3	12	0	0	0	-0.004390874
1	0.2	10	10	0.2	Scenario4	7	3	13	0	0	0	-0.005910258
1	0.2	10	10	0.2	Scenario4	8	3	14	0	0	0	-0.007083886
1	0.2	10	10	0.2	Scenario4	9	3	15	0	0	0	-0.0079908
1	0.2	10	10	0.2	Scenario4	10	3	16	0	0	0	-0.008690085
1	0.2	10	10	0.2	Scenario4	11	3	17	0	0	0	-0.009226421
1	0.2	10	10	0.2	Scenario4	12	3	19	0	0	0	-0.009939057
1	0.2	10	10	0.2	Scenario4	13	3	19	0	0	0	-0.009939057
1	0.2	10	10	0.2	Scenario4	14	3	19	0	0	0	-0.009939057
1	0.2	10	10	0.2	Scenario4	15	2	20	0	0	0	-0.011691588
1	0.2	10	10	0.2	Scenario4	16	3	20	0	0	0	-0.010162244
1	0.2	10	10	0.2	Scenario4	17	3	22	0	0	0	-0.010423984
1	0.2	10	10	0.2	Scenario4	18	3	23	0	0	0	-0.010485443
1	0.2	10	10	0.2	Scenario4	19	3	24	0	0	0	-0.010512152
1	0.2	10	10	0.2	Scenario4	20	3	25	0	0	0	-0.01051067
1	0.2	10	10	0.2	Scenario4	21	3	26	0	0	0	-0.010486313
1	0.2	10	10	0.2	Scenario4	22	3	27	0	0	0	-0.010443406
1	0.2	10	10	0.2	Scenario4	23	3	27	0	0	0	-0.010443406
1	0.2	10	10	0.2	Scenario4	24	3	29	0	0	0	-0.010315448
1	0.2	10	10	0.2	Scenario4	25	3	30	0	0	0	-0.010235685
1	0.2	10	10	0.2	Scenario4	26	3	30	0	0	0	-0.010235685
1	0.2	10	10	0.2	Scenario4	27	3	31	0	0	0	-0.010148168
1	0.2	10	10	0.2	Scenario4	28	3	32	0	0	0	-0.010054527
1	0.2	10	10	0.2	Scenario4	29	4	33	0	0	0	-0.009541341
1	0.2	10	10	0.2	Scenario4	30	4	33	0	0	0	-0.009541341
1	0.2	10	10	0.2	Scenario4	31	5	33	0	0	0	-0.007915389
1	0.2	10	10	0.2	Scenario4	32	6	34	0	0	0	-0.005764445
1	0.2	10	10	0.2	Scenario4	33	6	28	0	0	9	-0.002494024
1	0.2	10	10	0.2	Scenario4	34	6	25	0	0	12	1.65E-04
1	0.2	10	10	0.2	Scenario4	35	5	23	0	0	15	-0.003092358
1	0.2	10	10	0.2	Scenario4	36	5	21	0	0	17	-0.00106206
1	0.2	10	10	0.2	Scenario4	37	5	20	0	0	18	1.87E-04
1	0.2	10	10	0.2	Scenario4	38	5	19	0	0	19	0.00162835
1	0.2	10	10	0.2	Scenario4	39	5	18	0	0	20	0.003294204
1	0.2	10	10	0.2	Scenario4	40	5	16	0	0	22	0.007469516
1	0.2	10	10	0.2	Scenario4	41	5	16	0	0	22	0.007469516
1	0.2	10	10	0.2	Scenario4	42	5	16	0	0	22	0.007469516
1	0.2	10	10	0.2	Scenario4	43	5	16	0	0	22	0.007469516
1	0.2	10	10	0.2	Scenario4	44	5	16	0	0	22	0.007469516
1	0.2	10	10	0.2	Scenario4	45	7	13	0	0	23	0.040940189
1	0.2	10	10	0.2	Scenario4	46	7	13	0	0	23	0.040940189
1	0.2	10	10	0.2	Scenario4	47	7	13	0	0	23	0.040940189
1	0.2	10	10	0.2	Scenario4	48	8	12	0	0	23	0.058328908
1	0.2	10	10	0.2	Scenario4	49	8	12	0	0	23	0.058328908
1	0.2	10	10	0.2	Scenario4	50	8	12	0	0	23	0.058328908
1	0.2	10	10	0.2	Scenario4	51	7	11	0	0	25	0.053347512
1	0.2	10	10	0.2	Scenario4	52	7	11	0	0	25	0.053347512
1	0.2	10	10	0.2	Scenario4	53	7	11	0	0	25	0.053347512
1	0.2	10	10	0.2	Scenario4	54	7	11	0	0	25	0.053347512
1	0.2	10	10	0.2	Scenario4	55	7	11	0	0	25	0.053347512
1	0.2	10	10	0.2	Scenario4	56	7	11	0	0	25	0.053347512
1	0.2	10	10	0.2	Scenario4	57	7	11	0	0	25	0.053347512
1	0.2	10	10	0.2	Scenario4	58	9	9	0	0	25	0.091369936
1	0.2	10	10	0.2	Scenario4	59	8	9	0	0	26	0.081170036
1	0.2	10	10	0.2	Scenario4	60	8	8	0	0	27	0.090185302
1	0.2	10	10	0.2	Scenario4	61	8	8	0	0	27	0.090185302
1	0.2	10	10	0.2	Scenario4	62	10	6	0	0	27	0.12200529
1	0.2	10	10	0.2	Scenario4	63	12	2	0	0	29	0.099865707
1	0.2	10	10	0.2	Scenario4	64	12	2	0	0	29	0.099865707
1	0.2	10	10	0.2	Scenario4	65	12	2	0	0	29	0.099865707
1	0.2	10	10	0.2	Scenario4	66	12	2	0	0	29	0.099865707
1	0.2	10	10	0.2	Scenario4	67	12	2	0	0	29	0.099865707
1	0.2	10	10	0.2	Scenario4	68	12	2	0	0	29	0.099865707
1	0.2	10	10	0.2	Scenario4	69	12	2	0	0	29	0.099865707
1	0.2	10	10	0.2	Scenario4	70	12	2	0	0	29	0.099865707
1	0.2	10	10	0.2	Scenario4	71	13	1	0	0	29	0.060210227
1	0.2	10	10	0.2	Scenario4	72	13	1	0	0	29	0.060210227
1	0.2	10	10	0.2	Scenario4	73	13	1	0	0	29	0.060210227
1	0.2	10	10	0.2	Scenario4	74	13	1	0	0	29	0.060210227
1	0.2	10	10	0.2	Scenario4	75	13	1	0	0	29	0.060210227
1	0.2	10	10	0.2	Scenario4	76	13	1	0	0	29	0.060210227
1	0.2	10	10	0.2	Scenario4	77	13	1	0	0	29	0.060210227
1	0.2	10	10	0.2	Scenario4	78	13	1	0	0	29	0.060210227
1	0.2	10	10	0.2	Scenario4	79	13	1	0	0	29	0.060210227
1	0.2	10	10	0.2	Scenario4	80	13	1	0	0	29	0.060210227
1	0.2	10	10	0.2	Scenario4	81	13	1	0	0	29	0.060210227
1	0.2	10	10	0.2	Scenario4	82	13	1	0	0	29	0.060210227
1	0.2	10	10	0.2	Scenario4	83	13	1	0	0	29	0.060210227
1	0.2	10	10	0.2	Scenario4	84	13	1	0	0	29	0.060210227
1	0.2	10	10	0.2	Scenario4	85	13	1	0	0	29	0.060210227
1	0.2	10	10	0.2	Scenario4	86	13	1	0	0	29	0.060210227
1	0.2	10	10	0.2	Scenario4	87	13	1	0	0	29	0.060210227
1	0.2	10	10	0.2	Scenario4	88	13	1	0	0	29	0.060210227
1	0.2	10	10	0.2	Scenario4	89	13	1	0	0	29	0.060210227
1	0.2	10	10	0.2	Scenario4	90	13	1	0	0	29	0.060210227
1	0.2	10	10	0.2	Scenario4	91	13	1	0	0	29	0.060210227
1	0.2	10	10	0.2	Scenario4	92	13	1	0	0	29	0.060210227
1	0.2	10	10	0.2	Scenario4	93	13	1	0	0	29	0.060210227
1	0.2	10	10	0.2	Scenario4	94	13	1	0	0	29	0.060210227
1	0.2	10	10	0.2	Scenario4	95	13	1	0	0	29	0.060210227
1	0.2	10	10	0.2	Scenario4	96	13	1	0	0	29	0.060210227
1	0.2	10	10	0.2	Scenario4	97	13	1	0	0	29	0.060210227
1	0.2	10	10	0.2	Scenario4	98	13	1	0	0	29	0.060210227
1	0.2	10	10	0.2	Scenario4	99	13	1	0	0	29	0.060210227
1	0.2	10	10	0.2	Scenario4	100	13	1	0	0	29	0.060210227
1	0.2	10	10	0.2	Scenario4	101	13	1	0	0	29	0.060210227
1	0.2	10	10	0.2	Scenario4	102	13	1	0	0	29	0.060210227
1	0.2	10	10	0.2	Scenario4	103	13	1	0	0	29	0.060210227
1	0.2	10	10	0.2	Scenario4	104	13	1	0	0	29	0.060210227
1	0.2	10	10	0.2	Scenario4	105	13	1	0	0	29	0.060210227
1	0.2	10	10	0.2	Scenario4	106	13	1	0	0	29	0.060210227
1	0.2	10	10	0.2	Scenario4	107	13	1	0	0	29	0.060210227
1	0.2	10	10	0.2	Scenario4	108	13	1	0	0	29	0.060210227
1	0.2	10	10	0.2	Scenario4	109	13	1	0	0	29	0.060210227
1	0.2	10	10	0.2	Scenario4	110	13	1	0	0	29	0.060210227
1	0.2	10	10	0.2	Scenario4	111	14	0	0	0	29	0
1	0.2	10	10	0.2	Scenario4	112	14	0	0	0	29	0
1	0.2	10	10	0.2	Scenario4	113	14	0	0	0	29	0
1	0.2	10	10	0.2	Scenario4	114	14	0	0	0	29	0
1	0.2	10	10	0.2	Scenario4	115	14	0	0	0	29	0
1	0.2	10	10	0.2	Scenario4	116	14	0	0	0	29	0
1	0.2	10	10	0.2	Scenario4	117	14	0	0	0	29	0
1	0.2	10	10	0.2	Scenario4	118	14	0	0	0	29	0
1	0.2	10	10	0.2	Scenario4	119	14	0	0	0	29	0
1	0.2	10	10	0.2	Scenario4	120	14	0	0	0	29	0
1	0.2	10	10	0.2	Scenario4	121	14	0	0	0	29	0
1	0.2	10	10	0.2	Scenario4	122	14	0	0	0	29	0
1	0.2	10	10	0.2	Scenario4	123	14	0	0	0	29	0
1	0.2	10	10	0.2	Scenario4	124	14	0	0	0	29	0
1	0.2	10	10	0.2	Scenario4	125	14	0	0	0	29	0
1	0.2	10	10	0.2	Scenario4	126	14	0	0	0	29	0
1	0.2	10	10	0.2	Scenario4	127	14	0	0	0	29	0
1	0.2	10	10	0.2	Scenario4	128	14	0	0	0	29	0
1	0.2	10	10	0.2	Scenario4	129	14	0	0	0	29	0
1	0.2	10	10	0.2	Scenario4	130	13	1	0	0	29	0.060210227
1	0.2	10	10	0.2	Scenario4	131	13	1	0	0	29	0.060210227
1	0.2	10	10	0.2	Scenario4	132	13	1	0	0	29	0.060210227
1	0.2	10	10	0.2	Scenario4	133	13	1	0	0	29	0.060210227
1	0.2	10	10	0.2	Scenario4	134	13	1	0	0	29	0.060210227
1	0.2	10	10	0.2	Scenario4	135	13	1	0	0	29	0.060210227
1	0.2	10	10	0.2	Scenario4	136	13	1	0	0	29	0.060210227
1	0.2	10	10	0.2	Scenario4	137	13	1	0	0	29	0.060210227
1	0.2	10	10	0.2	Scenario4	138	13	1	0	0	29	0.060210227
1	0.2	10	10	0.2	Scenario4	139	13	1	0	0	29	0.060210227
1	0.2	10	10	0.2	Scenario4	140	13	1	0	0	29	0.060210227
1	0.2	10	10	0.2	Scenario4	141	13	1	0	0	29	0.060210227
1	0.2	10	10	0.2	Scenario4	142	13	1	0	0	29	0.060210227
1	0.2	10	10	0.2	Scenario4	143	13	1	0	0	29	0.060210227
1	0.2	10	10	0.2	Scenario4	144	13	1	0	0	29	0.060210227
1	0.2	10	10	0.2	Scenario4	145	13	1	0	0	29	0.060210227
1	0.2	10	10	0.2	Scenario4	146	13	1	0	0	29	0.060210227
1	0.2	10	10	0.2	Scenario4	147	13	1	0	0	29	0.060210227
1	0.2	10	10	0.2	Scenario4	148	13	1	0	0	29	0.060210227
1	0.2	10	10	0.2	Scenario4	149	13	1	0	0	29	0.060210227
1	0.2	10	10	0.2	Scenario4	150	13	1	0	0	29	0.060210227
1	0.2	10	10	0.2	Scenario4	151	13	1	0	0	29	0.060210227
1	0.2	10	10	0.2	Scenario4	152	13	1	0	0	29	0.060210227
1	0.2	10	10	0.2	Scenario4	153	13	1	0	0	29	0.060210227
1	0.2	10	10	0.2	Scenario4	154	13	1	0	0	29	0.060210227
1	0.2	10	10	0.2	Scenario4	155	13	1	0	0	29	0.060210227
1	0.2	10	10	0.2	Scenario4	156	13	1	0	0	29	0.060210227
1	0.2	10	10	0.2	Scenario4	157	13	1	0	0	29	0.060210227
1	0.2	10	10	0.2	Scenario4	158	13	1	0	0	29	0.060210227
1	0.2	10	10	0.2	Scenario4	159	13	1	0	0	29	0.060210227
1	0.2	10	10	0.2	Scenario4	160	13	1	0	0	29	0.060210227
1	0.2	10	10	0.2	Scenario4	161	13	1	0	0	29	0.060210227
1	0.2	10	10	0.2	Scenario4	162	13	1	0	0	29	0.060210227
1	0.2	10	10	0.2	Scenario4	163	13	1	0	0	29	0.060210227
1	0.2	10	10	0.2	Scenario4	164	13	1	0	0	29	0.060210227
1	0.2	10	10	0.2	Scenario4	165	13	1	0	0	29	0.060210227
1	0.2	10	10	0.2	Scenario4	166	13	1	0	0	29	0.060210227
1	0.2	10	10	0.2	Scenario4	167	13	1	0	0	29	0.060210227
1	0.2	10	10	0.2	Scenario4	168	13	1	0	0	29	0.060210227
1	0.2	10	10	0.2	Scenario4	169	14	1	0	0	29	0.05689474
1	0.2	10	10	0.2	Scenario4	170	14	1	0	0	29	0.05689474
1	0.2	10	10	0.2	Scenario4	171	14	1	0	0	29	0.05689474
1	0.2	10	10	0.2	Scenario4	172	15	1	0	0	29	0.053911679
1	0.2	10	10	0.2	Scenario4	173	17	1	0	0	29	0.048769944
1	0.2	10	10	0.2	Scenario4	174	17	1	0	0	29	0.048769944
1	0.2	10	10	0.2	Scenario4	175	18	1	0	0	29	0.046541478
1	0.2	10	10	0.2	Scenario4	176	18	1	0	0	29	0.046541478
1	0.2	10	10	0.2	Scenario4	177	19	1	0	0	29	0.044503689
1	0.2	10	10	0.2	Scenario4	178	20	1	0	0	29	0.042633718
1	0.2	10	10	0.2	Scenario4	179	20	1	0	0	29	0.042633718
1	0.2	10	10	0.2	Scenario4	180	23	1	0	0	29	0.037849696
1	0.2	10	10	0.2	Scenario4	181	22	2	0	0	29	0.068427341
1	0.2	10	10	0.2	Scenario4	182	24	2	0	0	29	0.064197209
1	0.2	10	10	0.2	Scenario4	183	25	2	0	0	29	0.062263171
1	0.2	10	10	0.2	Scenario4	184	27	2	0	0	29	0.058711657
1	0.2	10	10	0.2	Scenario4	185	28	2	0	0	29	0.057078344
1	0.2	10	10	0.2	Scenario4	186	31	2	0	0	29	0.052667352
1	0.2	10	10	0.2	Scenario4	187	30	3	0	0	29	0.073356597
1	0.2	10	10	0.2	Scenario4	188	32	3	0	0	29	0.070077796
1	0.2	10	10	0.2	Scenario4	189	33	3	0	0	29	0.068539343
1	0.2	10	10	0.2	Scenario4	190	34	4	0	0	29	0.081975913
1	0.2	10	10	0.2	Scenario4	191	35	4	0	0	29	0.080428667
1	0.2	10	10	0.2	Scenario4	192	35	6	0	0	29	0.102458937
1	0.2	10	10	0.2	Scenario4	193	37	5	0	0	29	0.089541041
1	0.2	10	10	0.2	Scenario4	194	38	6	0	0	29	0.098065801
1	0.2	10	10	0.2	Scenario4	195	38	6	0	0	29	0.098065801
1	0.2	10	10	0.2	Scenario4	196	39	6	0	0	29	0.09666212
1	0.2	10	10	0.2	Scenario4	197	39	7	0	0	29	0.104953454
1	0.2	10	10	0.2	Scenario4	198	39	8	0	0	29	0.111787752
1	0.2	10	10	0.2	Scenario4	199	40	8	0	0	29	0.110542472
1	0.2	10	10	0.2	Scenario4	200	42	8	0	0	29	0.108088702
1	0.2	10	10	0.2	Scenario4	201	44	9	0	0	29	0.111717311
1	0.2	10	10	0.2	Scenario4	202	46	10	0	0	29	0.114702339
1	0.2	10	10	0.2	Scenario4	203	48	10	0	0	29	0.112668266
1	0.2	10	10	0.2	Scenario4	204	50	12	0	0	29	0.119264257
1	0.2	10	10	0.2	Scenario4	205	53	13	0	0	29	0.120234392
1	0.2	10	10	0.2	Scenario4	206	58	13	0	0	29	0.116259118
1	0.2	10	10	0.2	Scenario4	207	58	13	0	0	29	0.116259118
1	0.2	10	10	0.2	Scenario4	208	59	12	0	0	29	0.111572689
1	0.2	10	10	0.2	Scenario4	209	62	11	0	0	29	0.104529327
1	0.2	10	10	0.2	Scenario4	210	65	10	0	0	29	0.096827084
1	0.2	10	10	0.2	Scenario4	211	68	9	0	0	29	0.088560998
1	0.2	10	10	0.2	Scenario4	212	67	10	0	0	29	0.095170718
1	0.2	10	10	0.2	Scenario4	213	65	14	0	0	29	0.114421193
1	0.2	10	10	0.2	Scenario4	214	67	12	0	0	29	0.105054796
1	0.2	10	10	0.2	Scenario4	215	67	12	0	0	29	0.105054796
1	0.2	10	10	0.2	Scenario4	216	67	14	0	0	29	0.112958536
1	0.2	10	10	0.2	Scenario4	217	69	12	0	0	29	0.103495867
1	0.2	10	10	0.2	Scenario4	218	67	14	0	0	29	0.112958536
1	0.2	10	10	0.2	Scenario4	219	71	12	0	0	29	0.101967709
1	0.2	10	10	0.2	Scenario4	220	71	12	0	0	29	0.101967709
1	0.2	10	10	0.2	Scenario4	221	70	14	0	0	29	0.110790395
1	0.2	10	10	0.2	Scenario4	222	70	14	0	0	29	0.110790395
1	0.2	10	10	0.2	Scenario4	223	74	13	0	0	29	0.104053596
1	0.2	10	10	0.2	Scenario4	224	75	12	0	0	29	0.099005795
1	0.2	10	10	0.2	Scenario4	225	76	12	0	0	29	0.09828515
1	0.2	10	10	0.2	Scenario4	226	77	11	0	0	29	0.09278808
1	0.2	10	10	0.2	Scenario4	227	84	8	0	0	29	0.071023176
1	0.2	10	10	0.2	Scenario4	228	82	10	0	0	29	0.084111255
1	0.2	10	10	0.2	Scenario4	229	83	10	0	0	29	0.083453375
1	0.2	10	10	0.2	Scenario4	230	83	10	0	0	29	0.083453375
1	0.2	10	10	0.2	Scenario4	231	83	11	0	0	29	0.088668077
1	0.2	10	10	0.2	Scenario4	232	85	11	0	0	29	0.087363444
1	0.2	10	10	0.2	Scenario4	233	86	11	0	0	29	0.086723544
1	0.2	10	10	0.2	Scenario4	234	88	10	0	0	29	0.080297912
1	0.2	10	10	0.2	Scenario4	235	88	11	0	0	29	0.085468039
1	0.2	10	10	0.2	Scenario4	236	93	11	0	0	29	0.082465872
1	0.2	10	10	0.2	Scenario4	237	95	9	0	0	29	0.070764266
1	0.2	10	10	0.2	Scenario4	238	98	7	0	0	29	0.057198625
1	0.2	10	10	0.2	Scenario4	239	97	9	0	0	29	0.069708252
1	0.2	10	10	0.2	Scenario4	240	98	9	0	0	29	0.069191351
1	0.2	10	10	0.2	Scenario4	241	101	10	0	0	29	0.07303472
1	0.2	10	10	0.2	Scenario4	242	103	9	0	0	29	0.066712372
1	0.2	10	10	0.2	Scenario4	243	103	10	0	0	29	0.072024813
1	0.2	10	10	0.2	Scenario4	244	105	11	0	0	29	0.075986573
1	0.2	10	10	0.2	Scenario4	245	105	12	0	0	29	0.080622679
1	0.2	10	10	0.2	Scenario4	246	109	12	0	0	29	0.078621412
1	0.2	10	10	0.2	Scenario4	247	111	13	0	0	29	0.081949096
1	0.2	10	10	0.2	Scenario4	248	109	16	0	0	29	0.094339516
1	0.2	10	10	0.2	Scenario4	249	113	14	0	0	29	0.085010773
1	0.2	10	10	0.2	Scenario4	250	116	13	0	0	29	0.079579016
1	0.2	10	10	0.2	Scenario4	251	115	14	0	0	29	0.084054965
1	0.2	10	10	0.2	Scenario4	252	119	13	0	0	29	0.07821613
1	0.2	10	10	0.2	Scenario4	253	117	16	0	0	29	0.090440288
1	0.2	10	10	0.2	Scenario4	254	117	16	0	0	29	0.090440288
1	0.2	10	10	0.2	Scenario4	255	120	16	0	0	29	0.089047411
1	0.2	10	10	0.2	Scenario4	256	123	16	0	0	29	0.087690977
1	0.2	10	10	0.2	Scenario4	257	123	16	0	0	29	0.087690977
1	0.2	10	10	0.2	Scenario4	258	123	17	0	0	29	0.091031389
1	0.2	10	10	0.2	Scenario4	259	124	18	0	0	29	0.093740426
1	0.2	10	10	0.2	Scenario4	260	125	17	0	0	29	0.090143221
1	0.2	10	10	0.2	Scenario4	261	128	15	0	0	30	0.081993947
1	0.2	10	10	0.2	Scenario4	262	130	15	0	0	30	0.081156892
1	0.2	10	10	0.2	Scenario4	263	135	13	0	0	31	0.071622092
1	0.2	10	10	0.2	Scenario4	264	134	16	0	0	31	0.083013646
1	0.2	10	10	0.2	Scenario4	265	138	15	0	0	31	0.077958856
1	0.2	10	10	0.2	Scenario4	266	139	15	0	0	31	0.077575305
1	0.2	10	10	0.2	Scenario4	267	141	15	0	0	31	0.076818557
1	0.2	10	10	0.2	Scenario4	268	140	16	0	0	33	0.080646257
1	0.2	10	10	0.2	Scenario4	269	146	13	0	0	33	0.067665617
1	0.2	10	10	0.2	Scenario4	270	150	12	0	0	33	0.062454277
1	0.2	10	10	0.2	Scenario4	271	148	14	0	0	33	0.070715218
1	0.2	10	10	0.2	Scenario4	272	152	13	0	0	33	0.065678212
1	0.2	10	10	0.2	Scenario4	273	150	15	0	0	33	0.073576304
1	0.2	10	10	0.2	Scenario4	274	151	14	0	0	33	0.069697038
1	0.2	10	10	0.2	Scenario4	275	152	14	0	0	33	0.069363789
1	0.2	10	10	0.2	Scenario4	276	153	15	0	0	34	0.072551723
1	0.2	10	10	0.2	Scenario4	277	156	15	0	0	35	0.07155362
1	0.2	10	10	0.2	Scenario4	278	157	16	0	0	35	0.07456522
1	0.2	10	10	0.2	Scenario4	279	159	15	0	0	35	0.070581083
1	0.2	10	10	0.2	Scenario4	280	162	15	0	0	35	0.069633232
1	0.2	10	10	0.2	Scenario4	281	161	17	0	0	35	0.076430619
1	0.2	10	10	0.2	Scenario4	282	161	17	0	0	35	0.076430619
1	0.2	10	10	0.2	Scenario4	283	161	17	0	0	35	0.076430619
1	0.2	10	10	0.2	Scenario4	284	162	19	0	0	36	0.082055359
1	0.2	10	10	0.2	Scenario4	285	115	17	0	0	85	0.094734713
1	0.2	10	10	0.2	Scenario4	286	112	16	0	0	89	0.092845177
1	0.2	10	10	0.2	Scenario4	287	105	15	0	0	97	0.092836839
1	0.2	10	10	0.2	Scenario4	288	99	16	0	0	102	0.099608388
1	0.2	10	10	0.2	Scenario4	289	95	20	0	0	102	0.113432874
1	0.2	10	10	0.2	Scenario4	290	93	18	0	0	106	0.10919685
1	0.2	10	10	0.2	Scenario4	291	90	19	0	0	108	0.113554577
1	0.2	10	10	0.2	Scenario4	292	90	17	0	0	110	0.107927758
1	0.2	10	10	0.2	Scenario4	293	90	17	0	0	110	0.107927758
1	0.2	10	10	0.2	Scenario4	294	90	15	0	0	112	0.101264507
1	0.2	10	10	0.2	Scenario4	295	92	13	0	0	112	0.092215235
1	0.2	10	10	0.2	Scenario4	296	93	12	0	0	112	0.087214492
1	0.2	10	10	0.2	Scenario4	297	92	11	0	0	114	0.083051136
1	0.2	10	10	0.2	Scenario4	298	92	10	0	0	115	0.077925674
1	0.2	10	10	0.2	Scenario4	299	93	9	0	0	115	0.071850863
1	0.2	10	10	0.2	Scenario4	300	91	8	0	0	118	0.06700503
1	0.2	10	10	0.2	Scenario4	301	91	8	0	0	118	0.06700503
1	0.2	10	10	0.2	Scenario4	302	91	7	0	0	119	0.060585276
1	0.2	10	10	0.2	Scenario4	303	91	6	0	0	120	0.053679232
1	0.2	10	10	0.2	Scenario4	304	88	5	0	0	124	0.047556638
1	0.2	10	10	0.2	Scenario4	305	88	5	0	0	124	0.047556638
1	0.2	10	10	0.2	Scenario4	306	87	5	0	0	125	0.048007067
1	0.2	10	10	0.2	Scenario4	307	87	5	0	0	125	0.048007067
1	0.2	10	10	0.2	Scenario4	308	85	6	0	0	126	0.056662102
1	0.2	10	10	0.2	Scenario4	309	85	4	0	0	128	0.040583676
1	0.2	10	10	0.2	Scenario4	310	84	4	0	0	129	0.040995726
1	0.2	10	10	0.2	Scenario4	311	83	4	0	0	130	0.04141613
1	0.2	10	10	0.2	Scenario4	312	80	5	0	0	132	0.051410742
1	0.2	10	10	0.2	Scenario4	313	75	5	0	0	137	0.054145897
1	0.2	10	10	0.2	Scenario4	314	75	5	0	0	137	0.054145897
1	0.2	10	10	0.2	Scenario4	315	76	3	0	0	138	0.03484737
1	0.2	10	10	0.2	Scenario4	316	75	3	0	0	139	0.035254124
1	0.2	10	10	0.2	Scenario4	317	74	3	0	0	140	0.035670407
1	0.2	10	10	0.2	Scenario4	318	73	3	0	0	141	0.036096554
1	0.2	10	10	0.2	Scenario4	319	73	3	0	0	141	0.036096554
1	0.2	10	10	0.2	Scenario4	320	69	3	0	0	145	0.037907057
1	0.2	10	10	0.2	Scenario4	321	69	2	0	0	146	0.02643747
1	0.2	10	10	0.2	Scenario4	322	69	2	0	0	146	0.02643747
1	0.2	10	10	0.2	Scenario4	323	68	2	0	0	147	0.026790268
1	0.2	10	10	0.2	Scenario4	324	68	2	0	0	147	0.026790268
1	0.2	10	10	0.2	Scenario4	325	64	3	0	0	150	0.04043965
1	0.2	10	10	0.2	Scenario4	326	63	3	0	0	151	0.040986846
1	0.2	10	10	0.2	Scenario4	327	63	3	0	0	151	0.040986846
1	0.2	10	10	0.2	Scenario4	328	60	2	0	0	155	0.029990043
1	0.2	10	10	0.2	Scenario4	329	60	2	0	0	155	0.029990043
1	0.2	10	10	0.2	Scenario4	330	58	2	0	0	157	0.030912354
1	0.2	10	10	0.2	Scenario4	331	57	2	0	0	158	0.031394979
1	0.2	10	10	0.2	Scenario4	332	56	2	0	0	159	0.031892811
1	0.2	10	10	0.2	Scenario4	333	56	2	0	0	159	0.031892811
1	0.2	10	10	0.2	Scenario4	334	53	2	0	0	162	0.033485035
1	0.2	10	10	0.2	Scenario4	335	54	1	0	0	162	0.017454827
1	0.2	10	10	0.2	Scenario4	336	54	1	0	0	162	0.017454827
1	0.2	10	10	0.2	Scenario4	337	52	1	0	0	164	0.01808504
1	0.2	10	10	0.2	Scenario4	338	52	1	0	0	164	0.01808504
1	0.2	10	10	0.2	Scenario4	339	52	1	0	0	164	0.01808504
1	0.2	10	10	0.2	Scenario4	340	52	1	0	0	164	0.01808504
1	0.2	10	10	0.2	Scenario4	341	50	1	0	0	166	0.018762362
1	0.2	10	10	0.2	Scenario4	342	50	1	0	0	166	0.018762362
1	0.2	10	10	0.2	Scenario4	343	49	1	0	0	167	0.019120367
1	0.2	10	10	0.2	Scenario4	344	48	1	0	0	168	0.019492266
1	0.2	10	10	0.2	Scenario4	345	48	1	0	0	168	0.019492266
1	0.2	10	10	0.2	Scenario4	346	48	1	0	0	168	0.019492266
1	0.2	10	10	0.2	Scenario4	347	48	1	0	0	168	0.019492266
1	0.2	10	10	0.2	Scenario4	348	48	1	0	0	168	0.019492266
1	0.2	10	10	0.2	Scenario4	349	48	1	0	0	168	0.019492266
1	0.2	10	10	0.2	Scenario4	350	46	0	0	0	171	0
1	0.2	10	10	0.2	Scenario4	351	46	0	0	0	171	0
1	0.2	10	10	0.2	Scenario4	352	43	1	0	0	173	0.021591431
1	0.2	10	10	0.2	Scenario4	353	43	1	0	0	173	0.021591431
1	0.2	10	10	0.2	Scenario4	354	43	1	0	0	173	0.021591431
1	0.2	10	10	0.2	Scenario4	355	42	1	0	0	174	0.022066537
1	0.2	10	10	0.2	Scenario4	356	42	1	0	0	174	0.022066537
1	0.2	10	10	0.2	Scenario4	357	40	1	0	0	176	0.023082131
1	0.2	10	10	0.2	Scenario4	358	40	1	0	0	176	0.023082131
1	0.2	10	10	0.2	Scenario4	359	40	1	0	0	176	0.023082131
1	0.2	10	10	0.2	Scenario4	360	40	1	0	0	176	0.023082131
1	0.2	10	10	0.2	Scenario4	361	40	1	0	0	176	0.023082131
1	0.2	10	10	0.2	Scenario4	362	39	1	0	0	177	0.023625676
1	0.2	10	10	0.2	Scenario4	363	39	1	0	0	177	0.023625676
1	0.2	10	10	0.2	Scenario4	364	39	1	0	0	177	0.023625676
1	0.2	10	10	0.2	Scenario4	365	39	1	0	0	177	0.023625676
1	0.2	10	10	0.2	Scenario4	366	39	1	0	0	177	0.023625676
1	0.2	10	10	0.2	Scenario4	367	39	1	0	0	177	0.023625676
1	0.2	10	10	0.2	Scenario4	368	38	2	0	0	177	0.044579557
1	0.2	10	10	0.2	Scenario4	369	39	1	0	0	177	0.023625676
1	0.2	10	10	0.2	Scenario4	370	36	2	0	0	179	0.046630254
1	0.2	10	10	0.2	Scenario4	371	36	2	0	0	179	0.046630254
1	0.2	10	10	0.2	Scenario4	372	36	2	0	0	179	0.046630254
1	0.2	10	10	0.2	Scenario4	373	35	1	0	0	181	0.026081142
1	0.2	10	10	0.2	Scenario4	374	35	1	0	0	181	0.026081142
1	0.2	10	10	0.2	Scenario4	375	35	1	0	0	181	0.026081142
1	0.2	10	10	0.2	Scenario4	376	35	1	0	0	181	0.026081142
1	0.2	10	10	0.2	Scenario4	377	31	2	0	0	184	0.052667352
1	0.2	10	10	0.2	Scenario4	378	31	2	0	0	184	0.052667352
1	0.2	10	10	0.2	Scenario4	379	31	2	0	0	184	0.052667352
1	0.2	10	10	0.2	Scenario4	380	31	2	0	0	184	0.052667352
1	0.2	10	10	0.2	Scenario4	381	31	2	0	0	184	0.052667352
1	0.2	10	10	0.2	Scenario4	382	29	2	0	0	186	0.055530603
1	0.2	10	10	0.2	Scenario4	383	29	2	0	0	186	0.055530603
1	0.2	10	10	0.2	Scenario4	384	28	2	0	0	187	0.057078344
1	0.2	10	10	0.2	Scenario4	385	28	2	0	0	187	0.057078344
1	0.2	10	10	0.2	Scenario4	386	28	2	0	0	187	0.057078344
1	0.2	10	10	0.2	Scenario4	387	25	2	0	0	190	0.062263171
1	0.2	10	10	0.2	Scenario4	388	24	2	0	0	191	0.064197209
1	0.2	10	10	0.2	Scenario4	389	24	2	0	0	191	0.064197209
1	0.2	10	10	0.2	Scenario4	390	24	2	0	0	191	0.064197209
1	0.2	10	10	0.2	Scenario4	391	24	2	0	0	191	0.064197209
1	0.2	10	10	0.2	Scenario4	392	24	2	0	0	191	0.064197209
1	0.2	10	10	0.2	Scenario4	393	23	2	0	0	192	0.066248618
1	0.2	10	10	0.2	Scenario4	394	23	2	0	0	192	0.066248618
1	0.2	10	10	0.2	Scenario4	395	23	2	0	0	192	0.066248618
1	0.2	10	10	0.2	Scenario4	396	23	2	0	0	192	0.066248618
1	0.2	10	10	0.2	Scenario4	397	23	2	0	0	192	0.066248618
1	0.2	10	10	0.2	Scenario4	398	23	2	0	0	192	0.066248618
1	0.2	10	10	0.2	Scenario4	399	22	2	0	0	193	0.068427341
1	0.2	10	10	0.2	Scenario4	400	23	1	0	0	193	0.037849696
1	0.2	10	10	0.2	Scenario4	401	22	1	0	0	194	0.039322199
1	0.2	10	10	0.2	Scenario4	402	22	1	0	0	194	0.039322199
1	0.2	10	10	0.2	Scenario4	403	22	1	0	0	194	0.039322199
1	0.2	10	10	0.2	Scenario4	404	21	1	0	0	195	0.040912104
1	0.2	10	10	0.2	Scenario4	405	21	1	0	0	195	0.040912104
1	0.2	10	10	0.2	Scenario4	406	21	0	0	0	196	0
1	0.2	10	10	0.2	Scenario4	407	21	0	0	0	196	0
1	0.2	10	10	0.2	Scenario4	408	21	0	0	0	196	0
1	0.2	10	10	0.2	Scenario4	409	20	0	0	0	197	0
1	0.2	10	10	0.2	Scenario4	410	20	0	0	0	197	0
1	0.2	10	10	0.2	Scenario4	411	19	0	0	0	198	0
1	0.2	10	10	0.2	Scenario4	412	19	0	0	0	198	0
1	0.2	10	10	0.2	Scenario4	413	18	0	0	0	199	0
1	0.2	10	10	0.2	Scenario4	414	18	0	0	0	199	0
1	0.2	10	10	0.2	Scenario4	415	20	0	0	0	199	0
1	0.2	10	10	0.2	Scenario4	416	21	0	0	0	199	0
1	0.2	10	10	0.2	Scenario4	417	21	0	0	0	199	0
1	0.2	10	10	0.2	Scenario4	418	22	0	0	0	199	0
1	0.2	10	10	0.2	Scenario4	419	22	0	0	0	199	0
1	0.2	10	10	0.2	Scenario4	420	21	0	0	0	200	0
1	0.2	10	10	0.2	Scenario4	421	19	0	0	0	202	0
1	0.2	10	10	0.2	Scenario4	422	19	0	0	0	202	0
1	0.2	10	10	0.2	Scenario4	423	21	0	0	0	202	0
1	0.2	10	10	0.2	Scenario4	424	22	0	0	0	202	0
1	0.2	10	10	0.2	Scenario4	425	24	0	0	0	202	0
1	0.2	10	10	0.2	Scenario4	426	27	0	0	0	202	0
1	0.2	10	10	0.2	Scenario4	427	27	2	0	0	202	0.058711657
1	0.2	10	10	0.2	Scenario4	428	26	3	0	0	202	0.080835225
1	0.2	10	10	0.2	Scenario4	429	30	3	0	0	202	0.073356597
1	0.2	10	10	0.2	Scenario4	430	32	4	0	0	202	0.085233555
1	0.2	10	10	0.2	Scenario4	431	34	4	0	0	203	0.081975913
1	0.2	10	10	0.2	Scenario4	432	31	4	0	0	206	0.086948041
1	0.2	10	10	0.2	Scenario4	433	31	4	0	0	206	0.086948041
1	0.2	10	10	0.2	Scenario4	434	32	4	0	0	206	0.085233555
1	0.2	10	10	0.2	Scenario4	435	33	6	0	0	206	0.105534914
1	0.2	10	10	0.2	Scenario4	436	33	6	0	0	206	0.105534914
1	0.2	10	10	0.2	Scenario4	437	30	9	0	0	206	0.127109473
1	0.2	10	10	0.2	Scenario4	438	30	10	0	0	206	0.129859669
1	0.2	10	10	0.2	Scenario4	439	29	11	0	0	206	0.131955027
1	0.2	10	10	0.2	Scenario4	440	30	9	0	0	207	0.127109473
1	0.2	10	10	0.2	Scenario4	441	27	12	0	0	207	0.13236924
1	0.2	10	10	0.2	Scenario4	442	28	12	0	0	207	0.132531396
1	0.2	10	10	0.2	Scenario4	443	28	14	0	0	207	0.131244577
1	0.2	10	10	0.2	Scenario4	444	30	14	0	0	207	0.1322547
1	0.2	10	10	0.2	Scenario4	445	33	12	0	0	207	0.131608543
1	0.2	10	10	0.2	Scenario4	446	33	12	0	0	207	0.131608543
1	0.2	10	10	0.2	Scenario4	447	31	15	0	0	207	0.13192415
1	0.2	10	10	0.2	Scenario4	448	33	14	0	0	207	0.132822454
1	0.2	10	10	0.2	Scenario4	449	32	14	0	0	208	0.132742391
1	0.2	10	10	0.2	Scenario4	450	33	13	0	0	208	0.132514715
1	0.2	10	10	0.2	Scenario4	451	34	13	0	0	208	0.132288134
1	0.2	10	10	0.2	Scenario4	452	37	11	0	0	210	0.127076295
1	0.2	10	10	0.2	Scenario4	453	39	11	0	0	210	0.125408402
1	0.2	10	10	0.2	Scenario4	454	39	11	0	0	210	0.125408402
1	0.2	10	10	0.2	Scenario4	455	38	13	0	0	210	0.130714355
1	0.2	10	10	0.2	Scenario4	456	35	15	0	0	212	0.13291612
1	0.2	10	10	0.2	Scenario4	457	36	14	0	0	212	0.132532843
1	0.2	10	10	0.2	Scenario4	458	36	14	0	0	212	0.132532843
1	0.2	10	10	0.2	Scenario4	459	38	13	0	0	213	0.130714355
1	0.2	10	10	0.2	Scenario4	460	41	11	0	0	213	0.123652791
1	0.2	10	10	0.2	Scenario4	461	42	11	0	0	213	0.122751423
1	0.2	10	10	0.2	Scenario4	462	41	10	0	0	215	0.119828559
1	0.2	10	10	0.2	Scenario4	463	40	10	0	0	216	0.120846283
1	0.2	10	10	0.2	Scenario4	464	39	11	0	0	216	0.125408402
1	0.2	10	10	0.2	Scenario4	465	38	13	0	0	216	0.130714355
1	0.2	10	10	0.2	Scenario4	466	40	11	0	0	216	0.124539582
1	0.2	10	10	0.2	Scenario4	467	40	11	0	0	216	0.124539582
1	0.2	10	10	0.2	Scenario4	468	41	11	0	0	216	0.123652791
1	0.2	10	10	0.2	Scenario4	469	42	10	0	0	216	0.118805381
1	0.2	10	10	0.2	Scenario4	470	44	8	0	0	216	0.105691682
1	0.2	10	10	0.2	Scenario4	471	42	10	0	0	216	0.118805381
1	0.2	10	10	0.2	Scenario4	472	43	9	0	0	216	0.112835736
1	0.2	10	10	0.2	Scenario4	473	43	9	0	0	216	0.112835736
1	0.2	10	10	0.2	Scenario4	474	43	9	0	0	216	0.112835736
1	0.2	10	10	0.2	Scenario4	475	43	9	0	0	216	0.112835736
1	0.2	10	10	0.2	Scenario4	476	45	7	0	0	216	0.09732105
1	0.2	10	10	0.2	Scenario4	477	46	6	0	0	216	0.087671667
1	0.2	10	10	0.2	Scenario4	478	46	6	0	0	216	0.087671667
1	0.2	10	10	0.2	Scenario4	479	47	5	0	0	217	0.076691362
1	0.2	10	10	0.2	Scenario4	480	45	7	0	0	217	0.09732105
1	0.2	10	10	0.2	Scenario4	481	46	7	0	0	217	0.096127666
1	0.2	10	10	0.2	Scenario4	482	47	6	0	0	217	0.086501378
1	0.2	10	10	0.2	Scenario4	483	48	5	0	0	218	0.075588438
1	0.2	10	10	0.2	Scenario4	484	48	5	0	0	218	0.075588438
1	0.2	10	10	0.2	Scenario4	485	48	5	0	0	218	0.075588438
1	0.2	10	10	0.2	Scenario4	486	47	6	0	0	218	0.086501378
1	0.2	10	10	0.2	Scenario4	487	45	6	0	0	220	0.088869385
1	0.2	10	10	0.2	Scenario4	488	45	6	0	0	220	0.088869385
1	0.2	10	10	0.2	Scenario4	489	45	6	0	0	220	0.088869385
1	0.2	10	10	0.2	Scenario4	490	46	4	0	0	222	0.066395716
1	0.2	10	10	0.2	Scenario4	491	45	5	0	0	222	0.078988017
1	0.2	10	10	0.2	Scenario4	492	45	5	0	0	222	0.078988017
1	0.2	10	10	0.2	Scenario4	493	45	5	0	0	222	0.078988017
1	0.2	10	10	0.2	Scenario4	494	45	4	0	0	223	0.067477708
1	0.2	10	10	0.2	Scenario4	495	44	5	0	0	223	0.080183821
1	0.2	10	10	0.2	Scenario4	496	43	5	0	0	224	0.081412692
1	0.2	10	10	0.2	Scenario4	497	44	4	0	0	224	0.068593624
1	0.2	10	10	0.2	Scenario4	498	42	4	0	0	226	0.070933174
1	0.2	10	10	0.2	Scenario4	499	43	3	0	0	226	0.056090929
1	0.2	10	10	0.2	Scenario4	500	44	2	0	0	226	0.039371687
1	0.2	10	10	0.2	Scenario4	501	43	2	0	0	227	0.040154555
1	0.2	10	10	0.2	Scenario4	502	42	3	0	0	227	0.057135528
1	0.2	10	10	0.2	Scenario4	503	42	3	0	0	227	0.057135528
1	0.2	10	10	0.2	Scenario4	504	41	3	0	0	228	0.058218488
1	0.2	10	10	0.2	Scenario4	505	40	3	0	0	229	0.059341855
1	0.2	10	10	0.2	Scenario4	506	41	2	0	0	229	0.041816277
1	0.2	10	10	0.2	Scenario4	507	41	2	0	0	229	0.041816277
1	0.2	10	10	0.2	Scenario4	508	41	2	0	0	229	0.041816277
1	0.2	10	10	0.2	Scenario4	509	41	2	0	0	229	0.041816277
1	0.2	10	10	0.2	Scenario4	510	40	3	0	0	229	0.059341855
1	0.2	10	10	0.2	Scenario4	511	40	3	0	0	229	0.059341855
1	0.2	10	10	0.2	Scenario4	512	40	3	0	0	229	0.059341855
1	0.2	10	10	0.2	Scenario4	513	41	2	0	0	229	0.041816277
1	0.2	10	10	0.2	Scenario4	514	40	2	0	0	230	0.042699064
1	0.2	10	10	0.2	Scenario4	515	40	2	0	0	230	0.042699064
1	0.2	10	10	0.2	Scenario4	516	40	2	0	0	230	0.042699064
1	0.2	10	10	0.2	Scenario4	517	40	2	0	0	230	0.042699064
1	0.2	10	10	0.2	Scenario4	518	40	2	0	0	230	0.042699064
1	0.2	10	10	0.2	Scenario4	519	40	2	0	0	230	0.042699064
1	0.2	10	10	0.2	Scenario4	520	41	1	0	0	230	0.02256295
1	0.2	10	10	0.2	Scenario4	521	41	1	0	0	230	0.02256295
1	0.2	10	10	0.2	Scenario4	522	41	1	0	0	230	0.02256295
1	0.2	10	10	0.2	Scenario4	523	41	1	0	0	230	0.02256295
1	0.2	10	10	0.2	Scenario4	524	40	1	0	0	231	0.023082131
1	0.2	10	10	0.2	Scenario4	525	40	1	0	0	231	0.023082131
1	0.2	10	10	0.2	Scenario4	526	40	1	0	0	231	0.023082131
1	0.2	10	10	0.2	Scenario4	527	40	1	0	0	231	0.023082131
1	0.2	10	10	0.2	Scenario4	528	40	1	0	0	231	0.023082131
1	0.2	10	10	0.2	Scenario4	529	40	1	0	0	231	0.023082131
1	0.2	10	10	0.2	Scenario4	530	40	1	0	0	231	0.023082131
1	0.2	10	10	0.2	Scenario4	531	40	1	0	0	231	0.023082131
1	0.2	10	10	0.2	Scenario4	532	40	1	0	0	231	0.023082131
1	0.2	10	10	0.2	Scenario4	533	40	1	0	0	231	0.023082131
1	0.2	10	10	0.2	Scenario4	534	40	1	0	0	231	0.023082131
1	0.2	10	10	0.2	Scenario4	535	40	1	0	0	231	0.023082131
1	0.2	10	10	0.2	Scenario4	536	40	1	0	0	231	0.023082131
1	0.2	10	10	0.2	Scenario4	537	40	1	0	0	231	0.023082131
1	0.2	10	10	0.2	Scenario4	538	40	1	0	0	231	0.023082131
1	0.2	10	10	0.2	Scenario4	539	40	1	0	0	231	0.023082131
1	0.2	10	10	0.2	Scenario4	540	40	1	0	0	231	0.023082131
1	0.2	10	10	0.2	Scenario4	541	40	1	0	0	231	0.023082131
1	0.2	10	10	0.2	Scenario4	542	40	1	0	0	231	0.023082131
1	0.2	10	10	0.2	Scenario4	543	40	1	0	0	231	0.023082131
1	0.2	10	10	0.2	Scenario4	544	39	2	0	0	231	0.04361936
1	0.2	10	10	0.2	Scenario4	545	40	1	0	0	231	0.023082131
1	0.2	10	10	0.2	Scenario4	546	40	1	0	0	231	0.023082131
1	0.2	10	10	0.2	Scenario4	547	40	1	0	0	231	0.023082131
1	0.2	10	10	0.2	Scenario4	548	40	1	0	0	231	0.023082131
1	0.2	10	10	0.2	Scenario4	549	40	1	0	0	231	0.023082131
1	0.2	10	10	0.2	Scenario4	550	40	1	0	0	231	0.023082131
1	0.2	10	10	0.2	Scenario4	551	40	1	0	0	231	0.023082131
1	0.2	10	10	0.2	Scenario4	552	40	1	0	0	231	0.023082131
1	0.2	10	10	0.2	Scenario4	553	39	1	0	0	232	0.023625676
1	0.2	10	10	0.2	Scenario4	554	38	1	0	0	233	0.024195332
1	0.2	10	10	0.2	Scenario4	555	38	1	0	0	233	0.024195332
1	0.2	10	10	0.2	Scenario4	556	38	1	0	0	233	0.024195332
1	0.2	10	10	0.2	Scenario4	557	38	1	0	0	233	0.024195332
1	0.2	10	10	0.2	Scenario4	558	38	1	0	0	233	0.024195332
1	0.2	10	10	0.2	Scenario4	559	37	1	0	0	234	0.024793019
1	0.2	10	10	0.2	Scenario4	560	36	2	0	0	234	0.046630254
1	0.2	10	10	0.2	Scenario4	561	36	2	0	0	234	0.046630254
1	0.2	10	10	0.2	Scenario4	562	36	2	0	0	234	0.046630254
1	0.2	10	10	0.2	Scenario4	563	38	2	0	0	234	0.044579557
1	0.2	10	10	0.2	Scenario4	564	38	2	0	0	234	0.044579557
1	0.2	10	10	0.2	Scenario4	565	38	2	0	0	234	0.044579557
1	0.2	10	10	0.2	Scenario4	566	38	1	0	0	235	0.024195332
1	0.2	10	10	0.2	Scenario4	567	37	2	0	0	235	0.045582249
1	0.2	10	10	0.2	Scenario4	568	36	3	0	0	235	0.064285208
1	0.2	10	10	0.2	Scenario4	569	37	3	0	0	235	0.062976923
1	0.2	10	10	0.2	Scenario4	570	38	3	0	0	235	0.061718671
1	0.2	10	10	0.2	Scenario4	571	39	4	0	0	235	0.074735905
1	0.2	10	10	0.2	Scenario4	572	40	5	0	0	235	0.085308569
1	0.2	10	10	0.2	Scenario4	573	40	5	0	0	235	0.085308569
1	0.2	10	10	0.2	Scenario4	574	40	6	0	0	235	0.095288884
1	0.2	10	10	0.2	Scenario4	575	41	7	0	0	235	0.102320679
1	0.2	10	10	0.2	Scenario4	576	43	6	0	0	235	0.091349459
1	0.2	10	10	0.2	Scenario4	577	44	5	0	0	236	0.080183821
1	0.2	10	10	0.2	Scenario4	578	47	4	0	0	236	0.065346247
1	0.2	10	10	0.2	Scenario4	579	50	4	0	0	236	0.062379914
1	0.2	10	10	0.2	Scenario4	580	53	3	0	0	237	0.047385205
1	0.2	10	10	0.2	Scenario4	581	55	4	0	0	237	0.057973372
1	0.2	10	10	0.2	Scenario4	582	57	4	0	0	237	0.05637514
1	0.2	10	10	0.2	Scenario4	583	57	4	0	0	238	0.05637514
1	0.2	10	10	0.2	Scenario4	584	55	6	0	0	238	0.078050478
1	0.2	10	10	0.2	Scenario4	585	58	6	0	0	238	0.075257202
1	0.2	10	10	0.2	Scenario4	586	59	5	0	0	239	0.065166595
1	0.2	10	10	0.2	Scenario4	587	62	5	0	0	239	0.062783511
1	0.2	10	10	0.2	Scenario4	588	62	5	0	0	240	0.062783511
1	0.2	10	10	0.2	Scenario4	589	63	7	0	0	240	0.079049847
1	0.2	10	10	0.2	Scenario4	590	62	9	0	0	241	0.093623886
1	0.2	10	10	0.2	Scenario4	591	60	11	0	0	241	0.106251603
1	0.2	10	10	0.2	Scenario4	592	62	13	0	0	241	0.113098593
1	0.2	10	10	0.2	Scenario4	593	62	15	0	0	242	0.119725892
1	0.2	10	10	0.2	Scenario4	594	63	16	0	0	242	0.121776461
1	0.2	10	10	0.2	Scenario4	595	66	15	0	0	243	0.116958415
1	0.2	10	10	0.2	Scenario4	596	70	12	0	0	244	0.102727898
1	0.2	10	10	0.2	Scenario4	597	73	13	0	0	244	0.104774916
1	0.2	10	10	0.2	Scenario4	598	77	12	0	0	244	0.097572444
1	0.2	10	10	0.2	Scenario4	599	77	14	0	0	244	0.105888951
1	0.2	10	10	0.2	Scenario4	600	79	15	0	0	244	0.108165258
1	0.2	10	10	0.2	Scenario4	601	80	16	0	0	244	0.110831091
1	0.2	10	10	0.2	Scenario4	602	82	17	0	0	246	0.112635943
1	0.2	10	10	0.2	Scenario4	603	85	16	0	0	246	0.107733556
1	0.2	10	10	0.2	Scenario4	604	84	19	0	0	246	0.116824839
1	0.2	10	10	0.2	Scenario4	605	84	20	0	0	248	0.119147956
1	0.2	10	10	0.2	Scenario4	606	86	20	0	0	248	0.118103923
1	0.2	10	10	0.2	Scenario4	607	88	21	0	0	248	0.119263491
1	0.2	10	10	0.2	Scenario4	608	83	19	0	0	256	0.117373376
1	0.2	10	10	0.2	Scenario4	609	76	17	0	0	265	0.116272749
1	0.2	10	10	0.2	Scenario4	610	74	19	0	0	267	0.122293281
1	0.2	10	10	0.2	Scenario4	611	77	19	0	0	267	0.120663501
1	0.2	10	10	0.2	Scenario4	612	83	18	0	0	267	0.114835011
1	0.2	10	10	0.2	Scenario4	613	82	19	0	0	268	0.117922326
1	0.2	10	10	0.2	Scenario4	614	82	20	0	0	269	0.120190287
1	0.2	10	10	0.2	Scenario4	615	85	19	0	0	269	0.116276953
1	0.2	10	10	0.2	Scenario4	616	86	17	0	0	271	0.110257425
1	0.2	10	10	0.2	Scenario4	617	90	15	0	0	272	0.101264507
1	0.2	10	10	0.2	Scenario4	618	91	16	0	0	274	0.104146838
1	0.2	10	10	0.2	Scenario4	619	94	14	0	0	274	0.095118109
1	0.2	10	10	0.2	Scenario4	620	94	13	0	0	275	0.091032439
1	0.2	10	10	0.2	Scenario4	621	95	13	0	0	276	0.090450558
1	0.2	10	10	0.2	Scenario4	622	92	13	0	0	279	0.092215235
1	0.2	10	10	0.2	Scenario4	623	90	14	0	0	281	0.097500902
1	0.2	10	10	0.2	Scenario4	624	87	18	0	0	282	0.112552031
1	0.2	10	10	0.2	Scenario4	625	90	17	0	0	282	0.107927758
1	0.2	10	10	0.2	Scenario4	626	96	14	0	0	282	0.093961334
1	0.2	10	10	0.2	Scenario4	627	94	16	0	0	282	0.102411448
1	0.2	10	10	0.2	Scenario4	628	94	16	0	0	284	0.102411448
1	0.2	10	10	0.2	Scenario4	629	94	17	0	0	284	0.105653619
1	0.2	10	10	0.2	Scenario4	630	92	21	0	0	284	0.117273505
1	0.2	10	10	0.2	Scenario4	631	98	18	0	0	285	0.106480221
1	0.2	10	10	0.2	Scenario4	632	100	18	0	0	287	0.105416103
1	0.2	10	10	0.2	Scenario4	633	101	17	0	0	287	0.101819528
1	0.2	10	10	0.2	Scenario4	634	108	13	0	0	287	0.083433182
1	0.2	10	10	0.2	Scenario4	635	111	13	0	0	287	0.081949096
1	0.2	10	10	0.2	Scenario4	636	112	13	0	0	287	0.081464917
1	0.2	10	10	0.2	Scenario4	637	108	15	0	0	290	0.091286122
1	0.2	10	10	0.2	Scenario4	638	109	16	0	0	292	0.094339516
1	0.2	10	10	0.2	Scenario4	639	113	14	0	0	292	0.085010773
1	0.2	10	10	0.2	Scenario4	640	112	16	0	0	292	0.092845177
1	0.2	10	10	0.2	Scenario4	641	114	13	0	0	294	0.080511934
1	0.2	10	10	0.2	Scenario4	642	112	13	0	0	297	0.081464917
1	0.2	10	10	0.2	Scenario4	643	111	14	0	0	297	0.085985989
1	0.2	10	10	0.2	Scenario4	644	108	17	0	0	301	0.098179401
1	0.2	10	10	0.2	Scenario4	645	111	15	0	0	302	0.089778441
1	0.2	10	10	0.2	Scenario4	646	110	15	0	0	306	0.090276284
1	0.2	10	10	0.2	Scenario4	647	110	16	0	0	307	0.093837054
1	0.2	10	10	0.2	Scenario4	648	113	16	0	0	307	0.092355709
1	0.2	10	10	0.2	Scenario4	649	116	14	0	0	307	0.083584205
1	0.2	10	10	0.2	Scenario4	650	114	17	0	0	309	0.095214968
1	0.2	10	10	0.2	Scenario4	651	115	17	0	0	312	0.094734713
1	0.2	10	10	0.2	Scenario4	652	117	15	0	0	313	0.086887883
1	0.2	10	10	0.2	Scenario4	653	113	15	0	0	317	0.088796709
1	0.2	10	10	0.2	Scenario4	654	111	15	0	0	319	0.089778441
1	0.2	10	10	0.2	Scenario4	655	111	14	0	0	320	0.085985989
1	0.2	10	10	0.2	Scenario4	656	107	17	0	0	322	0.098687409
1	0.2	10	10	0.2	Scenario4	657	105	18	0	0	325	0.102815443
1	0.2	10	10	0.2	Scenario4	658	103	19	0	0	326	0.10671686
1	0.2	10	10	0.2	Scenario4	659	103	18	0	0	328	0.103845314
1	0.2	10	10	0.2	Scenario4	660	102	19	0	0	328	0.107227073
1	0.2	10	10	0.2	Scenario4	661	102	17	0	0	330	0.101287515
1	0.2	10	10	0.2	Scenario4	662	103	16	0	0	332	0.097447083
1	0.2	10	10	0.2	Scenario4	663	102	18	0	0	332	0.104365476
1	0.2	10	10	0.2	Scenario4	664	105	16	0	0	333	0.096393419
1	0.2	10	10	0.2	Scenario4	665	107	15	0	0	333	0.091798196
1	0.2	10	10	0.2	Scenario4	666	112	11	0	0	333	0.072625326
1	0.2	10	10	0.2	Scenario4	667	111	10	0	0	335	0.068235753
1	0.2	10	10	0.2	Scenario4	668	106	11	0	0	339	0.075488797
1	0.2	10	10	0.2	Scenario4	669	101	14	0	0	341	0.091168172
1	0.2	10	10	0.2	Scenario4	670	101	14	0	0	341	0.091168172
1	0.2	10	10	0.2	Scenario4	671	101	14	0	0	341	0.091168172
1	0.2	10	10	0.2	Scenario4	672	99	13	0	0	344	0.088185085
1	0.2	10	10	0.2	Scenario4	673	100	11	0	0	345	0.078569194
1	0.2	10	10	0.2	Scenario4	674	100	11	0	0	345	0.078569194
1	0.2	10	10	0.2	Scenario4	675	95	10	0	0	351	0.076229406
1	0.2	10	10	0.2	Scenario4	676	93	11	0	0	352	0.082465872
1	0.2	10	10	0.2	Scenario4	677	92	10	0	0	354	0.077925674
1	0.2	10	10	0.2	Scenario4	678	91	9	0	0	356	0.072969252
1	0.2	10	10	0.2	Scenario4	679	89	9	0	0	358	0.074120689
1	0.2	10	10	0.2	Scenario4	680	89	9	0	0	358	0.074120689
1	0.2	10	10	0.2	Scenario4	681	88	9	0	0	359	0.074709207
1	0.2	10	10	0.2	Scenario4	682	88	8	0	0	360	0.068672994
1	0.2	10	10	0.2	Scenario4	683	87	7	0	0	362	0.06270012
1	0.2	10	10	0.2	Scenario4	684	85	7	0	0	364	0.063811682
1	0.2	10	10	0.2	Scenario4	685	79	7	0	0	370	0.067384689
1	0.2	10	10	0.2	Scenario4	686	76	7	0	0	373	0.069317721
1	0.2	10	10	0.2	Scenario4	687	77	5	0	0	374	0.053018433
1	0.2	10	10	0.2	Scenario4	688	71	5	0	0	380	0.056546985
1	0.2	10	10	0.2	Scenario4	689	68	6	0	0	382	0.067162383
1	0.2	10	10	0.2	Scenario4	690	67	6	0	0	383	0.067896893
1	0.2	10	10	0.2	Scenario4	691	67	6	0	0	383	0.067896893
1	0.2	10	10	0.2	Scenario4	692	64	6	0	0	386	0.070194638
1	0.2	10	10	0.2	Scenario4	693	62	6	0	0	388	0.071809623
1	0.2	10	10	0.2	Scenario4	694	60	6	0	0	390	0.073495738
1	0.2	10	10	0.2	Scenario4	695	60	6	0	0	390	0.073495738
1	0.2	10	10	0.2	Scenario4	696	58	6	0	0	392	0.075257202
1	0.2	10	10	0.2	Scenario4	697	58	5	0	0	393	0.065999825
1	0.2	10	10	0.2	Scenario4	698	58	5	0	0	393	0.065999825
1	0.2	10	10	0.2	Scenario4	699	58	4	0	0	394	0.055607703
1	0.2	10	10	0.2	Scenario4	700	58	4	0	0	394	0.055607703
1	0.2	10	10	0.2	Scenario4	701	57	5	0	0	394	0.066853604
1	0.2	10	10	0.2	Scenario4	702	56	5	0	0	395	0.067728638
1	0.2	10	10	0.2	Scenario4	703	56	4	0	0	396	0.057163422
1	0.2	10	10	0.2	Scenario4	704	56	4	0	0	396	0.057163422
1	0.2	10	10	0.2	Scenario4	705	56	4	0	0	396	0.057163422
1	0.2	10	10	0.2	Scenario4	706	54	4	0	0	398	0.058805853
1	0.2	10	10	0.2	Scenario4	707	52	3	0	0	401	0.04813467
1	0.2	10	10	0.2	Scenario4	708	52	3	0	0	401	0.04813467
1	0.2	10	10	0.2	Scenario4	709	52	2	0	0	402	0.034051425
1	0.2	10	10	0.2	Scenario4	710	52	2	0	0	402	0.034051425
1	0.2	10	10	0.2	Scenario4	711	52	2	0	0	402	0.034051425
1	0.2	10	10	0.2	Scenario4	712	51	2	0	0	403	0.034637147
1	0.2	10	10	0.2	Scenario4	713	50	2	0	0	404	0.035243198
1	0.2	10	10	0.2	Scenario4	714	51	0	0	0	405	0
1	0.2	10	10	0.2	Scenario4	715	51	0	0	0	405	0
1	0.2	10	10	0.2	Scenario4	716	50	0	0	0	406	0
1	0.2	10	10	0.2	Scenario4	717	48	0	0	0	408	0
1	0.2	10	10	0.2	Scenario4	718	47	1	0	0	408	0.019878883
1	0.2	10	10	0.2	Scenario4	719	41	1	0	0	414	0.02256295
1	0.2	10	10	0.2	Scenario4	720	41	1	0	0	414	0.02256295
1	0.2	10	10	0.2	Scenario4	721	41	1	0	0	414	0.02256295
1	0.2	10	10	0.2	Scenario4	722	41	1	0	0	414	0.02256295
1	0.2	10	10	0.2	Scenario4	723	40	1	0	0	415	0.023082131
1	0.2	10	10	0.2	Scenario4	724	40	1	0	0	415	0.023082131
1	0.2	10	10	0.2	Scenario4	725	39	1	0	0	416	0.023625676
1	0.2	10	10	0.2	Scenario4	726	39	1	0	0	416	0.023625676
1	0.2	10	10	0.2	Scenario4	727	37	1	0	0	418	0.024793019
1	0.2	10	10	0.2	Scenario4	728	37	1	0	0	418	0.024793019
1	0.2	10	10	0.2	Scenario4	729	36	1	0	0	419	0.025420847
1	0.2	10	10	0.2	Scenario4	730	36	1	0	0	419	0.025420847
1	0.2	10	10	0.2	Scenario4	731	36	1	0	0	419	0.025420847
1	0.2	10	10	0.2	Scenario4	732	36	1	0	0	419	0.025420847
1	0.2	10	10	0.2	Scenario4	733	35	1	0	0	420	0.026081142
1	0.2	10	10	0.2	Scenario4	734	34	1	0	0	421	0.026776475
1	0.2	10	10	0.2	Scenario4	735	34	1	0	0	421	0.026776475
1	0.2	10	10	0.2	Scenario4	736	34	0	0	0	422	0
1	0.2	10	10	0.2	Scenario4	737	34	0	0	0	422	0
1	0.2	10	10	0.2	Scenario4	738	34	0	0	0	422	0
1	0.2	10	10	0.2	Scenario4	739	33	0	0	0	423	0
1	0.2	10	10	0.2	Scenario4	740	33	0	0	0	423	0
1	0.2	10	10	0.2	Scenario4	741	33	0	0	0	423	0
1	0.2	10	10	0.2	Scenario4	742	32	0	0	0	424	0
1	0.2	10	10	0.2	Scenario4	743	32	0	0	0	424	0
1	0.2	10	10	0.2	Scenario4	744	32	0	0	0	424	0
1	0.2	10	10	0.2	Scenario4	745	32	0	0	0	424	0
1	0.2	10	10	0.2	Scenario4	746	32	0	0	0	424	0
1	0.2	10	10	0.2	Scenario4	747	32	0	0	0	424	0
1	0.2	10	10	0.2	Scenario4	748	32	0	0	0	424	0
1	0.2	10	10	0.2	Scenario4	749	30	0	0	0	426	0
1	0.2	10	10	0.2	Scenario4	750	30	0	0	0	426	0
1	0.2	10	10	0.2	Scenario4	751	30	0	0	0	426	0
1	0.2	10	10	0.2	Scenario4	752	30	0	0	0	426	0
1	0.2	10	10	0.2	Scenario4	753	30	0	0	0	426	0
1	0.2	10	10	0.2	Scenario4	754	30	0	0	0	426	0
1	0.2	10	10	0.2	Scenario4	755	29	1	0	0	426	0.030890325
1	0.2	10	10	0.2	Scenario4	756	29	1	0	0	426	0.030890325
1	0.2	10	10	0.2	Scenario4	757	29	1	0	0	426	0.030890325
1	0.2	10	10	0.2	Scenario4	758	29	1	0	0	426	0.030890325
1	0.2	10	10	0.2	Scenario4	759	28	1	0	0	427	0.03186839
1	0.2	10	10	0.2	Scenario4	760	26	1	0	0	429	0.034021072
1	0.2	10	10	0.2	Scenario4	761	26	1	0	0	429	0.034021072
1	0.2	10	10	0.2	Scenario4	762	26	1	0	0	429	0.034021072
1	0.2	10	10	0.2	Scenario4	763	26	1	0	0	429	0.034021072
1	0.2	10	10	0.2	Scenario4	764	26	1	0	0	429	0.034021072
1	0.2	10	10	0.2	Scenario4	765	26	1	0	0	429	0.034021072
1	0.2	10	10	0.2	Scenario4	766	25	1	0	0	430	0.035209148
1	0.2	10	10	0.2	Scenario4	767	24	1	0	0	431	0.036482248
1	0.2	10	10	0.2	Scenario4	768	24	1	0	0	431	0.036482248
1	0.2	10	10	0.2	Scenario4	769	24	1	0	0	431	0.036482248
1	0.2	10	10	0.2	Scenario4	770	24	1	0	0	431	0.036482248
1	0.2	10	10	0.2	Scenario4	771	24	1	0	0	431	0.036482248
1	0.2	10	10	0.2	Scenario4	772	24	1	0	0	431	0.036482248
1	0.2	10	10	0.2	Scenario4	773	24	1	0	0	431	0.036482248
1	0.2	10	10	0.2	Scenario4	774	22	1	0	0	433	0.039322199
1	0.2	10	10	0.2	Scenario4	775	22	1	0	0	433	0.039322199
1	0.2	10	10	0.2	Scenario4	776	23	0	0	0	433	0
1	0.2	10	10	0.2	Scenario4	777	23	0	0	0	433	0
1	0.2	10	10	0.2	Scenario4	778	23	0	0	0	433	0
1	0.2	10	10	0.2	Scenario4	779	22	0	0	0	434	0
1	0.2	10	10	0.2	Scenario4	780	22	0	0	0	434	0
1	0.2	10	10	0.2	Scenario4	781	22	0	0	0	434	0
1	0.2	10	10	0.2	Scenario4	782	22	0	0	0	434	0
1	0.2	10	10	0.2	Scenario4	783	22	0	0	0	434	0
1	0.2	10	10	0.2	Scenario4	784	21	0	0	0	435	0
1	0.2	10	10	0.2	Scenario4	785	21	0	0	0	435	0
1	0.2	10	10	0.2	Scenario4	786	22	0	0	0	435	0
1	0.2	10	10	0.2	Scenario4	787	20	1	0	0	436	0.042633718
1	0.2	10	10	0.2	Scenario4	788	20	1	0	0	436	0.042633718
1	0.2	10	10	0.2	Scenario4	789	20	1	0	0	436	0.042633718
1	0.2	10	10	0.2	Scenario4	790	19	1	0	0	437	0.044503689
1	0.2	10	10	0.2	Scenario4	791	20	1	0	0	437	0.042633718
1	0.2	10	10	0.2	Scenario4	792	21	1	0	0	437	0.040912104
1	0.2	10	10	0.2	Scenario4	793	22	1	0	0	438	0.039322199
1	0.2	10	10	0.2	Scenario4	794	23	1	0	0	438	0.037849696
1	0.2	10	10	0.2	Scenario4	795	24	1	0	0	438	0.036482248
1	0.2	10	10	0.2	Scenario4	796	23	1	0	0	440	0.037849696
1	0.2	10	10	0.2	Scenario4	797	23	1	0	0	440	0.037849696
1	0.2	10	10	0.2	Scenario4	798	23	2	0	0	440	0.066248618
1	0.2	10	10	0.2	Scenario4	799	23	2	0	0	440	0.066248618
1	0.2	10	10	0.2	Scenario4	800	24	2	0	0	440	0.064197209
1	0.2	10	10	0.2	Scenario4	801	23	2	0	0	441	0.066248618
1	0.2	10	10	0.2	Scenario4	802	22	2	0	0	442	0.068427341
1	0.2	10	10	0.2	Scenario4	803	20	2	0	0	444	0.073211007
1	0.2	10	10	0.2	Scenario4	804	19	3	0	0	445	0.097604229
1	0.2	10	10	0.2	Scenario4	805	17	5	0	0	446	0.12550372
1	0.2	10	10	0.2	Scenario4	806	17	5	0	0	446	0.12550372
1	0.2	10	10	0.2	Scenario4	807	17	5	0	0	447	0.12550372
1	0.2	10	10	0.2	Scenario4	808	17	5	0	0	447	0.12550372
1	0.2	10	10	0.2	Scenario4	809	17	4	0	0	448	0.117233531
1	0.2	10	10	0.2	Scenario4	810	15	5	0	0	449	0.128362275
1	0.2	10	10	0.2	Scenario4	811	14	5	0	0	450	0.129349924
1	0.2	10	10	0.2	Scenario4	812	12	6	0	0	451	0.128219222
1	0.2	10	10	0.2	Scenario4	813	12	6	0	0	452	0.128219222
1	0.2	10	10	0.2	Scenario4	814	9	6	0	0	455	0.116706844
1	0.2	10	10	0.2	Scenario4	815	8	6	0	0	456	0.109398321
1	0.2	10	10	0.2	Scenario4	816	7	7	0	0	456	0.088623695
1	0.2	10	10	0.2	Scenario4	817	6	8	0	0	456	0.064231775
1	0.2	10	10	0.2	Scenario4	818	6	8	0	0	456	0.064231775
1	0.2	10	10	0.2	Scenario4	819	5	9	0	0	456	0.03904547
1	0.2	10	10	0.2	Scenario4	820	5	9	0	0	456	0.03904547
1	0.2	10	10	0.2	Scenario4	821	5	9	0	0	456	0.03904547
1	0.2	10	10	0.2	Scenario4	822	5	9	0	0	456	0.03904547
1	0.2	10	10	0.2	Scenario4	823	6	8	0	0	456	0.064231775
1	0.2	10	10	0.2	Scenario4	824	6	8	0	0	456	0.064231775
1	0.2	10	10	0.2	Scenario4	825	5	9	0	0	456	0.03904547
1	0.2	10	10	0.2	Scenario4	826	5	9	0	0	456	0.03904547
1	0.2	10	10	0.2	Scenario4	827	5	9	0	0	456	0.03904547
1	0.2	10	10	0.2	Scenario4	828	5	9	0	0	456	0.03904547
1	0.2	10	10	0.2	Scenario4	829	5	9	0	0	456	0.03904547
1	0.2	10	10	0.2	Scenario4	830	5	9	0	0	456	0.03904547
1	0.2	10	10	0.2	Scenario4	831	5	9	0	0	456	0.03904547
1	0.2	10	10	0.2	Scenario4	832	5	9	0	0	456	0.03904547
1	0.2	10	10	0.2	Scenario4	833	5	9	0	0	456	0.03904547
1	0.2	10	10	0.2	Scenario4	834	5	9	0	0	456	0.03904547
1	0.2	10	10	0.2	Scenario4	835	5	9	0	0	456	0.03904547
1	0.2	10	10	0.2	Scenario4	836	5	9	0	0	456	0.03904547
1	0.2	10	10	0.2	Scenario4	837	5	9	0	0	456	0.03904547
1	0.2	10	10	0.2	Scenario4	838	6	8	0	0	456	0.064231775
1	0.2	10	10	0.2	Scenario4	839	6	8	0	0	456	0.064231775
1	0.2	10	10	0.2	Scenario4	840	6	8	0	0	456	0.064231775
1	0.2	10	10	0.2	Scenario4	841	6	8	0	0	456	0.064231775
1	0.2	10	10	0.2	Scenario4	842	6	7	0	0	457	0.074706556
1	0.2	10	10	0.2	Scenario4	843	6	7	0	0	457	0.074706556
1	0.2	10	10	0.2	Scenario4	844	6	7	0	0	457	0.074706556
1	0.2	10	10	0.2	Scenario4	845	6	7	0	0	457	0.074706556
1	0.2	10	10	0.2	Scenario4	846	6	7	0	0	457	0.074706556
1	0.2	10	10	0.2	Scenario4	847	6	7	0	0	457	0.074706556
1	0.2	10	10	0.2	Scenario4	848	7	6	0	0	457	0.09953715
1	0.2	10	10	0.2	Scenario4	849	7	6	0	0	457	0.09953715
1	0.2	10	10	0.2	Scenario4	850	7	6	0	0	457	0.09953715
1	0.2	10	10	0.2	Scenario4	851	7	6	0	0	457	0.09953715
1	0.2	10	10	0.2	Scenario4	852	7	6	0	0	457	0.09953715
1	0.2	10	10	0.2	Scenario4	853	7	6	0	0	457	0.09953715
1	0.2	10	10	0.2	Scenario4	854	6	6	0	0	458	0.086471129
1	0.2	10	10	0.2	Scenario4	855	6	5	0	0	459	0.099225353
1	0.2	10	10	0.2	Scenario4	856	6	5	0	0	459	0.099225353
1	0.2	10	10	0.2	Scenario4	857	5	5	0	0	460	0.083313866
1	0.2	10	10	0.2	Scenario4	858	3	3	0	0	464	0.06870893
1	0.2	10	10	0.2	Scenario4	859	2	2	0	0	466	0.04435789
1	0.2	10	10	0.2	Scenario4	860	2	2	0	0	466	0.04435789
1	0.2	10	10	0.2	Scenario4	861	2	2	0	0	466	0.04435789
1	0.2	10	10	0.2	Scenario4	862	2	2	0	0	466	0.04435789
1	0.2	10	10	0.2	Scenario4	863	2	2	0	0	466	0.04435789
1	0.2	10	10	0.2	Scenario4	864	2	2	0	0	466	0.04435789
1	0.2	10	10	0.2	Scenario4	865	2	2	0	0	466	0.04435789
1	0.2	10	10	0.2	Scenario4	866	2	2	0	0	466	0.04435789
1	0.2	10	10	0.2	Scenario4	867	2	2	0	0	466	0.04435789
1	0.2	10	10	0.2	Scenario4	868	2	2	0	0	466	0.04435789
1	0.2	10	10	0.2	Scenario4	869	2	2	0	0	466	0.04435789
1	0.2	10	10	0.2	Scenario4	870	2	2	0	0	466	0.04435789
1	0.2	10	10	0.2	Scenario4	871	1	2	0	0	467	-0.06350575
1	0.2	10	10	0.2	Scenario4	872	1	1	0	0	468	-0.150878073
1	0.2	10	10	0.2	Scenario4	873	1	1	0	0	468	-0.150878073
1	0.2	10	10	0.2	Scenario4	874	1	1	0	0	468	-0.150878073
1	0.2	10	10	0.2	Scenario4	875	1	1	0	0	468	-0.150878073
1	0.2	10	10	0.2	Scenario4	876	1	1	0	0	468	-0.150878073
1	0.2	10	10	0.2	Scenario4	877	1	1	0	0	468	-0.150878073
1	0.2	10	10	0.2	Scenario4	878	1	1	0	0	468	-0.150878073
1	0.2	10	10	0.2	Scenario4	879	1	1	0	0	468	-0.150878073
1	0.2	10	10	0.2	Scenario4	880	1	1	0	0	468	-0.150878073
1	0.2	10	10	0.2	Scenario4	881	1	1	0	0	468	-0.150878073
1	0.2	10	10	0.2	Scenario4	882	1	1	0	0	468	-0.150878073
1	0.2	10	10	0.2	Scenario4	883	1	1	0	0	468	-0.150878073
1	0.2	10	10	0.2	Scenario4	884	1	1	0	0	468	-0.150878073
1	0.2	10	10	0.2	Scenario4	885	1	1	0	0	468	-0.150878073
1	0.2	10	10	0.2	Scenario4	886	1	1	0	0	468	-0.150878073
1	0.2	10	10	0.2	Scenario4	887	1	1	0	0	468	-0.150878073
1	0.2	10	10	0.2	Scenario4	888	1	1	0	0	468	-0.150878073
1	0.2	10	10	0.2	Scenario4	889	1	1	0	0	468	-0.150878073
1	0.2	10	10	0.2	Scenario4	890	1	1	0	0	468	-0.150878073
1	0.2	10	10	0.2	Scenario4	891	1	1	0	0	468	-0.150878073
1	0.2	10	10	0.2	Scenario4	892	1	1	0	0	468	-0.150878073
1	0.2	10	10	0.2	Scenario4	893	1	1	0	0	468	-0.150878073
1	0.2	10	10	0.2	Scenario4	894	0	1	0	0	469	0
1	0.2	10	10	0.2	Scenario4	895	0	1	0	0	469	0
1	0.2	10	10	0.2	Scenario4	896	0	1	0	0	469	0
1	0.2	10	10	0.2	Scenario4	897	0	1	0	0	469	0
1	0.2	10	10	0.2	Scenario4	898	0	1	0	0	469	0
1	0.2	10	10	0.2	Scenario4	899	0	1	0	0	469	0
1	0.2	10	10	0.2	Scenario4	900	0	1	0	0	469	0
1	0.2	10	10	0.2	Scenario4	901	0	1	0	0	469	0
1	0.2	10	10	0.2	Scenario4	902	0	1	0	0	469	0
1	0.2	10	10	0.2	Scenario4	903	0	1	0	0	469	0
1	0.2	10	10	0.2	Scenario4	904	0	1	0	0	469	0
1	0.2	10	10	0.2	Scenario4	905	0	1	0	0	469	0
1	0.2	10	10	0.2	Scenario4	906	0	1	0	0	469	0
1	0.2	10	10	0.2	Scenario4	907	0	1	0	0	469	0
1	0.2	10	10	0.2	Scenario4	908	0	1	0	0	469	0
1	0.2	10	10	0.2	Scenario4	909	0	1	0	0	469	0
1	0.2	10	10	0.2	Scenario4	910	0	1	0	0	469	0
1	0.2	10	10	0.2	Scenario4	911	0	1	0	0	469	0
1	0.2	10	10	0.2	Scenario4	912	0	1	0	0	469	0
1	0.2	10	10	0.2	Scenario4	913	0	1	0	0	469	0
1	0.2	10	10	0.2	Scenario4	914	0	1	0	0	469	0
1	0.2	10	10	0.2	Scenario4	915	0	1	0	0	469	0
1	0.2	10	10	0.2	Scenario4	916	0	1	0	0	469	0
1	0.2	10	10	0.2	Scenario4	917	0	1	0	0	469	0
1	0.2	10	10	0.2	Scenario4	918	0	1	0	0	469	0
1	0.2	10	10	0.2	Scenario4	919	0	1	0	0	469	0
1	0.2	10	10	0.2	Scenario4	920	0	1	0	0	469	0
1	0.2	10	10	0.2	Scenario4	921	0	1	0	0	469	0
1	0.2	10	10	0.2	Scenario4	922	0	1	0	0	469	0
1	0.2	10	10	0.2	Scenario4	923	0	1	0	0	469	0
1	0.2	10	10	0.2	Scenario4	924	0	1	0	0	469	0
1	0.2	10	10	0.2	Scenario4	925	0	1	0	0	469	0
1	0.2	10	10	0.2	Scenario4	926	0	1	0	0	469	0
1	0.2	10	10	0.2	Scenario4	927	0	1	0	0	469	0
1	0.2	10	10	0.2	Scenario4	928	0	1	0	0	469	0
1	0.2	10	10	0.2	Scenario4	929	0	1	0	0	469	0
1	0.2	10	10	0.2	Scenario4	930	0	1	0	0	469	0
1	0.2	10	10	0.2	Scenario4	931	0	1	0	0	469	0
1	0.2	10	10	0.2	Scenario4	932	0	1	0	0	469	0
1	0.2	10	10	0.2	Scenario4	933	0	1	0	0	469	0
1	0.2	10	10	0.2	Scenario4	934	0	1	0	0	469	0
1	0.2	10	10	0.2	Scenario4	935	0	1	0	0	469	0
1	0.2	10	10	0.2	Scenario4	936	0	1	0	0	469	0
1	0.2	10	10	0.2	Scenario4	937	0	1	0	0	469	0
1	0.2	10	10	0.2	Scenario4	938	0	1	0	0	469	0
1	0.2	10	10	0.2	Scenario4	939	0	1	0	0	469	0
1	0.2	10	10	0.2	Scenario4	940	0	1	0	0	469	0
1	0.2	10	10	0.2	Scenario4	941	0	1	0	0	469	0
1	0.2	10	10	0.2	Scenario4	942	0	1	0	0	469	0
1	0.2	10	10	0.2	Scenario4	943	0	1	0	0	469	0
1	0.2	10	10	0.2	Scenario4	944	0	1	0	0	469	0
1	0.2	10	10	0.2	Scenario4	945	0	1	0	0	469	0
1	0.2	10	10	0.2	Scenario4	946	0	1	0	0	469	0
1	0.2	10	10	0.2	Scenario4	947	0	1	0	0	469	0
1	0.2	10	10	0.2	Scenario4	948	0	1	0	0	469	0
1	0.2	10	10	0.2	Scenario4	949	0	1	0	0	469	0
1	0.2	10	10	0.2	Scenario4	950	0	1	0	0	469	0
1	0.2	10	10	0.2	Scenario4	951	0	1	0	0	469	0
1	0.2	10	10	0.2	Scenario4	952	0	1	0	0	469	0
1	0.2	10	10	0.2	Scenario4	953	0	1	0	0	469	0
1	0.2	10	10	0.2	Scenario4	954	0	1	0	0	469	0
1	0.2	10	10	0.2	Scenario4	955	0	1	0	0	469	0
1	0.2	10	10	0.2	Scenario4	956	0	1	0	0	469	0
1	0.2	10	10	0.2	Scenario4	957	0	1	0	0	469	0
1	0.2	10	10	0.2	Scenario4	958	0	1	0	0	469	0
1	0.2	10	10	0.2	Scenario4	959	0	1	0	0	469	0
1	0.2	10	10	0.2	Scenario4	960	0	1	0	0	469	0
1	0.2	10	10	0.2	Scenario4	961	0	1	0	0	469	0
1	0.2	10	10	0.2	Scenario4	962	0	1	0	0	469	0
1	0.2	10	10	0.2	Scenario4	963	0	1	0	0	469	0
1	0.2	10	10	0.2	Scenario4	964	0	2	0	0	469	0
1	0.2	10	10	0.2	Scenario4	965	0	2	0	0	469	0
1	0.2	10	10	0.2	Scenario4	966	0	2	0	0	469	0
1	0.2	10	10	0.2	Scenario4	967	0	3	0	0	469	0
1	0.2	10	10	0.2	Scenario4	968	0	3	0	0	469	0
1	0.2	10	10	0.2	Scenario4	969	0	3	0	0	469	0
1	0.2	10	10	0.2	Scenario4	970	0	3	0	0	469	0
1	0.2	10	10	0.2	Scenario4	971	0	4	0	0	469	0
1	0.2	10	10	0.2	Scenario4	972	0	4	0	0	469	0
1	0.2	10	10	0.2	Scenario4	973	0	4	0	0	469	0
1	0.2	10	10	0.2	Scenario4	974	0	4	0	0	469	0
1	0.2	10	10	0.2	Scenario4	975	0	4	0	0	469	0
1	0.2	10	10	0.2	Scenario4	976	0	4	0	0	469	0
1	0.2	10	10	0.2	Scenario4	977	0	4	0	0	469	0
1	0.2	10	10	0.2	Scenario4	978	0	4	0	0	469	0
1	0.2	10	10	0.2	Scenario4	979	0	4	0	0	469	0
1	0.2	10	10	0.2	Scenario4	980	0	4	0	0	469	0
1	0.2	10	10	0.2	Scenario4	981	0	4	0	0	469	0
1	0.2	10	10	0.2	Scenario4	982	0	4	0	0	469	0
1	0.2	10	10	0.2	Scenario4	983	0	4	0	0	469	0
1	0.2	10	10	0.2	Scenario4	984	0	4	0	0	469	0
1	0.2	10	10	0.2	Scenario4	985	0	4	0	0	469	0
1	0.2	10	10	0.2	Scenario4	986	0	4	0	0	469	0
1	0.2	10	10	0.2	Scenario4	987	0	4	0	0	469	0
1	0.2	10	10	0.2	Scenario4	988	0	4	0	0	469	0
1	0.2	10	10	0.2	Scenario4	989	0	4	0	0	469	0
1	0.2	10	10	0.2	Scenario4	990	0	4	0	0	469	0
1	0.2	10	10	0.2	Scenario4	991	0	4	0	0	469	0
1	0.2	10	10	0.2	Scenario4	992	0	4	0	0	469	0
1	0.2	10	10	0.2	Scenario4	993	0	4	0	0	469	0
1	0.2	10	10	0.2	Scenario4	994	0	4	0	0	469	0
1	0.2	10	10	0.2	Scenario4	995	0	4	0	0	469	0
1	0.2	10	10	0.2	Scenario4	996	0	4	0	0	469	0
1	0.2	10	10	0.2	Scenario4	997	0	4	0	0	469	0
1	0.2	10	10	0.2	Scenario4	998	0	4	0	0	469	0
1	0.2	10	10	0.2	Scenario4	999	0	4	0	0	469	0
1	0.2	10	10	0.2	Scenario4	1000	0	4	0	0	469	0
1	0.2	10	10	0.2	Scenario4	1001	0	4	0	0	469	0
1	0.2	10	10	0.2	Scenario4	1002	0	4	0	0	469	0
1	0.2	10	10	0.2	Scenario4	1003	0	4	0	0	469	0
1	0.2	10	10	0.2	Scenario4	1004	0	4	0	0	469	0
1	0.2	10	10	0.2	Scenario4	1005	0	4	0	0	469	0
1	0.2	10	10	0.2	Scenario4	1006	0	4	0	0	469	0
1	0.2	10	10	0.2	Scenario4	1007	0	5	0	0	469	0
1	0.2	10	10	0.2	Scenario4	1008	0	5	0	0	469	0
1	0.2	10	10	0.2	Scenario4	1009	0	5	0	0	469	0
1	0.2	10	10	0.2	Scenario4	1010	0	5	0	0	469	0
1	0.2	10	10	0.2	Scenario4	1011	0	5	0	0	469	0
1	0.2	10	10	0.2	Scenario4	1012	0	5	0	0	469	0
1	0.2	10	10	0.2	Scenario4	1013	0	6	0	0	469	0
1	0.2	10	10	0.2	Scenario4	1014	0	6	0	0	469	0
1	0.2	10	10	0.2	Scenario4	1015	0	6	0	0	469	0
1	0.2	10	10	0.2	Scenario4	1016	0	7	0	0	469	0
1	0.2	10	10	0.2	Scenario4	1017	0	7	0	0	469	0
1	0.2	10	10	0.2	Scenario4	1018	0	7	0	0	469	0
1	0.2	10	10	0.2	Scenario4	1019	0	8	0	0	469	0
1	0.2	10	10	0.2	Scenario4	1020	0	8	0	0	469	0
1	0.2	10	10	0.2	Scenario4	1021	0	8	0	0	469	0
1	0.2	10	10	0.2	Scenario4	1022	0	8	0	0	469	0
1	0.2	10	10	0.2	Scenario4	1023	0	8	0	0	469	0
1	0.2	10	10	0.2	Scenario4	1024	0	8	0	0	469	0
1	0.2	10	10	0.2	Scenario4	1025	0	8	0	0	469	0
1	0.2	10	10	0.2	Scenario4	1026	0	8	0	0	469	0
1	0.2	10	10	0.2	Scenario4	1027	0	8	0	0	469	0
1	0.2	10	10	0.2	Scenario4	1028	0	8	0	0	469	0
1	0.2	10	10	0.2	Scenario4	1029	0	7	0	0	470	0
1	0.2	10	10	0.2	Scenario4	1030	0	7	0	0	470	0
1	0.2	10	10	0.2	Scenario4	1031	0	7	0	0	470	0
1	0.2	10	10	0.2	Scenario4	1032	0	7	0	0	470	0
1	0.2	10	10	0.2	Scenario4	1033	0	7	0	0	470	0
1	0.2	10	10	0.2	Scenario4	1034	0	7	0	0	470	0
1	0.2	10	10	0.2	Scenario4	1035	0	7	0	0	470	0
1	0.2	10	10	0.2	Scenario4	1036	0	7	0	0	470	0
1	0.2	10	10	0.2	Scenario4	1037	0	7	0	0	470	0
1	0.2	10	10	0.2	Scenario4	1038	0	7	0	0	470	0
1	0.2	10	10	0.2	Scenario4	1039	0	7	0	0	470	0
1	0.2	10	10	0.2	Scenario4	1040	0	7	0	0	470	0
1	0.2	10	10	0.2	Scenario4	1041	0	7	0	0	470	0
1	0.2	10	10	0.2	Scenario4	1042	0	7	0	0	470	0
1	0.2	10	10	0.2	Scenario4	1043	0	7	0	0	470	0
1	0.2	10	10	0.2	Scenario4	1044	0	7	0	0	470	0
1	0.2	10	10	0.2	Scenario4	1045	0	7	0	0	470	0
1	0.2	10	10	0.2	Scenario4	1046	0	7	0	0	470	0
1	0.2	10	10	0.2	Scenario4	1047	0	7	0	0	470	0
1	0.2	10	10	0.2	Scenario4	1048	0	7	0	0	470	0
1	0.2	10	10	0.2	Scenario4	1049	0	7	0	0	470	0
1	0.2	10	10	0.2	Scenario4	1050	0	7	0	0	470	0
1	0.2	10	10	0.2	Scenario4	1051	0	7	0	0	470	0
1	0.2	10	10	0.2	Scenario4	1052	0	7	0	0	470	0
1	0.2	10	10	0.2	Scenario4	1053	0	7	0	0	470	0
1	0.2	10	10	0.2	Scenario4	1054	0	7	0	0	470	0
1	0.2	10	10	0.2	Scenario4	1055	0	7	0	0	470	0
1	0.2	10	10	0.2	Scenario4	1056	0	7	0	0	470	0
1	0.2	10	10	0.2	Scenario4	1057	0	7	0	0	470	0
1	0.2	10	10	0.2	Scenario4	1058	0	7	0	0	470	0
1	0.2	10	10	0.2	Scenario4	1059	0	7	0	0	470	0
1	0.2	10	10	0.2	Scenario4	1060	0	7	0	0	470	0
1	0.2	10	10	0.2	Scenario4	1061	0	7	0	0	470	0
1	0.2	10	10	0.2	Scenario4	1062	0	7	0	0	470	0
1	0.2	10	10	0.2	Scenario4	1063	0	7	0	0	470	0
1	0.2	10	10	0.2	Scenario4	1064	0	7	0	0	470	0
1	0.2	10	10	0.2	Scenario4	1065	0	7	0	0	470	0
1	0.2	10	10	0.2	Scenario4	1066	0	7	0	0	470	0
1	0.2	10	10	0.2	Scenario4	1067	0	7	0	0	470	0
1	0.2	10	10	0.2	Scenario4	1068	0	7	0	0	470	0
1	0.2	10	10	0.2	Scenario4	1069	0	7	0	0	470	0
1	0.2	10	10	0.2	Scenario4	1070	0	7	0	0	470	0
1	0.2	10	10	0.2	Scenario4	1071	0	7	0	0	470	0
1	0.2	10	10	0.2	Scenario4	1072	0	7	0	0	470	0
1	0.2	10	10	0.2	Scenario4	1073	0	7	0	0	470	0
1	0.2	10	10	0.2	Scenario4	1074	0	7	0	0	470	0
1	0.2	10	10	0.2	Scenario4	1075	0	7	0	0	470	0
1	0.2	10	10	0.2	Scenario4	1076	0	7	0	0	470	0
1	0.2	10	10	0.2	Scenario4	1077	0	7	0	0	470	0
1	0.2	10	10	0.2	Scenario4	1078	0	7	0	0	470	0
1	0.2	10	10	0.2	Scenario4	1079	0	7	0	0	470	0
1	0.2	10	10	0.2	Scenario4	1080	0	7	0	0	470	0
1	0.2	10	10	0.2	Scenario4	1081	0	7	0	0	470	0
1	0.2	10	10	0.2	Scenario4	1082	0	7	0	0	470	0
1	0.2	10	10	0.2	Scenario4	1083	0	7	0	0	470	0
1	0.2	10	10	0.2	Scenario4	1084	0	7	0	0	470	0
1	0.2	10	10	0.2	Scenario4	1085	0	7	0	0	470	0
1	0.2	10	10	0.2	Scenario4	1086	0	7	0	0	470	0
1	0.2	10	10	0.2	Scenario4	1087	0	7	0	0	470	0
1	0.2	10	10	0.2	Scenario4	1088	0	7	0	0	470	0
1	0.2	10	10	0.2	Scenario4	1089	0	7	0	0	470	0
1	0.2	10	10	0.2	Scenario4	1090	0	7	0	0	470	0
1	0.2	10	10	0.2	Scenario4	1091	0	7	0	0	470	0
1	0.2	10	10	0.2	Scenario4	1092	0	7	0	0	470	0
1	0.2	10	10	0.2	Scenario4	1093	0	7	0	0	470	0
1	0.2	10	10	0.2	Scenario4	1094	0	7	0	0	470	0
1	0.2	10	10	0.2	Scenario4	1095	0	7	0	0	470	0
1	0.2	10	10	0.2	Scenario4	1096	0	7	0	0	470	0
1	0.2	10	10	0.2	Scenario4	1097	0	7	0	0	470	0
1	0.2	10	10	0.2	Scenario4	1098	0	7	0	0	470	0
1	0.2	10	10	0.2	Scenario4	1099	0	7	0	0	470	0
1	0.2	10	10	0.2	Scenario4	1100	0	7	0	0	470	0
1	0.2	10	10	0.2	Scenario4	1101	0	7	0	0	470	0
1	0.2	10	10	0.2	Scenario4	1102	0	7	0	0	470	0
1	0.2	10	10	0.2	Scenario4	1103	0	7	0	0	470	0
1	0.2	10	10	0.2	Scenario4	1104	0	7	0	0	470	0
1	0.2	10	10	0.2	Scenario4	1105	0	7	0	0	470	0
1	0.2	10	10	0.2	Scenario4	1106	0	7	0	0	470	0
1	0.2	10	10	0.2	Scenario4	1107	0	7	0	0	470	0
1	0.2	10	10	0.2	Scenario4	1108	0	7	0	0	470	0
1	0.2	10	10	0.2	Scenario4	1109	0	8	0	0	470	0
1	0.2	10	10	0.2	Scenario4	1110	0	8	0	0	470	0
1	0.2	10	10	0.2	Scenario4	1111	0	9	0	0	470	0
1	0.2	10	10	0.2	Scenario4	1112	0	9	0	0	470	0
1	0.2	10	10	0.2	Scenario4	1113	0	9	0	0	470	0
1	0.2	10	10	0.2	Scenario4	1114	0	10	0	0	470	0
1	0.2	10	10	0.2	Scenario4	1115	0	10	0	0	470	0
1	0.2	10	10	0.2	Scenario4	1116	0	11	0	0	470	0
1	0.2	10	10	0.2	Scenario4	1117	0	11	0	0	470	0
1	0.2	10	10	0.2	Scenario4	1118	0	11	0	0	470	0
1	0.2	10	10	0.2	Scenario4	1119	0	11	0	0	470	0
1	0.2	10	10	0.2	Scenario4	1120	0	12	0	0	470	0
1	0.2	10	10	0.2	Scenario4	1121	0	12	0	0	470	0
1	0.2	10	10	0.2	Scenario4	1122	0	12	0	0	470	0
1	0.2	10	10	0.2	Scenario4	1123	0	12	0	0	470	0
1	0.2	10	10	0.2	Scenario4	1124	0	12	0	0	470	0
1	0.2	10	10	0.2	Scenario4	1125	0	12	0	0	470	0
1	0.2	10	10	0.2	Scenario4	1126	0	12	0	0	470	0
1	0.2	10	10	0.2	Scenario4	1127	0	13	0	0	470	0
1	0.2	10	10	0.2	Scenario4	1128	0	13	0	0	470	0
1	0.2	10	10	0.2	Scenario4	1129	0	14	0	0	470	0
1	0.2	10	10	0.2	Scenario4	1130	0	14	0	0	470	0
1	0.2	10	10	0.2	Scenario4	1131	0	14	0	0	470	0
1	0.2	10	10	0.2	Scenario4	1132	0	15	0	0	470	0
1	0.2	10	10	0.2	Scenario4	1133	0	15	0	0	470	0
1	0.2	10	10	0.2	Scenario4	1134	0	15	0	0	470	0
1	0.2	10	10	0.2	Scenario4	1135	0	15	0	0	470	0
1	0.2	10	10	0.2	Scenario4	1136	0	15	0	0	470	0
1	0.2	10	10	0.2	Scenario4	1137	0	15	0	0	470	0
1	0.2	10	10	0.2	Scenario4	1138	0	15	0	0	470	0
1	0.2	10	10	0.2	Scenario4	1139	0	16	0	0	470	0
1	0.2	10	10	0.2	Scenario4	1140	0	16	0	0	470	0
1	0.2	10	10	0.2	Scenario4	1141	0	16	0	0	470	0
1	0.2	10	10	0.2	Scenario4	1142	0	16	0	0	470	0
1	0.2	10	10	0.2	Scenario4	1143	0	17	0	0	470	0
1	0.2	10	10	0.2	Scenario4	1144	0	17	0	0	470	0
1	0.2	10	10	0.2	Scenario4	1145	0	17	0	0	470	0
1	0.2	10	10	0.2	Scenario4	1146	0	17	0	0	470	0
1	0.2	10	10	0.2	Scenario4	1147	0	18	0	0	470	0
1	0.2	10	10	0.2	Scenario4	1148	0	18	0	0	470	0
1	0.2	10	10	0.2	Scenario4	1149	0	18	0	0	470	0
1	0.2	10	10	0.2	Scenario4	1150	0	18	0	0	470	0
1	0.2	10	10	0.2	Scenario4	1151	0	18	0	0	470	0
1	0.2	10	10	0.2	Scenario4	1152	0	19	0	0	470	0
1	0.2	10	10	0.2	Scenario4	1153	0	20	0	0	470	0
1	0.2	10	10	0.2	Scenario4	1154	0	20	0	0	470	0
1	0.2	10	10	0.2	Scenario4	1155	0	20	0	0	470	0
1	0.2	10	10	0.2	Scenario4	1156	0	20	0	0	470	0
1	0.2	10	10	0.2	Scenario4	1157	0	20	0	0	470	0
1	0.2	10	10	0.2	Scenario4	1158	0	20	0	0	470	0
1	0.2	10	10	0.2	Scenario4	1159	0	20	0	0	470	0
1	0.2	10	10	0.2	Scenario4	1160	0	20	0	0	470	0
1	0.2	10	10	0.2	Scenario4	1161	0	20	0	0	470	0
1	0.2	10	10	0.2	Scenario4	1162	0	20	0	0	470	0
1	0.2	10	10	0.2	Scenario4	1163	0	20	0	0	470	0
1	0.2	10	10	0.2	Scenario4	1164	0	21	0	0	470	0
1	0.2	10	10	0.2	Scenario4	1165	0	23	0	0	470	0
1	0.2	10	10	0.2	Scenario4	1166	0	24	0	0	471	0
1	0.2	10	10	0.2	Scenario4	1167	0	23	0	0	472	0
1	0.2	10	10	0.2	Scenario4	1168	0	20	0	0	476	0
1	0.2	10	10	0.2	Scenario4	1169	0	20	0	0	477	0
1	0.2	10	10	0.2	Scenario4	1170	0	20	0	0	477	0
1	0.2	10	10	0.2	Scenario4	1171	0	19	0	0	478	0
1	0.2	10	10	0.2	Scenario4	1172	0	18	0	0	479	0
1	0.2	10	10	0.2	Scenario4	1173	0	18	0	0	480	0
1	0.2	10	10	0.2	Scenario4	1174	0	17	0	0	481	0
1	0.2	10	10	0.2	Scenario4	1175	0	16	0	0	482	0
1	0.2	10	10	0.2	Scenario4	1176	0	15	0	0	483	0
1	0.2	10	10	0.2	Scenario4	1177	0	14	0	0	484	0
1	0.2	10	10	0.2	Scenario4	1178	0	14	0	0	484	0
1	0.2	10	10	0.2	Scenario4	1179	0	14	0	0	484	0
1	0.2	10	10	0.2	Scenario4	1180	0	14	0	0	484	0
1	0.2	10	10	0.2	Scenario4	1181	0	14	0	0	484	0
1	0.2	10	10	0.2	Scenario4	1182	0	14	0	0	484	0
1	0.2	10	10	0.2	Scenario4	1183	0	14	0	0	484	0
1	0.2	10	10	0.2	Scenario4	1184	0	13	0	0	485	0
1	0.2	10	10	0.2	Scenario4	1185	0	14	0	0	485	0
1	0.2	10	10	0.2	Scenario4	1186	0	14	0	0	485	0
1	0.2	10	10	0.2	Scenario4	1187	0	14	0	0	485	0
1	0.2	10	10	0.2	Scenario4	1188	0	13	0	0	486	0
1	0.2	10	10	0.2	Scenario4	1189	0	13	0	0	486	0
1	0.2	10	10	0.2	Scenario4	1190	0	13	0	0	486	0
1	0.2	10	10	0.2	Scenario4	1191	0	13	0	0	486	0
1	0.2	10	10	0.2	Scenario4	1192	0	13	0	0	486	0
1	0.2	10	10	0.2	Scenario4	1193	0	13	0	0	486	0
1	0.2	10	10	0.2	Scenario4	1194	0	12	0	0	487	0
1	0.2	10	10	0.2	Scenario4	1195	0	12	0	0	487	0
1	0.2	10	10	0.2	Scenario4	1196	0	12	0	0	487	0
1	0.2	10	10	0.2	Scenario4	1197	0	12	0	0	487	0
1	0.2	10	10	0.2	Scenario4	1198	0	12	0	0	487	0
1	0.2	10	10	0.2	Scenario4	1199	0	13	0	0	487	0
1	0.2	10	10	0.2	Scenario4	1200	0	13	0	0	487	0
2	0.2	10	10	0.5	Scenario4	0	5	5	0	0	0	0.083313866
2	0.2	10	10	0.5	Scenario4	1	5	5	0	0	0	0.083313866
2	0.2	10	10	0.5	Scenario4	2	5	5	0	0	0	0.083313866
2	0.2	10	10	0.5	Scenario4	3	6	7	0	0	0	0.074706556
2	0.2	10	10	0.5	Scenario4	4	7	6	0	0	0	0.09953715
2	0.2	10	10	0.5	Scenario4	5	8	6	0	0	0	0.109398321
2	0.2	10	10	0.5	Scenario4	6	8	6	0	0	0	0.109398321
2	0.2	10	10	0.5	Scenario4	7	11	5	0	0	0	0.129005777
2	0.2	10	10	0.5	Scenario4	8	13	5	0	0	0	0.129897434
2	0.2	10	10	0.5	Scenario4	9	13	5	0	0	0	0.129897434
2	0.2	10	10	0.5	Scenario4	10	13	6	0	0	0	0.129746031
2	0.2	10	10	0.5	Scenario4	11	15	4	0	0	0	0.121938088
2	0.2	10	10	0.5	Scenario4	12	16	4	0	0	0	0.119628646
2	0.2	10	10	0.5	Scenario4	13	16	4	0	0	0	0.119628646
2	0.2	10	10	0.5	Scenario4	14	18	4	0	0	0	0.114799293
2	0.2	10	10	0.5	Scenario4	15	20	4	0	0	0	0.109937805
2	0.2	10	10	0.5	Scenario4	16	22	4	0	0	0	0.105212253
2	0.2	10	10	0.5	Scenario4	17	22	4	0	0	0	0.105212253
2	0.2	10	10	0.5	Scenario4	18	25	3	0	0	0	0.082922393
2	0.2	10	10	0.5	Scenario4	19	25	3	0	0	0	0.082922393
2	0.2	10	10	0.5	Scenario4	20	25	3	0	0	0	0.082922393
2	0.2	10	10	0.5	Scenario4	21	25	3	0	0	0	0.082922393
2	0.2	10	10	0.5	Scenario4	22	26	2	0	0	0	0.060437416
2	0.2	10	10	0.5	Scenario4	23	27	1	0	0	0	0.032909871
2	0.2	10	10	0.5	Scenario4	24	28	1	0	0	0	0.03186839
2	0.2	10	10	0.5	Scenario4	25	30	0	0	0	0	0
2	0.2	10	10	0.5	Scenario4	26	30	2	0	0	0	0.054062174
2	0.2	10	10	0.5	Scenario4	27	29	4	0	0	0	0.090558089
2	0.2	10	10	0.5	Scenario4	28	30	4	0	0	0	0.088722275
2	0.2	10	10	0.5	Scenario4	29	32	3	0	0	0	0.070077796
2	0.2	10	10	0.5	Scenario4	30	34	2	0	0	0	0.048874731
2	0.2	10	10	0.5	Scenario4	31	37	1	0	0	0	0.024793019
2	0.2	10	10	0.5	Scenario4	32	39	1	0	0	0	0.023625676
2	0.2	10	10	0.5	Scenario4	33	40	1	0	0	0	0.023082131
2	0.2	10	10	0.5	Scenario4	34	29	1	0	0	13	0.030890325
2	0.2	10	10	0.5	Scenario4	35	29	0	0	0	14	0
2	0.2	10	10	0.5	Scenario4	36	27	0	0	0	16	0
2	0.2	10	10	0.5	Scenario4	37	24	1	0	0	18	0.036482248
2	0.2	10	10	0.5	Scenario4	38	22	3	0	0	18	0.089778548
2	0.2	10	10	0.5	Scenario4	39	22	3	0	0	18	0.089778548
2	0.2	10	10	0.5	Scenario4	40	21	3	0	0	19	0.092275766
2	0.2	10	10	0.5	Scenario4	41	20	4	0	0	19	0.109937805
2	0.2	10	10	0.5	Scenario4	42	18	4	0	0	21	0.114799293
2	0.2	10	10	0.5	Scenario4	43	15	5	0	0	23	0.128362275
2	0.2	10	10	0.5	Scenario4	44	15	4	0	0	24	0.121938088
2	0.2	10	10	0.5	Scenario4	45	14	5	0	0	24	0.129349924
2	0.2	10	10	0.5	Scenario4	46	13	6	0	0	24	0.129746031
2	0.2	10	10	0.5	Scenario4	47	12	6	0	0	25	0.128219222
2	0.2	10	10	0.5	Scenario4	48	12	6	0	0	25	0.128219222
2	0.2	10	10	0.5	Scenario4	49	14	4	0	0	25	0.12409721
2	0.2	10	10	0.5	Scenario4	50	14	4	0	0	25	0.12409721
2	0.2	10	10	0.5	Scenario4	51	15	3	0	0	25	0.109512951
2	0.2	10	10	0.5	Scenario4	52	14	3	0	0	26	0.112668876
2	0.2	10	10	0.5	Scenario4	53	14	3	0	0	26	0.112668876
2	0.2	10	10	0.5	Scenario4	54	14	3	0	0	26	0.112668876
2	0.2	10	10	0.5	Scenario4	55	15	2	0	0	26	0.088253922
2	0.2	10	10	0.5	Scenario4	56	15	2	0	0	26	0.088253922
2	0.2	10	10	0.5	Scenario4	57	15	2	0	0	26	0.088253922
2	0.2	10	10	0.5	Scenario4	58	15	2	0	0	26	0.088253922
2	0.2	10	10	0.5	Scenario4	59	15	2	0	0	26	0.088253922
2	0.2	10	10	0.5	Scenario4	60	15	2	0	0	26	0.088253922
2	0.2	10	10	0.5	Scenario4	61	15	2	0	0	26	0.088253922
2	0.2	10	10	0.5	Scenario4	62	16	1	0	0	26	0.05121604
2	0.2	10	10	0.5	Scenario4	63	16	1	0	0	26	0.05121604
2	0.2	10	10	0.5	Scenario4	64	16	1	0	0	26	0.05121604
2	0.2	10	10	0.5	Scenario4	65	16	1	0	0	26	0.05121604
2	0.2	10	10	0.5	Scenario4	66	16	1	0	0	26	0.05121604
2	0.2	10	10	0.5	Scenario4	67	16	1	0	0	26	0.05121604
2	0.2	10	10	0.5	Scenario4	68	16	1	0	0	26	0.05121604
2	0.2	10	10	0.5	Scenario4	69	16	1	0	0	26	0.05121604
2	0.2	10	10	0.5	Scenario4	70	16	1	0	0	26	0.05121604
2	0.2	10	10	0.5	Scenario4	71	16	1	0	0	26	0.05121604
2	0.2	10	10	0.5	Scenario4	72	16	1	0	0	26	0.05121604
2	0.2	10	10	0.5	Scenario4	73	16	1	0	0	26	0.05121604
2	0.2	10	10	0.5	Scenario4	74	16	1	0	0	26	0.05121604
2	0.2	10	10	0.5	Scenario4	75	15	1	0	0	27	0.053911679
2	0.2	10	10	0.5	Scenario4	76	15	1	0	0	27	0.053911679
2	0.2	10	10	0.5	Scenario4	77	15	1	0	0	27	0.053911679
2	0.2	10	10	0.5	Scenario4	78	15	1	0	0	27	0.053911679
2	0.2	10	10	0.5	Scenario4	79	15	1	0	0	27	0.053911679
2	0.2	10	10	0.5	Scenario4	80	15	1	0	0	27	0.053911679
2	0.2	10	10	0.5	Scenario4	81	15	1	0	0	27	0.053911679
2	0.2	10	10	0.5	Scenario4	82	15	1	0	0	27	0.053911679
2	0.2	10	10	0.5	Scenario4	83	15	1	0	0	27	0.053911679
2	0.2	10	10	0.5	Scenario4	84	15	1	0	0	27	0.053911679
2	0.2	10	10	0.5	Scenario4	85	15	1	0	0	27	0.053911679
2	0.2	10	10	0.5	Scenario4	86	15	1	0	0	27	0.053911679
2	0.2	10	10	0.5	Scenario4	87	15	1	0	0	27	0.053911679
2	0.2	10	10	0.5	Scenario4	88	15	1	0	0	27	0.053911679
2	0.2	10	10	0.5	Scenario4	89	15	1	0	0	27	0.053911679
2	0.2	10	10	0.5	Scenario4	90	15	1	0	0	27	0.053911679
2	0.2	10	10	0.5	Scenario4	91	15	1	0	0	27	0.053911679
2	0.2	10	10	0.5	Scenario4	92	15	1	0	0	27	0.053911679
2	0.2	10	10	0.5	Scenario4	93	15	1	0	0	27	0.053911679
2	0.2	10	10	0.5	Scenario4	94	15	1	0	0	27	0.053911679
2	0.2	10	10	0.5	Scenario4	95	15	1	0	0	27	0.053911679
2	0.2	10	10	0.5	Scenario4	96	15	1	0	0	27	0.053911679
2	0.2	10	10	0.5	Scenario4	97	15	1	0	0	27	0.053911679
2	0.2	10	10	0.5	Scenario4	98	15	1	0	0	27	0.053911679
2	0.2	10	10	0.5	Scenario4	99	15	1	0	0	27	0.053911679
2	0.2	10	10	0.5	Scenario4	100	15	1	0	0	27	0.053911679
2	0.2	10	10	0.5	Scenario4	101	15	1	0	0	27	0.053911679
2	0.2	10	10	0.5	Scenario4	102	15	1	0	0	27	0.053911679
2	0.2	10	10	0.5	Scenario4	103	15	1	0	0	27	0.053911679
2	0.2	10	10	0.5	Scenario4	104	15	1	0	0	27	0.053911679
2	0.2	10	10	0.5	Scenario4	105	15	1	0	0	27	0.053911679
2	0.2	10	10	0.5	Scenario4	106	15	1	0	0	27	0.053911679
2	0.2	10	10	0.5	Scenario4	107	15	1	0	0	27	0.053911679
2	0.2	10	10	0.5	Scenario4	108	15	1	0	0	27	0.053911679
2	0.2	10	10	0.5	Scenario4	109	15	1	0	0	27	0.053911679
2	0.2	10	10	0.5	Scenario4	110	15	1	0	0	27	0.053911679
2	0.2	10	10	0.5	Scenario4	111	15	1	0	0	27	0.053911679
2	0.2	10	10	0.5	Scenario4	112	15	1	0	0	27	0.053911679
2	0.2	10	10	0.5	Scenario4	113	15	1	0	0	27	0.053911679
2	0.2	10	10	0.5	Scenario4	114	15	1	0	0	27	0.053911679
2	0.2	10	10	0.5	Scenario4	115	15	1	0	0	27	0.053911679
2	0.2	10	10	0.5	Scenario4	116	15	1	0	0	27	0.053911679
2	0.2	10	10	0.5	Scenario4	117	15	1	0	0	27	0.053911679
2	0.2	10	10	0.5	Scenario4	118	15	1	0	0	27	0.053911679
2	0.2	10	10	0.5	Scenario4	119	15	1	0	0	27	0.053911679
2	0.2	10	10	0.5	Scenario4	120	15	1	0	0	27	0.053911679
2	0.2	10	10	0.5	Scenario4	121	15	1	0	0	27	0.053911679
2	0.2	10	10	0.5	Scenario4	122	15	1	0	0	27	0.053911679
2	0.2	10	10	0.5	Scenario4	123	15	1	0	0	27	0.053911679
2	0.2	10	10	0.5	Scenario4	124	15	1	0	0	27	0.053911679
2	0.2	10	10	0.5	Scenario4	125	15	1	0	0	27	0.053911679
2	0.2	10	10	0.5	Scenario4	126	15	1	0	0	27	0.053911679
2	0.2	10	10	0.5	Scenario4	127	15	1	0	0	27	0.053911679
2	0.2	10	10	0.5	Scenario4	128	15	1	0	0	27	0.053911679
2	0.2	10	10	0.5	Scenario4	129	15	1	0	0	27	0.053911679
2	0.2	10	10	0.5	Scenario4	130	15	1	0	0	27	0.053911679
2	0.2	10	10	0.5	Scenario4	131	15	1	0	0	27	0.053911679
2	0.2	10	10	0.5	Scenario4	132	15	1	0	0	27	0.053911679
2	0.2	10	10	0.5	Scenario4	133	15	1	0	0	27	0.053911679
2	0.2	10	10	0.5	Scenario4	134	15	1	0	0	27	0.053911679
2	0.2	10	10	0.5	Scenario4	135	15	1	0	0	27	0.053911679
2	0.2	10	10	0.5	Scenario4	136	15	1	0	0	27	0.053911679
2	0.2	10	10	0.5	Scenario4	137	15	1	0	0	27	0.053911679
2	0.2	10	10	0.5	Scenario4	138	15	1	0	0	27	0.053911679
2	0.2	10	10	0.5	Scenario4	139	15	1	0	0	27	0.053911679
2	0.2	10	10	0.5	Scenario4	140	15	1	0	0	27	0.053911679
2	0.2	10	10	0.5	Scenario4	141	15	1	0	0	27	0.053911679
2	0.2	10	10	0.5	Scenario4	142	15	1	0	0	27	0.053911679
2	0.2	10	10	0.5	Scenario4	143	15	1	0	0	27	0.053911679
2	0.2	10	10	0.5	Scenario4	144	15	1	0	0	27	0.053911679
2	0.2	10	10	0.5	Scenario4	145	15	1	0	0	27	0.053911679
2	0.2	10	10	0.5	Scenario4	146	15	1	0	0	27	0.053911679
2	0.2	10	10	0.5	Scenario4	147	14	2	0	0	27	0.091895267
2	0.2	10	10	0.5	Scenario4	148	14	2	0	0	27	0.091895267
2	0.2	10	10	0.5	Scenario4	149	14	2	0	0	27	0.091895267
2	0.2	10	10	0.5	Scenario4	150	15	1	0	0	27	0.053911679
2	0.2	10	10	0.5	Scenario4	151	15	1	0	0	27	0.053911679
2	0.2	10	10	0.5	Scenario4	152	15	1	0	0	27	0.053911679
2	0.2	10	10	0.5	Scenario4	153	15	1	0	0	27	0.053911679
2	0.2	10	10	0.5	Scenario4	154	15	1	0	0	27	0.053911679
2	0.2	10	10	0.5	Scenario4	155	15	1	0	0	27	0.053911679
2	0.2	10	10	0.5	Scenario4	156	15	1	0	0	27	0.053911679
2	0.2	10	10	0.5	Scenario4	157	15	1	0	0	27	0.053911679
2	0.2	10	10	0.5	Scenario4	158	15	1	0	0	27	0.053911679
2	0.2	10	10	0.5	Scenario4	159	15	1	0	0	27	0.053911679
2	0.2	10	10	0.5	Scenario4	160	15	1	0	0	27	0.053911679
2	0.2	10	10	0.5	Scenario4	161	15	1	0	0	27	0.053911679
2	0.2	10	10	0.5	Scenario4	162	15	1	0	0	27	0.053911679
2	0.2	10	10	0.5	Scenario4	163	15	1	0	0	27	0.053911679
2	0.2	10	10	0.5	Scenario4	164	16	1	0	0	27	0.05121604
2	0.2	10	10	0.5	Scenario4	165	16	1	0	0	27	0.05121604
2	0.2	10	10	0.5	Scenario4	166	16	1	0	0	27	0.05121604
2	0.2	10	10	0.5	Scenario4	167	16	1	0	0	27	0.05121604
2	0.2	10	10	0.5	Scenario4	168	16	1	0	0	27	0.05121604
2	0.2	10	10	0.5	Scenario4	169	16	1	0	0	27	0.05121604
2	0.2	10	10	0.5	Scenario4	170	16	1	0	0	27	0.05121604
2	0.2	10	10	0.5	Scenario4	171	16	1	0	0	27	0.05121604
2	0.2	10	10	0.5	Scenario4	172	16	1	0	0	27	0.05121604
2	0.2	10	10	0.5	Scenario4	173	17	1	0	0	27	0.048769944
2	0.2	10	10	0.5	Scenario4	174	17	1	0	0	27	0.048769944
2	0.2	10	10	0.5	Scenario4	175	19	1	0	0	27	0.044503689
2	0.2	10	10	0.5	Scenario4	176	19	2	0	0	27	0.075840328
2	0.2	10	10	0.5	Scenario4	177	20	2	0	0	27	0.073211007
2	0.2	10	10	0.5	Scenario4	178	21	2	0	0	27	0.07074422
2	0.2	10	10	0.5	Scenario4	179	23	3	0	0	27	0.08738973
2	0.2	10	10	0.5	Scenario4	180	24	3	0	0	27	0.085105734
2	0.2	10	10	0.5	Scenario4	181	25	3	0	0	27	0.082922393
2	0.2	10	10	0.5	Scenario4	182	26	3	0	0	27	0.080835225
2	0.2	10	10	0.5	Scenario4	183	28	3	0	0	27	0.076930974
2	0.2	10	10	0.5	Scenario4	184	30	3	0	0	27	0.073356597
2	0.2	10	10	0.5	Scenario4	185	31	4	0	0	27	0.086948041
2	0.2	10	10	0.5	Scenario4	186	36	4	0	0	27	0.078933057
2	0.2	10	10	0.5	Scenario4	187	37	4	0	0	27	0.077487047
2	0.2	10	10	0.5	Scenario4	188	39	5	0	0	27	0.086680579
2	0.2	10	10	0.5	Scenario4	189	41	5	0	0	27	0.083973975
2	0.2	10	10	0.5	Scenario4	190	41	6	0	0	27	0.093945909
2	0.2	10	10	0.5	Scenario4	191	43	6	0	0	27	0.091349459
2	0.2	10	10	0.5	Scenario4	192	43	6	0	0	27	0.091349459
2	0.2	10	10	0.5	Scenario4	193	43	7	0	0	27	0.09977578
2	0.2	10	10	0.5	Scenario4	194	45	6	0	0	27	0.088869385
2	0.2	10	10	0.5	Scenario4	195	44	8	0	0	27	0.105691682
2	0.2	10	10	0.5	Scenario4	196	43	11	0	0	27	0.121838484
2	0.2	10	10	0.5	Scenario4	197	44	12	0	0	27	0.124316535
2	0.2	10	10	0.5	Scenario4	198	44	13	0	0	27	0.127044313
2	0.2	10	10	0.5	Scenario4	199	45	14	0	0	27	0.128595102
2	0.2	10	10	0.5	Scenario4	200	45	16	0	0	27	0.131617916
2	0.2	10	10	0.5	Scenario4	201	48	15	0	0	27	0.128773113
2	0.2	10	10	0.5	Scenario4	202	50	14	0	0	27	0.125354085
2	0.2	10	10	0.5	Scenario4	203	51	14	0	0	27	0.124660583
2	0.2	10	10	0.5	Scenario4	204	53	12	0	0	27	0.116683678
2	0.2	10	10	0.5	Scenario4	205	54	12	0	0	27	0.115824328
2	0.2	10	10	0.5	Scenario4	206	57	10	0	0	27	0.103904243
2	0.2	10	10	0.5	Scenario4	207	62	9	0	0	27	0.093623886
2	0.2	10	10	0.5	Scenario4	208	62	9	0	0	27	0.093623886
2	0.2	10	10	0.5	Scenario4	209	61	10	0	0	27	0.100275466
2	0.2	10	10	0.5	Scenario4	210	63	10	0	0	27	0.098528595
2	0.2	10	10	0.5	Scenario4	211	63	12	0	0	27	0.108260816
2	0.2	10	10	0.5	Scenario4	212	63	12	0	0	27	0.108260816
2	0.2	10	10	0.5	Scenario4	213	64	12	0	0	27	0.107448732
2	0.2	10	10	0.5	Scenario4	214	65	13	0	0	27	0.110765264
2	0.2	10	10	0.5	Scenario4	215	69	13	0	0	27	0.107723385
2	0.2	10	10	0.5	Scenario4	216	75	9	0	0	27	0.083221695
2	0.2	10	10	0.5	Scenario4	217	75	10	0	0	27	0.088984053
2	0.2	10	10	0.5	Scenario4	218	77	9	0	0	27	0.081799764
2	0.2	10	10	0.5	Scenario4	219	74	12	0	0	27	0.099734384
2	0.2	10	10	0.5	Scenario4	220	77	10	0	0	27	0.087542589
2	0.2	10	10	0.5	Scenario4	221	80	10	0	0	27	0.085454965
2	0.2	10	10	0.5	Scenario4	222	79	11	0	0	28	0.091379606
2	0.2	10	10	0.5	Scenario4	223	78	12	0	0	28	0.096867659
2	0.2	10	10	0.5	Scenario4	224	79	12	0	0	28	0.096170771
2	0.2	10	10	0.5	Scenario4	225	80	13	0	0	28	0.099864976
2	0.2	10	10	0.5	Scenario4	226	82	11	0	0	28	0.089333023
2	0.2	10	10	0.5	Scenario4	227	82	13	0	0	28	0.098522782
2	0.2	10	10	0.5	Scenario4	228	83	12	0	0	29	0.093461406
2	0.2	10	10	0.5	Scenario4	229	87	11	0	0	29	0.086091779
2	0.2	10	10	0.5	Scenario4	230	87	12	0	0	30	0.090874576
2	0.2	10	10	0.5	Scenario4	231	88	12	0	0	30	0.090246529
2	0.2	10	10	0.5	Scenario4	232	86	14	0	0	30	0.09997717
2	0.2	10	10	0.5	Scenario4	233	84	16	0	0	30	0.108345625
2	0.2	10	10	0.5	Scenario4	234	87	14	0	0	30	0.099349299
2	0.2	10	10	0.5	Scenario4	235	91	11	0	0	31	0.083643874
2	0.2	10	10	0.5	Scenario4	236	90	12	0	0	31	0.089012312
2	0.2	10	10	0.5	Scenario4	237	92	13	0	0	31	0.092215235
2	0.2	10	10	0.5	Scenario4	238	95	11	0	0	31	0.081317333
2	0.2	10	10	0.5	Scenario4	239	98	11	0	0	31	0.079647862
2	0.2	10	10	0.5	Scenario4	240	102	8	0	0	31	0.061500837
2	0.2	10	10	0.5	Scenario4	241	101	9	0	0	31	0.067683394
2	0.2	10	10	0.5	Scenario4	242	99	11	0	0	31	0.079105167
2	0.2	10	10	0.5	Scenario4	243	101	11	0	0	31	0.07803984
2	0.2	10	10	0.5	Scenario4	244	105	9	0	0	31	0.065767583
2	0.2	10	10	0.5	Scenario4	245	109	8	0	0	31	0.058430936
2	0.2	10	10	0.5	Scenario4	246	112	9	0	0	31	0.062653672
2	0.2	10	10	0.5	Scenario4	247	112	10	0	0	31	0.067788566
2	0.2	10	10	0.5	Scenario4	248	116	8	0	0	31	0.055644903
2	0.2	10	10	0.5	Scenario4	249	115	11	0	0	31	0.071268707
2	0.2	10	10	0.5	Scenario4	250	114	12	0	0	32	0.076244687
2	0.2	10	10	0.5	Scenario4	251	116	14	0	0	32	0.083584205
2	0.2	10	10	0.5	Scenario4	252	116	15	0	0	32	0.087358367
2	0.2	10	10	0.5	Scenario4	253	118	14	0	0	32	0.082656699
2	0.2	10	10	0.5	Scenario4	254	118	14	0	0	32	0.082656699
2	0.2	10	10	0.5	Scenario4	255	122	13	0	0	32	0.076895518
2	0.2	10	10	0.5	Scenario4	256	119	16	0	0	32	0.089507608
2	0.2	10	10	0.5	Scenario4	257	120	18	0	0	33	0.095544686
2	0.2	10	10	0.5	Scenario4	258	119	20	0	0	33	0.101765801
2	0.2	10	10	0.5	Scenario4	259	123	19	0	0	33	0.097164182
2	0.2	10	10	0.5	Scenario4	260	123	18	0	0	35	0.094186277
2	0.2	10	10	0.5	Scenario4	261	122	18	0	0	36	0.094635593
2	0.2	10	10	0.5	Scenario4	262	125	17	0	0	36	0.090143221
2	0.2	10	10	0.5	Scenario4	263	123	18	0	0	37	0.094186277
2	0.2	10	10	0.5	Scenario4	264	123	17	0	0	38	0.091031389
2	0.2	10	10	0.5	Scenario4	265	125	17	0	0	38	0.090143221
2	0.2	10	10	0.5	Scenario4	266	125	16	0	0	39	0.086806466
2	0.2	10	10	0.5	Scenario4	267	126	17	0	0	39	0.089704643
2	0.2	10	10	0.5	Scenario4	268	127	16	0	0	39	0.085937444
2	0.2	10	10	0.5	Scenario4	269	126	17	0	0	39	0.089704643
2	0.2	10	10	0.5	Scenario4	270	127	15	0	0	40	0.082418341
2	0.2	10	10	0.5	Scenario4	271	127	15	0	0	41	0.082418341
2	0.2	10	10	0.5	Scenario4	272	127	14	0	0	42	0.078703595
2	0.2	10	10	0.5	Scenario4	273	129	14	0	0	42	0.077871671
2	0.2	10	10	0.5	Scenario4	274	134	11	0	0	42	0.063682481
2	0.2	10	10	0.5	Scenario4	275	136	11	0	0	42	0.062973092
2	0.2	10	10	0.5	Scenario4	276	139	8	0	0	42	0.048077375
2	0.2	10	10	0.5	Scenario4	277	138	10	0	0	42	0.05786068
2	0.2	10	10	0.5	Scenario4	278	139	9	0	0	42	0.052918053
2	0.2	10	10	0.5	Scenario4	279	141	9	0	0	42	0.052313143
2	0.2	10	10	0.5	Scenario4	280	144	8	0	0	42	0.04669241
2	0.2	10	10	0.5	Scenario4	281	145	8	0	0	42	0.046424789
2	0.2	10	10	0.5	Scenario4	282	146	8	0	0	42	0.046160173
2	0.2	10	10	0.5	Scenario4	283	146	9	0	0	43	0.050858502
2	0.2	10	10	0.5	Scenario4	284	148	9	0	0	43	0.050298612
2	0.2	10	10	0.5	Scenario4	285	148	10	0	0	44	0.054755268
2	0.2	10	10	0.5	Scenario4	286	146	12	0	0	45	0.063745866
2	0.2	10	10	0.5	Scenario4	287	144	15	0	0	46	0.075708724
2	0.2	10	10	0.5	Scenario4	288	98	12	0	0	99	0.084355298
2	0.2	10	10	0.5	Scenario4	289	96	13	0	0	100	0.089874944
2	0.2	10	10	0.5	Scenario4	290	95	12	0	0	102	0.086050659
2	0.2	10	10	0.5	Scenario4	291	86	15	0	0	108	0.103705305
2	0.2	10	10	0.5	Scenario4	292	87	14	0	0	108	0.099349299
2	0.2	10	10	0.5	Scenario4	293	89	11	0	0	109	0.084852215
2	0.2	10	10	0.5	Scenario4	294	88	11	0	0	110	0.085468039
2	0.2	10	10	0.5	Scenario4	295	87	12	0	0	110	0.090874576
2	0.2	10	10	0.5	Scenario4	296	83	13	0	0	113	0.097861867
2	0.2	10	10	0.5	Scenario4	297	79	13	0	0	117	0.100546255
2	0.2	10	10	0.5	Scenario4	298	79	11	0	0	119	0.091379606
2	0.2	10	10	0.5	Scenario4	299	79	10	0	0	120	0.086141086
2	0.2	10	10	0.5	Scenario4	300	79	10	0	0	120	0.086141086
2	0.2	10	10	0.5	Scenario4	301	80	9	0	0	120	0.07974726
2	0.2	10	10	0.5	Scenario4	302	79	9	0	0	121	0.080420969
2	0.2	10	10	0.5	Scenario4	303	77	9	0	0	123	0.081799764
2	0.2	10	10	0.5	Scenario4	304	76	9	0	0	124	0.082505239
2	0.2	10	10	0.5	Scenario4	305	76	9	0	0	124	0.082505239
2	0.2	10	10	0.5	Scenario4	306	76	8	0	0	125	0.076206352
2	0.2	10	10	0.5	Scenario4	307	74	8	0	0	127	0.077613417
2	0.2	10	10	0.5	Scenario4	308	74	8	0	0	127	0.077613417
2	0.2	10	10	0.5	Scenario4	309	71	8	0	0	130	0.079815563
2	0.2	10	10	0.5	Scenario4	310	71	8	0	0	130	0.079815563
2	0.2	10	10	0.5	Scenario4	311	70	8	0	0	131	0.080575082
2	0.2	10	10	0.5	Scenario4	312	66	8	0	0	135	0.083747785
2	0.2	10	10	0.5	Scenario4	313	65	7	0	0	137	0.077391891
2	0.2	10	10	0.5	Scenario4	314	65	7	0	0	137	0.077391891
2	0.2	10	10	0.5	Scenario4	315	65	6	0	0	138	0.069412567
2	0.2	10	10	0.5	Scenario4	316	66	5	0	0	138	0.059855292
2	0.2	10	10	0.5	Scenario4	317	66	5	0	0	138	0.059855292
2	0.2	10	10	0.5	Scenario4	318	67	4	0	0	138	0.049520613
2	0.2	10	10	0.5	Scenario4	319	67	3	0	0	139	0.038881457
2	0.2	10	10	0.5	Scenario4	320	66	2	0	0	141	0.027524753
2	0.2	10	10	0.5	Scenario4	321	66	2	0	0	141	0.027524753
2	0.2	10	10	0.5	Scenario4	322	66	2	0	0	141	0.027524753
2	0.2	10	10	0.5	Scenario4	323	64	2	0	0	143	0.028300444
2	0.2	10	10	0.5	Scenario4	324	64	2	0	0	143	0.028300444
2	0.2	10	10	0.5	Scenario4	325	64	1	0	0	144	0.014864081
2	0.2	10	10	0.5	Scenario4	326	61	1	0	0	147	0.015556913
2	0.2	10	10	0.5	Scenario4	327	61	1	0	0	147	0.015556913
2	0.2	10	10	0.5	Scenario4	328	61	0	0	0	148	0
2	0.2	10	10	0.5	Scenario4	329	61	0	0	0	148	0
2	0.2	10	10	0.5	Scenario4	330	61	0	0	0	148	0
2	0.2	10	10	0.5	Scenario4	331	60	0	0	0	149	0
2	0.2	10	10	0.5	Scenario4	332	60	0	0	0	149	0
2	0.2	10	10	0.5	Scenario4	333	60	0	0	0	149	0
2	0.2	10	10	0.5	Scenario4	334	58	0	0	0	151	0
2	0.2	10	10	0.5	Scenario4	335	58	0	0	0	151	0
2	0.2	10	10	0.5	Scenario4	336	55	0	0	0	154	0
2	0.2	10	10	0.5	Scenario4	337	54	1	0	0	154	0.017454827
2	0.2	10	10	0.5	Scenario4	338	50	2	0	0	157	0.035243198
2	0.2	10	10	0.5	Scenario4	339	50	2	0	0	157	0.035243198
2	0.2	10	10	0.5	Scenario4	340	46	2	0	0	161	0.037893157
2	0.2	10	10	0.5	Scenario4	341	45	2	0	0	162	0.03861843
2	0.2	10	10	0.5	Scenario4	342	43	2	0	0	164	0.040154555
2	0.2	10	10	0.5	Scenario4	343	42	2	0	0	165	0.040968788
2	0.2	10	10	0.5	Scenario4	344	42	2	0	0	165	0.040968788
2	0.2	10	10	0.5	Scenario4	345	42	2	0	0	165	0.040968788
2	0.2	10	10	0.5	Scenario4	346	42	2	0	0	165	0.040968788
2	0.2	10	10	0.5	Scenario4	347	42	2	0	0	165	0.040968788
2	0.2	10	10	0.5	Scenario4	348	41	2	0	0	166	0.041816277
2	0.2	10	10	0.5	Scenario4	349	40	2	0	0	167	0.042699064
2	0.2	10	10	0.5	Scenario4	350	40	2	0	0	167	0.042699064
2	0.2	10	10	0.5	Scenario4	351	39	2	0	0	168	0.04361936
2	0.2	10	10	0.5	Scenario4	352	39	2	0	0	168	0.04361936
2	0.2	10	10	0.5	Scenario4	353	39	2	0	0	168	0.04361936
2	0.2	10	10	0.5	Scenario4	354	36	1	0	0	172	0.025420847
2	0.2	10	10	0.5	Scenario4	355	36	1	0	0	172	0.025420847
2	0.2	10	10	0.5	Scenario4	356	36	1	0	0	172	0.025420847
2	0.2	10	10	0.5	Scenario4	357	36	0	0	0	173	0
2	0.2	10	10	0.5	Scenario4	358	36	0	0	0	173	0
2	0.2	10	10	0.5	Scenario4	359	36	0	0	0	173	0
2	0.2	10	10	0.5	Scenario4	360	36	0	0	0	173	0
2	0.2	10	10	0.5	Scenario4	361	36	0	0	0	173	0
2	0.2	10	10	0.5	Scenario4	362	36	0	0	0	173	0
2	0.2	10	10	0.5	Scenario4	363	36	0	0	0	173	0
2	0.2	10	10	0.5	Scenario4	364	36	0	0	0	173	0
2	0.2	10	10	0.5	Scenario4	365	36	0	0	0	173	0
2	0.2	10	10	0.5	Scenario4	366	36	0	0	0	173	0
2	0.2	10	10	0.5	Scenario4	367	36	0	0	0	173	0
2	0.2	10	10	0.5	Scenario4	368	36	0	0	0	173	0
2	0.2	10	10	0.5	Scenario4	369	33	0	0	0	176	0
2	0.2	10	10	0.5	Scenario4	370	33	0	0	0	176	0
2	0.2	10	10	0.5	Scenario4	371	33	0	0	0	176	0
2	0.2	10	10	0.5	Scenario4	372	33	0	0	0	176	0
2	0.2	10	10	0.5	Scenario4	373	33	0	0	0	176	0
2	0.2	10	10	0.5	Scenario4	374	33	0	0	0	176	0
2	0.2	10	10	0.5	Scenario4	375	33	0	0	0	176	0
2	0.2	10	10	0.5	Scenario4	376	33	0	0	0	176	0
2	0.2	10	10	0.5	Scenario4	377	31	0	0	0	178	0
2	0.2	10	10	0.5	Scenario4	378	31	0	0	0	178	0
2	0.2	10	10	0.5	Scenario4	379	31	0	0	0	178	0
2	0.2	10	10	0.5	Scenario4	380	31	0	0	0	178	0
2	0.2	10	10	0.5	Scenario4	381	30	0	0	0	179	0
2	0.2	10	10	0.5	Scenario4	382	29	1	0	0	179	0.030890325
2	0.2	10	10	0.5	Scenario4	383	29	1	0	0	179	0.030890325
2	0.2	10	10	0.5	Scenario4	384	29	1	0	0	179	0.030890325
2	0.2	10	10	0.5	Scenario4	385	29	1	0	0	179	0.030890325
2	0.2	10	10	0.5	Scenario4	386	27	1	0	0	181	0.032909871
2	0.2	10	10	0.5	Scenario4	387	27	1	0	0	181	0.032909871
2	0.2	10	10	0.5	Scenario4	388	27	1	0	0	181	0.032909871
2	0.2	10	10	0.5	Scenario4	389	27	1	0	0	181	0.032909871
2	0.2	10	10	0.5	Scenario4	390	27	1	0	0	181	0.032909871
2	0.2	10	10	0.5	Scenario4	391	27	1	0	0	181	0.032909871
2	0.2	10	10	0.5	Scenario4	392	27	1	0	0	181	0.032909871
2	0.2	10	10	0.5	Scenario4	393	27	1	0	0	181	0.032909871
2	0.2	10	10	0.5	Scenario4	394	27	1	0	0	181	0.032909871
2	0.2	10	10	0.5	Scenario4	395	27	1	0	0	181	0.032909871
2	0.2	10	10	0.5	Scenario4	396	27	1	0	0	181	0.032909871
2	0.2	10	10	0.5	Scenario4	397	27	1	0	0	181	0.032909871
2	0.2	10	10	0.5	Scenario4	398	26	1	0	0	182	0.034021072
2	0.2	10	10	0.5	Scenario4	399	26	1	0	0	182	0.034021072
2	0.2	10	10	0.5	Scenario4	400	25	1	0	0	183	0.035209148
2	0.2	10	10	0.5	Scenario4	401	24	1	0	0	184	0.036482248
2	0.2	10	10	0.5	Scenario4	402	24	1	0	0	184	0.036482248
2	0.2	10	10	0.5	Scenario4	403	24	1	0	0	184	0.036482248
2	0.2	10	10	0.5	Scenario4	404	23	1	0	0	185	0.037849696
2	0.2	10	10	0.5	Scenario4	405	23	1	0	0	185	0.037849696
2	0.2	10	10	0.5	Scenario4	406	23	1	0	0	185	0.037849696
2	0.2	10	10	0.5	Scenario4	407	23	1	0	0	185	0.037849696
2	0.2	10	10	0.5	Scenario4	408	23	1	0	0	185	0.037849696
2	0.2	10	10	0.5	Scenario4	409	22	1	0	0	186	0.039322199
2	0.2	10	10	0.5	Scenario4	410	22	1	0	0	186	0.039322199
2	0.2	10	10	0.5	Scenario4	411	22	0	0	0	188	0
2	0.2	10	10	0.5	Scenario4	412	22	0	0	0	188	0
2	0.2	10	10	0.5	Scenario4	413	22	0	0	0	188	0
2	0.2	10	10	0.5	Scenario4	414	23	0	0	0	188	0
2	0.2	10	10	0.5	Scenario4	415	23	0	0	0	189	0
2	0.2	10	10	0.5	Scenario4	416	23	0	0	0	189	0
2	0.2	10	10	0.5	Scenario4	417	23	0	0	0	189	0
2	0.2	10	10	0.5	Scenario4	418	23	0	0	0	189	0
2	0.2	10	10	0.5	Scenario4	419	21	0	0	0	191	0
2	0.2	10	10	0.5	Scenario4	420	21	0	0	0	191	0
2	0.2	10	10	0.5	Scenario4	421	21	0	0	0	191	0
2	0.2	10	10	0.5	Scenario4	422	21	0	0	0	191	0
2	0.2	10	10	0.5	Scenario4	423	20	1	0	0	191	0.042633718
2	0.2	10	10	0.5	Scenario4	424	20	1	0	0	191	0.042633718
2	0.2	10	10	0.5	Scenario4	425	20	1	0	0	191	0.042633718
2	0.2	10	10	0.5	Scenario4	426	20	1	0	0	191	0.042633718
2	0.2	10	10	0.5	Scenario4	427	19	2	0	0	191	0.075840328
2	0.2	10	10	0.5	Scenario4	428	20	1	0	0	191	0.042633718
2	0.2	10	10	0.5	Scenario4	429	20	1	0	0	191	0.042633718
2	0.2	10	10	0.5	Scenario4	430	21	1	0	0	191	0.040912104
2	0.2	10	10	0.5	Scenario4	431	23	1	0	0	191	0.037849696
2	0.2	10	10	0.5	Scenario4	432	24	1	0	0	192	0.036482248
2	0.2	10	10	0.5	Scenario4	433	25	1	0	0	192	0.035209148
2	0.2	10	10	0.5	Scenario4	434	27	1	0	0	192	0.032909871
2	0.2	10	10	0.5	Scenario4	435	27	1	0	0	192	0.032909871
2	0.2	10	10	0.5	Scenario4	436	29	1	0	0	192	0.030890325
2	0.2	10	10	0.5	Scenario4	437	31	1	0	0	192	0.02910278
2	0.2	10	10	0.5	Scenario4	438	31	1	0	0	192	0.02910278
2	0.2	10	10	0.5	Scenario4	439	32	1	0	0	192	0.028283953
2	0.2	10	10	0.5	Scenario4	440	32	1	0	0	192	0.028283953
2	0.2	10	10	0.5	Scenario4	441	32	1	0	0	193	0.028283953
2	0.2	10	10	0.5	Scenario4	442	33	1	0	0	194	0.027509691
2	0.2	10	10	0.5	Scenario4	443	35	2	0	0	194	0.047726637
2	0.2	10	10	0.5	Scenario4	444	34	4	0	0	194	0.081975913
2	0.2	10	10	0.5	Scenario4	445	34	5	0	0	194	0.094137083
2	0.2	10	10	0.5	Scenario4	446	34	5	0	0	194	0.094137083
2	0.2	10	10	0.5	Scenario4	447	37	4	0	0	194	0.077487047
2	0.2	10	10	0.5	Scenario4	448	37	6	0	0	194	0.099499963
2	0.2	10	10	0.5	Scenario4	449	38	7	0	0	194	0.106301346
2	0.2	10	10	0.5	Scenario4	450	39	7	0	0	194	0.104953454
2	0.2	10	10	0.5	Scenario4	451	39	8	0	0	194	0.111787752
2	0.2	10	10	0.5	Scenario4	452	40	8	0	0	194	0.110542472
2	0.2	10	10	0.5	Scenario4	453	41	8	0	0	194	0.109309012
2	0.2	10	10	0.5	Scenario4	454	40	10	0	0	194	0.120846283
2	0.2	10	10	0.5	Scenario4	455	42	10	0	0	194	0.118805381
2	0.2	10	10	0.5	Scenario4	456	44	9	0	0	194	0.111717311
2	0.2	10	10	0.5	Scenario4	457	44	9	0	0	194	0.111717311
2	0.2	10	10	0.5	Scenario4	458	45	8	0	0	196	0.104516558
2	0.2	10	10	0.5	Scenario4	459	44	10	0	0	196	0.11675208
2	0.2	10	10	0.5	Scenario4	460	40	12	0	0	198	0.127430136
2	0.2	10	10	0.5	Scenario4	461	41	14	0	0	198	0.130759965
2	0.2	10	10	0.5	Scenario4	462	44	13	0	0	198	0.127044313
2	0.2	10	10	0.5	Scenario4	463	46	13	0	0	198	0.125615175
2	0.2	10	10	0.5	Scenario4	464	48	12	0	0	198	0.120974969
2	0.2	10	10	0.5	Scenario4	465	47	12	0	0	200	0.121823116
2	0.2	10	10	0.5	Scenario4	466	48	11	0	0	200	0.117183288
2	0.2	10	10	0.5	Scenario4	467	47	12	0	0	201	0.121823116
2	0.2	10	10	0.5	Scenario4	468	47	11	0	0	202	0.118119814
2	0.2	10	10	0.5	Scenario4	469	49	10	0	0	202	0.111660052
2	0.2	10	10	0.5	Scenario4	470	49	11	0	0	202	0.116247192
2	0.2	10	10	0.5	Scenario4	471	52	10	0	0	202	0.108681256
2	0.2	10	10	0.5	Scenario4	472	54	10	0	0	202	0.10674007
2	0.2	10	10	0.5	Scenario4	473	53	11	0	0	203	0.112530318
2	0.2	10	10	0.5	Scenario4	474	59	8	0	0	204	0.089861187
2	0.2	10	10	0.5	Scenario4	475	60	8	0	0	204	0.08894136
2	0.2	10	10	0.5	Scenario4	476	61	9	0	0	205	0.094514186
2	0.2	10	10	0.5	Scenario4	477	60	9	0	0	207	0.095418138
2	0.2	10	10	0.5	Scenario4	478	61	8	0	0	207	0.088037475
2	0.2	10	10	0.5	Scenario4	479	61	8	0	0	208	0.088037475
2	0.2	10	10	0.5	Scenario4	480	63	7	0	0	209	0.079049847
2	0.2	10	10	0.5	Scenario4	481	62	8	0	0	209	0.087149268
2	0.2	10	10	0.5	Scenario4	482	64	8	0	0	209	0.085418811
2	0.2	10	10	0.5	Scenario4	483	64	7	0	0	210	0.078212829
2	0.2	10	10	0.5	Scenario4	484	64	7	0	0	210	0.078212829
2	0.2	10	10	0.5	Scenario4	485	64	7	0	0	211	0.078212829
2	0.2	10	10	0.5	Scenario4	486	63	9	0	0	211	0.092747117
2	0.2	10	10	0.5	Scenario4	487	63	9	0	0	211	0.092747117
2	0.2	10	10	0.5	Scenario4	488	60	11	0	0	212	0.106251603
2	0.2	10	10	0.5	Scenario4	489	58	11	0	0	214	0.108007942
2	0.2	10	10	0.5	Scenario4	490	59	9	0	0	215	0.096335847
2	0.2	10	10	0.5	Scenario4	491	58	11	0	0	215	0.108007942
2	0.2	10	10	0.5	Scenario4	492	57	10	0	0	217	0.103904243
2	0.2	10	10	0.5	Scenario4	493	57	8	0	0	219	0.091749662
2	0.2	10	10	0.5	Scenario4	494	56	9	0	0	219	0.099172218
2	0.2	10	10	0.5	Scenario4	495	57	8	0	0	219	0.091749662
2	0.2	10	10	0.5	Scenario4	496	57	8	0	0	219	0.091749662
2	0.2	10	10	0.5	Scenario4	497	56	9	0	0	219	0.099172218
2	0.2	10	10	0.5	Scenario4	498	55	10	0	0	219	0.105784333
2	0.2	10	10	0.5	Scenario4	499	56	9	0	0	219	0.099172218
2	0.2	10	10	0.5	Scenario4	500	56	9	0	0	219	0.099172218
2	0.2	10	10	0.5	Scenario4	501	59	6	0	0	219	0.074366779
2	0.2	10	10	0.5	Scenario4	502	58	6	0	0	220	0.075257202
2	0.2	10	10	0.5	Scenario4	503	56	7	0	0	221	0.085392807
2	0.2	10	10	0.5	Scenario4	504	55	7	0	0	222	0.086372977
2	0.2	10	10	0.5	Scenario4	505	55	7	0	0	222	0.086372977
2	0.2	10	10	0.5	Scenario4	506	54	7	0	0	223	0.087372887
2	0.2	10	10	0.5	Scenario4	507	54	7	0	0	223	0.087372887
2	0.2	10	10	0.5	Scenario4	508	54	7	0	0	223	0.087372887
2	0.2	10	10	0.5	Scenario4	509	55	6	0	0	223	0.078050478
2	0.2	10	10	0.5	Scenario4	510	54	7	0	0	223	0.087372887
2	0.2	10	10	0.5	Scenario4	511	54	7	0	0	223	0.087372887
2	0.2	10	10	0.5	Scenario4	512	55	6	0	0	223	0.078050478
2	0.2	10	10	0.5	Scenario4	513	54	6	0	0	224	0.07902421
2	0.2	10	10	0.5	Scenario4	514	54	6	0	0	224	0.07902421
2	0.2	10	10	0.5	Scenario4	515	55	5	0	0	224	0.068625663
2	0.2	10	10	0.5	Scenario4	516	55	5	0	0	224	0.068625663
2	0.2	10	10	0.5	Scenario4	517	55	4	0	0	225	0.057973372
2	0.2	10	10	0.5	Scenario4	518	55	4	0	0	225	0.057973372
2	0.2	10	10	0.5	Scenario4	519	55	4	0	0	225	0.057973372
2	0.2	10	10	0.5	Scenario4	520	54	4	0	0	226	0.058805853
2	0.2	10	10	0.5	Scenario4	521	55	3	0	0	226	0.045953041
2	0.2	10	10	0.5	Scenario4	522	55	3	0	0	226	0.045953041
2	0.2	10	10	0.5	Scenario4	523	54	4	0	0	226	0.058805853
2	0.2	10	10	0.5	Scenario4	524	53	5	0	0	226	0.07048877
2	0.2	10	10	0.5	Scenario4	525	52	5	0	0	227	0.071456466
2	0.2	10	10	0.5	Scenario4	526	52	5	0	0	227	0.071456466
2	0.2	10	10	0.5	Scenario4	527	51	5	0	0	228	0.072449384
2	0.2	10	10	0.5	Scenario4	528	51	5	0	0	228	0.072449384
2	0.2	10	10	0.5	Scenario4	529	51	5	0	0	228	0.072449384
2	0.2	10	10	0.5	Scenario4	530	51	5	0	0	228	0.072449384
2	0.2	10	10	0.5	Scenario4	531	50	6	0	0	228	0.08314883
2	0.2	10	10	0.5	Scenario4	532	50	5	0	0	229	0.073468405
2	0.2	10	10	0.5	Scenario4	533	50	4	0	0	230	0.062379914
2	0.2	10	10	0.5	Scenario4	534	49	3	0	0	232	0.050529299
2	0.2	10	10	0.5	Scenario4	535	50	2	0	0	232	0.035243198
2	0.2	10	10	0.5	Scenario4	536	50	2	0	0	232	0.035243198
2	0.2	10	10	0.5	Scenario4	537	50	2	0	0	232	0.035243198
2	0.2	10	10	0.5	Scenario4	538	50	2	0	0	232	0.035243198
2	0.2	10	10	0.5	Scenario4	539	50	2	0	0	232	0.035243198
2	0.2	10	10	0.5	Scenario4	540	50	2	0	0	232	0.035243198
2	0.2	10	10	0.5	Scenario4	541	50	2	0	0	232	0.035243198
2	0.2	10	10	0.5	Scenario4	542	49	3	0	0	232	0.050529299
2	0.2	10	10	0.5	Scenario4	543	49	3	0	0	232	0.050529299
2	0.2	10	10	0.5	Scenario4	544	47	4	0	0	233	0.065346247
2	0.2	10	10	0.5	Scenario4	545	46	4	0	0	234	0.066395716
2	0.2	10	10	0.5	Scenario4	546	46	4	0	0	234	0.066395716
2	0.2	10	10	0.5	Scenario4	547	47	3	0	0	234	0.052259494
2	0.2	10	10	0.5	Scenario4	548	47	3	0	0	234	0.052259494
2	0.2	10	10	0.5	Scenario4	549	47	3	0	0	234	0.052259494
2	0.2	10	10	0.5	Scenario4	550	47	3	0	0	234	0.052259494
2	0.2	10	10	0.5	Scenario4	551	47	3	0	0	234	0.052259494
2	0.2	10	10	0.5	Scenario4	552	47	3	0	0	234	0.052259494
2	0.2	10	10	0.5	Scenario4	553	47	3	0	0	234	0.052259494
2	0.2	10	10	0.5	Scenario4	554	46	3	0	0	235	0.053168695
2	0.2	10	10	0.5	Scenario4	555	46	3	0	0	235	0.053168695
2	0.2	10	10	0.5	Scenario4	556	47	2	0	0	235	0.037194356
2	0.2	10	10	0.5	Scenario4	557	47	2	0	0	235	0.037194356
2	0.2	10	10	0.5	Scenario4	558	47	2	0	0	235	0.037194356
2	0.2	10	10	0.5	Scenario4	559	47	2	0	0	235	0.037194356
2	0.2	10	10	0.5	Scenario4	560	47	2	0	0	235	0.037194356
2	0.2	10	10	0.5	Scenario4	561	47	2	0	0	235	0.037194356
2	0.2	10	10	0.5	Scenario4	562	47	2	0	0	235	0.037194356
2	0.2	10	10	0.5	Scenario4	563	47	2	0	0	235	0.037194356
2	0.2	10	10	0.5	Scenario4	564	47	2	0	0	235	0.037194356
2	0.2	10	10	0.5	Scenario4	565	47	2	0	0	235	0.037194356
2	0.2	10	10	0.5	Scenario4	566	47	2	0	0	235	0.037194356
2	0.2	10	10	0.5	Scenario4	567	47	2	0	0	235	0.037194356
2	0.2	10	10	0.5	Scenario4	568	46	2	0	0	236	0.037893157
2	0.2	10	10	0.5	Scenario4	569	45	3	0	0	236	0.054109258
2	0.2	10	10	0.5	Scenario4	570	45	2	0	0	237	0.03861843
2	0.2	10	10	0.5	Scenario4	571	44	2	0	0	238	0.039371687
2	0.2	10	10	0.5	Scenario4	572	44	2	0	0	238	0.039371687
2	0.2	10	10	0.5	Scenario4	573	44	2	0	0	238	0.039371687
2	0.2	10	10	0.5	Scenario4	574	44	2	0	0	238	0.039371687
2	0.2	10	10	0.5	Scenario4	575	44	2	0	0	238	0.039371687
2	0.2	10	10	0.5	Scenario4	576	44	2	0	0	238	0.039371687
2	0.2	10	10	0.5	Scenario4	577	45	1	0	0	239	0.020699895
2	0.2	10	10	0.5	Scenario4	578	46	1	0	0	239	0.020281105
2	0.2	10	10	0.5	Scenario4	579	46	1	0	0	239	0.020281105
2	0.2	10	10	0.5	Scenario4	580	46	1	0	0	239	0.020281105
2	0.2	10	10	0.5	Scenario4	581	46	1	0	0	239	0.020281105
2	0.2	10	10	0.5	Scenario4	582	45	2	0	0	239	0.03861843
2	0.2	10	10	0.5	Scenario4	583	45	2	0	0	239	0.03861843
2	0.2	10	10	0.5	Scenario4	584	46	2	0	0	239	0.037893157
2	0.2	10	10	0.5	Scenario4	585	47	3	0	0	239	0.052259494
2	0.2	10	10	0.5	Scenario4	586	48	2	0	0	239	0.036520622
2	0.2	10	10	0.5	Scenario4	587	48	2	0	0	239	0.036520622
2	0.2	10	10	0.5	Scenario4	588	50	2	0	0	239	0.035243198
2	0.2	10	10	0.5	Scenario4	589	48	3	0	0	240	0.051380164
2	0.2	10	10	0.5	Scenario4	590	50	3	0	0	240	0.049705579
2	0.2	10	10	0.5	Scenario4	591	52	2	0	0	240	0.034051425
2	0.2	10	10	0.5	Scenario4	592	51	2	0	0	241	0.034637147
2	0.2	10	10	0.5	Scenario4	593	52	2	0	0	241	0.034051425
2	0.2	10	10	0.5	Scenario4	594	55	2	0	0	241	0.032406575
2	0.2	10	10	0.5	Scenario4	595	56	2	0	0	242	0.031892811
2	0.2	10	10	0.5	Scenario4	596	59	1	0	0	242	0.016055776
2	0.2	10	10	0.5	Scenario4	597	58	2	0	0	242	0.030912354
2	0.2	10	10	0.5	Scenario4	598	61	2	0	0	242	0.02954911
2	0.2	10	10	0.5	Scenario4	599	63	2	0	0	242	0.028704834
2	0.2	10	10	0.5	Scenario4	600	66	3	0	0	242	0.039387485
2	0.2	10	10	0.5	Scenario4	601	67	3	0	0	242	0.038881457
2	0.2	10	10	0.5	Scenario4	602	70	3	0	0	242	0.037437772
2	0.2	10	10	0.5	Scenario4	603	69	5	0	0	242	0.057826799
2	0.2	10	10	0.5	Scenario4	604	67	6	0	0	244	0.067896893
2	0.2	10	10	0.5	Scenario4	605	63	7	0	0	249	0.079049847
2	0.2	10	10	0.5	Scenario4	606	61	8	0	0	251	0.088037475
2	0.2	10	10	0.5	Scenario4	607	59	9	0	0	253	0.096335847
2	0.2	10	10	0.5	Scenario4	608	60	8	0	0	254	0.08894136
2	0.2	10	10	0.5	Scenario4	609	60	8	0	0	255	0.08894136
2	0.2	10	10	0.5	Scenario4	610	58	9	0	0	256	0.097267396
2	0.2	10	10	0.5	Scenario4	611	59	10	0	0	256	0.102067552
2	0.2	10	10	0.5	Scenario4	612	53	12	0	0	260	0.116683678
2	0.2	10	10	0.5	Scenario4	613	51	10	0	0	268	0.109665822
2	0.2	10	10	0.5	Scenario4	614	53	10	0	0	269	0.107705845
2	0.2	10	10	0.5	Scenario4	615	54	10	0	0	269	0.10674007
2	0.2	10	10	0.5	Scenario4	616	54	11	0	0	269	0.111612616
2	0.2	10	10	0.5	Scenario4	617	55	11	0	0	271	0.11070099
2	0.2	10	10	0.5	Scenario4	618	55	12	0	0	272	0.114966999
2	0.2	10	10	0.5	Scenario4	619	58	13	0	0	273	0.116259118
2	0.2	10	10	0.5	Scenario4	620	58	13	0	0	274	0.116259118
2	0.2	10	10	0.5	Scenario4	621	57	15	0	0	274	0.123140903
2	0.2	10	10	0.5	Scenario4	622	58	15	0	0	274	0.122466124
2	0.2	10	10	0.5	Scenario4	623	61	13	0	0	275	0.113884389
2	0.2	10	10	0.5	Scenario4	624	63	13	0	0	275	0.11231653
2	0.2	10	10	0.5	Scenario4	625	66	13	0	0	276	0.109996777
2	0.2	10	10	0.5	Scenario4	626	68	14	0	0	276	0.112232044
2	0.2	10	10	0.5	Scenario4	627	68	14	0	0	276	0.112232044
2	0.2	10	10	0.5	Scenario4	628	71	12	0	0	276	0.101967709
2	0.2	10	10	0.5	Scenario4	629	69	13	0	0	278	0.107723385
2	0.2	10	10	0.5	Scenario4	630	69	13	0	0	279	0.107723385
2	0.2	10	10	0.5	Scenario4	631	71	14	0	0	279	0.110075802
2	0.2	10	10	0.5	Scenario4	632	69	15	0	0	281	0.114888549
2	0.2	10	10	0.5	Scenario4	633	71	14	0	0	281	0.110075802
2	0.2	10	10	0.5	Scenario4	634	72	14	0	0	282	0.10936569
2	0.2	10	10	0.5	Scenario4	635	74	12	0	0	283	0.099734384
2	0.2	10	10	0.5	Scenario4	636	73	13	0	0	284	0.104774916
2	0.2	10	10	0.5	Scenario4	637	71	15	0	0	285	0.113518152
2	0.2	10	10	0.5	Scenario4	638	70	16	0	0	286	0.117243751
2	0.2	10	10	0.5	Scenario4	639	74	13	0	0	289	0.104053596
2	0.2	10	10	0.5	Scenario4	640	76	13	0	0	289	0.102630623
2	0.2	10	10	0.5	Scenario4	641	78	11	0	0	291	0.092079373
2	0.2	10	10	0.5	Scenario4	642	77	11	0	0	293	0.09278808
2	0.2	10	10	0.5	Scenario4	643	76	11	0	0	296	0.093505811
2	0.2	10	10	0.5	Scenario4	644	77	9	0	0	298	0.081799764
2	0.2	10	10	0.5	Scenario4	645	76	9	0	0	299	0.082505239
2	0.2	10	10	0.5	Scenario4	646	76	10	0	0	300	0.088258255
2	0.2	10	10	0.5	Scenario4	647	77	11	0	0	301	0.09278808
2	0.2	10	10	0.5	Scenario4	648	80	10	0	0	301	0.085454965
2	0.2	10	10	0.5	Scenario4	649	82	8	0	0	302	0.072255988
2	0.2	10	10	0.5	Scenario4	650	82	8	0	0	302	0.072255988
2	0.2	10	10	0.5	Scenario4	651	80	9	0	0	303	0.07974726
2	0.2	10	10	0.5	Scenario4	652	80	8	0	0	304	0.073529566
2	0.2	10	10	0.5	Scenario4	653	77	9	0	0	306	0.081799764
2	0.2	10	10	0.5	Scenario4	654	78	9	0	0	306	0.081105072
2	0.2	10	10	0.5	Scenario4	655	75	9	0	0	309	0.083221695
2	0.2	10	10	0.5	Scenario4	656	73	9	0	0	311	0.084688343
2	0.2	10	10	0.5	Scenario4	657	73	9	0	0	311	0.084688343
2	0.2	10	10	0.5	Scenario4	658	72	9	0	0	312	0.085438932
2	0.2	10	10	0.5	Scenario4	659	71	10	0	0	312	0.091991249
2	0.2	10	10	0.5	Scenario4	660	70	11	0	0	312	0.098005657
2	0.2	10	10	0.5	Scenario4	661	68	12	0	0	313	0.104271535
2	0.2	10	10	0.5	Scenario4	662	70	9	0	0	314	0.086975633
2	0.2	10	10	0.5	Scenario4	663	70	9	0	0	314	0.086975633
2	0.2	10	10	0.5	Scenario4	664	70	9	0	0	314	0.086975633
2	0.2	10	10	0.5	Scenario4	665	72	7	0	0	314	0.072064013
2	0.2	10	10	0.5	Scenario4	666	70	8	0	0	315	0.080575082
2	0.2	10	10	0.5	Scenario4	667	71	7	0	0	315	0.072782797
2	0.2	10	10	0.5	Scenario4	668	71	7	0	0	315	0.072782797
2	0.2	10	10	0.5	Scenario4	669	71	7	0	0	315	0.072782797
2	0.2	10	10	0.5	Scenario4	670	72	6	0	0	315	0.064369919
2	0.2	10	10	0.5	Scenario4	671	72	6	0	0	315	0.064369919
2	0.2	10	10	0.5	Scenario4	672	72	6	0	0	315	0.064369919
2	0.2	10	10	0.5	Scenario4	673	73	5	0	0	315	0.055321089
2	0.2	10	10	0.5	Scenario4	674	73	5	0	0	315	0.055321089
2	0.2	10	10	0.5	Scenario4	675	72	5	0	0	316	0.055927504
2	0.2	10	10	0.5	Scenario4	676	71	5	0	0	317	0.056546985
2	0.2	10	10	0.5	Scenario4	677	71	5	0	0	317	0.056546985
2	0.2	10	10	0.5	Scenario4	678	70	5	0	0	318	0.057179941
2	0.2	10	10	0.5	Scenario4	679	69	5	0	0	319	0.057826799
2	0.2	10	10	0.5	Scenario4	680	69	5	0	0	319	0.057826799
2	0.2	10	10	0.5	Scenario4	681	68	5	0	0	320	0.058488001
2	0.2	10	10	0.5	Scenario4	682	68	5	0	0	320	0.058488001
2	0.2	10	10	0.5	Scenario4	683	67	5	0	0	321	0.059164006
2	0.2	10	10	0.5	Scenario4	684	66	5	0	0	322	0.059855292
2	0.2	10	10	0.5	Scenario4	685	66	5	0	0	322	0.059855292
2	0.2	10	10	0.5	Scenario4	686	64	5	0	0	324	0.061285721
2	0.2	10	10	0.5	Scenario4	687	65	4	0	0	324	0.050757794
2	0.2	10	10	0.5	Scenario4	688	64	4	0	0	325	0.051399357
2	0.2	10	10	0.5	Scenario4	689	63	4	0	0	326	0.05205698
2	0.2	10	10	0.5	Scenario4	690	63	4	0	0	326	0.05205698
2	0.2	10	10	0.5	Scenario4	691	62	4	0	0	327	0.052731254
2	0.2	10	10	0.5	Scenario4	692	62	4	0	0	327	0.052731254
2	0.2	10	10	0.5	Scenario4	693	62	3	0	0	328	0.041548869
2	0.2	10	10	0.5	Scenario4	694	62	3	0	0	328	0.041548869
2	0.2	10	10	0.5	Scenario4	695	60	3	0	0	330	0.042719835
2	0.2	10	10	0.5	Scenario4	696	57	4	0	0	332	0.05637514
2	0.2	10	10	0.5	Scenario4	697	56	4	0	0	333	0.057163422
2	0.2	10	10	0.5	Scenario4	698	57	2	0	0	334	0.031394979
2	0.2	10	10	0.5	Scenario4	699	57	2	0	0	334	0.031394979
2	0.2	10	10	0.5	Scenario4	700	58	1	0	0	334	0.016317381
2	0.2	10	10	0.5	Scenario4	701	58	1	0	0	334	0.016317381
2	0.2	10	10	0.5	Scenario4	702	58	1	0	0	334	0.016317381
2	0.2	10	10	0.5	Scenario4	703	58	1	0	0	334	0.016317381
2	0.2	10	10	0.5	Scenario4	704	57	1	0	0	335	0.016587638
2	0.2	10	10	0.5	Scenario4	705	57	1	0	0	335	0.016587638
2	0.2	10	10	0.5	Scenario4	706	57	1	0	0	335	0.016587638
2	0.2	10	10	0.5	Scenario4	707	56	1	0	0	336	0.016866983
2	0.2	10	10	0.5	Scenario4	708	56	1	0	0	336	0.016866983
2	0.2	10	10	0.5	Scenario4	709	56	1	0	0	336	0.016866983
2	0.2	10	10	0.5	Scenario4	710	56	1	0	0	336	0.016866983
2	0.2	10	10	0.5	Scenario4	711	56	1	0	0	336	0.016866983
2	0.2	10	10	0.5	Scenario4	712	55	1	0	0	337	0.01715588
2	0.2	10	10	0.5	Scenario4	713	55	1	0	0	337	0.01715588
2	0.2	10	10	0.5	Scenario4	714	54	1	0	0	338	0.017454827
2	0.2	10	10	0.5	Scenario4	715	53	1	0	0	339	0.017764357
2	0.2	10	10	0.5	Scenario4	716	52	2	0	0	339	0.034051425
2	0.2	10	10	0.5	Scenario4	717	52	2	0	0	339	0.034051425
2	0.2	10	10	0.5	Scenario4	718	52	2	0	0	339	0.034051425
2	0.2	10	10	0.5	Scenario4	719	52	2	0	0	339	0.034051425
2	0.2	10	10	0.5	Scenario4	720	52	2	0	0	339	0.034051425
2	0.2	10	10	0.5	Scenario4	721	52	2	0	0	339	0.034051425
2	0.2	10	10	0.5	Scenario4	722	51	2	0	0	340	0.034637147
2	0.2	10	10	0.5	Scenario4	723	51	2	0	0	340	0.034637147
2	0.2	10	10	0.5	Scenario4	724	52	1	0	0	340	0.01808504
2	0.2	10	10	0.5	Scenario4	725	52	1	0	0	340	0.01808504
2	0.2	10	10	0.5	Scenario4	726	51	2	0	0	340	0.034637147
2	0.2	10	10	0.5	Scenario4	727	50	2	0	0	341	0.035243198
2	0.2	10	10	0.5	Scenario4	728	49	2	0	0	342	0.035870643
2	0.2	10	10	0.5	Scenario4	729	48	2	0	0	343	0.036520622
2	0.2	10	10	0.5	Scenario4	730	48	2	0	0	343	0.036520622
2	0.2	10	10	0.5	Scenario4	731	46	2	0	0	345	0.037893157
2	0.2	10	10	0.5	Scenario4	732	46	2	0	0	345	0.037893157
2	0.2	10	10	0.5	Scenario4	733	45	3	0	0	345	0.054109258
2	0.2	10	10	0.5	Scenario4	734	45	3	0	0	345	0.054109258
2	0.2	10	10	0.5	Scenario4	735	43	3	0	0	347	0.056090929
2	0.2	10	10	0.5	Scenario4	736	43	3	0	0	347	0.056090929
2	0.2	10	10	0.5	Scenario4	737	44	2	0	0	347	0.039371687
2	0.2	10	10	0.5	Scenario4	738	43	2	0	0	348	0.040154555
2	0.2	10	10	0.5	Scenario4	739	43	2	0	0	348	0.040154555
2	0.2	10	10	0.5	Scenario4	740	41	2	0	0	350	0.041816277
2	0.2	10	10	0.5	Scenario4	741	41	2	0	0	350	0.041816277
2	0.2	10	10	0.5	Scenario4	742	41	2	0	0	350	0.041816277
2	0.2	10	10	0.5	Scenario4	743	40	2	0	0	351	0.042699064
2	0.2	10	10	0.5	Scenario4	744	39	2	0	0	352	0.04361936
2	0.2	10	10	0.5	Scenario4	745	39	2	0	0	352	0.04361936
2	0.2	10	10	0.5	Scenario4	746	38	1	0	0	354	0.024195332
2	0.2	10	10	0.5	Scenario4	747	37	1	0	0	355	0.024793019
2	0.2	10	10	0.5	Scenario4	748	37	1	0	0	355	0.024793019
2	0.2	10	10	0.5	Scenario4	749	37	1	0	0	355	0.024793019
2	0.2	10	10	0.5	Scenario4	750	36	1	0	0	356	0.025420847
2	0.2	10	10	0.5	Scenario4	751	36	1	0	0	356	0.025420847
2	0.2	10	10	0.5	Scenario4	752	36	1	0	0	356	0.025420847
2	0.2	10	10	0.5	Scenario4	753	36	1	0	0	356	0.025420847
2	0.2	10	10	0.5	Scenario4	754	36	1	0	0	356	0.025420847
2	0.2	10	10	0.5	Scenario4	755	36	1	0	0	356	0.025420847
2	0.2	10	10	0.5	Scenario4	756	34	1	0	0	358	0.026776475
2	0.2	10	10	0.5	Scenario4	757	34	1	0	0	358	0.026776475
2	0.2	10	10	0.5	Scenario4	758	32	1	0	0	360	0.028283953
2	0.2	10	10	0.5	Scenario4	759	32	1	0	0	360	0.028283953
2	0.2	10	10	0.5	Scenario4	760	32	1	0	0	360	0.028283953
2	0.2	10	10	0.5	Scenario4	761	32	1	0	0	360	0.028283953
2	0.2	10	10	0.5	Scenario4	762	32	1	0	0	360	0.028283953
2	0.2	10	10	0.5	Scenario4	763	31	1	0	0	361	0.02910278
2	0.2	10	10	0.5	Scenario4	764	32	1	0	0	361	0.028283953
2	0.2	10	10	0.5	Scenario4	765	33	1	0	0	361	0.027509691
2	0.2	10	10	0.5	Scenario4	766	32	1	0	0	362	0.028283953
2	0.2	10	10	0.5	Scenario4	767	32	1	0	0	362	0.028283953
2	0.2	10	10	0.5	Scenario4	768	32	1	0	0	362	0.028283953
2	0.2	10	10	0.5	Scenario4	769	33	1	0	0	362	0.027509691
2	0.2	10	10	0.5	Scenario4	770	30	1	0	0	365	0.029970104
2	0.2	10	10	0.5	Scenario4	771	33	1	0	0	365	0.027509691
2	0.2	10	10	0.5	Scenario4	772	35	0	0	0	366	0
2	0.2	10	10	0.5	Scenario4	773	37	0	0	0	366	0
2	0.2	10	10	0.5	Scenario4	774	37	0	0	0	366	0
2	0.2	10	10	0.5	Scenario4	775	38	0	0	0	366	0
2	0.2	10	10	0.5	Scenario4	776	38	1	0	0	366	0.024195332
2	0.2	10	10	0.5	Scenario4	777	36	2	0	0	369	0.046630254
2	0.2	10	10	0.5	Scenario4	778	36	2	0	0	369	0.046630254
2	0.2	10	10	0.5	Scenario4	779	34	3	0	0	370	0.067063322
2	0.2	10	10	0.5	Scenario4	780	34	3	0	0	370	0.067063322
2	0.2	10	10	0.5	Scenario4	781	33	3	0	0	372	0.068539343
2	0.2	10	10	0.5	Scenario4	782	36	2	0	0	372	0.046630254
2	0.2	10	10	0.5	Scenario4	783	32	5	0	0	373	0.097413192
2	0.2	10	10	0.5	Scenario4	784	30	7	0	0	373	0.117638085
2	0.2	10	10	0.5	Scenario4	785	29	8	0	0	373	0.124318548
2	0.2	10	10	0.5	Scenario4	786	33	7	0	0	373	0.113306862
2	0.2	10	10	0.5	Scenario4	787	34	6	0	0	373	0.103982745
2	0.2	10	10	0.5	Scenario4	788	33	7	0	0	373	0.113306862
2	0.2	10	10	0.5	Scenario4	789	32	8	0	0	373	0.120650868
2	0.2	10	10	0.5	Scenario4	790	33	8	0	0	374	0.119390902
2	0.2	10	10	0.5	Scenario4	791	35	8	0	0	374	0.116849529
2	0.2	10	10	0.5	Scenario4	792	34	8	0	0	375	0.118122243
2	0.2	10	10	0.5	Scenario4	793	34	9	0	0	375	0.122975465
2	0.2	10	10	0.5	Scenario4	794	30	11	0	0	377	0.131586218
2	0.2	10	10	0.5	Scenario4	795	29	11	0	0	378	0.131955027
2	0.2	10	10	0.5	Scenario4	796	30	11	0	0	378	0.131586218
2	0.2	10	10	0.5	Scenario4	797	34	10	0	0	378	0.126650902
[truncated: 21,803 more rows]
