# Supplementary material for: The Impact of Cooperation Under Climate Constraints: An Agent-Based Model for Exploring Paleolithic Behavioral Adaptations in the Inner Asian Mountain Corridor
Source: J Archaeol Method Theory. 2025 Sep 20;33(1):8. doi: 10.1007/s10816-025-09739-z (PMC12450231; doi:10.1007/s10816-025-09739-z)
Supplement: Supplementary file 4 — (ZIP 2.33 KB) [file 10816_2025_9739_MOESM4_ESM.zip › SM_data.csv]

Name	item	x	y	year	type
Alybai 1	Cave	84.25455	49.25074	2017	resource attractive places
Alybai 4	Rockshelter	84.26608	49.25136	2017	resource attractive places
Novaya Bukhtarma	Cave	83.49562	49.63318	2017	resource attractive places
Pantelejmonovka Grottoes	Cave	83.2277	49.17424	2017	resource attractive places
Aqbastau 1	Cave	69.73274	42.08991	2018	resource attractive places
Aqbastau 2	Cave	69.73219	42.08567	2018	resource attractive places
Aqbastau 3	Cave	69.73468	42.08968	2018	resource attractive places
Aqmeshit	Cave	69.70397	43.00624	2018	resource attractive places
Aqtasty 1	Cave	79.39044	43.00251	2018	resource attractive places
Aqtasty 3	Cave	79.39553	43.02624	2018	resource attractive places
Aqtasty 4	Cave	79.39543	43.0261	2018	resource attractive places
Aqtasty 5	Cave	79.39656	43.02592	2018	resource attractive places
Aquiyq 1	Cave	67.67623	43.93675	2018	resource attractive places
Aquiyq 2	Cave	67.68265	43.9323	2018	resource attractive places
Besaryq 1	Cave	67.84446	43.81467	2018	resource attractive places
Besaryq 3	Cave	67.8736	43.84153	2018	resource attractive places
Black Cave	Cave	79.33434	45.29349	2018	resource attractive places
Bolat Cave	Cave	81.00306	45.75914	2018	resource attractive places
Boraldai 1	Rockshelter	70.05222	42.87114	2018	resource attractive places
Boraldai 2	Cave	70.05931	42.8724	2018	resource attractive places
Boraldai 3	Cave	70.06119	42.87346	2018	resource attractive places
Bostau	Rockshelter	68.16642	43.70356	2018	resource attractive places
Hantagy 1	Cave	68.70875	43.60215	2018	sites
Hantagy 2	Rockshelter	68.70589	43.60168	2018	resource attractive places
Hantagy 4	Cave	68.70086	43.59208	2018	resource attractive places
Iqansu 2	Cave	68.73063	43.46025	2018	resource attractive places
Iqansu 3	Small cave	68.73124	43.45949	2018	resource attractive places
Iqansu 4	Cave	68.73282	43.46056	2018	resource attractive places
Janibek	Cave	68.87771	43.71718	2018	resource attractive places
Jaryqbas 1	Rockshelter	69.90583	43.08373	2018	resource attractive places
Jaryqbas 10	Cave	69.90721	43.07058	2018	resource attractive places
Jaryqbas 11	Rockshelter	69.93475	43.10169	2018	resource attractive places
Jaryqbas 2	Cave	69.87579	43.07397	2018	resource attractive places
Jaryqbas 3	Cave	69.92618	43.09509	2018	resource attractive places
Jaryqbas 4	Cave	69.91399	43.10882	2018	resource attractive places
Jaryqbas 5	Rockshelter	69.91708	43.10061	2018	resource attractive places
Jaryqbas 6	Cave	69.87294	43.08949	2018	resource attractive places
Jaryqbas 7	Cave	69.87193	43.09011	2018	resource attractive places
Jaryqbas 8	Cave	69.8705	43.09233	2018	resource attractive places
Jaryqbas 9	Cave	69.86019	43.09177	2018	resource attractive places
Jetiotau	Cave	69.79451	43.12254	2018	resource attractive places
Jetiungir	Cave	79.46077	43.03318	2018	resource attractive places
Kishi Boraldai 1	Cave	69.82438	42.87367	2018	resource attractive places
Kishi Boraldai 2	Cave	69.8231	42.87384	2018	resource attractive places
Kishi Boraldai 3	Cave	69.82555	42.87457	2018	resource attractive places
Kishi Boraldai 4	Rockshelter	69.83209	42.87307	2018	resource attractive places
Kishi Boraldai 5	Cave	69.82024	42.87392	2018	resource attractive places
Kokpek 1	Cave	78.60464	43.52594	2018	resource attractive places
Meshel Qora	Cave	78.55726	44.16411	2018	resource attractive places
Qaraungir 2	Cave	69.91463	42.66292	2018	resource attractive places
Qaraungir 3	Cave	69.91392	42.66308	2018	resource attractive places
Qaraungir Iqansu	Cave	68.73344	43.46998	2018	resource attractive places
Qatyn Qamal	Cave	67.68291	43.93585	2018	resource attractive places
Qumyra	Cave	67.85385	43.81152	2018	resource attractive places
Qundyz	Cave	67.8645	43.82298	2018	resource attractive places
Qyzqorgan 1	Cave	68.62822	43.53573	2018	resource attractive places
Qyzqorgan 2	Cave	68.62888	43.53165	2018	resource attractive places
Qyzqorgan 3	Rockshelter	68.63817	43.54011	2018	resource attractive places
Qyzqorgan 4	Rockshelter	68.63896	43.54008	2018	resource attractive places
Qyzqorgan 5	Rockshelter	68.63919	43.54349	2018	resource attractive places
Qyzqorgan 6	Rockshelter	68.62775	43.51952	2018	resource attractive places
Qyzyljartas	Cave	68.89863	43.71046	2018	sites
Shuqyrshaq 1	Cave	70.00222	42.96614	2018	resource attractive places
Suly	Cave	70.27864	42.18254	2018	resource attractive places
Taldybulaq 1	Cave	69.03376	43.40227	2018	resource attractive places
Taldybulaq 2	Cave	69.03381	43.4016	2018	resource attractive places
Taldybulaq 3	Cave	69.03337	43.39632	2018	resource attractive places
Tereksai 3	Small cave	68.66371	43.48836	2018	resource attractive places
Tura	Cave	70.04927	42.85183	2018	resource attractive places
Turmys 1	Cave	69.66594	43.2327	2018	resource attractive places
Turmys 3	Cave	69.72309	43.20341	2018	resource attractive places
Tuttybulaq 1	Cave	69.87321	42.86169	2018	resource attractive places
Tuttybulaq 2	Cave	69.87216	42.86161	2018	resource attractive places
Ungirsai	Cave	69.80811	42.87661	2018	resource attractive places
Ushbas 1	Cave	69.44247	43.61654	2018	resource attractive places
Ushozen 1	Cave	68.11747	43.79731	2018	resource attractive places
Ushozen 3	Rockshelter	68.08355	43.78238	2018	resource attractive places
Aqtogai 1	Cave	69.86369	43.44918	2019	sites
Aqtogai 2	Cave	69.8457	43.45567	2019	resource attractive places
Aqtogai 3	Cave	69.82824	43.44719	2019	resource attractive places
Arasan	Cave	79.6387	43.10111	2019	resource attractive places
Eltai	Cave	70.37945	42.45164	2019	resource attractive places
Marsel Ungiri	Cave	68.64249	43.56509	2019	resource attractive places
Mashat	Rockshelter	69.93023	42.50814	2019	resource attractive places
Mayatas	Cave	69.7272	43.67689	2019	resource attractive places
Nazugum	Cave	80.25126	43.48083	2019	sites
Qaragashty	Rockshelter	69.99823	42.63385	2019	resource attractive places
Qaraungir 1	Cave	69.91498	42.66276	2019	resource attractive places
Qorjynbai	Cave	79.78981	43.14801	2019	resource attractive places
Qyryqungir	Cave	79.78697	43.147	2019	resource attractive places
Sairamsu 1	Cave	70.3669	42.18083	2019	resource attractive places
Sairamsu 2	Cave	70.38355	42.17141	2019	resource attractive places
Saryaigyr	Cave	70.32046	42.15615	2019	resource attractive places
Shabaqty	Cave	69.86704	43.49702	2019	resource attractive places
Shaqpaq	Cave	69.36243	43.19134	2019	resource attractive places
Sholsai	Small cave	69.98857	43.39089	2019	resource attractive places
Taldybulaq Aqsu	Cave	70.46937	42.41234	2019	resource attractive places
Temir 1	Cave	69.74049	42.06017	2019	resource attractive places
Temir 2	Cave	69.72851	42.06248	2019	resource attractive places
Terekti	Cave	69.7774	42.85006	2019	resource attractive places
Tesiktobe	Cave	69.82906	41.92703	2019	resource attractive places
Turmys 2	Cave	69.72396	43.20305	2019	resource attractive places
Uiyq	Rockshelter	68.86526	43.44709	2019	resource attractive places
Yntaly 3	Cave	69.99295	43.62329	2019	resource attractive places
Yntaly 4	Rockshelter	69.99282	43.61555	2019	resource attractive places
Valikhanova	open-air	69.581703	43.361429	Qaratau	sites
Qoshqorgan-Shoqtas	spring	68.49375	43.37372	Qaratau	sites
Tuttybulaq-1	cave	69.873682	42.861478	Qaratau	sites
Buirekbastau-Bulaq	spring	70.567525	43.109905	Qaratau	sites
Sorkol	open-air	70.186958	43.625544	Qaratau	sites
Qyzyltau	open-air	70.698417	43.271233	Qaratau	sites
Ushbas	cave	69.442597	43.609686	Qaratau	sites
Yntaly	open-air	69.998233	43.607122	Qaratau	sites
Maibulaq	open-air	76.446644	43.148984	Ili Alatau - northern Tian Shan	sites
Rahat	open-air	77.55528	43.48361	Ili Alatau - northern Tian Shan	sites
'Shul''binka'	open-air	81.074453	50.387007	Eastern Kazakhstan	sites
Ushbulaq	spring	84.800732	47.130704	Eastern Kazakhstan	sites
Bystrukha-2	open-air	84.81425	51.36294	Eastern Kazakhstan	sites
Denisova	cave	84.6775	51.3976	Russian Altai	sites
Strashnaya	cave	81.03	51.17	Russian Altai	sites
Kara-Bom	open-air	85.5743	50.7228	Russian Altai	sites
Chagyrskaya	cave	83.1263	51.422	Russian Altai	sites
Ust-Karakol	open-air	84.6907	51.3824	Russian Altai	sites
Ust-Kanskaya	cave	84.8129	50.912	Russian Altai	sites
Anui 2	open-air	84.6766	51.3972	Russian Altai	sites
Karama	open-air	84.5656	51.467	Russian Altai	sites
Obi Rakhmat	rockshelter	70.13342	41.56911	Uzbekistan - western Tian Shan	sites
Kulbulak	open-air	70.00611	41.00861	Uzbekistan - western Tian Shan	sites
Dodekatym-2	open-air	70.16358	41.57233	Uzbekistan - western Tian Shan	sites
Kattasai	open-air	70.09114	41.11372	Uzbekistan - western Tian Shan	sites
